# Supplementary material for: Selection on adaptive and maladaptive gene expression plasticity during thermal adaptation to urban heat islands
Source: Nat Commun. 2021 Oct 26;12:6195. doi: 10.1038/s41467-021-26334-4 (PMC8548502; doi:10.1038/s41467-021-26334-4)
Supplement: Supplementary file 3 — Supplementary Data 1 [file 41467_2021_26334_MOESM3_ESM.xlsx]

## Sheet: Sheet1
Sample	Critical Thermal Data	Acclimation Temperature	Treatment Group	Habitat	Locality	Initial WGCNA analysis to identify candidate genes	Common Garden verification of candidate genes	Linkage disequilibrium and genetic divergence	Evolved divergence in gene expression plasticity	Genetic divergence in adaptive and maladaptive plasticity	Genetic mechanisms associated with adaptive and maladaptive plasticity
CG_08	Yes	36	Common.Garden	Urban	Mayaguez	Yes	Yes	Yes	Yes	Yes	Yes
CG_101	Yes	25	Common.Garden	Natural	Mayaguez	Yes	Yes	Yes	Yes	Yes	Yes
CG_11	Yes	36	Common.Garden	Natural	Mayaguez	Yes	Yes	Yes	Yes	Yes	Yes
CG_112	Yes	25	Common.Garden	Natural	Mayaguez	Yes	Yes	Yes	Yes	Yes	Yes
CG_121	Yes	25	Common.Garden	Natural	Mayaguez	Yes	Yes	Yes	Yes	Yes	Yes
CG_136	Yes	36	Common.Garden	Urban	Mayaguez	Yes	Yes	Yes	Yes	Yes	Yes
CG_148	Yes	36	Common.Garden	Natural	Mayaguez	Yes	Yes	Yes	Yes	Yes	Yes
CG_149	No	36	Common.Garden	Urban	Mayaguez	Yes	Yes	Yes	Yes	Yes	Yes
CG_28	Yes	25	Common.Garden	Urban	Mayaguez	Yes	Yes	Yes	Yes	Yes	Yes
CG_38	Yes	36	Common.Garden	Natural	Mayaguez	Yes	Yes	Yes	Yes	Yes	Yes
CG_62	Yes	25	Common.Garden	Natural	Mayaguez	Yes	Yes	Yes	Yes	Yes	Yes
CG_75	Yes	25	Common.Garden	Urban	Mayaguez	Yes	Yes	Yes	Yes	Yes	Yes
CG_80	Yes	25	Common.Garden	Urban	Mayaguez	Yes	Yes	Yes	Yes	Yes	Yes
CG_81	Yes	25	Common.Garden	Urban	Mayaguez	Yes	Yes	Yes	Yes	Yes	Yes
CG_95	Yes	25	Common.Garden	Urban	Mayaguez	Yes	Yes	Yes	Yes	Yes	Yes
CG_96	Yes	36	Common.Garden	Urban	Mayaguez	Yes	Yes	Yes	Yes	Yes	Yes
G_01	Yes	25	Wild.Caught	Natural	Mayaguez	Yes	No	Yes	No	Yes	Yes
G_02	Yes	36	Wild.Caught	Natural	Mayaguez	Yes	No	Yes	No	Yes	Yes
G_03	Yes	25	Wild.Caught	Natural	Mayaguez	Yes	No	Yes	No	Yes	Yes
G_06	Yes	15	Wild.Caught	Natural	Mayaguez	Yes	No	Yes	No	Yes	Yes
G_07	No	15	Wild.Caught	Natural	Mayaguez	Yes	No	Yes	No	Yes	Yes
G_08	Yes	15	Wild.Caught	Natural	Mayaguez	Yes	No	Yes	No	Yes	Yes
G_09	Yes	36	Wild.Caught	Natural	Mayaguez	Yes	No	Yes	No	Yes	Yes
G_10	Yes	25	Wild.Caught	Natural	Mayaguez	Yes	No	Yes	No	Yes	Yes
G_11	Yes	36	Wild.Caught	Natural	Mayaguez	Yes	No	Yes	No	Yes	Yes
G_12	Yes	25	Wild.Caught	Natural	Mayaguez	Yes	No	Yes	No	Yes	Yes
G_13	Yes	36	Wild.Caught	Natural	Mayaguez	Yes	No	Yes	No	Yes	Yes
G_14	Yes	15	Wild.Caught	Natural	Mayaguez	Yes	No	Yes	No	Yes	Yes
S_001	Yes	25	Wild.Caught	Urban	San.Juan	Yes	No	Yes	No	Yes	Yes
S_002	Yes	25	Wild.Caught	Urban	San.Juan	Yes	No	Yes	No	Yes	Yes
S_003	Yes	25	Wild.Caught	Urban	San.Juan	Yes	No	Yes	No	Yes	Yes
S_004	Yes	25	Wild.Caught	Urban	San.Juan	Yes	No	Yes	No	Yes	Yes
S_005	Yes	25	Wild.Caught	Urban	San.Juan	Yes	No	Yes	No	Yes	Yes
S_006	Yes	25	Wild.Caught	Urban	San.Juan	Yes	No	Yes	No	Yes	Yes
S_007	Yes	25	Wild.Caught	Urban	San.Juan	Yes	No	Yes	No	Yes	Yes
S_009	Yes	15	Wild.Caught	Urban	San.Juan	Yes	No	Yes	No	Yes	Yes
S_010	Yes	15	Wild.Caught	Urban	San.Juan	Yes	No	Yes	No	Yes	Yes
S_011	Yes	15	Wild.Caught	Urban	San.Juan	Yes	No	Yes	No	Yes	Yes
S_012	No	15	Wild.Caught	Urban	San.Juan	Yes	No	Yes	No	Yes	Yes
S_013	Yes	15	Wild.Caught	Urban	San.Juan	Yes	No	Yes	No	Yes	Yes
S_015	Yes	15	Wild.Caught	Urban	San.Juan	Yes	No	Yes	No	Yes	Yes
S_017	Yes	15	Wild.Caught	Urban	San.Juan	Yes	No	Yes	No	Yes	Yes
S_018	Yes	36	Wild.Caught	Urban	San.Juan	Yes	No	Yes	No	Yes	Yes
S_019	Yes	36	Wild.Caught	Urban	San.Juan	Yes	No	Yes	No	Yes	Yes
S_020	Yes	36	Wild.Caught	Urban	San.Juan	Yes	No	Yes	No	Yes	Yes
S_021	Yes	36	Wild.Caught	Urban	San.Juan	Yes	No	Yes	No	Yes	Yes
S_022	Yes	36	Wild.Caught	Urban	San.Juan	Yes	No	Yes	No	Yes	Yes
S_023	No	36	Wild.Caught	Urban	San.Juan	Yes	No	Yes	No	Yes	Yes
S_025	No	36	Wild.Caught	Urban	San.Juan	Yes	No	Yes	No	Yes	Yes
S_026	Yes	36	Wild.Caught	Urban	Arecibo	Yes	No	Yes	No	Yes	Yes
S_027	No	36	Wild.Caught	Urban	Arecibo	Yes	No	Yes	No	Yes	Yes
S_028	Yes	36	Wild.Caught	Urban	Arecibo	Yes	No	Yes	No	Yes	Yes
S_029	Yes	36	Wild.Caught	Urban	Arecibo	Yes	No	Yes	No	Yes	Yes
S_030	Yes	36	Wild.Caught	Urban	Arecibo	Yes	No	Yes	No	Yes	Yes
S_031	Yes	36	Wild.Caught	Urban	Arecibo	Yes	No	Yes	No	Yes	Yes
S_032	Yes	25	Wild.Caught	Urban	Arecibo	Yes	No	Yes	No	Yes	Yes
S_033	Yes	25	Wild.Caught	Urban	Arecibo	Yes	No	Yes	No	Yes	Yes
S_034	No	25	Wild.Caught	Urban	Arecibo	Yes	No	Yes	No	Yes	Yes
S_036	Yes	25	Wild.Caught	Urban	Arecibo	Yes	No	Yes	No	Yes	Yes
S_037	Yes	25	Wild.Caught	Urban	Arecibo	Yes	No	Yes	No	Yes	Yes
S_038	Yes	15	Wild.Caught	Urban	Arecibo	Yes	No	Yes	No	Yes	Yes
S_039	Yes	15	Wild.Caught	Urban	Arecibo	Yes	No	Yes	No	Yes	Yes
S_040	Yes	15	Wild.Caught	Urban	Arecibo	Yes	No	Yes	No	Yes	Yes
S_042	Yes	15	Wild.Caught	Urban	Arecibo	Yes	No	Yes	No	Yes	Yes
S_045	No	15	Wild.Caught	Urban	Arecibo	Yes	No	Yes	No	Yes	Yes
S_046	Yes	15	Wild.Caught	Natural	Arecibo	Yes	No	Yes	No	Yes	Yes
S_047	No	15	Wild.Caught	Natural	Arecibo	Yes	No	Yes	No	Yes	Yes
S_048	Yes	15	Wild.Caught	Natural	Arecibo	Yes	No	Yes	No	Yes	Yes
S_049	Yes	15	Wild.Caught	Natural	Arecibo	Yes	No	Yes	No	Yes	Yes
S_050	Yes	15	Wild.Caught	Natural	Arecibo	Yes	No	Yes	No	Yes	Yes
S_052	No	15	Wild.Caught	Natural	Arecibo	Yes	No	Yes	No	Yes	Yes
S_054	Yes	36	Wild.Caught	Natural	Arecibo	Yes	No	Yes	No	Yes	Yes
S_055	Yes	36	Wild.Caught	Natural	Arecibo	Yes	No	Yes	No	Yes	Yes
S_056	No	36	Wild.Caught	Natural	Arecibo	Yes	No	Yes	No	Yes	Yes
S_057	Yes	36	Wild.Caught	Natural	Arecibo	Yes	No	Yes	No	Yes	Yes
S_058	Yes	36	Wild.Caught	Natural	Arecibo	Yes	No	Yes	No	Yes	Yes
S_059	No	36	Wild.Caught	Natural	Arecibo	Yes	No	Yes	No	Yes	Yes
S_060	Yes	25	Wild.Caught	Natural	Arecibo	Yes	No	Yes	No	Yes	Yes
S_061	Yes	25	Wild.Caught	Natural	Arecibo	Yes	No	Yes	No	Yes	Yes
S_062	No	25	Wild.Caught	Natural	Arecibo	Yes	No	Yes	No	Yes	Yes
S_064	Yes	25	Wild.Caught	Natural	Arecibo	Yes	No	Yes	No	Yes	Yes
S_065	No	25	Wild.Caught	Natural	Arecibo	Yes	No	Yes	No	Yes	Yes
S_066	Yes	25	Wild.Caught	Natural	Arecibo	Yes	No	Yes	No	Yes	Yes
S_067	Yes	25	Wild.Caught	Natural	San.Juan	Yes	No	Yes	No	Yes	Yes
S_069	Yes	25	Wild.Caught	Natural	San.Juan	Yes	No	Yes	No	Yes	Yes
S_071	Yes	25	Wild.Caught	Natural	San.Juan	Yes	No	Yes	No	Yes	Yes
S_072	Yes	25	Wild.Caught	Natural	San.Juan	Yes	No	Yes	No	Yes	Yes
S_073	Yes	15	Wild.Caught	Natural	San.Juan	Yes	No	Yes	No	Yes	Yes
S_074	Yes	15	Wild.Caught	Natural	San.Juan	Yes	No	Yes	No	Yes	Yes
S_075	Yes	15	Wild.Caught	Natural	San.Juan	Yes	No	Yes	No	Yes	Yes
S_077	Yes	15	Wild.Caught	Natural	San.Juan	Yes	No	Yes	No	Yes	Yes
S_078	Yes	36	Wild.Caught	Natural	San.Juan	Yes	No	Yes	No	Yes	Yes
S_079	Yes	36	Wild.Caught	Natural	San.Juan	Yes	No	Yes	No	Yes	Yes
S_082	NA	36	Wild.Caught	Natural	San.Juan	Yes	No	Yes	No	Yes	Yes
S_083	Yes	25	Wild.Caught	Natural	Aguadilla	Yes	No	Yes	No	Yes	Yes
S_084	Yes	25	Wild.Caught	Natural	Aguadilla	Yes	No	Yes	No	Yes	Yes
S_086	Yes	25	Wild.Caught	Natural	Aguadilla	Yes	No	Yes	No	Yes	Yes
S_088	Yes	25	Wild.Caught	Natural	Aguadilla	Yes	No	Yes	No	Yes	Yes
S_090	Yes	15	Wild.Caught	Natural	Aguadilla	Yes	No	Yes	No	Yes	Yes
S_091	Yes	15	Wild.Caught	Natural	Aguadilla	Yes	No	Yes	No	Yes	Yes
S_092	Yes	15	Wild.Caught	Natural	Aguadilla	Yes	No	Yes	No	Yes	Yes
S_093	Yes	15	Wild.Caught	Natural	Aguadilla	Yes	No	Yes	No	Yes	Yes
S_095	Yes	36	Wild.Caught	Natural	Aguadilla	Yes	No	Yes	No	Yes	Yes
S_098	Yes	36	Wild.Caught	Natural	Aguadilla	Yes	No	Yes	No	Yes	Yes
S_099	Yes	36	Wild.Caught	Natural	Aguadilla	Yes	No	Yes	No	Yes	Yes
S_100	Yes	25	Wild.Caught	Urban	Aguadilla	Yes	No	Yes	No	Yes	Yes
S_101	Yes	25	Wild.Caught	Urban	Aguadilla	Yes	No	Yes	No	Yes	Yes
S_102	Yes	25	Wild.Caught	Urban	Aguadilla	Yes	No	Yes	No	Yes	Yes
S_103	Yes	25	Wild.Caught	Urban	Aguadilla	Yes	No	Yes	No	Yes	Yes
S_104	Yes	25	Wild.Caught	Urban	Aguadilla	Yes	No	Yes	No	Yes	Yes
S_105	Yes	25	Wild.Caught	Urban	Aguadilla	Yes	No	Yes	No	Yes	Yes
S_106	Yes	15	Wild.Caught	Urban	Aguadilla	Yes	No	Yes	No	Yes	Yes
S_107	Yes	15	Wild.Caught	Urban	Aguadilla	Yes	No	Yes	No	Yes	Yes
S_108	Yes	15	Wild.Caught	Urban	Aguadilla	Yes	No	Yes	No	Yes	Yes
S_109	Yes	15	Wild.Caught	Urban	Aguadilla	Yes	No	Yes	No	Yes	Yes
S_110	Yes	15	Wild.Caught	Urban	Aguadilla	Yes	No	Yes	No	Yes	Yes
S_111	Yes	36	Wild.Caught	Urban	Aguadilla	Yes	No	Yes	No	Yes	Yes
S_112	Yes	36	Wild.Caught	Urban	Aguadilla	Yes	No	Yes	No	Yes	Yes
S_113	Yes	36	Wild.Caught	Urban	Aguadilla	Yes	No	Yes	No	Yes	Yes
S_114	Yes	36	Wild.Caught	Urban	Aguadilla	Yes	No	Yes	No	Yes	Yes
S_115	Yes	36	Wild.Caught	Urban	Aguadilla	Yes	No	Yes	No	Yes	Yes
Z_03	Yes	36	Wild.Caught	Urban	Mayaguez	Yes	No	Yes	No	Yes	Yes
Z_07	No	25	Wild.Caught	Urban	Mayaguez	Yes	No	Yes	No	Yes	Yes
Z_08	Yes	25	Wild.Caught	Urban	Mayaguez	Yes	No	Yes	No	Yes	Yes
Z_10	Yes	25	Wild.Caught	Urban	Mayaguez	Yes	No	Yes	No	Yes	Yes
Z_11	Yes	15	Wild.Caught	Urban	Mayaguez	Yes	No	Yes	No	Yes	Yes
Z_12	Yes	36	Wild.Caught	Urban	Mayaguez	Yes	No	Yes	No	Yes	Yes
Z_14	Yes	25	Wild.Caught	Urban	Mayaguez	Yes	No	Yes	No	Yes	Yes
Z_16	Yes	36	Wild.Caught	Urban	Mayaguez	Yes	No	Yes	No	Yes	Yes
Z_17	Yes	36	Wild.Caught	Urban	Mayaguez	Yes	No	Yes	No	Yes	Yes
