# Supplementary material for: Selection on adaptive and maladaptive gene expression plasticity during thermal adaptation to urban heat islands
Source: Nat Commun. 2021 Oct 26;12:6195. doi: 10.1038/s41467-021-26334-4 (PMC8548502; doi:10.1038/s41467-021-26334-4)
Supplement: Supplementary file 5 — Source Data [file 41467_2021_26334_MOESM5_ESM.zip]

Archive with 93 entries (88 files):
- NATCOMM_maladaptive_plasticity_source_data_file_09062021/
- NATCOMM_maladaptive_plasticity_source_data_file_09062021/.DS_Store
- __MACOSX/
- __MACOSX/NATCOMM_maladaptive_plasticity_source_data_file_09062021/
- __MACOSX/NATCOMM_maladaptive_plasticity_source_data_file_09062021/._.DS_Store
- NATCOMM_maladaptive_plasticity_source_data_file_09062021/Data_files/
- NATCOMM_maladaptive_plasticity_source_data_file_09062021/Data_files/SanJuan_urban_CTmax_LD_10132020.csv
- __MACOSX/NATCOMM_maladaptive_plasticity_source_data_file_09062021/Data_files/
- __MACOSX/NATCOMM_maladaptive_plasticity_source_data_file_09062021/Data_files/._SanJuan_urban_CTmax_LD_10132020.csv
- NATCOMM_maladaptive_plasticity_source_data_file_09062021/Data_files/Mayaguez_forest_background_LD_10132020.csv
- __MACOSX/NATCOMM_maladaptive_plasticity_source_data_file_09062021/Data_files/._Mayaguez_forest_background_LD_10132020.csv
- NATCOMM_maladaptive_plasticity_source_data_file_09062021/Data_files/Figure_6A_data_08232021.csv
- __MACOSX/NATCOMM_maladaptive_plasticity_source_data_file_09062021/Data_files/._Figure_6A_data_08232021.csv
- NATCOMM_maladaptive_plasticity_source_data_file_09062021/Data_files/SanJuan_urban_background_LD_10132020.csv
- __MACOSX/NATCOMM_maladaptive_plasticity_source_data_file_09062021/Data_files/._SanJuan_urban_background_LD_10132020.csv
- NATCOMM_maladaptive_plasticity_source_data_file_09062021/Data_files/Mayaguez_allgenes_Fst_09032021.csv
- __MACOSX/NATCOMM_maladaptive_plasticity_source_data_file_09062021/Data_files/._Mayaguez_allgenes_Fst_09032021.csv
- NATCOMM_maladaptive_plasticity_source_data_file_09062021/Data_files/Figure_3B_data_08232021.csv
- __MACOSX/NATCOMM_maladaptive_plasticity_source_data_file_09062021/Data_files/._Figure_3B_data_08232021.csv
- NATCOMM_maladaptive_plasticity_source_data_file_09062021/Data_files/Figure3C_plot_data_08202021.csv
- __MACOSX/NATCOMM_maladaptive_plasticity_source_data_file_09062021/Data_files/._Figure3C_plot_data_08202021.csv
- NATCOMM_maladaptive_plasticity_source_data_file_09062021/Data_files/Arecibo_urban_background_LD_10132020.csv
- __MACOSX/NATCOMM_maladaptive_plasticity_source_data_file_09062021/Data_files/._Arecibo_urban_background_LD_10132020.csv
- NATCOMM_maladaptive_plasticity_source_data_file_09062021/Data_files/Aguadilla_forest_background_LD_10162020.csv
- __MACOSX/NATCOMM_maladaptive_plasticity_source_data_file_09062021/Data_files/._Aguadilla_forest_background_LD_10162020.csv
- NATCOMM_maladaptive_plasticity_source_data_file_09062021/Data_files/Figure6A_permutations.zip
- __MACOSX/NATCOMM_maladaptive_plasticity_source_data_file_09062021/Data_files/._Figure6A_permutations.zip
- NATCOMM_maladaptive_plasticity_source_data_file_09062021/Data_files/Maladaptive_plasticity_brown_module_gene_list_09032021.csv
- __MACOSX/NATCOMM_maladaptive_plasticity_source_data_file_09062021/Data_files/._Maladaptive_plasticity_brown_module_gene_list_09032021.csv
- NATCOMM_maladaptive_plasticity_source_data_file_09062021/Data_files/Figure_6C_data_08232021.csv
- __MACOSX/NATCOMM_maladaptive_plasticity_source_data_file_09062021/Data_files/._Figure_6C_data_08232021.csv
- NATCOMM_maladaptive_plasticity_source_data_file_09062021/Data_files/Maladaptive_plasticity_turquoise_module_gene_list_09032021.csv
- __MACOSX/NATCOMM_maladaptive_plasticity_source_data_file_09062021/Data_files/._Maladaptive_plasticity_turquoise_module_gene_list_09032021.csv
- NATCOMM_maladaptive_plasticity_source_data_file_09062021/Data_files/forest_maladaptive_genes.csv
- __MACOSX/NATCOMM_maladaptive_plasticity_source_data_file_09062021/Data_files/._forest_maladaptive_genes.csv
- NATCOMM_maladaptive_plasticity_source_data_file_09062021/Data_files/SanJuan_forest_background_LD_10132020.csv
- __MACOSX/NATCOMM_maladaptive_plasticity_source_data_file_09062021/Data_files/._SanJuan_forest_background_LD_10132020.csv
- NATCOMM_maladaptive_plasticity_source_data_file_09062021/Data_files/gtf-m10.snps.a2_gq20_maf05.bed.closest-gene.tsv
- __MACOSX/NATCOMM_maladaptive_plasticity_source_data_file_09062021/Data_files/._gtf-m10.snps.a2_gq20_maf05.bed.closest-gene.tsv
- NATCOMM_maladaptive_plasticity_source_data_file_09062021/Data_files/Mayaguez_urban_CTmax_LD_10132020.csv
- __MACOSX/NATCOMM_maladaptive_plasticity_source_data_file_09062021/Data_files/._Mayaguez_urban_CTmax_LD_10132020.csv
- NATCOMM_maladaptive_plasticity_source_data_file_09062021/Data_files/Maladaptive_plasticity_black_module_gene_list_09032021.csv
- __MACOSX/NATCOMM_maladaptive_plasticity_source_data_file_09062021/Data_files/._Maladaptive_plasticity_black_module_gene_list_09032021.csv
- NATCOMM_maladaptive_plasticity_source_data_file_09062021/Data_files/Mayaguez_allgenes_Fst_09042021.csv
- __MACOSX/NATCOMM_maladaptive_plasticity_source_data_file_09062021/Data_files/._Mayaguez_allgenes_Fst_09042021.csv
- NATCOMM_maladaptive_plasticity_source_data_file_09062021/Data_files/SanJuan_forest_CTmax_LD_10132020.csv
- __MACOSX/NATCOMM_maladaptive_plasticity_source_data_file_09062021/Data_files/._SanJuan_forest_CTmax_LD_10132020.csv
- NATCOMM_maladaptive_plasticity_source_data_file_09062021/Data_files/Aguadilla_urban_CTmax_LD_10162020.csv
- __MACOSX/NATCOMM_maladaptive_plasticity_source_data_file_09062021/Data_files/._Aguadilla_urban_CTmax_LD_10162020.csv
- NATCOMM_maladaptive_plasticity_source_data_file_09062021/Data_files/Maladaptive_plasticity_blue_module_gene_list_09032021.csv
- __MACOSX/NATCOMM_maladaptive_plasticity_source_data_file_09062021/Data_files/._Maladaptive_plasticity_blue_module_gene_list_09032021.csv
- NATCOMM_maladaptive_plasticity_source_data_file_09062021/Data_files/Arecibo_allgenes_Fst_09032021.csv
- __MACOSX/NATCOMM_maladaptive_plasticity_source_data_file_09062021/Data_files/._Arecibo_allgenes_Fst_09032021.csv
- NATCOMM_maladaptive_plasticity_source_data_file_09062021/Data_files/Arecibo_forest_background_LD_10132020.csv
- __MACOSX/NATCOMM_maladaptive_plasticity_source_data_file_09062021/Data_files/._Arecibo_forest_background_LD_10132020.csv
- NATCOMM_maladaptive_plasticity_source_data_file_09062021/Data_files/wgcna_Acris_urban_eigengenes_12192017.csv
- __MACOSX/NATCOMM_maladaptive_plasticity_source_data_file_09062021/Data_files/._wgcna_Acris_urban_eigengenes_12192017.csv
- NATCOMM_maladaptive_plasticity_source_data_file_09062021/Data_files/SanJuan_Fst_with_geneID_10132020.csv
- __MACOSX/NATCOMM_maladaptive_plasticity_source_data_file_09062021/Data_files/._SanJuan_Fst_with_geneID_10132020.csv
- NATCOMM_maladaptive_plasticity_source_data_file_09062021/Data_files/Maladaptive_plasticity_yellow_module_gene_list_09032021.csv
- __MACOSX/NATCOMM_maladaptive_plasticity_source_data_file_09062021/Data_files/._Maladaptive_plasticity_yellow_module_gene_list_09032021.csv
- NATCOMM_maladaptive_plasticity_source_data_file_09062021/Data_files/Maladaptive_plasticity_red_module_gene_list_09032021.csv
- __MACOSX/NATCOMM_maladaptive_plasticity_source_data_file_09062021/Data_files/._Maladaptive_plasticity_red_module_gene_list_09032021.csv
- NATCOMM_maladaptive_plasticity_source_data_file_09062021/Data_files/Figure6B_plot_data_08202021.csv
- __MACOSX/NATCOMM_maladaptive_plasticity_source_data_file_09062021/Data_files/._Figure6B_plot_data_08202021.csv
- NATCOMM_maladaptive_plasticity_source_data_file_09062021/Data_files/Arecibo_forest_CTmax_LD_10132020.csv
- __MACOSX/NATCOMM_maladaptive_plasticity_source_data_file_09062021/Data_files/._Arecibo_forest_CTmax_LD_10132020.csv
- NATCOMM_maladaptive_plasticity_source_data_file_09062021/Data_files/SanJuan_allgenes_Fst_09032021.csv
- __MACOSX/NATCOMM_maladaptive_plasticity_source_data_file_09062021/Data_files/._SanJuan_allgenes_Fst_09032021.csv
- NATCOMM_maladaptive_plasticity_source_data_file_09062021/Data_files/Arecibo_urban_CTmax_LD_10132020.csv
- __MACOSX/NATCOMM_maladaptive_plasticity_source_data_file_09062021/Data_files/._Arecibo_urban_CTmax_LD_10132020.csv
- NATCOMM_maladaptive_plasticity_source_data_file_09062021/Data_files/Aguadilla_allgenes_Fst_09032021.csv
- __MACOSX/NATCOMM_maladaptive_plasticity_source_data_file_09062021/Data_files/._Aguadilla_allgenes_Fst_09032021.csv
- NATCOMM_maladaptive_plasticity_source_data_file_09062021/Data_files/Aguadilla_forest_CTmax_LD_10162020.csv
- __MACOSX/NATCOMM_maladaptive_plasticity_source_data_file_09062021/Data_files/._Aguadilla_forest_CTmax_LD_10162020.csv
- NATCOMM_maladaptive_plasticity_source_data_file_09062021/Data_files/Maladaptive_plasticity_green_module_gene_list_09032021.csv
- __MACOSX/NATCOMM_maladaptive_plasticity_source_data_file_09062021/Data_files/._Maladaptive_plasticity_green_module_gene_list_09032021.csv
- NATCOMM_maladaptive_plasticity_source_data_file_09062021/Data_files/gtf-m10.snps.a2_gq20_maf05.miss80.cds.vcf
- __MACOSX/NATCOMM_maladaptive_plasticity_source_data_file_09062021/Data_files/._gtf-m10.snps.a2_gq20_maf05.miss80.cds.vcf
- NATCOMM_maladaptive_plasticity_source_data_file_09062021/Data_files/forest_adaptive_genes.csv
- __MACOSX/NATCOMM_maladaptive_plasticity_source_data_file_09062021/Data_files/._forest_adaptive_genes.csv
- NATCOMM_maladaptive_plasticity_source_data_file_09062021/Data_files/Mayaguez_urban_background_LD_10132020.csv
- __MACOSX/NATCOMM_maladaptive_plasticity_source_data_file_09062021/Data_files/._Mayaguez_urban_background_LD_10132020.csv
- NATCOMM_maladaptive_plasticity_source_data_file_09062021/Data_files/gtf-m10.snps.a2_gq20_maf05.miss80.cds.vcf.missing_snps.txt
- __MACOSX/NATCOMM_maladaptive_plasticity_source_data_file_09062021/Data_files/._gtf-m10.snps.a2_gq20_maf05.miss80.cds.vcf.missing_snps.txt
- NATCOMM_maladaptive_plasticity_source_data_file_09062021/Data_files/Aguadilla_urban_background_LD_10162020.csv
- __MACOSX/NATCOMM_maladaptive_plasticity_source_data_file_09062021/Data_files/._Aguadilla_urban_background_LD_10162020.csv
- NATCOMM_maladaptive_plasticity_source_data_file_09062021/Data_files/Mayaguez_forest_CTmax_LD_10132020.csv
- __MACOSX/NATCOMM_maladaptive_plasticity_source_data_file_09062021/Data_files/._Mayaguez_forest_CTmax_LD_10132020.csv
- __MACOSX/NATCOMM_maladaptive_plasticity_source_data_file_09062021/._Data_files
- NATCOMM_maladaptive_plasticity_source_data_file_09062021/Maladaptive_plasticity_data_source_code_09042021.R
- __MACOSX/NATCOMM_maladaptive_plasticity_source_data_file_09062021/._Maladaptive_plasticity_data_source_code_09042021.R
- __MACOSX/._NATCOMM_maladaptive_plasticity_source_data_file_09062021
