# Supplementary material for: Selection on adaptive and maladaptive gene expression plasticity during thermal adaptation to urban heat islands
Source: Nat Commun. 2021 Oct 26;12:6195. doi: 10.1038/s41467-021-26334-4 (PMC8548502; doi:10.1038/s41467-021-26334-4)
Supplement: Supplementary file 5 — Source Data [file 41467_2021_26334_MOESM5_ESM.zip › NATCOMM_maladaptive_plasticity_source_data_file_09062021/Data_files/SanJuan_urban_CTmax_LD_10132020.csv]

	CHR	POS1	POS2	N_INDV	R.2	distance	genome_pos1	genome_pos2
9754410	1	47777555	47777576	16	0.0537634	21	1_47777555	1_47777576
9754412	1	47777555	47778275	13	0.126482	720	1_47777555	1_47778275
9754413	1	47777555	47779078	17	0.0685877	1523	1_47777555	1_47779078
9760454	1	47777576	47778275	14	0.282051	699	1_47777576	1_47778275
9760455	1	47777576	47779078	17	0.00390625	1502	1_47777576	1_47779078
9784615	1	47911177	47911183	20	0.00107411	6	1_47911177	1_47911183
9784616	1	47911177	47911466	20	0.00584795	289	1_47911177	1_47911466
9784617	1	47911177	47911540	20	0.0175439	363	1_47911177	1_47911540
9784618	1	47911177	47912471	20	0.00584795	1294	1_47911177	1_47912471
9784619	1	47911177	47912488	19	0.0198413	1311	1_47911177	1_47912488
9784620	1	47911177	47912547	19	0.0148148	1370	1_47911177	1_47912547
9784622	1	47911177	47914649	16	0.00952381	3472	1_47911177	1_47914649
9790653	1	47911183	47911466	20	0.00226757	283	1_47911183	1_47911466
9790654	1	47911183	47911540	20	0.0612245	357	1_47911183	1_47911540
9790655	1	47911183	47912471	20	0.00226757	1288	1_47911183	1_47912471
9790656	1	47911183	47912488	19	0.0915126	1305	1_47911183	1_47912488
9790657	1	47911183	47912547	19	0.0806452	1364	1_47911183	1_47912547
9790659	1	47911183	47914649	16	0.0204082	3466	1_47911183	1_47914649
9796690	1	47911466	47911540	21	0.336842	74	1_47911466	1_47911540
9796691	1	47911466	47912471	20	1	1005	1_47911466	1_47912471
9796692	1	47911466	47912488	19	0.329412	1022	1_47911466	1_47912488
9796693	1	47911466	47912547	20	0.210526	1081	1_47911466	1_47912547
9796695	1	47911466	47914649	16	1	3183	1_47911466	1_47914649
9802726	1	47911540	47912471	20	0.333333	931	1_47911540	1_47912471
9802727	1	47911540	47912488	19	1	948	1_47911540	1_47912488
9802728	1	47911540	47912547	20	1	1007	1_47911540	1_47912547
9802730	1	47911540	47914649	16	0.314286	3109	1_47911540	1_47914649
9808761	1	47912471	47912488	19	0.329412	17	1_47912471	1_47912488
9808762	1	47912471	47912547	19	0.208333	76	1_47912471	1_47912547
9808764	1	47912471	47914649	16	1	2178	1_47912471	1_47914649
9814795	1	47912488	47912547	18	1	59	1_47912488	1_47912547
9814797	1	47912488	47914649	15	0.307692	2161	1_47912488	1_47914649
9820829	1	47912547	47914649	15	0.196429	2102	1_47912547	1_47914649
15558820	1	88815404	88819283	20	0.00132275	3879	1_88815404	1_88819283
15558821	1	88815404	88822073	20	0.166667	6669	1_88815404	1_88822073
15558822	1	88815404	88822580	20	0.0267176	7176	1_88815404	1_88822580
15558823	1	88815404	88823979	20	0.0264188	8575	1_88815404	1_88823979
15558824	1	88815404	88823991	20	0.0178571	8587	1_88815404	1_88823991
15563811	1	88819283	88822073	21	0.0347826	2790	1_88819283	1_88822073
15563812	1	88819283	88822580	21	0.0500596	3297	1_88819283	1_88822580
15563813	1	88819283	88823979	21	0.469732	4696	1_88819283	1_88823979
15563814	1	88819283	88823991	21	0.564962	4708	1_88819283	1_88823991
15563816	1	88819283	88827656	21	0.0710004	8373	1_88819283	1_88827656
15568801	1	88822073	88822580	21	0.342466	507	1_88822073	1_88822580
15568802	1	88822073	88823979	21	0.0769231	1906	1_88822073	1_88823979
15568803	1	88822073	88823991	21	0.0900735	1918	1_88822073	1_88823991
15568805	1	88822073	88827656	21	0.0606796	5583	1_88822073	1_88827656
15568806	1	88822073	88830718	21	0.00265957	8645	1_88822073	1_88830718
15568807	1	88822073	88830745	21	0.064433	8672	1_88822073	1_88830745
15568808	1	88822073	88830796	21	0.1875	8723	1_88822073	1_88830796
15568809	1	88822073	88830805	21	0.0136986	8732	1_88822073	1_88830805
15568810	1	88822073	88830858	21	0.0136986	8785	1_88822073	1_88830858
15568813	1	88822073	88831069	21	0.27	8996	1_88822073	1_88831069
15573790	1	88822580	88823979	21	0.164647	1399	1_88822580	1_88823979
15573791	1	88822580	88823991	21	0.173474	1411	1_88822580	1_88823991
15573793	1	88822580	88827656	21	0.11185	5076	1_88822580	1_88827656
15573794	1	88822580	88830718	21	0.0673637	8138	1_88822580	1_88830718
15573795	1	88822580	88830745	21	0.0954667	8165	1_88822580	1_88830745
15573796	1	88822580	88830796	21	0.103025	8216	1_88822580	1_88830796
15573797	1	88822580	88830805	21	0.180334	8225	1_88822580	1_88830805
15573798	1	88822580	88830858	21	0.180334	8278	1_88822580	1_88830858
15573801	1	88822580	88831069	21	0.236712	8489	1_88822580	1_88831069
15578778	1	88823979	88823991	21	0.927743	12	1_88823979	1_88823991
15578780	1	88823979	88827656	21	0.000186706	3677	1_88823979	1_88827656
15578781	1	88823979	88830718	21	0.00327332	6739	1_88823979	1_88830718
15578782	1	88823979	88830745	21	0.17843	6766	1_88823979	1_88830745
15578783	1	88823979	88830796	21	0.171118	6817	1_88823979	1_88830796
15578784	1	88823979	88830805	21	0.164647	6826	1_88823979	1_88830805
15578785	1	88823979	88830858	21	0.164647	6879	1_88823979	1_88830858
15578788	1	88823979	88831069	21	0.102564	7090	1_88823979	1_88831069
15583766	1	88823991	88827656	21	0.000446174	3665	1_88823991	1_88827656
15583767	1	88823991	88830718	21	0.00782228	6727	1_88823991	1_88830718
15583768	1	88823991	88830745	21	0.16745	6754	1_88823991	1_88830745
15583769	1	88823991	88830796	21	0.16682	6805	1_88823991	1_88830796
15583770	1	88823991	88830805	21	0.0967969	6814	1_88823991	1_88830805
15583771	1	88823991	88830858	21	0.0967969	6867	1_88823991	1_88830858
15583774	1	88823991	88831069	21	0.127059	7078	1_88823991	1_88831069
15593736	1	88827656	88830718	21	0.596571	3062	1_88827656	1_88830718
15593737	1	88827656	88830745	21	0.319513	3089	1_88827656	1_88830745
15593738	1	88827656	88830796	21	0.427994	3140	1_88827656	1_88830796
15593739	1	88827656	88830805	21	0.207508	3149	1_88827656	1_88830805
15593740	1	88827656	88830858	21	0.207508	3202	1_88827656	1_88830858
15593743	1	88827656	88831069	21	0.377476	3413	1_88827656	1_88831069
15593745	1	88827656	88835888	21	0.336699	8232	1_88827656	1_88835888
15598720	1	88830718	88830745	21	0.24745	27	1_88830718	1_88830745
15598721	1	88830718	88830796	21	0.303413	78	1_88830718	1_88830796
15598722	1	88830718	88830805	21	0.409356	87	1_88830718	1_88830805
15598723	1	88830718	88830858	21	0.409356	140	1_88830718	1_88830858
15598726	1	88830718	88831069	21	0.199468	351	1_88830718	1_88831069
15598728	1	88830718	88835888	21	0.18383	5170	1_88830718	1_88835888
15603703	1	88830745	88830796	21	0.825601	51	1_88830745	1_88830796
15603704	1	88830745	88830805	21	0.188144	60	1_88830745	1_88830805
15603705	1	88830745	88830858	21	0.188144	113	1_88830745	1_88830858
15603708	1	88830745	88831069	21	0.494845	324	1_88830745	1_88831069
15603710	1	88830745	88835888	21	0.163608	5143	1_88830745	1_88835888
15608685	1	88830796	88830805	21	0.192922	9	1_88830796	1_88830805
15608686	1	88830796	88830858	21	0.192922	62	1_88830796	1_88830858
15608689	1	88830796	88831069	21	0.587778	273	1_88830796	1_88831069
15608691	1	88830796	88835888	21	0.266944	5092	1_88830796	1_88835888
15613666	1	88830805	88830858	21	1	53	1_88830805	1_88830858
15613669	1	88830805	88831069	21	0.118767	264	1_88830805	1_88831069
15613671	1	88830805	88835888	21	0.049726	5083	1_88830805	1_88835888
15618648	1	88830858	88831069	21	0.118767	211	1_88830858	1_88831069
15618650	1	88830858	88835888	21	0.049726	5030	1_88830858	1_88835888
15633581	1	88831069	88835888	21	0.16	4819	1_88831069	1_88835888
17525866	1	94076264	94076278	18	0.28125	14	1_94076264	1_94076278
17525867	1	94076264	94077671	19	0.200108	1407	1_94076264	1_94077671
17525868	1	94076264	94078607	16	0.0808251	2343	1_94076264	1_94078607
17525869	1	94076264	94078611	16	0.0808251	2347	1_94076264	1_94078611
17525870	1	94076264	94078840	17	0.0257113	2576	1_94076264	1_94078840
17525872	1	94076264	94079317	15	0.0504808	3053	1_94076264	1_94079317
17530446	1	94076278	94077671	19	0.0198413	1393	1_94076278	1_94077671
17530447	1	94076278	94078607	16	0.00952381	2329	1_94076278	1_94078607
17530448	1	94076278	94078611	16	0.00952381	2333	1_94076278	1_94078611
17530449	1	94076278	94078840	17	0.0200047	2562	1_94076278	1_94078840
17530451	1	94076278	94079317	15	0.0972222	3039	1_94076278	1_94079317
17535025	1	94077671	94078607	18	0.0307692	936	1_94077671	1_94078607
17535026	1	94077671	94078611	18	0.0307692	940	1_94077671	1_94078611
17535027	1	94077671	94078840	18	0.0521376	1169	1_94077671	1_94078840
17535029	1	94077671	94079317	17	0.0192308	1646	1_94077671	1_94079317
17539603	1	94078607	94078611	18	1	4	1_94078607	1_94078611
17539604	1	94078607	94078840	16	0.187055	233	1_94078607	1_94078840
17539606	1	94078607	94079317	14	0.0117647	710	1_94078607	1_94079317
17544180	1	94078611	94078840	16	0.187055	229	1_94078611	1_94078840
17544182	1	94078611	94079317	14	0.0117647	706	1_94078611	1_94079317
17548757	1	94078840	94079317	14	0.525595	477	1_94078840	1_94079317
20748778	1	123192706	123192859	19	0.00907029	153	1_123192706	1_123192859
20748779	1	123192706	123193045	19	0.00653595	339	1_123192706	1_123193045
20748780	1	123192706	123193073	20	0.00277008	367	1_123192706	1_123193073
20752590	1	123192859	123193045	19	0.0363145	186	1_123192859	1_123193045
20752591	1	123192859	123193073	20	0.00809717	214	1_123192859	1_123193073
20756401	1	123193045	123193073	20	0.00584795	28	1_123193045	1_123193073
20767828	1	123204620	123204719	19	1	99	1_123204620	1_123204719
20767829	1	123204620	123204839	18	1	219	1_123204620	1_123204839
20771635	1	123204719	123204839	19	1	120	1_123204719	1_123204839
24942396	1	176360391	176360591	18	0.025322	200	1_176360391	1_176360591
25934536	1	192913221	192915093	21	0.00219298	1872	1_192913221	1_192915093
25934537	1	192913221	192917899	21	0.00526316	4678	1_192913221	1_192917899
25934538	1	192913221	192917951	21	0.0175439	4730	1_192913221	1_192917951
25934540	1	192913221	192918028	16	0.0153846	4807	1_192913221	1_192918028
25934541	1	192913221	192918513	20	0.00584795	5292	1_192913221	1_192918513
25936576	1	192915093	192917899	21	0.0375	2806	1_192915093	1_192917899
25936577	1	192915093	192917951	21	0.0385802	2858	1_192915093	1_192917951
25936579	1	192915093	192918028	16	0.179487	2935	1_192915093	1_192918028
25936580	1	192915093	192918513	20	0.0350877	3420	1_192915093	1_192918513
25938615	1	192917899	192917951	21	0.00833333	52	1_192917899	1_192917951
25938617	1	192917899	192918028	16	0.288889	129	1_192917899	1_192918028
25938618	1	192917899	192918513	20	1	614	1_192917899	1_192918513
25940654	1	192917951	192918028	16	0.0153846	77	1_192917951	1_192918028
25940655	1	192917951	192918513	20	0.00928793	562	1_192917951	1_192918513
25944726	1	192918028	192918513	15	0.285714	485	1_192918028	1_192918513
25956925	1	193493636	193498792	20	0.000176025	5156	1_193493636	1_193498792
27393072	1	225924716	225934301	18	0.245436	9585	1_225924716	1_225934301
27393073	1	225924716	225934322	20	0.398678	9606	1_225924716	1_225934322
27396415	1	225934301	225934322	18	0.290964	21	1_225934301	1_225934322
27752455	1	238815043	238815077	12	0.166102	34	1_238815043	1_238815077
27752456	1	238815043	238815104	12	1	61	1_238815043	1_238815104
27752457	1	238815043	238815107	12	0.454545	64	1_238815043	1_238815107
27752458	1	238815043	238815131	12	1	88	1_238815043	1_238815131
27752460	1	238815043	238817786	12	0.0666667	2743	1_238815043	1_238817786
27752461	1	238815043	238817792	12	0.0181818	2749	1_238815043	1_238817792
27752462	1	238815043	238819759	10	0.111111	4716	1_238815043	1_238819759
27752463	1	238815043	238821358	11	0.185185	6315	1_238815043	1_238821358
27752464	1	238815043	238821416	11	0.185185	6373	1_238815043	1_238821416
27752466	1	238815043	238821527	12	0.024	6484	1_238815043	1_238821527
27752468	1	238815043	238821672	12	0.6	6629	1_238815043	1_238821672
27753181	1	238815077	238815104	18	0.357143	27	1_238815077	1_238815104
27753182	1	238815077	238815107	18	0.289	30	1_238815077	1_238815107
27753183	1	238815077	238815131	18	0.357143	54	1_238815077	1_238815131
27753184	1	238815077	238817785	18	0.136	2708	1_238815077	1_238817785
27753185	1	238815077	238817786	17	0	2709	1_238815077	1_238817786
27753186	1	238815077	238817792	17	0	2715	1_238815077	1_238817792
27753187	1	238815077	238819759	14	0.194444	4682	1_238815077	1_238819759
27753188	1	238815077	238821358	16	0.177778	6281	1_238815077	1_238821358
27753189	1	238815077	238821416	17	0.327149	6339	1_238815077	1_238821416
27753190	1	238815077	238821434	13	0.309524	6357	1_238815077	1_238821434
27753191	1	238815077	238821527	17	0.0183983	6450	1_238815077	1_238821527
27753192	1	238815077	238821587	15	0	6510	1_238815077	1_238821587
27753193	1	238815077	238821672	16	0.252632	6595	1_238815077	1_238821672
27753906	1	238815104	238815107	20	0.529412	3	1_238815104	1_238815107
27753907	1	238815104	238815131	20	1	27	1_238815104	1_238815131
27753908	1	238815104	238817785	20	0.037037	2681	1_238815104	1_238817785
27753909	1	238815104	238817786	19	0.05	2682	1_238815104	1_238817786
27753910	1	238815104	238817792	19	0.0148148	2688	1_238815104	1_238817792
27753911	1	238815104	238819759	16	0.010175	4655	1_238815104	1_238819759
27753912	1	238815104	238821358	18	0.0231911	6254	1_238815104	1_238821358
27753913	1	238815104	238821416	19	0.0435374	6312	1_238815104	1_238821416
27753914	1	238815104	238821434	15	0.0685877	6330	1_238815104	1_238821434
27753915	1	238815104	238821527	19	0.0245211	6423	1_238815104	1_238821527
27753916	1	238815104	238821587	17	0.0133929	6483	1_238815104	1_238821587
27753917	1	238815104	238821672	18	0.305942	6568	1_238815104	1_238821672
27754630	1	238815107	238815131	20	0.529412	24	1_238815107	1_238815131
27754631	1	238815107	238817785	20	0.0196078	2678	1_238815107	1_238817785
27754632	1	238815107	238817786	19	0.0351562	2679	1_238815107	1_238817786
27754633	1	238815107	238817792	19	0.0104167	2685	1_238815107	1_238817792
27754634	1	238815107	238819759	16	0.010175	4652	1_238815107	1_238819759
27754635	1	238815107	238821358	18	0.0025974	6251	1_238815107	1_238821358
27754636	1	238815107	238821416	19	0.000992063	6309	1_238815107	1_238821416
27754637	1	238815107	238821434	15	0.000686813	6327	1_238815107	1_238821434
27754638	1	238815107	238821527	19	0.020453	6420	1_238815107	1_238821527
27754639	1	238815107	238821587	17	0.00833333	6480	1_238815107	1_238821587
27754640	1	238815107	238821672	18	0.214159	6565	1_238815107	1_238821672
27755353	1	238815131	238817785	20	0.037037	2654	1_238815131	1_238817785
27755354	1	238815131	238817786	19	0.05	2655	1_238815131	1_238817786
27755355	1	238815131	238817792	19	0.0148148	2661	1_238815131	1_238817792
27755356	1	238815131	238819759	16	0.010175	4628	1_238815131	1_238819759
27755357	1	238815131	238821358	18	0.0231911	6227	1_238815131	1_238821358
27755358	1	238815131	238821416	19	0.0435374	6285	1_238815131	1_238821416
27755359	1	238815131	238821434	15	0.0685877	6303	1_238815131	1_238821434
27755360	1	238815131	238821527	19	0.0245211	6396	1_238815131	1_238821527
27755361	1	238815131	238821587	17	0.0133929	6456	1_238815131	1_238821587
27755362	1	238815131	238821672	18	0.305942	6541	1_238815131	1_238821672
27756075	1	238817785	238817786	20	0.00928793	1	1_238817785	1_238817786
27756076	1	238817785	238817792	20	0.00277008	7	1_238817785	1_238817792
27756077	1	238817785	238819759	16	0.0518519	1974	1_238817785	1_238819759
27756078	1	238817785	238821358	18	0.0374332	3573	1_238817785	1_238821358
27756079	1	238817785	238821416	19	0.0686275	3631	1_238817785	1_238821416
27756080	1	238817785	238821434	15	0.134615	3649	1_238817785	1_238821434
27756081	1	238817785	238821527	20	0.128205	3742	1_238817785	1_238821527
27756082	1	238817785	238821587	18	0.00735294	3802	1_238817785	1_238821587
27756083	1	238817785	238821672	18	0.0255075	3887	1_238817785	1_238821672
27756796	1	238817786	238817792	20	0.00928793	6	1_238817786	1_238817792
27756797	1	238817786	238819759	16	0.296703	1973	1_238817786	1_238819759
27756798	1	238817786	238821358	18	0.314286	3572	1_238817786	1_238821358
27756799	1	238817786	238821416	18	0.314286	3630	1_238817786	1_238821416
27756800	1	238817786	238821434	14	0.272727	3648	1_238817786	1_238821434
27756801	1	238817786	238821527	19	0.1852	3741	1_238817786	1_238821527
27756802	1	238817786	238821587	17	0.0133929	3801	1_238817786	1_238821587
27756803	1	238817786	238821672	18	0.0867257	3886	1_238817786	1_238821672
27757518	1	238817792	238821416	18	0.0374332	3624	1_238817792	1_238821416
27757519	1	238817792	238821434	14	0.0769231	3642	1_238817792	1_238821434
27757520	1	238817792	238821527	19	0.012987	3735	1_238817792	1_238821527
27757521	1	238817792	238821587	17	0.00390625	3795	1_238817792	1_238821587
27757522	1	238817792	238821672	18	0.0255075	3880	1_238817792	1_238821672
27758235	1	238819759	238821358	16	1	1599	1_238819759	1_238821358
27758236	1	238819759	238821416	15	1	1657	1_238819759	1_238821416
27758237	1	238819759	238821434	11	1	1675	1_238819759	1_238821434
27758238	1	238819759	238821527	15	0.685877	1768	1_238819759	1_238821527
27758240	1	238819759	238821672	15	0.285714	1913	1_238819759	1_238821672
27758953	1	238821358	238821416	17	1	58	1_238821358	1_238821416
27758954	1	238821358	238821434	13	1	76	1_238821358	1_238821434
27758955	1	238821358	238821527	17	0.531362	169	1_238821358	1_238821527
27758956	1	238821358	238821587	15	0.047619	229	1_238821358	1_238821587
27758957	1	238821358	238821672	17	0.256993	314	1_238821358	1_238821672
27759670	1	238821416	238821434	15	1	18	1_238821416	1_238821434
27759671	1	238821416	238821527	18	0.275783	111	1_238821416	1_238821527
27759672	1	238821416	238821587	16	0.04	171	1_238821416	1_238821587
27759673	1	238821416	238821672	17	0.256993	256	1_238821416	1_238821672
27760386	1	238821434	238821527	14	0.130435	93	1_238821434	1_238821527
27760387	1	238821434	238821587	12	0.0909091	153	1_238821434	1_238821587
27760388	1	238821434	238821672	13	0.324675	238	1_238821434	1_238821672
27761101	1	238821527	238821587	18	0.00850051	60	1_238821527	1_238821587
27761102	1	238821527	238821672	17	0.240755	145	1_238821527	1_238821672
27761815	1	238821587	238821672	16	0.0222222	85	1_238821587	1_238821672
27787530	1	242433995	242434025	21	0.326402	30	1_242433995	1_242434025
27787531	1	242433995	242434026	21	0.326402	31	1_242433995	1_242434026
27787532	1	242433995	242434139	19	0.343496	144	1_242433995	1_242434139
27787533	1	242433995	242440775	21	0.0319149	6780	1_242433995	1_242440775
27787534	1	242433995	242440805	21	0.0319149	6810	1_242433995	1_242440805
27787535	1	242433995	242440844	20	0.210526	6849	1_242433995	1_242440844
27787536	1	242433995	242440859	20	0.114583	6864	1_242433995	1_242440859
27787537	1	242433995	242440892	21	0.0319149	6897	1_242433995	1_242440892
27787538	1	242433995	242440907	20	0.109221	6912	1_242433995	1_242440907
27788206	1	242434025	242434026	21	1	1	1_242434025	1_242434026
27788207	1	242434025	242434139	19	1	114	1_242434025	1_242434139
27788208	1	242434025	242440775	21	0.0454545	6750	1_242434025	1_242440775
27788209	1	242434025	242440805	21	0.0454545	6780	1_242434025	1_242440805
27788210	1	242434025	242440844	20	0.163306	6819	1_242434025	1_242440844
27788211	1	242434025	242440859	20	0.144928	6834	1_242434025	1_242440859
27788212	1	242434025	242440892	21	0.0454545	6867	1_242434025	1_242440892
27788213	1	242434025	242440907	20	0.172369	6882	1_242434025	1_242440907
27788881	1	242434026	242434139	19	1	113	1_242434026	1_242434139
27788882	1	242434026	242440775	21	0.0454545	6749	1_242434026	1_242440775
27788883	1	242434026	242440805	21	0.0454545	6779	1_242434026	1_242440805
27788884	1	242434026	242440844	20	0.163306	6818	1_242434026	1_242440844
27788885	1	242434026	242440859	20	0.144928	6833	1_242434026	1_242440859
27788886	1	242434026	242440892	21	0.0454545	6866	1_242434026	1_242440892
27788887	1	242434026	242440907	20	0.172369	6881	1_242434026	1_242440907
27789555	1	242434139	242440775	19	0.0434028	6636	1_242434139	1_242440775
27789556	1	242434139	242440805	19	0.0434028	6666	1_242434139	1_242440805
27789557	1	242434139	242440844	18	0.204385	6705	1_242434139	1_242440844
27789558	1	242434139	242440859	18	0.0954263	6720	1_242434139	1_242440859
27789559	1	242434139	242440892	19	0.0434028	6753	1_242434139	1_242440892
27789560	1	242434139	242440907	18	0.126733	6768	1_242434139	1_242440907
27790228	1	242440775	242440805	21	1	30	1_242440775	1_242440805
27790229	1	242440775	242440844	20	0.0441176	69	1_242440775	1_242440844
27790230	1	242440775	242440859	20	0.264706	84	1_242440775	1_242440859
27790231	1	242440775	242440892	21	1	117	1_242440775	1_242440892
27790232	1	242440775	242440907	20	0.135802	132	1_242440775	1_242440907
27790900	1	242440805	242440844	20	0.0441176	39	1_242440805	1_242440844
27790901	1	242440805	242440859	20	0.264706	54	1_242440805	1_242440859
27790902	1	242440805	242440892	21	1	87	1_242440805	1_242440892
27790903	1	242440805	242440907	20	0.135802	102	1_242440805	1_242440907
27791571	1	242440844	242440859	19	0.366667	15	1_242440844	1_242440859
27791572	1	242440844	242440892	20	0.0441176	48	1_242440844	1_242440892
27791573	1	242440844	242440907	19	0.296296	63	1_242440844	1_242440907
27792241	1	242440859	242440892	20	0.264706	33	1_242440859	1_242440892
27792242	1	242440859	242440907	19	0.802083	48	1_242440859	1_242440907
27792910	1	242440892	242440907	20	0.135802	15	1_242440892	1_242440907
27794912	1	242465005	242465170	21	0.870902	165	1_242465005	1_242465170
27794913	1	242465005	242465171	20	1	166	1_242465005	1_242465171
27794914	1	242465005	242465363	20	0.391304	358	1_242465005	1_242465363
27796240	1	242465170	242465171	20	1	1	1_242465170	1_242465171
27796241	1	242465170	242465363	20	0.3125	193	1_242465170	1_242465363
27796903	1	242465171	242465363	19	0.18006	192	1_242465171	1_242465363
27885540	1	248328309	248328393	21	0.200395	84	1_248328309	1_248328393
27885541	1	248328309	248331394	21	0.00277521	3085	1_248328309	1_248331394
27885542	1	248328309	248331472	21	0.0141777	3163	1_248328309	1_248331472
27885543	1	248328309	248331526	21	0.113626	3217	1_248328309	1_248331526
27885544	1	248328309	248332079	19	0.29266	3770	1_248328309	1_248332079
27885545	1	248328309	248332128	21	0.77722	3819	1_248328309	1_248332128
27885546	1	248328309	248336672	21	0.0999075	8363	1_248328309	1_248336672
27886051	1	248328393	248331394	21	0.0302224	3001	1_248328393	1_248331394
27886052	1	248328393	248331472	21	0.000632411	3079	1_248328393	1_248331472
27886053	1	248328393	248331526	21	0.00117151	3133	1_248328393	1_248331526
27886054	1	248328393	248332079	19	0.318809	3686	1_248328393	1_248332079
27886055	1	248328393	248332128	21	0.259014	3735	1_248328393	1_248332128
27886056	1	248328393	248336672	21	0.135832	8279	1_248328393	1_248336672
27886561	1	248331394	248331472	21	0.167091	78	1_248331394	1_248331472
27886562	1	248331394	248331526	21	0.560677	132	1_248331394	1_248331526
27886563	1	248331394	248332079	19	0.128241	685	1_248331394	1_248332079
27886564	1	248331394	248332128	21	0.0216598	734	1_248331394	1_248332128
27886565	1	248331394	248336672	21	0.142627	5278	1_248331394	1_248336672
27887070	1	248331472	248331526	21	0.511004	54	1_248331472	1_248331526
27887071	1	248331472	248332079	19	0.063593	607	1_248331472	1_248332079
27887072	1	248331472	248332128	21	0.0018423	656	1_248331472	1_248332128
27887073	1	248331472	248336672	21	0.13358	5200	1_248331472	1_248336672
27887578	1	248331526	248332079	19	0.376043	553	1_248331526	1_248332079
27887579	1	248331526	248332128	21	0.231719	602	1_248331526	1_248332128
27887580	1	248331526	248336672	21	0.0280763	5146	1_248331526	1_248336672
27888085	1	248332079	248332128	19	0.422927	49	1_248332079	1_248332128
27888086	1	248332079	248336672	19	0.208889	4593	1_248332079	1_248336672
27888591	1	248332128	248336672	21	0.032546	4544	1_248332128	1_248336672
27889096	1	248336672	248346333	21	0.109094	9661	1_248336672	1_248346333
27889098	1	248336672	248346552	20	0.0414727	9880	1_248336672	1_248346552
27889601	1	248346333	248346552	20	0.781205	219	1_248346333	1_248346552
27889602	1	248346333	248352235	21	0.0587379	5902	1_248346333	1_248352235
27889604	1	248346333	248352496	21	0.116505	6163	1_248346333	1_248352496
27889605	1	248346333	248353057	21	0.0241714	6724	1_248346333	1_248353057
27889606	1	248346333	248353075	21	0.00456882	6742	1_248346333	1_248353075
27890605	1	248346552	248352235	20	0.012605	5683	1_248346552	1_248352235
27890607	1	248346552	248352496	20	0.0522876	5944	1_248346552	1_248352496
27890608	1	248346552	248353057	20	0.0427807	6505	1_248346552	1_248353057
27890609	1	248346552	248353075	20	0.00408812	6523	1_248346552	1_248353075
27891107	1	248352235	248352496	21	0.0666667	261	1_248352235	1_248352496
27891108	1	248352235	248353057	21	0.111724	822	1_248352235	1_248353057
27891109	1	248352235	248353075	21	0.330882	840	1_248352235	1_248353075
27892105	1	248352496	248353057	21	0.0465517	561	1_248352496	1_248353057
27892106	1	248352496	248353075	21	0.137868	579	1_248352496	1_248353075
27892603	1	248353057	248353075	21	0.586017	18	1_248353057	1_248353075
27898016	1	249565067	249565324	11	0.0571429	257	1_249565067	1_249565324
27898017	1	249565067	249565384	21	0.00504032	317	1_249565067	1_249565384
27898019	1	249565067	249565683	21	0.0257732	616	1_249565067	1_249565683
27898020	1	249565067	249565813	21	0.475	746	1_249565067	1_249565813
27898021	1	249565067	249566121	21	0.2125	1054	1_249565067	1_249566121
27898986	1	249565324	249565384	11	1	60	1_249565324	1_249565384
27898988	1	249565324	249565683	11	0.207949	359	1_249565324	1_249565683
27898989	1	249565324	249565813	11	0.0178571	489	1_249565324	1_249565813
27898990	1	249565324	249566121	11	0.126984	797	1_249565324	1_249566121
27899471	1	249565384	249565683	21	0.401584	299	1_249565384	1_249565683
27899472	1	249565384	249565813	21	0.101974	429	1_249565384	1_249565813
27899473	1	249565384	249566121	21	0.0287002	737	1_249565384	1_249566121
27900435	1	249565683	249565813	21	0.228025	130	1_249565683	1_249565813
27900436	1	249565683	249566121	21	0.000303214	438	1_249565683	1_249566121
27900916	1	249565813	249566121	21	0.0654025	308	1_249565813	1_249566121
35151049	2	28602004	28602103	17	1	99	2_28602004	2_28602103
35151050	2	28602004	28602145	20	0.743853	141	2_28602004	2_28602145
35151051	2	28602004	28602159	19	0.870748	155	2_28602004	2_28602159
35151052	2	28602004	28602184	20	1	180	2_28602004	2_28602184
35151053	2	28602004	28602238	19	0.0855718	234	2_28602004	2_28602238
35157403	2	28602103	28602145	17	0.720555	42	2_28602103	2_28602145
35157404	2	28602103	28602159	16	1	56	2_28602103	2_28602159
35157405	2	28602103	28602184	16	1	81	2_28602103	2_28602184
35157406	2	28602103	28602238	15	0.145349	135	2_28602103	2_28602238
35163756	2	28602145	28602159	19	0.735144	14	2_28602145	2_28602159
35163757	2	28602145	28602184	19	0.791209	39	2_28602145	2_28602184
35163758	2	28602145	28602238	18	0.212202	93	2_28602145	2_28602238
35170108	2	28602159	28602184	19	0.870748	25	2_28602159	2_28602184
35170109	2	28602159	28602238	18	0.110162	79	2_28602159	2_28602238
35176459	2	28602184	28602238	19	0.0855718	54	2_28602184	2_28602238
42992919	2	77728943	77728980	21	1	37	2_77728943	2_77728980
42992920	2	77728943	77729091	20	0.473684	148	2_77728943	2_77729091
42992921	2	77728943	77729105	18	0.0226244	162	2_77728943	2_77729105
42992922	2	77728943	77729110	21	0.00157895	167	2_77728943	2_77729110
42992923	2	77728943	77729111	21	0.00157895	168	2_77728943	2_77729111
42992925	2	77728943	77729233	21	0.0692521	290	2_77728943	2_77729233
42992926	2	77728943	77729239	21	1	296	2_77728943	2_77729239
42992927	2	77728943	77729242	21	1	299	2_77728943	2_77729242
42992928	2	77728943	77731665	20	0.0625	2722	2_77728943	2_77731665
42992929	2	77728943	77731697	20	0.000799361	2754	2_77728943	2_77731697
42992930	2	77728943	77732123	19	0.472222	3180	2_77728943	2_77732123
42992931	2	77728943	77735303	21	0.0368421	6360	2_77728943	2_77735303
42992932	2	77728943	77735779	21	0.0247678	6836	2_77728943	2_77735779
42992933	2	77728943	77735797	21	0.0247678	6854	2_77728943	2_77735797
42992934	2	77728943	77735803	21	0.475	6860	2_77728943	2_77735803
42992935	2	77728943	77735845	19	0.472222	6902	2_77728943	2_77735845
42992936	2	77728943	77735857	17	0.0410256	6914	2_77728943	2_77735857
42992937	2	77728943	77735859	17	0.0410256	6916	2_77728943	2_77735859
42992938	2	77728943	77736262	21	0.475	7319	2_77728943	2_77736262
42992940	2	77728943	77736594	20	0.002849	7651	2_77728943	2_77736594
42992941	2	77728943	77736598	20	0.00763359	7655	2_77728943	2_77736598
42992942	2	77728943	77736607	20	0	7664	2_77728943	2_77736607
42992943	2	77728943	77736608	21	0.475	7665	2_77728943	2_77736608
42992944	2	77728943	77737752	20	0.0329218	8809	2_77728943	2_77737752
42992945	2	77728943	77737797	21	0.00686499	8854	2_77728943	2_77737797
42992946	2	77728943	77738337	21	0.00708502	9394	2_77728943	2_77738337
42992947	2	77728943	77738346	21	0.0398026	9403	2_77728943	2_77738346
42997888	2	77728980	77729091	20	0.473684	111	2_77728980	2_77729091
42997889	2	77728980	77729105	18	0.0226244	125	2_77728980	2_77729105
42997890	2	77728980	77729110	21	0.00157895	130	2_77728980	2_77729110
42997891	2	77728980	77729111	21	0.00157895	131	2_77728980	2_77729111
42997893	2	77728980	77729233	21	0.0692521	253	2_77728980	2_77729233
42997894	2	77728980	77729239	21	1	259	2_77728980	2_77729239
42997895	2	77728980	77729242	21	1	262	2_77728980	2_77729242
42997896	2	77728980	77731665	20	0.0625	2685	2_77728980	2_77731665
42997897	2	77728980	77731697	20	0.000799361	2717	2_77728980	2_77731697
42997898	2	77728980	77732123	19	0.472222	3143	2_77728980	2_77732123
42997899	2	77728980	77735303	21	0.0368421	6323	2_77728980	2_77735303
42997900	2	77728980	77735779	21	0.0247678	6799	2_77728980	2_77735779
42997901	2	77728980	77735797	21	0.0247678	6817	2_77728980	2_77735797
42997902	2	77728980	77735803	21	0.475	6823	2_77728980	2_77735803
42997903	2	77728980	77735845	19	0.472222	6865	2_77728980	2_77735845
42997904	2	77728980	77735857	17	0.0410256	6877	2_77728980	2_77735857
42997905	2	77728980	77735859	17	0.0410256	6879	2_77728980	2_77735859
42997906	2	77728980	77736262	21	0.475	7282	2_77728980	2_77736262
42997908	2	77728980	77736594	20	0.002849	7614	2_77728980	2_77736594
42997909	2	77728980	77736598	20	0.00763359	7618	2_77728980	2_77736598
42997910	2	77728980	77736607	20	0	7627	2_77728980	2_77736607
42997911	2	77728980	77736608	21	0.475	7628	2_77728980	2_77736608
42997912	2	77728980	77737752	20	0.0329218	8772	2_77728980	2_77737752
42997913	2	77728980	77737797	21	0.00686499	8817	2_77728980	2_77737797
42997914	2	77728980	77738337	21	0.00708502	9357	2_77728980	2_77738337
42997915	2	77728980	77738346	21	0.0398026	9366	2_77728980	2_77738346
43002856	2	77729091	77729105	17	0.0260417	14	2_77729091	2_77729105
43002857	2	77729091	77729110	20	0.0306702	19	2_77729091	2_77729110
43002858	2	77729091	77729111	20	0.0306702	20	2_77729091	2_77729111
43002860	2	77729091	77729233	20	0.037594	142	2_77729091	2_77729233
43002861	2	77729091	77729239	20	0.473684	148	2_77729091	2_77729239
43002862	2	77729091	77729242	20	0.473684	151	2_77729091	2_77729242
43002863	2	77729091	77731665	19	0.296296	2574	2_77729091	2_77731665
43002864	2	77729091	77731697	19	0.053351	2606	2_77729091	2_77731697
43002865	2	77729091	77732123	18	0.00346021	3032	2_77729091	2_77732123
43002866	2	77729091	77735303	20	0.0678988	6212	2_77729091	2_77735303
43002867	2	77729091	77735779	20	0.0131579	6688	2_77729091	2_77735779
43002868	2	77729091	77735797	20	0.0131579	6706	2_77729091	2_77735797
43002869	2	77729091	77735803	20	0.00277008	6712	2_77729091	2_77735803
43002870	2	77729091	77735845	18	0.00346021	6754	2_77729091	2_77735845
43002871	2	77729091	77735857	16	0.0222222	6766	2_77729091	2_77735857
43002872	2	77729091	77735859	16	0.0222222	6768	2_77729091	2_77735859
43002873	2	77729091	77736262	20	0.00277008	7171	2_77729091	2_77736262
43002875	2	77729091	77736594	19	0.165541	7503	2_77729091	2_77736594
43002876	2	77729091	77736598	19	0.216846	7507	2_77729091	2_77736598
43002877	2	77729091	77736607	19	0.0334672	7516	2_77729091	2_77736607
43002878	2	77729091	77736608	20	0.00277008	7517	2_77729091	2_77736608
43002879	2	77729091	77737752	19	0.189675	8661	2_77729091	2_77737752
43002880	2	77729091	77737797	20	0.212535	8706	2_77729091	2_77737797
43002881	2	77729091	77738337	20	0.0629012	9246	2_77729091	2_77738337
43002882	2	77729091	77738346	20	0.0175439	9255	2_77729091	2_77738346
43007823	2	77729105	77729110	18	0.00512821	5	2_77729105	2_77729110
43007824	2	77729105	77729111	18	0.00512821	6	2_77729105	2_77729111
43007826	2	77729105	77729233	18	0.0259947	128	2_77729105	2_77729233
43007827	2	77729105	77729239	18	0.0226244	134	2_77729105	2_77729239
43007828	2	77729105	77729242	18	0.0226244	137	2_77729105	2_77729242
43007829	2	77729105	77731665	17	0.128205	2560	2_77729105	2_77731665
43007830	2	77729105	77731697	18	0.266272	2592	2_77729105	2_77731697
43007832	2	77729105	77735303	18	0.00307692	6198	2_77729105	2_77735303
43007833	2	77729105	77735779	18	0.10989	6674	2_77729105	2_77735779
43007834	2	77729105	77735797	18	0.10989	6692	2_77729105	2_77735797
43007837	2	77729105	77735857	15	0.0909091	6752	2_77729105	2_77735857
43007838	2	77729105	77735859	15	0.0909091	6754	2_77729105	2_77735859
43007841	2	77729105	77736594	17	0.118785	7489	2_77729105	2_77736594
43007842	2	77729105	77736598	17	0.0979592	7493	2_77729105	2_77736598
43007843	2	77729105	77736607	17	0.00428571	7502	2_77729105	2_77736607
43007845	2	77729105	77737752	17	0.0834478	8647	2_77729105	2_77737752
43007846	2	77729105	77737797	18	0.1	8692	2_77729105	2_77737797
43007847	2	77729105	77738337	18	0.246154	9232	2_77729105	2_77738337
43007848	2	77729105	77738346	18	0.150769	9241	2_77729105	2_77738346
43012789	2	77729110	77729111	21	1	1	2_77729110	2_77729111
43012791	2	77729110	77729233	21	0.0568421	123	2_77729110	2_77729233
43012792	2	77729110	77729239	21	0.00157895	129	2_77729110	2_77729239
43012793	2	77729110	77729242	21	0.00157895	132	2_77729110	2_77729242
43012794	2	77729110	77731665	20	0.145683	2555	2_77729110	2_77731665
43012795	2	77729110	77731697	20	0.00761744	2587	2_77729110	2_77731697
43012796	2	77729110	77732123	19	0.0434028	3013	2_77729110	2_77732123
43012797	2	77729110	77735303	21	0.021	6193	2_77729110	2_77735303
43012798	2	77729110	77735779	21	0.00352941	6669	2_77729110	2_77735779
43012799	2	77729110	77735797	21	0.00352941	6687	2_77729110	2_77735797
43012800	2	77729110	77735803	21	0.048	6693	2_77729110	2_77735803
43012801	2	77729110	77735845	19	0.0655738	6735	2_77729110	2_77735845
43012802	2	77729110	77735857	17	0.0400982	6747	2_77729110	2_77735857
43012803	2	77729110	77735859	17	0.0400982	6749	2_77729110	2_77735859
43012804	2	77729110	77736262	21	0.048	7152	2_77729110	2_77736262
43012806	2	77729110	77736594	20	0	7484	2_77729110	2_77736594
43012807	2	77729110	77736598	20	0.00763359	7488	2_77729110	2_77736598
43012808	2	77729110	77736607	20	0	7497	2_77729110	2_77736607
43012809	2	77729110	77736608	21	0.048	7498	2_77729110	2_77736608
43012810	2	77729110	77737752	20	0.0087146	8642	2_77729110	2_77737752
43012811	2	77729110	77737797	21	0.00173913	8687	2_77729110	2_77737797
43012812	2	77729110	77738337	21	0.0161538	9227	2_77729110	2_77738337
43012813	2	77729110	77738346	21	0.027	9236	2_77729110	2_77738346
43017755	2	77729111	77729233	21	0.0568421	122	2_77729111	2_77729233
43017756	2	77729111	77729239	21	0.00157895	128	2_77729111	2_77729239
43017757	2	77729111	77729242	21	0.00157895	131	2_77729111	2_77729242
43017758	2	77729111	77731665	20	0.145683	2554	2_77729111	2_77731665
43017759	2	77729111	77731697	20	0.00761744	2586	2_77729111	2_77731697
43017760	2	77729111	77732123	19	0.0434028	3012	2_77729111	2_77732123
43017761	2	77729111	77735303	21	0.021	6192	2_77729111	2_77735303
43017762	2	77729111	77735779	21	0.00352941	6668	2_77729111	2_77735779
43017763	2	77729111	77735797	21	0.00352941	6686	2_77729111	2_77735797
43017764	2	77729111	77735803	21	0.048	6692	2_77729111	2_77735803
43017765	2	77729111	77735845	19	0.0655738	6734	2_77729111	2_77735845
43017766	2	77729111	77735857	17	0.0400982	6746	2_77729111	2_77735857
43017767	2	77729111	77735859	17	0.0400982	6748	2_77729111	2_77735859
43017768	2	77729111	77736262	21	0.048	7151	2_77729111	2_77736262
43017770	2	77729111	77736594	20	0	7483	2_77729111	2_77736594
43017771	2	77729111	77736598	20	0.00763359	7487	2_77729111	2_77736598
43017772	2	77729111	77736607	20	0	7496	2_77729111	2_77736607
43017773	2	77729111	77736608	21	0.048	7497	2_77729111	2_77736608
43017774	2	77729111	77737752	20	0.0087146	8641	2_77729111	2_77737752
43017775	2	77729111	77737797	21	0.00173913	8686	2_77729111	2_77737797
43017776	2	77729111	77738337	21	0.0161538	9226	2_77729111	2_77738337
43017777	2	77729111	77738346	21	0.027	9235	2_77729111	2_77738346
43027681	2	77729233	77729239	21	0.0692521	6	2_77729233	2_77729239
43027682	2	77729233	77729242	21	0.0692521	9	2_77729233	2_77729242
43027683	2	77729233	77731665	20	0.028777	2432	2_77729233	2_77731665
43027684	2	77729233	77731697	20	0.00513875	2464	2_77729233	2_77731697
43027685	2	77729233	77732123	19	0.0434028	2890	2_77729233	2_77732123
43027686	2	77729233	77735303	21	0.147368	6070	2_77729233	2_77735303
43027687	2	77729233	77735779	21	0.000386997	6546	2_77729233	2_77735779
43027688	2	77729233	77735797	21	0.000386997	6564	2_77729233	2_77735797
43027689	2	77729233	77735803	21	0.0328947	6570	2_77729233	2_77735803
43027690	2	77729233	77735845	19	0.0434028	6612	2_77729233	2_77735845
43027691	2	77729233	77735857	17	0.000725689	6624	2_77729233	2_77735857
43027692	2	77729233	77735859	17	0.000725689	6626	2_77729233	2_77735859
43027693	2	77729233	77736262	21	0.0328947	7029	2_77729233	2_77736262
43027695	2	77729233	77736594	20	0.164835	7361	2_77729233	2_77736594
43027696	2	77729233	77736598	20	0.136314	7365	2_77729233	2_77736598
43027697	2	77729233	77736607	20	0.142857	7374	2_77729233	2_77736607
43027698	2	77729233	77736608	21	0.0328947	7375	2_77729233	2_77736608
43027699	2	77729233	77737752	20	0.00479616	8519	2_77729233	2_77737752
43027700	2	77729233	77737797	21	0.123999	8564	2_77729233	2_77737797
43027701	2	77729233	77738337	21	0.0283401	9104	2_77729233	2_77738337
43027702	2	77729233	77738346	21	0.0691612	9113	2_77729233	2_77738346
43032643	2	77729239	77729242	21	1	3	2_77729239	2_77729242
43032644	2	77729239	77731665	20	0.0625	2426	2_77729239	2_77731665
43032645	2	77729239	77731697	20	0.000799361	2458	2_77729239	2_77731697
43032646	2	77729239	77732123	19	0.472222	2884	2_77729239	2_77732123
43032647	2	77729239	77735303	21	0.0368421	6064	2_77729239	2_77735303
43032648	2	77729239	77735779	21	0.0247678	6540	2_77729239	2_77735779
43032649	2	77729239	77735797	21	0.0247678	6558	2_77729239	2_77735797
43032650	2	77729239	77735803	21	0.475	6564	2_77729239	2_77735803
43032651	2	77729239	77735845	19	0.472222	6606	2_77729239	2_77735845
43032652	2	77729239	77735857	17	0.0410256	6618	2_77729239	2_77735857
43032653	2	77729239	77735859	17	0.0410256	6620	2_77729239	2_77735859
43032654	2	77729239	77736262	21	0.475	7023	2_77729239	2_77736262
43032656	2	77729239	77736594	20	0.002849	7355	2_77729239	2_77736594
43032657	2	77729239	77736598	20	0.00763359	7359	2_77729239	2_77736598
43032658	2	77729239	77736607	20	0	7368	2_77729239	2_77736607
43032659	2	77729239	77736608	21	0.475	7369	2_77729239	2_77736608
43032660	2	77729239	77737752	20	0.0329218	8513	2_77729239	2_77737752
43032661	2	77729239	77737797	21	0.00686499	8558	2_77729239	2_77737797
43032662	2	77729239	77738337	21	0.00708502	9098	2_77729239	2_77738337
43032663	2	77729239	77738346	21	0.0398026	9107	2_77729239	2_77738346
43037604	2	77729242	77731665	20	0.0625	2423	2_77729242	2_77731665
43037605	2	77729242	77731697	20	0.000799361	2455	2_77729242	2_77731697
43037606	2	77729242	77732123	19	0.472222	2881	2_77729242	2_77732123
43037607	2	77729242	77735303	21	0.0368421	6061	2_77729242	2_77735303
43037608	2	77729242	77735779	21	0.0247678	6537	2_77729242	2_77735779
43037609	2	77729242	77735797	21	0.0247678	6555	2_77729242	2_77735797
43037610	2	77729242	77735803	21	0.475	6561	2_77729242	2_77735803
43037611	2	77729242	77735845	19	0.472222	6603	2_77729242	2_77735845
43037612	2	77729242	77735857	17	0.0410256	6615	2_77729242	2_77735857
43037613	2	77729242	77735859	17	0.0410256	6617	2_77729242	2_77735859
43037614	2	77729242	77736262	21	0.475	7020	2_77729242	2_77736262
43037616	2	77729242	77736594	20	0.002849	7352	2_77729242	2_77736594
43037617	2	77729242	77736598	20	0.00763359	7356	2_77729242	2_77736598
43037618	2	77729242	77736607	20	0	7365	2_77729242	2_77736607
43037619	2	77729242	77736608	21	0.475	7366	2_77729242	2_77736608
43037620	2	77729242	77737752	20	0.0329218	8510	2_77729242	2_77737752
43037621	2	77729242	77737797	21	0.00686499	8555	2_77729242	2_77737797
43037622	2	77729242	77738337	21	0.00708502	9095	2_77729242	2_77738337
43037623	2	77729242	77738346	21	0.0398026	9104	2_77729242	2_77738346
43042564	2	77731665	77731697	19	0.082672	32	2_77731665	2_77731697
43042565	2	77731665	77732123	18	0.0117647	458	2_77731665	2_77732123
43042566	2	77731665	77735303	20	0.0322581	3638	2_77731665	2_77735303
43042567	2	77731665	77735779	20	0.0625	4114	2_77731665	2_77735779
43042568	2	77731665	77735797	20	0.0625	4132	2_77731665	2_77735797
43042569	2	77731665	77735803	20	0.0131579	4138	2_77731665	2_77735803
43042570	2	77731665	77735845	18	0.0168067	4180	2_77731665	2_77735845
43042571	2	77731665	77735857	16	0.111111	4192	2_77731665	2_77735857
43042572	2	77731665	77735859	16	0.111111	4194	2_77731665	2_77735859
43042573	2	77731665	77736262	20	0.0131579	4597	2_77731665	2_77736262
43042575	2	77731665	77736594	19	0.00720721	4929	2_77731665	2_77736594
43042576	2	77731665	77736598	19	0.0193548	4933	2_77731665	2_77736598
43042577	2	77731665	77736607	19	0.0290161	4942	2_77731665	2_77736607
43042578	2	77731665	77736608	20	0.0131579	4943	2_77731665	2_77736608
43042579	2	77731665	77737752	19	0.0844884	6087	2_77731665	2_77737752
43042580	2	77731665	77737797	20	0.0171756	6132	2_77731665	2_77737797
43042581	2	77731665	77738337	20	0.0131579	6672	2_77731665	2_77738337
43042582	2	77731665	77738346	20	0	6681	2_77731665	2_77738346
43047523	2	77731697	77732123	18	0.040724	426	2_77731697	2_77732123
43047524	2	77731697	77735303	20	0.000494261	3606	2_77731697	2_77735303
43047525	2	77731697	77735779	20	0.460432	4082	2_77731697	2_77735779
43047526	2	77731697	77735797	20	0.460432	4100	2_77731697	2_77735797
43047527	2	77731697	77735803	20	0.0306702	4106	2_77731697	2_77735803
43047528	2	77731697	77735845	18	0.040724	4148	2_77731697	2_77735845
43047529	2	77731697	77735857	16	0.424561	4160	2_77731697	2_77735857
43047530	2	77731697	77735859	16	0.424561	4162	2_77731697	2_77735859
43047531	2	77731697	77736262	20	0.0306702	4565	2_77731697	2_77736262
43047533	2	77731697	77736594	19	0.285768	4897	2_77731697	2_77736594
43047534	2	77731697	77736598	19	0.419931	4901	2_77731697	2_77736598
43047535	2	77731697	77736607	19	0.0252916	4910	2_77731697	2_77736607
43047536	2	77731697	77736608	20	0.0306702	4911	2_77731697	2_77736608
43047537	2	77731697	77737752	19	0.643603	6055	2_77731697	2_77737752
43047538	2	77731697	77737797	20	0.415674	6100	2_77731697	2_77737797
43047539	2	77731697	77738337	20	0.324443	6640	2_77731697	2_77738337
43047540	2	77731697	77738346	20	0.194245	6649	2_77731697	2_77738346
43052481	2	77732123	77735303	19	0.307832	3180	2_77732123	2_77735303
43052482	2	77732123	77735779	19	0.0148148	3656	2_77732123	2_77735779
43052483	2	77732123	77735797	19	0.0148148	3674	2_77732123	2_77735797
43052484	2	77732123	77735803	19	1	3680	2_77732123	2_77735803
43052485	2	77732123	77735845	17	1	3722	2_77732123	2_77735845
43052486	2	77732123	77735857	15	0.025974	3734	2_77732123	2_77735857
43052487	2	77732123	77735859	15	0.025974	3736	2_77732123	2_77735859
43052488	2	77732123	77736262	19	1	4139	2_77732123	2_77736262
43052490	2	77732123	77736594	18	0.136	4471	2_77732123	2_77736594
43052491	2	77732123	77736598	18	0.144796	4475	2_77732123	2_77736598
43052492	2	77732123	77736607	18	0.0311419	4484	2_77732123	2_77736607
43052493	2	77732123	77736608	19	1	4485	2_77732123	2_77736608
43052494	2	77732123	77737752	18	0.0384738	5629	2_77732123	2_77737752
43052495	2	77732123	77737797	19	0.14596	5674	2_77732123	2_77737797
43052496	2	77732123	77738337	19	0.012987	6214	2_77732123	2_77738337
43052497	2	77732123	77738346	19	0.208333	6223	2_77732123	2_77738346
43057438	2	77735303	77735779	21	0.0823529	476	2_77735303	2_77735779
43057439	2	77735303	77735797	21	0.0823529	494	2_77735303	2_77735797
43057440	2	77735303	77735803	21	0.28	500	2_77735303	2_77735803
43057441	2	77735303	77735845	19	0.29933	542	2_77735303	2_77735845
43057442	2	77735303	77735857	17	0.0818331	554	2_77735303	2_77735857
43057443	2	77735303	77735859	17	0.0818331	556	2_77735303	2_77735859
43057444	2	77735303	77736262	21	0.28	959	2_77735303	2_77736262
43057446	2	77735303	77736594	20	0.00959092	1291	2_77735303	2_77736594
43057447	2	77735303	77736598	20	0.0256978	1295	2_77735303	2_77736598
43057448	2	77735303	77736607	20	0.00424088	1304	2_77735303	2_77736607
43057449	2	77735303	77736608	21	0.28	1305	2_77735303	2_77736608
43057450	2	77735303	77737752	20	0.0292712	2449	2_77735303	2_77737752
43057451	2	77735303	77737797	21	0.0228261	2494	2_77735303	2_77737797
43057452	2	77735303	77738337	21	0.0307692	3034	2_77735303	2_77738337
43057453	2	77735303	77738346	21	0.28	3043	2_77735303	2_77738346
43062394	2	77735779	77735797	21	1	18	2_77735779	2_77735797
43062395	2	77735779	77735803	21	0.0117647	24	2_77735779	2_77735803
43062396	2	77735779	77735845	19	0.0148148	66	2_77735779	2_77735845
43062397	2	77735779	77735857	17	1	78	2_77735779	2_77735857
43062398	2	77735779	77735859	17	1	80	2_77735779	2_77735859
43062399	2	77735779	77736262	21	0.0117647	483	2_77735779	2_77736262
43062401	2	77735779	77736594	20	0.0849673	815	2_77735779	2_77736594
43062402	2	77735779	77736598	20	0.125879	819	2_77735779	2_77736598
43062403	2	77735779	77736607	20	0.0108932	828	2_77735779	2_77736607
43062404	2	77735779	77736608	21	0.0117647	829	2_77735779	2_77736608
43062405	2	77735779	77737752	20	0.195602	1973	2_77735779	2_77737752
43062406	2	77735779	77737797	21	0.116049	2018	2_77735779	2_77737797
43062407	2	77735779	77738337	21	0.253394	2558	2_77735779	2_77738337
43062408	2	77735779	77738346	21	0.0735294	2567	2_77735779	2_77738346
43067349	2	77735797	77735803	21	0.0117647	6	2_77735797	2_77735803
43067350	2	77735797	77735845	19	0.0148148	48	2_77735797	2_77735845
43067351	2	77735797	77735857	17	1	60	2_77735797	2_77735857
43067352	2	77735797	77735859	17	1	62	2_77735797	2_77735859
43067353	2	77735797	77736262	21	0.0117647	465	2_77735797	2_77736262
43067355	2	77735797	77736594	20	0.0849673	797	2_77735797	2_77736594
43067356	2	77735797	77736598	20	0.125879	801	2_77735797	2_77736598
43067357	2	77735797	77736607	20	0.0108932	810	2_77735797	2_77736607
43067358	2	77735797	77736608	21	0.0117647	811	2_77735797	2_77736608
43067359	2	77735797	77737752	20	0.195602	1955	2_77735797	2_77737752
43067360	2	77735797	77737797	21	0.116049	2000	2_77735797	2_77737797
43067361	2	77735797	77738337	21	0.253394	2540	2_77735797	2_77738337
43067362	2	77735797	77738346	21	0.0735294	2549	2_77735797	2_77738346
43072303	2	77735803	77735845	19	1	42	2_77735803	2_77735845
43072304	2	77735803	77735857	17	0.0192308	54	2_77735803	2_77735857
43072305	2	77735803	77735859	17	0.0192308	56	2_77735803	2_77735859
43072306	2	77735803	77736262	21	1	459	2_77735803	2_77736262
43072308	2	77735803	77736594	20	0.109312	791	2_77735803	2_77736594
43072309	2	77735803	77736598	20	0.116111	795	2_77735803	2_77736598
43072310	2	77735803	77736607	20	0.0292398	804	2_77735803	2_77736607
43072311	2	77735803	77736608	21	1	805	2_77735803	2_77736608
43072312	2	77735803	77737752	20	0.0350877	1949	2_77735803	2_77737752
43072313	2	77735803	77737797	21	0.117391	1994	2_77735803	2_77737797
43072314	2	77735803	77738337	21	0.0134615	2534	2_77735803	2_77738337
43072315	2	77735803	77738346	21	0.16	2543	2_77735803	2_77738346
43077256	2	77735845	77735857	17	0.0192308	12	2_77735845	2_77735857
43077257	2	77735845	77735859	17	0.0192308	14	2_77735845	2_77735859
43077258	2	77735845	77736262	19	1	417	2_77735845	2_77736262
43077260	2	77735845	77736594	18	0.136	749	2_77735845	2_77736594
43077261	2	77735845	77736598	18	0.144796	753	2_77735845	2_77736598
43077262	2	77735845	77736607	18	0.0507099	762	2_77735845	2_77736607
43077263	2	77735845	77736608	19	1	763	2_77735845	2_77736608
43077264	2	77735845	77737752	18	0.0470588	1907	2_77735845	2_77737752
43077265	2	77735845	77737797	19	0.14596	1952	2_77735845	2_77737797
43077266	2	77735845	77738337	19	0.012987	2492	2_77735845	2_77738337
43077267	2	77735845	77738346	19	0.208333	2501	2_77735845	2_77738346
43082208	2	77735857	77735859	17	1	2	2_77735857	2_77735859
43082209	2	77735857	77736262	17	0.0192308	405	2_77735857	2_77736262
43082211	2	77735857	77736594	16	0.0833911	737	2_77735857	2_77736594
43082212	2	77735857	77736598	16	0.134894	741	2_77735857	2_77736598
43082213	2	77735857	77736607	16	0.017094	750	2_77735857	2_77736607
43082214	2	77735857	77736608	17	0.0192308	751	2_77735857	2_77736608
43082215	2	77735857	77737752	17	0.162512	1895	2_77735857	2_77737752
43082216	2	77735857	77737797	17	0.122645	1940	2_77735857	2_77737797
43082217	2	77735857	77738337	17	0.277842	2480	2_77735857	2_77738337
43082218	2	77735857	77738346	17	0.0659341	2489	2_77735857	2_77738346
43087159	2	77735859	77736262	17	0.0192308	403	2_77735859	2_77736262
43087161	2	77735859	77736594	16	0.0833911	735	2_77735859	2_77736594
43087162	2	77735859	77736598	16	0.134894	739	2_77735859	2_77736598
43087163	2	77735859	77736607	16	0.017094	748	2_77735859	2_77736607
43087164	2	77735859	77736608	17	0.0192308	749	2_77735859	2_77736608
43087165	2	77735859	77737752	17	0.162512	1893	2_77735859	2_77737752
43087166	2	77735859	77737797	17	0.122645	1938	2_77735859	2_77737797
43087167	2	77735859	77738337	17	0.277842	2478	2_77735859	2_77738337
43087168	2	77735859	77738346	17	0.0659341	2487	2_77735859	2_77738346
43092110	2	77736262	77736594	20	0.109312	332	2_77736262	2_77736594
43092111	2	77736262	77736598	20	0.116111	336	2_77736262	2_77736598
43092112	2	77736262	77736607	20	0.0292398	345	2_77736262	2_77736607
43092113	2	77736262	77736608	21	1	346	2_77736262	2_77736608
43092114	2	77736262	77737752	20	0.0350877	1490	2_77736262	2_77737752
43092115	2	77736262	77737797	21	0.117391	1535	2_77736262	2_77737797
43092116	2	77736262	77738337	21	0.0134615	2075	2_77736262	2_77738337
43092117	2	77736262	77738346	21	0.16	2084	2_77736262	2_77738346
43102006	2	77736594	77736598	20	0.878646	4	2_77736594	2_77736598
43102007	2	77736594	77736607	20	0.512821	13	2_77736594	2_77736607
43102008	2	77736594	77736608	20	0.109312	14	2_77736594	2_77736608
43102009	2	77736594	77737752	19	0.321247	1158	2_77736594	2_77737752
43102010	2	77736594	77737797	20	0.878646	1203	2_77736594	2_77737797
43102011	2	77736594	77738337	20	0.202627	1743	2_77736594	2_77738337
43102012	2	77736594	77738346	20	0.213675	1752	2_77736594	2_77738346
43106953	2	77736598	77736607	20	0.513147	9	2_77736598	2_77736607
43106954	2	77736598	77736608	20	0.116111	10	2_77736598	2_77736608
43106955	2	77736598	77737752	19	0.474329	1154	2_77736598	2_77737752
43106956	2	77736598	77737797	20	1	1199	2_77736598	2_77737797
43106957	2	77736598	77738337	20	0.283187	1739	2_77736598	2_77738337
43106958	2	77736598	77738346	20	0.206107	1748	2_77736598	2_77738346
43111899	2	77736607	77736608	20	0.0292398	1	2_77736607	2_77736608
43111900	2	77736607	77737752	19	0.0837707	1145	2_77736607	2_77737752
43111901	2	77736607	77737797	20	0.513147	1190	2_77736607	2_77737797
43111902	2	77736607	77738337	20	0.0542005	1730	2_77736607	2_77738337
43111903	2	77736607	77738346	20	0.00740741	1739	2_77736607	2_77738346
43116844	2	77736608	77737752	20	0.0350877	1144	2_77736608	2_77737752
43116845	2	77736608	77737797	21	0.117391	1189	2_77736608	2_77737797
43116846	2	77736608	77738337	21	0.0134615	1729	2_77736608	2_77738337
43116847	2	77736608	77738346	21	0.16	1738	2_77736608	2_77738346
43121788	2	77737752	77737797	20	0.475544	45	2_77737752	2_77737797
43121789	2	77737752	77738337	20	0.249513	585	2_77737752	2_77738337
43121790	2	77737752	77738346	20	0.222222	594	2_77737752	2_77738346
43126731	2	77737797	77738337	21	0.280936	540	2_77737797	2_77738337
43126732	2	77737797	77738346	21	0.208696	549	2_77737797	2_77738346
43131673	2	77738337	77738346	21	0.215385	9	2_77738337	2_77738346
44928118	2	86413400	86413410	20	0.848527	10	2_86413400	2_86413410
46413459	2	89266002	89266062	18	0.041311	60	2_89266002	2_89266062
46413460	2	89266002	89269358	18	0.0275862	3356	2_89266002	2_89269358
46413461	2	89266002	89269795	17	0.000725689	3793	2_89266002	2_89269795
46413463	2	89266002	89271604	15	0.140365	5602	2_89266002	2_89271604
46417684	2	89266062	89269358	21	0.0502392	3296	2_89266062	2_89269358
46417685	2	89266062	89269795	20	0.0552995	3733	2_89266062	2_89269795
46417687	2	89266062	89271604	18	0.0325203	5542	2_89266062	2_89271604
46421908	2	89269358	89269795	20	0.28856	437	2_89269358	2_89269795
46421910	2	89269358	89271604	18	0.00635703	2246	2_89269358	2_89271604
46426132	2	89269795	89271604	17	0.00983865	1809	2_89269795	2_89271604
52085808	2	134213001	134215304	21	0.0239726	2303	2_134213001	2_134215304
52085809	2	134213001	134215337	21	0.0109375	2336	2_134213001	2_134215337
52085810	2	134213001	134222912	21	0.0113147	9911	2_134213001	2_134222912
52088359	2	134215304	134215337	21	0.0219178	33	2_134215304	2_134215337
52088360	2	134215304	134222912	21	0.0510156	7608	2_134215304	2_134222912
52088361	2	134215304	134223569	21	0.136986	8265	2_134215304	2_134223569
52088362	2	134215304	134223601	21	0.00369863	8297	2_134215304	2_134223601
52088363	2	134215304	134223607	21	0.0461428	8303	2_134215304	2_134223607
52088364	2	134215304	134223870	17	0.329808	8566	2_134215304	2_134223870
52088365	2	134215304	134224060	15	0.150748	8756	2_134215304	2_134224060
52088366	2	134215304	134224073	16	0.0123659	8769	2_134215304	2_134224073
52088367	2	134215304	134224405	20	0.0123246	9101	2_134215304	2_134224405
52090909	2	134215337	134222912	21	0.0646552	7575	2_134215337	2_134222912
52090910	2	134215337	134223569	21	0.015625	8232	2_134215337	2_134223569
52090911	2	134215337	134223601	21	0.048	8264	2_134215337	2_134223601
52090912	2	134215337	134223607	21	0.00526316	8270	2_134215337	2_134223607
52090913	2	134215337	134223870	17	0.0361607	8533	2_134215337	2_134223870
52090916	2	134215337	134224405	20	0.0238165	9068	2_134215337	2_134224405
52093458	2	134222912	134223569	21	0.186853	657	2_134222912	2_134223569
52093459	2	134222912	134223601	21	0.00310345	689	2_134222912	2_134223601
52093460	2	134222912	134223607	21	0.0122505	695	2_134222912	2_134223607
52093461	2	134222912	134223870	17	0.0214881	958	2_134222912	2_134223870
52093462	2	134222912	134224060	15	0.0659341	1148	2_134222912	2_134224060
52093463	2	134222912	134224073	16	0.0679612	1161	2_134222912	2_134224073
52093464	2	134222912	134224405	20	0.0729861	1493	2_134222912	2_134224405
52093467	2	134222912	134227020	20	0.0430108	4108	2_134222912	2_134227020
52093468	2	134222912	134230290	21	0.0122505	7378	2_134222912	2_134230290
52093469	2	134222912	134230442	19	0.0493511	7530	2_134222912	2_134230442
52093470	2	134222912	134230443	19	0.114891	7531	2_134222912	2_134230443
52093471	2	134222912	134230461	21	0.171146	7549	2_134222912	2_134230461
57943114	3	23450284	23450285	21	0.591239	1	3_23450284	3_23450285
57943115	3	23450284	23450297	21	0.268599	13	3_23450284	3_23450297
57946894	3	23450285	23450297	21	0.00727273	12	3_23450285	3_23450297
60914599	3	40191549	40191578	21	0.175342	29	3_40191549	3_40191578
60914601	3	40191549	40191580	21	0.868151	31	3_40191549	3_40191580
60914602	3	40191549	40191614	21	0.715376	65	3_40191549	3_40191614
60917489	3	40191578	40191580	21	0.3	2	3_40191578	3_40191580
60917490	3	40191578	40191614	21	0.205085	36	3_40191578	3_40191614
60923263	3	40191580	40191614	21	0.683616	34	3_40191580	3_40191614
60931918	3	40222402	40222474	21	0.196514	72	3_40222402	3_40222474
60931919	3	40222402	40222719	21	0.0250515	317	3_40222402	3_40222719
60931920	3	40222402	40222755	21	0.18611	353	3_40222402	3_40222755
60931922	3	40222402	40222807	21	0.00773196	405	3_40222402	3_40222807
60931923	3	40222402	40222914	21	0.0618557	512	3_40222402	3_40222914
60931924	3	40222402	40223051	21	0.24768	649	3_40222402	3_40223051
60931925	3	40222402	40223063	21	0.00353057	661	3_40222402	3_40223063
60931927	3	40222402	40223074	21	0.00353057	672	3_40222402	3_40223074
60931928	3	40222402	40223666	21	0.000106281	1264	3_40222402	3_40223666
60931929	3	40222402	40224137	18	0.0243902	1735	3_40222402	3_40224137
60931930	3	40222402	40224251	21	0.0250515	1849	3_40222402	3_40224251
60934801	3	40222474	40222719	21	0.494845	245	3_40222474	3_40222719
60934802	3	40222474	40222755	21	0.379816	281	3_40222474	3_40222755
60934804	3	40222474	40222807	21	0.156572	333	3_40222474	3_40222807
60934805	3	40222474	40222914	21	0.0347938	440	3_40222474	3_40222914
60934806	3	40222474	40223051	21	0.161082	577	3_40222474	3_40223051
60934807	3	40222474	40223063	21	0.0509815	589	3_40222474	3_40223063
60934809	3	40222474	40223074	21	0.158488	600	3_40222474	3_40223074
60934810	3	40222474	40223666	21	0.0893825	1192	3_40222474	3_40223666
60934811	3	40222474	40224137	18	0	1663	3_40222474	3_40224137
60934812	3	40222474	40224251	21	0.111649	1777	3_40222474	3_40224251
60937683	3	40222719	40222755	21	0.276316	36	3_40222719	3_40222755
60937685	3	40222719	40222807	21	0.173611	88	3_40222719	3_40222807
60937686	3	40222719	40222914	21	0.0355556	195	3_40222719	3_40222914
60937687	3	40222719	40223051	21	0.048	332	3_40222719	3_40223051
60937688	3	40222719	40223063	21	0.00657534	344	3_40222719	3_40223063
60937690	3	40222719	40223074	21	0.00657534	355	3_40222719	3_40223074
60937691	3	40222719	40223666	21	0.00123711	947	3_40222719	3_40223666
60937692	3	40222719	40224137	18	0	1418	3_40222719	3_40224137
60937693	3	40222719	40224251	21	0.0256	1532	3_40222719	3_40224251
60940565	3	40222755	40222807	21	0.376096	52	3_40222755	3_40222807
60940566	3	40222755	40222914	21	0.138158	159	3_40222755	3_40222914
60940567	3	40222755	40223051	21	0.451316	296	3_40222755	3_40223051
60940568	3	40222755	40223063	21	0.0201875	308	3_40222755	3_40223063
60940570	3	40222755	40223074	21	0.0315429	319	3_40222755	3_40223074
60940571	3	40222755	40223666	21	0.000949539	911	3_40222755	3_40223666
60940572	3	40222755	40224137	18	0.08	1382	3_40222755	3_40224137
60940573	3	40222755	40224251	21	0.0110526	1496	3_40222755	3_40224251
60946323	3	40222807	40222914	21	0.241127	107	3_40222807	3_40222914
60946324	3	40222807	40223051	21	0.0630208	244	3_40222807	3_40223051
60946325	3	40222807	40223063	21	0.0730594	256	3_40222807	3_40223063
60946327	3	40222807	40223074	21	0.0410959	267	3_40222807	3_40223074
60946328	3	40222807	40223666	21	0.0483247	859	3_40222807	3_40223666
60946329	3	40222807	40224137	18	0.167785	1330	3_40222807	3_40224137
60946330	3	40222807	40224251	21	0.0802778	1444	3_40222807	3_40224251
60949201	3	40222914	40223051	21	0.0666667	137	3_40222914	3_40223051
60949202	3	40222914	40223063	21	0.0690639	149	3_40222914	3_40223063
60949204	3	40222914	40223074	21	0.548516	160	3_40222914	3_40223074
60949205	3	40222914	40223666	21	0.0618557	752	3_40222914	3_40223666
60949206	3	40222914	40224137	18	0.222222	1223	3_40222914	3_40224137
60949207	3	40222914	40224251	21	0.0938889	1337	3_40222914	3_40224251
60952078	3	40223051	40223063	21	0.0452911	12	3_40223051	3_40223063
60952080	3	40223051	40223074	21	0.0452911	23	3_40223051	3_40223074
60952081	3	40223051	40223666	21	0.0108892	615	3_40223051	3_40223666
60952082	3	40223051	40224137	18	0.0153846	1086	3_40223051	3_40224137
60952083	3	40223051	40224251	21	0.048	1200	3_40223051	3_40224251
60954955	3	40223063	40223074	21	0.338947	11	3_40223063	3_40223074
60954956	3	40223063	40223666	21	0.273408	603	3_40223063	3_40223666
60954957	3	40223063	40224137	18	0.148148	1074	3_40223063	3_40224137
60954958	3	40223063	40224251	21	0.593425	1188	3_40223063	3_40224251
60960703	3	40223074	40223666	21	0.225957	592	3_40223074	3_40223666
60960704	3	40223074	40224137	18	0.308642	1063	3_40223074	3_40224137
60960705	3	40223074	40224251	21	0.256849	1177	3_40223074	3_40224251
60963576	3	40223666	40224137	18	0	471	3_40223666	3_40224137
60963577	3	40223666	40224251	21	0.0791753	585	3_40223666	3_40224251
60966448	3	40224137	40224251	18	0.310345	114	3_40224137	3_40224251
61131313	3	45452047	45452604	20	0.0383632	557	3_45452047	3_45452604
61131314	3	45452047	45452607	20	0.248447	560	3_45452047	3_45452607
61131315	3	45452047	45453410	20	0.177515	1363	3_45452047	3_45453410
61131316	3	45452047	45454735	19	0.019694	2688	3_45452047	3_45454735
61131317	3	45452047	45454756	19	0.058309	2709	3_45452047	3_45454756
61131318	3	45452047	45454804	16	0.0004662	2757	3_45452047	3_45454804
61131319	3	45452047	45457453	21	0.286885	5406	3_45452047	3_45457453
61131320	3	45452047	45457456	21	0.286885	5409	3_45452047	3_45457456
61131321	3	45452047	45457534	21	3.47319e-05	5487	3_45452047	3_45457534
61131322	3	45452047	45457549	21	0.067623	5502	3_45452047	3_45457549
61131323	3	45452047	45457576	20	0.278937	5529	3_45452047	3_45457576
61131324	3	45452047	45457827	21	0.0831148	5780	3_45452047	3_45457827
61134126	3	45452604	45452607	20	0.0896359	3	3_45452604	3_45452607
61134127	3	45452604	45453410	19	0.000135281	806	3_45452604	3_45453410
61134128	3	45452604	45454735	18	0.172414	2131	3_45452604	3_45454735
61134129	3	45452604	45454756	19	0.0669643	2152	3_45452604	3_45454756
61134130	3	45452604	45454804	16	0.0649351	2200	3_45452604	3_45454804
61134131	3	45452604	45457453	20	0.000149678	4849	3_45452604	3_45457453
61134132	3	45452604	45457456	20	0.000149678	4852	3_45452604	3_45457456
61134133	3	45452604	45457534	20	0.0226244	4930	3_45452604	3_45457534
61134134	3	45452604	45457549	20	0.000632511	4945	3_45452604	3_45457549
61134135	3	45452604	45457576	19	0.000179598	4972	3_45452604	3_45457576
61134136	3	45452604	45457827	20	0.176471	5223	3_45452604	3_45457827
61136938	3	45452607	45453410	19	0.433748	803	3_45452607	3_45453410
61136939	3	45452607	45454735	18	0.131413	2128	3_45452607	3_45454735
61136940	3	45452607	45454756	19	0.0269542	2149	3_45452607	3_45454756
61136941	3	45452607	45454804	16	0.0505051	2197	3_45452607	3_45454804
61136942	3	45452607	45457453	20	0.397492	4846	3_45452607	3_45457453
61136943	3	45452607	45457456	20	0.397492	4849	3_45452607	3_45457456
61136944	3	45452607	45457534	20	0.32967	4927	3_45452607	3_45457534
61136945	3	45452607	45457549	20	0.254032	4942	3_45452607	3_45457549
61136946	3	45452607	45457576	19	0.35462	4969	3_45452607	3_45457576
61136947	3	45452607	45457827	20	0.0714286	5220	3_45452607	3_45457827
61139749	3	45453410	45454735	18	0.243061	1325	3_45453410	3_45454735
61139750	3	45453410	45454756	19	0.00593692	1346	3_45453410	3_45454756
61139751	3	45453410	45454804	15	0.00516529	1394	3_45453410	3_45454804
61139752	3	45453410	45457453	20	0.165394	4043	3_45453410	3_45457453
61139753	3	45453410	45457456	20	0.165394	4046	3_45453410	3_45457456
61139754	3	45453410	45457534	20	0.00915751	4124	3_45453410	3_45457534
61139755	3	45453410	45457549	20	0.103391	4139	3_45453410	3_45457549
61139756	3	45453410	45457576	19	0.133967	4166	3_45453410	3_45457576
61139757	3	45453410	45457827	20	0.0451946	4417	3_45453410	3_45457827
61142559	3	45454735	45454756	17	0.000160256	21	3_45454735	3_45454756
61142560	3	45454735	45454804	16	0.0640316	69	3_45454735	3_45454804
61142561	3	45454735	45457453	19	0.113214	2718	3_45454735	3_45457453
61142562	3	45454735	45457456	19	0.113214	2721	3_45454735	3_45457456
61142563	3	45454735	45457534	19	0.275625	2799	3_45454735	3_45457534
61142564	3	45454735	45457549	19	0.113214	2814	3_45454735	3_45457549
61142565	3	45454735	45457576	19	0.113214	2841	3_45454735	3_45457576
61142566	3	45454735	45457827	19	0.174169	3092	3_45454735	3_45457827
61145368	3	45454756	45454804	15	0.727273	48	3_45454756	3_45454804
61145369	3	45454756	45457453	19	0.0299766	2697	3_45454756	3_45457453
61145370	3	45454756	45457456	19	0.0299766	2700	3_45454756	3_45457456
61145371	3	45454756	45457534	19	0.150311	2778	3_45454756	3_45457534
61145372	3	45454756	45457549	19	0.0149015	2793	3_45454756	3_45457549
61145373	3	45454756	45457576	18	0.0205128	2820	3_45454756	3_45457576
61145374	3	45454756	45457827	19	0.396825	3071	3_45454756	3_45457827
61148176	3	45454804	45457453	16	0.0169279	2649	3_45454804	3_45457453
61148177	3	45454804	45457456	16	0.0169279	2652	3_45454804	3_45457456
61148178	3	45454804	45457534	16	0.163636	2730	3_45454804	3_45457534
61148179	3	45454804	45457549	16	0.0169279	2745	3_45454804	3_45457549
61148180	3	45454804	45457576	16	0.0169279	2772	3_45454804	3_45457576
61148181	3	45454804	45457827	16	0.454545	3023	3_45454804	3_45457827
61150983	3	45457453	45457456	21	1	3	3_45457453	3_45457456
61150984	3	45457453	45457534	21	0.250636	81	3_45457453	3_45457534
61150985	3	45457453	45457549	21	0.859091	96	3_45457453	3_45457549
61150986	3	45457453	45457576	20	1	123	3_45457453	3_45457576
61150987	3	45457453	45457827	21	0.084	374	3_45457453	3_45457827
61153789	3	45457456	45457534	21	0.250636	78	3_45457456	3_45457534
61153790	3	45457456	45457549	21	0.859091	93	3_45457456	3_45457549
61153791	3	45457456	45457576	20	1	120	3_45457456	3_45457576
61153792	3	45457456	45457827	21	0.084	371	3_45457456	3_45457827
61156594	3	45457534	45457549	21	0.374422	15	3_45457534	3_45457549
61156595	3	45457534	45457576	20	0.367069	42	3_45457534	3_45457576
61156596	3	45457534	45457827	21	0.348051	293	3_45457534	3_45457827
61159398	3	45457549	45457576	20	1	27	3_45457549	3_45457576
61159399	3	45457549	45457827	21	0.0454545	278	3_45457549	3_45457827
61162201	3	45457576	45457827	20	0.0607211	251	3_45457576	3_45457827
61165003	3	45457827	45467577	21	0.0791753	9750	3_45457827	3_45467577
63471907	3	104563847	104564009	13	0.114403	162	3_104563847	3_104564009
63471909	3	104563847	104564340	21	0.18413	493	3_104563847	3_104564340
63471910	3	104563847	104564916	19	0.295641	1069	3_104563847	3_104564916
63471911	3	104563847	104564943	21	0.0451031	1096	3_104563847	3_104564943
63471912	3	104563847	104565008	21	0.233333	1161	3_104563847	3_104565008
63471913	3	104563847	104565038	15	0.0659341	1191	3_104563847	3_104565038
63471914	3	104563847	104565197	18	0.00195787	1350	3_104563847	3_104565197
63471915	3	104563847	104568023	20	0.000693963	4176	3_104563847	3_104568023
63471916	3	104563847	104569203	21	0.0142857	5356	3_104563847	3_104569203
63480884	3	104564009	104564340	13	0.212353	331	3_104564009	3_104564340
63480885	3	104564009	104564916	12	0.408403	907	3_104564009	3_104564916
63480886	3	104564009	104564943	13	0.00140801	934	3_104564009	3_104564943
63480887	3	104564009	104565008	13	0.286765	999	3_104564009	3_104565008
63480889	3	104564009	104565197	12	0.0101695	1188	3_104564009	3_104565197
63480890	3	104564009	104568023	12	0.0987755	4014	3_104564009	3_104568023
63480891	3	104564009	104569203	13	0.0122549	5194	3_104564009	3_104569203
63484468	3	104564340	104564916	19	0.568182	576	3_104564340	3_104564916
63484469	3	104564340	104564943	21	0.0474227	603	3_104564340	3_104564943
63484470	3	104564340	104565008	21	0.837681	668	3_104564340	3_104565008
63484471	3	104564340	104565038	15	0.175824	698	3_104564340	3_104565038
63484472	3	104564340	104565197	18	0.507486	857	3_104564340	3_104565197
63484473	3	104564340	104568023	20	0.450428	3683	3_104564340	3_104568023
63484474	3	104564340	104569203	21	0.00217391	4863	3_104564340	3_104569203
63486259	3	104564916	104564943	19	0.105148	27	3_104564916	3_104564943
63486260	3	104564916	104565008	19	0.606235	92	3_104564916	3_104565008
63486261	3	104564916	104565038	14	0.0245902	122	3_104564916	3_104565038
63486262	3	104564916	104565197	16	0.172738	281	3_104564916	3_104565197
63486263	3	104564916	104568023	19	0.0627583	3107	3_104564916	3_104568023
63486264	3	104564916	104569203	19	0.00441919	4287	3_104564916	3_104569203
63488049	3	104564943	104565008	21	0.0137457	65	3_104564943	3_104565008
63488050	3	104564943	104565038	15	0.0649867	95	3_104564943	3_104565038
63488051	3	104564943	104565197	18	0.229568	254	3_104564943	3_104565197
63488052	3	104564943	104568023	20	0.0858304	3080	3_104564943	3_104568023
63488053	3	104564943	104569203	21	0.0103093	4260	3_104564943	3_104569203
63489838	3	104565008	104565038	15	0.224138	30	3_104565008	3_104565038
63489839	3	104565008	104565197	18	0.405187	189	3_104565008	3_104565197
63489840	3	104565008	104568023	20	0.291375	3015	3_104565008	3_104568023
63489841	3	104565008	104569203	21	0	4195	3_104565008	3_104569203
63491626	3	104565038	104565197	13	0.133333	159	3_104565038	3_104565197
63491627	3	104565038	104568023	15	0.230769	2985	3_104565038	3_104568023
63491628	3	104565038	104569203	15	0.00641026	4165	3_104565038	3_104569203
63493413	3	104565197	104568023	17	0.203125	2826	3_104565197	3_104568023
63493414	3	104565197	104569203	18	0.00442478	4006	3_104565197	3_104569203
63495199	3	104568023	104569203	20	0.032079	1180	3_104568023	3_104569203
64655358	3	146579466	146579539	17	0.11233	73	3_146579466	3_146579539
64655359	3	146579466	146579776	17	0.131783	310	3_146579466	3_146579776
64655360	3	146579466	146579785	17	0.131783	319	3_146579466	3_146579785
64655361	3	146579466	146579827	17	0.131783	361	3_146579466	3_146579827
64655362	3	146579466	146583458	17	0.313341	3992	3_146579466	3_146583458
64655364	3	146579466	146583655	14	0.115437	4189	3_146579466	3_146583655
64655366	3	146579466	146589161	17	0.00402504	9695	3_146579466	3_146589161
64656289	3	146579539	146579776	20	0.0223206	237	3_146579539	3_146579776
64656290	3	146579539	146579785	20	0.0223206	246	3_146579539	3_146579785
64656291	3	146579539	146579827	20	0.0223206	288	3_146579539	3_146579827
64656292	3	146579539	146583458	20	0.260208	3919	3_146579539	3_146583458
64656294	3	146579539	146583655	15	0.00454545	4116	3_146579539	3_146583655
64656296	3	146579539	146589161	19	0.00152588	9622	3_146579539	3_146589161
64657219	3	146579776	146579785	21	1	9	3_146579776	3_146579785
64657220	3	146579776	146579827	21	1	51	3_146579776	3_146579827
64657221	3	146579776	146583458	21	0.219556	3682	3_146579776	3_146583458
64657223	3	146579776	146583655	16	0.537634	3879	3_146579776	3_146583655
64657225	3	146579776	146589161	20	0.155137	9385	3_146579776	3_146589161
64658148	3	146579785	146579827	21	1	42	3_146579785	3_146579827
64658149	3	146579785	146583458	21	0.219556	3673	3_146579785	3_146583458
64658151	3	146579785	146583655	16	0.537634	3870	3_146579785	3_146583655
64658153	3	146579785	146589161	20	0.155137	9376	3_146579785	3_146589161
64659076	3	146579827	146583458	21	0.219556	3631	3_146579827	3_146583458
64659078	3	146579827	146583655	16	0.537634	3828	3_146579827	3_146583655
64659080	3	146579827	146589161	20	0.155137	9334	3_146579827	3_146589161
64660004	3	146583458	146583655	16	0.695616	197	3_146583458	3_146583655
64660006	3	146583458	146589161	20	0.0276272	5703	3_146583458	3_146589161
64661855	3	146583655	146589161	16	0.0350631	5506	3_146583655	3_146589161
64720693	3	161392348	161393387	21	0.5184	1039	3_161392348	3_161393387
64720694	3	161392348	161393930	18	0.0507099	1582	3_161392348	3_161393930
64721551	3	161393387	161393930	18	0.040724	543	3_161393387	3_161393930
64951655	3	175956191	175956216	16	0.351114	25	3_175956191	3_175956216
64951656	3	175956191	175956225	17	0.0946746	34	3_175956191	3_175956225
64951657	3	175956191	175956336	18	0.125	145	3_175956191	3_175956336
64951660	3	175956191	175956498	15	0.00927198	307	3_175956191	3_175956498
64951661	3	175956191	175956516	15	0.00927198	325	3_175956191	3_175956516
64952701	3	175956216	175956225	16	0.193277	9	3_175956216	3_175956225
64952702	3	175956216	175956336	16	0.529412	120	3_175956216	3_175956336
64952705	3	175956216	175956498	14	0.000521105	282	3_175956216	3_175956498
64952706	3	175956216	175956516	14	0.000521105	300	3_175956216	3_175956516
64953223	3	175956225	175956336	17	0.128205	111	3_175956225	3_175956336
64953226	3	175956225	175956498	14	0.121846	273	3_175956225	3_175956498
64953227	3	175956225	175956516	14	0.121846	291	3_175956225	3_175956516
64953746	3	175956336	175956498	15	0.0659341	162	3_175956336	3_175956498
64953747	3	175956336	175956516	15	0.0659341	180	3_175956336	3_175956516
64955301	3	175956498	175956516	17	1	18	3_175956498	3_175956516
74613670	4	79324340	79324484	16	0.175439	144	4_79324340	4_79324484
74613671	4	79324340	79324573	14	0.563353	233	4_79324340	4_79324573
74613672	4	79324340	79324876	15	0.436126	536	4_79324340	4_79324876
74613673	4	79324340	79327156	14	0.0148148	2816	4_79324340	4_79327156
74613674	4	79324340	79330135	12	0.0774818	5795	4_79324340	4_79330135
74613675	4	79324340	79330149	11	0.00052521	5809	4_79324340	4_79330149
74616590	4	79324484	79324573	18	0.349711	89	4_79324484	4_79324573
74616591	4	79324484	79324876	20	0.0598951	392	4_79324484	4_79324876
74616592	4	79324484	79327156	19	0.0172414	2672	4_79324484	4_79327156
74616593	4	79324484	79330135	17	0.232639	5651	4_79324484	4_79330135
74616594	4	79324484	79330149	16	0.45603	5665	4_79324484	4_79330149
74619509	4	79324573	79324876	17	0.0279105	303	4_79324573	4_79324876
74619510	4	79324573	79327156	17	0.0205761	2583	4_79324573	4_79327156
74619511	4	79324573	79330135	15	0.000506073	5562	4_79324573	4_79330135
74619512	4	79324573	79330149	15	0.0852878	5576	4_79324573	4_79330149
74622427	4	79324876	79327156	18	0.00235849	2280	4_79324876	4_79327156
74622428	4	79324876	79330135	16	0.00744417	5259	4_79324876	4_79330135
74622429	4	79324876	79330149	15	0.021322	5273	4_79324876	4_79330149
74625344	4	79327156	79330135	16	0.0669975	2979	4_79327156	4_79330135
74625345	4	79327156	79330149	16	0.147929	2993	4_79327156	4_79330149
74628260	4	79330135	79330149	15	0.750548	14	4_79330135	4_79330149
80011916	5	10547499	10547539	19	1	40	5_10547499	5_10547539
89115825	6	6373922	6373949	20	0.00520532	27	6_6373922	6_6373949
89115826	6	6373922	6374646	21	0.475	724	6_6373922	6_6374646
89115827	6	6373922	6374663	20	0.131579	741	6_6373922	6_6374663
89115828	6	6373922	6374677	20	0.0225564	755	6_6373922	6_6374677
89115830	6	6373922	6374788	20	0.157895	866	6_6373922	6_6374788
89115831	6	6373922	6376077	15	0.0892857	2155	6_6373922	6_6376077
89115832	6	6373922	6376078	14	0.0190404	2156	6_6373922	6_6376078
89115833	6	6373922	6378174	18	0.00280112	4252	6_6373922	6_6378174
89115835	6	6373922	6378605	17	0.0892857	4683	6_6373922	6_6378605
89115836	6	6373922	6378611	20	0.0114416	4689	6_6373922	6_6378611
89115837	6	6373922	6378629	20	0	4707	6_6373922	6_6378629
89115838	6	6373922	6378665	21	0.0136364	4743	6_6373922	6_6378665
89115839	6	6373922	6378666	21	0.0136364	4744	6_6373922	6_6378666
89115840	6	6373922	6378683	21	0.055	4761	6_6373922	6_6378683
89115842	6	6373922	6380004	19	0.00653595	6082	6_6373922	6_6380004
89115843	6	6373922	6380037	18	0.00452489	6115	6_6373922	6_6380037
89115844	6	6373922	6382483	20	0.00361591	8561	6_6373922	6_6382483
89115845	6	6373922	6382537	21	0.00326087	8615	6_6373922	6_6382537
89115846	6	6373922	6383438	21	0.1	9516	6_6373922	6_6383438
89115847	6	6373922	6383445	20	0.00584795	9523	6_6373922	6_6383445
89115848	6	6373922	6383447	21	0.0578767	9525	6_6373922	6_6383447
89115850	6	6373922	6383840	21	0	9918	6_6373922	6_6383840
89115851	6	6373922	6383851	21	0.048	9929	6_6373922	6_6383851
89118993	6	6373949	6374646	20	0.010989	697	6_6373949	6_6374646
89118994	6	6373949	6374663	19	0.256871	714	6_6373949	6_6374663
89118995	6	6373949	6374677	19	0.226744	728	6_6373949	6_6374677
89118997	6	6373949	6374788	19	0.0373754	839	6_6373949	6_6374788
89118998	6	6373949	6376077	14	0.085353	2128	6_6373949	6_6376077
89118999	6	6373949	6376078	13	0.0226449	2129	6_6373949	6_6376078
89119000	6	6373949	6378174	17	0.00213602	4225	6_6373949	6_6378174
89119002	6	6373949	6378605	16	0.211268	4656	6_6373949	6_6378605
89119003	6	6373949	6378611	19	0.0242248	4662	6_6373949	6_6378611
89119004	6	6373949	6378629	19	0	4680	6_6373949	6_6378629
89119005	6	6373949	6378665	20	0.0215002	4716	6_6373949	6_6378665
89119006	6	6373949	6378666	20	0.0215002	4717	6_6373949	6_6378666
89119007	6	6373949	6378683	20	0.0989011	4734	6_6373949	6_6378683
89119009	6	6373949	6380004	18	0.00653595	6055	6_6373949	6_6380004
89119010	6	6373949	6380037	17	0.0808612	6088	6_6373949	6_6380037
89119011	6	6373949	6382483	19	0.0038055	8534	6_6373949	6_6382483
89119012	6	6373949	6382537	20	0.00341038	8588	6_6373949	6_6382537
89119013	6	6373949	6383438	20	0.183673	9489	6_6373949	6_6383438
89119014	6	6373949	6383445	19	0.350205	9496	6_6373949	6_6383445
89119015	6	6373949	6383447	20	0.0302827	9498	6_6373949	6_6383447
89119017	6	6373949	6383840	20	0.032079	9891	6_6373949	6_6383840
89119018	6	6373949	6383851	20	0.00129282	9902	6_6373949	6_6383851
89122160	6	6374646	6374663	20	0.0694444	17	6_6374646	6_6374663
89122161	6	6374646	6374677	20	0.047619	31	6_6374646	6_6374677
89122163	6	6374646	6374788	20	0.037037	142	6_6374646	6_6374788
89122164	6	6374646	6376077	15	0.0120192	1431	6_6374646	6_6376077
89122165	6	6374646	6376078	14	0.00660066	1432	6_6374646	6_6376078
89122166	6	6374646	6378174	18	0.0238095	3528	6_6374646	6_6378174
89122168	6	6374646	6378605	17	0.00428571	3959	6_6374646	6_6378605
89122169	6	6374646	6378611	20	0.0241546	3965	6_6374646	6_6378611
89122170	6	6374646	6378629	20	0	3983	6_6374646	6_6378629
89122171	6	6374646	6378665	21	0.0287081	4019	6_6374646	6_6378665
89122172	6	6374646	6378666	21	0.0287081	4020	6_6374646	6_6378666
89122173	6	6374646	6378683	21	0.115789	4037	6_6374646	6_6378683
89122175	6	6374646	6380004	19	0.0138408	5358	6_6374646	6_6380004
89122176	6	6374646	6380037	18	0.00452489	5391	6_6374646	6_6380037
89122177	6	6374646	6382483	20	0.0415606	7837	6_6374646	6_6382483
89122178	6	6374646	6382537	21	0.0429062	7891	6_6374646	6_6382537
89122179	6	6374646	6383438	21	0.0131579	8792	6_6374646	6_6383438
89122180	6	6374646	6383445	20	0.0123457	8799	6_6374646	6_6383445
89122181	6	6374646	6383447	21	0.121846	8801	6_6374646	6_6383447
89122183	6	6374646	6383840	21	0.0921053	9194	6_6374646	6_6383840
89122184	6	6374646	6383851	21	0.00157895	9205	6_6374646	6_6383851
89122186	6	6374646	6384046	18	0.0348011	9400	6_6374646	6_6384046
89122187	6	6374646	6384080	18	0.0294118	9434	6_6374646	6_6384080
89125326	6	6374663	6374677	20	0.267857	14	6_6374663	6_6374677
89125328	6	6374663	6374788	19	0.158333	125	6_6374663	6_6374788
89125329	6	6374663	6376077	15	0.0120192	1414	6_6374663	6_6376077
89125330	6	6374663	6376078	14	0.0712871	1415	6_6374663	6_6376078
89125331	6	6374663	6378174	17	0	3511	6_6374663	6_6378174
89125333	6	6374663	6378605	16	0.0893751	3942	6_6374663	6_6378605
89125334	6	6374663	6378611	19	0.197917	3948	6_6374663	6_6378611
89125335	6	6374663	6378629	19	0.0125	3966	6_6374663	6_6378629
89125336	6	6374663	6378665	20	0.322581	4002	6_6374663	6_6378665
89125337	6	6374663	6378666	20	0.322581	4003	6_6374663	6_6378666
89125338	6	6374663	6378683	20	0.1	4020	6_6374663	6_6378683
89125340	6	6374663	6380004	18	0.0703125	5341	6_6374663	6_6380004
89125341	6	6374663	6380037	17	0.0193182	5374	6_6374663	6_6380037
89125342	6	6374663	6382483	19	0.0892562	7820	6_6374663	6_6382483
89125343	6	6374663	6382537	20	0.0862069	7874	6_6374663	6_6382537
89125344	6	6374663	6383438	20	0.247253	8775	6_6374663	6_6383438
89125345	6	6374663	6383445	19	0	8782	6_6374663	6_6383445
89125346	6	6374663	6383447	20	0.0252525	8784	6_6374663	6_6383447
89125348	6	6374663	6383840	20	0.10101	9177	6_6374663	6_6383840
89125349	6	6374663	6383851	20	0	9188	6_6374663	6_6383851
89125351	6	6374663	6384046	17	0.056556	9383	6_6374663	6_6384046
89125352	6	6374663	6384080	17	0.0635593	9417	6_6374663	6_6384080
89128492	6	6374677	6374788	19	0.325952	111	6_6374677	6_6374788
89128493	6	6374677	6376077	15	0.00710227	1400	6_6374677	6_6376077
89128494	6	6374677	6376078	14	0.00030003	1401	6_6374677	6_6376078
89128495	6	6374677	6378174	17	0.0578313	3497	6_6374677	6_6378174
89128497	6	6374677	6378605	16	0.0025974	3928	6_6374677	6_6378605
89128498	6	6374677	6378611	19	0.0143637	3934	6_6374677	6_6378611
89128499	6	6374677	6378629	19	0.0974359	3952	6_6374677	6_6378629
89128500	6	6374677	6378665	20	0.0245776	3988	6_6374677	6_6378665
89128501	6	6374677	6378666	20	0.0245776	3989	6_6374677	6_6378666
89128502	6	6374677	6378683	20	0.047619	4006	6_6374677	6_6378683
89128504	6	6374677	6380004	18	0.0625	5327	6_6374677	6_6380004
89128505	6	6374677	6380037	17	0.0446281	5360	6_6374677	6_6380037
89128506	6	6374677	6382483	19	0.0105195	7806	6_6374677	6_6382483
89128507	6	6374677	6382537	20	0.00656814	7860	6_6374677	6_6382537
89128508	6	6374677	6383438	20	0.0423862	8761	6_6374677	6_6383438
89128509	6	6374677	6383445	19	0.0184766	8768	6_6374677	6_6383445
89128510	6	6374677	6383447	20	0.023569	8770	6_6374677	6_6383447
89128512	6	6374677	6383840	20	0.004329	9163	6_6374677	6_6383840
89128513	6	6374677	6383851	20	0.0686275	9174	6_6374677	6_6383851
89128515	6	6374677	6384046	17	0.000462963	9369	6_6374677	6_6384046
89128516	6	6374677	6384080	17	0.0272222	9403	6_6374677	6_6384080
89134818	6	6374788	6376077	15	0.00710227	1289	6_6374788	6_6376077
89134819	6	6374788	6376078	14	0.00030003	1290	6_6374788	6_6376078
89134820	6	6374788	6378174	18	0.0358974	3386	6_6374788	6_6378174
89134822	6	6374788	6378605	17	0.0771429	3817	6_6374788	6_6378605
89134823	6	6374788	6378611	19	0.058309	3823	6_6374788	6_6378611
89134824	6	6374788	6378629	19	0.0484034	3841	6_6374788	6_6378629
89134825	6	6374788	6378665	20	0.0724638	3877	6_6374788	6_6378665
89134826	6	6374788	6378666	20	0.0724638	3878	6_6374788	6_6378666
89134827	6	6374788	6378683	20	0.0133333	3895	6_6374788	6_6378683
89134829	6	6374788	6380004	18	0.0480769	5216	6_6374788	6_6380004
89134830	6	6374788	6380037	17	0.0170068	5249	6_6374788	6_6380037
89134831	6	6374788	6382483	19	0.0908602	7695	6_6374788	6_6382483
89134832	6	6374788	6382537	20	0.0636132	7749	6_6374788	6_6382537
89134833	6	6374788	6383438	20	0.003663	8650	6_6374788	6_6383438
89134834	6	6374788	6383445	19	0.0420168	8657	6_6374788	6_6383445
89134835	6	6374788	6383447	20	0.0392157	8659	6_6374788	6_6383447
89134837	6	6374788	6383840	20	0	9052	6_6374788	6_6383840
89134838	6	6374788	6383851	20	0.00239808	9063	6_6374788	6_6383851
89134840	6	6374788	6384046	18	0.00874126	9258	6_6374788	6_6384046
89134841	6	6374788	6384080	17	0.00333868	9292	6_6374788	6_6384080
89137980	6	6376077	6376078	14	0.608843	1	6_6376077	6_6376078
89137981	6	6376077	6378174	14	0.215753	2097	6_6376077	6_6378174
89137983	6	6376077	6378605	13	0.100833	2528	6_6376077	6_6378605
89137984	6	6376077	6378611	15	0.681818	2534	6_6376077	6_6378611
89137985	6	6376077	6378629	15	0.300481	2552	6_6376077	6_6378629
89137986	6	6376077	6378665	15	0.51098	2588	6_6376077	6_6378665
89137987	6	6376077	6378666	15	0.51098	2589	6_6376077	6_6378666
89137988	6	6376077	6378683	15	0.0223214	2606	6_6376077	6_6378683
89137990	6	6376077	6380004	15	0.0480769	3927	6_6376077	6_6380004
89137991	6	6376077	6380037	14	0.188861	3960	6_6376077	6_6380037
89137992	6	6376077	6382483	14	0.0123288	6406	6_6376077	6_6382483
89137993	6	6376077	6382537	15	0.00710227	6460	6_6376077	6_6382537
89137994	6	6376077	6383438	15	0.0520833	7361	6_6376077	6_6383438
89137995	6	6376077	6383445	14	0.184932	7368	6_6376077	6_6383445
89137996	6	6376077	6383447	15	0.0520833	7370	6_6376077	6_6383447
89137998	6	6376077	6383840	15	0.0223214	7763	6_6376077	6_6383840
89137999	6	6376077	6383851	15	0.0334821	7774	6_6376077	6_6383851
89138001	6	6376077	6384046	13	0.0387879	7969	6_6376077	6_6384046
89138002	6	6376077	6384080	12	0.0183051	8003	6_6376077	6_6384080
89141141	6	6376078	6378174	13	0.166193	2096	6_6376078	6_6378174
89141143	6	6376078	6378605	12	0.0818402	2527	6_6376078	6_6378605
89141144	6	6376078	6378611	14	0.527349	2533	6_6376078	6_6378611
89141145	6	6376078	6378629	14	0.637032	2551	6_6376078	6_6378629
89141146	6	6376078	6378665	14	0.559697	2587	6_6376078	6_6378665
89141147	6	6376078	6378666	14	0.559697	2588	6_6376078	6_6378666
89141148	6	6376078	6378683	14	0.0891089	2605	6_6376078	6_6378683
89141150	6	6376078	6380004	14	0.00660066	3926	6_6376078	6_6380004
89141151	6	6376078	6380037	13	0.570008	3959	6_6376078	6_6380037
89141152	6	6376078	6382483	14	0.00891089	6405	6_6376078	6_6382483
89141153	6	6376078	6382537	14	0.00891089	6459	6_6376078	6_6382537
89141154	6	6376078	6383438	14	0.0266227	7360	6_6376078	6_6383438
89141155	6	6376078	6383445	13	0.227789	7367	6_6376078	6_6383445
89141156	6	6376078	6383447	14	0.185644	7369	6_6376078	6_6383447
89141158	6	6376078	6383840	14	0.00603719	7762	6_6376078	6_6383840
89141159	6	6376078	6383851	14	0.0164112	7773	6_6376078	6_6383851
89141161	6	6376078	6384046	12	0.0361446	7968	6_6376078	6_6384046
89141162	6	6376078	6384080	11	0.00416233	8002	6_6376078	6_6384080
89144302	6	6378174	6378605	16	0.0518519	431	6_6378174	6_6378605
89144303	6	6378174	6378611	18	0.207039	437	6_6378174	6_6378611
89144304	6	6378174	6378629	18	0.297619	455	6_6378174	6_6378629
89144305	6	6378174	6378665	18	0.0796794	491	6_6378174	6_6378665
89144306	6	6378174	6378666	18	0.0796794	492	6_6378174	6_6378666
89144307	6	6378174	6378683	18	0.259259	509	6_6378174	6_6378683
89144309	6	6378174	6380004	17	0.299625	1830	6_6378174	6_6380004
89144310	6	6378174	6380037	16	0.353457	1863	6_6378174	6_6380037
89144311	6	6378174	6382483	17	0.0316175	4309	6_6378174	6_6382483
89144312	6	6378174	6382537	18	0.0331263	4363	6_6378174	6_6382537
89144313	6	6378174	6383438	18	0.030303	5264	6_6378174	6_6383438
89144314	6	6378174	6383445	17	0.0175325	5271	6_6378174	6_6383445
89144315	6	6378174	6383447	18	0.26338	5273	6_6378174	6_6383447
89144317	6	6378174	6383840	18	0.253968	5666	6_6378174	6_6383840
89144318	6	6378174	6383851	18	0.0915751	5677	6_6378174	6_6383851
89144320	6	6378174	6384046	16	0.139601	5872	6_6378174	6_6384046
89144321	6	6378174	6384080	15	0.095805	5906	6_6378174	6_6384080
89150618	6	6378605	6378611	17	0.00428571	6	6_6378605	6_6378611
89150619	6	6378605	6378629	17	0.0697337	24	6_6378605	6_6378629
89150620	6	6378605	6378665	17	0.057483	60	6_6378605	6_6378665
89150621	6	6378605	6378666	17	0.057483	61	6_6378605	6_6378666
89150622	6	6378605	6378683	17	0.0960317	78	6_6378605	6_6378683
89150624	6	6378605	6380004	16	0.183673	1399	6_6378605	6_6380004
89150625	6	6378605	6380037	15	0.116795	1432	6_6378605	6_6380037
89150626	6	6378605	6382483	16	0.155556	3878	6_6378605	6_6382483
89150627	6	6378605	6382537	17	0.130233	3932	6_6378605	6_6382537
89150628	6	6378605	6383438	17	0.14632	4833	6_6378605	6_6383438
89150629	6	6378605	6383445	17	0.00428571	4840	6_6378605	6_6383445
89150630	6	6378605	6383447	17	0.0495879	4842	6_6378605	6_6383447
89150632	6	6378605	6383840	17	0	5235	6_6378605	6_6383840
89150633	6	6378605	6383851	17	0.0495879	5246	6_6378605	6_6383851
89150635	6	6378605	6384046	16	0.117623	5441	6_6378605	6_6384046
89150636	6	6378605	6384080	14	0.0493827	5475	6_6378605	6_6384080
89153775	6	6378611	6378629	20	0.434783	18	6_6378611	6_6378629
89153776	6	6378611	6378665	20	0.848527	54	6_6378611	6_6378665
89153777	6	6378611	6378666	20	0.848527	55	6_6378611	6_6378666
89153778	6	6378611	6378683	20	0.00219587	72	6_6378611	6_6378683
89153780	6	6378611	6380004	19	0.0272331	1393	6_6378611	6_6380004
89153781	6	6378611	6380037	18	0.0190404	1426	6_6378611	6_6380037
89153782	6	6378611	6382483	19	0.0377929	3872	6_6378611	6_6382483
89153783	6	6378611	6382537	20	0.0334448	3926	6_6378611	6_6382537
89153784	6	6378611	6383438	20	0.0215002	4827	6_6378611	6_6383438
89153785	6	6378611	6383445	19	0.0220588	4834	6_6378611	6_6383445
89153786	6	6378611	6383447	20	0.102302	4836	6_6378611	6_6383447
89153788	6	6378611	6383840	20	0	5229	6_6378611	6_6383840
89153789	6	6378611	6383851	20	0.00156397	5240	6_6378611	6_6383851
89153791	6	6378611	6384046	17	0.00448305	5435	6_6378611	6_6384046
89153792	6	6378611	6384080	17	0.0166223	5469	6_6378611	6_6384080
89156931	6	6378629	6378665	20	0.403226	36	6_6378629	6_6378665
89156932	6	6378629	6378666	20	0.403226	37	6_6378629	6_6378666
89156933	6	6378629	6378683	20	0.181818	54	6_6378629	6_6378683
89156935	6	6378629	6380004	19	0.000692042	1375	6_6378629	6_6380004
89156936	6	6378629	6380037	18	0.298614	1408	6_6378629	6_6380037
89156937	6	6378629	6382483	19	0	3854	6_6378629	6_6382483
89156938	6	6378629	6382537	20	0	3908	6_6378629	6_6382537
89156939	6	6378629	6383438	20	0	4809	6_6378629	6_6383438
89156940	6	6378629	6383445	19	0.05	4816	6_6378629	6_6383445
89156941	6	6378629	6383447	20	0.132353	4818	6_6378629	6_6383447
89156943	6	6378629	6383840	20	0.0166667	5211	6_6378629	6_6383840
89156944	6	6378629	6383851	20	0.057554	5222	6_6378629	6_6383851
89156946	6	6378629	6384046	17	0.000204207	5417	6_6378629	6_6384046
89156947	6	6378629	6384080	17	0.0182749	5451	6_6378629	6_6384080
89160086	6	6378665	6378666	21	1	1	6_6378665	6_6378666
89160087	6	6378665	6378683	21	0.022314	18	6_6378665	6_6378683
89160089	6	6378665	6380004	19	0.0124239	1339	6_6378665	6_6380004
89160090	6	6378665	6380037	18	0.025641	1372	6_6378665	6_6380037
89160091	6	6378665	6382483	20	0.000246245	3818	6_6378665	6_6382483
89160092	6	6378665	6382537	21	0.000494071	3872	6_6378665	6_6382537
89160093	6	6378665	6383438	21	0.0340909	4773	6_6378665	6_6383438
89160094	6	6378665	6383445	20	0.0143369	4780	6_6378665	6_6383445
89160095	6	6378665	6383447	21	0.0378269	4782	6_6378665	6_6383447
89160097	6	6378665	6383840	21	0.0265152	5175	6_6378665	6_6383840
89160098	6	6378665	6383851	21	0.00409091	5186	6_6378665	6_6383851
89160100	6	6378665	6384046	18	0.00360036	5381	6_6378665	6_6384046
89160101	6	6378665	6384080	18	3.13224e-31	5415	6_6378665	6_6384080
89163240	6	6378666	6378683	21	0.022314	17	6_6378666	6_6378683
89163242	6	6378666	6380004	19	0.0124239	1338	6_6378666	6_6380004
89163243	6	6378666	6380037	18	0.025641	1371	6_6378666	6_6380037
89163244	6	6378666	6382483	20	0.000246245	3817	6_6378666	6_6382483
89163245	6	6378666	6382537	21	0.000494071	3871	6_6378666	6_6382537
89163246	6	6378666	6383438	21	0.0340909	4772	6_6378666	6_6383438
89163247	6	6378666	6383445	20	0.0143369	4779	6_6378666	6_6383445
89163248	6	6378666	6383447	21	0.0378269	4781	6_6378666	6_6383447
89163250	6	6378666	6383840	21	0.0265152	5174	6_6378666	6_6383840
89163251	6	6378666	6383851	21	0.00409091	5185	6_6378666	6_6383851
89163253	6	6378666	6384046	18	0.00360036	5380	6_6378666	6_6384046
89163254	6	6378666	6384080	18	3.13224e-31	5414	6_6378666	6_6384080
89166394	6	6378683	6380004	19	0.105882	1321	6_6378683	6_6380004
89166395	6	6378683	6380037	18	0.384615	1354	6_6378683	6_6380037
89166396	6	6378683	6382483	20	0.00763359	3800	6_6378683	6_6382483
89166397	6	6378683	6382537	21	0.00533597	3854	6_6378683	6_6382537
89166398	6	6378683	6383438	21	0.0181818	4755	6_6378683	6_6383438
89166399	6	6378683	6383445	20	0.111111	4762	6_6378683	6_6383445
89166400	6	6378683	6383447	21	0.017995	4764	6_6378683	6_6383447
89166402	6	6378683	6383840	21	0.127273	5157	6_6378683	6_6383840
89166403	6	6378683	6383851	21	0.288545	5168	6_6378683	6_6383851
89166405	6	6378683	6384046	18	0.0284091	5363	6_6378683	6_6384046
89166406	6	6378683	6384080	18	0.00653595	5397	6_6378683	6_6384080
89172696	6	6380004	6380037	18	0.00961538	33	6_6380004	6_6380037
89172697	6	6380004	6382483	18	0.0339674	2479	6_6380004	6_6382483
89172698	6	6380004	6382537	19	0.0363145	2533	6_6380004	6_6382537
89172699	6	6380004	6383438	19	0.0087535	3434	6_6380004	6_6383438
89172700	6	6380004	6383445	18	0.015625	3441	6_6380004	6_6383445
89172701	6	6380004	6383447	19	0.112979	3443	6_6380004	6_6383447
89172703	6	6380004	6383840	19	0.0931373	3836	6_6380004	6_6383840
89172704	6	6380004	6383851	19	0.112979	3847	6_6380004	6_6383851
89172706	6	6380004	6384046	16	0.224775	4042	6_6380004	6_6384046
89172707	6	6380004	6384080	16	0.105376	4076	6_6380004	6_6384080
89175846	6	6380037	6382483	17	0.0808612	2446	6_6380037	6_6382483
89175847	6	6380037	6382537	18	0.0769231	2500	6_6380037	6_6382537
89175848	6	6380037	6383438	18	0.168831	3401	6_6380037	6_6383438
89175849	6	6380037	6383445	17	0.15	3408	6_6380037	6_6383445
89175850	6	6380037	6383447	18	0.082369	3410	6_6380037	6_6383447
89175852	6	6380037	6383840	18	0.104581	3803	6_6380037	6_6383840
89175853	6	6380037	6383851	18	0.00265252	3814	6_6380037	6_6383851
89175855	6	6380037	6384046	15	0.0279851	4009	6_6380037	6_6384046
89175856	6	6380037	6384080	15	0.00160385	4043	6_6380037	6_6384080
89178995	6	6382483	6382537	20	1	54	6_6382483	6_6382537
89178996	6	6382483	6383438	20	0.000363504	955	6_6382483	6_6383438
89178997	6	6382483	6383445	19	0.0400854	962	6_6382483	6_6383445
89178998	6	6382483	6383447	20	5.82717e-05	964	6_6382483	6_6383447
89179000	6	6382483	6383840	20	0.0222839	1357	6_6382483	6_6383840
89179001	6	6382483	6383851	20	0.000898069	1368	6_6382483	6_6383851
89179003	6	6382483	6384046	17	0.0239234	1563	6_6382483	6_6384046
89179004	6	6382483	6384080	17	0.00123686	1597	6_6382483	6_6384080
89182143	6	6382537	6383438	21	0	901	6_6382537	6_6383438
89182144	6	6382537	6383445	20	0.0415606	908	6_6382537	6_6383445
89182145	6	6382537	6383447	21	0.000446694	910	6_6382537	6_6383447
89182147	6	6382537	6383840	21	0.0253623	1303	6_6382537	6_6383840
89182148	6	6382537	6383851	21	0.00173913	1314	6_6382537	6_6383851
89182150	6	6382537	6384046	18	0.027972	1509	6_6382537	6_6384046
89182151	6	6382537	6384080	18	0.00226244	1543	6_6382537	6_6384080
89185290	6	6383438	6383445	20	0.259259	7	6_6383438	6_6383445
89185291	6	6383438	6383447	21	0.167808	9	6_6383438	6_6383447
89185293	6	6383438	6383840	21	0	402	6_6383438	6_6383840
89185294	6	6383438	6383851	21	0.12	413	6_6383438	6_6383851
89185296	6	6383438	6384046	18	0.284091	608	6_6383438	6_6384046
89185297	6	6383438	6384080	18	0.264706	642	6_6383438	6_6384080
89188436	6	6383445	6383447	20	0.00763359	2	6_6383445	6_6383447
89188438	6	6383445	6383840	20	0	395	6_6383445	6_6383840
89188439	6	6383445	6383851	20	0.0522876	406	6_6383445	6_6383851
89188441	6	6383445	6384046	18	0.0348011	601	6_6383445	6_6384046
89188442	6	6383445	6384080	17	0.0426768	635	6_6383445	6_6384080
89191582	6	6383447	6383840	21	0.215753	393	6_6383447	6_6383840
89191583	6	6383447	6383851	21	0.049726	404	6_6383447	6_6383851
89191585	6	6383447	6384046	18	0.484848	599	6_6383447	6_6384046
89191586	6	6383447	6384080	18	0.490196	633	6_6383447	6_6384080
89197868	6	6383840	6383851	21	0.0233333	11	6_6383840	6_6383851
89197870	6	6383840	6384046	18	0.200204	206	6_6383840	6_6384046
89197871	6	6383840	6384080	18	0.238599	240	6_6383840	6_6384080
89201011	6	6383851	6384046	18	0.290426	195	6_6383851	6_6384046
89201012	6	6383851	6384080	18	0.188235	229	6_6383851	6_6384080
89207291	6	6384046	6384080	16	1	34	6_6384046	6_6384080
94373148	GL343198.1	688389	688576	11	1	187	GL343198.1_688389	GL343198.1_688576
94373149	GL343198.1	688389	688586	11	0.15308	197	GL343198.1_688389	GL343198.1_688586
94373150	GL343198.1	688389	688601	11	1	212	GL343198.1_688389	GL343198.1_688601
94373152	GL343198.1	688389	688616	11	1	227	GL343198.1_688389	GL343198.1_688616
94373153	GL343198.1	688389	688639	11	1	250	GL343198.1_688389	GL343198.1_688639
94373364	GL343198.1	688576	688586	18	0.0494505	10	GL343198.1_688576	GL343198.1_688586
94373365	GL343198.1	688576	688601	17	1	25	GL343198.1_688576	GL343198.1_688601
94373367	GL343198.1	688576	688616	16	1	40	GL343198.1_688576	GL343198.1_688616
94373368	GL343198.1	688576	688639	18	1	63	GL343198.1_688576	GL343198.1_688639
94373579	GL343198.1	688586	688601	18	0.0810163	15	GL343198.1_688586	GL343198.1_688601
94373581	GL343198.1	688586	688616	18	0.033557	30	GL343198.1_688586	GL343198.1_688616
94373582	GL343198.1	688586	688639	20	0.0502793	53	GL343198.1_688586	GL343198.1_688639
94373794	GL343198.1	688601	688616	17	1	15	GL343198.1_688601	GL343198.1_688616
94373795	GL343198.1	688601	688639	18	1	38	GL343198.1_688601	GL343198.1_688639
94374218	GL343198.1	688616	688639	17	1	23	GL343198.1_688616	GL343198.1_688639
94376284	GL343198.1	1474545	1475958	21	0.250938	1413	GL343198.1_1474545	GL343198.1_1475958
94502147	GL343215.1	1289478	1291827	20	0.0115533	2349	GL343215.1_1289478	GL343215.1_1291827
94502148	GL343215.1	1289478	1292590	19	0.00951294	3112	GL343215.1_1289478	GL343215.1_1292590
94502149	GL343215.1	1289478	1293310	20	0.173442	3832	GL343215.1_1289478	GL343215.1_1293310
94502150	GL343215.1	1289478	1298370	20	0.00116144	8892	GL343215.1_1289478	GL343215.1_1298370
94502151	GL343215.1	1289478	1298401	20	0.04772	8923	GL343215.1_1289478	GL343215.1_1298401
94502329	GL343215.1	1291827	1292590	20	0.0629012	763	GL343215.1_1291827	GL343215.1_1292590
94502330	GL343215.1	1291827	1293310	21	0.00708502	1483	GL343215.1_1291827	GL343215.1_1293310
94502331	GL343215.1	1291827	1298370	21	0.0269231	6543	GL343215.1_1291827	GL343215.1_1298370
94502332	GL343215.1	1291827	1298401	21	0.0734266	6574	GL343215.1_1291827	GL343215.1_1298401
94502510	GL343215.1	1292590	1293310	20	0.00584795	720	GL343215.1_1292590	GL343215.1_1293310
94502511	GL343215.1	1292590	1298370	20	0.122807	5780	GL343215.1_1292590	GL343215.1_1298370
94502512	GL343215.1	1292590	1298401	20	0.0152801	5811	GL343215.1_1292590	GL343215.1_1298401
94502690	GL343215.1	1293310	1298370	21	0.0421053	5060	GL343215.1_1293310	GL343215.1_1298370
94502691	GL343215.1	1293310	1298401	21	0.0161483	5091	GL343215.1_1293310	GL343215.1_1298401
94502869	GL343215.1	1298370	1298401	21	0.109091	31	GL343215.1_1298370	GL343215.1_1298401
94502871	GL343215.1	1298370	1307038	18	0.0134228	8668	GL343215.1_1298370	GL343215.1_1307038
94502872	GL343215.1	1298370	1307768	20	0.00297619	9398	GL343215.1_1298370	GL343215.1_1307768
94503048	GL343215.1	1298401	1307038	18	0.0837619	8637	GL343215.1_1298401	GL343215.1_1307038
94503049	GL343215.1	1298401	1307768	20	0	9367	GL343215.1_1298401	GL343215.1_1307768
94529186	GL343217.1	1888213	1888466	18	0.14881	253	GL343217.1_1888213	GL343217.1_1888466
94529188	GL343217.1	1888213	1890477	18	0.0416667	2264	GL343217.1_1888213	GL343217.1_1890477
94529205	GL343217.1	1888466	1890477	21	0.0059322	2011	GL343217.1_1888466	GL343217.1_1890477
94529252	GL343217.1	1912286	1912745	17	0.346154	459	GL343217.1_1912286	GL343217.1_1912745
94529291	GL343217.1	1960366	1960380	21	0.116505	14	GL343217.1_1960366	GL343217.1_1960380
94681114	GL343238.1	316461	316914	16	0.0110375	453	GL343238.1_316461	GL343238.1_316914
94681115	GL343238.1	316461	317142	19	0.000838047	681	GL343238.1_316461	GL343238.1_317142
94681116	GL343238.1	316461	317163	19	0.0132485	702	GL343238.1_316461	GL343238.1_317163
94681117	GL343238.1	316461	317184	18	0.00166667	723	GL343238.1_316461	GL343238.1_317184
94681118	GL343238.1	316461	317217	18	0.00166667	756	GL343238.1_316461	GL343238.1_317217
94681256	GL343238.1	316914	317142	17	0.123564	228	GL343238.1_316914	GL343238.1_317142
94681257	GL343238.1	316914	317163	17	0.229489	249	GL343238.1_316914	GL343238.1_317163
94681258	GL343238.1	316914	317184	16	0.000269906	270	GL343238.1_316914	GL343238.1_317184
94681259	GL343238.1	316914	317217	16	0.000269906	303	GL343238.1_316914	GL343238.1_317217
94681397	GL343238.1	317142	317163	20	0.871795	21	GL343238.1_317142	GL343238.1_317163
94681398	GL343238.1	317142	317184	19	0.618602	42	GL343238.1_317142	GL343238.1_317184
94681399	GL343238.1	317142	317217	19	0.618602	75	GL343238.1_317142	GL343238.1_317217
94681537	GL343238.1	317163	317184	19	0.516564	21	GL343238.1_317163	GL343238.1_317184
94681538	GL343238.1	317163	317217	19	0.516564	54	GL343238.1_317163	GL343238.1_317217
94681676	GL343238.1	317184	317217	19	1	33	GL343238.1_317184	GL343238.1_317217
94747650	GL343263.1	908865	908909	13	0.0972222	44	GL343263.1_908865	GL343263.1_908909
94747653	GL343263.1	908865	909090	16	0.025641	225	GL343263.1_908865	GL343263.1_909090
94747654	GL343263.1	908865	909145	17	0.0841751	280	GL343263.1_908865	GL343263.1_909145
94747655	GL343263.1	908865	909162	17	0.0703125	297	GL343263.1_908865	GL343263.1_909162
94747656	GL343263.1	908865	909191	17	0.000462963	326	GL343263.1_908865	GL343263.1_909191
94747657	GL343263.1	908865	909194	17	0.395716	329	GL343263.1_908865	GL343263.1_909194
94747658	GL343263.1	908865	909231	15	0.223214	366	GL343263.1_908865	GL343263.1_909231
94747659	GL343263.1	908865	909468	12	0.037037	603	GL343263.1_908865	GL343263.1_909468
94747660	GL343263.1	908865	910735	17	0.0555556	1870	GL343263.1_908865	GL343263.1_910735
94747661	GL343263.1	908865	910779	16	0.104185	1914	GL343263.1_908865	GL343263.1_910779
94747867	GL343263.1	908909	909090	14	0.0128205	181	GL343263.1_908909	GL343263.1_909090
94747868	GL343263.1	908909	909145	14	0.0576923	236	GL343263.1_908909	GL343263.1_909145
94747869	GL343263.1	908909	909162	14	0.00591716	253	GL343263.1_908909	GL343263.1_909162
94747870	GL343263.1	908909	909191	14	0.0128205	282	GL343263.1_908909	GL343263.1_909191
94747871	GL343263.1	908909	909194	14	0.0396864	285	GL343263.1_908909	GL343263.1_909194
94747872	GL343263.1	908909	909231	13	0.037037	322	GL343263.1_908909	GL343263.1_909231
94747873	GL343263.1	908909	909468	10	0.0740741	559	GL343263.1_908909	GL343263.1_909468
94747875	GL343263.1	908909	910779	13	0.0520833	1870	GL343263.1_908909	GL343263.1_910779
94748504	GL343263.1	909090	909145	20	0.0950226	55	GL343263.1_909090	GL343263.1_909145
94748505	GL343263.1	909090	909162	20	0.298246	72	GL343263.1_909090	GL343263.1_909162
94748506	GL343263.1	909090	909191	19	0.0351562	101	GL343263.1_909090	GL343263.1_909191
94748507	GL343263.1	909090	909194	20	0.00321333	104	GL343263.1_909090	GL343263.1_909194
94748508	GL343263.1	909090	909231	16	0.0004662	141	GL343263.1_909090	GL343263.1_909231
94748509	GL343263.1	909090	909468	12	0.166667	378	GL343263.1_909090	GL343263.1_909468
94748510	GL343263.1	909090	910735	20	0.00928793	1645	GL343263.1_909090	GL343263.1_910735
94748511	GL343263.1	909090	910779	19	0.106838	1689	GL343263.1_909090	GL343263.1_910779
94748715	GL343263.1	909145	909162	21	0.025	17	GL343263.1_909145	GL343263.1_909162
94748716	GL343263.1	909145	909191	20	0.327731	46	GL343263.1_909145	GL343263.1_909191
94748717	GL343263.1	909145	909194	21	0.0765625	49	GL343263.1_909145	GL343263.1_909194
94748718	GL343263.1	909145	909231	17	0.111364	86	GL343263.1_909145	GL343263.1_909231
94748719	GL343263.1	909145	909468	13	0.00694444	323	GL343263.1_909145	GL343263.1_909468
94748720	GL343263.1	909145	910735	21	0.025	1590	GL343263.1_909145	GL343263.1_910735
94748721	GL343263.1	909145	910779	20	0.101558	1634	GL343263.1_909145	GL343263.1_910779
94748925	GL343263.1	909162	909191	20	0.00928793	29	GL343263.1_909162	GL343263.1_909191
94748926	GL343263.1	909162	909194	21	0.0189063	32	GL343263.1_909162	GL343263.1_909194
94748927	GL343263.1	909162	909231	17	0.0260417	69	GL343263.1_909162	GL343263.1_909231
94748928	GL343263.1	909162	909468	13	0.037037	306	GL343263.1_909162	GL343263.1_909468
94748929	GL343263.1	909162	910735	21	0.0025	1573	GL343263.1_909162	GL343263.1_910735
94748930	GL343263.1	909162	910779	20	0.0977444	1617	GL343263.1_909162	GL343263.1_910779
94749134	GL343263.1	909191	909194	20	0.0714145	3	GL343263.1_909191	GL343263.1_909194
94749135	GL343263.1	909191	909231	17	0.0555556	40	GL343263.1_909191	GL343263.1_909231
94749136	GL343263.1	909191	909468	13	0.1875	277	GL343263.1_909191	GL343263.1_909468
94749137	GL343263.1	909191	910735	20	0.00928793	1544	GL343263.1_909191	GL343263.1_910735
94749138	GL343263.1	909191	910779	19	0.0865385	1588	GL343263.1_909191	GL343263.1_910779
94749342	GL343263.1	909194	909231	17	0.678249	37	GL343263.1_909194	GL343263.1_909231
94749343	GL343263.1	909194	909468	13	0.00694444	274	GL343263.1_909194	GL343263.1_909468
94749344	GL343263.1	909194	910735	21	0.0189062	1541	GL343263.1_909194	GL343263.1_910735
94749345	GL343263.1	909194	910779	20	0.168399	1585	GL343263.1_909194	GL343263.1_910779
94749549	GL343263.1	909231	909468	11	0.140625	237	GL343263.1_909231	GL343263.1_909468
94749551	GL343263.1	909231	910779	16	0.272727	1548	GL343263.1_909231	GL343263.1_910779
94749755	GL343263.1	909468	910735	13	0.037037	1267	GL343263.1_909468	GL343263.1_910735
94749756	GL343263.1	909468	910779	12	0.037037	1311	GL343263.1_909468	GL343263.1_910779
94749960	GL343263.1	910735	910779	20	0.0283401	44	GL343263.1_910735	GL343263.1_910779
94750970	GL343263.1	921755	921757	15	1	2	GL343263.1_921755	GL343263.1_921757
94750972	GL343263.1	921755	921772	15	1	17	GL343263.1_921755	GL343263.1_921772
94750973	GL343263.1	921755	921773	14	1	18	GL343263.1_921755	GL343263.1_921773
94751170	GL343263.1	921757	921772	15	1	15	GL343263.1_921757	GL343263.1_921772
94751171	GL343263.1	921757	921773	14	1	16	GL343263.1_921757	GL343263.1_921773
94751564	GL343263.1	921772	921773	15	1	1	GL343263.1_921772	GL343263.1_921773
94889496	GL343276.1	1481494	1481497	21	0.474864	3	GL343276.1_1481494	GL343276.1_1481497
94889497	GL343276.1	1481494	1481508	21	0.0751721	14	GL343276.1_1481494	GL343276.1_1481508
94889498	GL343276.1	1481494	1481517	21	0.802274	23	GL343276.1_1481494	GL343276.1_1481517
94889499	GL343276.1	1481494	1481616	21	0.802274	122	GL343276.1_1481494	GL343276.1_1481616
94889500	GL343276.1	1481494	1481622	21	0.356978	128	GL343276.1_1481494	GL343276.1_1481622
94889502	GL343276.1	1481494	1481654	21	0.281383	160	GL343276.1_1481494	GL343276.1_1481654
94889503	GL343276.1	1481494	1481693	21	0.306702	199	GL343276.1_1481494	GL343276.1_1481693
94889504	GL343276.1	1481494	1481975	21	0.0449468	481	GL343276.1_1481494	GL343276.1_1481975
94889505	GL343276.1	1481494	1482031	21	0.149228	537	GL343276.1_1481494	GL343276.1_1482031
94889506	GL343276.1	1481494	1488417	17	0.0396007	6923	GL343276.1_1481494	GL343276.1_1488417
94889602	GL343276.1	1481497	1481508	21	0.0754125	11	GL343276.1_1481497	GL343276.1_1481508
94889603	GL343276.1	1481497	1481517	21	0.197119	20	GL343276.1_1481497	GL343276.1_1481517
94889604	GL343276.1	1481497	1481616	21	0.197119	119	GL343276.1_1481497	GL343276.1_1481616
94889605	GL343276.1	1481497	1481622	21	0.164313	125	GL343276.1_1481497	GL343276.1_1481622
94889607	GL343276.1	1481497	1481654	21	0.0609756	157	GL343276.1_1481497	GL343276.1_1481654
94889608	GL343276.1	1481497	1481693	21	0.0823171	196	GL343276.1_1481497	GL343276.1_1481693
94889609	GL343276.1	1481497	1481975	21	0.00121951	478	GL343276.1_1481497	GL343276.1_1481975
94889610	GL343276.1	1481497	1482031	21	0.0282325	534	GL343276.1_1481497	GL343276.1_1482031
94889611	GL343276.1	1481497	1488417	17	0.00157667	6920	GL343276.1_1481497	GL343276.1_1488417
94889707	GL343276.1	1481508	1481517	21	0.12855	9	GL343276.1_1481508	GL343276.1_1481517
94889708	GL343276.1	1481508	1481616	21	0.12855	108	GL343276.1_1481508	GL343276.1_1481616
94889709	GL343276.1	1481508	1481622	21	0.0349265	114	GL343276.1_1481508	GL343276.1_1481622
94889711	GL343276.1	1481508	1481654	21	0.0941176	146	GL343276.1_1481508	GL343276.1_1481654
94889712	GL343276.1	1481508	1481693	21	0.0220588	185	GL343276.1_1481508	GL343276.1_1481693
94889713	GL343276.1	1481508	1481975	21	0.0117647	467	GL343276.1_1481508	GL343276.1_1481975
94889714	GL343276.1	1481508	1482031	21	0.0121878	523	GL343276.1_1481508	GL343276.1_1482031
94889715	GL343276.1	1481508	1488417	17	0.0398671	6909	GL343276.1_1481508	GL343276.1_1488417
94889811	GL343276.1	1481517	1481616	21	1	99	GL343276.1_1481517	GL343276.1_1481616
94889812	GL343276.1	1481517	1481622	21	0.572028	105	GL343276.1_1481517	GL343276.1_1481622
94889814	GL343276.1	1481517	1481654	21	0.207471	137	GL343276.1_1481517	GL343276.1_1481654
94889815	GL343276.1	1481517	1481693	21	0.524483	176	GL343276.1_1481517	GL343276.1_1481693
94889816	GL343276.1	1481517	1481975	21	0.0646552	458	GL343276.1_1481517	GL343276.1_1481975
94889817	GL343276.1	1481517	1482031	21	0.318847	514	GL343276.1_1481517	GL343276.1_1482031
94889818	GL343276.1	1481517	1488417	17	0.0847674	6900	GL343276.1_1481517	GL343276.1_1488417
94889914	GL343276.1	1481616	1481622	21	0.572028	6	GL343276.1_1481616	GL343276.1_1481622
94889916	GL343276.1	1481616	1481654	21	0.207471	38	GL343276.1_1481616	GL343276.1_1481654
94889917	GL343276.1	1481616	1481693	21	0.524483	77	GL343276.1_1481616	GL343276.1_1481693
94889918	GL343276.1	1481616	1481975	21	0.0646552	359	GL343276.1_1481616	GL343276.1_1481975
94889919	GL343276.1	1481616	1482031	21	0.318847	415	GL343276.1_1481616	GL343276.1_1482031
94889920	GL343276.1	1481616	1488417	17	0.0847674	6801	GL343276.1_1481616	GL343276.1_1488417
94890017	GL343276.1	1481622	1481654	21	0.0236842	32	GL343276.1_1481622	GL343276.1_1481654
94890018	GL343276.1	1481622	1481693	21	0.871974	71	GL343276.1_1481622	GL343276.1_1481693
94890019	GL343276.1	1481622	1481975	21	0.0328947	353	GL343276.1_1481622	GL343276.1_1481975
94890020	GL343276.1	1481622	1482031	21	0.761536	409	GL343276.1_1481622	GL343276.1_1482031
94890021	GL343276.1	1481622	1488417	17	0.130233	6795	GL343276.1_1481622	GL343276.1_1488417
94890217	GL343276.1	1481654	1481693	21	0.0806667	39	GL343276.1_1481654	GL343276.1_1481693
94890218	GL343276.1	1481654	1481975	21	0.02	321	GL343276.1_1481654	GL343276.1_1481975
94890219	GL343276.1	1481654	1482031	21	0.175342	377	GL343276.1_1481654	GL343276.1_1482031
94890220	GL343276.1	1481654	1488417	17	0.00174419	6763	GL343276.1_1481654	GL343276.1_1488417
94890316	GL343276.1	1481693	1481975	21	0.027	282	GL343276.1_1481693	GL343276.1_1481975
94890317	GL343276.1	1481693	1482031	21	0.869589	338	GL343276.1_1481693	GL343276.1_1482031
94890318	GL343276.1	1481693	1488417	17	0.10148	6724	GL343276.1_1481693	GL343276.1_1488417
94890414	GL343276.1	1481975	1482031	21	0.0219178	56	GL343276.1_1481975	GL343276.1_1482031
94890415	GL343276.1	1481975	1488417	17	0.0116279	6442	GL343276.1_1481975	GL343276.1_1488417
94890511	GL343276.1	1482031	1488417	17	0.0775194	6386	GL343276.1_1482031	GL343276.1_1488417
94897571	GL343272.1	51531	51618	18	0.0226244	87	GL343272.1_51531	GL343272.1_51618
94897572	GL343272.1	51531	51810	18	0.00346021	279	GL343272.1_51531	GL343272.1_51810
94897573	GL343272.1	51531	51819	18	0.0311419	288	GL343272.1_51531	GL343272.1_51819
94897574	GL343272.1	51531	52106	16	0.00444444	575	GL343272.1_51531	GL343272.1_52106
94897575	GL343272.1	51531	52279	10	0.0123457	748	GL343272.1_51531	GL343272.1_52279
94897576	GL343272.1	51531	52531	15	0.0406977	1000	GL343272.1_51531	GL343272.1_52531
94897577	GL343272.1	51531	52610	18	0.152941	1079	GL343272.1_51531	GL343272.1_52610
94897612	GL343272.1	51618	51810	21	0.025	192	GL343272.1_51618	GL343272.1_51810
94897613	GL343272.1	51618	51819	21	0.585938	201	GL343272.1_51618	GL343272.1_51819
94897614	GL343272.1	51618	52106	18	0.117647	488	GL343272.1_51618	GL343272.1_52106
94897615	GL343272.1	51618	52279	10	0.0740741	661	GL343272.1_51618	GL343272.1_52279
94897616	GL343272.1	51618	52531	17	0.000160256	913	GL343272.1_51618	GL343272.1_52531
94897617	GL343272.1	51618	52610	21	0.617347	992	GL343272.1_51618	GL343272.1_52610
94897652	GL343272.1	51810	51819	21	0.0210937	9	GL343272.1_51810	GL343272.1_51819
94897653	GL343272.1	51810	52106	18	0.00346021	296	GL343272.1_51810	GL343272.1_52106
94897654	GL343272.1	51810	52279	10	1	469	GL343272.1_51810	GL343272.1_52279
94897655	GL343272.1	51810	52531	17	0.0294471	721	GL343272.1_51810	GL343272.1_52531
94897656	GL343272.1	51810	52610	21	0.025	800	GL343272.1_51810	GL343272.1_52610
94897691	GL343272.1	51819	52106	18	0.332017	287	GL343272.1_51819	GL343272.1_52106
94897692	GL343272.1	51819	52279	10	0.0163934	460	GL343272.1_51819	GL343272.1_52279
94897693	GL343272.1	51819	52531	17	0.090301	712	GL343272.1_51819	GL343272.1_52531
94897694	GL343272.1	51819	52610	21	0.375	791	GL343272.1_51819	GL343272.1_52610
94897729	GL343272.1	52106	52279	10	0	173	GL343272.1_52106	GL343272.1_52279
94897730	GL343272.1	52106	52531	15	0.715136	425	GL343272.1_52106	GL343272.1_52531
94897731	GL343272.1	52106	52610	18	0.264706	504	GL343272.1_52106	GL343272.1_52610
94897767	GL343272.1	52279	52610	10	0.0740741	331	GL343272.1_52279	GL343272.1_52610
94897802	GL343272.1	52531	52610	17	0.0519231	79	GL343272.1_52531	GL343272.1_52610
94900307	GL343285.1	963652	963888	21	0.688107	236	GL343285.1_963652	GL343285.1_963888
95027980	GL343290.1	1510915	1512860	19	0.0136089	1945	GL343290.1_1510915	GL343290.1_1512860
95027981	GL343290.1	1510915	1516637	20	0.117647	5722	GL343290.1_1510915	GL343290.1_1516637
95027982	GL343290.1	1510915	1519429	20	0.0196078	8514	GL343290.1_1510915	GL343290.1_1519429
95027983	GL343290.1	1510915	1520656	19	0.136364	9741	GL343290.1_1510915	GL343290.1_1520656
95027984	GL343290.1	1510915	1520690	19	0.0104167	9775	GL343290.1_1510915	GL343290.1_1520690
95028014	GL343290.1	1512860	1516637	20	0.010989	3777	GL343290.1_1512860	GL343290.1_1516637
95028015	GL343290.1	1512860	1519429	20	0.0123457	6569	GL343290.1_1512860	GL343290.1_1519429
95028016	GL343290.1	1512860	1520656	18	0.0657609	7796	GL343290.1_1512860	GL343290.1_1520656
95028017	GL343290.1	1512860	1520690	18	0.16388	7830	GL343290.1_1512860	GL343290.1_1520690
95028018	GL343290.1	1512860	1522792	19	0.243661	9932	GL343290.1_1512860	GL343290.1_1522792
95028019	GL343290.1	1512860	1522851	20	0.151235	9991	GL343290.1_1512860	GL343290.1_1522851
95028047	GL343290.1	1516637	1519429	21	0.00632591	2792	GL343290.1_1516637	GL343290.1_1519429
95028048	GL343290.1	1516637	1520656	19	0.018595	4019	GL343290.1_1516637	GL343290.1_1520656
95028049	GL343290.1	1516637	1520690	19	0.102162	4053	GL343290.1_1516637	GL343290.1_1520690
95028050	GL343290.1	1516637	1522792	20	0.0101502	6155	GL343290.1_1516637	GL343290.1_1522792
95028051	GL343290.1	1516637	1522851	21	0.00632591	6214	GL343290.1_1516637	GL343290.1_1522851
95028052	GL343290.1	1516637	1526240	20	0.0151515	9603	GL343290.1_1516637	GL343290.1_1526240
95028053	GL343290.1	1516637	1526306	21	0.00262238	9669	GL343290.1_1516637	GL343290.1_1526306
95028054	GL343290.1	1516637	1526363	19	0.010175	9726	GL343290.1_1516637	GL343290.1_1526363
95028055	GL343290.1	1516637	1526402	21	0.0450721	9765	GL343290.1_1516637	GL343290.1_1526402
95028056	GL343290.1	1516637	1526438	21	0.0450721	9801	GL343290.1_1516637	GL343290.1_1526438
95028079	GL343290.1	1519429	1520656	19	0.0855615	1227	GL343290.1_1519429	GL343290.1_1520656
95028080	GL343290.1	1519429	1520690	19	0.0192077	1261	GL343290.1_1519429	GL343290.1_1520690
95028081	GL343290.1	1519429	1522792	20	0.00763359	3363	GL343290.1_1519429	GL343290.1_1522792
95028082	GL343290.1	1519429	1522851	21	0.0110803	3422	GL343290.1_1519429	GL343290.1_1522851
95028083	GL343290.1	1519429	1526240	20	0.00252525	6811	GL343290.1_1519429	GL343290.1_1526240
95028084	GL343290.1	1519429	1526306	21	0.0287081	6877	GL343290.1_1519429	GL343290.1_1526306
95028085	GL343290.1	1519429	1526363	19	0.00210084	6934	GL343290.1_1519429	GL343290.1_1526363
95028086	GL343290.1	1519429	1526402	21	0.0444079	6973	GL343290.1_1519429	GL343290.1_1526402
95028087	GL343290.1	1519429	1526438	21	0.0444079	7009	GL343290.1_1519429	GL343290.1_1526438
95028088	GL343290.1	1519429	1528080	20	0.021164	8651	GL343290.1_1519429	GL343290.1_1528080
95028089	GL343290.1	1519429	1528104	19	0.000229779	8675	GL343290.1_1519429	GL343290.1_1528104
95028090	GL343290.1	1519429	1528684	21	0.00286041	9255	GL343290.1_1519429	GL343290.1_1528684
95028091	GL343290.1	1519429	1528702	21	0.0215703	9273	GL343290.1_1519429	GL343290.1_1528702
95028092	GL343290.1	1519429	1528747	21	0.00526316	9318	GL343290.1_1519429	GL343290.1_1528747
95028110	GL343290.1	1520656	1520690	18	0.0141163	34	GL343290.1_1520656	GL343290.1_1520690
95028111	GL343290.1	1520656	1522792	18	0.0001998	2136	GL343290.1_1520656	GL343290.1_1522792
95028112	GL343290.1	1520656	1522851	19	0.00300802	2195	GL343290.1_1520656	GL343290.1_1522851
95028113	GL343290.1	1520656	1526240	18	0.0147302	5584	GL343290.1_1520656	GL343290.1_1526240
95028114	GL343290.1	1520656	1526306	19	0.000420875	5650	GL343290.1_1520656	GL343290.1_1526306
95028115	GL343290.1	1520656	1526363	17	0.0309066	5707	GL343290.1_1520656	GL343290.1_1526363
95028116	GL343290.1	1520656	1526402	19	0.0665881	5746	GL343290.1_1520656	GL343290.1_1526402
95028117	GL343290.1	1520656	1526438	19	0.0665881	5782	GL343290.1_1520656	GL343290.1_1526438
95028118	GL343290.1	1520656	1528080	18	0.00649351	7424	GL343290.1_1520656	GL343290.1_1528080
95028119	GL343290.1	1520656	1528104	18	0.0107759	7448	GL343290.1_1520656	GL343290.1_1528104
95028120	GL343290.1	1520656	1528684	19	0.0620573	8028	GL343290.1_1520656	GL343290.1_1528684
95028121	GL343290.1	1520656	1528702	19	0.0195965	8046	GL343290.1_1520656	GL343290.1_1528702
95028122	GL343290.1	1520656	1528747	19	0.0763889	8091	GL343290.1_1520656	GL343290.1_1528747
95028123	GL343290.1	1520656	1529651	19	0.0724722	8995	GL343290.1_1520656	GL343290.1_1529651
95028124	GL343290.1	1520656	1529695	19	0.00300802	9039	GL343290.1_1520656	GL343290.1_1529695
95028125	GL343290.1	1520656	1529696	19	0.00300802	9040	GL343290.1_1520656	GL343290.1_1529696
95028126	GL343290.1	1520656	1529779	19	0.040404	9123	GL343290.1_1520656	GL343290.1_1529779
95028127	GL343290.1	1520656	1529876	18	0.0470588	9220	GL343290.1_1520656	GL343290.1_1529876
95028128	GL343290.1	1520656	1529892	18	0.0015625	9236	GL343290.1_1520656	GL343290.1_1529892
95028129	GL343290.1	1520656	1529963	19	0.00591856	9307	GL343290.1_1520656	GL343290.1_1529963
95028130	GL343290.1	1520656	1530337	19	0.0464015	9681	GL343290.1_1520656	GL343290.1_1530337
95028140	GL343290.1	1520690	1522792	19	0.0655738	2102	GL343290.1_1520690	GL343290.1_1522792
95028141	GL343290.1	1520690	1522851	19	0.0192077	2161	GL343290.1_1520690	GL343290.1_1522851
95028142	GL343290.1	1520690	1526240	18	0.0434783	5550	GL343290.1_1520690	GL343290.1_1526240
95028143	GL343290.1	1520690	1526306	19	0.0503957	5616	GL343290.1_1520690	GL343290.1_1526306
95028144	GL343290.1	1520690	1526363	18	0.186225	5673	GL343290.1_1520690	GL343290.1_1526363
95028145	GL343290.1	1520690	1526402	19	0.00223992	5712	GL343290.1_1520690	GL343290.1_1526402
95028146	GL343290.1	1520690	1526438	19	0.00223992	5748	GL343290.1_1520690	GL343290.1_1526438
95028147	GL343290.1	1520690	1528080	19	0.00327054	7390	GL343290.1_1520690	GL343290.1_1528080
95028148	GL343290.1	1520690	1528104	18	0.0301003	7414	GL343290.1_1520690	GL343290.1_1528104
95028149	GL343290.1	1520690	1528684	19	0.00181855	7994	GL343290.1_1520690	GL343290.1_1528684
95028150	GL343290.1	1520690	1528702	19	9.44822e-05	8012	GL343290.1_1520690	GL343290.1_1528702
95028151	GL343290.1	1520690	1528747	19	0.00907029	8057	GL343290.1_1520690	GL343290.1_1528747
95028152	GL343290.1	1520690	1529651	19	0.0266556	8961	GL343290.1_1520690	GL343290.1_1529651
95028153	GL343290.1	1520690	1529695	19	0.0192077	9005	GL343290.1_1520690	GL343290.1_1529695
95028154	GL343290.1	1520690	1529696	19	0.0306122	9006	GL343290.1_1520690	GL343290.1_1529696
95028155	GL343290.1	1520690	1529779	19	0.00907029	9089	GL343290.1_1520690	GL343290.1_1529779
95028156	GL343290.1	1520690	1529876	18	0.0102302	9186	GL343290.1_1520690	GL343290.1_1529876
95028157	GL343290.1	1520690	1529892	18	0.0217391	9202	GL343290.1_1520690	GL343290.1_1529892
95028158	GL343290.1	1520690	1529963	19	0.0306122	9273	GL343290.1_1520690	GL343290.1_1529963
95028159	GL343290.1	1520690	1530337	19	0.0192077	9647	GL343290.1_1520690	GL343290.1_1530337
95028169	GL343290.1	1522792	1522851	20	0.143342	59	GL343290.1_1522792	GL343290.1_1522851
95028170	GL343290.1	1522792	1526240	19	0.00327869	3448	GL343290.1_1522792	GL343290.1_1526240
95028171	GL343290.1	1522792	1526306	20	0.0813143	3514	GL343290.1_1522792	GL343290.1_1526306
95028172	GL343290.1	1522792	1526363	19	0.157635	3571	GL343290.1_1522792	GL343290.1_1526363
95028173	GL343290.1	1522792	1526402	20	0.169261	3610	GL343290.1_1522792	GL343290.1_1526402
95028174	GL343290.1	1522792	1526438	20	0.169261	3646	GL343290.1_1522792	GL343290.1_1526438
95028175	GL343290.1	1522792	1528080	20	0.160305	5288	GL343290.1_1522792	GL343290.1_1528080
95028176	GL343290.1	1522792	1528104	18	0.102564	5312	GL343290.1_1522792	GL343290.1_1528104
95028177	GL343290.1	1522792	1528684	20	0.249364	5892	GL343290.1_1522792	GL343290.1_1528684
95028178	GL343290.1	1522792	1528702	20	0.280451	5910	GL343290.1_1522792	GL343290.1_1528702
95028179	GL343290.1	1522792	1528747	20	0.0196866	5955	GL343290.1_1522792	GL343290.1_1528747
95028180	GL343290.1	1522792	1529651	20	0.0575455	6859	GL343290.1_1522792	GL343290.1_1529651
95028181	GL343290.1	1522792	1529695	20	0.143342	6903	GL343290.1_1522792	GL343290.1_1529695
95028182	GL343290.1	1522792	1529696	20	0.0171756	6904	GL343290.1_1522792	GL343290.1_1529696
95028183	GL343290.1	1522792	1529779	20	0.0196866	6987	GL343290.1_1522792	GL343290.1_1529779
95028184	GL343290.1	1522792	1529876	19	0.0172414	7084	GL343290.1_1522792	GL343290.1_1529876
95028185	GL343290.1	1522792	1529892	19	0.138862	7100	GL343290.1_1522792	GL343290.1_1529892
95028186	GL343290.1	1522792	1529963	20	0.000149678	7171	GL343290.1_1522792	GL343290.1_1529963
95028187	GL343290.1	1522792	1530337	20	0.00763359	7545	GL343290.1_1522792	GL343290.1_1530337
95028197	GL343290.1	1522851	1526240	20	0.00252525	3389	GL343290.1_1522851	GL343290.1_1526240
95028198	GL343290.1	1522851	1526306	21	0.0287081	3455	GL343290.1_1522851	GL343290.1_1526306
95028199	GL343290.1	1522851	1526363	19	0.0597572	3512	GL343290.1_1522851	GL343290.1_1526363
95028200	GL343290.1	1522851	1526402	21	0.00123355	3551	GL343290.1_1522851	GL343290.1_1526402
95028201	GL343290.1	1522851	1526438	21	0.00123355	3587	GL343290.1_1522851	GL343290.1_1526438
95028202	GL343290.1	1522851	1528080	20	0.047619	5229	GL343290.1_1522851	GL343290.1_1528080
95028203	GL343290.1	1522851	1528104	19	0.0919118	5253	GL343290.1_1522851	GL343290.1_1528104
95028204	GL343290.1	1522851	1528684	21	0.252746	5833	GL343290.1_1522851	GL343290.1_1528684
95028205	GL343290.1	1522851	1528702	21	0.60591	5851	GL343290.1_1522851	GL343290.1_1528702
95028206	GL343290.1	1522851	1528747	21	0.00526316	5896	GL343290.1_1522851	GL343290.1_1528747
95028207	GL343290.1	1522851	1529651	21	0.015311	6800	GL343290.1_1522851	GL343290.1_1529651
95028208	GL343290.1	1522851	1529695	21	1	6844	GL343290.1_1522851	GL343290.1_1529695
95028209	GL343290.1	1522851	1529696	21	0.0247678	6845	GL343290.1_1522851	GL343290.1_1529696
95028210	GL343290.1	1522851	1529779	21	0.00526316	6928	GL343290.1_1522851	GL343290.1_1529779
95028211	GL343290.1	1522851	1529876	20	0.00584795	7025	GL343290.1_1522851	GL343290.1_1529876
95028212	GL343290.1	1522851	1529892	20	0.197531	7041	GL343290.1_1522851	GL343290.1_1529892
95028213	GL343290.1	1522851	1529963	21	0.109649	7112	GL343290.1_1522851	GL343290.1_1529963
95028214	GL343290.1	1522851	1530337	21	0.0175439	7486	GL343290.1_1522851	GL343290.1_1530337
95028224	GL343290.1	1526240	1526306	20	0.0469208	66	GL343290.1_1526240	GL343290.1_1526306
95028225	GL343290.1	1526240	1526363	18	0.0538793	123	GL343290.1_1526240	GL343290.1_1526363
95028226	GL343290.1	1526240	1526402	20	0.132231	162	GL343290.1_1526240	GL343290.1_1526402
95028227	GL343290.1	1526240	1526438	20	0.132231	198	GL343290.1_1526240	GL343290.1_1526438
95028228	GL343290.1	1526240	1528080	19	0.109375	1840	GL343290.1_1526240	GL343290.1_1528080
95028229	GL343290.1	1526240	1528104	18	0.0192308	1864	GL343290.1_1526240	GL343290.1_1528104
95028230	GL343290.1	1526240	1528684	20	0.107744	2444	GL343290.1_1526240	GL343290.1_1528684
95028231	GL343290.1	1526240	1528702	20	0.0197628	2462	GL343290.1_1526240	GL343290.1_1528702
95028233	GL343290.1	1526240	1529651	20	0.0909091	3411	GL343290.1_1526240	GL343290.1_1529651
95028234	GL343290.1	1526240	1529695	20	0.00252525	3455	GL343290.1_1526240	GL343290.1_1529695
95028235	GL343290.1	1526240	1529696	20	0.0696023	3456	GL343290.1_1526240	GL343290.1_1529696
95028236	GL343290.1	1526240	1529779	20	0.0430622	3539	GL343290.1_1526240	GL343290.1_1529779
95028237	GL343290.1	1526240	1529876	19	0.05	3636	GL343290.1_1526240	GL343290.1_1529876
95028238	GL343290.1	1526240	1529892	19	0.00459559	3652	GL343290.1_1526240	GL343290.1_1529892
95028239	GL343290.1	1526240	1529963	20	0.00252525	3723	GL343290.1_1526240	GL343290.1_1529963
95028240	GL343290.1	1526240	1530337	20	0.0909091	4097	GL343290.1_1526240	GL343290.1_1530337
95028250	GL343290.1	1526306	1526363	19	0.635582	57	GL343290.1_1526306	GL343290.1_1526363
95028251	GL343290.1	1526306	1526402	21	0.0355114	96	GL343290.1_1526306	GL343290.1_1526402
95028252	GL343290.1	1526306	1526438	21	0.0355114	132	GL343290.1_1526306	GL343290.1_1526438
95028253	GL343290.1	1526306	1528080	20	0.0931677	1774	GL343290.1_1526306	GL343290.1_1528080
95028254	GL343290.1	1526306	1528104	19	0.180845	1798	GL343290.1_1526306	GL343290.1_1528104
95028255	GL343290.1	1526306	1528684	21	0.0758893	2378	GL343290.1_1526306	GL343290.1_1528684
95028256	GL343290.1	1526306	1528702	21	0.0558867	2396	GL343290.1_1526306	GL343290.1_1528702
95028257	GL343290.1	1526306	1528747	21	0.0136364	2441	GL343290.1_1526306	GL343290.1_1528747
95028258	GL343290.1	1526306	1529651	21	0.000619835	3345	GL343290.1_1526306	GL343290.1_1529651
95028259	GL343290.1	1526306	1529695	21	0.0287081	3389	GL343290.1_1526306	GL343290.1_1529695
95028260	GL343290.1	1526306	1529696	21	0.0360963	3390	GL343290.1_1526306	GL343290.1_1529696
95028261	GL343290.1	1526306	1529779	21	0.0136364	3473	GL343290.1_1526306	GL343290.1_1529779
95028262	GL343290.1	1526306	1529876	20	0.0152801	3570	GL343290.1_1526306	GL343290.1_1529876
95028263	GL343290.1	1526306	1529892	20	0.0322581	3586	GL343290.1_1526306	GL343290.1_1529892
95028264	GL343290.1	1526306	1529963	21	0.0454545	3657	GL343290.1_1526306	GL343290.1_1529963
95028265	GL343290.1	1526306	1530337	21	0.00126263	4031	GL343290.1_1526306	GL343290.1_1530337
95028275	GL343290.1	1526363	1526402	19	0.177902	39	GL343290.1_1526363	GL343290.1_1526402
95028276	GL343290.1	1526363	1526438	19	0.177902	75	GL343290.1_1526363	GL343290.1_1526438
95028277	GL343290.1	1526363	1528080	19	0.010175	1717	GL343290.1_1526363	GL343290.1_1528080
95028278	GL343290.1	1526363	1528104	18	0.153165	1741	GL343290.1_1526363	GL343290.1_1528104
95028279	GL343290.1	1526363	1528684	19	0.00192519	2321	GL343290.1_1526363	GL343290.1_1528684
95028280	GL343290.1	1526363	1528702	19	0.0324074	2339	GL343290.1_1526363	GL343290.1_1528702
95028281	GL343290.1	1526363	1528747	19	0.0282187	2384	GL343290.1_1526363	GL343290.1_1528747
95028282	GL343290.1	1526363	1529651	19	0.0136864	3288	GL343290.1_1526363	GL343290.1_1529651
95028283	GL343290.1	1526363	1529695	19	0.0597572	3332	GL343290.1_1526363	GL343290.1_1529695
95028284	GL343290.1	1526363	1529696	19	0.0047619	3333	GL343290.1_1526363	GL343290.1_1529696
95028285	GL343290.1	1526363	1529779	19	0.0282187	3416	GL343290.1_1526363	GL343290.1_1529779
95028286	GL343290.1	1526363	1529876	19	0.0282187	3513	GL343290.1_1526363	GL343290.1_1529876
95028287	GL343290.1	1526363	1529892	18	0.0689655	3529	GL343290.1_1526363	GL343290.1_1529892
95028288	GL343290.1	1526363	1529963	19	0.0952381	3600	GL343290.1_1526363	GL343290.1_1529963
95028289	GL343290.1	1526363	1530337	19	0.0282187	3974	GL343290.1_1526363	GL343290.1_1530337
95028299	GL343290.1	1526402	1526438	21	1	36	GL343290.1_1526402	GL343290.1_1526438
95028300	GL343290.1	1526402	1528080	20	0.0130354	1678	GL343290.1_1526402	GL343290.1_1528080
95028301	GL343290.1	1526402	1528104	19	0.0252001	1702	GL343290.1_1526402	GL343290.1_1528104
95028302	GL343290.1	1526402	1528684	21	0.00326087	2282	GL343290.1_1526402	GL343290.1_1528684
95028303	GL343290.1	1526402	1528702	21	0.000384221	2300	GL343290.1_1526402	GL343290.1_1528702
95028304	GL343290.1	1526402	1528747	21	0.0375	2345	GL343290.1_1526402	GL343290.1_1528747
95028305	GL343290.1	1526402	1529651	21	0.00170455	3249	GL343290.1_1526402	GL343290.1_1529651
95028306	GL343290.1	1526402	1529695	21	0.00123355	3293	GL343290.1_1526402	GL343290.1_1529695
95028307	GL343290.1	1526402	1529696	21	0.0172335	3294	GL343290.1_1526402	GL343290.1_1529696
95028308	GL343290.1	1526402	1529779	21	0.0375	3377	GL343290.1_1526402	GL343290.1_1529779
95028309	GL343290.1	1526402	1529876	20	0.0355778	3474	GL343290.1_1526402	GL343290.1_1529876
95028310	GL343290.1	1526402	1529892	20	0.040404	3490	GL343290.1_1526402	GL343290.1_1529892
95028311	GL343290.1	1526402	1529963	21	0.0217014	3561	GL343290.1_1526402	GL343290.1_1529963
95028312	GL343290.1	1526402	1530337	21	0.00347222	3935	GL343290.1_1526402	GL343290.1_1530337
95028322	GL343290.1	1526438	1528080	20	0.0130354	1642	GL343290.1_1526438	GL343290.1_1528080
95028323	GL343290.1	1526438	1528104	19	0.0252001	1666	GL343290.1_1526438	GL343290.1_1528104
95028324	GL343290.1	1526438	1528684	21	0.00326087	2246	GL343290.1_1526438	GL343290.1_1528684
95028325	GL343290.1	1526438	1528702	21	0.000384221	2264	GL343290.1_1526438	GL343290.1_1528702
95028326	GL343290.1	1526438	1528747	21	0.0375	2309	GL343290.1_1526438	GL343290.1_1528747
95028327	GL343290.1	1526438	1529651	21	0.00170455	3213	GL343290.1_1526438	GL343290.1_1529651
95028328	GL343290.1	1526438	1529695	21	0.00123355	3257	GL343290.1_1526438	GL343290.1_1529695
95028329	GL343290.1	1526438	1529696	21	0.0172335	3258	GL343290.1_1526438	GL343290.1_1529696
95028330	GL343290.1	1526438	1529779	21	0.0375	3341	GL343290.1_1526438	GL343290.1_1529779
95028331	GL343290.1	1526438	1529876	20	0.0355778	3438	GL343290.1_1526438	GL343290.1_1529876
95028332	GL343290.1	1526438	1529892	20	0.040404	3454	GL343290.1_1526438	GL343290.1_1529892
95028333	GL343290.1	1526438	1529963	21	0.0217014	3525	GL343290.1_1526438	GL343290.1_1529963
95028334	GL343290.1	1526438	1530337	21	0.00347222	3899	GL343290.1_1526438	GL343290.1_1530337
95028344	GL343290.1	1528080	1528104	18	0.346154	24	GL343290.1_1528080	GL343290.1_1528104
95028345	GL343290.1	1528080	1528684	20	0.00793651	604	GL343290.1_1528080	GL343290.1_1528684
95028346	GL343290.1	1528080	1528702	20	0.010352	622	GL343290.1_1528080	GL343290.1_1528702
95028347	GL343290.1	1528080	1528747	20	0.122807	667	GL343290.1_1528080	GL343290.1_1528747
95028348	GL343290.1	1528080	1529651	20	0.148352	1571	GL343290.1_1528080	GL343290.1_1529651
95028349	GL343290.1	1528080	1529695	20	0.047619	1615	GL343290.1_1528080	GL343290.1_1529695
95028350	GL343290.1	1528080	1529696	20	0.00297619	1616	GL343290.1_1528080	GL343290.1_1529696
95028351	GL343290.1	1528080	1529779	20	0.0225564	1699	GL343290.1_1528080	GL343290.1_1529779
95028352	GL343290.1	1528080	1529876	19	0.025641	1796	GL343290.1_1528080	GL343290.1_1529876
95028353	GL343290.1	1528080	1529892	19	0.0542986	1812	GL343290.1_1528080	GL343290.1_1529892
95028354	GL343290.1	1528080	1529963	20	0.000933707	1883	GL343290.1_1528080	GL343290.1_1529963
95028355	GL343290.1	1528080	1530337	20	0.021164	2257	GL343290.1_1528080	GL343290.1_1530337
95028356	GL343290.1	1528080	1536850	20	0.0972222	8770	GL343290.1_1528080	GL343290.1_1536850
95028365	GL343290.1	1528104	1528684	19	0.0204595	580	GL343290.1_1528104	GL343290.1_1528684
95028366	GL343290.1	1528104	1528702	19	0.0695168	598	GL343290.1_1528104	GL343290.1_1528702
95028367	GL343290.1	1528104	1528747	19	0.0351563	643	GL343290.1_1528104	GL343290.1_1528747
95028368	GL343290.1	1528104	1529651	19	0.0230389	1547	GL343290.1_1528104	GL343290.1_1529651
95028369	GL343290.1	1528104	1529695	19	0.0919118	1591	GL343290.1_1528104	GL343290.1_1529695
95028370	GL343290.1	1528104	1529696	19	0.019694	1592	GL343290.1_1528104	GL343290.1_1529696
95028371	GL343290.1	1528104	1529779	19	0.0351562	1675	GL343290.1_1528104	GL343290.1_1529779
95028372	GL343290.1	1528104	1529876	19	0.0351563	1772	GL343290.1_1528104	GL343290.1_1529876
95028373	GL343290.1	1528104	1529892	18	0	1788	GL343290.1_1528104	GL343290.1_1529892
95028374	GL343290.1	1528104	1529963	19	0.019694	1859	GL343290.1_1528104	GL343290.1_1529963
95028375	GL343290.1	1528104	1530337	19	0.0744485	2233	GL343290.1_1528104	GL343290.1_1530337
95028376	GL343290.1	1528104	1536850	19	0.0199751	8746	GL343290.1_1528104	GL343290.1_1536850
95028385	GL343290.1	1528684	1528702	21	0.791197	18	GL343290.1_1528684	GL343290.1_1528702
95028386	GL343290.1	1528684	1528747	21	0.013913	63	GL343290.1_1528684	GL343290.1_1528747
95028387	GL343290.1	1528684	1529651	21	0.0404743	967	GL343290.1_1528684	GL343290.1_1529651
95028388	GL343290.1	1528684	1529695	21	0.252746	1011	GL343290.1_1528684	GL343290.1_1529695
95028389	GL343290.1	1528684	1529696	21	0.00639386	1012	GL343290.1_1528684	GL343290.1_1529696
95028390	GL343290.1	1528684	1529779	21	0.013913	1095	GL343290.1_1528684	GL343290.1_1529779
95028391	GL343290.1	1528684	1529876	20	0.0155945	1192	GL343290.1_1528684	GL343290.1_1529876
95028392	GL343290.1	1528684	1529892	20	0.0740741	1208	GL343290.1_1528684	GL343290.1_1529892
95028393	GL343290.1	1528684	1529963	21	0.026087	1279	GL343290.1_1528684	GL343290.1_1529963
95028394	GL343290.1	1528684	1530337	21	0.0463768	1653	GL343290.1_1528684	GL343290.1_1530337
95028395	GL343290.1	1528684	1536850	21	0.00326087	8166	GL343290.1_1528684	GL343290.1_1536850
95028404	GL343290.1	1528702	1528747	21	0.0102459	45	GL343290.1_1528702	GL343290.1_1528747
95028405	GL343290.1	1528702	1529651	21	0.0298063	949	GL343290.1_1528702	GL343290.1_1529651
95028406	GL343290.1	1528702	1529695	21	0.60591	993	GL343290.1_1528702	GL343290.1_1529695
95028407	GL343290.1	1528702	1529696	21	0.00012054	994	GL343290.1_1528702	GL343290.1_1529696
95028408	GL343290.1	1528702	1529779	21	0.0102459	1077	GL343290.1_1528702	GL343290.1_1529779
95028409	GL343290.1	1528702	1529876	20	0.0114416	1174	GL343290.1_1528702	GL343290.1_1529876
95028410	GL343290.1	1528702	1529892	20	0.217391	1190	GL343290.1_1528702	GL343290.1_1529892
95028411	GL343290.1	1528702	1529963	21	0.110656	1261	GL343290.1_1528702	GL343290.1_1529963
95028412	GL343290.1	1528702	1530337	21	0.034153	1635	GL343290.1_1528702	GL343290.1_1530337
95028413	GL343290.1	1528702	1536850	21	0.00068306	8148	GL343290.1_1528702	GL343290.1_1536850
95028414	GL343290.1	1528702	1538690	19	0.025641	9988	GL343290.1_1528702	GL343290.1_1538690
95028415	GL343290.1	1528702	1538701	21	0.000491803	9999	GL343290.1_1528702	GL343290.1_1538701
95028422	GL343290.1	1528747	1529651	21	0.656364	904	GL343290.1_1528747	GL343290.1_1529651
95028423	GL343290.1	1528747	1529695	21	0.00526316	948	GL343290.1_1528747	GL343290.1_1529695
95028424	GL343290.1	1528747	1529696	21	0.0117647	949	GL343290.1_1528747	GL343290.1_1529696
95028425	GL343290.1	1528747	1529779	21	0.0025	1032	GL343290.1_1528747	GL343290.1_1529779
95028426	GL343290.1	1528747	1529876	20	0.00277008	1129	GL343290.1_1528747	GL343290.1_1529876
95028427	GL343290.1	1528747	1529892	20	0.00584795	1145	GL343290.1_1528747	GL343290.1_1529892
95028428	GL343290.1	1528747	1529963	21	0.3	1216	GL343290.1_1528747	GL343290.1_1529963
95028429	GL343290.1	1528747	1530337	21	0.3	1590	GL343290.1_1528747	GL343290.1_1530337
95028430	GL343290.1	1528747	1536850	21	0.0375	8103	GL343290.1_1528747	GL343290.1_1536850
95028431	GL343290.1	1528747	1538690	19	0.025641	9943	GL343290.1_1528747	GL343290.1_1538690
95028432	GL343290.1	1528747	1538701	21	0.027	9954	GL343290.1_1528747	GL343290.1_1538701
95028433	GL343290.1	1528747	1538723	19	0.296296	9976	GL343290.1_1528747	GL343290.1_1538723
95028434	GL343290.1	1528747	1538735	18	0.0470588	9988	GL343290.1_1528747	GL343290.1_1538735
95028439	GL343290.1	1529651	1529695	21	0.015311	44	GL343290.1_1529651	GL343290.1_1529695
95028440	GL343290.1	1529651	1529696	21	0.0903743	45	GL343290.1_1529651	GL343290.1_1529696
95028441	GL343290.1	1529651	1529779	21	0.00727273	128	GL343290.1_1529651	GL343290.1_1529779
95028442	GL343290.1	1529651	1529876	20	0.00809717	225	GL343290.1_1529651	GL343290.1_1529876
95028443	GL343290.1	1529651	1529892	20	0.017094	241	GL343290.1_1529651	GL343290.1_1529892
95028444	GL343290.1	1529651	1529963	21	0.151515	312	GL343290.1_1529651	GL343290.1_1529963
95028445	GL343290.1	1529651	1530337	21	0.151515	686	GL343290.1_1529651	GL343290.1_1530337
95028446	GL343290.1	1529651	1536850	21	0.109091	7199	GL343290.1_1529651	GL343290.1_1536850
95028447	GL343290.1	1529651	1538690	19	0.00327054	9039	GL343290.1_1529651	GL343290.1_1538690
95028448	GL343290.1	1529651	1538701	21	0.0136364	9050	GL343290.1_1529651	GL343290.1_1538701
95028449	GL343290.1	1529651	1538723	19	0.143707	9072	GL343290.1_1529651	GL343290.1_1538723
95028450	GL343290.1	1529651	1538735	18	0.0266304	9084	GL343290.1_1529651	GL343290.1_1538735
95028451	GL343290.1	1529651	1538750	20	0.0828402	9099	GL343290.1_1529651	GL343290.1_1538750
95028455	GL343290.1	1529695	1529696	21	0.0247678	1	GL343290.1_1529695	GL343290.1_1529696
95028456	GL343290.1	1529695	1529779	21	0.00526316	84	GL343290.1_1529695	GL343290.1_1529779
95028457	GL343290.1	1529695	1529876	20	0.00584795	181	GL343290.1_1529695	GL343290.1_1529876
95028458	GL343290.1	1529695	1529892	20	0.197531	197	GL343290.1_1529695	GL343290.1_1529892
95028459	GL343290.1	1529695	1529963	21	0.109649	268	GL343290.1_1529695	GL343290.1_1529963
95028460	GL343290.1	1529695	1530337	21	0.0175439	642	GL343290.1_1529695	GL343290.1_1530337
95028461	GL343290.1	1529695	1536850	21	0.00219298	7155	GL343290.1_1529695	GL343290.1_1536850
95028462	GL343290.1	1529695	1538690	19	0.12037	8995	GL343290.1_1529695	GL343290.1_1538690
95028463	GL343290.1	1529695	1538701	21	0.0568421	9006	GL343290.1_1529695	GL343290.1_1538701
95028464	GL343290.1	1529695	1538723	19	0.103554	9028	GL343290.1_1529695	GL343290.1_1538723
95028465	GL343290.1	1529695	1538735	18	0.0735294	9040	GL343290.1_1529695	GL343290.1_1538735
95028466	GL343290.1	1529695	1538750	20	0.0598291	9055	GL343290.1_1529695	GL343290.1_1538750
95028470	GL343290.1	1529696	1529779	21	0.0117647	83	GL343290.1_1529696	GL343290.1_1529779
95028471	GL343290.1	1529696	1529876	20	0.0131579	180	GL343290.1_1529696	GL343290.1_1529876
95028472	GL343290.1	1529696	1529892	20	0.0277778	196	GL343290.1_1529696	GL343290.1_1529892
95028473	GL343290.1	1529696	1529963	21	0.0392157	267	GL343290.1_1529696	GL343290.1_1529963
95028474	GL343290.1	1529696	1530337	21	0.0392157	641	GL343290.1_1529696	GL343290.1_1530337
95028475	GL343290.1	1529696	1536850	21	0.0306373	7154	GL343290.1_1529696	GL343290.1_1536850
95028476	GL343290.1	1529696	1538690	19	0.00534188	8994	GL343290.1_1529696	GL343290.1_1538690
95028477	GL343290.1	1529696	1538701	21	0.00352941	9005	GL343290.1_1529696	GL343290.1_1538701
95028478	GL343290.1	1529696	1538723	19	0.05	9027	GL343290.1_1529696	GL343290.1_1538723
95028479	GL343290.1	1529696	1538735	18	0.00357143	9039	GL343290.1_1529696	GL343290.1_1538735
95028480	GL343290.1	1529696	1538750	20	0.010989	9054	GL343290.1_1529696	GL343290.1_1538750
95028484	GL343290.1	1529779	1529876	20	1	97	GL343290.1_1529779	GL343290.1_1529876
95028486	GL343290.1	1529779	1529963	21	0.00833333	184	GL343290.1_1529779	GL343290.1_1529963
95028487	GL343290.1	1529779	1530337	21	0.00833333	558	GL343290.1_1529779	GL343290.1_1530337
95028488	GL343290.1	1529779	1536850	21	0.0375	7071	GL343290.1_1529779	GL343290.1_1536850
95028489	GL343290.1	1529779	1538690	19	0.12037	8911	GL343290.1_1529779	GL343290.1_1538690
95028490	GL343290.1	1529779	1538701	21	0.048	8922	GL343290.1_1529779	GL343290.1_1538701
95028491	GL343290.1	1529779	1538723	19	0.0104167	8944	GL343290.1_1529779	GL343290.1_1538723
95028492	GL343290.1	1529779	1538735	18	0.0470588	8956	GL343290.1_1529779	GL343290.1_1538735
95028493	GL343290.1	1529779	1538750	20	0.0283401	8971	GL343290.1_1529779	GL343290.1_1538750
95028498	GL343290.1	1529876	1529963	20	0.00928793	87	GL343290.1_1529876	GL343290.1_1529963
95028499	GL343290.1	1529876	1530337	20	0.00584795	461	GL343290.1_1529876	GL343290.1_1530337
95028500	GL343290.1	1529876	1536850	20	0.0350877	6974	GL343290.1_1529876	GL343290.1_1536850
95028501	GL343290.1	1529876	1538690	18	0.117647	8814	GL343290.1_1529876	GL343290.1_1538690
95028502	GL343290.1	1529876	1538701	20	0.045816	8825	GL343290.1_1529876	GL343290.1_1538701
95028503	GL343290.1	1529876	1538723	19	0.0104167	8847	GL343290.1_1529876	GL343290.1_1538723
95028504	GL343290.1	1529876	1538735	18	0.0470588	8859	GL343290.1_1529876	GL343290.1_1538735
95028505	GL343290.1	1529876	1538750	19	0.025641	8874	GL343290.1_1529876	GL343290.1_1538750
95028509	GL343290.1	1529892	1529963	20	0.106754	71	GL343290.1_1529892	GL343290.1_1529963
95028510	GL343290.1	1529892	1530337	20	0.0196078	445	GL343290.1_1529892	GL343290.1_1530337
95028511	GL343290.1	1529892	1536850	20	0.00112233	6958	GL343290.1_1529892	GL343290.1_1536850
95028512	GL343290.1	1529892	1538690	18	0.325	8798	GL343290.1_1529892	GL343290.1_1538690
95028513	GL343290.1	1529892	1538701	20	0.0522876	8809	GL343290.1_1529892	GL343290.1_1538701
95028514	GL343290.1	1529892	1538723	18	0.1	8831	GL343290.1_1529892	GL343290.1_1538723
95028515	GL343290.1	1529892	1538735	17	0.15	8843	GL343290.1_1529892	GL343290.1_1538735
95028516	GL343290.1	1529892	1538750	19	0.0087535	8858	GL343290.1_1529892	GL343290.1_1538750
95028520	GL343290.1	1529963	1530337	21	0.0493827	374	GL343290.1_1529963	GL343290.1_1530337
95028521	GL343290.1	1529963	1536850	21	0.125	6887	GL343290.1_1529963	GL343290.1_1536850
95028522	GL343290.1	1529963	1538690	19	0.000267094	8727	GL343290.1_1529963	GL343290.1_1538690
95028523	GL343290.1	1529963	1538701	21	0.00444444	8738	GL343290.1_1529963	GL343290.1_1538701
95028524	GL343290.1	1529963	1538723	19	0.365017	8760	GL343290.1_1529963	GL343290.1_1538723
95028525	GL343290.1	1529963	1538735	18	0.01	8772	GL343290.1_1529963	GL343290.1_1538735
95028526	GL343290.1	1529963	1538750	20	0.0950226	8787	GL343290.1_1529963	GL343290.1_1538750
95028530	GL343290.1	1530337	1536850	21	0.0385802	6513	GL343290.1_1530337	GL343290.1_1536850
95028531	GL343290.1	1530337	1538690	19	0.0542986	8353	GL343290.1_1530337	GL343290.1_1538690
95028532	GL343290.1	1530337	1538701	21	0.09	8364	GL343290.1_1530337	GL343290.1_1538701
95028533	GL343290.1	1530337	1538723	19	0.296296	8386	GL343290.1_1530337	GL343290.1_1538723
95028534	GL343290.1	1530337	1538735	18	0.0470588	8398	GL343290.1_1530337	GL343290.1_1538735
95028535	GL343290.1	1530337	1538750	20	0.010989	8413	GL343290.1_1530337	GL343290.1_1538750
95048969	GL343295.1	965757	966484	16	0.0133333	727	GL343295.1_965757	GL343295.1_966484
95048970	GL343295.1	965757	966574	19	0.135031	817	GL343295.1_965757	GL343295.1_966574
95048972	GL343295.1	965757	972437	17	0.346154	6680	GL343295.1_965757	GL343295.1_972437
95049057	GL343295.1	966484	966574	16	0.0518519	90	GL343295.1_966484	GL343295.1_966574
95049059	GL343295.1	966484	972437	15	0.047619	5953	GL343295.1_966484	GL343295.1_972437
95049145	GL343295.1	966574	972437	17	0.190476	5863	GL343295.1_966574	GL343295.1_972437
95065194	GL343299.1	1471301	1471754	16	0.6	453	GL343299.1_1471301	GL343299.1_1471754
95065196	GL343299.1	1471301	1471836	19	0.654545	535	GL343299.1_1471301	GL343299.1_1471836
95065197	GL343299.1	1471301	1471923	19	0.654545	622	GL343299.1_1471301	GL343299.1_1471923
95065198	GL343299.1	1471301	1474553	19	0.339798	3252	GL343299.1_1471301	GL343299.1_1474553
95065199	GL343299.1	1471301	1476461	19	0.0617284	5160	GL343299.1_1471301	GL343299.1_1476461
95065200	GL343299.1	1471301	1476491	19	0.0228571	5190	GL343299.1_1471301	GL343299.1_1476491
95065201	GL343299.1	1471301	1476503	19	0.236885	5202	GL343299.1_1471301	GL343299.1_1476503
95065203	GL343299.1	1471301	1480183	19	0.16875	8882	GL343299.1_1471301	GL343299.1_1480183
95065250	GL343299.1	1471754	1471836	18	1	82	GL343299.1_1471754	GL343299.1_1471836
95065251	GL343299.1	1471754	1471923	18	1	169	GL343299.1_1471754	GL343299.1_1471923
95065252	GL343299.1	1471754	1474553	18	0.0873766	2799	GL343299.1_1471754	GL343299.1_1474553
95065253	GL343299.1	1471754	1476461	18	0.0374332	4707	GL343299.1_1471754	GL343299.1_1476461
95065254	GL343299.1	1471754	1476491	18	0.0001998	4737	GL343299.1_1471754	GL343299.1_1476491
95065255	GL343299.1	1471754	1476503	18	0.0692641	4749	GL343299.1_1471754	GL343299.1_1476503
95065257	GL343299.1	1471754	1480183	18	0.273526	8429	GL343299.1_1471754	GL343299.1_1480183
95065282	GL343299.1	1471836	1471923	21	1	87	GL343299.1_1471836	GL343299.1_1471923
95065283	GL343299.1	1471836	1474553	21	0.0972222	2717	GL343299.1_1471836	GL343299.1_1474553
95065284	GL343299.1	1471836	1476461	21	0.0375	4625	GL343299.1_1471836	GL343299.1_1476461
95065285	GL343299.1	1471836	1476491	21	0.0148148	4655	GL343299.1_1471836	GL343299.1_1476491
95065286	GL343299.1	1471836	1476503	21	0.116667	4667	GL343299.1_1471836	GL343299.1_1476503
95065288	GL343299.1	1471836	1480183	21	0.176042	8347	GL343299.1_1471836	GL343299.1_1480183
95065297	GL343299.1	1471923	1474553	21	0.0972222	2630	GL343299.1_1471923	GL343299.1_1474553
95065298	GL343299.1	1471923	1476461	21	0.0375	4538	GL343299.1_1471923	GL343299.1_1476461
95065299	GL343299.1	1471923	1476491	21	0.0148148	4568	GL343299.1_1471923	GL343299.1_1476491
95065300	GL343299.1	1471923	1476503	21	0.116667	4580	GL343299.1_1471923	GL343299.1_1476503
95065302	GL343299.1	1471923	1480183	21	0.176042	8260	GL343299.1_1471923	GL343299.1_1480183
95065311	GL343299.1	1474553	1476461	21	0	1908	GL343299.1_1474553	GL343299.1_1476461
95065312	GL343299.1	1474553	1476491	21	0.0291667	1938	GL343299.1_1474553	GL343299.1_1476491
95065313	GL343299.1	1474553	1476503	21	0.16875	1950	GL343299.1_1474553	GL343299.1_1476503
95065315	GL343299.1	1474553	1480183	21	0.13125	5630	GL343299.1_1474553	GL343299.1_1480183
95065324	GL343299.1	1476461	1476491	21	0.02	30	GL343299.1_1476461	GL343299.1_1476491
95065325	GL343299.1	1476461	1476503	21	0.07	42	GL343299.1_1476461	GL343299.1_1476503
95065327	GL343299.1	1476461	1480183	21	0.015625	3722	GL343299.1_1476461	GL343299.1_1480183
95065336	GL343299.1	1476491	1476503	21	0.035	12	GL343299.1_1476491	GL343299.1_1476503
95065338	GL343299.1	1476491	1480183	21	0.01125	3692	GL343299.1_1476491	GL343299.1_1480183
95065348	GL343299.1	1476503	1480183	21	0.109375	3680	GL343299.1_1476503	GL343299.1_1480183
95204378	GL343326.1	797837	797839	20	1	2	GL343326.1_797837	GL343326.1_797839
95204379	GL343326.1	797837	800122	20	0.0505676	2285	GL343326.1_797837	GL343326.1_800122
95204380	GL343326.1	797837	800313	20	0.00928793	2476	GL343326.1_797837	GL343326.1_800313
95204381	GL343326.1	797837	800352	20	0.0430622	2515	GL343326.1_797837	GL343326.1_800352
95204383	GL343326.1	797837	803750	19	0.0170139	5913	GL343326.1_797837	GL343326.1_803750
95204385	GL343326.1	797837	803759	20	0.0977444	5922	GL343326.1_797837	GL343326.1_803759
95204386	GL343326.1	797837	803765	20	0.0977444	5928	GL343326.1_797837	GL343326.1_803765
95204388	GL343326.1	797837	803795	20	0.0601504	5958	GL343326.1_797837	GL343326.1_803795
95204389	GL343326.1	797837	803804	20	0.00224495	5967	GL343326.1_797837	GL343326.1_803804
95204390	GL343326.1	797837	803819	20	0.0601504	5982	GL343326.1_797837	GL343326.1_803819
95204391	GL343326.1	797837	803825	20	0.0617849	5988	GL343326.1_797837	GL343326.1_803825
95204392	GL343326.1	797837	803861	20	0.0306702	6024	GL343326.1_797837	GL343326.1_803861
95204394	GL343326.1	797837	803870	20	0.0283401	6033	GL343326.1_797837	GL343326.1_803870
95204396	GL343326.1	797837	803888	20	0.0421552	6051	GL343326.1_797837	GL343326.1_803888
95204397	GL343326.1	797837	803897	20	0.0789474	6060	GL343326.1_797837	GL343326.1_803897
95204398	GL343326.1	797837	803901	20	0.0196866	6064	GL343326.1_797837	GL343326.1_803901
95204399	GL343326.1	797837	805557	20	0.0306702	7720	GL343326.1_797837	GL343326.1_805557
95204400	GL343326.1	797837	805572	20	0.0430622	7735	GL343326.1_797837	GL343326.1_805572
95204402	GL343326.1	797837	805972	20	0.045816	8135	GL343326.1_797837	GL343326.1_805972
95204403	GL343326.1	797837	806011	15	0.00510204	8174	GL343326.1_797837	GL343326.1_806011
95204404	GL343326.1	797837	806017	20	0.0191388	8180	GL343326.1_797837	GL343326.1_806017
95204405	GL343326.1	797837	806035	15	0.00510204	8198	GL343326.1_797837	GL343326.1_806035
95204406	GL343326.1	797837	806069	15	0.00510204	8232	GL343326.1_797837	GL343326.1_806069
95204407	GL343326.1	797837	806070	19	0.00308642	8233	GL343326.1_797837	GL343326.1_806070
95204408	GL343326.1	797837	806074	17	0.15	8237	GL343326.1_797837	GL343326.1_806074
95204409	GL343326.1	797837	806093	16	0.00952381	8256	GL343326.1_797837	GL343326.1_806093
95204410	GL343326.1	797837	806098	19	0.00308642	8261	GL343326.1_797837	GL343326.1_806098
95204411	GL343326.1	797837	806316	19	0.0104167	8479	GL343326.1_797837	GL343326.1_806316
95204412	GL343326.1	797837	806346	20	0.0238165	8509	GL343326.1_797837	GL343326.1_806346
95204413	GL343326.1	797837	806363	20	0.00277008	8526	GL343326.1_797837	GL343326.1_806363
95204414	GL343326.1	797837	806381	20	0.00277008	8544	GL343326.1_797837	GL343326.1_806381
95204415	GL343326.1	797837	806385	20	0.00224495	8548	GL343326.1_797837	GL343326.1_806385
95204416	GL343326.1	797837	806395	20	0.0191388	8558	GL343326.1_797837	GL343326.1_806395
95204417	GL343326.1	797837	806410	18	0.00346021	8573	GL343326.1_797837	GL343326.1_806410
95204418	GL343326.1	797837	806442	20	0.0191388	8605	GL343326.1_797837	GL343326.1_806442
95204421	GL343326.1	797837	806489	19	0.0148148	8652	GL343326.1_797837	GL343326.1_806489
95204423	GL343326.1	797837	806530	14	0.0180995	8693	GL343326.1_797837	GL343326.1_806530
95204424	GL343326.1	797837	806545	14	0.00591716	8708	GL343326.1_797837	GL343326.1_806545
95204453	GL343326.1	797839	800122	20	0.0505676	2283	GL343326.1_797839	GL343326.1_800122
95204454	GL343326.1	797839	800313	20	0.00928793	2474	GL343326.1_797839	GL343326.1_800313
95204455	GL343326.1	797839	800352	20	0.0430622	2513	GL343326.1_797839	GL343326.1_800352
95204457	GL343326.1	797839	803750	19	0.0170139	5911	GL343326.1_797839	GL343326.1_803750
95204459	GL343326.1	797839	803759	20	0.0977444	5920	GL343326.1_797839	GL343326.1_803759
95204460	GL343326.1	797839	803765	20	0.0977444	5926	GL343326.1_797839	GL343326.1_803765
95204462	GL343326.1	797839	803795	20	0.0601504	5956	GL343326.1_797839	GL343326.1_803795
95204463	GL343326.1	797839	803804	20	0.00224495	5965	GL343326.1_797839	GL343326.1_803804
95204464	GL343326.1	797839	803819	20	0.0601504	5980	GL343326.1_797839	GL343326.1_803819
95204465	GL343326.1	797839	803825	20	0.0617849	5986	GL343326.1_797839	GL343326.1_803825
95204466	GL343326.1	797839	803861	20	0.0306702	6022	GL343326.1_797839	GL343326.1_803861
95204468	GL343326.1	797839	803870	20	0.0283401	6031	GL343326.1_797839	GL343326.1_803870
95204470	GL343326.1	797839	803888	20	0.0421552	6049	GL343326.1_797839	GL343326.1_803888
95204471	GL343326.1	797839	803897	20	0.0789474	6058	GL343326.1_797839	GL343326.1_803897
95204472	GL343326.1	797839	803901	20	0.0196866	6062	GL343326.1_797839	GL343326.1_803901
95204473	GL343326.1	797839	805557	20	0.0306702	7718	GL343326.1_797839	GL343326.1_805557
95204474	GL343326.1	797839	805572	20	0.0430622	7733	GL343326.1_797839	GL343326.1_805572
95204476	GL343326.1	797839	805972	20	0.045816	8133	GL343326.1_797839	GL343326.1_805972
95204477	GL343326.1	797839	806011	15	0.00510204	8172	GL343326.1_797839	GL343326.1_806011
[truncated: 19,229 more rows]
