# Supplementary material for: Selection on adaptive and maladaptive gene expression plasticity during thermal adaptation to urban heat islands
Source: Nat Commun. 2021 Oct 26;12:6195. doi: 10.1038/s41467-021-26334-4 (PMC8548502; doi:10.1038/s41467-021-26334-4)
Supplement: Supplementary file 5 — Source Data [file 41467_2021_26334_MOESM5_ESM.zip › NATCOMM_maladaptive_plasticity_source_data_file_09062021/Data_files/Mayaguez_forest_background_LD_10132020.csv]

	CHR	POS1	POS2	N_INDV	R.2	distance	genome_pos1	genome_pos2
2	1	77878	77912	18	0.266667	34	1_77878	1_77912
22453	1	1224786	1224834	14	0.604839	48	1_1224786	1_1224834
22454	1	1224786	1224894	13	0.897121	108	1_1224786	1_1224894
22455	1	1224786	1224978	12	0.0545455	192	1_1224786	1_1224978
22456	1	1224786	1225029	14	0	243	1_1224786	1_1225029
22457	1	1224786	1225053	15	0.204082	267	1_1224786	1_1225053
22458	1	1224786	1225086	15	0.204082	300	1_1224786	1_1225086
22460	1	1224786	1225302	15	0.619898	516	1_1224786	1_1225302
22461	1	1224786	1225363	16	0.42735	577	1_1224786	1_1225363
22462	1	1224786	1225491	16	0.841492	705	1_1224786	1_1225491
22463	1	1224786	1225494	16	0.636091	708	1_1224786	1_1225494
22464	1	1224786	1225737	16	0.42735	951	1_1224786	1_1225737
22465	1	1224786	1225739	16	0.42735	953	1_1224786	1_1225739
29935	1	1224834	1224894	14	0.574549	60	1_1224834	1_1224894
29936	1	1224834	1224978	13	0.0714286	144	1_1224834	1_1224978
29937	1	1224834	1225029	14	0.0576923	195	1_1224834	1_1225029
29938	1	1224834	1225053	16	0.04	219	1_1224834	1_1225053
29939	1	1224834	1225086	16	0.0857143	252	1_1224834	1_1225086
29941	1	1224834	1225302	15	0.833333	468	1_1224834	1_1225302
29942	1	1224834	1225363	16	1	529	1_1224834	1_1225363
29943	1	1224834	1225491	16	0.607186	657	1_1224834	1_1225491
29944	1	1224834	1225494	16	0.652174	660	1_1224834	1_1225494
29945	1	1224834	1225737	16	1	903	1_1224834	1_1225737
29946	1	1224834	1225739	16	1	905	1_1224834	1_1225739
37416	1	1224894	1224978	14	0.190007	84	1_1224894	1_1224978
37417	1	1224894	1225029	14	0.200993	135	1_1224894	1_1225029
37418	1	1224894	1225053	16	0.274015	159	1_1224894	1_1225053
37419	1	1224894	1225086	16	0.258099	192	1_1224894	1_1225086
37421	1	1224894	1225302	15	0.856164	408	1_1224894	1_1225302
37422	1	1224894	1225363	16	0.521967	469	1_1224894	1_1225363
37423	1	1224894	1225491	16	0.817562	597	1_1224894	1_1225491
37424	1	1224894	1225494	16	0.865776	600	1_1224894	1_1225494
37425	1	1224894	1225737	16	0.521967	843	1_1224894	1_1225737
37426	1	1224894	1225739	16	0.521967	845	1_1224894	1_1225739
44896	1	1224978	1225029	14	1	51	1_1224978	1_1225029
44897	1	1224978	1225053	15	0.00510204	75	1_1224978	1_1225053
44898	1	1224978	1225086	15	0.010989	108	1_1224978	1_1225086
44900	1	1224978	1225302	15	0.117289	324	1_1224978	1_1225302
44901	1	1224978	1225363	15	0.0531561	385	1_1224978	1_1225363
44902	1	1224978	1225491	15	0.00852878	513	1_1224978	1_1225491
44903	1	1224978	1225494	15	0.117289	516	1_1224978	1_1225494
44904	1	1224978	1225737	15	0.0531561	759	1_1224978	1_1225737
44905	1	1224978	1225739	15	0.0531561	761	1_1224978	1_1225739
52375	1	1225029	1225053	16	0.00444444	24	1_1225029	1_1225053
52376	1	1225029	1225086	16	0.00952381	57	1_1225029	1_1225086
52378	1	1225029	1225302	16	0.199448	273	1_1225029	1_1225302
52379	1	1225029	1225363	17	0.0805031	334	1_1225029	1_1225363
52380	1	1225029	1225491	17	0.0113475	462	1_1225029	1_1225491
52381	1	1225029	1225494	17	0.205698	465	1_1225029	1_1225494
52382	1	1225029	1225737	17	0.0805031	708	1_1225029	1_1225737
52383	1	1225029	1225739	17	0.0805031	710	1_1225029	1_1225739
59853	1	1225053	1225086	18	0.555556	33	1_1225053	1_1225086
59855	1	1225053	1225302	17	0.143797	249	1_1225053	1_1225302
59856	1	1225053	1225363	18	0.0613027	310	1_1225053	1_1225363
59857	1	1225053	1225491	18	0.217778	438	1_1225053	1_1225491
59858	1	1225053	1225494	18	0.149112	441	1_1225053	1_1225494
59859	1	1225053	1225737	18	0.0613027	684	1_1225053	1_1225737
59860	1	1225053	1225739	18	0.0613027	686	1_1225053	1_1225739
67331	1	1225086	1225302	17	0.115646	216	1_1225086	1_1225302
67332	1	1225086	1225363	18	0.110345	277	1_1225086	1_1225363
67333	1	1225086	1225491	18	0.2	405	1_1225086	1_1225491
67334	1	1225086	1225494	18	0.125651	408	1_1225086	1_1225494
67335	1	1225086	1225737	18	0.110345	651	1_1225086	1_1225737
67336	1	1225086	1225739	18	0.110345	653	1_1225086	1_1225739
82281	1	1225302	1225363	18	0.740418	61	1_1225302	1_1225363
82282	1	1225302	1225491	18	0.833345	189	1_1225302	1_1225491
82283	1	1225302	1225494	18	1	192	1_1225302	1_1225494
82284	1	1225302	1225737	18	0.740418	435	1_1225302	1_1225737
82285	1	1225302	1225739	18	0.740418	437	1_1225302	1_1225739
89755	1	1225363	1225491	19	0.546352	128	1_1225363	1_1225491
89756	1	1225363	1225494	19	0.603175	131	1_1225363	1_1225494
89757	1	1225363	1225737	19	1	374	1_1225363	1_1225737
89758	1	1225363	1225739	19	1	376	1_1225363	1_1225739
97228	1	1225491	1225494	19	0.843225	3	1_1225491	1_1225494
97229	1	1225491	1225737	19	0.546352	246	1_1225491	1_1225737
97230	1	1225491	1225739	19	0.546352	248	1_1225491	1_1225739
104700	1	1225494	1225737	19	0.603175	243	1_1225494	1_1225737
104701	1	1225494	1225739	19	0.603175	245	1_1225494	1_1225739
112171	1	1225737	1225739	19	1	2	1_1225737	1_1225739
134578	1	1380901	1381003	19	0.0617284	102	1_1380901	1_1381003
134579	1	1380901	1381066	19	0.0617284	165	1_1380901	1_1381066
134580	1	1380901	1381084	18	0.157635	183	1_1380901	1_1381084
134581	1	1380901	1381150	18	0.0117647	249	1_1380901	1_1381150
134583	1	1380901	1381258	16	0.212598	357	1_1380901	1_1381258
134591	1	1380901	1381459	14	0.129187	558	1_1380901	1_1381459
134592	1	1380901	1381516	18	0.10989	615	1_1380901	1_1381516
134593	1	1380901	1381564	18	0.10989	663	1_1380901	1_1381564
134594	1	1380901	1381573	17	0.273504	672	1_1380901	1_1381573
134595	1	1380901	1381627	14	0.109091	726	1_1380901	1_1381627
134596	1	1380901	1381630	14	0.109091	729	1_1380901	1_1381630
134597	1	1380901	1381732	12	0.166667	831	1_1380901	1_1381732
134598	1	1380901	1381819	15	0.242424	918	1_1380901	1_1381819
134600	1	1380901	1381831	15	0.242424	930	1_1380901	1_1381831
134601	1	1380901	1381876	15	0.415584	975	1_1380901	1_1381876
134602	1	1380901	1381897	14	0.272727	996	1_1380901	1_1381897
134604	1	1380901	1381939	15	0.415584	1038	1_1380901	1_1381939
134607	1	1380901	1382185	13	0.0469208	1284	1_1380901	1_1382185
134608	1	1380901	1382200	13	0.0469208	1299	1_1380901	1_1382200
134609	1	1380901	1382203	14	1	1302	1_1380901	1_1382203
134610	1	1380901	1382209	11	1	1308	1_1380901	1_1382209
134611	1	1380901	1382227	11	0.00694444	1326	1_1380901	1_1382227
134612	1	1380901	1382230	11	0.45	1329	1_1380901	1_1382230
134613	1	1380901	1382239	10	0.047619	1338	1_1380901	1_1382239
134620	1	1380901	1382425	11	0.126984	1524	1_1380901	1_1382425
134621	1	1380901	1382428	11	1	1527	1_1380901	1_1382428
142045	1	1381003	1381066	19	1	63	1_1381003	1_1381066
142046	1	1381003	1381084	18	0.441379	81	1_1381003	1_1381084
142047	1	1381003	1381150	18	0.0984275	147	1_1381003	1_1381150
142049	1	1381003	1381258	16	0.406281	255	1_1381003	1_1381258
142057	1	1381003	1381459	14	0.0193498	456	1_1381003	1_1381459
142058	1	1381003	1381516	18	0.0184311	513	1_1381003	1_1381516
142059	1	1381003	1381564	18	0.128104	561	1_1381003	1_1381564
142060	1	1381003	1381573	17	0.0162037	570	1_1381003	1_1381573
142061	1	1381003	1381627	14	0.0123288	624	1_1381003	1_1381627
142062	1	1381003	1381630	14	0.00041511	627	1_1381003	1_1381630
142063	1	1381003	1381732	12	0.666667	729	1_1381003	1_1381732
142064	1	1381003	1381819	15	0.11036	816	1_1381003	1_1381819
142066	1	1381003	1381831	15	0.11036	828	1_1381003	1_1381831
142067	1	1381003	1381876	15	0.189189	873	1_1381003	1_1381876
142068	1	1381003	1381897	14	0.235294	894	1_1381003	1_1381897
142070	1	1381003	1381939	15	0.273438	936	1_1381003	1_1381939
142073	1	1381003	1382185	13	0.0665973	1182	1_1381003	1_1382185
142074	1	1381003	1382200	13	0.0665973	1197	1_1381003	1_1382200
142075	1	1381003	1382203	14	0.0641711	1200	1_1381003	1_1382203
142076	1	1381003	1382209	11	0.12	1206	1_1381003	1_1382209
142077	1	1381003	1382227	11	0.12	1224	1_1381003	1_1382227
142078	1	1381003	1382230	11	0.266667	1227	1_1381003	1_1382230
142079	1	1381003	1382239	10	0.0277778	1236	1_1381003	1_1382239
142086	1	1381003	1382425	11	0.0493827	1422	1_1381003	1_1382425
142087	1	1381003	1382428	11	0.126984	1425	1_1381003	1_1382428
149511	1	1381066	1381084	18	0.441379	18	1_1381066	1_1381084
149512	1	1381066	1381150	18	0.0984275	84	1_1381066	1_1381150
149514	1	1381066	1381258	16	0.406281	192	1_1381066	1_1381258
149522	1	1381066	1381459	14	0.0193498	393	1_1381066	1_1381459
149523	1	1381066	1381516	18	0.0184311	450	1_1381066	1_1381516
149524	1	1381066	1381564	18	0.128104	498	1_1381066	1_1381564
149525	1	1381066	1381573	17	0.0162037	507	1_1381066	1_1381573
149526	1	1381066	1381627	14	0.0123288	561	1_1381066	1_1381627
149527	1	1381066	1381630	14	0.00041511	564	1_1381066	1_1381630
149528	1	1381066	1381732	12	0.666667	666	1_1381066	1_1381732
149529	1	1381066	1381819	15	0.11036	753	1_1381066	1_1381819
149531	1	1381066	1381831	15	0.11036	765	1_1381066	1_1381831
149532	1	1381066	1381876	15	0.189189	810	1_1381066	1_1381876
149533	1	1381066	1381897	14	0.235294	831	1_1381066	1_1381897
149535	1	1381066	1381939	15	0.273438	873	1_1381066	1_1381939
149538	1	1381066	1382185	13	0.0665973	1119	1_1381066	1_1382185
149539	1	1381066	1382200	13	0.0665973	1134	1_1381066	1_1382200
149540	1	1381066	1382203	14	0.0641711	1137	1_1381066	1_1382203
149541	1	1381066	1382209	11	0.12	1143	1_1381066	1_1382209
149542	1	1381066	1382227	11	0.12	1161	1_1381066	1_1382227
149543	1	1381066	1382230	11	0.266667	1164	1_1381066	1_1382230
149544	1	1381066	1382239	10	0.0277778	1173	1_1381066	1_1382239
149551	1	1381066	1382425	11	0.0493827	1359	1_1381066	1_1382425
149552	1	1381066	1382428	11	0.126984	1362	1_1381066	1_1382428
156976	1	1381084	1381150	17	0.0477594	66	1_1381084	1_1381150
156978	1	1381084	1381258	15	0.843835	174	1_1381084	1_1381258
156986	1	1381084	1381459	13	0.0216263	375	1_1381084	1_1381459
156987	1	1381084	1381516	17	0.604403	432	1_1381084	1_1381516
156988	1	1381084	1381564	17	0.509615	480	1_1381084	1_1381564
156989	1	1381084	1381573	17	0.117925	489	1_1381084	1_1381573
156990	1	1381084	1381627	13	0.458333	543	1_1381084	1_1381627
156991	1	1381084	1381630	13	0.471078	546	1_1381084	1_1381630
156992	1	1381084	1381732	12	0.542373	648	1_1381084	1_1381732
156993	1	1381084	1381819	14	0.0141414	735	1_1381084	1_1381819
156995	1	1381084	1381831	14	0.0141414	747	1_1381084	1_1381831
156996	1	1381084	1381876	14	0.012987	792	1_1381084	1_1381876
156997	1	1381084	1381897	13	0.035014	813	1_1381084	1_1381897
156999	1	1381084	1381939	14	0.0526316	855	1_1381084	1_1381939
157002	1	1381084	1382185	12	0.0774818	1101	1_1381084	1_1382185
157003	1	1381084	1382200	12	0.0774818	1116	1_1381084	1_1382200
157004	1	1381084	1382203	13	0.216176	1119	1_1381084	1_1382203
157005	1	1381084	1382209	10	0.350649	1125	1_1381084	1_1382209
157006	1	1381084	1382227	10	0.140534	1143	1_1381084	1_1382227
157007	1	1381084	1382230	10	0.609756	1146	1_1381084	1_1382230
157008	1	1381084	1382239	10	0.0243902	1155	1_1381084	1_1382239
157015	1	1381084	1382425	11	0.153846	1341	1_1381084	1_1382425
157016	1	1381084	1382428	11	0.395604	1344	1_1381084	1_1382428
164441	1	1381150	1381258	15	0.0507519	108	1_1381150	1_1381258
164450	1	1381150	1381516	17	0.15	366	1_1381150	1_1381516
164451	1	1381150	1381564	17	0.0260417	414	1_1381150	1_1381564
164452	1	1381150	1381573	16	0.0666667	423	1_1381150	1_1381573
164453	1	1381150	1381627	14	0.0307692	477	1_1381150	1_1381627
164454	1	1381150	1381630	13	0.025	480	1_1381150	1_1381630
164455	1	1381150	1381732	12	0.181818	582	1_1381150	1_1381732
164462	1	1381150	1381939	14	0.0576923	789	1_1381150	1_1381939
179372	1	1381258	1381459	12	4.73317e-31	201	1_1381258	1_1381459
179373	1	1381258	1381516	16	0.175376	258	1_1381258	1_1381516
179374	1	1381258	1381564	16	0.642663	306	1_1381258	1_1381564
179375	1	1381258	1381573	15	0.0310078	315	1_1381258	1_1381573
179376	1	1381258	1381627	14	0.286139	369	1_1381258	1_1381627
179377	1	1381258	1381630	13	0.284058	372	1_1381258	1_1381630
179378	1	1381258	1381732	12	0.3	474	1_1381258	1_1381732
179379	1	1381258	1381819	13	0.0139205	561	1_1381258	1_1381819
179381	1	1381258	1381831	13	0.0139205	573	1_1381258	1_1381831
179382	1	1381258	1381876	14	0.0891089	618	1_1381258	1_1381876
179383	1	1381258	1381897	12	0.12	639	1_1381258	1_1381897
179385	1	1381258	1381939	15	0.0507519	681	1_1381258	1_1381939
179388	1	1381258	1382185	12	0.137143	927	1_1381258	1_1382185
179389	1	1381258	1382200	12	0.137143	942	1_1381258	1_1382200
179390	1	1381258	1382203	13	0.276136	945	1_1381258	1_1382203
179391	1	1381258	1382209	11	0.352941	951	1_1381258	1_1382209
179392	1	1381258	1382227	11	0.172043	969	1_1381258	1_1382227
179393	1	1381258	1382230	11	0.621505	972	1_1381258	1_1382230
179394	1	1381258	1382239	10	0.0243902	981	1_1381258	1_1382239
179401	1	1381258	1382425	11	0.153846	1167	1_1381258	1_1382425
179402	1	1381258	1382428	11	0.395604	1170	1_1381258	1_1382428
239025	1	1381459	1381516	13	0.133333	57	1_1381459	1_1381516
239026	1	1381459	1381564	13	0.197531	105	1_1381459	1_1381564
239027	1	1381459	1381573	12	0.5	114	1_1381459	1_1381573
239028	1	1381459	1381627	11	0.140625	168	1_1381459	1_1381627
239029	1	1381459	1381630	11	0.126984	171	1_1381459	1_1381630
239031	1	1381459	1381819	12	0.256174	360	1_1381459	1_1381819
239033	1	1381459	1381831	12	0.256174	372	1_1381459	1_1381831
239034	1	1381459	1381876	12	0.302663	417	1_1381459	1_1381876
239035	1	1381459	1381897	13	0.185224	438	1_1381459	1_1381897
239037	1	1381459	1381939	11	0.3125	480	1_1381459	1_1381939
239040	1	1381459	1382185	11	0.0733696	726	1_1381459	1_1382185
239041	1	1381459	1382200	11	0.0733696	741	1_1381459	1_1382200
239042	1	1381459	1382203	12	0.111111	744	1_1381459	1_1382203
239043	1	1381459	1382209	10	0.107143	750	1_1381459	1_1382209
239044	1	1381459	1382227	10	0.0625	768	1_1381459	1_1382227
239045	1	1381459	1382230	10	0.166667	771	1_1381459	1_1382230
246478	1	1381516	1381564	18	0.52284	48	1_1381516	1_1381564
246479	1	1381516	1381573	17	0.37037	57	1_1381516	1_1381573
246480	1	1381516	1381627	14	0.72	111	1_1381516	1_1381627
246481	1	1381516	1381630	14	0.681818	114	1_1381516	1_1381630
246482	1	1381516	1381732	12	0.0625	216	1_1381516	1_1381732
246483	1	1381516	1381819	14	0.222222	303	1_1381516	1_1381819
246485	1	1381516	1381831	14	0.222222	315	1_1381516	1_1381831
246486	1	1381516	1381876	14	0.1	360	1_1381516	1_1381876
246487	1	1381516	1381897	13	0.0800265	381	1_1381516	1_1381897
246489	1	1381516	1381939	15	0.0357143	423	1_1381516	1_1381939
246492	1	1381516	1382185	13	0.00403226	669	1_1381516	1_1382185
246493	1	1381516	1382200	13	0.00403226	684	1_1381516	1_1382200
246494	1	1381516	1382203	14	0.109091	687	1_1381516	1_1382203
246495	1	1381516	1382209	11	0.140625	693	1_1381516	1_1382209
246496	1	1381516	1382227	11	0.0014881	711	1_1381516	1_1382227
246497	1	1381516	1382230	11	0.0964286	714	1_1381516	1_1382230
246498	1	1381516	1382239	10	0.166667	723	1_1381516	1_1382239
246505	1	1381516	1382425	11	0.0833333	909	1_1381516	1_1382425
246506	1	1381516	1382428	11	0.214286	912	1_1381516	1_1382428
253930	1	1381564	1381573	17	0.273504	9	1_1381564	1_1381573
253931	1	1381564	1381627	14	0.72	63	1_1381564	1_1381627
253932	1	1381564	1381630	14	0.681818	66	1_1381564	1_1381630
253933	1	1381564	1381732	12	0	168	1_1381564	1_1381732
253934	1	1381564	1381819	14	0.0597531	255	1_1381564	1_1381819
253936	1	1381564	1381831	14	0.0597531	267	1_1381564	1_1381831
253937	1	1381564	1381876	14	0.0222222	312	1_1381564	1_1381876
253938	1	1381564	1381897	13	0.00952381	333	1_1381564	1_1381897
253940	1	1381564	1381939	15	0.0357143	375	1_1381564	1_1381939
253943	1	1381564	1382185	13	0.0197581	621	1_1381564	1_1382185
253944	1	1381564	1382200	13	0.0197581	636	1_1381564	1_1382200
253945	1	1381564	1382203	14	0.151515	639	1_1381564	1_1382203
253946	1	1381564	1382209	11	0.214286	645	1_1381564	1_1382209
253947	1	1381564	1382227	11	0.0222222	663	1_1381564	1_1382227
253948	1	1381564	1382230	11	0.217778	666	1_1381564	1_1382230
253949	1	1381564	1382239	10	0.166667	675	1_1381564	1_1382239
253956	1	1381564	1382425	11	0.0833333	861	1_1381564	1_1382425
253957	1	1381564	1382428	11	0.214286	864	1_1381564	1_1382428
261381	1	1381573	1381627	13	0.277778	54	1_1381573	1_1381627
261382	1	1381573	1381630	13	0.1875	57	1_1381573	1_1381630
261383	1	1381573	1381732	12	0.0142857	159	1_1381573	1_1381732
261384	1	1381573	1381819	13	0.711111	246	1_1381573	1_1381819
261386	1	1381573	1381831	13	0.711111	258	1_1381573	1_1381831
261387	1	1381573	1381876	13	0.729167	303	1_1381573	1_1381876
261388	1	1381573	1381897	12	0.431837	324	1_1381573	1_1381897
261390	1	1381573	1381939	14	0.555556	366	1_1381573	1_1381939
261393	1	1381573	1382185	12	0.0714286	612	1_1381573	1_1382185
261394	1	1381573	1382200	12	0.0714286	627	1_1381573	1_1382200
261395	1	1381573	1382203	13	0.257143	630	1_1381573	1_1382203
261396	1	1381573	1382209	10	0.285714	636	1_1381573	1_1382209
261397	1	1381573	1382227	10	0.00226757	654	1_1381573	1_1382227
261398	1	1381573	1382230	10	0.047619	657	1_1381573	1_1382230
261399	1	1381573	1382239	10	0.047619	666	1_1381573	1_1382239
261406	1	1381573	1382425	11	0.388889	852	1_1381573	1_1382425
261407	1	1381573	1382428	11	0.326531	855	1_1381573	1_1382428
268831	1	1381627	1381630	12	1	3	1_1381627	1_1381630
268832	1	1381627	1381732	11	0.0014881	105	1_1381627	1_1381732
268833	1	1381627	1381819	11	0.326531	192	1_1381627	1_1381819
268835	1	1381627	1381831	11	0.326531	204	1_1381627	1_1381831
268836	1	1381627	1381876	12	0.125	249	1_1381627	1_1381876
268837	1	1381627	1381897	11	0.0964286	270	1_1381627	1_1381897
268839	1	1381627	1381939	13	0.14881	312	1_1381627	1_1381939
268842	1	1381627	1382185	11	0.000776398	558	1_1381627	1_1382185
268843	1	1381627	1382200	11	0.000776398	573	1_1381627	1_1382200
268844	1	1381627	1382203	12	0.166667	576	1_1381627	1_1382203
268845	1	1381627	1382209	10	0.183673	582	1_1381627	1_1382209
268846	1	1381627	1382227	10	0.0104167	600	1_1381627	1_1382227
268847	1	1381627	1382230	10	0.0625	603	1_1381627	1_1382230
268855	1	1381627	1382425	10	0.107143	798	1_1381627	1_1382425
268856	1	1381627	1382428	10	0.183673	801	1_1381627	1_1382428
276280	1	1381630	1381732	10	0.00793651	102	1_1381630	1_1381732
276281	1	1381630	1381819	11	0.140625	189	1_1381630	1_1381819
276283	1	1381630	1381831	11	0.140625	201	1_1381630	1_1381831
276284	1	1381630	1381876	11	0.0222222	246	1_1381630	1_1381876
276285	1	1381630	1381897	11	0.0222222	267	1_1381630	1_1381897
276287	1	1381630	1381939	12	0.037037	309	1_1381630	1_1381939
276290	1	1381630	1382185	10	0.00116144	555	1_1381630	1_1382185
276291	1	1381630	1382200	10	0.00116144	570	1_1381630	1_1382200
276292	1	1381630	1382203	11	0.140625	573	1_1381630	1_1382203
276303	1	1381630	1382425	11	0.0833333	795	1_1381630	1_1382425
276304	1	1381630	1382428	11	0.214286	798	1_1381630	1_1382428
283728	1	1381732	1381819	10	0.126984	87	1_1381732	1_1381819
283730	1	1381732	1381831	10	0.126984	99	1_1381732	1_1381831
283731	1	1381732	1381876	11	0.3125	144	1_1381732	1_1381876
283732	1	1381732	1381897	10	0.428571	165	1_1381732	1_1381897
283734	1	1381732	1381939	12	0.357143	207	1_1381732	1_1381939
283739	1	1381732	1382203	10	0.183673	471	1_1381732	1_1382203
291176	1	1381819	1381831	15	1	12	1_1381819	1_1381831
291177	1	1381819	1381876	14	0.75	57	1_1381819	1_1381876
291178	1	1381819	1381897	13	0.729167	78	1_1381819	1_1381897
291180	1	1381819	1381939	13	0.729167	120	1_1381819	1_1381939
291183	1	1381819	1382185	12	0.00571429	366	1_1381819	1_1382185
291184	1	1381819	1382200	12	0.00571429	381	1_1381819	1_1382200
291185	1	1381819	1382203	13	0.1875	384	1_1381819	1_1382203
291186	1	1381819	1382209	11	0.3125	390	1_1381819	1_1382209
291187	1	1381819	1382227	11	0.0014881	408	1_1381819	1_1382227
291188	1	1381819	1382230	11	0.0964286	411	1_1381819	1_1382230
291189	1	1381819	1382239	10	0.047619	420	1_1381819	1_1382239
306066	1	1381831	1381876	14	0.75	45	1_1381831	1_1381876
306067	1	1381831	1381897	13	0.729167	66	1_1381831	1_1381897
306069	1	1381831	1381939	13	0.729167	108	1_1381831	1_1381939
306072	1	1381831	1382185	12	0.00571429	354	1_1381831	1_1382185
306073	1	1381831	1382200	12	0.00571429	369	1_1381831	1_1382200
306074	1	1381831	1382203	13	0.1875	372	1_1381831	1_1382203
306075	1	1381831	1382209	11	0.3125	378	1_1381831	1_1382209
306076	1	1381831	1382227	11	0.0014881	396	1_1381831	1_1382227
306077	1	1381831	1382230	11	0.0964286	399	1_1381831	1_1382230
306078	1	1381831	1382239	10	0.047619	408	1_1381831	1_1382239
313510	1	1381876	1381897	13	1	21	1_1381876	1_1381897
313512	1	1381876	1381939	14	1	63	1_1381876	1_1381939
313515	1	1381876	1382185	11	0.00185185	309	1_1381876	1_1382185
313516	1	1381876	1382200	11	0.00185185	324	1_1381876	1_1382200
313517	1	1381876	1382203	12	0.333333	327	1_1381876	1_1382203
313518	1	1381876	1382209	11	0.45	333	1_1381876	1_1382209
313519	1	1381876	1382227	11	0.0222222	351	1_1381876	1_1382227
313520	1	1381876	1382230	11	0.217778	354	1_1381876	1_1382230
313521	1	1381876	1382239	10	0.0740741	363	1_1381876	1_1382239
313528	1	1381876	1382425	10	0.166667	549	1_1381876	1_1382425
313529	1	1381876	1382428	10	0.444444	552	1_1381876	1_1382428
320954	1	1381897	1381939	12	1	42	1_1381897	1_1381939
320957	1	1381897	1382185	11	0.00185185	288	1_1381897	1_1382185
320958	1	1381897	1382200	11	0.00185185	303	1_1381897	1_1382200
320959	1	1381897	1382203	12	0.238095	306	1_1381897	1_1382203
320960	1	1381897	1382209	10	0.428571	312	1_1381897	1_1382209
320961	1	1381897	1382227	11	0.0222222	330	1_1381897	1_1382227
320962	1	1381897	1382230	11	0.217778	333	1_1381897	1_1382230
320963	1	1381897	1382239	10	0.0740741	342	1_1381897	1_1382239
335838	1	1381939	1382185	11	0.00185185	246	1_1381939	1_1382185
335839	1	1381939	1382200	11	0.00185185	261	1_1381939	1_1382200
335840	1	1381939	1382203	12	0.333333	264	1_1381939	1_1382203
335841	1	1381939	1382209	11	0.45	270	1_1381939	1_1382209
335842	1	1381939	1382227	11	0.0222222	288	1_1381939	1_1382227
335843	1	1381939	1382230	11	0.217778	291	1_1381939	1_1382230
335844	1	1381939	1382239	10	0.0740741	300	1_1381939	1_1382239
335851	1	1381939	1382425	10	0.166667	486	1_1381939	1_1382425
335852	1	1381939	1382428	10	0.444444	489	1_1381939	1_1382428
358153	1	1382185	1382200	13	1	15	1_1382185	1_1382200
358154	1	1382185	1382203	13	0.0469208	18	1_1382185	1_1382203
358155	1	1382185	1382209	10	0.0277778	24	1_1382185	1_1382209
358156	1	1382185	1382227	10	0.583333	42	1_1382185	1_1382227
358157	1	1382185	1382230	10	0.375	45	1_1382185	1_1382230
365590	1	1382200	1382203	13	0.0469208	3	1_1382200	1_1382203
365591	1	1382200	1382209	10	0.0277778	9	1_1382200	1_1382209
365592	1	1382200	1382227	10	0.583333	27	1_1382200	1_1382227
365593	1	1382200	1382230	10	0.375	30	1_1382200	1_1382230
373026	1	1382203	1382209	11	1	6	1_1382203	1_1382209
373027	1	1382203	1382227	11	0.00694444	24	1_1382203	1_1382227
373028	1	1382203	1382230	11	0.45	27	1_1382203	1_1382230
373029	1	1382203	1382239	10	0.047619	36	1_1382203	1_1382239
380461	1	1382209	1382227	10	0.047619	18	1_1382209	1_1382227
380462	1	1382209	1382230	10	0.642857	21	1_1382209	1_1382230
387895	1	1382227	1382230	11	0.45	3	1_1382227	1_1382230
387896	1	1382227	1382239	10	0.259259	12	1_1382227	1_1382239
395328	1	1382230	1382239	10	0.111111	9	1_1382230	1_1382239
454756	1	1382425	1382428	11	0.126984	3	1_1382425	1_1382428
499285	1	1471375	1471406	18	0.0816327	31	1_1471375	1_1471406
499288	1	1471375	1471443	18	0.0168067	68	1_1471375	1_1471443
499289	1	1471375	1471444	18	0.0168067	69	1_1471375	1_1471444
499290	1	1471375	1471528	18	0.105042	153	1_1471375	1_1471528
499291	1	1471375	1471549	18	0.0357143	174	1_1471375	1_1471549
499292	1	1471375	1472758	19	0.0170139	1383	1_1471375	1_1472758
499293	1	1471375	1472778	19	0.0313725	1403	1_1471375	1_1472778
499294	1	1471375	1472826	19	0.0316667	1451	1_1471375	1_1472826
506705	1	1471406	1471443	17	0.0192308	37	1_1471406	1_1471443
506706	1	1471406	1471444	17	0.0192308	38	1_1471406	1_1471444
506707	1	1471406	1471528	17	0.0646368	122	1_1471406	1_1471528
506708	1	1471406	1471549	17	0.0519231	143	1_1471406	1_1471549
506709	1	1471406	1472758	18	0.0571429	1352	1_1471406	1_1472758
506710	1	1471406	1472778	18	0.0168067	1372	1_1471406	1_1472778
506711	1	1471406	1472826	18	0.128571	1420	1_1471406	1_1472826
528951	1	1471443	1471444	18	1	1	1_1471443	1_1471444
528952	1	1471443	1471528	18	0.00346021	85	1_1471443	1_1471528
528954	1	1471443	1472758	18	0.0117647	1315	1_1471443	1_1472758
528955	1	1471443	1472778	18	0.00735294	1335	1_1471443	1_1472778
528956	1	1471443	1472826	18	0.000365364	1383	1_1471443	1_1472826
536365	1	1471444	1471528	18	0.00346021	84	1_1471444	1_1471528
536367	1	1471444	1472758	18	0.0117647	1314	1_1471444	1_1472758
536368	1	1471444	1472778	18	0.00735294	1334	1_1471444	1_1472778
536369	1	1471444	1472826	18	0.000365364	1382	1_1471444	1_1472826
543778	1	1471528	1471549	17	0.00833333	21	1_1471528	1_1471549
543779	1	1471528	1472758	18	0.294118	1230	1_1471528	1_1472758
543780	1	1471528	1472778	18	0.117647	1250	1_1471528	1_1472778
543781	1	1471528	1472826	18	0.675557	1298	1_1471528	1_1472826
551190	1	1471549	1472758	18	0.025	1209	1_1471549	1_1472758
551191	1	1471549	1472778	18	0.015625	1229	1_1471549	1_1472778
551192	1	1471549	1472826	18	0.05625	1277	1_1471549	1_1472826
558601	1	1472758	1472778	19	0.0220588	20	1_1472758	1_1472778
558602	1	1472758	1472826	19	0.158333	68	1_1472758	1_1472826
566011	1	1472778	1472826	19	0.0558824	48	1_1472778	1_1472826
595643	1	1484284	1489978	14	0.0454545	5694	1_1484284	1_1489978
595644	1	1484284	1489981	14	0.0666667	5697	1_1484284	1_1489981
595645	1	1484284	1490056	14	0.0666667	5772	1_1484284	1_1490056
617853	1	1489978	1489981	18	0.021978	3	1_1489978	1_1489981
617854	1	1489978	1490056	17	0.0125589	78	1_1489978	1_1490056
617855	1	1489978	1497677	11	0.00694444	7699	1_1489978	1_1497677
625255	1	1489981	1490056	17	0.854917	75	1_1489981	1_1490056
625256	1	1489981	1497677	11	0.214286	7696	1_1489981	1_1497677
632656	1	1490056	1497677	11	0.214286	7621	1_1490056	1_1497677
647455	1	1510053	1510110	15	1	57	1_1510053	1_1510110
647457	1	1510053	1514988	12	0.00826446	4935	1_1510053	1_1514988
647458	1	1510053	1515547	13	0.0151515	5494	1_1510053	1_1515547
647459	1	1510053	1515559	13	0.00130208	5506	1_1510053	1_1515559
654854	1	1510110	1514988	12	0.00826446	4878	1_1510110	1_1514988
654855	1	1510110	1515547	13	0.0151515	5437	1_1510110	1_1515547
654856	1	1510110	1515559	13	0.00130208	5449	1_1510110	1_1515559
669646	1	1514988	1515547	11	0.0222222	559	1_1514988	1_1515547
669647	1	1514988	1515559	11	0.00185185	571	1_1514988	1_1515559
677041	1	1515547	1515559	13	0.159801	12	1_1515547	1_1515559
706612	1	1691395	1691430	19	0.212747	35	1_1691395	1_1691430
706613	1	1691395	1691458	19	0.697524	63	1_1691395	1_1691458
706614	1	1691395	1691489	19	0.697524	94	1_1691395	1_1691489
706615	1	1691395	1691614	18	1	219	1_1691395	1_1691614
706616	1	1691395	1691635	19	1	240	1_1691395	1_1691635
706618	1	1691395	1691994	17	0.00316011	599	1_1691395	1_1691994
706619	1	1691395	1693644	16	0.0017094	2249	1_1691395	1_1693644
706620	1	1691395	1693876	17	0.915714	2481	1_1691395	1_1693876
706621	1	1691395	1693928	16	0.00606061	2533	1_1691395	1_1693928
706623	1	1691395	1694324	18	0.832645	2929	1_1691395	1_1694324
706624	1	1691395	1694336	18	0.832645	2941	1_1691395	1_1694336
706626	1	1691395	1697095	17	0.451277	5700	1_1691395	1_1697095
706627	1	1691395	1698665	15	0.514491	7270	1_1691395	1_1698665
706628	1	1691395	1698704	17	0.638612	7309	1_1691395	1_1698704
706629	1	1691395	1698761	16	0.239041	7366	1_1691395	1_1698761
706631	1	1691395	1698787	14	0.205882	7392	1_1691395	1_1698787
706632	1	1691395	1698836	12	0.102804	7441	1_1691395	1_1698836
721390	1	1691430	1691458	19	0.316609	28	1_1691430	1_1691458
721391	1	1691430	1691489	19	0.316609	59	1_1691430	1_1691489
721392	1	1691430	1691614	18	0.24961	184	1_1691430	1_1691614
721393	1	1691430	1691635	19	0.212747	205	1_1691430	1_1691635
721395	1	1691430	1691994	17	0.0555556	564	1_1691430	1_1691994
721396	1	1691430	1693644	16	0.0518519	2214	1_1691430	1_1693644
721397	1	1691430	1693876	17	0.220459	2446	1_1691430	1_1693876
721398	1	1691430	1693928	16	0.0518519	2498	1_1691430	1_1693928
721400	1	1691430	1694324	18	0.227085	2894	1_1691430	1_1694324
721401	1	1691430	1694336	18	0.227085	2906	1_1691430	1_1694336
721403	1	1691430	1697095	17	0.424747	5665	1_1691430	1_1697095
721404	1	1691430	1698665	15	0.145349	7235	1_1691430	1_1698665
721405	1	1691430	1698704	17	0.385852	7274	1_1691430	1_1698704
721406	1	1691430	1698761	16	0.105376	7331	1_1691430	1_1698761
721408	1	1691430	1698787	14	0.0388889	7357	1_1691430	1_1698787
721409	1	1691430	1698836	12	0.030303	7406	1_1691430	1_1698836
728778	1	1691458	1691489	19	1	31	1_1691458	1_1691489
728779	1	1691458	1691614	18	0.697736	156	1_1691458	1_1691614
728780	1	1691458	1691635	19	0.697524	177	1_1691458	1_1691635
728782	1	1691458	1691994	17	0.00316011	536	1_1691458	1_1691994
728783	1	1691458	1693644	16	0.0017094	2186	1_1691458	1_1693644
728784	1	1691458	1693876	17	0.631142	2418	1_1691458	1_1693876
728785	1	1691458	1693928	16	0.00141844	2470	1_1691458	1_1693928
728787	1	1691458	1694324	18	0.566914	2866	1_1691458	1_1694324
728788	1	1691458	1694336	18	0.566914	2878	1_1691458	1_1694336
728790	1	1691458	1697095	17	0.378495	5637	1_1691458	1_1697095
728791	1	1691458	1698665	15	0.514491	7207	1_1691458	1_1698665
728792	1	1691458	1698704	17	0.638612	7246	1_1691458	1_1698704
728793	1	1691458	1698761	16	0.239041	7303	1_1691458	1_1698761
728795	1	1691458	1698787	14	0.205882	7329	1_1691458	1_1698787
728796	1	1691458	1698836	12	0.102804	7378	1_1691458	1_1698836
736165	1	1691489	1691614	18	0.697736	125	1_1691489	1_1691614
736166	1	1691489	1691635	19	0.697524	146	1_1691489	1_1691635
736168	1	1691489	1691994	17	0.00316011	505	1_1691489	1_1691994
736169	1	1691489	1693644	16	0.0017094	2155	1_1691489	1_1693644
736170	1	1691489	1693876	17	0.631142	2387	1_1691489	1_1693876
736171	1	1691489	1693928	16	0.00141844	2439	1_1691489	1_1693928
736173	1	1691489	1694324	18	0.566914	2835	1_1691489	1_1694324
736174	1	1691489	1694336	18	0.566914	2847	1_1691489	1_1694336
736176	1	1691489	1697095	17	0.378495	5606	1_1691489	1_1697095
736177	1	1691489	1698665	15	0.514491	7176	1_1691489	1_1698665
736178	1	1691489	1698704	17	0.638612	7215	1_1691489	1_1698704
736179	1	1691489	1698761	16	0.239041	7272	1_1691489	1_1698761
736181	1	1691489	1698787	14	0.205882	7298	1_1691489	1_1698787
736182	1	1691489	1698836	12	0.102804	7347	1_1691489	1_1698836
743551	1	1691614	1691635	18	1	21	1_1691614	1_1691635
743553	1	1691614	1691994	16	0.00359281	380	1_1691614	1_1691994
743554	1	1691614	1693644	15	0.00195695	2030	1_1691614	1_1693644
743555	1	1691614	1693876	16	0.915713	2262	1_1691614	1_1693876
743556	1	1691614	1693928	16	0.00606061	2314	1_1691614	1_1693928
743558	1	1691614	1694324	17	0.83316	2710	1_1691614	1_1694324
743559	1	1691614	1694336	17	0.83316	2722	1_1691614	1_1694336
743561	1	1691614	1697095	16	0.460496	5481	1_1691614	1_1697095
743562	1	1691614	1698665	14	0.5184	7051	1_1691614	1_1698665
743563	1	1691614	1698704	16	0.648043	7090	1_1691614	1_1698704
743564	1	1691614	1698761	15	0.238464	7147	1_1691614	1_1698761
743566	1	1691614	1698787	14	0.205882	7173	1_1691614	1_1698787
743567	1	1691614	1698836	12	0.102804	7222	1_1691614	1_1698836
750937	1	1691635	1691994	17	0.00316011	359	1_1691635	1_1691994
750938	1	1691635	1693644	16	0.0017094	2009	1_1691635	1_1693644
750939	1	1691635	1693876	17	0.915714	2241	1_1691635	1_1693876
750940	1	1691635	1693928	16	0.00606061	2293	1_1691635	1_1693928
750942	1	1691635	1694324	18	0.832645	2689	1_1691635	1_1694324
750943	1	1691635	1694336	18	0.832645	2701	1_1691635	1_1694336
750945	1	1691635	1697095	17	0.451277	5460	1_1691635	1_1697095
750946	1	1691635	1698665	15	0.514491	7030	1_1691635	1_1698665
750947	1	1691635	1698704	17	0.638612	7069	1_1691635	1_1698704
750948	1	1691635	1698761	16	0.239041	7126	1_1691635	1_1698761
750950	1	1691635	1698787	14	0.205882	7152	1_1691635	1_1698787
750951	1	1691635	1698836	12	0.102804	7201	1_1691635	1_1698836
765703	1	1691994	1693644	16	1	1650	1_1691994	1_1693644
765704	1	1691994	1693876	16	0.00740741	1882	1_1691994	1_1693876
765705	1	1691994	1693928	15	0.00510204	1934	1_1691994	1_1693928
765707	1	1691994	1694324	16	0.00740741	2330	1_1691994	1_1694324
765708	1	1691994	1694336	16	0.00740741	2342	1_1691994	1_1694336
765710	1	1691994	1697095	16	0.109385	5101	1_1691994	1_1697095
765711	1	1691994	1698665	14	0.138462	6671	1_1691994	1_1698665
765712	1	1691994	1698704	16	0.034386	6710	1_1691994	1_1698704
765713	1	1691994	1698761	15	0.276316	6767	1_1691994	1_1698761
765715	1	1691994	1698787	14	0.134615	6793	1_1691994	1_1698787
773085	1	1693644	1693876	15	0.00510204	232	1_1693644	1_1693876
773086	1	1693644	1693928	14	0.00591716	284	1_1693644	1_1693928
773088	1	1693644	1694324	15	0.00510204	680	1_1693644	1_1694324
773089	1	1693644	1694336	15	0.00510204	692	1_1693644	1_1694336
773091	1	1693644	1697095	15	0.107143	3451	1_1693644	1_1697095
773092	1	1693644	1698665	14	0.138462	5021	1_1693644	1_1698665
773093	1	1693644	1698704	16	0.034386	5060	1_1693644	1_1698704
773094	1	1693644	1698761	14	0.295858	5117	1_1693644	1_1698761
773096	1	1693644	1698787	14	0.134615	5143	1_1693644	1_1698787
780466	1	1693876	1693928	15	0.0127551	52	1_1693876	1_1693928
780468	1	1693876	1694324	16	1	448	1_1693876	1_1694324
780469	1	1693876	1694336	16	1	460	1_1693876	1_1694336
780471	1	1693876	1697095	16	0.570658	3219	1_1693876	1_1697095
780472	1	1693876	1698665	13	0.643378	4789	1_1693876	1_1698665
780473	1	1693876	1698704	15	0.715136	4828	1_1693876	1_1698704
780474	1	1693876	1698761	15	0.22619	4885	1_1693876	1_1698761
780476	1	1693876	1698787	14	0.134615	4911	1_1693876	1_1698787
780477	1	1693876	1698836	12	0.0988142	4960	1_1693876	1_1698836
787847	1	1693928	1694324	15	0.0127551	396	1_1693928	1_1694324
787848	1	1693928	1694336	15	0.0127551	408	1_1693928	1_1694336
787850	1	1693928	1697095	15	0.107143	3167	1_1693928	1_1697095
787851	1	1693928	1698665	12	0.00534759	4737	1_1693928	1_1698665
787852	1	1693928	1698704	14	0.048951	4776	1_1693928	1_1698704
787853	1	1693928	1698761	13	0.0434397	4833	1_1693928	1_1698761
787855	1	1693928	1698787	13	0.135417	4859	1_1693928	1_1698787
787856	1	1693928	1698836	12	0.00826446	4908	1_1693928	1_1698836
802603	1	1694324	1694336	18	1	12	1_1694324	1_1694336
802605	1	1694324	1697095	16	0.555556	2771	1_1694324	1_1697095
802606	1	1694324	1698665	15	0.605482	4341	1_1694324	1_1698665
802607	1	1694324	1698704	16	0.711433	4380	1_1694324	1_1698704
802608	1	1694324	1698761	15	0.195925	4437	1_1694324	1_1698761
802610	1	1694324	1698787	13	0.14625	4463	1_1694324	1_1698787
802611	1	1694324	1698836	12	0.0988142	4512	1_1694324	1_1698836
809981	1	1694336	1697095	16	0.555556	2759	1_1694336	1_1697095
809982	1	1694336	1698665	15	0.605482	4329	1_1694336	1_1698665
809983	1	1694336	1698704	16	0.711433	4368	1_1694336	1_1698704
809984	1	1694336	1698761	15	0.195925	4425	1_1694336	1_1698761
809986	1	1694336	1698787	13	0.14625	4451	1_1694336	1_1698787
809987	1	1694336	1698836	12	0.0988142	4500	1_1694336	1_1698836
824731	1	1697095	1698665	13	0.809044	1570	1_1697095	1_1698665
824732	1	1697095	1698704	15	0.492187	1609	1_1697095	1_1698704
824733	1	1697095	1698761	14	0.205696	1666	1_1697095	1_1698761
824735	1	1697095	1698787	13	0.0716802	1692	1_1697095	1_1698787
824736	1	1697095	1698836	11	0.032	1741	1_1697095	1_1698836
832105	1	1698665	1698704	15	0.43968	39	1_1698665	1_1698704
832106	1	1698665	1698761	13	0.33922	96	1_1698665	1_1698761
832108	1	1698665	1698787	12	0.352941	122	1_1698665	1_1698787
839478	1	1698704	1698761	15	0.616776	57	1_1698704	1_1698761
839480	1	1698704	1698787	14	0.207237	83	1_1698704	1_1698787
846851	1	1698761	1698787	13	0.62234	26	1_1698761	1_1698787
891061	1	2313546	2313735	13	0.320356	189	1_2313546	1_2313735
891062	1	2313546	2313912	13	0.0469208	366	1_2313546	1_2313912
891064	1	2313546	2313961	13	0.704545	415	1_2313546	1_2313961
891065	1	2313546	2314334	13	1	788	1_2313546	1_2314334
891067	1	2313546	2314575	13	0.0215054	1029	1_2313546	1_2314575
891068	1	2313546	2314732	12	0.121065	1186	1_2313546	1_2314732
891069	1	2313546	2314787	13	0.000948767	1241	1_2313546	1_2314787
891070	1	2313546	2314801	13	0.139785	1255	1_2313546	1_2314801
891071	1	2313546	2315007	13	0.000948767	1461	1_2313546	1_2315007
898426	1	2313735	2313912	19	0.314729	177	1_2313735	1_2313912
898428	1	2313735	2313961	19	0.165541	226	1_2313735	1_2313961
898429	1	2313735	2314334	19	0.309202	599	1_2313735	1_2314334
898431	1	2313735	2314575	19	0.144144	840	1_2313735	1_2314575
898432	1	2313735	2314732	18	0.00784	997	1_2313735	1_2314732
898433	1	2313735	2314787	19	0.238288	1052	1_2313735	1_2314787
898434	1	2313735	2314801	19	0	1066	1_2313735	1_2314801
898435	1	2313735	2315007	19	0.238288	1272	1_2313735	1_2315007
905791	1	2313912	2313961	19	0.0321062	49	1_2313912	1_2313961
905792	1	2313912	2314334	19	0.0239726	422	1_2313912	1_2314334
905794	1	2313912	2314575	19	0.414384	663	1_2313912	1_2314575
905795	1	2313912	2314732	18	0.0981606	820	1_2313912	1_2314732
905796	1	2313912	2314787	19	0.15411	875	1_2313912	1_2314787
905797	1	2313912	2314801	19	0.0650685	889	1_2313912	1_2314801
905798	1	2313912	2315007	19	0.15411	1095	1_2313912	1_2315007
920515	1	2313961	2314334	19	0.44709	373	1_2313961	1_2314334
920517	1	2313961	2314575	19	0.0104167	614	1_2313961	1_2314575
920518	1	2313961	2314732	18	0.1936	771	1_2313961	1_2314732
920519	1	2313961	2314787	19	0.0376302	826	1_2313961	1_2314787
920520	1	2313961	2314801	19	0.197917	840	1_2313961	1_2314801
920521	1	2313961	2315007	19	0.0376302	1046	1_2313961	1_2315007
927877	1	2314334	2314575	19	0.0282187	241	1_2314334	1_2314575
927878	1	2314334	2314732	18	0.145931	398	1_2314334	1_2314732
927879	1	2314334	2314787	19	0.0198413	453	1_2314334	1_2314787
927880	1	2314334	2314801	19	0.169643	467	1_2314334	1_2314801
927881	1	2314334	2315007	19	0.0198413	673	1_2314334	1_2315007
942595	1	2314575	2314732	18	0.000470588	157	1_2314575	1_2314732
942596	1	2314575	2314787	19	0.05	212	1_2314575	1_2314787
942597	1	2314575	2314801	19	0	226	1_2314575	1_2314801
942598	1	2314575	2315007	19	0.05	432	1_2314575	1_2315007
949953	1	2314732	2314787	18	0.282483	55	1_2314732	1_2314787
949954	1	2314732	2314801	18	1	69	1_2314732	1_2314801
949955	1	2314732	2315007	18	0.282483	275	1_2314732	1_2315007
957310	1	2314787	2314801	19	0.371094	14	1_2314787	1_2314801
957311	1	2314787	2315007	19	1	220	1_2314787	1_2315007
964666	1	2314801	2315007	19	0.371094	206	1_2314801	1_2315007
994080	1	3185310	3185531	17	0	221	1_3185310	1_3185531
994081	1	3185310	3185724	17	0.0133929	414	1_3185310	1_3185724
994082	1	3185310	3185996	17	0.0771429	686	1_3185310	1_3185996
994083	1	3185310	3186009	15	0.033264	699	1_3185310	1_3186009
994084	1	3185310	3186564	12	0.136364	1254	1_3185310	1_3186564
994085	1	3185310	3186577	12	0.00826446	1267	1_3185310	1_3186577
1001431	1	3185531	3185724	19	0.05	193	1_3185531	1_3185724
1001432	1	3185531	3185996	19	0.12054	465	1_3185531	1_3185996
1001433	1	3185531	3186009	17	0.396573	478	1_3185531	1_3186009
1001434	1	3185531	3186564	14	0.498074	1033	1_3185531	1_3186564
1001435	1	3185531	3186577	13	0.1875	1046	1_3185531	1_3186577
1008781	1	3185724	3185996	19	0.006027	272	1_3185724	1_3185996
1008782	1	3185724	3186009	17	0.0248062	285	1_3185724	1_3186009
1008783	1	3185724	3186564	14	0.048	840	1_3185724	1_3186564
1008784	1	3185724	3186577	13	0.00694444	853	1_3185724	1_3186577
1016130	1	3185996	3186009	17	0.00402504	13	1_3185996	1_3186009
1016131	1	3185996	3186564	14	0.384	568	1_3185996	1_3186564
1016132	1	3185996	3186577	13	0.0520833	581	1_3185996	1_3186577
1023478	1	3186009	3186564	14	0.265574	555	1_3186009	1_3186564
1023479	1	3186009	3186577	13	0.0133929	568	1_3186009	1_3186577
1030825	1	3186564	3186577	13	0.000718391	13	1_3186564	1_3186577
1074886	1	3662703	3662727	13	0.255208	24	1_3662703	1_3662727
1074888	1	3662703	3664520	12	0.228571	1817	1_3662703	1_3664520
1074890	1	3662703	3668477	10	0.183673	5774	1_3662703	1_3668477
1074891	1	3662703	3670495	15	0.21875	7792	1_3662703	1_3670495
1074892	1	3662703	3670585	13	0.1625	7882	1_3662703	1_3670585
1082227	1	3662727	3664520	12	1	1793	1_3662727	1_3664520
1082229	1	3662727	3668477	11	1	5750	1_3662727	1_3668477
1082230	1	3662727	3670495	15	0.204545	7768	1_3662727	1_3670495
1082231	1	3662727	3670585	12	0.125	7858	1_3662727	1_3670585
1089565	1	3664508	3664520	11	1	12	1_3664508	1_3664520
1089568	1	3664508	3670495	11	0.14881	5987	1_3664508	1_3670495
1089569	1	3664508	3670585	10	0.166667	6077	1_3664508	1_3670585
1089574	1	3664508	3673366	11	0.126984	8858	1_3664508	1_3673366
1096905	1	3664520	3670495	14	0.193939	5975	1_3664520	1_3670495
1096906	1	3664520	3670585	13	0.14881	6065	1_3664520	1_3670585
1096911	1	3664520	3673366	14	0.0666667	8846	1_3664520	1_3673366
1104247	1	3664921	3673366	17	0.0166223	8445	1_3664921	1_3673366
1111576	1	3668477	3670495	12	0.272727	2018	1_3668477	1_3670495
1111582	1	3668477	3673366	11	0.0733696	4889	1_3668477	1_3673366
1111586	1	3668477	3676525	12	0.0588235	8048	1_3668477	1_3676525
1111587	1	3668477	3676531	12	0.0588235	8054	1_3668477	1_3676531
1111589	1	3668477	3678262	12	0.196787	9785	1_3668477	1_3678262
1111590	1	3668477	3678275	12	0.0588235	9798	1_3668477	1_3678275
1118911	1	3670495	3670585	15	0.00462963	90	1_3670495	1_3670585
1118916	1	3670495	3673366	17	0.00101317	2871	1_3670495	1_3673366
1118920	1	3670495	3676525	18	0.0019802	6030	1_3670495	1_3676525
1118921	1	3670495	3676531	18	0.05	6036	1_3670495	1_3676531
1118922	1	3670495	3678087	18	0.294118	7592	1_3670495	1_3678087
1118923	1	3670495	3678262	18	0.0195122	7767	1_3670495	1_3678262
1118924	1	3670495	3678275	17	0.00101317	7780	1_3670495	1_3678275
1118927	1	3670495	3678482	17	0.0454869	7987	1_3670495	1_3678482
1118928	1	3670495	3678812	18	0.0019802	8317	1_3670495	1_3678812
1118929	1	3670495	3678926	17	0.0454869	8431	1_3670495	1_3678926
1118930	1	3670495	3678927	18	0.025	8432	1_3670495	1_3678927
1118931	1	3670495	3678953	18	0.0019802	8458	1_3670495	1_3678953
1118933	1	3670495	3678987	18	0.0019802	8492	1_3670495	1_3678987
1118935	1	3670495	3680214	18	0.00145985	9719	1_3670495	1_3680214
1126249	1	3670585	3673366	15	0.166667	2781	1_3670585	1_3673366
1126253	1	3670585	3676525	15	0.166667	5940	1_3670585	1_3676525
1126254	1	3670585	3676531	15	0.144144	5946	1_3670585	1_3676531
1126255	1	3670585	3678087	15	0.047619	7502	1_3670585	1_3678087
1126256	1	3670585	3678262	15	0.626736	7677	1_3670585	1_3678262
1126257	1	3670585	3678275	14	0.151515	7690	1_3670585	1_3678275
1126260	1	3670585	3678482	15	0.144144	7897	1_3670585	1_3678482
1126261	1	3670585	3678812	15	0.166667	8227	1_3670585	1_3678812
1126262	1	3670585	3678926	14	0.176471	8341	1_3670585	1_3678926
1126263	1	3670585	3678927	15	0.00641026	8342	1_3670585	1_3678927
1126264	1	3670585	3678953	15	0.166667	8368	1_3670585	1_3678953
1126266	1	3670585	3678987	15	0.166667	8402	1_3670585	1_3678987
1126268	1	3670585	3680214	15	0.650901	9629	1_3670585	1_3680214
1162903	1	3673366	3676525	17	1	3159	1_3673366	1_3676525
1162904	1	3673366	3676531	18	0.789488	3165	1_3673366	1_3676531
1162905	1	3673366	3678087	18	0.0984275	4721	1_3673366	1_3678087
1162906	1	3673366	3678262	18	0.489808	4896	1_3673366	1_3678262
1162907	1	3673366	3678275	17	0.84266	4909	1_3673366	1_3678275
1162910	1	3673366	3678482	18	0.789488	5116	1_3673366	1_3678482
1162911	1	3673366	3678812	18	0.844884	5446	1_3673366	1_3678812
1162912	1	3673366	3678926	17	0.786386	5560	1_3673366	1_3678926
1162913	1	3673366	3678927	18	0.019802	5561	1_3673366	1_3678927
1162914	1	3673366	3678953	18	0.844884	5587	1_3673366	1_3678953
1162916	1	3673366	3678987	18	0.844884	5621	1_3673366	1_3678987
1162918	1	3673366	3680214	18	0.423577	6848	1_3673366	1_3680214
1162924	1	3673366	3680841	18	0.0145603	7475	1_3673366	1_3680841
1162925	1	3673366	3680862	18	0.0145603	7496	1_3673366	1_3680862
1162926	1	3673366	3680876	18	1	7510	1_3673366	1_3680876
1162927	1	3673366	3680878	18	0.789488	7512	1_3673366	1_3680878
1162928	1	3673366	3680879	18	0.0145603	7513	1_3673366	1_3680879
1162930	1	3673366	3681001	18	0.0019802	7635	1_3673366	1_3681001
1162932	1	3673366	3681061	17	1	7695	1_3673366	1_3681061
1162934	1	3673366	3681082	14	0.0306373	7716	1_3673366	1_3681082
1162935	1	3673366	3681288	18	0.489808	7922	1_3673366	1_3681288
1162936	1	3673366	3681309	18	0.489808	7943	1_3673366	1_3681309
1162937	1	3673366	3681316	18	0.019802	7950	1_3673366	1_3681316
1162938	1	3673366	3681324	18	0.330033	7958	1_3673366	1_3681324
1162939	1	3673366	3681325	18	0.123762	7959	1_3673366	1_3681325
1162940	1	3673366	3681396	18	0.0145603	8030	1_3673366	1_3681396
1162941	1	3673366	3681400	18	0.489808	8034	1_3673366	1_3681400
1162943	1	3673366	3681443	18	1	8077	1_3673366	1_3681443
1162944	1	3673366	3681508	18	0.0242574	8142	1_3673366	1_3681508
1162946	1	3673366	3681550	18	0.0707214	8184	1_3673366	1_3681550
1162947	1	3673366	3681568	18	0.0242574	8202	1_3673366	1_3681568
1162949	1	3673366	3681737	18	0.489808	8371	1_3673366	1_3681737
1162951	1	3673366	3681779	18	0.059901	8413	1_3673366	1_3681779
1162953	1	3673366	3682011	18	0.0824429	8645	1_3673366	1_3682011
1192206	1	3676525	3676531	18	0.893564	6	1_3676525	1_3676531
1192207	1	3676525	3678087	18	0.0984275	1562	1_3676525	1_3678087
1192208	1	3676525	3678262	18	0.510988	1737	1_3676525	1_3678262
1192209	1	3676525	3678275	17	1	1750	1_3676525	1_3678275
1192212	1	3676525	3678482	17	0.892029	1957	1_3676525	1_3678482
1192213	1	3676525	3678812	18	1	2287	1_3676525	1_3678812
1192214	1	3676525	3678926	17	0.892029	2401	1_3676525	1_3678926
1192215	1	3676525	3678927	18	0.019802	2402	1_3676525	1_3678927
1192216	1	3676525	3678953	18	1	2428	1_3676525	1_3678953
1192218	1	3676525	3678987	18	1	2462	1_3676525	1_3678987
1192220	1	3676525	3680214	18	0.451037	3689	1_3676525	1_3680214
1192228	1	3676525	3680876	18	1	4351	1_3676525	1_3680876
1192229	1	3676525	3680878	18	0.789488	4353	1_3676525	1_3680878
1192232	1	3676525	3681001	18	0.019802	4476	1_3676525	1_3681001
1192234	1	3676525	3681061	17	1	4536	1_3676525	1_3681061
1192236	1	3676525	3681082	14	0.0117647	4557	1_3676525	1_3681082
1192237	1	3676525	3681288	18	0.510988	4763	1_3676525	1_3681288
1192238	1	3676525	3681309	18	0.510988	4784	1_3676525	1_3681309
1192239	1	3676525	3681316	18	0.019802	4791	1_3676525	1_3681316
1192240	1	3676525	3681324	18	0.305341	4799	1_3676525	1_3681324
1192241	1	3676525	3681325	18	0.123762	4800	1_3676525	1_3681325
1192243	1	3676525	3681400	18	0.510988	4875	1_3676525	1_3681400
1192245	1	3676525	3681443	18	1	4918	1_3676525	1_3681443
1192246	1	3676525	3681508	18	0.00990099	4983	1_3676525	1_3681508
1192248	1	3676525	3681550	18	0.0707214	5025	1_3676525	1_3681550
1192249	1	3676525	3681568	18	0.00990099	5043	1_3676525	1_3681568
1192251	1	3676525	3681737	18	0.510988	5212	1_3676525	1_3681737
1192253	1	3676525	3681779	18	0.059901	5254	1_3676525	1_3681779
1192255	1	3676525	3682011	18	0.0528053	5486	1_3676525	1_3682011
1199530	1	3676531	3678087	19	0.333681	1556	1_3676531	1_3678087
1199531	1	3676531	3678262	19	0.543427	1731	1_3676531	1_3678262
1199532	1	3676531	3678275	18	0.894855	1744	1_3676531	1_3678275
1199535	1	3676531	3678482	18	1	1951	1_3676531	1_3678482
1199536	1	3676531	3678812	19	0.896606	2281	1_3676531	1_3678812
1199537	1	3676531	3678926	18	1	2395	1_3676531	1_3678926
1199538	1	3676531	3678927	19	0.00459559	2396	1_3676531	1_3678927
1199539	1	3676531	3678953	19	0.896606	2422	1_3676531	1_3678953
1199541	1	3676531	3678987	19	0.896606	2456	1_3676531	1_3678987
1199543	1	3676531	3680214	19	0.362329	3683	1_3676531	1_3680214
1199549	1	3676531	3680841	19	0.05	4310	1_3676531	1_3680841
1199550	1	3676531	3680862	19	0.05	4331	1_3676531	1_3680862
1199551	1	3676531	3680876	19	0.792188	4345	1_3676531	1_3680876
1199552	1	3676531	3680878	19	0.581406	4347	1_3676531	1_3680878
1199553	1	3676531	3680879	19	0.05	4348	1_3676531	1_3680879
1199555	1	3676531	3681001	19	0.0376302	4470	1_3676531	1_3681001
1199557	1	3676531	3681061	18	0.833405	4530	1_3676531	1_3681061
1199559	1	3676531	3681082	15	0	4551	1_3676531	1_3681082
1199560	1	3676531	3681288	19	0.543427	4757	1_3676531	1_3681288
1199561	1	3676531	3681309	19	0.543427	4778	1_3676531	1_3681309
1199562	1	3676531	3681316	19	0.00459559	4785	1_3676531	1_3681316
1199563	1	3676531	3681324	19	0.267166	4793	1_3676531	1_3681324
1199564	1	3676531	3681325	19	0.141346	4794	1_3676531	1_3681325
1199565	1	3676531	3681396	19	0.05	4865	1_3676531	1_3681396
1199566	1	3676531	3681400	19	0.543427	4869	1_3676531	1_3681400
1199568	1	3676531	3681443	19	0.792188	4912	1_3676531	1_3681443
1199569	1	3676531	3681508	19	0.0025	4977	1_3676531	1_3681508
1199571	1	3676531	3681550	19	0.0816667	5019	1_3676531	1_3681550
1199572	1	3676531	3681568	19	0.0025	5037	1_3676531	1_3681568
1199574	1	3676531	3681737	19	0.543427	5206	1_3676531	1_3681737
1199576	1	3676531	3681779	19	0.0972301	5248	1_3676531	1_3681779
1199578	1	3676531	3682011	19	0.0622845	5480	1_3676531	1_3682011
1206853	1	3678087	3678262	19	0.168902	175	1_3678087	1_3678262
1206854	1	3678087	3678275	18	0.0784314	188	1_3678087	1_3678275
1206857	1	3678087	3678482	18	0.332017	395	1_3678087	1_3678482
1206858	1	3678087	3678812	19	0.0809387	725	1_3678087	1_3678812
1206859	1	3678087	3678926	18	0.332017	839	1_3678087	1_3678926
1206860	1	3678087	3678927	19	0.00653595	840	1_3678087	1_3678927
1206861	1	3678087	3678953	19	0.0809387	866	1_3678087	1_3678953
1206863	1	3678087	3678987	19	0.0809387	900	1_3678087	1_3678987
1206865	1	3678087	3680214	19	0.00951294	2127	1_3678087	1_3680214
1206871	1	3678087	3680841	19	0.00308642	2754	1_3678087	1_3680841
1206872	1	3678087	3680862	19	0.00308642	2775	1_3678087	1_3680862
1206873	1	3678087	3680876	19	0.100823	2789	1_3678087	1_3680876
1206874	1	3678087	3680878	19	0.05	2791	1_3678087	1_3680878
1206875	1	3678087	3680879	19	0.00308642	2792	1_3678087	1_3680879
1206877	1	3678087	3681001	19	0.0104167	2914	1_3678087	1_3681001
1206882	1	3678087	3681288	19	0.168902	3201	1_3678087	1_3681288
1206883	1	3678087	3681309	19	0.168902	3222	1_3678087	1_3681309
1206884	1	3678087	3681316	19	0.00653595	3229	1_3678087	1_3681316
1206885	1	3678087	3681324	19	0.0745814	3237	1_3678087	1_3681324
1206886	1	3678087	3681325	19	0.025641	3238	1_3678087	1_3681325
1206887	1	3678087	3681396	19	0.00308642	3309	1_3678087	1_3681396
1206888	1	3678087	3681400	19	0.168902	3313	1_3678087	1_3681400
1206890	1	3678087	3681443	19	0.100823	3356	1_3678087	1_3681443
1206891	1	3678087	3681508	19	0.05	3421	1_3678087	1_3681508
1206893	1	3678087	3681550	19	0.0148148	3463	1_3678087	1_3681550
1206894	1	3678087	3681568	19	0.05	3481	1_3678087	1_3681568
1206896	1	3678087	3681737	19	0.168902	3650	1_3678087	1_3681737
1206898	1	3678087	3681779	19	0.040404	3692	1_3678087	1_3681779
1206900	1	3678087	3682011	19	0.0809387	3924	1_3678087	1_3682011
1206901	1	3678087	3687048	18	0.0107342	8961	1_3678087	1_3687048
1206902	1	3678087	3687572	19	0.000326797	9485	1_3678087	1_3687572
1214175	1	3678262	3678275	18	0.520325	13	1_3678262	1_3678275
1214178	1	3678262	3678482	18	0.540466	220	1_3678262	1_3678482
1214179	1	3678262	3678812	19	0.495442	550	1_3678262	1_3678812
1214180	1	3678262	3678926	18	0.569815	664	1_3678262	1_3678926
1214181	1	3678262	3678927	19	0.123225	665	1_3678262	1_3678927
1214182	1	3678262	3678953	19	0.495442	691	1_3678262	1_3678953
1214184	1	3678262	3678987	19	0.495442	725	1_3678262	1_3678987
1214186	1	3678262	3680214	19	0.897536	1952	1_3678262	1_3680214
1214192	1	3678262	3680841	19	0.00510856	2579	1_3678262	1_3680841
1214193	1	3678262	3680862	19	0.00510856	2600	1_3678262	1_3680862
1214194	1	3678262	3680876	19	0.490421	2614	1_3678262	1_3680876
1214195	1	3678262	3680878	19	0.543427	2616	1_3678262	1_3680878
1214196	1	3678262	3680879	19	0.00510856	2617	1_3678262	1_3680879
1214198	1	3678262	3681001	19	0.115062	2739	1_3678262	1_3681001
1214200	1	3678262	3681061	18	0.434465	2799	1_3678262	1_3681061
1214202	1	3678262	3681082	15	0.340909	2820	1_3678262	1_3681082
1214203	1	3678262	3681288	19	1	3026	1_3678262	1_3681288
1214204	1	3678262	3681309	19	1	3047	1_3678262	1_3681309
1214205	1	3678262	3681316	19	0.123225	3054	1_3678262	1_3681316
1214206	1	3678262	3681324	19	0.362778	3062	1_3678262	1_3681324
1214207	1	3678262	3681325	19	0.0424403	3063	1_3678262	1_3681325
1214208	1	3678262	3681396	19	0.00510856	3134	1_3678262	1_3681396
1214209	1	3678262	3681400	19	1	3138	1_3678262	1_3681400
1214211	1	3678262	3681443	19	0.490421	3181	1_3678262	1_3681443
1214212	1	3678262	3681508	19	0.388506	3246	1_3678262	1_3681508
1214214	1	3678262	3681550	19	0.161015	3288	1_3678262	1_3681550
1214215	1	3678262	3681568	19	0.388506	3306	1_3678262	1_3681568
1214217	1	3678262	3681737	19	1	3475	1_3678262	1_3681737
1214219	1	3678262	3681779	19	0.169867	3517	1_3678262	1_3681779
1214221	1	3678262	3682011	19	0.0539536	3749	1_3678262	1_3682011
1214222	1	3678262	3687048	18	0.0519536	8786	1_3678262	1_3687048
1214223	1	3678262	3687572	19	0.470723	9310	1_3678262	1_3687572
1221498	1	3678275	3678482	17	0.892826	207	1_3678275	1_3678482
1221499	1	3678275	3678812	18	1	537	1_3678275	1_3678812
1221500	1	3678275	3678926	17	0.892826	651	1_3678275	1_3678926
1221501	1	3678275	3678927	18	0.0784314	652	1_3678275	1_3678927
1221502	1	3678275	3678953	18	1	678	1_3678275	1_3678953
1221504	1	3678275	3678987	18	1	712	1_3678275	1_3678987
1221506	1	3678275	3680214	18	0.476886	1939	1_3678275	1_3680214
1221512	1	3678275	3680841	18	0.0784314	2566	1_3678275	1_3680841
1221513	1	3678275	3680862	18	0.0784314	2587	1_3678275	1_3680862
1221514	1	3678275	3680876	18	0.844884	2601	1_3678275	1_3680876
1221515	1	3678275	3680878	18	0.75	2603	1_3678275	1_3680878
1221516	1	3678275	3680879	18	0.0784314	2604	1_3678275	1_3680879
1221518	1	3678275	3681001	18	0.166667	2726	1_3678275	1_3681001
1221520	1	3678275	3681061	17	0.831766	2786	1_3678275	1_3681061
1221522	1	3678275	3681082	14	0.00273973	2807	1_3678275	1_3681082
1221523	1	3678275	3681288	18	0.520325	3013	1_3678275	1_3681288
1221524	1	3678275	3681309	18	0.520325	3034	1_3678275	1_3681309
1221525	1	3678275	3681316	18	0.0784314	3041	1_3678275	1_3681316
1221526	1	3678275	3681324	18	0.243309	3049	1_3678275	1_3681324
1221527	1	3678275	3681325	18	0.166667	3050	1_3678275	1_3681325
1221528	1	3678275	3681396	18	0.0784314	3121	1_3678275	1_3681396
1221529	1	3678275	3681400	18	0.520325	3125	1_3678275	1_3681400
1221531	1	3678275	3681443	18	0.844884	3168	1_3678275	1_3681443
1221532	1	3678275	3681508	18	0	3233	1_3678275	1_3681508
1221534	1	3678275	3681550	18	0.0952381	3275	1_3678275	1_3681550
1221535	1	3678275	3681568	18	0	3293	1_3678275	1_3681568
1221537	1	3678275	3681737	18	0.520325	3462	1_3678275	1_3681737
1221539	1	3678275	3681779	18	0.0692641	3504	1_3678275	1_3681779
1221541	1	3678275	3682011	18	0.0277778	3736	1_3678275	1_3682011
1221542	1	3678275	3687048	17	0.161333	8773	1_3678275	1_3687048
1221543	1	3678275	3687572	18	0.250518	9297	1_3678275	1_3687572
1243453	1	3678482	3678812	18	0.894855	330	1_3678482	1_3678812
1243454	1	3678482	3678926	17	1	444	1_3678482	1_3678926
1243455	1	3678482	3678927	18	0.0033557	445	1_3678482	1_3678927
1243456	1	3678482	3678953	18	0.894855	471	1_3678482	1_3678953
1243458	1	3678482	3678987	18	0.894855	505	1_3678482	1_3678987
1243460	1	3678482	3680214	18	0.352559	1732	1_3678482	1_3680214
1243466	1	3678482	3680841	18	0.0477694	2359	1_3678482	1_3680841
1243467	1	3678482	3680862	18	0.0477694	2380	1_3678482	1_3680862
1243468	1	3678482	3680876	18	0.789488	2394	1_3678482	1_3680876
1243469	1	3678482	3680878	18	0.575154	2396	1_3678482	1_3680878
1243470	1	3678482	3680879	18	0.0477694	2397	1_3678482	1_3680879
1243472	1	3678482	3681001	18	0.033557	2519	1_3678482	1_3681001
1243474	1	3678482	3681061	17	0.831766	2579	1_3678482	1_3681061
1243476	1	3678482	3681082	14	0.00114155	2600	1_3678482	1_3681082
1243477	1	3678482	3681288	18	0.540466	2806	1_3678482	1_3681288
1243478	1	3678482	3681309	18	0.540466	2827	1_3678482	1_3681309
1243479	1	3678482	3681316	18	0.0033557	2834	1_3678482	1_3681316
1243480	1	3678482	3681324	18	0.270694	2842	1_3678482	1_3681324
1243481	1	3678482	3681325	18	0.16443	2843	1_3678482	1_3681325
1243482	1	3678482	3681396	18	0.0477694	2914	1_3678482	1_3681396
1243483	1	3678482	3681400	18	0.540466	2918	1_3678482	1_3681400
1243485	1	3678482	3681443	18	0.789488	2961	1_3678482	1_3681443
1243486	1	3678482	3681508	18	0.00033557	3026	1_3678482	1_3681508
1243488	1	3678482	3681550	18	0.0939597	3068	1_3678482	1_3681550
1243489	1	3678482	3681568	18	0.00033557	3086	1_3678482	1_3681568
1243491	1	3678482	3681737	18	0.540466	3255	1_3678482	1_3681737
1243493	1	3678482	3681779	18	0.121141	3297	1_3678482	1_3681779
1243495	1	3678482	3682011	18	0.0909695	3529	1_3678482	1_3682011
1243496	1	3678482	3687048	17	0.0616508	8566	1_3678482	1_3687048
1243497	1	3678482	3687572	18	0.161266	9090	1_3678482	1_3687572
1250770	1	3678812	3678926	18	0.894855	114	1_3678812	1_3678926
1250771	1	3678812	3678927	19	0.0124239	115	1_3678812	1_3678927
1250772	1	3678812	3678953	19	1	141	1_3678812	1_3678953
1250774	1	3678812	3678987	19	1	175	1_3678812	1_3678987
1250776	1	3678812	3680214	19	0.446918	1402	1_3678812	1_3680214
1250782	1	3678812	3680841	19	0.0809387	2029	1_3678812	1_3680841
1250783	1	3678812	3680862	19	0.0809387	2050	1_3678812	1_3680862
1250784	1	3678812	3680876	19	0.846823	2064	1_3678812	1_3680876
1250785	1	3678812	3680878	19	0.65194	2066	1_3678812	1_3680878
1250786	1	3678812	3680879	19	0.0809387	2067	1_3678812	1_3680879
1250788	1	3678812	3681001	19	0.0718391	2189	1_3678812	1_3681001
1250790	1	3678812	3681061	18	0.833405	2249	1_3678812	1_3681061
1250792	1	3678812	3681082	15	2.31112e-30	2270	1_3678812	1_3681082
1250793	1	3678812	3681288	19	0.495442	2476	1_3678812	1_3681288
1250794	1	3678812	3681309	19	0.495442	2497	1_3678812	1_3681309
1250795	1	3678812	3681316	19	0.0124239	2504	1_3678812	1_3681316
1250796	1	3678812	3681324	19	0.249469	2512	1_3678812	1_3681324
1250797	1	3678812	3681325	19	0.143236	2513	1_3678812	1_3681325
1250798	1	3678812	3681396	19	0.0809387	2584	1_3678812	1_3681396
1250799	1	3678812	3681400	19	0.495442	2588	1_3678812	1_3681400
1250801	1	3678812	3681443	19	0.846823	2631	1_3678812	1_3681443
1250802	1	3678812	3681508	19	0.000862069	2696	1_3678812	1_3681508
1250804	1	3678812	3681550	19	0.0827586	2738	1_3678812	1_3681550
1250805	1	3678812	3681568	19	0.000862069	2756	1_3678812	1_3681568
1250807	1	3678812	3681737	19	0.495442	2925	1_3678812	1_3681737
1250809	1	3678812	3681779	19	0.0823864	2967	1_3678812	1_3681779
1250811	1	3678812	3682011	19	0.0327735	3199	1_3678812	1_3682011
1250812	1	3678812	3687048	18	0.119221	8236	1_3678812	1_3687048
1250813	1	3678812	3687572	19	0.248479	8760	1_3678812	1_3687572
1258086	1	3678926	3678927	18	0.0033557	1	1_3678926	1_3678927
1258087	1	3678926	3678953	18	0.894855	27	1_3678926	1_3678953
1258089	1	3678926	3678987	18	0.894855	61	1_3678926	1_3678987
1258091	1	3678926	3680214	18	0.388037	1288	1_3678926	1_3680214
1258097	1	3678926	3680841	18	0.0477694	1915	1_3678926	1_3680841
1258098	1	3678926	3680862	18	0.0477694	1936	1_3678926	1_3680862
1258099	1	3678926	3680876	18	0.789488	1950	1_3678926	1_3680876
1258100	1	3678926	3680878	18	0.575154	1952	1_3678926	1_3680878
1258101	1	3678926	3680879	18	0.0477694	1953	1_3678926	1_3680879
1258103	1	3678926	3681001	18	0.033557	2075	1_3678926	1_3681001
1258105	1	3678926	3681061	17	0.831766	2135	1_3678926	1_3681061
1258107	1	3678926	3681082	14	0.00273973	2156	1_3678926	1_3681082
1258108	1	3678926	3681288	18	0.569815	2362	1_3678926	1_3681288
1258109	1	3678926	3681309	18	0.569815	2383	1_3678926	1_3681309
1258110	1	3678926	3681316	18	0.0033557	2390	1_3678926	1_3681316
1258111	1	3678926	3681324	18	0.261059	2398	1_3678926	1_3681324
1258112	1	3678926	3681325	18	0.126484	2399	1_3678926	1_3681325
1258113	1	3678926	3681396	18	0.0477694	2470	1_3678926	1_3681396
1258114	1	3678926	3681400	18	0.569815	2474	1_3678926	1_3681400
1258116	1	3678926	3681443	18	0.789488	2517	1_3678926	1_3681443
1258117	1	3678926	3681508	18	0.00671141	2582	1_3678926	1_3681508
1258119	1	3678926	3681550	18	0.0939597	2624	1_3678926	1_3681550
1258120	1	3678926	3681568	18	0.00671141	2642	1_3678926	1_3681568
1258122	1	3678926	3681737	18	0.569815	2811	1_3678926	1_3681737
1258124	1	3678926	3681779	18	0.0837619	2853	1_3678926	1_3681779
1258126	1	3678926	3682011	18	0.0559284	3085	1_3678926	1_3682011
1258127	1	3678926	3687048	17	0.0616508	8122	1_3678926	1_3687048
1258128	1	3678926	3687572	18	0.176122	8646	1_3678926	1_3687572
1265401	1	3678927	3678953	19	0.0124239	26	1_3678927	1_3678953
1265403	1	3678927	3678987	19	0.0124239	60	1_3678927	1_3678987
1265405	1	3678927	3680214	19	0.16942	1287	1_3678927	1_3680214
1265411	1	3678927	3680841	19	0.00653595	1914	1_3678927	1_3680841
1265412	1	3678927	3680862	19	0.00653595	1935	1_3678927	1_3680862
1265413	1	3678927	3680876	19	0.0220588	1949	1_3678927	1_3680876
1265414	1	3678927	3680878	19	0.33989	1951	1_3678927	1_3680878
1265415	1	3678927	3680879	19	0.00653595	1952	1_3678927	1_3680879
1265417	1	3678927	3681001	19	0.627451	2074	1_3678927	1_3681001
1265419	1	3678927	3681061	18	0.0339674	2134	1_3678927	1_3681061
1265421	1	3678927	3681082	15	0.230769	2155	1_3678927	1_3681082
1265422	1	3678927	3681288	19	0.123225	2361	1_3678927	1_3681288
1265423	1	3678927	3681309	19	0.123225	2382	1_3678927	1_3681309
1265424	1	3678927	3681316	19	1	2389	1_3678927	1_3681316
1265425	1	3678927	3681324	19	0.0163175	2397	1_3678927	1_3681324
1265426	1	3678927	3681325	19	0.0542986	2398	1_3678927	1_3681325
1265427	1	3678927	3681396	19	0.00653595	2469	1_3678927	1_3681396
1265428	1	3678927	3681400	19	0.123225	2473	1_3678927	1_3681400
1265430	1	3678927	3681443	19	0.0220588	2516	1_3678927	1_3681443
1265431	1	3678927	3681508	19	0.105882	2581	1_3678927	1_3681508
1265433	1	3678927	3681550	19	0.0313725	2623	1_3678927	1_3681550
1265434	1	3678927	3681568	19	0.105882	2641	1_3678927	1_3681568
1265436	1	3678927	3681737	19	0.123225	2810	1_3678927	1_3681737
1265438	1	3678927	3681779	19	0.161765	2852	1_3678927	1_3681779
1265440	1	3678927	3682011	19	0.0365112	3084	1_3678927	1_3682011
1265441	1	3678927	3687048	18	0.154197	8121	1_3678927	1_3687048
1265442	1	3678927	3687572	19	0.05	8645	1_3678927	1_3687572
1272716	1	3678953	3678987	19	1	34	1_3678953	1_3678987
1272718	1	3678953	3680214	19	0.446918	1261	1_3678953	1_3680214
1272724	1	3678953	3680841	19	0.0809387	1888	1_3678953	1_3680841
1272725	1	3678953	3680862	19	0.0809387	1909	1_3678953	1_3680862
1272726	1	3678953	3680876	19	0.846823	1923	1_3678953	1_3680876
1272727	1	3678953	3680878	19	0.65194	1925	1_3678953	1_3680878
1272728	1	3678953	3680879	19	0.0809387	1926	1_3678953	1_3680879
1272730	1	3678953	3681001	19	0.0718391	2048	1_3678953	1_3681001
1272732	1	3678953	3681061	18	0.833405	2108	1_3678953	1_3681061
1272734	1	3678953	3681082	15	2.31112e-30	2129	1_3678953	1_3681082
1272735	1	3678953	3681288	19	0.495442	2335	1_3678953	1_3681288
1272736	1	3678953	3681309	19	0.495442	2356	1_3678953	1_3681309
1272737	1	3678953	3681316	19	0.0124239	2363	1_3678953	1_3681316
1272738	1	3678953	3681324	19	0.249469	2371	1_3678953	1_3681324
1272739	1	3678953	3681325	19	0.143236	2372	1_3678953	1_3681325
1272740	1	3678953	3681396	19	0.0809387	2443	1_3678953	1_3681396
1272741	1	3678953	3681400	19	0.495442	2447	1_3678953	1_3681400
1272743	1	3678953	3681443	19	0.846823	2490	1_3678953	1_3681443
1272744	1	3678953	3681508	19	0.000862069	2555	1_3678953	1_3681508
1272746	1	3678953	3681550	19	0.0827586	2597	1_3678953	1_3681550
1272747	1	3678953	3681568	19	0.000862069	2615	1_3678953	1_3681568
1272749	1	3678953	3681737	19	0.495442	2784	1_3678953	1_3681737
1272751	1	3678953	3681779	19	0.0823864	2826	1_3678953	1_3681779
1272753	1	3678953	3682011	19	0.0327735	3058	1_3678953	1_3682011
1272754	1	3678953	3687048	18	0.119221	8095	1_3678953	1_3687048
1272755	1	3678953	3687572	19	0.248479	8619	1_3678953	1_3687572
1287341	1	3678987	3680214	19	0.446918	1227	1_3678987	1_3680214
1287347	1	3678987	3680841	19	0.0809387	1854	1_3678987	1_3680841
1287348	1	3678987	3680862	19	0.0809387	1875	1_3678987	1_3680862
1287349	1	3678987	3680876	19	0.846823	1889	1_3678987	1_3680876
1287350	1	3678987	3680878	19	0.65194	1891	1_3678987	1_3680878
1287351	1	3678987	3680879	19	0.0809387	1892	1_3678987	1_3680879
1287353	1	3678987	3681001	19	0.0718391	2014	1_3678987	1_3681001
1287355	1	3678987	3681061	18	0.833405	2074	1_3678987	1_3681061
1287357	1	3678987	3681082	15	2.31112e-30	2095	1_3678987	1_3681082
1287358	1	3678987	3681288	19	0.495442	2301	1_3678987	1_3681288
1287359	1	3678987	3681309	19	0.495442	2322	1_3678987	1_3681309
1287360	1	3678987	3681316	19	0.0124239	2329	1_3678987	1_3681316
1287361	1	3678987	3681324	19	0.249469	2337	1_3678987	1_3681324
1287362	1	3678987	3681325	19	0.143236	2338	1_3678987	1_3681325
1287363	1	3678987	3681396	19	0.0809387	2409	1_3678987	1_3681396
1287364	1	3678987	3681400	19	0.495442	2413	1_3678987	1_3681400
1287366	1	3678987	3681443	19	0.846823	2456	1_3678987	1_3681443
1287367	1	3678987	3681508	19	0.000862069	2521	1_3678987	1_3681508
1287369	1	3678987	3681550	19	0.0827586	2563	1_3678987	1_3681550
1287370	1	3678987	3681568	19	0.000862069	2581	1_3678987	1_3681568
1287372	1	3678987	3681737	19	0.495442	2750	1_3678987	1_3681737
1287374	1	3678987	3681779	19	0.0823864	2792	1_3678987	1_3681779
1287376	1	3678987	3682011	19	0.0327735	3024	1_3678987	1_3682011
1287377	1	3678987	3687048	18	0.119221	8061	1_3678987	1_3687048
1287378	1	3678987	3687572	19	0.248479	8585	1_3678987	1_3687572
1301966	1	3680214	3680841	19	0.00951294	627	1_3680214	1_3680841
1301967	1	3680214	3680862	19	0.00951294	648	1_3680214	1_3680862
1301968	1	3680214	3680876	19	0.426433	662	1_3680214	1_3680876
1301969	1	3680214	3680878	19	0.52744	664	1_3680214	1_3680878
1301970	1	3680214	3680879	19	0.00951294	665	1_3680214	1_3680879
1301972	1	3680214	3681001	19	0.164954	787	1_3680214	1_3681001
1301974	1	3680214	3681061	18	0.434465	847	1_3680214	1_3681061
1301976	1	3680214	3681082	15	0.340909	868	1_3680214	1_3681082
1301977	1	3680214	3681288	19	0.897536	1074	1_3680214	1_3681288
1301978	1	3680214	3681309	19	0.897536	1095	1_3680214	1_3681309
1301979	1	3680214	3681316	19	0.16942	1102	1_3680214	1_3681316
1301980	1	3680214	3681324	19	0.315444	1110	1_3680214	1_3681324
1301981	1	3680214	3681325	19	0.0790306	1111	1_3680214	1_3681325
1301982	1	3680214	3681396	19	0.00951294	1182	1_3680214	1_3681396
1301983	1	3680214	3681400	19	0.897536	1186	1_3680214	1_3681400
1301985	1	3680214	3681443	19	0.426433	1229	1_3680214	1_3681443
1301986	1	3680214	3681508	19	0.362329	1294	1_3680214	1_3681508
1301988	1	3680214	3681550	19	0.156279	1336	1_3680214	1_3681550
1301989	1	3680214	3681568	19	0.362329	1354	1_3680214	1_3681568
1301991	1	3680214	3681737	19	0.897536	1523	1_3680214	1_3681737
1301993	1	3680214	3681779	19	0.270937	1565	1_3680214	1_3681779
1301995	1	3680214	3682011	19	0.124941	1797	1_3680214	1_3682011
1301996	1	3680214	3687048	18	0.0823449	6834	1_3680214	1_3687048
1301997	1	3680214	3687572	19	0.570548	7358	1_3680214	1_3687572
1301998	1	3680214	3690141	14	0.0869565	9927	1_3680214	1_3690141
1301999	1	3680214	3690175	17	0.00833333	9961	1_3680214	1_3690175
1345800	1	3680841	3680862	19	1	21	1_3680841	1_3680862
1345801	1	3680841	3680876	19	0.0128601	35	1_3680841	1_3680876
1345802	1	3680841	3680878	19	0.0170139	37	1_3680841	1_3680878
1345803	1	3680841	3680879	19	1	38	1_3680841	1_3680879
1345805	1	3680841	3681001	19	0.296296	160	1_3680841	1_3681001
1345807	1	3680841	3681061	18	0.0102302	220	1_3680841	1_3681061
1345809	1	3680841	3681082	15	0.107143	241	1_3680841	1_3681082
1345810	1	3680841	3681288	19	0.00510856	447	1_3680841	1_3681288
1345811	1	3680841	3681309	19	0.00510856	468	1_3680841	1_3681309
1345812	1	3680841	3681316	19	0.00653595	475	1_3680841	1_3681316
1345813	1	3680841	3681324	19	0.00951294	483	1_3680841	1_3681324
1345814	1	3680841	3681325	19	0.025641	484	1_3680841	1_3681325
1345815	1	3680841	3681396	19	1	555	1_3680841	1_3681396
1345816	1	3680841	3681400	19	0.00510856	559	1_3680841	1_3681400
1345818	1	3680841	3681443	19	0.0128601	602	1_3680841	1_3681443
1345819	1	3680841	3681508	19	0.05	667	1_3680841	1_3681508
1345821	1	3680841	3681550	19	0.0148148	709	1_3680841	1_3681550
1345822	1	3680841	3681568	19	0.05	727	1_3680841	1_3681568
1345824	1	3680841	3681737	19	0.00510856	896	1_3680841	1_3681737
1345826	1	3680841	3681779	19	0.040404	938	1_3680841	1_3681779
1345828	1	3680841	3682011	19	0.0172414	1170	1_3680841	1_3682011
1345829	1	3680841	3687048	18	0.0107342	6207	1_3680841	1_3687048
1345830	1	3680841	3687572	19	0.000326797	6731	1_3680841	1_3687572
1345831	1	3680841	3690141	14	0.0128205	9300	1_3680841	1_3690141
1345832	1	3680841	3690175	17	0.0225	9334	1_3680841	1_3690175
1353103	1	3680862	3680876	19	0.0128601	14	1_3680862	1_3680876
1353104	1	3680862	3680878	19	0.0170139	16	1_3680862	1_3680878
1353105	1	3680862	3680879	19	1	17	1_3680862	1_3680879
1353107	1	3680862	3681001	19	0.296296	139	1_3680862	1_3681001
1353109	1	3680862	3681061	18	0.0102302	199	1_3680862	1_3681061
1353111	1	3680862	3681082	15	0.107143	220	1_3680862	1_3681082
1353112	1	3680862	3681288	19	0.00510856	426	1_3680862	1_3681288
1353113	1	3680862	3681309	19	0.00510856	447	1_3680862	1_3681309
1353114	1	3680862	3681316	19	0.00653595	454	1_3680862	1_3681316
1353115	1	3680862	3681324	19	0.00951294	462	1_3680862	1_3681324
1353116	1	3680862	3681325	19	0.025641	463	1_3680862	1_3681325
1353117	1	3680862	3681396	19	1	534	1_3680862	1_3681396
1353118	1	3680862	3681400	19	0.00510856	538	1_3680862	1_3681400
1353120	1	3680862	3681443	19	0.0128601	581	1_3680862	1_3681443
1353121	1	3680862	3681508	19	0.05	646	1_3680862	1_3681508
1353123	1	3680862	3681550	19	0.0148148	688	1_3680862	1_3681550
1353124	1	3680862	3681568	19	0.05	706	1_3680862	1_3681568
1353126	1	3680862	3681737	19	0.00510856	875	1_3680862	1_3681737
1353128	1	3680862	3681779	19	0.040404	917	1_3680862	1_3681779
1353130	1	3680862	3682011	19	0.0172414	1149	1_3680862	1_3682011
1353131	1	3680862	3687048	18	0.0107342	6186	1_3680862	1_3687048
1353132	1	3680862	3687572	19	0.000326797	6710	1_3680862	1_3687572
1353133	1	3680862	3690141	14	0.0128205	9279	1_3680862	1_3690141
1353134	1	3680862	3690175	17	0.0225	9313	1_3680862	1_3690175
1360405	1	3680876	3680878	19	0.792187	2	1_3680876	1_3680878
1360406	1	3680876	3680879	19	0.0128601	3	1_3680876	1_3680879
1360408	1	3680876	3681001	19	0.00308642	125	1_3680876	1_3681001
1360410	1	3680876	3681061	18	1	185	1_3680876	1_3681061
1360412	1	3680876	3681082	15	0.0202703	206	1_3680876	1_3681082
1360413	1	3680876	3681288	19	0.490421	412	1_3680876	1_3681288
1360414	1	3680876	3681309	19	0.490421	433	1_3680876	1_3681309
1360415	1	3680876	3681316	19	0.0220588	440	1_3680876	1_3681316
1360416	1	3680876	3681324	19	0.310756	448	1_3680876	1_3681324
1360417	1	3680876	3681325	19	0.106838	449	1_3680876	1_3681325
1360418	1	3680876	3681396	19	0.0128601	520	1_3680876	1_3681396
1360419	1	3680876	3681400	19	0.490421	524	1_3680876	1_3681400
1360421	1	3680876	3681443	19	1	567	1_3680876	1_3681443
1360422	1	3680876	3681508	19	0.0148148	632	1_3680876	1_3681508
1360424	1	3680876	3681550	19	0.0617284	674	1_3680876	1_3681550
1360425	1	3680876	3681568	19	0.0148148	692	1_3680876	1_3681568
1360427	1	3680876	3681737	19	0.490421	861	1_3680876	1_3681737
1360429	1	3680876	3681779	19	0.0464015	903	1_3680876	1_3681779
1360431	1	3680876	3682011	19	0.0581897	1135	1_3680876	1_3682011
1360432	1	3680876	3687048	18	0.159644	6172	1_3680876	1_3687048
1360433	1	3680876	3687572	19	0.274564	6696	1_3680876	1_3687572
1360434	1	3680876	3690141	14	0.0570776	9265	1_3680876	1_3690141
1360435	1	3680876	3690175	17	0.235	9299	1_3680876	1_3690175
1367706	1	3680878	3680879	19	0.0170139	1	1_3680878	1_3680879
1367708	1	3680878	3681001	19	0.16875	123	1_3680878	1_3681001
1367710	1	3680878	3681061	18	0.785326	183	1_3680878	1_3681061
1367712	1	3680878	3681082	15	0.0131579	204	1_3680878	1_3681082
1367713	1	3680878	3681288	19	0.543427	410	1_3680878	1_3681288
1367714	1	3680878	3681309	19	0.543427	431	1_3680878	1_3681309
1367715	1	3680878	3681316	19	0.33989	438	1_3680878	1_3681316
1367716	1	3680878	3681324	19	0.267166	446	1_3680878	1_3681324
1367717	1	3680878	3681325	19	0.141346	447	1_3680878	1_3681325
1367718	1	3680878	3681396	19	0.0170139	518	1_3680878	1_3681396
1367719	1	3680878	3681400	19	0.543427	522	1_3680878	1_3681400
1367721	1	3680878	3681443	19	0.792187	565	1_3680878	1_3681443
1367722	1	3680878	3681508	19	0.0025	630	1_3680878	1_3681508
1367724	1	3680878	3681550	19	0.0816667	672	1_3680878	1_3681550
1367725	1	3680878	3681568	19	0.0025	690	1_3680878	1_3681568
1367727	1	3680878	3681737	19	0.543427	859	1_3680878	1_3681737
1367729	1	3680878	3681779	19	7.10227e-05	901	1_3680878	1_3681779
1367731	1	3680878	3682011	19	0.0121228	1133	1_3680878	1_3682011
1367732	1	3680878	3687048	18	0.261059	6170	1_3680878	1_3687048
1367733	1	3680878	3687572	19	0.284706	6694	1_3680878	1_3687572
1367734	1	3680878	3690141	14	0.0576923	9263	1_3680878	1_3690141
1367735	1	3680878	3690175	17	0.127826	9297	1_3680878	1_3690175
1375007	1	3680879	3681001	19	0.296296	122	1_3680879	1_3681001
1375009	1	3680879	3681061	18	0.0102302	182	1_3680879	1_3681061
1375011	1	3680879	3681082	15	0.107143	203	1_3680879	1_3681082
1375012	1	3680879	3681288	19	0.00510856	409	1_3680879	1_3681288
1375013	1	3680879	3681309	19	0.00510856	430	1_3680879	1_3681309
1375014	1	3680879	3681316	19	0.00653595	437	1_3680879	1_3681316
1375015	1	3680879	3681324	19	0.00951294	445	1_3680879	1_3681324
1375016	1	3680879	3681325	19	0.025641	446	1_3680879	1_3681325
1375017	1	3680879	3681396	19	1	517	1_3680879	1_3681396
1375018	1	3680879	3681400	19	0.00510856	521	1_3680879	1_3681400
1375020	1	3680879	3681443	19	0.0128601	564	1_3680879	1_3681443
1375021	1	3680879	3681508	19	0.05	629	1_3680879	1_3681508
1375023	1	3680879	3681550	19	0.0148148	671	1_3680879	1_3681550
1375024	1	3680879	3681568	19	0.05	689	1_3680879	1_3681568
1375026	1	3680879	3681737	19	0.00510856	858	1_3680879	1_3681737
1375028	1	3680879	3681779	19	0.040404	900	1_3680879	1_3681779
1375030	1	3680879	3682011	19	0.0172414	1132	1_3680879	1_3682011
1375031	1	3680879	3687048	18	0.0107342	6169	1_3680879	1_3687048
1375032	1	3680879	3687572	19	0.000326797	6693	1_3680879	1_3687572
1375033	1	3680879	3690141	14	0.0128205	9262	1_3680879	1_3690141
1375034	1	3680879	3690175	17	0.0225	9296	1_3680879	1_3690175
1389604	1	3681001	3681061	18	0.00869565	60	1_3681001	1_3681061
1389606	1	3681001	3681082	15	0.375	81	1_3681001	1_3681082
1389607	1	3681001	3681288	19	0.115062	287	1_3681001	1_3681288
1389608	1	3681001	3681309	19	0.115062	308	1_3681001	1_3681309
1389609	1	3681001	3681316	19	0.627451	315	1_3681001	1_3681316
1389610	1	3681001	3681324	19	0.00228311	323	1_3681001	1_3681324
1389611	1	3681001	3681325	19	0.0865385	324	1_3681001	1_3681325
1389612	1	3681001	3681396	19	0.296296	395	1_3681001	1_3681396
1389613	1	3681001	3681400	19	0.115062	399	1_3681001	1_3681400
1389615	1	3681001	3681443	19	0.00308642	442	1_3681001	1_3681443
1389616	1	3681001	3681508	19	0.16875	507	1_3681001	1_3681508
1389618	1	3681001	3681550	19	0.05	549	1_3681001	1_3681550
1389619	1	3681001	3681568	19	0.16875	567	1_3681001	1_3681568
1389621	1	3681001	3681737	19	0.115062	736	1_3681001	1_3681737
1389623	1	3681001	3681779	19	0.0464015	778	1_3681001	1_3681779
1389625	1	3681001	3682011	19	0.0581897	1010	1_3681001	1_3682011
1389626	1	3681001	3687048	18	0.0715328	6047	1_3681001	1_3687048
1389627	1	3681001	3687572	19	0.0313725	6571	1_3681001	1_3687572
1389628	1	3681001	3690141	14	0.0277778	9140	1_3681001	1_3690141
1389629	1	3681001	3690175	17	0.000238095	9174	1_3681001	1_3690175
1404197	1	3681061	3681082	15	0.0202703	21	1_3681061	1_3681082
1404198	1	3681061	3681288	18	0.434465	227	1_3681061	1_3681288
1404199	1	3681061	3681309	18	0.434465	248	1_3681061	1_3681309
1404200	1	3681061	3681316	18	0.0339674	255	1_3681061	1_3681316
1404201	1	3681061	3681324	18	0.266304	263	1_3681061	1_3681324
1404202	1	3681061	3681325	18	0.0869565	264	1_3681061	1_3681325
1404203	1	3681061	3681396	18	0.0102302	335	1_3681061	1_3681396
1404204	1	3681061	3681400	18	0.434465	339	1_3681061	1_3681400
1404206	1	3681061	3681443	18	1	382	1_3681061	1_3681443
1404207	1	3681061	3681508	18	0.0434783	447	1_3681061	1_3681508
1404209	1	3681061	3681550	18	0.0496894	489	1_3681061	1_3681550
1404210	1	3681061	3681568	18	0.0434783	507	1_3681061	1_3681568
1404212	1	3681061	3681737	18	0.434465	676	1_3681061	1_3681737
1404214	1	3681061	3681779	18	0.0266304	718	1_3681061	1_3681779
1404216	1	3681061	3682011	18	0.0275506	950	1_3681061	1_3682011
1404217	1	3681061	3687048	17	0.209302	5987	1_3681061	1_3687048
1404218	1	3681061	3687572	18	0.312179	6511	1_3681061	1_3687572
1404219	1	3681061	3690141	13	0.0469208	9080	1_3681061	1_3690141
1404220	1	3681061	3690175	16	0.388506	9114	1_3681061	1_3690175
1418785	1	3681082	3681288	15	0.340909	206	1_3681082	1_3681288
1418786	1	3681082	3681309	15	0.340909	227	1_3681082	1_3681309
1418787	1	3681082	3681316	15	0.230769	234	1_3681082	1_3681316
1418788	1	3681082	3681324	15	0.0277778	242	1_3681082	1_3681324
1418789	1	3681082	3681325	15	0.375	243	1_3681082	1_3681325
1418790	1	3681082	3681396	15	0.107143	314	1_3681082	1_3681396
1418791	1	3681082	3681400	15	0.340909	318	1_3681082	1_3681400
1418793	1	3681082	3681443	15	0.0202703	361	1_3681082	1_3681443
1418794	1	3681082	3681508	15	1	426	1_3681082	1_3681508
1418796	1	3681082	3681550	15	0.0340909	468	1_3681082	1_3681550
1418797	1	3681082	3681568	15	1	486	1_3681082	1_3681568
1418799	1	3681082	3681737	15	0.340909	655	1_3681082	1_3681737
1418801	1	3681082	3681779	15	0.75	697	1_3681082	1_3681779
1418803	1	3681082	3682011	15	0.444444	929	1_3681082	1_3682011
1418804	1	3681082	3687048	14	0.00114155	5966	1_3681082	1_3687048
1418805	1	3681082	3687572	15	0.138889	6490	1_3681082	1_3687572
1418806	1	3681082	3690141	10	0.111111	9059	1_3681082	1_3690141
1418807	1	3681082	3690175	14	0.196721	9093	1_3681082	1_3690175
1426078	1	3681288	3681309	19	1	21	1_3681288	1_3681309
1426079	1	3681288	3681316	19	0.123225	28	1_3681288	1_3681316
1426080	1	3681288	3681324	19	0.362778	36	1_3681288	1_3681324
1426081	1	3681288	3681325	19	0.0424403	37	1_3681288	1_3681325
1426082	1	3681288	3681396	19	0.00510856	108	1_3681288	1_3681396
1426083	1	3681288	3681400	19	1	112	1_3681288	1_3681400
1426085	1	3681288	3681443	19	0.490421	155	1_3681288	1_3681443
1426086	1	3681288	3681508	19	0.388506	220	1_3681288	1_3681508
1426088	1	3681288	3681550	19	0.161015	262	1_3681288	1_3681550
1426089	1	3681288	3681568	19	0.388506	280	1_3681288	1_3681568
1426091	1	3681288	3681737	19	1	449	1_3681288	1_3681737
1426093	1	3681288	3681779	19	0.169867	491	1_3681288	1_3681779
1426095	1	3681288	3682011	19	0.0539536	723	1_3681288	1_3682011
1426096	1	3681288	3687048	18	0.0519536	5760	1_3681288	1_3687048
1426097	1	3681288	3687572	19	0.470723	6284	1_3681288	1_3687572
1426098	1	3681288	3690141	14	0.0972222	8853	1_3681288	1_3690141
1426099	1	3681288	3690175	17	6.94444e-05	8887	1_3681288	1_3690175
1433370	1	3681309	3681316	19	0.123225	7	1_3681309	1_3681316
1433371	1	3681309	3681324	19	0.362778	15	1_3681309	1_3681324
1433372	1	3681309	3681325	19	0.0424403	16	1_3681309	1_3681325
1433373	1	3681309	3681396	19	0.00510856	87	1_3681309	1_3681396
1433374	1	3681309	3681400	19	1	91	1_3681309	1_3681400
1433376	1	3681309	3681443	19	0.490421	134	1_3681309	1_3681443
1433377	1	3681309	3681508	19	0.388506	199	1_3681309	1_3681508
1433379	1	3681309	3681550	19	0.161015	241	1_3681309	1_3681550
1433380	1	3681309	3681568	19	0.388506	259	1_3681309	1_3681568
1433382	1	3681309	3681737	19	1	428	1_3681309	1_3681737
1433384	1	3681309	3681779	19	0.169867	470	1_3681309	1_3681779
1433386	1	3681309	3682011	19	0.0539536	702	1_3681309	1_3682011
1433387	1	3681309	3687048	18	0.0519536	5739	1_3681309	1_3687048
1433388	1	3681309	3687572	19	0.470723	6263	1_3681309	1_3687572
1433389	1	3681309	3690141	14	0.0972222	8832	1_3681309	1_3690141
1433390	1	3681309	3690175	17	6.94444e-05	8866	1_3681309	1_3690175
1440661	1	3681316	3681324	19	0.0163175	8	1_3681316	1_3681324
1440662	1	3681316	3681325	19	0.0542986	9	1_3681316	1_3681325
1440663	1	3681316	3681396	19	0.00653595	80	1_3681316	1_3681396
1440664	1	3681316	3681400	19	0.123225	84	1_3681316	1_3681400
1440666	1	3681316	3681443	19	0.0220588	127	1_3681316	1_3681443
1440667	1	3681316	3681508	19	0.105882	192	1_3681316	1_3681508
1440669	1	3681316	3681550	19	0.0313725	234	1_3681316	1_3681550
1440670	1	3681316	3681568	19	0.105882	252	1_3681316	1_3681568
1440672	1	3681316	3681737	19	0.123225	421	1_3681316	1_3681737
1440674	1	3681316	3681779	19	0.161765	463	1_3681316	1_3681779
1440676	1	3681316	3682011	19	0.0365112	695	1_3681316	1_3682011
1440677	1	3681316	3687048	18	0.154197	5732	1_3681316	1_3687048
1440678	1	3681316	3687572	19	0.05	6256	1_3681316	1_3687572
1440679	1	3681316	3690141	14	0.0128205	8825	1_3681316	1_3690141
1440680	1	3681316	3690175	17	0.00833333	8859	1_3681316	1_3690175
1447951	1	3681324	3681325	19	0.00561995	1	1_3681324	1_3681325
1447952	1	3681324	3681396	19	0.00951294	72	1_3681324	1_3681396
1447953	1	3681324	3681400	19	0.362778	76	1_3681324	1_3681400
1447955	1	3681324	3681443	19	0.310756	119	1_3681324	1_3681443
1447956	1	3681324	3681508	19	0.051446	184	1_3681324	1_3681508
1447958	1	3681324	3681550	19	0.0369863	226	1_3681324	1_3681550
1447959	1	3681324	3681568	19	0.051446	244	1_3681324	1_3681568
1447961	1	3681324	3681737	19	0.362778	413	1_3681324	1_3681737
1447963	1	3681324	3681779	19	0.0224938	455	1_3681324	1_3681779
1447965	1	3681324	3682011	19	0.141769	687	1_3681324	1_3682011
1447966	1	3681324	3687048	18	0.279425	5724	1_3681324	1_3687048
1447967	1	3681324	3687572	19	0.660113	6248	1_3681324	1_3687572
1447968	1	3681324	3690141	14	0.0570776	8817	1_3681324	1_3690141
1447969	1	3681324	3690175	17	0.00125	8851	1_3681324	1_3690175
1455240	1	3681325	3681396	19	0.025641	71	1_3681325	1_3681396
1455241	1	3681325	3681400	19	0.0424403	75	1_3681325	1_3681400
1455243	1	3681325	3681443	19	0.106838	118	1_3681325	1_3681443
1455244	1	3681325	3681508	19	0.415385	183	1_3681325	1_3681508
1455246	1	3681325	3681550	19	0.00534188	225	1_3681325	1_3681550
1455247	1	3681325	3681568	19	0.415385	243	1_3681325	1_3681568
1455249	1	3681325	3681737	19	0.0424403	412	1_3681325	1_3681737
1455251	1	3681325	3681779	19	0.634615	454	1_3681325	1_3681779
1455253	1	3681325	3682011	19	0.334328	686	1_3681325	1_3682011
1455254	1	3681325	3687048	18	0.0912409	5723	1_3681325	1_3687048
1455255	1	3681325	3687572	19	0.0772247	6247	1_3681325	1_3687572
1455256	1	3681325	3690141	14	0.00347222	8816	1_3681325	1_3690141
1455257	1	3681325	3690175	17	0.240667	8850	1_3681325	1_3690175
1462528	1	3681396	3681400	19	0.00510856	4	1_3681396	1_3681400
1462530	1	3681396	3681443	19	0.0128601	47	1_3681396	1_3681443
1462531	1	3681396	3681508	19	0.05	112	1_3681396	1_3681508
1462533	1	3681396	3681550	19	0.0148148	154	1_3681396	1_3681550
1462534	1	3681396	3681568	19	0.05	172	1_3681396	1_3681568
1462536	1	3681396	3681737	19	0.00510856	341	1_3681396	1_3681737
1462538	1	3681396	3681779	19	0.040404	383	1_3681396	1_3681779
1462540	1	3681396	3682011	19	0.0172414	615	1_3681396	1_3682011
1462541	1	3681396	3687048	18	0.0107342	5652	1_3681396	1_3687048
1462542	1	3681396	3687572	19	0.000326797	6176	1_3681396	1_3687572
1462543	1	3681396	3690141	14	0.0128205	8745	1_3681396	1_3690141
1462544	1	3681396	3690175	17	0.0225	8779	1_3681396	1_3690175
1469816	1	3681400	3681443	19	0.490421	43	1_3681400	1_3681443
1469817	1	3681400	3681508	19	0.388506	108	1_3681400	1_3681508
1469819	1	3681400	3681550	19	0.161015	150	1_3681400	1_3681550
1469820	1	3681400	3681568	19	0.388506	168	1_3681400	1_3681568
1469822	1	3681400	3681737	19	1	337	1_3681400	1_3681737
1469824	1	3681400	3681779	19	0.169867	379	1_3681400	1_3681779
1469826	1	3681400	3682011	19	0.0539536	611	1_3681400	1_3682011
1469827	1	3681400	3687048	18	0.0519536	5648	1_3681400	1_3687048
1469828	1	3681400	3687572	19	0.470723	6172	1_3681400	1_3687572
1469829	1	3681400	3690141	14	0.0972222	8741	1_3681400	1_3690141
1469830	1	3681400	3690175	17	6.94444e-05	8775	1_3681400	1_3690175
1484386	1	3681443	3681508	19	0.0148148	65	1_3681443	1_3681508
1484388	1	3681443	3681550	19	0.0617284	107	1_3681443	1_3681550
1484389	1	3681443	3681568	19	0.0148148	125	1_3681443	1_3681568
1484391	1	3681443	3681737	19	0.490421	294	1_3681443	1_3681737
1484393	1	3681443	3681779	19	0.0464015	336	1_3681443	1_3681779
1484395	1	3681443	3682011	19	0.0581897	568	1_3681443	1_3682011
1484396	1	3681443	3687048	18	0.159644	5605	1_3681443	1_3687048
1484397	1	3681443	3687572	19	0.274564	6129	1_3681443	1_3687572
1484398	1	3681443	3690141	14	0.0570776	8698	1_3681443	1_3690141
1484399	1	3681443	3690175	17	0.235	8732	1_3681443	1_3690175
1491671	1	3681508	3681550	19	0.0816667	42	1_3681508	1_3681550
1491672	1	3681508	3681568	19	1	60	1_3681508	1_3681568
1491674	1	3681508	3681737	19	0.388506	229	1_3681508	1_3681737
1491676	1	3681508	3681779	19	0.654545	271	1_3681508	1_3681779
1491678	1	3681508	3682011	19	0.344828	503	1_3681508	1_3682011
1491679	1	3681508	3687048	18	0.0178832	5540	1_3681508	1_3687048
1491680	1	3681508	3687572	19	0.144379	6064	1_3681508	1_3687572
1491681	1	3681508	3690141	14	0.0148148	8633	1_3681508	1_3690141
1491682	1	3681508	3690175	17	0.32	8667	1_3681508	1_3690175
1506235	1	3681550	3681568	19	0.0816667	18	1_3681550	1_3681568
1506237	1	3681550	3681737	19	0.161015	187	1_3681550	1_3681737
1506239	1	3681550	3681779	19	0.0320076	229	1_3681550	1_3681779
1506241	1	3681550	3682011	19	0.0281609	461	1_3681550	1_3682011
1506242	1	3681550	3687048	18	0.00145985	5498	1_3681550	1_3687048
1506243	1	3681550	3687572	19	0.0518627	6022	1_3681550	1_3687572
1506244	1	3681550	3690141	14	0.0277778	8591	1_3681550	1_3690141
1506245	1	3681550	3690175	17	0.000238095	8625	1_3681550	1_3690175
1513517	1	3681568	3681737	19	0.388506	169	1_3681568	1_3681737
1513519	1	3681568	3681779	19	0.654545	211	1_3681568	1_3681779
1513521	1	3681568	3682011	19	0.344828	443	1_3681568	1_3682011
1513522	1	3681568	3687048	18	0.0178832	5480	1_3681568	1_3687048
1513523	1	3681568	3687572	19	0.144379	6004	1_3681568	1_3687572
1513524	1	3681568	3690141	14	0.0148148	8573	1_3681568	1_3690141
1513525	1	3681568	3690175	17	0.32	8607	1_3681568	1_3690175
1528076	1	3681737	3681779	19	0.169867	42	1_3681737	1_3681779
1528078	1	3681737	3682011	19	0.0539536	274	1_3681737	1_3682011
1528079	1	3681737	3687048	18	0.0519536	5311	1_3681737	1_3687048
1528080	1	3681737	3687572	19	0.470723	5835	1_3681737	1_3687572
1528081	1	3681737	3690141	14	0.0972222	8404	1_3681737	1_3690141
1528082	1	3681737	3690175	17	6.94444e-05	8438	1_3681737	1_3690175
1542631	1	3681779	3682011	19	0.439753	232	1_3681779	1_3682011
1542632	1	3681779	3687048	18	0.00145985	5269	1_3681779	1_3687048
1542633	1	3681779	3687572	19	0.160495	5793	1_3681779	1_3687572
1542634	1	3681779	3690141	14	0	8362	1_3681779	1_3690141
1542635	1	3681779	3690175	17	0.264143	8396	1_3681779	1_3690175
1557181	1	3682011	3687048	18	0.0608273	5037	1_3682011	1_3687048
1557182	1	3682011	3687572	19	0.340974	5561	1_3682011	1_3687572
1557183	1	3682011	3690141	14	0.0220588	8130	1_3682011	1_3690141
1557184	1	3682011	3690175	17	0.0957447	8164	1_3682011	1_3690175
1564455	1	3687048	3687572	18	0.32756	524	1_3687048	1_3687572
1564456	1	3687048	3690141	14	0.0168539	3093	1_3687048	1_3690141
1564457	1	3687048	3690175	16	0.00189036	3127	1_3687048	1_3690175
1571728	1	3687572	3690141	14	0.0168539	2569	1_3687572	1_3690141
1571729	1	3687572	3690175	17	0.00189394	2603	1_3687572	1_3690175
1579000	1	3690141	3690175	13	0.176309	34	1_3690141	1_3690175
1593541	1	4084531	4084683	19	0.525	152	1_4084531	1_4084683
1593542	1	4084531	4084780	19	0.0104167	249	1_4084531	1_4084780
1593543	1	4084531	4084847	19	0.703125	316	1_4084531	1_4084847
1593544	1	4084531	4084895	19	0.00591856	364	1_4084531	1_4084895
1593545	1	4084531	4085039	19	0.16875	508	1_4084531	1_4085039
1593546	1	4084531	4085046	19	0.16875	515	1_4084531	1_4085046
1593548	1	4084531	4085830	18	0.0769231	1299	1_4084531	1_4085830
1593549	1	4084531	4085833	18	0.0769231	1302	1_4084531	1_4085833
1593550	1	4084531	4085881	18	0.00134228	1350	1_4084531	1_4085881
1593551	1	4084531	4085946	17	0.0960317	1415	1_4084531	1_4085946
1600810	1	4084683	4084780	19	0.155556	97	1_4084683	1_4084780
1600811	1	4084683	4084847	19	0.746667	164	1_4084683	1_4084847
1600812	1	4084683	4084895	19	0.0715909	212	1_4084683	1_4084895
1600813	1	4084683	4085039	19	0.107302	356	1_4084683	1_4085039
1600814	1	4084683	4085046	19	0.107302	363	1_4084683	1_4085046
1600816	1	4084683	4085830	18	0.147929	1147	1_4084683	1_4085830
1600817	1	4084683	4085833	18	0.147929	1150	1_4084683	1_4085833
1600818	1	4084683	4085881	18	0.0372741	1198	1_4084683	1_4085881
1600819	1	4084683	4085946	17	0.32	1263	1_4084683	1_4085946
1608078	1	4084780	4084847	19	0.208333	67	1_4084780	1_4084847
1608079	1	4084780	4084895	19	0.040404	115	1_4084780	1_4084895
1608080	1	4084780	4085039	19	0.05	259	1_4084780	1_4085039
1608081	1	4084780	4085046	19	0.05	266	1_4084780	1_4085046
1608083	1	4084780	4085830	18	0.0226244	1050	1_4084780	1_4085830
1608084	1	4084780	4085833	18	0.0226244	1053	1_4084780	1_4085833
1608085	1	4084780	4085881	18	0.0193447	1101	1_4084780	1_4085881
1608086	1	4084780	4085946	17	0.46875	1166	1_4084780	1_4085946
1615345	1	4084847	4084895	19	0.0320076	48	1_4084847	1_4084895
1615346	1	4084847	4085039	19	0.24	192	1_4084847	1_4085039
1615347	1	4084847	4085046	19	0.24	199	1_4084847	1_4085046
1615349	1	4084847	4085830	18	0.10989	983	1_4084847	1_4085830
1615350	1	4084847	4085833	18	0.10989	986	1_4084847	1_4085833
1615351	1	4084847	4085881	18	0.0119847	1034	1_4084847	1_4085881
1615352	1	4084847	4085946	17	0.433333	1099	1_4084847	1_4085946
1622611	1	4084895	4085039	19	0.0020202	144	1_4084895	1_4085039
1622612	1	4084895	4085046	19	0.0020202	151	1_4084895	1_4085046
1622614	1	4084895	4085830	18	0.0376923	935	1_4084895	1_4085830
1622615	1	4084895	4085833	18	0.0376923	938	1_4084895	1_4085833
1622616	1	4084895	4085881	18	0.121141	986	1_4084895	1_4085881
1622617	1	4084895	4085946	17	0.000462963	1051	1_4084895	1_4085946
1629876	1	4085039	4085046	19	1	7	1_4085039	1_4085046
1629878	1	4085039	4085830	18	0.384615	791	1_4085039	1_4085830
1629879	1	4085039	4085833	18	0.384615	794	1_4085039	1_4085833
1629880	1	4085039	4085881	18	0.226846	842	1_4085039	1_4085881
1629881	1	4085039	4085946	17	0.118519	907	1_4085039	1_4085946
1637141	1	4085046	4085830	18	0.384615	784	1_4085046	1_4085830
1637142	1	4085046	4085833	18	0.384615	787	1_4085046	1_4085833
1637143	1	4085046	4085881	18	0.226846	835	1_4085046	1_4085881
1637144	1	4085046	4085946	17	0.118519	900	1_4085046	1_4085946
1651665	1	4085830	4085833	18	1	3	1_4085830	1_4085833
1651666	1	4085830	4085881	17	0.147947	51	1_4085830	1_4085881
1651667	1	4085830	4085946	17	0.0555556	116	1_4085830	1_4085946
1658926	1	4085833	4085881	17	0.147947	48	1_4085833	1_4085881
1658927	1	4085833	4085946	17	0.0555556	113	1_4085833	1_4085946
1666186	1	4085881	4085946	16	0.0414747	65	1_4085881	1_4085946
1702471	1	5995441	5995996	10	0	555	1_5995441	1_5995996
1702472	1	5995441	5999553	12	0.179546	4112	1_5995441	1_5999553
1702475	1	5995441	6000151	12	0.662954	4710	1_5995441	1_6000151
1702477	1	5995441	6001696	11	0.640667	6255	1_5995441	1_6001696
1702478	1	5995441	6001836	12	0.0755008	6395	1_5995441	1_6001836
1702479	1	5995441	6001844	12	0.0508475	6403	1_5995441	1_6001844
1702480	1	5995441	6001851	12	0.27607	6410	1_5995441	1_6001851
1702481	1	5995441	6001982	12	0.0347601	6541	1_5995441	1_6001982
1702482	1	5995441	6002139	12	0.0347601	6698	1_5995441	1_6002139
1702483	1	5995441	6002250	12	0.00847458	6809	1_5995441	1_6002250
1702484	1	5995441	6002313	10	0.663957	6872	1_5995441	1_6002313
1702485	1	5995441	6002349	12	0.121065	6908	1_5995441	1_6002349
1702486	1	5995441	6002970	11	0.401111	7529	1_5995441	1_6002970
1702487	1	5995441	6002982	12	0.228814	7541	1_5995441	1_6002982
1709725	1	5995996	5999553	13	0.430147	3557	1_5995996	1_5999553
1709728	1	5995996	6000151	13	0.077381	4155	1_5995996	1_6000151
1709730	1	5995996	6001696	13	0.077381	5700	1_5995996	1_6001696
1709731	1	5995996	6001836	13	0	5840	1_5995996	1_6001836
1709732	1	5995996	6001844	13	0.108333	5848	1_5995996	1_6001844
1709733	1	5995996	6001851	13	0	5855	1_5995996	1_6001851
1709734	1	5995996	6001982	13	0.443182	5986	1_5995996	1_6001982
1709735	1	5995996	6002139	13	0.443182	6143	1_5995996	1_6002139
1709736	1	5995996	6002250	13	0.0902778	6254	1_5995996	1_6002250
1709737	1	5995996	6002313	11	0.0152027	6317	1_5995996	1_6002313
1709738	1	5995996	6002349	13	0.430147	6353	1_5995996	1_6002349
1709739	1	5995996	6002970	12	0.0508475	6974	1_5995996	1_6002970
1709740	1	5995996	6002982	12	0.448598	6986	1_5995996	1_6002982
1716978	1	5999553	5999634	18	0.040724	81	1_5999553	1_5999634
1716980	1	5999553	6000151	18	0.138462	598	1_5999553	1_6000151
1716982	1	5999553	6001696	17	0.117925	2143	1_5999553	1_6001696
1716983	1	5999553	6001836	18	0.00854701	2283	1_5999553	1_6001836
1716984	1	5999553	6001844	18	0	2291	1_5999553	1_6001844
1716985	1	5999553	6001851	18	0.307692	2298	1_5999553	1_6001851
1716986	1	5999553	6001982	18	0.741321	2429	1_5999553	1_6001982
1716987	1	5999553	6002139	18	0.741321	2586	1_5999553	1_6002139
1716988	1	5999553	6002250	18	0.0106509	2697	1_5999553	1_6002250
1716989	1	5999553	6002313	16	0.1875	2760	1_5999553	1_6002313
1716990	1	5999553	6002349	18	0.0551396	2796	1_5999553	1_6002349
1716991	1	5999553	6002970	17	0.137972	3417	1_5999553	1_6002970
1716992	1	5999553	6002982	17	0.109484	3429	1_5999553	1_6002982
1716993	1	5999553	6009116	18	0.0769231	9563	1_5999553	1_6009116
1724231	1	5999634	6000151	19	0.040404	517	1_5999634	1_6000151
1724233	1	5999634	6001696	18	0.0470588	2062	1_5999634	1_6001696
1724234	1	5999634	6001836	19	0.00907029	2202	1_5999634	1_6001836
1724235	1	5999634	6001844	19	0.0148148	2210	1_5999634	1_6001844
1724236	1	5999634	6001851	19	0	2217	1_5999634	1_6001851
1724237	1	5999634	6001982	19	0.0223133	2348	1_5999634	1_6001982
1724238	1	5999634	6002139	19	0.0223133	2505	1_5999634	1_6002139
1724239	1	5999634	6002250	19	0.0198413	2616	1_5999634	1_6002250
1724240	1	5999634	6002313	17	0.0361607	2679	1_5999634	1_6002313
1724241	1	5999634	6002349	19	0.0223133	2715	1_5999634	1_6002349
1724242	1	5999634	6002970	18	0.0324544	3336	1_5999634	1_6002970
1724243	1	5999634	6002982	17	0.000411184	3348	1_5999634	1_6002982
1724244	1	5999634	6009116	19	0	9482	1_5999634	1_6009116
1738732	1	6000151	6001696	18	1	1545	1_6000151	1_6001696
1738733	1	6000151	6001836	19	0.118738	1685	1_6000151	1_6001836
1738734	1	6000151	6001844	19	0.0320076	1693	1_6000151	1_6001844
1738735	1	6000151	6001851	19	0.242898	1700	1_6000151	1_6001851
1738736	1	6000151	6001982	19	0.0301788	1831	1_6000151	1_6001982
1738737	1	6000151	6002139	19	0.0301788	1988	1_6000151	1_6002139
1738738	1	6000151	6002250	19	0.000649351	2099	1_6000151	1_6002250
1738739	1	6000151	6002313	17	0.545563	2162	1_6000151	1_6002313
1738740	1	6000151	6002349	19	0.141673	2198	1_6000151	1_6002349
1738741	1	6000151	6002970	18	0.613077	2819	1_6000151	1_6002970
1738742	1	6000151	6002982	17	0.349718	2831	1_6000151	1_6002982
1738743	1	6000151	6009116	19	0.0269886	8965	1_6000151	1_6009116
1753228	1	6001696	6001836	18	0.13913	140	1_6001696	1_6001836
1753229	1	6001696	6001844	18	0.01	148	1_6001696	1_6001844
1753230	1	6001696	6001851	18	0.253125	155	1_6001696	1_6001851
1753231	1	6001696	6001982	18	0.0442478	286	1_6001696	1_6001982
1753232	1	6001696	6002139	18	0.0442478	443	1_6001696	1_6002139
1753233	1	6001696	6002250	18	0.00357143	554	1_6001696	1_6002250
1753234	1	6001696	6002313	16	0.533333	617	1_6001696	1_6002313
1753235	1	6001696	6002349	18	0.127876	653	1_6001696	1_6002349
1753236	1	6001696	6002970	17	0.718194	1274	1_6001696	1_6002970
1753237	1	6001696	6002982	16	0.360639	1286	1_6001696	1_6002982
1753238	1	6001696	6009116	18	0.0676	7420	1_6001696	1_6009116
1760475	1	6001836	6001844	19	0.0435374	8	1_6001836	1_6001844
1760476	1	6001836	6001851	19	0.0969388	15	1_6001836	1_6001851
1760477	1	6001836	6001982	19	0.00677484	146	1_6001836	1_6001982
1760478	1	6001836	6002139	19	0.00677484	303	1_6001836	1_6002139
1760479	1	6001836	6002250	19	0.058309	414	1_6001836	1_6002250
1760480	1	6001836	6002313	17	0.0850498	477	1_6001836	1_6002313
1760481	1	6001836	6002349	19	0.0703413	513	1_6001836	1_6002349
1760482	1	6001836	6002970	18	0.149925	1134	1_6001836	1_6002970
1760483	1	6001836	6002982	17	0.118508	1146	1_6001836	1_6002982
1760484	1	6001836	6009116	19	0.0969388	7280	1_6001836	1_6009116
1767721	1	6001844	6001851	19	0.0395833	7	1_6001844	1_6001851
1767722	1	6001844	6001982	19	0.107104	138	1_6001844	1_6001982
1767723	1	6001844	6002139	19	0.107104	295	1_6001844	1_6002139
1767724	1	6001844	6002250	19	0.746667	406	1_6001844	1_6002250
1767725	1	6001844	6002313	17	0.0309066	469	1_6001844	1_6002313
1767726	1	6001844	6002349	19	0.0110656	505	1_6001844	1_6002349
1767727	1	6001844	6002970	18	0.00246305	1126	1_6001844	1_6002970
1767728	1	6001844	6002982	17	0.214442	1138	1_6001844	1_6002982
1767729	1	6001844	6009116	19	0.35625	7272	1_6001844	1_6009116
1774966	1	6001851	6001982	19	0.311475	131	1_6001851	1_6001982
1774967	1	6001851	6002139	19	0.311475	288	1_6001851	1_6002139
1774968	1	6001851	6002250	19	0.0339286	399	1_6001851	1_6002250
1774969	1	6001851	6002313	17	0.379464	462	1_6001851	1_6002313
1774970	1	6001851	6002349	19	0.311475	498	1_6001851	1_6002349
1774971	1	6001851	6002970	18	0.282483	1119	1_6001851	1_6002970
1774972	1	6001851	6002982	17	0.0180642	1131	1_6001851	1_6002982
1774973	1	6001851	6009116	19	0.140625	7265	1_6001851	1_6009116
1782210	1	6001982	6002139	19	1	157	1_6001982	1_6002139
1782211	1	6001982	6002250	19	0.143443	268	1_6001982	1_6002250
1782212	1	6001982	6002313	17	0.0686429	331	1_6001982	1_6002313
1782213	1	6001982	6002349	19	0.142166	367	1_6001982	1_6002349
1782214	1	6001982	6002970	18	0.0881904	988	1_6001982	1_6002970
1782215	1	6001982	6002982	17	0.235387	1000	1_6001982	1_6002982
1782216	1	6001982	6009116	19	0.175205	7134	1_6001982	1_6009116
1789453	1	6002139	6002250	19	0.143443	111	1_6002139	1_6002250
1789454	1	6002139	6002313	17	0.0686429	174	1_6002139	1_6002313
1789455	1	6002139	6002349	19	0.142166	210	1_6002139	1_6002349
1789456	1	6002139	6002970	18	0.0881904	831	1_6002139	1_6002970
1789457	1	6002139	6002982	17	0.235387	843	1_6002139	1_6002982
1789458	1	6002139	6009116	19	0.175205	6977	1_6002139	1_6009116
1796695	1	6002250	6002313	17	0.0629762	63	1_6002250	1_6002313
1796696	1	6002250	6002349	19	0.0299766	99	1_6002250	1_6002349
1796697	1	6002250	6002970	18	0.00212202	720	1_6002250	1_6002970
1796698	1	6002250	6002982	17	0.182692	732	1_6002250	1_6002982
1796699	1	6002250	6009116	19	0.305357	6866	1_6002250	1_6009116
1803936	1	6002313	6002349	17	0.208286	36	1_6002313	1_6002349
1803937	1	6002313	6002970	16	0.724638	657	1_6002313	1_6002970
1803938	1	6002313	6002982	15	0.404095	669	1_6002313	1_6002982
1803939	1	6002313	6009116	17	0.0607143	6803	1_6002313	1_6009116
1811176	1	6002349	6002970	18	0.0718391	621	1_6002349	1_6002970
1811177	1	6002349	6002982	17	0.410592	633	1_6002349	1_6002982
1811178	1	6002349	6009116	19	0	6767	1_6002349	1_6009116
1818415	1	6002970	6002982	16	0.336842	12	1_6002970	1_6002982
1818416	1	6002970	6009116	18	0.174569	6146	1_6002970	1_6009116
1825653	1	6002982	6009116	17	5.57538e-05	6134	1_6002982	1_6009116
1832890	1	6009116	6013128	17	0.49358	4012	1_6009116	1_6013128
1832891	1	6009116	6015235	12	0.174818	6119	1_6009116	1_6015235
1840126	1	6013128	6015235	12	0.0142857	2107	1_6013128	1_6015235
1854596	1	6041861	6041883	18	0.0196078	22	1_6041861	1_6041883
1854597	1	6041861	6041894	19	1	33	1_6041861	1_6041894
1854598	1	6041861	6041904	18	0.0784314	43	1_6041861	1_6041904
1854599	1	6041861	6042077	19	1	216	1_6041861	1_6042077
1854600	1	6041861	6042095	16	1	234	1_6041861	1_6042095
1854601	1	6041861	6042100	18	0.107563	239	1_6041861	1_6042100
1854602	1	6041861	6042289	16	1	428	1_6041861	1_6042289
1854603	1	6041861	6042295	16	1	434	1_6041861	1_6042295
1869060	1	6041883	6041894	18	0.0196078	11	1_6041883	1_6041894
1869061	1	6041883	6041904	18	0.694444	21	1_6041883	1_6041904
1869062	1	6041883	6042077	18	0.0196078	194	1_6041883	1_6042077
1869063	1	6041883	6042095	16	0.026087	212	1_6041883	1_6042095
1869064	1	6041883	6042100	17	0.300682	217	1_6041883	1_6042100
1869065	1	6041883	6042289	15	0.0178571	406	1_6041883	1_6042289
1869066	1	6041883	6042295	15	0.0178571	412	1_6041883	1_6042295
1869068	1	6041883	6043190	12	0.490196	1307	1_6041883	1_6043190
1876291	1	6041894	6041904	18	0.0784314	10	1_6041894	1_6041904
1876292	1	6041894	6042077	19	1	183	1_6041894	1_6042077
1876293	1	6041894	6042095	16	1	201	1_6041894	1_6042095
1876294	1	6041894	6042100	18	0.107563	206	1_6041894	1_6042100
1876295	1	6041894	6042289	16	1	395	1_6041894	1_6042289
1876296	1	6041894	6042295	16	1	401	1_6041894	1_6042295
1883521	1	6041904	6042077	18	0.0784314	173	1_6041904	1_6042077
1883522	1	6041904	6042095	16	0.0724638	191	1_6041904	1_6042095
1883523	1	6041904	6042100	17	0.160303	196	1_6041904	1_6042100
1883524	1	6041904	6042289	15	0.285714	385	1_6041904	1_6042289
1883525	1	6041904	6042295	15	0.285714	391	1_6041904	1_6042295
1883527	1	6041904	6043190	12	0.294118	1286	1_6041904	1_6043190
1890750	1	6042077	6042095	16	1	18	1_6042077	1_6042095
1890751	1	6042077	6042100	18	0.107563	23	1_6042077	1_6042100
1890752	1	6042077	6042289	16	1	212	1_6042077	1_6042289
1890753	1	6042077	6042295	16	1	218	1_6042077	1_6042295
1897978	1	6042095	6042100	16	0.105376	5	1_6042095	1_6042100
1897979	1	6042095	6042289	14	1	194	1_6042095	1_6042289
1897980	1	6042095	6042295	14	1	200	1_6042095	1_6042295
1905205	1	6042100	6042289	15	0.116795	189	1_6042100	1_6042289
1905206	1	6042100	6042295	15	0.116795	195	1_6042100	1_6042295
1905208	1	6042100	6043190	12	0.0213904	1090	1_6042100	1_6043190
1912431	1	6042289	6042295	16	1	6	1_6042289	1_6042295
1941325	1	6121403	6122553	15	0.175824	1150	1_6121403	1_6122553
1941326	1	6121403	6122895	14	0.16875	1492	1_6121403	1_6122895
1941328	1	6121403	6128289	15	0.0169133	6886	1_6121403	1_6128289
1948546	1	6122553	6122895	12	0.06	342	1_6122553	1_6122895
1948548	1	6122553	6128289	13	0.552826	5736	1_6122553	1_6128289
1955767	1	6122895	6128289	12	0.139952	5394	1_6122895	1_6128289
1977420	1	6145817	6146427	12	0.7	610	1_6145817	1_6146427
1977421	1	6145817	6146796	12	0.00510204	979	1_6145817	1_6146796
1977422	1	6145817	6147084	12	0.649351	1267	1_6145817	1_6147084
1984636	1	6146427	6146796	19	0.0952381	369	1_6146427	1_6146796
1984637	1	6146427	6147084	19	0.365017	657	1_6146427	1_6147084
1991851	1	6146796	6147084	19	0.0952381	288	1_6146796	1_6147084
2013490	1	7846444	7846780	15	1	336	1_7846444	1_7846780
2013491	1	7846444	7847125	15	0.0520833	681	1_7846444	1_7847125
2013492	1	7846444	7847252	16	0.686722	808	1_7846444	1_7847252
2013493	1	7846444	7847286	16	0.155556	842	1_7846444	1_7847286
2020701	1	7846780	7847125	16	0.00909091	345	1_7846780	1_7847125
2020702	1	7846780	7847252	18	0.59431	472	1_7846780	1_7847252
2020703	1	7846780	7847286	18	0.110672	506	1_7846780	1_7847286
2027911	1	7847125	7847252	17	0.319527	127	1_7847125	1_7847252
2027912	1	7847125	7847286	17	0.0850498	161	1_7847125	1_7847286
2035120	1	7847252	7847286	19	0.20898	34	1_7847252	1_7847286
2049535	1	7891621	7891624	15	1	3	1_7891621	1_7891624
2063946	1	7935152	7940355	13	1	5203	1_7935152	1_7940355
2063947	1	7935152	7940718	13	1	5566	1_7935152	1_7940718
2071150	1	7940355	7940718	18	1	363	1_7940355	1_7940718
2092756	1	8127549	8135178	11	1	7629	1_8127549	1_8135178
2099956	1	8135178	8137921	17	0.0133929	2743	1_8135178	1_8137921
2143137	1	10231169	10231341	19	0.225469	172	1_10231169	1_10231341
2143140	1	10231169	10231812	19	0.359667	643	1_10231169	1_10231812
2143141	1	10231169	10232013	19	0.359667	844	1_10231169	1_10232013
2143142	1	10231169	10234407	19	0.790311	3238	1_10231169	1_10234407
2164713	1	10231341	10231812	19	0.692553	471	1_10231341	1_10231812
2164714	1	10231341	10232013	19	0.692553	672	1_10231341	1_10232013
2164715	1	10231341	10234407	19	0.330775	3066	1_10231341	1_10234407
2186278	1	10231812	10232013	19	1	201	1_10231812	1_10232013
2186279	1	10231812	10234407	19	0.381293	2595	1_10231812	1_10234407
2193465	1	10232013	10234407	19	0.381293	2394	1_10232013	1_10234407
2215031	1	10302517	10305885	10	0.0147783	3368	1_10302517	1_10305885
2215035	1	10302517	10306112	10	0.183673	3595	1_10302517	1_10306112
2215036	1	10302517	10306133	10	0.183673	3616	1_10302517	1_10306133
2215038	1	10302517	10311058	10	0.183673	8541	1_10302517	1_10311058
2222213	1	10302533	10305885	10	0.0963139	3352	1_10302533	1_10305885
2222217	1	10302533	10306112	10	0.0517241	3579	1_10302533	1_10306112
2222218	1	10302533	10306133	10	0.0517241	3600	1_10302533	1_10306133
2272463	1	10304641	10306112	10	0.0963139	1471	1_10304641	1_10306112
2272469	1	10304641	10311508	11	0.030625	6867	1_10304641	1_10311508
2272470	1	10304641	10312912	11	0.0578704	8271	1_10304641	1_10312912
2272472	1	10304641	10312979	10	0.208333	8338	1_10304641	1_10312979
2272474	1	10304641	10313059	11	0.245245	8418	1_10304641	1_10313059
2293978	1	10305830	10305885	14	0.438555	55	1_10305830	1_10305885
2293981	1	10305830	10306097	12	0.714286	267	1_10305830	1_10306097
2293982	1	10305830	10306112	14	0.679317	282	1_10305830	1_10306112
2293983	1	10305830	10306133	13	0.518519	303	1_10305830	1_10306133
2293985	1	10305830	10311058	12	0.438961	5228	1_10305830	1_10311058
2293988	1	10305830	10311508	14	0.837321	5678	1_10305830	1_10311508
2293989	1	10305830	10312912	14	0.399763	7082	1_10305830	1_10312912
2293991	1	10305830	10312979	14	0.0933998	7149	1_10305830	1_10312979
2293992	1	10305830	10313020	13	0.458333	7190	1_10305830	1_10313020
2293993	1	10305830	10313059	14	0.535885	7229	1_10305830	1_10313059
2301150	1	10305885	10305932	10	0.510204	47	1_10305885	1_10305932
2301151	1	10305885	10305944	10	0.243902	59	1_10305885	1_10305944
2301152	1	10305885	10306097	13	0.0182292	212	1_10305885	1_10306097
2301153	1	10305885	10306112	16	0.426087	227	1_10305885	1_10306112
2301154	1	10305885	10306133	14	0.371014	248	1_10305885	1_10306133
2301156	1	10305885	10311058	14	0.22832	5173	1_10305885	1_10311058
2301159	1	10305885	10311508	15	0.261763	5623	1_10305885	1_10311508
2301160	1	10305885	10312912	15	0.314065	7027	1_10305885	1_10312912
2301162	1	10305885	10312979	15	0.375	7094	1_10305885	1_10312979
2301163	1	10305885	10313020	14	0.0362319	7135	1_10305885	1_10313020
2301164	1	10305885	10313059	16	0.26087	7174	1_10305885	1_10313059
2308322	1	10305932	10306097	11	0.0680556	165	1_10305932	1_10306097
2308323	1	10305932	10306112	11	0.0047619	180	1_10305932	1_10306112
2308324	1	10305932	10306133	11	0.0047619	201	1_10305932	1_10306133
2308326	1	10305932	10311058	10	0.047619	5126	1_10305932	1_10311058
2308329	1	10305932	10311508	11	0.0222222	5576	1_10305932	1_10311508
2308330	1	10305932	10312912	10	0.126984	6980	1_10305932	1_10312912
2308332	1	10305932	10312979	10	0.0625	7047	1_10305932	1_10312979
2308334	1	10305932	10313059	11	0.01	7127	1_10305932	1_10313059
2315491	1	10305944	10306097	10	0.609756	153	1_10305944	1_10306097
2315492	1	10305944	10306112	10	0.512195	168	1_10305944	1_10306112
2315493	1	10305944	10306133	10	0.512195	189	1_10305944	1_10306133
2315495	1	10305944	10311058	10	0.390244	5114	1_10305944	1_10311058
2315498	1	10305944	10311508	10	0.00406504	5564	1_10305944	1_10311508
2315502	1	10305944	10313020	10	0.0940767	7076	1_10305944	1_10313020
2315503	1	10305944	10313059	10	0.0243902	7115	1_10305944	1_10313059
2322660	1	10306097	10306112	14	0.3	15	1_10306097	1_10306112
2322661	1	10306097	10306133	14	0.3	36	1_10306097	1_10306133
2322663	1	10306097	10311058	13	0.31002	4961	1_10306097	1_10311058
2322666	1	10306097	10311508	14	0.173611	5411	1_10306097	1_10311508
2322667	1	10306097	10312912	12	0.284091	6815	1_10306097	1_10312912
2322669	1	10306097	10312979	13	0.0800265	6882	1_10306097	1_10312979
2322670	1	10306097	10313020	12	0.333333	6923	1_10306097	1_10313020
2322671	1	10306097	10313059	14	0.0833333	6962	1_10306097	1_10313059
2329828	1	10306112	10306133	15	1	21	1_10306112	1_10306133
2329830	1	10306112	10311058	15	0.793388	4946	1_10306112	1_10311058
2329833	1	10306112	10311508	15	0.513742	5396	1_10306112	1_10311508
2329834	1	10306112	10312912	15	0.558699	6800	1_10306112	1_10312912
2329836	1	10306112	10312979	15	0.223214	6867	1_10306112	1_10312979
2329837	1	10306112	10313020	14	0.277049	6908	1_10306112	1_10313020
2329838	1	10306112	10313059	16	0.608421	6947	1_10306112	1_10313059
2336996	1	10306133	10311058	14	0.755245	4925	1_10306133	1_10311058
2336999	1	10306133	10311508	14	0.3	5375	1_10306133	1_10311508
2337000	1	10306133	10312912	13	0.361607	6779	1_10306133	1_10312912
2337002	1	10306133	10312979	14	0.109091	6846	1_10306133	1_10312979
2337003	1	10306133	10313020	12	0.111111	6887	1_10306133	1_10313020
2337004	1	10306133	10313059	14	0.4	6926	1_10306133	1_10313059
2351328	1	10311058	10311508	13	0.31002	450	1_10311058	1_10311508
2351329	1	10311058	10312912	13	0.589605	1854	1_10311058	1_10312912
2351331	1	10311058	10312979	13	0.0116959	1921	1_10311058	1_10312979
2351332	1	10311058	10313020	13	0.288095	1962	1_10311058	1_10313020
2351333	1	10311058	10313059	14	0.409836	2001	1_10311058	1_10313059
2372815	1	10311508	10312912	15	0.527616	1404	1_10311508	1_10312912
2372817	1	10311508	10312979	16	0.109091	1471	1_10311508	1_10312979
2372818	1	10311508	10313020	15	0.583774	1512	1_10311508	1_10313020
2372819	1	10311508	10313059	17	0.583927	1551	1_10311508	1_10313059
2379977	1	10312912	10312979	15	0.172585	67	1_10312912	1_10312979
2379978	1	10312912	10313020	14	0.449438	108	1_10312912	1_10313020
2379979	1	10312912	10313059	16	0.595238	147	1_10312912	1_10313059
2394295	1	10312979	10313020	14	0.0025	41	1_10312979	1_10313020
2394296	1	10312979	10313059	16	0.497799	80	1_10312979	1_10313059
2401453	1	10313020	10313059	16	0.5	39	1_10313020	1_10313059
2415766	1	10369355	10369447	14	0.59893	92	1_10369355	1_10369447
2415767	1	10369355	10369475	14	0.0636364	120	1_10369355	1_10369475
2415768	1	10369355	10369526	15	0.842193	171	1_10369355	1_10369526
2422921	1	10369447	10369475	15	0.113636	28	1_10369447	1_10369475
2422922	1	10369447	10369526	13	0.3704	79	1_10369447	1_10369526
2430075	1	10369475	10369526	13	0.151936	51	1_10369475	1_10369526
2444381	1	10380759	10383991	12	0.864	3232	1_10380759	1_10383991
2444383	1	10380759	10384018	10	0.601113	3259	1_10380759	1_10384018
2444385	1	10380759	10389581	10	0.0819672	8822	1_10380759	1_10389581
2444386	1	10380759	10389632	12	0.0666667	8873	1_10380759	1_10389632
2444387	1	10380759	10389842	12	0.0727273	9083	1_10380759	1_10389842
2444388	1	10380759	10389925	13	0.057971	9166	1_10380759	1_10389925
2444389	1	10380759	10389941	13	0.126482	9182	1_10380759	1_10389941
2458681	1	10383991	10384004	10	0.026455	13	1_10383991	1_10384004
2458682	1	10383991	10384018	11	0.628102	27	1_10383991	1_10384018
2458683	1	10383991	10384019	10	0.268293	28	1_10383991	1_10384019
2458684	1	10383991	10389581	10	0.15873	5590	1_10383991	1_10389581
2458685	1	10383991	10389632	12	0.024	5641	1_10383991	1_10389632
2458686	1	10383991	10389842	12	0.0981818	5851	1_10383991	1_10389842
2458687	1	10383991	10389925	13	0.0767045	5934	1_10383991	1_10389925
2458688	1	10383991	10389941	13	0.167355	5950	1_10383991	1_10389941
2465830	1	10384004	10384018	10	0.217687	14	1_10384004	1_10384018
2465831	1	10384004	10384019	10	0.047619	15	1_10384004	1_10384019
2465835	1	10384004	10389925	11	0.388889	5921	1_10384004	1_10389925
2465836	1	10384004	10389941	11	0.206429	5937	1_10384004	1_10389941
2472978	1	10384018	10384019	10	0.111498	1	1_10384018	1_10384019
2472980	1	10384018	10389632	10	0.00510204	5614	1_10384018	1_10389632
2472981	1	10384018	10389842	10	0.00226757	5824	1_10384018	1_10389842
2472982	1	10384018	10389925	11	0.00645161	5907	1_10384018	1_10389925
2472983	1	10384018	10389941	11	0.0439068	5923	1_10384018	1_10389941
2480128	1	10384019	10389925	11	0.0434783	5906	1_10384019	1_10389925
2480129	1	10384019	10389941	11	0.23	5922	1_10384019	1_10389941
2487271	1	10389581	10389632	12	0.0385208	51	1_10389581	1_10389632
2487272	1	10389581	10389842	11	0.0480769	261	1_10389581	1_10389842
2487273	1	10389581	10389925	13	0.0122549	344	1_10389581	1_10389925
2487274	1	10389581	10389941	13	0.0180481	360	1_10389581	1_10389941
2487276	1	10389581	10395844	13	0.0168067	6263	1_10389581	1_10395844
2487277	1	10389581	10395856	13	0.0533681	6275	1_10389581	1_10395856
2487278	1	10389581	10395865	12	0.000484262	6284	1_10389581	1_10395865
2487279	1	10389581	10395880	13	0.0168067	6299	1_10389581	1_10395880
2487280	1	10389581	10395883	13	0.0286169	6302	1_10389581	1_10395883
2487282	1	10389581	10395922	13	0.00588235	6341	1_10389581	1_10395922
2487283	1	10389581	10397376	11	0.0216346	7795	1_10389581	1_10397376
2487284	1	10389581	10397422	12	0.000484262	7841	1_10389581	1_10397422
2487285	1	10389581	10397433	12	0.0585956	7852	1_10389581	1_10397433
2487286	1	10389581	10397454	13	0.0829504	7873	1_10389581	1_10397454
2487287	1	10389581	10397460	12	0.05	7879	1_10389581	1_10397460
2487288	1	10389581	10397463	12	0.0585956	7882	1_10389581	1_10397463
2487289	1	10389581	10397519	12	0	7938	1_10389581	1_10397519
2487290	1	10389581	10397531	12	0.000484262	7950	1_10389581	1_10397531
2487292	1	10389581	10397570	11	0.198381	7989	1_10389581	1_10397570
2487295	1	10389581	10397923	13	0.0962567	8342	1_10389581	1_10397923
2487297	1	10389581	10398066	13	0.124205	8485	1_10389581	1_10398066
2487299	1	10389581	10398897	12	0	9316	1_10389581	1_10398897
2487300	1	10389581	10398919	13	0.0313725	9338	1_10389581	1_10398919
2487301	1	10389581	10398963	12	0.0222222	9382	1_10389581	1_10398963
2487302	1	10389581	10398969	12	0.0222222	9388	1_10389581	1_10398969
2487303	1	10389581	10399000	13	0.00163399	9419	1_10389581	1_10399000
2487304	1	10389581	10399001	13	0.00163399	9420	1_10389581	1_10399001
2487305	1	10389581	10399022	13	0.00163399	9441	1_10389581	1_10399022
2487306	1	10389581	10399152	12	0.0222222	9571	1_10389581	1_10399152
2494416	1	10389632	10389842	12	0.454545	210	1_10389632	1_10389842
2494417	1	10389632	10389925	16	0.047619	293	1_10389632	1_10389925
2494418	1	10389632	10389941	16	0.00854701	309	1_10389632	1_10389941
2494420	1	10389632	10395844	16	0.0666667	6212	1_10389632	1_10395844
2494421	1	10389632	10395856	16	0.0957854	6224	1_10389632	1_10395856
2494422	1	10389632	10395865	16	0.151515	6233	1_10389632	1_10395865
2494423	1	10389632	10395880	16	0.0291262	6248	1_10389632	1_10395880
2494424	1	10389632	10395883	16	0.0107527	6251	1_10389632	1_10395883
2494426	1	10389632	10395922	16	0.151515	6290	1_10389632	1_10395922
2494427	1	10389632	10397376	14	0.037296	7744	1_10389632	1_10397376
2494428	1	10389632	10397422	16	0	7790	1_10389632	1_10397422
2494429	1	10389632	10397433	16	0.0222222	7801	1_10389632	1_10397433
2494430	1	10389632	10397454	16	0	7822	1_10389632	1_10397454
2494431	1	10389632	10397460	15	0.004914	7828	1_10389632	1_10397460
2494432	1	10389632	10397463	16	0.0222222	7831	1_10389632	1_10397463
2494433	1	10389632	10397519	14	0.282051	7887	1_10389632	1_10397519
2494434	1	10389632	10397531	16	0.151515	7899	1_10389632	1_10397531
2494435	1	10389632	10397550	13	0.000537634	7918	1_10389632	1_10397550
2494436	1	10389632	10397570	15	0.0125392	7938	1_10389632	1_10397570
2494437	1	10389632	10397643	11	0.010582	8011	1_10389632	1_10397643
2494438	1	10389632	10397645	11	0.010582	8013	1_10389632	1_10397645
2494439	1	10389632	10397923	16	0.047619	8291	1_10389632	1_10397923
2494441	1	10389632	10398066	16	0	8434	1_10389632	1_10398066
2494443	1	10389632	10398897	14	0.151515	9265	1_10389632	1_10398897
2494444	1	10389632	10398919	15	0.125	9287	1_10389632	1_10398919
2494445	1	10389632	10398963	15	0.185606	9331	1_10389632	1_10398963
2494446	1	10389632	10398969	15	0.185606	9337	1_10389632	1_10398969
2494447	1	10389632	10399000	16	0.132275	9368	1_10389632	1_10399000
2494448	1	10389632	10399001	16	0.132275	9369	1_10389632	1_10399001
2494449	1	10389632	10399022	16	0.132275	9390	1_10389632	1_10399022
2494450	1	10389632	10399152	15	0.0740741	9520	1_10389632	1_10399152
2501560	1	10389842	10389925	13	1	83	1_10389842	1_10389925
2501561	1	10389842	10389941	13	0.458333	99	1_10389842	1_10389941
2501563	1	10389842	10395844	13	0.388441	6002	1_10389842	1_10395844
2501564	1	10389842	10395856	13	0.409091	6014	1_10389842	1_10395856
2501565	1	10389842	10395865	13	0.0714286	6023	1_10389842	1_10395865
2501566	1	10389842	10395880	13	0.101626	6038	1_10389842	1_10395880
2501567	1	10389842	10395883	13	0.260163	6041	1_10389842	1_10395883
2501569	1	10389842	10395922	13	0.0714286	6080	1_10389842	1_10395922
2501570	1	10389842	10397376	12	0.00154083	7534	1_10389842	1_10397376
2501571	1	10389842	10397422	13	0.0520833	7580	1_10389842	1_10397422
2501572	1	10389842	10397433	13	0.0714286	7591	1_10389842	1_10397433
2501573	1	10389842	10397454	13	0.133333	7612	1_10389842	1_10397454
2501574	1	10389842	10397460	12	0.181818	7618	1_10389842	1_10397460
2501575	1	10389842	10397463	13	0.0714286	7621	1_10389842	1_10397463
2501576	1	10389842	10397519	13	1	7677	1_10389842	1_10397519
2501577	1	10389842	10397531	13	0.0714286	7689	1_10389842	1_10397531
2501579	1	10389842	10397570	12	0.143585	7728	1_10389842	1_10397570
2501582	1	10389842	10397923	13	0.025	8081	1_10389842	1_10397923
2501584	1	10389842	10398066	13	0.0315657	8224	1_10389842	1_10398066
2501586	1	10389842	10398897	11	0.0571429	9055	1_10389842	1_10398897
2501587	1	10389842	10398919	13	0.1875	9077	1_10389842	1_10398919
2501588	1	10389842	10398963	12	0.181818	9121	1_10389842	1_10398963
2501589	1	10389842	10398969	12	0.181818	9127	1_10389842	1_10398969
2501590	1	10389842	10399000	13	0.133333	9158	1_10389842	1_10399000
2501591	1	10389842	10399001	13	0.133333	9159	1_10389842	1_10399001
2501592	1	10389842	10399022	13	0.133333	9180	1_10389842	1_10399022
2501594	1	10389842	10399823	10	0.444444	9981	1_10389842	1_10399823
2501595	1	10389842	10399827	11	0.0571429	9985	1_10389842	1_10399827
2508703	1	10389925	10389941	18	0.714851	16	1_10389925	1_10389941
2508705	1	10389925	10395844	18	0.217391	5919	1_10389925	1_10395844
2508706	1	10389925	10395856	18	0.239604	5931	1_10389925	1_10395856
2508707	1	10389925	10395865	17	0.0727273	5940	1_10389925	1_10395865
2508708	1	10389925	10395880	18	0.00625	5955	1_10389925	1_10395880
2508709	1	10389925	10395883	18	0.0914286	5958	1_10389925	1_10395883
2508711	1	10389925	10395922	18	0.1	5997	1_10389925	1_10395922
2508712	1	10389925	10397376	15	0.002079	7451	1_10389925	1_10397376
2508713	1	10389925	10397422	17	0.000462963	7497	1_10389925	1_10397422
2508714	1	10389925	10397433	17	0.0727273	7508	1_10389925	1_10397433
2508715	1	10389925	10397454	18	0.04	7529	1_10389925	1_10397454
2508716	1	10389925	10397460	17	0.0674603	7535	1_10389925	1_10397460
2508717	1	10389925	10397463	17	0.0727273	7538	1_10389925	1_10397463
2508718	1	10389925	10397519	16	1	7594	1_10389925	1_10397519
2508719	1	10389925	10397531	17	0.0727273	7606	1_10389925	1_10397531
2508720	1	10389925	10397550	14	0.00777874	7625	1_10389925	1_10397550
2508721	1	10389925	10397570	16	0.0809191	7645	1_10389925	1_10397570
2508722	1	10389925	10397643	13	0.0497543	7718	1_10389925	1_10397643
2508723	1	10389925	10397645	13	0.0497543	7720	1_10389925	1_10397645
2508724	1	10389925	10397923	18	0.04	7998	1_10389925	1_10397923
2508726	1	10389925	10398066	18	0.15625	8141	1_10389925	1_10398066
2508728	1	10389925	10398897	16	0.0837607	8972	1_10389925	1_10398897
2508729	1	10389925	10398919	17	0.00036075	8994	1_10389925	1_10398919
2508730	1	10389925	10398963	17	0.00544218	9038	1_10389925	1_10398963
2508731	1	10389925	10398969	17	0.00544218	9044	1_10389925	1_10398969
2508732	1	10389925	10399000	18	0.01	9075	1_10389925	1_10399000
2508733	1	10389925	10399001	18	0.01	9076	1_10389925	1_10399001
2508734	1	10389925	10399022	18	0.01	9097	1_10389925	1_10399022
2508735	1	10389925	10399152	17	0.0933333	9227	1_10389925	1_10399152
2508736	1	10389925	10399823	14	0.0030303	9898	1_10389925	1_10399823
2508737	1	10389925	10399827	16	0.0769231	9902	1_10389925	1_10399827
2508738	1	10389925	10399886	17	0.00544218	9961	1_10389925	1_10399886
2515846	1	10389941	10395844	18	0.0430478	5903	1_10389941	1_10395844
2515847	1	10389941	10395856	18	0.0612685	5915	1_10389941	1_10395856
2515848	1	10389941	10395865	17	0.00036075	5924	1_10389941	1_10395865
2515849	1	10389941	10395880	18	0.000309406	5939	1_10389941	1_10395880
2515850	1	10389941	10395883	18	0.00707214	5942	1_10389941	1_10395883
2515852	1	10389941	10395922	18	0.019802	5981	1_10389941	1_10395922
2515853	1	10389941	10397376	15	0.00337838	7435	1_10389941	1_10397376
2515854	1	10389941	10397422	17	0.0330688	7481	1_10389941	1_10397422
2515855	1	10389941	10397433	17	0.00036075	7492	1_10389941	1_10397433
2515856	1	10389941	10397454	18	0.0133861	7513	1_10389941	1_10397454
2515857	1	10389941	10397460	17	0.0301418	7519	1_10389941	1_10397460
2515858	1	10389941	10397463	17	0.00036075	7522	1_10389941	1_10397463
2515859	1	10389941	10397519	16	0.714286	7578	1_10389941	1_10397519
2515860	1	10389941	10397531	17	0.00036075	7590	1_10389941	1_10397531
2515861	1	10389941	10397550	14	0.0299625	7609	1_10389941	1_10397550
2515862	1	10389941	10397570	16	0.00161377	7629	1_10389941	1_10397570
2515863	1	10389941	10397643	13	0.005449	7702	1_10389941	1_10397643
2515864	1	10389941	10397645	13	0.005449	7704	1_10389941	1_10397645
2515865	1	10389941	10397923	18	0.049505	7982	1_10389941	1_10397923
2515867	1	10389941	10398066	18	0.111696	8125	1_10389941	1_10398066
2515869	1	10389941	10398897	16	0.062069	8956	1_10389941	1_10398897
2515870	1	10389941	10398919	17	0.0272405	8978	1_10389941	1_10398919
2515871	1	10389941	10398963	17	0.0492401	9022	1_10389941	1_10398963
2515872	1	10389941	10398969	17	0.0492401	9028	1_10389941	1_10398969
2515873	1	10389941	10399000	18	0.059901	9059	1_10389941	1_10399000
2515874	1	10389941	10399001	18	0.059901	9060	1_10389941	1_10399001
2515875	1	10389941	10399022	18	0.059901	9081	1_10389941	1_10399022
2515876	1	10389941	10399152	17	0.130233	9211	1_10389941	1_10399152
2515877	1	10389941	10399823	14	0.0123288	9882	1_10389941	1_10399823
2515878	1	10389941	10399827	16	0.00383142	9886	1_10389941	1_10399827
2515879	1	10389941	10399886	17	0.0492401	9945	1_10389941	1_10399886
2515881	1	10389941	10399927	18	0.059901	9986	1_10389941	1_10399927
2515882	1	10389941	10399940	18	0.059901	9999	1_10389941	1_10399940
2530126	1	10395844	10395856	19	0.846823	12	1_10395844	1_10395856
2530127	1	10395844	10395865	17	0.017618	21	1_10395844	1_10395865
2530128	1	10395844	10395880	19	0.473308	36	1_10395844	1_10395880
2530129	1	10395844	10395883	19	0.560185	39	1_10395844	1_10395883
2530131	1	10395844	10395922	18	0.0217391	78	1_10395844	1_10395922
2530132	1	10395844	10397376	15	0.306976	1532	1_10395844	1_10397376
2530133	1	10395844	10397422	17	0.209302	1578	1_10395844	1_10397422
2530134	1	10395844	10397433	17	0.655567	1589	1_10395844	1_10397433
2530135	1	10395844	10397454	18	0.502261	1610	1_10395844	1_10397454
2530136	1	10395844	10397460	17	0.527132	1616	1_10395844	1_10397460
2530137	1	10395844	10397463	17	0.655567	1619	1_10395844	1_10397463
2530138	1	10395844	10397519	16	0.257143	1675	1_10395844	1_10397519
2530139	1	10395844	10397531	17	0.017618	1687	1_10395844	1_10397531
2530140	1	10395844	10397550	14	0.54382	1706	1_10395844	1_10397550
2530141	1	10395844	10397570	16	0.583965	1726	1_10395844	1_10397570
2530142	1	10395844	10397643	13	0.520552	1799	1_10395844	1_10397643
2530143	1	10395844	10397645	13	0.520552	1801	1_10395844	1_10397645
2530144	1	10395844	10397923	19	0.00308642	2079	1_10395844	1_10397923
2530146	1	10395844	10398066	19	0.0128601	2222	1_10395844	1_10398066
2530148	1	10395844	10398897	17	0.0878738	3053	1_10395844	1_10398897
2530149	1	10395844	10398919	18	0.316832	3075	1_10395844	1_10398919
2530150	1	10395844	10398963	18	0.361193	3119	1_10395844	1_10398963
2530151	1	10395844	10398969	18	0.361193	3125	1_10395844	1_10398969
2530152	1	10395844	10399000	19	0.366267	3156	1_10395844	1_10399000
2530153	1	10395844	10399001	19	0.366267	3157	1_10395844	1_10399001
2530154	1	10395844	10399022	19	0.366267	3178	1_10395844	1_10399022
2530155	1	10395844	10399152	18	0.318182	3308	1_10395844	1_10399152
2530156	1	10395844	10399823	15	0.348011	3979	1_10395844	1_10399823
2530157	1	10395844	10399827	17	0.0400982	3983	1_10395844	1_10399827
2530158	1	10395844	10399886	18	0.361193	4042	1_10395844	1_10399886
2530160	1	10395844	10399927	19	0.366267	4083	1_10395844	1_10399927
2530161	1	10395844	10399940	19	0.366267	4096	1_10395844	1_10399940
2530162	1	10395844	10399944	19	0.366267	4100	1_10395844	1_10399944
2530163	1	10395844	10399945	19	0.00759734	4101	1_10395844	1_10399945
2530164	1	10395844	10399963	19	0.366267	4119	1_10395844	1_10399963
2530165	1	10395844	10399988	19	0.366267	4144	1_10395844	1_10399988
2530166	1	10395844	10399992	19	0.366267	4148	1_10395844	1_10399992
2530167	1	10395844	10400015	19	0.366267	4171	1_10395844	1_10400015
2530168	1	10395844	10400074	19	0.366267	4230	1_10395844	1_10400074
2530169	1	10395844	10400444	18	0.287129	4600	1_10395844	1_10400444
2530170	1	10395844	10400567	19	0.340278	4723	1_10395844	1_10400567
2537265	1	10395856	10395865	17	0.0710832	9	1_10395856	1_10395865
2537266	1	10395856	10395880	19	0.4702	24	1_10395856	1_10395880
2537267	1	10395856	10395883	19	0.703757	27	1_10395856	1_10395883
2537269	1	10395856	10395922	18	0.0792079	66	1_10395856	1_10395922
2537270	1	10395856	10397376	15	0.27027	1520	1_10395856	1_10397376
2537271	1	10395856	10397422	17	0.299202	1566	1_10395856	1_10397422
2537272	1	10395856	10397433	17	0.83559	1577	1_10395856	1_10397433
2537273	1	10395856	10397454	18	0.469624	1598	1_10395856	1_10397454
2537274	1	10395856	10397460	17	0.48227	1604	1_10395856	1_10397460
2537275	1	10395856	10397463	17	0.83559	1607	1_10395856	1_10397463
2537276	1	10395856	10397519	16	0.277504	1663	1_10395856	1_10397519
2537277	1	10395856	10397531	17	0.0710832	1675	1_10395856	1_10397531
2537278	1	10395856	10397550	14	0.755306	1694	1_10395856	1_10397550
2537279	1	10395856	10397570	16	0.73986	1714	1_10395856	1_10397570
2537280	1	10395856	10397643	13	0.520552	1787	1_10395856	1_10397643
2537281	1	10395856	10397645	13	0.520552	1789	1_10395856	1_10397645
2537282	1	10395856	10397923	19	0.000179598	2067	1_10395856	1_10397923
2537284	1	10395856	10398066	19	0.0172414	2210	1_10395856	1_10398066
2537286	1	10395856	10398897	17	0.165502	3041	1_10395856	1_10398897
2537287	1	10395856	10398919	18	0.375	3063	1_10395856	1_10398919
2537288	1	10395856	10398963	18	0.4329	3107	1_10395856	1_10398963
2537289	1	10395856	10398969	18	0.4329	3113	1_10395856	1_10398969
2537290	1	10395856	10399000	19	0.439753	3144	1_10395856	1_10399000
2537291	1	10395856	10399001	19	0.439753	3145	1_10395856	1_10399001
2537292	1	10395856	10399022	19	0.439753	3166	1_10395856	1_10399022
[truncated: 305,258 more rows]
