# Supplementary material for: Selection on adaptive and maladaptive gene expression plasticity during thermal adaptation to urban heat islands
Source: Nat Commun. 2021 Oct 26;12:6195. doi: 10.1038/s41467-021-26334-4 (PMC8548502; doi:10.1038/s41467-021-26334-4)
Supplement: Supplementary file 5 — Source Data [file 41467_2021_26334_MOESM5_ESM.zip › NATCOMM_maladaptive_plasticity_source_data_file_09062021/Data_files/Figure_6A_data_08232021.csv]

	Row.names	logFC.x	logCPM.x	LR.x	PValue.x	FDR.x	logFC.y	logCPM.y	LR.y	PValue.y	FDR.y	response
1	ENSACAG00000000054	0.407593516716218	8.10118304231734	2.0278138194594	0.154442628069922	0.999949855473009	-0.33738805666168	8.08994704877275	1.50178423592215	0.220397032063184	0.999888719774179	against
2	ENSACAG00000000077	-1.45587680671266	3.37627383029485	5.13475891676543	0.0234513438417132	0.637067508464629	0.831129755104577	2.93451946819798	1.53969233538231	0.214663606228392	0.999888719774179	against
3	ENSACAG00000000133	-0.300367598731379	2.64750883871057	0.268348330592342	0.604441884019831	0.999949855473009	0.587565867555542	2.76698476441388	0.900348481149642	0.342688287737475	0.999888719774179	against
4	ENSACAG00000000155	-0.541266282114409	3.93327978458129	0.902311341607379	0.342162710658195	0.999949855473009	-0.817425900185794	3.23938891336018	1.07275638921038	0.300323671777898	0.999888719774179	with
5	ENSACAG00000000164	0.141397915107188	5.89817925215237	0.150969168008633	0.697610901886658	0.999949855473009	-0.0546901231998515	5.8997128754991	0.0232847244992422	0.878718984927979	0.999888719774179	against
6	ENSACAG00000000175	0.0971621693133274	7.69290171137596	0.12583836307326	0.722786604037636	0.999949855473009	0.031575460098963	7.71977277124508	0.0129385366875638	0.909437807693643	0.999888719774179	against
7	ENSACAG00000000193	0.894424414329411	4.162918839671	3.38952369836732	0.0656119000631038	0.894503889466934	-0.431101691993952	4.32360303547957	0.817053176672194	0.366043158866263	0.999888719774179	against
8	ENSACAG00000000205	-0.502042566303376	3.88628968711061	1.10355419517419	0.293487428081972	0.999949855473009	0.0507356817096764	3.5933238285103	0.00899755903553112	0.924429631592803	0.999888719774179	against
9	ENSACAG00000000210	0.17950030865418	8.74591879554331	0.604808996594834	0.436749036319185	0.999949855473009	-0.134675669128507	8.72417730689302	0.311037092768048	0.57704448002749	0.999888719774179	against
10	ENSACAG00000000253	0.134028602187028	7.10150498531645	0.223524943786433	0.636367114339889	0.999949855473009	-0.0747852409065225	7.08787623191641	0.0614270423787886	0.804254494597393	0.999888719774179	against
11	ENSACAG00000000291	-0.0482932515518414	1.1599485039957	0.00164112688156237	0.967685877621535	0.999949855473009	0.543418440420724	1.29909641519775	0.223936785515232	0.636056518970078	0.999888719774179	against
12	ENSACAG00000000306	0.233464823582241	7.37285685990811	0.729078362448099	0.393182090292742	0.999949855473009	-0.0635279645746682	7.42210438405162	0.0515406856842135	0.820403728666654	0.999888719774179	against
13	ENSACAG00000000328	-0.173398768614389	3.7289310597163	0.0910304169021039	0.762871258382911	0.999949855473009	0.148562327133768	3.6735542111772	0.0764292989405577	0.782195934732383	0.999888719774179	against
14	ENSACAG00000000524	-0.618994316014264	4.20069281957295	0.78053350029286	0.37697802609547	0.999949855473009	0.509541905429762	4.10486810719106	0.568865138500637	0.450710232813533	0.999888719774179	against
15	ENSACAG00000000583	-0.0323096918938983	6.66534879158616	0.00850007971481581	0.926542413862447	0.999949855473009	-0.190066168373503	6.49511037807744	0.272824364878558	0.601443426326683	0.999888719774179	with
16	ENSACAG00000000625	-0.230780751336739	2.80433548731885	0.163358550280463	0.686083017794977	0.999949855473009	-0.131070147864574	2.60520459339316	0.0385693726084257	0.844304244215142	0.999888719774179	against
17	ENSACAG00000000630	-0.719319302632507	1.99577455291773	0.857261121665195	0.354506283914119	0.999949855473009	-0.0239584897430535	1.65248875026096	0.000661732744589472	0.979477348115244	0.999888719774179	against
18	ENSACAG00000000652	0.0483125260522048	7.76018064098723	0.026230205257157	0.87133938656234	0.999949855473009	-0.230241819942988	7.6152947298491	0.649590288949987	0.420259200018836	0.999888719774179	against
19	ENSACAG00000000664	-0.115393118976899	2.86099846773414	0.0395909474096419	0.842282503566785	0.999949855473009	-0.4564182172533	2.56967696457304	0.545108400759736	0.460323316111514	0.999888719774179	with
20	ENSACAG00000000750	-0.300559568851405	2.68284387526562	0.323462179692706	0.56953439292022	0.999949855473009	0.124994173872358	2.56191071536815	0.0442900825052011	0.833314840302275	0.999888719774179	against
21	ENSACAG00000000802	0.115163987630529	7.99133890405691	0.214752221685799	0.643067888095042	0.999949855473009	0.153541059414554	8.09933950895542	0.386845046876265	0.533962458484565	0.999888719774179	with
22	ENSACAG00000000818	0.292229566509955	6.48171190981373	0.828001219847255	0.362851134580468	0.999949855473009	-0.386173063585522	6.38929337627301	1.48201315652861	0.223459810745247	0.999888719774179	against
23	ENSACAG00000000848	-0.329912034345689	5.44066295532112	0.734947332488745	0.391284250752979	0.999949855473009	-0.214966485192494	5.08987532509347	0.239115537224456	0.624845651368668	0.999888719774179	against
24	ENSACAG00000000858	-0.492258076370388	8.85296904390927	2.73483837210274	0.0981814342012191	0.979628796387849	0.1718829836523	8.60711251840109	0.2946824212334	0.587235431555677	0.999888719774179	against
25	ENSACAG00000000876	0.0515683453955241	7.31546881031715	0.0248373537890956	0.874773019151949	0.999949855473009	-0.055548487039409	7.26883926722254	0.0332855822064628	0.855234794822057	0.999888719774179	against
26	ENSACAG00000000882	-0.989452486686223	4.73466885942353	4.63959724866657	0.0312423337248485	0.718142321951449	0.400009635426666	4.31498615795905	0.540711245653283	0.46213811260336	0.999888719774179	against
27	ENSACAG00000000979	0.159452675383564	7.03430022258631	0.271071285126887	0.602614048927977	0.999949855473009	-0.143041617242463	6.99735134412311	0.209454267146423	0.647195480412045	0.999888719774179	against
28	ENSACAG00000001021	0.213315975597127	8.53945591332566	1.03722521544456	0.30846769262439	0.999949855473009	-0.0362014106072542	8.59195499887371	0.0212514134157225	0.884096134401181	0.999888719774179	against
29	ENSACAG00000001035	-0.844706491330686	6.4631016584663	3.32810088100712	0.0681054718729469	0.903987664245242	0.403904156660282	6.13269738558123	0.445957179478947	0.504261104306237	0.999888719774179	against
30	ENSACAG00000001037	-0.714016270631618	3.38854604606959	1.43325165467324	0.231234498964831	0.999949855473009	-0.945795047875323	2.57461345392694	1.54982408553492	0.213161412489679	0.999888719774179	with
31	ENSACAG00000001049	-0.537406218626809	3.7990654000166	1.20702352990125	0.271922406341678	0.999949855473009	0.299042867283297	3.61970635256782	0.321030073960493	0.57098926487662	0.999888719774179	against
32	ENSACAG00000001050	-0.0216491928142291	7.2283437116472	0.00382019536522193	0.950715948399104	0.999949855473009	0.0540382595453326	7.20035469559748	0.0269438056364155	0.869616458740189	0.999888719774179	against
33	ENSACAG00000001244	0.534241990111693	6.11143683794039	2.59096643907376	0.107474739640783	0.99463802282721	-0.234877591836713	6.21724583359089	0.326004625739408	0.568021234466463	0.999888719774179	against
34	ENSACAG00000001260	0.281777671591011	6.86733537187964	0.732966714503204	0.391923247858916	0.999949855473009	-0.242369624326255	6.84236220242227	0.61886517268975	0.431469307690637	0.999888719774179	against
35	ENSACAG00000001294	-1.17404110125398	4.11400419501593	5.23629977768361	0.0221202741185884	0.631678790144299	1.17943420717882	4.07522942231929	5.5202078641486	0.0187980249955432	0.999888719774179	against
36	ENSACAG00000001307	-1.62036202292343	3.89736271959969	6.72794001545455	0.00949141524198095	0.478843953376822	1.65200265314856	3.90292906468564	4.58245907366146	0.0323008286003414	0.999888719774179	against
37	ENSACAG00000001310	0.284312543434322	2.81339964250513	0.227641827160818	0.633277917783611	0.999949855473009	0.0664392425229824	2.94323325502824	0.0125634160881445	0.910754706084054	0.999888719774179	against
38	ENSACAG00000001333	0.501818389599326	7.91644452938463	3.77300451908352	0.052085993867992	0.846597172297879	-0.00398810119451029	8.13282936747922	0.00014655542291564	0.990341039276709	0.999888719774179	against
39	ENSACAG00000001362	0.292348528567786	6.912828823615	0.523652307884227	0.469287856032655	0.999949855473009	-0.385328446611792	6.81819471787218	0.911490850994433	0.339719161310267	0.999888719774179	against
40	ENSACAG00000001369	0.52914705014147	7.14727205825458	1.00037837316015	0.317218969952959	0.999949855473009	-0.551255684799553	7.08956459285281	1.44248393119266	0.229737808992547	0.999888719774179	against
41	ENSACAG00000001437	0.290516168526247	8.49438977161851	1.69627233404074	0.192776196943137	0.999949855473009	-0.126147371155555	8.53666610755486	0.259388768860797	0.61054038999883	0.999888719774179	against
42	ENSACAG00000001486	-0.110745845288119	7.91195882369469	0.205626413002227	0.650217189806083	0.999949855473009	-0.0477450524028772	7.77599000244542	0.0324775619569939	0.856983530858576	0.999888719774179	against
43	ENSACAG00000001488	0.642103434483617	7.83652401772137	5.2751021927946	0.021632518058776	0.627127774768595	-0.601602106599777	7.81114275005504	4.8789254596776	0.0271865385654349	0.999888719774179	against
44	ENSACAG00000001544	-0.0810048600283799	7.3407758583511	0.061005343431999	0.804913952637359	0.999949855473009	0.127928012158441	7.32307454796154	0.137690556043968	0.710587792377285	0.999888719774179	against
45	ENSACAG00000001560	0.161436670345913	4.43448641975258	0.110838683721689	0.739191319257376	0.999949855473009	0.0362471872651029	4.49672713160022	0.00459544436570702	0.945953037593699	0.999888719774179	against
46	ENSACAG00000001575	0.394645506686921	8.74025214828162	3.57213799557138	0.0587566157557359	0.871101422337391	-0.0847451306370197	8.85969864564757	0.101005625024617	0.750626165964908	0.999888719774179	against
47	ENSACAG00000001578	-0.0469346500359949	4.01420488561084	0.00859674600881544	0.926127089056028	0.999949855473009	0.0578572541904888	3.97872811827493	0.0109003353736927	0.916848215841652	0.999888719774179	against
48	ENSACAG00000001580	-0.929566366254064	3.54594460037973	3.31070382380454	0.0688300069452947	0.905355418668695	0.55420837817871	3.26969802038339	1.11419868394785	0.291171065587801	0.999888719774179	against
49	ENSACAG00000001581	-0.0835536667689768	7.26649485200282	0.0845204749756725	0.771262374179114	0.999949855473009	0.0572631859980088	7.20617072009072	0.0449929084598022	0.832017068964231	0.999888719774179	against
50	ENSACAG00000001671	-0.368559400954149	4.83905063326229	0.695756362226439	0.404213302534549	0.999949855473009	-0.0511286297075851	4.55861406064998	0.00988704116792061	0.920794004569413	0.999888719774179	against
51	ENSACAG00000001722	-0.872052208694271	2.28234745359436	1.27969458012238	0.257955830668726	0.999949855473009	0.508265633391573	2.08901244408428	0.375101371593363	0.540236630152453	0.999888719774179	against
52	ENSACAG00000001771	0.0354706705583662	6.5777056908093	0.0135220762515322	0.907427099087544	0.999949855473009	0.210636102370689	6.67695398950875	0.432495546130507	0.510766955618251	0.999888719774179	with
53	ENSACAG00000001792	0.467969484991429	3.06034555855767	0.351708099419072	0.553147805444014	0.999949855473009	-0.279444770097363	3.10357939163865	0.159656314979744	0.689473136418394	0.999888719774179	against
54	ENSACAG00000001823	-0.912683468892596	3.98966869601524	2.32849457956205	0.127024669355787	0.999949855473009	-0.690388185900373	3.09962772732001	1.22875523612004	0.267649251638926	0.999888719774179	against
55	ENSACAG00000001875	0.0636123798883153	6.63636049241833	0.041763505661129	0.838071237534411	0.999949855473009	-0.159569234938636	6.54083281269853	0.261450338575198	0.609125499187876	0.999888719774179	against
56	ENSACAG00000001904	-1.01991031027175	5.21741408887435	3.28759194640171	0.0698053290922026	0.90814290694542	-0.721991738799666	4.19846135672184	0.968696044167601	0.325005597131309	0.999888719774179	against
57	ENSACAG00000001916	-0.00890460285306434	7.26986699799773	0.0010672316040381	0.973938935147613	0.999949855473009	-0.0410053078027738	7.19617644485835	0.0240774363376044	0.876688041508682	0.999888719774179	with
58	ENSACAG00000001924	-0.71050443910855	5.49726908270977	2.69174792342454	0.10086910836632	0.985294619607645	0.306527291097299	5.19842066001828	0.337833208937959	0.56108261292222	0.999888719774179	against
59	ENSACAG00000001972	-0.0825132929937022	2.73272533868811	0.0190444112328514	0.890239239992896	0.999949855473009	0.22670246123871	2.78608104334372	0.117528864559413	0.731730244521056	0.999888719774179	against
60	ENSACAG00000002041	-0.575208552082148	2.75003448111198	0.697040853634496	0.403779800279442	0.999949855473009	-0.498217926756533	2.2038994892661	0.358733909716067	0.549210231749447	0.999888719774179	against
61	ENSACAG00000002045	0.017903554280664	8.0151965638208	0.00520919856858981	0.942462817113422	0.999949855473009	-0.0263840524660071	7.96474405110301	0.0097077765877529	0.92151299983549	0.999888719774179	against
62	ENSACAG00000002046	-0.411298036102458	4.73659340997796	0.895687779335828	0.34394061361567	0.999949855473009	0.616734327256916	4.82779181482726	1.40854642943796	0.235297844141941	0.999888719774179	against
63	ENSACAG00000002081	-0.69506837605601	1.31514998405411	0.593697764829997	0.440992767799031	0.999949855473009	1.33829314396203	1.59298034446143	2.46305973102197	0.116551546466914	0.999888719774179	against
64	ENSACAG00000002092	0.151543931308633	8.98081181813812	0.49678392869167	0.480916654805088	0.999949855473009	0.0798525309132252	9.06539917448165	0.103924675488534	0.747169755113737	0.999888719774179	against
65	ENSACAG00000002115	0.0181186782092618	7.36144575409369	0.00494286184166537	0.943950513401024	0.999949855473009	-0.219722370343346	7.20622767260202	0.6736759541089	0.411772930314188	0.999888719774179	against
66	ENSACAG00000002137	-0.0605320964111887	7.18658174086556	0.0456531061470855	0.830807624564684	0.999949855473009	-0.0659996662985739	7.06923963634336	0.0538656831525062	0.816468253826176	0.999888719774179	with
67	ENSACAG00000002195	-0.734096173023421	5.27860099684594	2.37745489099724	0.12309795263308	0.999949855473009	0.493529911531884	5.08420146042594	0.865173595308411	0.352294936040269	0.999888719774179	against
68	ENSACAG00000002232	0.365841661761974	6.22597035237258	1.20090359931381	0.273141152684401	0.999949855473009	0.0629855184835904	6.41144770457879	0.0362515755239396	0.848996900323393	0.999888719774179	against
69	ENSACAG00000002289	0.158702725782924	8.68200653811293	0.541963709860671	0.461620038948488	0.999949855473009	0.093700131325427	8.780561683732	0.127609175319208	0.720923922058403	0.999888719774179	against
70	ENSACAG00000002308	0.154291916981381	6.46781463855188	0.2648802911517	0.606786979675499	0.999949855473009	-0.125586741730399	6.44059004803237	0.162418069545514	0.686939946655097	0.999888719774179	against
71	ENSACAG00000002351	-0.684373530959237	3.93473937588167	2.17077764387759	0.140655091657912	0.999949855473009	-0.0286117582080873	3.48336348031483	0.00333644074854744	0.953938261663303	0.999888719774179	against
72	ENSACAG00000002390	0.110992714469341	7.21347074274053	0.126720992708641	0.72185635061377	0.999949855473009	-0.0367454347707038	7.21153743435942	0.0168740432077428	0.896645443160131	0.999888719774179	against
73	ENSACAG00000002414	0.363157758781407	4.090423155646	0.529050259123997	0.467006424126157	0.999949855473009	-0.0325753424706094	4.22083163031238	0.00423737102428934	0.948098288029722	0.999888719774179	against
74	ENSACAG00000002460	0.0476590853552901	3.75433425619875	0.00890040657782398	0.924837514384208	0.999949855473009	0.25549775985736	3.88563799030099	0.214249402558098	0.643456959409804	0.999888719774179	with
75	ENSACAG00000002483	-1.0452486825315	3.50322958618553	2.46651181860723	0.116295757989898	0.999949855473009	0.0345449445187467	2.87193112152541	0.00297803943749919	0.956479911589662	0.999888719774179	against
76	ENSACAG00000002554	-0.969104415627391	2.42777208046389	2.94869957256679	0.085946691774356	0.960223354108798	1.11949254258459	2.53809396308617	1.5593361914871	0.2117624410652	0.999888719774179	against
77	ENSACAG00000002575	0.191222526083501	6.48790441673465	0.415994004933856	0.518942756680432	0.999949855473009	-0.297610175265074	6.38998357808484	0.923963968914194	0.336436311516196	0.999888719774179	against
78	ENSACAG00000002576	0.295842400817082	5.94072108557474	0.784829587356041	0.375668138102089	0.999949855473009	-0.123214858550462	5.98737524495374	0.12960664301931	0.718840233954524	0.999888719774179	against
79	ENSACAG00000002586	-0.628559379555711	4.47784356115924	1.58390640858374	0.208198903008591	0.999949855473009	0.0295437897247257	4.0972880288	0.00202735360036499	0.964086470565855	0.999888719774179	against
80	ENSACAG00000002608	0.0352665806045486	5.96647886091971	0.0102891734756962	0.919204706723966	0.999949855473009	-0.0552279269078742	5.91029978752366	0.0234709907356336	0.878238625533623	0.999888719774179	against
81	ENSACAG00000002636	0.138996566275019	8.12187637991084	0.386433965559088	0.534179842201134	0.999949855473009	-0.0398343358180894	8.13057157961703	0.0263174528231334	0.871127454549107	0.999888719774179	against
82	ENSACAG00000002696	-0.520890582340993	4.84824513086861	1.20198107306791	0.27292608486259	0.999949855473009	0.0181374240543614	4.51027190316912	0.00152247307217657	0.96887533523829	0.999888719774179	against
83	ENSACAG00000002777	0.122660275111945	8.43490814485528	0.292714213036849	0.588486425881925	0.999949855473009	0.124131866331468	8.52999991721128	0.255834914322818	0.612996174111917	0.999888719774179	with
84	ENSACAG00000002805	0.189639847376099	7.37750021218617	0.398610156471522	0.527807904134026	0.999949855473009	-0.118204779651576	7.37049282967098	0.186020192416541	0.666249826909192	0.999888719774179	against
85	ENSACAG00000002815	-0.206735080171359	2.52383349694492	0.0964811820003542	0.756093929865288	0.999949855473009	-0.428212201800228	2.22020651688029	0.403316647142931	0.525381353965886	0.999888719774179	with
86	ENSACAG00000002878	0.0964750167497253	7.26377265790145	0.0997210846476406	0.752164600408648	0.999949855473009	0.0161512515887787	7.28125751319174	0.0031698008355594	0.955102034705329	0.999888719774179	against
87	ENSACAG00000002990	-1.1450454889337	1.92749036459677	2.97231729879096	0.0847004455614319	0.960223354108798	1.45486893998795	2.12518813772003	2.46195961885365	0.116633191711127	0.999888719774179	against
88	ENSACAG00000003037	-0.36057485380785	4.64611716223344	0.509437024527181	0.475382665452915	0.999949855473009	-0.328772736652248	4.22702842985846	0.476592397292096	0.489969888457134	0.999888719774179	against
89	ENSACAG00000003077	0.136991744971962	2.79272640493835	0.0604457123447948	0.805792855881722	0.999949855473009	-0.107992488595067	2.7917340027854	0.0226039010691892	0.88049169157483	0.999888719774179	against
90	ENSACAG00000003089	-0.913630936573846	5.89752620763737	7.00630042200074	0.00812233518955951	0.44029608795965	-0.00289510707575609	5.27568955514292	4.49594192630798e-05	0.994650081653158	0.999888719774179	against
91	ENSACAG00000003095	-0.360499724741842	3.38359348012034	0.290193334239015	0.590096663797444	0.999949855473009	-0.356811359669783	2.99277202000685	0.305687056254798	0.580338918595302	0.999888719774179	against
92	ENSACAG00000003106	-0.610416984732563	3.57189213560414	1.31913057692504	0.250748144552659	0.999949855473009	0.259361477366298	3.32987742135757	0.220997849177143	0.638280656970933	0.999888719774179	against
93	ENSACAG00000003108	-0.154436703913369	6.13512905824233	0.163004014235672	0.686405719304458	0.999949855473009	-0.0821573163623492	5.95623344295518	0.0499091184638836	0.8232214898712	0.999888719774179	against
94	ENSACAG00000003109	-0.262121691133661	4.43769945222261	0.391938775625209	0.53128205557533	0.999949855473009	-0.326752529201899	4.08178497145342	0.535603633998673	0.464260455913363	0.999888719774179	with
95	ENSACAG00000003116	0.199414831724516	7.0860243175712	0.497285646077387	0.480695219884755	0.999949855473009	-0.197394309901556	7.04226702839088	0.483445494908138	0.486865780132367	0.999888719774179	against
96	ENSACAG00000003130	-0.0180047957925774	6.65821562083907	0.00347155300190494	0.953015918587867	0.999949855473009	-0.209325325416352	6.48783493227782	0.453279103456389	0.500781859802813	0.999888719774179	with
97	ENSACAG00000003149	0.0589675977010847	6.02016985271375	0.0334636215002011	0.854852436035943	0.999949855473009	-0.0403210933551375	5.98664013966934	0.0149994858321993	0.902524912502468	0.999888719774179	against
98	ENSACAG00000003160	0.209173342703742	8.96656529851442	1.18083883708635	0.277185291156628	0.999949855473009	-0.026698053546102	9.0219485618007	0.0118596546251784	0.913280187459098	0.999888719774179	against
99	ENSACAG00000003196	0.117935352305851	7.38869124632269	0.136180048142002	0.712108487120654	0.999949855473009	-0.0813300287217925	7.36303404188904	0.0720620939745444	0.788357699763496	0.999888719774179	against
100	ENSACAG00000003204	0.130958119850991	5.19390210382623	0.110200025170983	0.739916524846873	0.999949855473009	0.238480891801398	5.35487317003344	0.280000199533557	0.596701085948051	0.999888719774179	with
101	ENSACAG00000003222	-0.550018882405556	3.99555881287256	0.777226572478048	0.377990696842748	0.999949855473009	0.270360452573415	3.80977401563203	0.143244015677887	0.705077085015495	0.999888719774179	against
102	ENSACAG00000003359	-0.461871002311732	2.8945955782601	0.457718669099117	0.498692090567372	0.999949855473009	0.716094950440812	3.0242479294574	0.986122884198435	0.320691825284465	0.999888719774179	against
103	ENSACAG00000003402	0.434363400083915	9.81601099322589	2.98075941069185	0.0842597293909745	0.960223354108798	-0.358666439628272	9.80785735888061	2.01619025122654	0.155629184076254	0.999888719774179	against
104	ENSACAG00000003403	-0.632575819734583	5.02431839407882	2.43665377494844	0.118528831542721	0.999949855473009	0.351339388798483	4.8032475996311	0.646800283272661	0.42125899003586	0.999888719774179	against
105	ENSACAG00000003420	-0.990079454287827	5.87549968998776	5.54370461568255	0.0185472795039253	0.60357952497022	0.541513943672692	5.53080278362769	1.08178146546076	0.29829937162076	0.999888719774179	against
106	ENSACAG00000003431	-0.403619898087898	8.01801941511353	1.09241285303979	0.295937216370452	0.999949855473009	0.175412812088301	7.83368236110753	0.15571593285658	0.69313177910022	0.999888719774179	against
107	ENSACAG00000003435	-0.980439505024379	3.23682023256729	2.44666752094742	0.117774668640072	0.999949855473009	0.892860674026816	3.14543146323893	2.04542677071538	0.152664166504503	0.999888719774179	against
108	ENSACAG00000003441	-0.0469925997230229	2.97999075938638	0.00672878960012646	0.934623493707465	0.999949855473009	-0.594272687780458	2.6639760948314	0.890542902036997	0.345330229017876	0.999888719774179	with
109	ENSACAG00000003455	-0.0356079744621968	7.64259217641887	0.0120223418061265	0.912689778869224	0.999949855473009	-0.0354759992444741	7.5553153393743	0.0133922675325824	0.907870519943928	0.999888719774179	against
110	ENSACAG00000003477	-0.0633321191495177	6.70779599606359	0.0381009930735585	0.845240483600483	0.999949855473009	-0.134941330134468	6.55084674503279	0.184036677272128	0.667926891172809	0.999888719774179	with
111	ENSACAG00000003508	-0.0830863965771467	6.95375527533608	0.0628351758534613	0.802069677902441	0.999949855473009	-0.161714182893654	6.76993297681476	0.229958188253351	0.631554833000568	0.999888719774179	with
112	ENSACAG00000003543	-0.266957601591827	5.75359392416871	0.576188584006252	0.447810164227268	0.999949855473009	0.238536904257385	5.69147744879386	0.46524036562407	0.495185010953532	0.999888719774179	against
113	ENSACAG00000003564	-0.322452583985645	7.44265709759531	0.615544480162626	0.432707820073598	0.999949855473009	0.282427033213672	7.37099128446494	0.454349829696355	0.500276495120222	0.999888719774179	against
114	ENSACAG00000003566	-0.696339611109759	5.85717295583678	1.31432772749356	0.251612589127602	0.999949855473009	-0.370304181713202	5.20160995374158	0.236363565726652	0.626844965019569	0.999888719774179	against
115	ENSACAG00000003600	0.239098702020626	4.33712965798271	0.319466501576128	0.571928434463791	0.999949855473009	0.315745191534723	4.59731833317291	0.441882114017654	0.506215435225684	0.999888719774179	with
116	ENSACAG00000003607	0.386141534177405	8.54909603440191	3.13692108782734	0.076538165873094	0.93991125930984	0.0129362739657013	8.71854894116507	0.00261261792110901	0.959234860052849	0.999888719774179	against
117	ENSACAG00000003615	-0.111087189675229	6.74160454379057	0.132742449194211	0.715605349446607	0.999949855473009	0.164422534336033	6.72898873208298	0.26875678967283	0.604166949948702	0.999888719774179	against
118	ENSACAG00000003622	0.367390322233146	4.53944848970948	0.73677536628038	0.390695805359663	0.999949855473009	0.105357291777809	4.74626898131816	0.0584451505647983	0.808970537487634	0.999888719774179	against
119	ENSACAG00000003669	-0.215267573956033	5.24488987123511	0.272409623126045	0.6017199379372	0.999949855473009	0.103789637285779	5.1364008291405	0.0528796064045132	0.818126223189922	0.999888719774179	against
120	ENSACAG00000003734	0.198720508243613	2.65160788778114	0.148616232032244	0.699861259236082	0.999949855473009	-1.09712479196636	2.28780148616034	3.48418023617051	0.0619580412503811	0.999888719774179	against
121	ENSACAG00000003754	0.0313747624813979	6.45836771743091	0.00845970673958618	0.92671658033383	0.999949855473009	-0.0862310676978222	6.38500900341505	0.0707562914471938	0.790238787109191	0.999888719774179	against
122	ENSACAG00000003851	-0.864577875844693	5.74749474081601	4.43393873119774	0.0352311165962006	0.746515332385677	0.528470773891028	5.4774868389955	1.75222078104009	0.185597792669369	0.999888719774179	against
123	ENSACAG00000003870	-0.485429673389467	3.78243705630917	0.788224666802854	0.374637487654065	0.999949855473009	0.540285090976288	3.79786953391099	0.694378396778212	0.404679106373273	0.999888719774179	against
124	ENSACAG00000003899	-0.17773705972819	3.88468141217596	0.106032719614274	0.744706841301135	0.999949855473009	0.384946446079705	3.96604143119729	0.467581310209153	0.494101988330432	0.999888719774179	against
125	ENSACAG00000003939	-0.594596256893145	5.75298023802871	2.23250559001682	0.135134549339224	0.999949855473009	0.303095638197098	5.52961584632811	0.321823144972871	0.570514056124972	0.999888719774179	against
126	ENSACAG00000004008	-0.0718402364290918	1.92334267731462	0.00783980927049122	0.929445349926002	0.999949855473009	0.568489660421324	2.18187721959649	0.366441752454154	0.544950235308666	0.999888719774179	against
127	ENSACAG00000004057	-0.194939614203005	5.67047235369765	0.328087667473978	0.566787314360825	0.999949855473009	-0.237952934213848	5.38481647523565	0.391213123948742	0.53166242069805	0.999888719774179	with
128	ENSACAG00000004064	-0.60450086858528	1.76820211826715	0.76367617484324	0.38218051605317	0.999949855473009	-0.108615629047869	1.470322411656	0.0147515325563656	0.903329952815534	0.999888719774179	against
129	ENSACAG00000004077	0.508202321229771	6.2181241632474	2.40284911747044	0.121114488868361	0.999949855473009	-0.000945692494464284	6.44093642129474	8.84330283490442e-06	0.997627279021384	0.999888719774179	against
130	ENSACAG00000004128	-0.285610530942083	7.18423378514554	0.610558031833371	0.43457777864205	0.999949855473009	0.275922554866697	7.13232285464365	0.770145091556323	0.380172170835697	0.999888719774179	against
131	ENSACAG00000004133	-0.598035424908748	3.26173805965405	1.45952750990158	0.227005313820951	0.999949855473009	0.879449137621109	3.38520703258095	2.10044435299079	0.147256338195381	0.999888719774179	against
132	ENSACAG00000004197	-0.0165847848000723	7.19034903724882	0.00381298948319042	0.950762392505128	0.999949855473009	-0.260193709757765	6.99294982869097	0.830925596944715	0.362005019503319	0.999888719774179	with
133	ENSACAG00000004282	0.253386647336463	5.37692841427235	0.469337424550278	0.493292142227478	0.999949855473009	0.0330254787106148	5.48877243585461	0.00736464393072911	0.931611491919042	0.999888719774179	against
134	ENSACAG00000004299	-0.0521156265004446	6.94339546814484	0.0124982731713619	0.910985416087146	0.999949855473009	-0.000924677153688417	6.86582144814799	5.02105528887853e-06	0.998212124801582	0.999888719774179	against
135	ENSACAG00000004301	-1.15516991512405	4.80342725277614	5.25752646250427	0.0218520544444139	0.630356045780196	0.469419733923206	4.31559849322434	0.520119955688175	0.470790516798705	0.999888719774179	against
136	ENSACAG00000004310	-0.00221587240461646	9.04197213947779	8.68324131175768e-05	0.992565107190028	0.999949855473009	0.0216886887591937	9.00735845212932	0.00663208053252617	0.935093958477298	0.999888719774179	against
137	ENSACAG00000004317	-0.267331937358722	3.61138158882974	0.243812415553121	0.621466045720868	0.999949855473009	-0.0721234468364004	3.39072585478732	0.0175272988707751	0.894675265999264	0.999888719774179	against
138	ENSACAG00000004318	0.429863191739661	9.08226103813793	3.65227787479296	0.0559925828271814	0.863545323445418	0.364035952883709	9.48487997627542	1.87989479646058	0.1703461052868	0.999888719774179	against
139	ENSACAG00000004340	-0.65314078195554	2.60709311536022	0.779635942215484	0.377252504717977	0.999949855473009	0.66088390444854	2.60443868941571	0.68876556147656	0.40658457662065	0.999888719774179	against
140	ENSACAG00000004352	0.395677213599476	6.43711033799433	1.11546160109087	0.290897791583236	0.999949855473009	-0.413575047003869	6.38390937588642	1.27316427938464	0.259173901560627	0.999888719774179	against
141	ENSACAG00000004384	-0.0519384574450281	6.69181437077604	0.0257033688212966	0.872626876458131	0.999949855473009	0.0269399571368555	6.63194470522931	0.00619740797756663	0.937252459599574	0.999888719774179	against
142	ENSACAG00000004393	1.98171994367128	5.6195109265093	5.5990492034672	0.0179702274396227	0.599994946045133	-1.58098191004348	5.68533202846435	3.55312588307336	0.0594333874812546	0.999888719774179	against
143	ENSACAG00000004409	0.221984528412103	8.05638198411007	1.00226751679742	0.316762456538508	0.999949855473009	-0.0929727181501226	8.08105790429108	0.13626854297619	0.712019131890732	0.999888719774179	against
144	ENSACAG00000004463	0.187490646393262	4.50280255567461	0.0614679814176462	0.804190601726072	0.999949855473009	-1.23758708633355	4.01510163104256	2.44841670010424	0.117643478169815	0.999888719774179	against
145	ENSACAG00000004469	0.0332742499908455	1.68500277641901	0.00150491995274393	0.969055188409719	0.999949855473009	0.0963462632679622	1.7211860206844	0.016704770592904	0.897162257687923	0.999888719774179	with
146	ENSACAG00000004472	-0.486120563471784	1.8221262425181	0.48314702172665	0.487000292501672	0.999949855473009	1.26616914723452	2.18296030221423	2.87592940447268	0.089913051820423	0.999888719774179	against
147	ENSACAG00000004486	-1.4877593122614	4.45031528273326	6.43832843302984	0.0111683690647888	0.506643916905495	0.655839452973193	3.85659364976699	0.803738647529075	0.369977920843395	0.999888719774179	against
148	ENSACAG00000004529	0.292225352102633	5.90337826212809	0.772945039591144	0.379307519907822	0.999949855473009	-0.225549790800939	5.8950408847605	0.418598756024018	0.517637067112308	0.999888719774179	against
149	ENSACAG00000004538	-0.594206612783123	4.08960375746557	1.06935196730853	0.301091866907706	0.999949855473009	0.758974155523533	4.15866154323886	1.46497914889154	0.226139544731265	0.999888719774179	against
150	ENSACAG00000004597	0.586606881258068	4.98519428667869	1.60561384687566	0.205109457678046	0.999949855473009	-0.675560513291846	4.90513139581047	2.3103979116116	0.128511148293639	0.999888719774179	against
151	ENSACAG00000004603	-1.1728603543277	2.66273076251764	2.92172321405308	0.0873944876141486	0.9641388180674	0.5562554860726	2.31634570401628	0.428351285837568	0.512799058002249	0.999888719774179	against
152	ENSACAG00000004632	0.207546736235725	7.12537929223202	0.399042150150674	0.527584345387713	0.999949855473009	0.358328762916162	7.40712041072449	1.15127923632089	0.28328152072164	0.999888719774179	with
153	ENSACAG00000004634	0.00980911826408589	5.18604735775923	0.000531123511271936	0.981613486615397	0.999949855473009	-0.151484618378431	5.06841342579859	0.10425814632625	0.746778322087438	0.999888719774179	against
154	ENSACAG00000004652	-0.885591291600427	2.22565988951413	1.50090011124402	0.220532917038198	0.999949855473009	0.562965798614117	2.04350408501907	0.512632430973713	0.474001511972025	0.999888719774179	against
155	ENSACAG00000004732	0.325154344262017	8.43392684873558	1.37027440568419	0.241764742613605	0.999949855473009	0.0378049656640417	8.58709258830629	0.0191805383451396	0.8898501530015	0.999888719774179	against
156	ENSACAG00000004742	0.0154867561164975	4.80483834262431	0.00117895110412114	0.97260933163899	0.999949855473009	-0.549393802509761	4.49898754247629	1.15491904027721	0.282521784666457	0.999888719774179	against
157	ENSACAG00000004843	0.159913913693914	7.42199568034895	0.243328090628683	0.621812658217468	0.999949855473009	0.625538960851099	7.85509218600972	3.16783462294445	0.075101956287581	0.999888719774179	with
158	ENSACAG00000004912	-0.00484100662872481	4.09668506764909	8.66045098479873e-05	0.99257487025327	0.999949855473009	-0.0974711168552318	4.00629556776416	0.028424071713836	0.86611568565537	0.999888719774179	with
159	ENSACAG00000004916	0.181750697973703	2.531506005132	0.0759213299658104	0.782902739550958	0.999949855473009	0.123822768870746	2.65745569788311	0.0294271151494172	0.863796560455891	0.999888719774179	against
160	ENSACAG00000004920	0.169405952124779	2.0705601081054	0.0749974726217748	0.784194775637043	0.999949855473009	0.335811384418145	2.28854454685158	0.220199929413461	0.638887624409824	0.999888719774179	with
161	ENSACAG00000004950	-1.70979411259684	2.94171410608716	5.56403004441028	0.0183331641620594	0.601844211675042	1.38874188705102	2.68619728738864	3.93328231535121	0.047339462046876	0.999888719774179	against
162	ENSACAG00000004961	0.35340162320301	1.51236909202876	0.145798084615127	0.702583641949772	0.999949855473009	-0.120115937672577	1.56892728782865	0.014309568448553	0.904782109384	0.999888719774179	against
163	ENSACAG00000004963	-0.752719299837258	4.1383908061515	2.52119400496547	0.112325505372424	0.999949855473009	-0.0102086183401746	3.65286997947119	0.000313608822771094	0.985870997619465	0.999888719774179	against
164	ENSACAG00000004989	-0.160690618587335	7.03913746361221	0.255749593131789	0.613055395516092	0.999949855473009	0.13072109746605	6.97532356017977	0.224578737149812	0.635573079829507	0.999888719774179	against
165	ENSACAG00000005046	-0.359140794720022	2.74087641552825	0.408752820993571	0.522603203827747	0.999949855473009	0.135647198995012	2.59061320954751	0.0493380992042094	0.82421905871862	0.999888719774179	against
166	ENSACAG00000005056	-0.47463009063625	4.26030082991498	1.12038262972327	0.289836078792464	0.999949855473009	0.0786375477267054	3.9873989747592	0.0281964105222281	0.866647892787283	0.999888719774179	against
167	ENSACAG00000005146	-1.32007586142127	5.21790445853351	7.19290835271086	0.00731922551651801	0.422268584997529	0.176402278165973	4.43078589250447	0.0587984701357165	0.808405185275853	0.999888719774179	against
168	ENSACAG00000005179	-0.0445629662783991	5.48125718717761	0.0100452336660464	0.920164973875359	0.999949855473009	-0.422057117845625	5.19540409365516	0.703544594103286	0.401595216338113	0.999888719774179	with
169	ENSACAG00000005183	-0.499585399626151	3.41477641719617	0.910672768600853	0.339935976419317	0.999949855473009	0.520419910954526	3.38574655747223	1.01918158676933	0.312713217741591	0.999888719774179	against
170	ENSACAG00000005228	0.294049217996385	5.12164318729806	0.5113140120168	0.474570582950275	0.999949855473009	0.293133087261516	5.40367415609424	0.392762028375913	0.530851123841722	0.999888719774179	against
171	ENSACAG00000005307	0.33561628795949	4.40109542591549	0.360061078398481	0.548472316081619	0.999949855473009	-0.133333681026281	4.45799004204909	0.0610832701406068	0.804791908130681	0.999888719774179	against
172	ENSACAG00000005312	-0.748497327838382	3.27663993977698	2.23593785712929	0.13483478976736	0.999949855473009	0.308001290773022	2.98866207402511	0.252767571708678	0.615133051734473	0.999888719774179	against
173	ENSACAG00000005320	-0.567188738497739	3.47637655865058	0.962894073479479	0.326458793592964	0.999949855473009	0.662372471737408	3.50809405657282	1.17108744345474	0.279177912797392	0.999888719774179	against
174	ENSACAG00000005347	-0.0563622337395692	6.89444183283916	0.0322406733228302	0.857500458796206	0.999949855473009	-0.138619601697566	6.74143192577032	0.193900630449935	0.65968979285821	0.999888719774179	with
175	ENSACAG00000005353	-0.190683073948285	4.22034893232552	0.165379497539131	0.684251272551696	0.999949855473009	0.169412090651906	4.16785285381108	0.129963226195873	0.718470170289699	0.999888719774179	against
176	ENSACAG00000005395	-0.458138892686868	7.70702332603233	1.89491627633317	0.168648455000331	0.999949855473009	-0.0379818783923751	7.36397653567828	0.0105396046943227	0.918230775969161	0.999888719774179	against
177	ENSACAG00000005414	-0.50114060036917	2.25524867977917	0.534973204938634	0.464523492396851	0.999949855473009	-0.48954248396132	1.82058784179149	0.346100629911597	0.556328812470615	0.999888719774179	against
178	ENSACAG00000005463	0.118395879213444	7.546998803532	0.235592199369083	0.627407945495547	0.999949855473009	0.0551871072854103	7.59936688171785	0.0488693912731493	0.825042425979613	0.999888719774179	against
179	ENSACAG00000005484	-0.91150183560481	3.34811260728863	2.90667688180096	0.0882134663425528	0.967655103883406	1.08142382066291	3.42057196169166	3.59520031677321	0.0579466445703495	0.999888719774179	against
180	ENSACAG00000005502	-0.05553912125518	3.9882148228911	0.0104887647122878	0.918427539608459	0.999949855473009	0.116814309055745	3.99469446872583	0.0365445739280359	0.848395265072808	0.999888719774179	against
181	ENSACAG00000005518	0.251511256884175	8.62761325176406	1.51289599238071	0.218697714907906	0.999949855473009	0.12841299581726	8.79564428863508	0.235598056512448	0.62740366638077	0.999888719774179	against
182	ENSACAG00000005537	-0.362459016438609	6.64926934873276	0.580207070324587	0.446231167424537	0.999949855473009	-0.335571639110173	6.21125333396138	0.498346393119959	0.480227605165175	0.999888719774179	against
183	ENSACAG00000005705	0.432731537778724	5.38522767974334	1.04871026753389	0.305804310894195	0.999949855473009	-0.149264462892942	5.48604519654532	0.126587055669436	0.721997279074387	0.999888719774179	against
184	ENSACAG00000005728	-0.276151297833718	6.1443215819418	0.683533459368997	0.408372639135664	0.999949855473009	-0.0268615156804316	5.9211494376357	0.00526168876654154	0.942174164138526	0.999888719774179	against
185	ENSACAG00000005765	0.241611972487681	5.42511875346651	0.31470333677903	0.574808269274799	0.999949855473009	-0.236898786919795	5.3793734938473	0.218067317816413	0.640516487394461	0.999888719774179	against
186	ENSACAG00000005815	0.0199562122188429	6.3195998834749	0.0037822953651161	0.95096072068734	0.999949855473009	0.0584673734173865	6.31976703487819	0.031616769817175	0.858871368300836	0.999888719774179	with
187	ENSACAG00000005823	-0.845360029941149	3.47839856284812	1.5448635328978	0.213895327335896	0.999949855473009	0.240596735774812	3.11792961828569	0.110149290074267	0.739974235180343	0.999888719774179	against
188	ENSACAG00000005829	0.151102257676203	8.41834578033119	0.471568121823184	0.492266642410144	0.999949855473009	-0.0115825163544451	8.45055646152113	0.00228866895695745	0.961843729683955	0.999888719774179	against
189	ENSACAG00000005867	0.0405691524452799	7.17934882528875	0.024515774522621	0.875579696118031	0.999949855473009	0.141046338430743	7.24051266273398	0.231881343812929	0.630132335738863	0.999888719774179	with
190	ENSACAG00000005901	-1.52258819115396	2.39583662478313	4.44500243752262	0.035003540201689	0.744676918151158	0.478719730699519	1.82573893889245	0.27313452706569	0.601236813523526	0.999888719774179	against
191	ENSACAG00000005903	-0.721856989239664	4.84331173887572	2.16093666929213	0.14155837601203	0.999949855473009	0.395927160230789	4.60822347952341	0.369577732358135	0.543234530176453	0.999888719774179	against
192	ENSACAG00000005906	0.151340503694501	9.00638333191179	0.499823831947886	0.479577539123679	0.999949855473009	0.0640619364520342	9.08194351728865	0.0691220336364324	0.792619412675705	0.999888719774179	against
193	ENSACAG00000005909	0.154633874915726	6.10819077971202	0.231512374063444	0.630404686416874	0.999949855473009	-0.149037038009006	6.06736213482601	0.136901861077483	0.711380616510773	0.999888719774179	against
194	ENSACAG00000005949	-0.858499519167605	2.56910889973681	1.64460833033558	0.199694357678365	0.999949855473009	-0.0122373282783311	2.11070055623515	0.000195539705678094	0.988843103952979	0.999888719774179	against
195	ENSACAG00000006001	-1.12507641416968	4.89739819138049	4.37546515580034	0.0364598777169889	0.754817103481773	0.738142050091822	4.58569786929578	1.93649016344718	0.164050133956671	0.999888719774179	against
196	ENSACAG00000006097	-0.188584035175681	3.64836693436836	0.128357362969014	0.720141297821427	0.999949855473009	0.219296218847393	3.64291040018764	0.10329378041726	0.747912209989119	0.999888719774179	against
197	ENSACAG00000006099	0.093489505202227	6.2217576304107	0.0774548370226196	0.780776633067476	0.999949855473009	0.0660782265070101	6.26705377535651	0.0386999161827344	0.844044355238878	0.999888719774179	against
198	ENSACAG00000006158	-0.0394683839015771	3.534577360528	0.00663206958861751	0.935094011911296	0.999949855473009	0.239296578811984	3.59853999138333	0.204857911720093	0.650827926229045	0.999888719774179	against
199	ENSACAG00000006159	-0.603673130849466	3.61693069519411	1.17883841456526	0.277592598163677	0.999949855473009	0.798326278267066	3.70050967669947	1.83314393001912	0.175756651082935	0.999888719774179	against
200	ENSACAG00000006162	-0.174993734495986	3.50472807139405	0.0806460043680426	0.776423867237047	0.999949855473009	-0.642051853294228	3.07936016442589	1.1313664025762	0.287484070349243	0.999888719774179	with
201	ENSACAG00000006186	-0.146387690064155	8.00379797101383	0.154472306631334	0.694297581597003	0.999949855473009	0.179675558678907	7.97705140746269	0.297257159138169	0.585607067015141	0.999888719774179	against
202	ENSACAG00000006224	-0.0245895824686413	6.23709258854887	0.00469471691714318	0.945373288374211	0.999949855473009	0.193373181632711	6.28953476586116	0.319805453822063	0.571724583531641	0.999888719774179	against
203	ENSACAG00000006259	0.188663919165838	6.0702290376381	0.235731480864617	0.627306206945904	0.999949855473009	0.0594607041635533	6.16192468017572	0.0228698924724071	0.879795903945697	0.999888719774179	against
204	ENSACAG00000006281	0.234867809812201	7.90923004096801	0.777979322727521	0.377759847994505	0.999949855473009	0.311184529006692	8.17761269129747	0.917606191454183	0.338104294204036	0.999888719774179	with
205	ENSACAG00000006325	-1.49900633765327	5.99748689482778	10.7909100665782	0.00101999723516753	0.191321266108496	0.475914666321784	5.23231851100853	0.872135503894148	0.350364788578583	0.999888719774179	against
206	ENSACAG00000006337	0.0283047198394056	7.87931979676016	0.0134697856855333	0.907605460780484	0.999949855473009	0.0346165643922241	7.87024138594734	0.0178702883281252	0.893655780816273	0.999888719774179	with
207	ENSACAG00000006381	-0.749521402169277	3.84945625976974	2.45612525461269	0.117067248614628	0.999949855473009	0.615340770647431	3.72270905728657	1.56353371110937	0.21114856621535	0.999888719774179	against
208	ENSACAG00000006427	-1.40459106997131	3.29848751125891	5.42983619748089	0.0197955358593586	0.613124496992962	1.02965558031499	3.02495546290823	2.25776283069708	0.132945995223159	0.999888719774179	against
209	ENSACAG00000006445	-0.889950493513284	7.45664812275573	2.65010984443481	0.103542741193846	0.991492700169106	0.289283437117749	7.01805885150768	0.22794318636889	0.633053136406151	0.999888719774179	against
210	ENSACAG00000006518	-0.699466314701409	6.68912199160647	4.16396770899112	0.0412925680878578	0.794422022383487	0.31945646433726	6.39541607842777	0.902396495833993	0.342139934306679	0.999888719774179	against
211	ENSACAG00000006527	-1.04829924770967	2.99825302053345	2.65136672455253	0.103460909788924	0.991492700169106	-0.566996363262733	2.16427027373393	0.749767549624137	0.386549835912336	0.999888719774179	against
212	ENSACAG00000006578	0.0545068830407858	5.53768707067321	0.0225424612637886	0.880653001805339	0.999949855473009	-0.042134367919053	5.50122572708632	0.0137328633427443	0.906711630498416	0.999888719774179	against
213	ENSACAG00000006586	-1.31926722199669	3.50853232962005	3.85441818852704	0.049615131913821	0.843880317084296	1.59949103841146	3.66374377138032	5.66878271586107	0.0172694356503409	0.999888719774179	against
214	ENSACAG00000006621	-1.37391171602354	3.92897685038987	3.80612214828432	0.0510655476632354	0.8456884442502	-0.0549827517021522	3.02496737821463	0.00626290166232124	0.936922463568558	0.999888719774179	against
215	ENSACAG00000006670	0.206517372444471	8.909073694986	0.903722313660921	0.341785578987087	0.999949855473009	-0.0547778724950704	8.94744097742961	0.0479307079078808	0.826703930857556	0.999888719774179	against
216	ENSACAG00000006676	0.571280999574321	6.98256356011696	2.00186277427957	0.157106029117961	0.999949855473009	-0.446675878245484	6.99556361051289	1.19852192903397	0.27361729729018	0.999888719774179	against
217	ENSACAG00000006700	0.363444250573079	7.0818255501658	1.68742829089821	0.193940324221317	0.999949855473009	-0.094112836797632	7.17800103176864	0.121876540828231	0.727008074768525	0.999888719774179	against
218	ENSACAG00000006742	0.125161303957204	8.43537656557337	0.244810049295488	0.620753425345234	0.999949855473009	0.0275370619802135	8.47482798662332	0.0112944004388282	0.915364073728163	0.999888719774179	against
219	ENSACAG00000006743	0.38766037118236	7.58102186933969	2.37778016493932	0.123072319879829	0.999949855473009	-0.182119370849515	7.64301117831729	0.431955373082666	0.511031033037506	0.999888719774179	against
220	ENSACAG00000006812	0.0508056518914554	8.5755897302629	0.0557542348278321	0.81333695807887	0.999949855473009	-0.0839581250164673	8.51233769475455	0.115956263908985	0.73346231772308	0.999888719774179	against
221	ENSACAG00000006821	0.0804424075868734	7.16538163544099	0.0894471793642868	0.764881132360642	0.999949855473009	0.032362568987061	7.18429403163835	0.0131798537895449	0.908600839669446	0.999888719774179	against
222	ENSACAG00000006844	-0.101416454046515	7.33243308461659	0.0876164330452767	0.76722952276459	0.999949855473009	0.393942124993183	7.46684504232914	1.28373075000257	0.257206516198475	0.999888719774179	against
223	ENSACAG00000006941	-0.885508747289941	7.349429058823	6.10980981605806	0.0134433593732086	0.542953778067694	0.39311532940446	6.9767189111684	0.783043775565748	0.376211858583668	0.999888719774179	against
224	ENSACAG00000006994	-0.993430150281904	4.66598300277259	3.10208004590449	0.0781923293575903	0.949815065003374	0.724004826706155	4.44957247693879	1.45815945327092	0.227223198145528	0.999888719774179	against
225	ENSACAG00000007003	-0.960565479600711	4.11867578259241	3.77702875914597	0.0519608527038455	0.846597172297879	0.677981879478228	3.89337367547908	1.34802023361527	0.245624520614159	0.999888719774179	against
226	ENSACAG00000007037	0.256187792966587	7.94575837782121	0.51999748888478	0.470842753162765	0.999949855473009	-0.396499815017496	7.82689688794087	1.1933614478393	0.274652559591914	0.999888719774179	against
227	ENSACAG00000007047	0.0962011011752794	7.29690621636868	0.0908313295871856	0.763122940671949	0.999949855473009	-0.0414164181431846	7.28140495163325	0.0169880726825475	0.896298778770511	0.999888719774179	against
228	ENSACAG00000007067	-0.337741589791071	5.61858027142112	0.800202544856929	0.371032818842948	0.999949855473009	-0.0128500703420493	5.36987654323127	0.000726695745823847	0.978493795411409	0.999888719774179	against
229	ENSACAG00000007074	-0.652582897557495	6.48627504400204	2.06288021799584	0.150924665139596	0.999949855473009	0.0130169355575416	6.04686929519538	0.000897498005406838	0.976100333083549	0.999888719774179	against
230	ENSACAG00000007173	0.370994109771895	9.79616314507823	3.78007426313701	0.0518663586234717	0.846597172297879	-0.129691946536395	9.87732214698869	0.260545136329554	0.609745886024007	0.999888719774179	against
231	ENSACAG00000007221	0.465264127003271	4.99521024328945	0.964086913150382	0.326159326462303	0.999949855473009	0.407137368144348	5.43529686581052	0.604353654610978	0.436921714411425	0.999888719774179	against
232	ENSACAG00000007236	-0.300496164033805	4.4920047838558	0.422856169998648	0.515515300700369	0.999949855473009	0.471169898130093	4.54915928590681	0.668144709293483	0.4136991945125	0.999888719774179	against
233	ENSACAG00000007268	2.44012913991996	4.67379617724748	5.40629878884207	0.0200642136620505	0.615337752677727	-1.60371605669008	4.82819595301185	2.97449931663134	0.084586296138383	0.999888719774179	against
234	ENSACAG00000007300	0.333506365313896	9.09001310132972	2.19913679929739	0.138088045297448	0.999949855473009	0.0670970441207639	9.26321830141991	0.0504073463404211	0.822355970802254	0.999888719774179	against
235	ENSACAG00000007308	0.33373925541785	8.84166528918001	2.03964951492133	0.153244951596559	0.999949855473009	0.0381433466077872	8.99944199519079	0.0209532279336955	0.884906445689769	0.999888719774179	against
236	ENSACAG00000007357	0.231935889922521	7.63791859451234	0.580550534884864	0.446096609717427	0.999949855473009	-0.335937456487595	7.53657761511789	1.17416597287564	0.278546895827823	0.999888719774179	against
237	ENSACAG00000007373	0.440416407277006	4.69258308133231	0.774246978468012	0.378906413705033	0.999949855473009	-0.26553326118039	4.73454531395875	0.283688640956963	0.594293680049262	0.999888719774179	against
238	ENSACAG00000007383	-1.3702883479288	3.42365439715962	3.68483036592611	0.0549095567835693	0.858947617121767	0.100819695224288	2.66445121103173	0.0135595615458826	0.907299452773077	0.999888719774179	against
239	ENSACAG00000007433	-0.214443484914322	7.22280612069922	0.571904365727453	0.449503163020437	0.999949855473009	0.0328885362566877	7.0699809777028	0.0138654525254127	0.906264435763017	0.999888719774179	against
240	ENSACAG00000007434	-1.37241402193384	3.63185542472282	4.77456345571428	0.0288831684487522	0.694029783714964	1.20786088090036	3.52323158009811	2.08822177249096	0.148438762192043	0.999888719774179	against
241	ENSACAG00000007436	0.263193013464475	8.33276051975909	1.31373265167569	0.251719948922474	0.999949855473009	-0.0177420851740599	8.42320504267591	0.00416800716214993	0.948524249979088	0.999888719774179	against
242	ENSACAG00000007444	-0.0465334077475866	7.57145493739105	0.0322427781416863	0.857495857137021	0.999949855473009	-0.0307589496483682	7.48165855490105	0.0134416149022811	0.907701695996868	0.999888719774179	against
243	ENSACAG00000007455	-1.66560304509112	5.6387816095154	15.6664785704156	7.55514069048962e-05	0.044023804803483	0.49585279306317	4.77701209896982	0.512911446139766	0.473881222188049	0.999888719774179	against
244	ENSACAG00000007564	-0.105704209634328	6.49152079795118	0.113041944511661	0.736707151888868	0.999949855473009	-0.0439623504220299	6.36154840026323	0.018158312158647	0.892807340015351	0.999888719774179	against
245	ENSACAG00000007616	0.22720932962099	7.43602277590959	0.719254201227945	0.396388653662461	0.999949855473009	0.0543738026862824	7.54735092091526	0.0392827470258235	0.842889560460954	0.999888719774179	against
246	ENSACAG00000007680	0.255818548974458	6.98583121683429	0.802430685439612	0.370367626759377	0.999949855473009	-0.0729915536854409	7.03889310694053	0.0657372177549504	0.797647622356603	0.999888719774179	against
247	ENSACAG00000007747	-0.810593433935799	3.67359537589871	2.09464786670546	0.147815764869529	0.999949855473009	-0.0348987220794127	3.15579002397594	0.00344487133677163	0.953196613966854	0.999888719774179	against
248	ENSACAG00000007823	-0.0913679160083782	4.08753876241476	0.0366696076634541	0.84813928527178	0.999949855473009	-0.240061659761296	3.88087640049535	0.19388235216006	0.659704823005917	0.999888719774179	with
249	ENSACAG00000007867	-0.766819819108484	4.21446485324253	2.03035588690057	0.154184498991187	0.999949855473009	0.117738220063098	3.79693524788519	0.0343410308432128	0.852983282077628	0.999888719774179	against
250	ENSACAG00000007870	-0.205445451321408	5.97687211100639	0.28151319418708	0.595711126663272	0.999949855473009	0.0709907879243914	5.85436470739555	0.0376147527615167	0.846218766555103	0.999888719774179	against
251	ENSACAG00000007879	0.399085393241265	5.74821060003393	0.8939415858716	0.344411406001355	0.999949855473009	-0.149574738669945	5.8354601377138	0.133858174592424	0.714464818566388	0.999888719774179	against
252	ENSACAG00000007892	0.240161126193659	4.32416401825851	0.273858056991156	0.600755418061126	0.999949855473009	-0.0510439239083733	4.38244020467676	0.0119050299833923	0.913115105701386	0.999888719774179	against
253	ENSACAG00000007900	0.0753435409542877	5.4202586058365	0.0160756118078176	0.899106898774442	0.999949855473009	-0.456816818521654	5.17664780689747	0.525446845134709	0.468527415935168	0.999888719774179	against
254	ENSACAG00000007931	-0.930843577341052	7.24640267495662	7.45988851025476	0.00630889139436025	0.391696863984663	0.249834642452221	6.75091309449775	0.375046289662093	0.540266375195087	0.999888719774179	against
255	ENSACAG00000007973	1.36909279004226	2.12318168726049	3.97100883579197	0.0462900313173396	0.821102016700573	0.114472099599314	2.65249207218926	0.0439822856169712	0.833886573656231	0.999888719774179	against
256	ENSACAG00000007987	-0.335453992313086	4.00427282706103	0.460056304233907	0.497597660496408	0.999949855473009	0.484130806611345	4.04850297562041	1.00410185883336	0.316320009552673	0.999888719774179	against
257	ENSACAG00000008007	0.168329868569467	9.49812134302286	0.634905164829803	0.425561755083819	0.999949855473009	-0.0689628161310204	9.50647546591724	0.0839571562931312	0.77200473750818	0.999888719774179	against
258	ENSACAG00000008039	-0.257951904645259	3.85859793689982	0.334046248833494	0.563286167961156	0.999949855473009	-0.363712208457734	3.50036543421911	0.466133714373034	0.49477123863139	0.999888719774179	with
259	ENSACAG00000008048	-1.28669472504063	3.63125380192646	5.52396756921918	0.0187576691756744	0.606057112356969	-0.248579851936381	2.74109235809954	0.0941325564084323	0.758987772561931	0.999888719774179	against
260	ENSACAG00000008122	0.0274228487373772	6.30034375736761	0.00714480237881432	0.932637490136158	0.999949855473009	-0.15581730140228	6.18721991218162	0.189640846950422	0.663215705681868	0.999888719774179	against
261	ENSACAG00000008213	0.20155369237105	8.52030938078948	0.762591360109624	0.382518777856658	0.999949855473009	0.0135156965654199	8.59398099554335	0.00297127718964374	0.956529301329489	0.999888719774179	against
262	ENSACAG00000008221	-0.697804110487142	4.31814398152575	2.43724344435254	0.118484274248359	0.999949855473009	0.519017525585853	4.16053100095019	1.23147367980426	0.267120633771492	0.999888719774179	against
263	ENSACAG00000008264	0.329521695175148	7.42726034215335	1.37507975523469	0.240941025210814	0.999949855473009	-0.0033757109886909	7.55822254065405	0.000151145978286138	0.990190939363041	0.999888719774179	against
264	ENSACAG00000008279	0.218848192169505	3.95386451297113	0.226768495184491	0.633930362309669	0.999949855473009	-0.34149158297757	3.8584492251505	0.450820289167713	0.501945669331613	0.999888719774179	against
265	ENSACAG00000008287	0.421424487041615	3.6947433971984	0.834072142662501	0.36109766332792	0.999949855473009	0.433429733806476	4.1095881664914	0.8261499268589	0.363388185626669	0.999888719774179	with
266	ENSACAG00000008316	-0.800411994797174	3.36573268329293	1.8931236283852	0.168850027663797	0.999949855473009	0.079616395944995	2.94029093101947	0.0118045553125219	0.913481076491895	0.999888719774179	against
267	ENSACAG00000008356	0.207235662694702	6.09290291488081	0.297147120778838	0.585676472147019	0.999949855473009	-0.213720708075421	6.04682700933779	0.360290594553603	0.548344891018621	0.999888719774179	against
268	ENSACAG00000008373	-0.049205104081563	6.5577592387321	0.0259322341579598	0.872065925003569	0.999949855473009	0.209236080183835	6.60723990466954	0.523769235974925	0.469238246992713	0.999888719774179	against
269	ENSACAG00000008396	-0.461398837227917	6.72833090852285	1.68021465772085	0.194895931996498	0.999949855473009	0.210548253935127	6.52651746725904	0.361159238615757	0.547863127920635	0.999888719774179	against
270	ENSACAG00000008416	0.644597173160231	9.05751318027147	6.90403328509031	0.00860015147292884	0.449444687289294	-0.100177244908502	9.28701022595319	0.0946308961860325	0.758370471060319	0.999888719774179	against
271	ENSACAG00000008452	0.341029603682433	4.92875598050962	0.602453972422296	0.437643253266629	0.999949855473009	-0.0502791706017623	5.03581165121404	0.0132893321238647	0.908223693210712	0.999888719774179	against
272	ENSACAG00000008456	-1.43362539888934	4.4591612206008	6.0550249071058	0.0138667798888233	0.54700031833386	-0.0495368031684852	3.50479285729493	0.00439864603810136	0.947121238114837	0.999888719774179	against
273	ENSACAG00000008460	0.193286621452644	2.39332351714949	0.0856695306433028	0.76975637899702	0.999949855473009	0.108271509271412	2.51531753964479	0.0237363688303347	0.877557602894404	0.999888719774179	against
274	ENSACAG00000008464	-0.30974283391834	4.45074433885841	0.447553202749527	0.503499195382035	0.999949855473009	0.172972930898983	4.32777350168374	0.133321770388726	0.715012473310254	0.999888719774179	against
275	ENSACAG00000008483	-1.79337676181518	2.19961493970195	4.74967903759128	0.0293037596569352	0.698376308879188	-0.0839644451234735	1.29673986356687	0.00707774989501431	0.932953578262831	0.999888719774179	against
276	ENSACAG00000008534	-1.03433075998537	3.30763209296154	3.01620457258708	0.0824361881599802	0.960223354108798	0.371123016116596	2.89211857417926	0.261859417586725	0.608845578336315	0.999888719774179	against
277	ENSACAG00000008565	0.349777998178278	8.29632383896885	2.15207314597249	0.142377525295231	0.999949855473009	-0.0533437542630071	8.40998863323586	0.0398526363684795	0.841768984969101	0.999888719774179	against
278	ENSACAG00000008579	0.0207542656871444	4.10229025563931	0.00156877683482293	0.968405818743286	0.999949855473009	0.122270589220343	4.1405243694311	0.0651017476404578	0.79860690662425	0.999888719774179	with
279	ENSACAG00000008755	0.220355717375588	8.59231187547949	0.913523888783143	0.339181152985284	0.999949855473009	-0.0580775668536679	8.63551285329169	0.0402534589645214	0.840985828632837	0.999888719774179	against
280	ENSACAG00000008766	-1.2863676759969	3.78940251438468	3.51947533671042	0.0606516445108232	0.884648642214185	0.47402265539452	3.27122699705134	0.239836520042569	0.624324213529603	0.999888719774179	against
281	ENSACAG00000008776	0.453212342055424	6.36365422177686	1.83235979495163	0.175849072389858	0.999949855473009	-0.255438117855097	6.41927009830244	0.655046316083731	0.418314246697786	0.999888719774179	against
282	ENSACAG00000008815	-0.135535844492813	4.05114009992354	0.0750448228243417	0.784128347904936	0.999949855473009	0.359965750703134	4.13664430827061	0.599385765449478	0.438812480394333	0.999888719774179	against
283	ENSACAG00000008845	1.05701825501627	5.67989462119598	5.5806735469185	0.0181597372328756	0.600819231161626	-0.252580401792508	5.99940581235013	0.489859966679141	0.483989776747099	0.999888719774179	against
284	ENSACAG00000008857	-0.189165414842766	4.49766992528645	0.181046485775025	0.670475445455546	0.999949855473009	0.115417566293037	4.4197590037826	0.0477792330422746	0.826973640007954	0.999888719774179	against
285	ENSACAG00000008885	0.301832327445351	4.72835259943573	0.43482480299755	0.509630937915607	0.999949855473009	-0.184369185968382	4.7445947535592	0.157480782841626	0.691486569344491	0.999888719774179	against
286	ENSACAG00000008921	-0.532252260016492	4.4614210874041	0.920345535550606	0.337384262271853	0.999949855473009	0.496085973127926	4.40976765488695	0.634041117468161	0.425876868533662	0.999888719774179	against
287	ENSACAG00000008939	-0.327793316484634	7.16055402341689	1.36214186334452	0.24316662266726	0.999949855473009	0.19547224321487	7.03377642686454	0.450497906145149	0.502098601479126	0.999888719774179	against
288	ENSACAG00000008979	-0.793885239218532	4.07889186498673	1.63633944044288	0.200828452238643	0.999949855473009	-0.753185560040345	3.23189069088911	1.34551972042656	0.246062895064742	0.999888719774179	against
289	ENSACAG00000009060	0.224055952926994	7.26821123327494	0.45165107932182	0.501551924226838	0.999949855473009	-0.0622976931502721	7.31007163378051	0.0410567004858464	0.839428514899665	0.999888719774179	against
290	ENSACAG00000009121	0.126140455923338	9.10319902505339	0.4761294769168	0.490180755081898	0.999949855473009	0.00338454041758356	9.13035761218067	0.000204516563201196	0.988589898669872	0.999888719774179	against
291	ENSACAG00000009136	0.145802031692549	7.02693382481707	0.176334648847561	0.674542294024757	0.999949855473009	-0.186344633375633	6.95882847583982	0.291162643214946	0.589476442767164	0.999888719774179	against
292	ENSACAG00000009148	0.407369293136958	7.4012737390383	2.28701459589622	0.130460646006093	0.999949855473009	0.0297885610266373	7.59148555651471	0.00600102041361694	0.938252636472276	0.999888719774179	against
293	ENSACAG00000009150	-0.300567618781213	5.14100853994903	0.537145777858234	0.463618021664474	0.999949855473009	0.507191403208875	5.22349167639152	1.4591152185119	0.227070951203721	0.999888719774179	against
294	ENSACAG00000009175	-0.60979265741724	5.04062424932319	1.68947152800327	0.193670648056157	0.999949855473009	0.139846382554351	4.70818262232031	0.113164642258757	0.736569605568083	0.999888719774179	against
295	ENSACAG00000009212	0.241966333750826	8.47401547458575	1.01975642394384	0.312576793035898	0.999949855473009	-0.169167635898506	8.46602275381479	0.423100574610282	0.515393958518204	0.999888719774179	against
296	ENSACAG00000009248	-0.0542350333323613	6.15471649091747	0.0270803761326808	0.869289402376013	0.999949855473009	-0.222556716523578	5.95850887262815	0.419342018951711	0.517265546711358	0.999888719774179	with
297	ENSACAG00000009251	-0.00196976394562753	7.6926033427138	4.09976723290129e-05	0.994891225964056	0.999949855473009	0.0841756102701143	7.69426578174275	0.0695922920603316	0.791931329518651	0.999888719774179	against
298	ENSACAG00000009264	-0.00242383218745174	8.13849644542716	6.87237587371214e-05	0.99338562917449	0.999949855473009	0.149262456253631	8.17712842578196	0.304567223233239	0.581033248108437	0.999888719774179	against
299	ENSACAG00000009279	-0.478581126238053	6.95097779450237	1.33574325876631	0.247786050400995	0.999949855473009	-0.067532165432633	6.58003284048971	0.0191328383552332	0.889986331455418	0.999888719774179	against
300	ENSACAG00000009308	-1.48292013303076	4.88704224551445	4.48835201791163	0.0341265603243866	0.736550970112462	0.630066201945789	4.2567470085129	0.835797104780251	0.360601574158249	0.999888719774179	against
301	ENSACAG00000009349	-0.0875714297193223	4.23031501545265	0.0236247218032783	0.877843638120322	0.999949855473009	-0.00216268141558394	4.1549785661612	1.05764754074755e-05	0.997405164816679	0.999888719774179	against
302	ENSACAG00000009351	0.500267743884192	6.49136812816185	1.71157704442221	0.190780884839941	0.999949855473009	-0.376862871475477	6.5049894749413	0.871380778137528	0.350573334343599	0.999888719774179	against
303	ENSACAG00000009417	0.112287725011189	6.81706637046785	0.161010644027737	0.688227741016573	0.999949855473009	0.0257522465549906	6.8488727843913	0.00857011208372249	0.926241285108781	0.999888719774179	against
304	ENSACAG00000009420	-0.415511275678184	3.3304148982858	0.506727429421011	0.47655896887269	0.999949855473009	-0.456293218379866	2.86623149821536	0.470920698620716	0.492563908815602	0.999888719774179	with
305	ENSACAG00000009434	0.00368767482514958	6.71108247288417	0.000134930884552631	0.990732000991326	0.999949855473009	0.293592187717105	6.84293815993982	0.869752609340568	0.35102380592772	0.999888719774179	with
306	ENSACAG00000009468	-0.14379908312363	8.12871829854621	0.243412724422804	0.62175205819555	0.999949855473009	-0.0644882241178317	7.96283297018784	0.0591250762245621	0.807884175200531	0.999888719774179	against
307	ENSACAG00000009471	-1.37510009819161	3.43998865007973	6.47619878478485	0.0109328548448034	0.503602728700943	0.693995876851684	2.96438519197647	1.28505825444764	0.256960652651199	0.999888719774179	against
308	ENSACAG00000009490	-2.48589254892543	4.14584788381525	10.4203384406964	0.0012463505159666	0.198972176891435	1.98689358242371	3.74935087792572	3.48306945093142	0.0619996385332104	0.999888719774179	against
309	ENSACAG00000009504	-0.164711493556539	7.59891089071266	0.326678514706527	0.567621475592142	0.999949855473009	0.0428327137706598	7.48105288586497	0.0241533354548089	0.876495394074321	0.999888719774179	against
310	ENSACAG00000009586	-0.154815870179045	7.33254675481177	0.267189961027153	0.605223029477715	0.999949855473009	0.198802740545596	7.31195275550733	0.46415917435753	0.495686565526663	0.999888719774179	against
311	ENSACAG00000009652	-1.55270311830629	5.01741424951865	3.48683222697639	0.0618588482231374	0.892206704446094	-0.614974564077725	3.66983853521592	0.714980830067292	0.397795239435683	0.999888719774179	against
312	ENSACAG00000009684	-0.465208075249599	6.02192955594276	1.31175093993743	0.25207788271989	0.999949855473009	0.00428718555767731	5.70142314290299	8.8013562201894e-05	0.992514712421451	0.999888719774179	against
313	ENSACAG00000009707	-0.0545946244152815	6.0273796217364	0.0229810816580378	0.879506279345366	0.999949855473009	0.315919945600646	6.13710176052649	0.813048760766608	0.367220416102618	0.999888719774179	against
314	ENSACAG00000009778	0.176531311867403	6.24598337144283	0.259074423232199	0.61075675256424	0.999949855473009	0.0308309497167787	6.31579000925933	0.0101051829338124	0.919927902231066	0.999888719774179	against
315	ENSACAG00000009800	-0.362905058844862	9.18457975460163	1.96926364968885	0.160526043087859	0.999949855473009	0.152069434492174	9.01055569118497	0.251858983759931	0.615769140993958	0.999888719774179	against
316	ENSACAG00000009801	-0.468836248754524	5.17926317933526	1.10921017919576	0.292253702489543	0.999949855473009	0.444346428910354	5.11553220802708	0.925007669707599	0.336163547899445	0.999888719774179	against
317	ENSACAG00000009931	0.824249341400716	6.97744434345525	2.62985364171478	0.104871380047823	0.991492700169106	-0.942555686605071	6.88664149410313	3.35128274908556	0.0671526647888284	0.999888719774179	against
318	ENSACAG00000010053	-0.488235130850816	4.02972333027479	1.06252617099899	0.302639730320093	0.999949855473009	0.413351989110572	3.95745621571935	0.456061373588567	0.499470471199303	0.999888719774179	against
319	ENSACAG00000010175	0.168512200353225	6.5866225839901	0.300359649791754	0.583657040480957	0.999949855473009	0.175225797779468	6.73703061839946	0.343777575599996	0.557656807414916	0.999888719774179	with
320	ENSACAG00000010186	0.243446197750944	7.85779461091623	0.802878098211783	0.370234256200504	0.999949855473009	-0.0883385191349264	7.89643500374225	0.0983232592137604	0.753851142873741	0.999888719774179	against
321	ENSACAG00000010189	-0.0630445214923008	5.36530711704776	0.0289756677434343	0.864835230869459	0.999949855473009	-0.301089631834337	5.12812009511736	0.601117790243614	0.438151856013887	0.999888719774179	with
322	ENSACAG00000010238	0.274899799341584	6.02120526209095	0.73921174971797	0.389913499827337	0.999949855473009	-0.133835666063399	6.05329700442963	0.170734468515181	0.679459885553222	0.999888719774179	against
323	ENSACAG00000010273	0.0193539518455341	5.44402162639533	0.0024265629295499	0.960711972173031	0.999949855473009	0.61736904520743	5.78645727712953	2.41434237591029	0.120228450022779	0.999888719774179	with
324	ENSACAG00000010297	-0.478885837215232	7.37659475471769	2.829704457339	0.0925353871032517	0.970261306655092	0.150866629918069	7.12822526284562	0.251282272334948	0.61617363386419	0.999888719774179	against
325	ENSACAG00000010305	-1.14894644352712	3.89754918862146	5.20322297784255	0.0225450490080112	0.634694474815835	0.263313465357921	3.30918602769631	0.211260809407209	0.645780984331107	0.999888719774179	against
326	ENSACAG00000010356	0.227771801459893	4.52097156160574	0.276694534500588	0.598875965985275	0.999949855473009	0.100238617668041	4.65148994529535	0.0388554431529675	0.84373532240382	0.999888719774179	against
327	ENSACAG00000010415	-0.8091297342161	6.09569162280264	4.60949546616358	0.0317953866268188	0.72349975898637	0.214032446041552	5.66619690597582	0.282433144949245	0.595110864131072	0.999888719774179	against
328	ENSACAG00000010500	0.228344544499019	9.64200289685508	1.62260388770049	0.202729094535208	0.999949855473009	0.208958340494334	9.84505931327322	0.447357047726704	0.503592729727901	0.999888719774179	against
329	ENSACAG00000010502	0.510282830444148	7.02669352475451	1.22360379036853	0.268654564470667	0.999949855473009	-0.0651897747461866	7.21252652114349	0.0519487059836532	0.819706422392888	0.999888719774179	against
330	ENSACAG00000010536	-1.51914340291631	3.42619077354263	5.06087014048542	0.0244719481654281	0.64859232667903	0.0602834711309753	2.54764490429214	0.00622945531422658	0.937090768029197	0.999888719774179	against
331	ENSACAG00000010539	-0.634619711506895	6.28820633846291	3.78135247355131	0.0518267532532702	0.846597172297879	0.35248077960716	6.06140994993506	1.01884536067339	0.312793049474967	0.999888719774179	against
332	ENSACAG00000010558	-0.0218843089040442	7.06644633598699	0.00647262194970288	0.935877288242564	0.999949855473009	0.236585073471589	7.14750091358332	0.788316869242853	0.37460955295822	0.999888719774179	against
333	ENSACAG00000010916	0.308343517523629	5.44313180853077	0.351900903242081	0.553039042328538	0.999949855473009	-0.271162585315759	5.41699683303268	0.27726765044471	0.598497713417519	0.999888719774179	against
334	ENSACAG00000010923	0.222749484853993	6.73134425527059	0.438546057532987	0.50782504751089	0.999949855473009	-0.0849610288258743	6.76105112558654	0.0741539413152794	0.785381966372041	0.999888719774179	against
335	ENSACAG00000010958	-0.643916159370077	4.66540964321301	2.35579931490422	0.12481789302382	0.999949855473009	0.57990490284564	4.58326900131732	1.37126170548601	0.241595223510961	0.999888719774179	against
336	ENSACAG00000011005	-1.34477879605805	3.78911063452173	2.96670046570314	0.0849950497359907	0.960223354108798	0.996941457698077	3.54723416746704	1.20336604354211	0.272649951109627	0.999888719774179	against
337	ENSACAG00000011038	0.436476137290057	7.34139383196861	2.46200243597748	0.116630012840757	0.999949855473009	0.197167020701504	7.64554042230041	0.346762620232866	0.555951478129945	0.999888719774179	against
338	ENSACAG00000011061	0.286531108570428	5.56304120292991	0.530755577678521	0.466289372088674	0.999949855473009	-0.259552130966692	5.53571176047273	0.502023050030365	0.478612557787621	0.999888719774179	against
339	ENSACAG00000011070	-0.187930570767939	2.99242765477404	0.0903397646426765	0.763745658840882	0.999949855473009	-0.0871918370523672	2.8225036467968	0.0222913363168602	0.88131467892836	0.999888719774179	against
340	ENSACAG00000011192	-0.144951196963529	7.55097809875977	0.272283233240572	0.601804256320765	0.999949855473009	0.181856890307359	7.52929691616433	0.290041231922132	0.590194109105169	0.999888719774179	against
341	ENSACAG00000011260	-0.764903587149926	5.05669731959609	2.98596579947338	0.0839891685575028	0.960223354108798	0.701646414229919	4.97355144683764	2.0651861587161	0.150696525464631	0.999888719774179	against
342	ENSACAG00000011272	-1.51022052146733	5.44283110944495	6.21214466309992	0.0126876825578359	0.52650299001039	1.12948843394615	5.12795652669256	2.03168417767968	0.154049815072005	0.999888719774179	against
343	ENSACAG00000011291	-1.24217373009985	3.93717247681942	3.72864741787342	0.0534866895839509	0.850532475732496	-0.290602946532471	3.01088816633885	0.209118900978325	0.647458878522786	0.999888719774179	against
344	ENSACAG00000011338	0.138536987552764	8.31247723225221	0.251400335573045	0.616090779620543	0.999949855473009	-0.143194728050402	8.26357876753312	0.250592696075287	0.616658050820828	0.999888719774179	against
345	ENSACAG00000011359	-0.287214380486921	3.55761814015655	0.296723565198449	0.585943779478729	0.999949855473009	-2.03636427340125	2.6599554085631	10.8107461703488	0.0010091262215575	0.545109772033859	with
346	ENSACAG00000011389	0.127597276540145	7.46530364257289	0.245827695737428	0.620028369489433	0.999949855473009	0.136147126196032	7.5695066530276	0.272405272990733	0.601722839625892	0.999888719774179	with
347	ENSACAG00000011393	0.13004088839472	7.63371194436259	0.284632045446411	0.593681157872024	0.999949855473009	-0.0164563412003882	7.65309076191156	0.00355815586459585	0.952434172247223	0.999888719774179	against
348	ENSACAG00000011415	0.167985874070687	9.67671240793849	0.647700501348343	0.420936011963651	0.999949855473009	0.0489809383073893	9.75283242192116	0.0344743078954863	0.85270153041059	0.999888719774179	against
349	ENSACAG00000011431	-0.126233480325748	6.59138444342622	0.134867399549417	0.713437789166596	0.999949855473009	0.155024443853304	6.56276059672929	0.210548228585735	0.646338047053492	0.999888719774179	against
350	ENSACAG00000011531	-0.67681744535218	3.61841183300159	1.01482288930461	0.313750189936756	0.999949855473009	-0.642392010754776	2.93800963816202	0.529216665041474	0.466936376027933	0.999888719774179	against
351	ENSACAG00000011684	-1.09426952037417	2.66245844474823	4.04337051000101	0.0443451707207341	0.807497843092868	0.597795760978912	2.34114335203516	0.958655383633253	0.327525885565564	0.999888719774179	against
352	ENSACAG00000011693	-0.412984015787193	7.04027312888014	2.02673758323365	0.154552059973408	0.999949855473009	-0.110538002784018	6.68466739974799	0.111670536542753	0.738250210666192	0.999888719774179	against
353	ENSACAG00000011695	-0.584037788436777	4.81575496245856	1.5789973623248	0.208905174477895	0.999949855473009	-0.190081774015334	4.33010717342674	0.117374381841746	0.731899817318468	0.999888719774179	against
354	ENSACAG00000011704	-1.23946272620577	4.30442781851902	3.56512409066972	0.0590053302694364	0.872649897157376	-0.135330375196361	3.46220610725168	0.0212090443166328	0.884210915909274	0.999888719774179	against
355	ENSACAG00000011707	-0.758576515946113	5.30311664796969	3.31419429703574	0.0686839807726174	0.905355418668695	0.876158232251784	5.33880116161175	4.24293945777433	0.0394138709552135	0.999888719774179	against
356	ENSACAG00000011711	0.0933173971545714	6.35730569612224	0.0384493982409353	0.84454349488882	0.999949855473009	-0.0622558572205529	6.32595294695362	0.0163842390591711	0.898148234038456	0.999888719774179	against
357	ENSACAG00000011738	-0.4038303275827	4.32546881347189	0.468709640314209	0.493581393996078	0.999949855473009	-0.43875741246491	3.85252676934801	0.326563667824594	0.567689565429227	0.999888719774179	with
358	ENSACAG00000011739	-0.909055483912352	3.16431110078206	2.42874934792286	0.119127908022848	0.999949855473009	-0.183578903736446	2.54626796329771	0.0725577376080855	0.787648482267547	0.999888719774179	against
359	ENSACAG00000011826	-1.72524719858025	2.72192183641575	4.30656334805211	0.0379655851684415	0.770457160745109	1.01318506758946	2.24646612252745	1.52111272073251	0.217451183065874	0.999888719774179	against
360	ENSACAG00000011908	0.128099885788885	8.47494746753492	0.348533589229802	0.554944405686782	0.999949855473009	-0.100552097312524	8.44463810259463	0.179730291458927	0.671605126297359	0.999888719774179	against
361	ENSACAG00000011924	-0.538269693311281	2.81640343473268	1.00873368631528	0.315206399796421	0.999949855473009	1.1940947773312	3.17928119956055	4.84559404886221	0.0277168440573321	0.999888719774179	against
362	ENSACAG00000011934	0.262173731069132	6.39823179290587	0.523567445271873	0.469323865948635	0.999949855473009	0.194877278227412	6.60850991732971	0.239699814572745	0.624423008584062	0.999888719774179	against
363	ENSACAG00000012076	0.186787469029911	8.27744115464384	0.44008715394942	0.507080392863181	0.999949855473009	-0.00639816991030012	8.33151463996173	0.00058642032927736	0.98068022228259	0.999888719774179	against
364	ENSACAG00000012084	0.300203105409727	8.87001701259103	2.05332312069619	0.151874378765842	0.999949855473009	0.0301798730626002	9.00636452159677	0.0103108574088395	0.919119907353507	0.999888719774179	against
365	ENSACAG00000012130	-0.608913089151334	7.56634532643394	2.90366905434173	0.0883781789254488	0.967655103883406	0.360304622138198	7.36084690452195	0.620309593773642	0.430932262260994	0.999888719774179	against
366	ENSACAG00000012157	-1.12317595166178	4.59106999812592	6.30790051254907	0.0120201096502653	0.515008668618354	0.335600771072539	4.04548513083928	0.335083416900868	0.562681009106218	0.999888719774179	against
367	ENSACAG00000012165	-0.323637059678683	5.75439384938424	0.632453314263644	0.426456847631907	0.999949855473009	0.254286809855248	5.66968049817983	0.337840674770973	0.561078285050204	0.999888719774179	against
368	ENSACAG00000012182	-0.0700165228348823	7.37891565965348	0.0555117663018621	0.8137358166334	0.999949855473009	-0.229591614340968	7.16700279022649	0.433936517667528	0.510063653792094	0.999888719774179	with
369	ENSACAG00000012186	-0.208223271651659	7.39453764993231	0.676595291753445	0.41076159435306	0.999949855473009	0.206444723338518	7.34823497270198	0.625992158731722	0.428829238789695	0.999888719774179	against
370	ENSACAG00000012215	0.0541611210504791	8.33414468486725	0.0594058663213097	0.807437469016548	0.999949855473009	-0.0362754205833323	8.29937800040796	0.0214795213211993	0.883480168996631	0.999888719774179	against
371	ENSACAG00000012247	0.0806583188874091	4.166065684825	0.0262728911158874	0.871235653735448	0.999949855473009	-0.809387936858296	3.79217012451043	2.32104369244752	0.127634362816087	0.999888719774179	against
372	ENSACAG00000012248	-0.0995544194166136	5.08208294730421	0.0593377467903724	0.807545736782977	0.999949855473009	0.330100794428447	5.17242498422609	0.529298303669564	0.466902016636931	0.999888719774179	against
373	ENSACAG00000012275	0.378341815179702	8.59730369524855	2.34989001603353	0.125291846861015	0.999949855473009	0.0599350524085037	8.7910243090373	0.0316510840324895	0.858795608577381	0.999888719774179	against
374	ENSACAG00000012343	0.0458335366039678	6.85310702590505	0.0255775416130386	0.87293637195861	0.999949855473009	0.00447488180336386	6.83682130907118	0.000226157960302231	0.988001426086439	0.999888719774179	against
375	ENSACAG00000012384	-1.4607783330561	5.88112617023693	9.04294703569826	0.00263710192497806	0.266893122954013	0.488396061451562	5.16043346683806	0.544883730488227	0.460415767748172	0.999888719774179	against
376	ENSACAG00000012412	-0.798514949583908	5.44571394186873	2.73580513355571	0.09812203814369	0.979628796387849	-0.0295255237172584	4.89440862339721	0.0034196022238282	0.953368391704415	0.999888719774179	against
377	ENSACAG00000012451	-0.549974772345766	6.28845224759045	2.10372511763045	0.146940766342664	0.999949855473009	0.678139147828924	6.32864268967404	2.45958210725295	0.116809855515316	0.999888719774179	against
378	ENSACAG00000012468	0.0717752589617316	7.35774589578376	0.0586144784411928	0.808699368210039	0.999949855473009	0.171355491721766	7.4529998326254	0.433238875445078	0.510403946014494	0.999888719774179	with
379	ENSACAG00000012501	0.91365300293628	3.74743411538142	3.18654412110351	0.0742468190887501	0.927408820643402	-0.796707431076727	3.76179325194151	1.93271471036741	0.164461747711661	0.999888719774179	against
380	ENSACAG00000012553	-0.935048868906029	6.52376745767726	5.01724638333799	0.0250960477414733	0.652361088333052	0.431102293078953	6.14257569070472	0.749499983151148	0.38663458524521	0.999888719774179	against
381	ENSACAG00000012565	-2.05129365281576	3.00155108286028	6.80248586456776	0.00910310424392399	0.462575545881791	1.27841680276955	2.43948112629538	3.13427237398852	0.0766625883629111	0.999888719774179	against
382	ENSACAG00000012574	-1.60763771863482	4.02601132828945	5.74725280756532	0.0165144626146737	0.569788259265277	1.16213981078654	3.69021831267679	2.12050411476088	0.14533869888315	0.999888719774179	against
383	ENSACAG00000012638	0.301018460650199	6.58627801155053	0.733373957175542	0.391791739004883	0.999949855473009	-0.0972220971379868	6.64794947813101	0.0786289305515284	0.779164111446683	0.999888719774179	against
384	ENSACAG00000012653	0.146305322288863	8.10097152985316	0.345015929957029	0.556948142557998	0.999949855473009	0.0423164325595923	8.16117628696636	0.0178483208836298	0.893720775712298	0.999888719774179	against
385	ENSACAG00000012664	0.589713573246808	6.84655987731499	2.75891074067314	0.0967140669638974	0.975004962281367	-0.743316322678507	6.73544357611981	4.68453075218684	0.0304353752060048	0.999888719774179	against
386	ENSACAG00000012679	-1.04473245649423	4.07619697981596	3.91602153787557	0.047827939819143	0.834411393192054	-0.143410283265425	3.36916445394901	0.0295165870647409	0.863591683322277	0.999888719774179	against
387	ENSACAG00000012771	0.03055585570365	5.71011404819128	0.00444431270589973	0.946847857996332	0.999949855473009	0.135292292978576	5.75998882365442	0.103126477912663	0.748109515670608	0.999888719774179	with
388	ENSACAG00000012784	-1.56119960978874	4.93911933610638	6.24289236766039	0.0124692674026893	0.523785500695496	1.19632514806638	4.63656957873474	2.49882818349635	0.113931042152988	0.999888719774179	against
389	ENSACAG00000012787	-0.271641895906543	3.16404814797408	0.201613290218349	0.653421783889075	0.999949855473009	0.380074698270754	3.19373135717728	0.393899315152042	0.530256844508776	0.999888719774179	against
390	ENSACAG00000012794	0.100821381897508	2.88686493918369	0.0276777786026443	0.867868615406554	0.999949855473009	-0.373724300866129	2.73185753457167	0.43135010935941	0.511327212740632	0.999888719774179	against
391	ENSACAG00000012797	0.0322929167417644	7.46064301430911	0.0139331158707083	0.906037057236727	0.999949855473009	-0.020090948741548	7.42192131472298	0.00521842511427728	0.942411973149349	0.999888719774179	against
392	ENSACAG00000012801	0.359492055275177	4.33852214330375	0.638830152549005	0.424134733573397	0.999949855473009	-0.191178185070358	4.38278501969423	0.134095243998905	0.714223173296321	0.999888719774179	against
393	ENSACAG00000012812	-0.327606618434429	5.29538693313074	0.800588583387212	0.37091745101932	0.999949855473009	-0.118356337709181	4.99577291278401	0.0762221225475468	0.782483900652022	0.999888719774179	against
394	ENSACAG00000012835	-0.801440447616293	4.97925745600991	2.17562589678829	0.140212461693317	0.999949855473009	-0.436234268359105	4.23716069247356	0.433055781263363	0.510493319777829	0.999888719774179	against
395	ENSACAG00000012860	0.360245459121303	6.55378570911402	1.47482053713799	0.224586658974419	0.999949855473009	-0.2502870633878	6.56638698192586	0.69597559439172	0.404139265986417	0.999888719774179	against
396	ENSACAG00000012873	0.576342479744842	8.71335449687838	5.80428986857251	0.0159871228320445	0.563553716485491	-0.314437742314456	8.7981114773112	1.47967257680891	0.223825757722388	0.999888719774179	against
397	ENSACAG00000012875	-0.636656669518918	3.37734050011342	1.07463265597744	0.299901378112207	0.999949855473009	-0.091534868360221	2.9458828741581	0.0267314332303847	0.870126739634887	0.999888719774179	against
398	ENSACAG00000012902	-0.00124387526449224	5.44131611778402	7.99114861393946e-06	0.997744493480302	0.999949855473009	0.080372439762191	5.44134088408327	0.0301097298169744	0.862241486954807	0.999888719774179	against
399	ENSACAG00000012937	0.138487430416357	8.58303571918371	0.456717359328884	0.499162128938113	0.999949855473009	0.0689468894093393	8.65562867830227	0.0732886270131843	0.786607375450629	0.999888719774179	against
400	ENSACAG00000012949	-0.0241970718945367	7.18040348675093	0.00754008060922384	0.930803749701883	0.999949855473009	0.0235126894069218	7.13370940895129	0.00629852528934727	0.936743699467604	0.999888719774179	against
401	ENSACAG00000012969	-1.15794396329921	1.82801298302594	1.80855522578199	0.178681641357552	0.999949855473009	0.78596248422115	1.63488543805512	0.732181903112297	0.392176861761919	0.999888719774179	against
402	ENSACAG00000013012	-0.317378828745987	6.1114532926629	0.833104595779293	0.361376336319031	0.999949855473009	0.23938976913734	6.01797740128586	0.36928677265993	0.543393295011302	0.999888719774179	against
403	ENSACAG00000013021	0.160995332645556	7.18932398040011	0.308893073653036	0.578360235161568	0.999949855473009	0.0830442866152072	7.28196260521581	0.0691183330642309	0.79262483726984	0.999888719774179	against
404	ENSACAG00000013044	0.249362590394344	6.31347561895051	0.565196209145559	0.452174154472956	0.999949855473009	-0.31720653817273	6.23382608631051	1.03655646771552	0.308623700992105	0.999888719774179	against
405	ENSACAG00000013080	0.435200570346541	4.73395140552365	0.96228933583269	0.326610754505094	0.999949855473009	0.136371584444109	4.99570821325723	0.0822226596578437	0.774307625948426	0.999888719774179	against
406	ENSACAG00000013083	-0.645573059336503	6.17920552792035	2.25292213298713	0.133362356799069	0.999949855473009	0.381944528358385	5.96779415641637	0.512168290000995	0.474201723440935	0.999888719774179	against
407	ENSACAG00000013089	-0.145827949083299	4.46590592518964	0.0804581606110482	0.776677483360954	0.999949855473009	0.164963388820595	4.43081055652856	0.0907868119849677	0.763179260105591	0.999888719774179	against
408	ENSACAG00000013098	-0.421630280233704	2.58981335677822	0.45203189694373	0.501371615008567	0.999949855473009	0.450835502011124	2.57489580823979	0.471108619680282	0.492477593318549	0.999888719774179	against
409	ENSACAG00000013221	-0.852478387431655	3.60085791470767	1.28863710434251	0.25629926694112	0.999949855473009	-0.729206684947628	2.78963853757698	0.544846473638493	0.460431101758312	0.999888719774179	against
410	ENSACAG00000013225	-0.557730692956774	3.05182097133254	1.19583858740214	0.274154999753963	0.999949855473009	0.615572468903777	3.0415425517515	1.27524044704559	0.258785872865497	0.999888719774179	against
411	ENSACAG00000013251	-0.585815548950748	2.3763577950841	0.885605843022518	0.346670867229727	0.999949855473009	-0.162080471081096	1.99558233691443	0.0663042658459996	0.796795789115606	0.999888719774179	against
412	ENSACAG00000013266	0.0250249434299158	8.18209529334606	0.0111093760485161	0.91605760284852	0.999949855473009	0.0482947427944946	8.17860256431699	0.0376595369447799	0.846128390452992	0.999888719774179	with
413	ENSACAG00000013267	-0.000530393367436939	7.42486709228553	4.32447453402318e-06	0.998340770653294	0.999949855473009	-0.0453993701402685	7.35435936598648	0.0268965066579563	0.869729927796946	0.999888719774179	with
414	ENSACAG00000013359	-0.346783518575693	4.22983502822563	0.499084587344274	0.479902622924102	0.999949855473009	1.01393045059451	4.61193385286416	3.94937751805367	0.0468887094916672	0.999888719774179	against
415	ENSACAG00000013400	0.301675490907035	7.34031661145314	1.0432474085614	0.307067411520219	0.999949855473009	-0.0643237441694959	7.42357627724135	0.0425859994501607	0.836506780644444	0.999888719774179	against
416	ENSACAG00000013452	-0.472902156175196	4.77715290778651	0.968682868412477	0.325008887503693	0.999949855473009	0.561141940850894	4.78727181446028	1.17316531813719	0.278751806175981	0.999888719774179	against
417	ENSACAG00000013472	-0.596340989966696	5.5849769643143	1.35365778420528	0.244639674557101	0.999949855473009	0.10304699269496	5.24155370821964	0.0397336642397974	0.842002228865947	0.999888719774179	against
418	ENSACAG00000013480	0.057095175612033	6.27863065803756	0.0175451499198971	0.89462195733075	0.999949855473009	0.0513419223700518	6.29447729592569	0.019102054946968	0.890074306715498	0.999888719774179	against
419	ENSACAG00000013505	-0.100825392010572	1.8696861343576	0.0181274507541316	0.892897920154716	0.999949855473009	0.0865092284137174	1.85090519027892	0.0119306721618919	0.913021956713014	0.999888719774179	against
420	ENSACAG00000013525	0.288124517682737	4.3809472560516	0.287770110595226	0.591653052096155	0.999949855473009	-0.992055414156605	4.03813747912536	3.78804789793268	0.0516198174754425	0.999888719774179	against
421	ENSACAG00000013526	-0.583042011820611	3.3548945397579	1.16464867704508	0.280503527887241	0.999949855473009	0.0744206849996524	3.03601349793492	0.0172699500893709	0.895446879229181	0.999888719774179	against
422	ENSACAG00000013586	0.123299030809899	7.54862225373223	0.170171732956877	0.679959228266574	0.999949855473009	-0.108056682716894	7.50991353942934	0.0927000721077107	0.760772232808017	0.999888719774179	against
423	ENSACAG00000013600	0.0397449459019689	5.77075156585298	0.0110225594424875	0.916385031038017	0.999949855473009	-0.0561231829043619	5.71588385726086	0.0239020672813801	0.87713435661002	0.999888719774179	against
424	ENSACAG00000013617	0.480534193024303	5.47983777820466	1.00668279089027	0.315698853294594	0.999949855473009	-0.167483193044376	5.59249327474744	0.144986039289236	0.703373681751114	0.999888719774179	against
425	ENSACAG00000013618	-1.42581863355616	4.05321475364718	8.66439748020402	0.00324487275716998	0.29117934900616	1.0090544425592	3.74048794279951	2.34417450408195	0.125752161141151	0.999888719774179	against
426	ENSACAG00000013639	-1.02529635566841	3.09648910820478	2.99988846376387	0.0832702491078977	0.960223354108798	-0.0271559246616575	2.49079161534594	0.00137682774200787	0.970400783414076	0.999888719774179	against
427	ENSACAG00000013643	0.249425407932309	5.26691337385745	0.426571486529016	0.513676080856369	0.999949855473009	-0.199481541779449	5.2507972014485	0.274580063597631	0.600275842968407	0.999888719774179	against
428	ENSACAG00000013659	0.379189275859624	4.62789400310066	0.585940994152393	0.443993017426411	0.999949855473009	-0.420990088889384	4.56617707934017	0.623052440205744	0.429915236753168	0.999888719774179	against
429	ENSACAG00000013666	0.0577180559129842	4.65988491758119	0.016589626873714	0.897515331494848	0.999949855473009	0.109885751128551	4.70861242091186	0.0476230776892539	0.827252152365244	0.999888719774179	with
430	ENSACAG00000013673	-0.100687089249416	8.31197859056173	0.212791671179525	0.644588064817089	0.999949855473009	0.293736824500929	8.38400714632833	1.17490328906614	0.278396032396739	0.999888719774179	against
431	ENSACAG00000013749	0.21723279624959	8.72888910874393	1.02574492059514	0.311160162991716	0.999949855473009	0.0878844949419439	8.8540330599693	0.10008448109847	0.751728276980655	0.999888719774179	against
432	ENSACAG00000013754	0.0593568295452722	6.69091644499072	0.0379595026722379	0.845524481086425	0.999949855473009	-0.0799869296442542	6.63551957070039	0.0606831369993959	0.805419454515863	0.999888719774179	against
433	ENSACAG00000013756	0.184034076429211	8.30116509265714	0.615980231700002	0.432544991229448	0.999949855473009	-0.00257112028086021	8.35634844883074	0.000101972535507144	0.991942982823264	0.999888719774179	against
434	ENSACAG00000013772	0.0374807287554646	1.75958292914067	0.00238456266063825	0.961053193030773	0.999949855473009	-0.0718373257582289	1.72417544084743	0.0105211240368472	0.918302245212939	0.999888719774179	against
435	ENSACAG00000013786	-1.2682964092371	4.09013479587356	3.19277197691045	0.0739644927191086	0.926839685766153	-0.275682600671438	3.15423683744467	0.122972025227655	0.725833178393166	0.999888719774179	against
436	ENSACAG00000013796	0.018086679997423	5.02609306695582	0.00184365554224186	0.965751108373264	0.999949855473009	-0.433912216857514	4.77121193247363	1.05475176104725	0.304415246184491	0.999888719774179	against
437	ENSACAG00000013836	0.0387579959182643	7.939047434842	0.0253338206128104	0.873538077888086	0.999949855473009	-0.0509518378323543	7.88540686700948	0.0378391483924716	0.845766487162455	0.999888719774179	against
438	ENSACAG00000013841	2.03268994022235	3.55499199089815	8.74467966228207	0.00310506642781812	0.287194001188828	-1.70239698852911	3.60869342289242	5.85562027749686	0.0155273846357	0.999888719774179	against
439	ENSACAG00000013873	-0.342098249466592	6.06296671196521	0.347434139515778	0.555569207555026	0.999949855473009	-0.0606980162001217	5.7881749715836	0.0137121847852928	0.906781571770509	0.999888719774179	against
440	ENSACAG00000013893	0.404309442474269	5.75344202823338	0.562550616435059	0.453234382130373	0.999949855473009	-0.48322909911012	5.6695296214613	0.842522580744159	0.358676306728696	0.999888719774179	against
441	ENSACAG00000013955	-0.26182314348317	5.90950508371197	0.56205519426586	0.453433356817164	0.999949855473009	0.0503845287681841	5.7415431153949	0.0160934192866353	0.899051331919263	0.999888719774179	against
442	ENSACAG00000014086	-0.614037316326102	3.79972431055151	1.10641809253855	0.292861903181429	0.999949855473009	0.461327141238578	3.6692377380327	0.686870178625025	0.407230993516221	0.999888719774179	against
443	ENSACAG00000014097	-0.882284473770652	2.9114681496296	1.77256195789395	0.183065334132685	0.999949855473009	0.959026645103965	2.95305931563433	1.49949282541216	0.220749415502778	0.999888719774179	against
444	ENSACAG00000014181	0.400893362451461	4.31021006548529	0.814398209488678	0.366823105382631	0.999949855473009	-0.328559541985571	4.30652318463014	0.498400637388265	0.480203712422253	0.999888719774179	against
445	ENSACAG00000014187	-0.676679012091319	5.74163213373466	2.60404904355423	0.106591078153091	0.994283956393457	0.384219431910864	5.51315512321395	0.46542591148846	0.495099023804545	0.999888719774179	against
446	ENSACAG00000014197	-0.681570775919188	3.62929933131675	1.66292964049467	0.197208233486424	0.999949855473009	0.554901313597893	3.51869691349625	0.865748477135885	0.352135005125675	0.999888719774179	against
447	ENSACAG00000014297	-1.0170275121021	4.9466082331423	4.78307283019526	0.0287407911387437	0.692035495725039	0.24854355456637	4.41463689782614	0.19709483001006	0.657076105722115	0.999888719774179	against
448	ENSACAG00000014329	-0.00872676617696572	5.77310798026973	0.000576608852639549	0.980842493585277	0.999949855473009	-0.108139971294888	5.66398694867454	0.0868382148670293	0.768235863692054	0.999888719774179	with
449	ENSACAG00000014338	-0.557468834592371	2.98437123494569	0.952991449561778	0.328959016696218	0.999949855473009	-0.060364248772849	2.63262575470828	0.00917809068657771	0.923677549171492	0.999888719774179	against
450	ENSACAG00000014372	-1.05768881132051	3.01700836489692	1.61340039537958	0.204014469299438	0.999949855473009	0.270665042637667	2.54938974191035	0.110119414363053	0.740008225210359	0.999888719774179	against
451	ENSACAG00000014462	-0.274831031342211	5.81626626660535	0.554924874387547	0.456312346185769	0.999949855473009	-0.0200633442802822	5.59995929114015	0.00312226591342912	0.955439602605608	0.999888719774179	against
452	ENSACAG00000014477	-0.480190545044097	5.76791369822085	1.81357787233773	0.17807962579342	0.999949855473009	0.220495759307165	5.56238732117393	0.327592559685137	0.567080126610499	0.999888719774179	against
453	ENSACAG00000014560	0.314563700257302	6.46772227979458	0.80058131777742	0.370919621888292	0.999949855473009	-0.40465267534075	6.37703598892078	1.37192633324721	0.24148118858022	0.999888719774179	against
454	ENSACAG00000014574	0.447411338057156	6.96480360856474	1.53885419997641	0.214788435793555	0.999949855473009	-0.307877874642763	6.99287676098605	0.878889563290002	0.348505999500814	0.999888719774179	against
455	ENSACAG00000014575	0.0608453526621387	8.26600044769595	0.0740176503452403	0.7855744625874	0.999949855473009	-0.146258484876083	8.17353785310187	0.354547727455876	0.551549992755122	0.999888719774179	against
456	ENSACAG00000014580	-0.964379510266376	4.3068996261848	3.63402953746411	0.0566095989569075	0.863545323445418	0.0648483371413595	3.71987597030359	0.0136673696980996	0.906933333955362	0.999888719774179	against
457	ENSACAG00000014583	0.18047935859965	8.51188253034868	0.643419926390834	0.422475098754747	0.999949855473009	0.00655832497528491	8.57175363464104	0.000676625734968184	0.979247742682241	0.999888719774179	against
458	ENSACAG00000014587	0.385345872544115	5.87798706038331	1.00617041277125	0.315822040849263	0.999949855473009	0.0610208112144042	6.07204893158452	0.0339762550384723	0.853757333680373	0.999888719774179	against
459	ENSACAG00000014596	0.0886244546416605	6.52446219491772	0.0884326444447048	0.766179260418592	0.999949855473009	-0.141449710994324	6.4515421398276	0.235743739200333	0.627297254589426	0.999888719774179	against
460	ENSACAG00000014627	-0.853986733818076	5.50524599456505	3.27245632654544	0.0704520628392874	0.908239314523292	0.327050792153603	5.1245935489534	0.357142394953295	0.550097575311865	0.999888719774179	against
461	ENSACAG00000014639	-0.021846179366424	4.1757461134056	0.00148607855655847	0.969249414451674	0.999949855473009	0.19644254101266	4.22846752211867	0.145906330974815	0.70247851950177	0.999888719774179	against
462	ENSACAG00000014640	-0.268134660702575	5.43810332085958	0.497113531776912	0.480771164349371	0.999949855473009	0.0304335260366971	5.25628582786029	0.00518056633830533	0.942620887218128	0.999888719774179	against
463	ENSACAG00000014661	-0.516839923003869	2.84068618822176	0.858305389785751	0.35421335106684	0.999949855473009	-0.33475413402073	2.40191903324308	0.239023378256712	0.624912373874525	0.999888719774179	against
464	ENSACAG00000014680	-0.186626398606151	7.68372259481052	0.481796460314319	0.487609718817481	0.999949855473009	-0.0142651620700232	7.52102439203636	0.00259855884678428	0.959344595891602	0.999888719774179	against
465	ENSACAG00000014695	0.229647870559248	8.64193499193912	1.08390519133973	0.297825577811653	0.999949855473009	0.0428165687988826	8.74866368389349	0.0180714076387005	0.893062611124438	0.999888719774179	against
466	ENSACAG00000014738	-0.0526523833941895	6.98337596725524	0.0266547321470796	0.870311545598914	0.999949855473009	0.499370052366646	7.21242190640777	1.84683709377871	0.174151707632055	0.999888719774179	against
467	ENSACAG00000014741	-1.29400558689758	4.42355698583938	5.33213476893722	0.0209357269019941	0.617683446369214	0.895131098164556	4.13971246920436	1.14704445577673	0.284168704225776	0.999888719774179	against
468	ENSACAG00000014762	0.0100930186654198	8.00522954941625	0.0015778422539614	0.968314712177413	0.999949855473009	0.0253287215450143	7.98085683222283	0.00893763975842932	0.924680931224172	0.999888719774179	with
469	ENSACAG00000014800	0.128397288827194	7.27093500361657	0.238754460043079	0.625107160095204	0.999949855473009	-0.0386324842097655	7.27548687278508	0.0190888737739785	0.890111999002797	0.999888719774179	against
470	ENSACAG00000014815	-0.152375406557201	6.57630211710474	0.241650973577864	0.623016229387943	0.999949855473009	0.145389822658566	6.52752316228192	0.20029463581756	0.654483129525165	0.999888719774179	against
471	ENSACAG00000014833	0.826760270508629	4.73038084257676	2.98105386716067	0.0842444022438238	0.960223354108798	-0.439207412224495	4.86047455292525	0.889826734937397	0.345524265404711	0.999888719774179	against
472	ENSACAG00000014845	-0.920932805833493	2.32791415652546	2.06186388733737	0.151025340500802	0.999949855473009	0.446745878775626	2.04135242800342	0.411392951489196	0.521263343636393	0.999888719774179	against
473	ENSACAG00000014858	0.261031591225744	2.54213828662977	0.100375375786429	0.751379632642977	0.999949855473009	0.270314358871528	2.75177085480865	0.193517760318762	0.660004801941975	0.999888719774179	with
474	ENSACAG00000014867	0.050786858105925	2.68627195363435	0.00841015416602309	0.92693092090163	0.999949855473009	0.420578188910165	2.89815130076089	0.481582624983654	0.487706325766771	0.999888719774179	with
475	ENSACAG00000014871	0.0596709242355427	5.17960743424985	0.0228915443777509	0.879739448884205	0.999949855473009	0.134937193821997	5.24579340218604	0.113234964947084	0.736490810021119	0.999888719774179	with
476	ENSACAG00000014906	-0.281750875508024	6.3292073646079	0.785543419507011	0.375451108639965	0.999949855473009	0.301257223757521	6.29508426350419	0.880564211813136	0.348047192931071	0.999888719774179	against
477	ENSACAG00000014939	-0.237370239062906	4.568824663473	0.251324523187113	0.616143980326034	0.999949855473009	0.286173027603935	4.55945943963715	0.259038777321526	0.610781297902623	0.999888719774179	against
478	ENSACAG00000014950	-0.0426156273201123	6.22523386664783	0.0145686264184803	0.903928211374426	0.999949855473009	0.197148512845264	6.27032124675604	0.320043162894119	0.571581706792067	0.999888719774179	against
479	ENSACAG00000014954	0.315746034530205	7.54376698291729	1.07380278264944	0.30008806435688	0.999949855473009	-0.302702515151408	7.50363797598082	0.926221324960522	0.335846740189764	0.999888719774179	against
480	ENSACAG00000014985	0.135725169639919	4.0864922160113	0.0971569484014593	0.755268456753999	0.999949855473009	-0.125817681985199	4.05172939369645	0.0751363263673719	0.784000041134846	0.999888719774179	against
481	ENSACAG00000015062	0.311612212737637	9.09199294670783	0.695123210182931	0.404427234410576	0.999949855473009	0.426470047799714	9.47644923991813	1.04771911401642	0.306032980776577	0.999888719774179	with
482	ENSACAG00000015089	-0.141882951974001	7.43651251780978	0.247511165490044	0.618833020054757	0.999949855473009	0.154062296242034	7.39863309026192	0.210972344842805	0.646006355322947	0.999888719774179	against
483	ENSACAG00000015094	0.0504664293413731	5.40750457748907	0.0185028445470787	0.891801389873815	0.999949855473009	-0.129319911572155	5.32242286153316	0.110464245657124	0.739616216567072	0.999888719774179	against
484	ENSACAG00000015107	0.101134242913407	7.27918026505163	0.139119471586556	0.709157950419844	0.999949855473009	-0.128881993965426	7.22130708272796	0.190742614279015	0.662299263544257	0.999888719774179	against
485	ENSACAG00000015147	-1.86349136490709	4.16545728241497	9.79044136033679	0.00175421352582824	0.228254338288378	1.49846507464562	3.85127904184208	7.08589697215748	0.00776929220421425	0.999888719774179	against
486	ENSACAG00000015158	-0.44696192380183	7.63930139572863	1.65214637459546	0.198667049635969	0.999949855473009	0.222001849428879	7.45312863410031	0.463788719470672	0.495858612860197	0.999888719774179	against
487	ENSACAG00000015194	-0.535433281754017	5.62183228279996	1.6133944345911	0.204015304899189	0.999949855473009	0.299209652255882	5.43089968237631	0.418604656687728	0.517634115819991	0.999888719774179	against
488	ENSACAG00000015209	-0.0829551676524554	5.44977701087034	0.0466256997771675	0.829042429608192	0.999949855473009	-0.00689024406634829	5.3533253568898	0.000304293674941114	0.986082395239268	0.999888719774179	against
489	ENSACAG00000015214	-0.220440107035108	5.51525428370008	0.333609842126085	0.563541173881333	0.999949855473009	-0.125612186204355	5.27541681643699	0.106427597190757	0.744248508182942	0.999888719774179	against
490	ENSACAG00000015230	-0.119215769122145	5.02801573610143	0.0839207138532534	0.772052855631274	0.999949855473009	-0.137884032112211	4.84502012820987	0.0742976563062463	0.785179190245075	0.999888719774179	with
491	ENSACAG00000015242	-1.04306926437213	6.41251762088238	7.58158819463682	0.00589674636490462	0.380437081004087	0.655022118378491	6.09589196580614	2.62662570590288	0.105084825832458	0.999888719774179	against
492	ENSACAG00000015304	-0.301618871831638	5.01340923828549	0.573582932642095	0.44883865679493	0.999949855473009	0.115548256479823	4.86058752737136	0.079587037108086	0.777857827049593	0.999888719774179	against
493	ENSACAG00000015324	0.100770194443047	5.93898167485637	0.0897893305391397	0.764445149202227	0.999949855473009	-0.101011949777625	5.8936396534262	0.0910995395261065	0.762783945146246	0.999888719774179	against
494	ENSACAG00000015417	0.649549349683766	3.13892154533742	1.36293818959581	0.243028916094968	0.999949855473009	-0.436912479954697	3.19869501244041	0.603380615855977	0.437291067281543	0.999888719774179	against
495	ENSACAG00000015528	-0.706630662728868	4.6280930661926	2.03924265739444	0.153285947099383	0.999949855473009	0.383805012779241	4.38763055773083	0.511353001549383	0.474553737938907	0.999888719774179	against
496	ENSACAG00000015557	-0.0486064976592387	7.93545006304174	0.0382788539773742	0.84488425922657	0.999949855473009	0.24611267308496	8.0066685952665	0.751785581571554	0.38591149327335	0.999888719774179	against
497	ENSACAG00000015576	-0.282039811214724	7.13987577321202	0.947636329475584	0.330321679923128	0.999949855473009	0.107446289457066	6.99023553961217	0.122249443959774	0.726607476944832	0.999888719774179	against
498	ENSACAG00000015587	0.220301712714051	8.82358908166842	0.806901076361371	0.369038037393591	0.999949855473009	0.00994373855471445	8.9053133401074	0.00133757753658781	0.970825546044207	0.999888719774179	against
499	ENSACAG00000015593	0.116304951202399	8.10646389446029	0.251012821227492	0.616362820123539	0.999949855473009	0.0463757177608053	8.15312262503643	0.0302381980385822	0.861950858821377	0.999888719774179	against
500	ENSACAG00000015637	-0.733299898884289	9.60815613872611	8.99432398133018	0.00270819438274924	0.266893122954013	0.333486700269838	9.30011885637318	1.35548253396747	0.244321934829579	0.999888719774179	against
501	ENSACAG00000015653	-0.266530547943539	6.39918611392386	0.191161218575559	0.66195189768697	0.999949855473009	-0.253475390501016	6.06259726961602	0.19863304108067	0.655826485604088	0.999888719774179	against
502	ENSACAG00000015657	-0.39355164205282	4.95219221426236	0.636167065572522	0.425102175937865	0.999949855473009	0.215654676651903	4.80361519503233	0.195558509437867	0.658330030308365	0.999888719774179	against
503	ENSACAG00000015676	-0.0845232788166543	5.21740779956078	0.0499479255037778	0.823153912017296	0.999949855473009	-0.125526544963541	5.05846345351279	0.105388723196042	0.745456355300545	0.999888719774179	with
504	ENSACAG00000015688	-0.495877600115857	2.86659226030203	0.733069003281399	0.391890210298228	0.999949855473009	-0.292229125623915	2.4796197162321	0.130220023964418	0.718204019559329	0.999888719774179	against
505	ENSACAG00000015703	0.145451315927808	7.21840972934916	0.322733495119716	0.569969526798714	0.999949855473009	-0.0834351715531577	7.20640070858166	0.0951556450662636	0.757722376301615	0.999888719774179	against
506	ENSACAG00000015709	-0.422371736157712	6.28791713200332	1.14937498163611	0.283680026061702	0.999949855473009	-0.561974392501567	5.7021469197787	1.39222472328632	0.238029756180326	0.999888719774179	with
507	ENSACAG00000015726	-0.102725699439091	6.56753838090794	0.119751589653873	0.729304066864736	0.999949855473009	0.0450292225577427	6.48902059471573	0.0210630912957188	0.884607214086691	0.999888719774179	against
508	ENSACAG00000015731	0.346544592715159	7.53732235769771	1.23954435562152	0.265558885674674	0.999949855473009	0.249843508622777	7.82672706346189	0.626019369843377	0.42881920576781	0.999888719774179	against
509	ENSACAG00000015748	-0.643427884062919	5.66679762197157	1.85055068674537	0.173719359815091	0.999949855473009	0.420518039077482	5.47950704029409	0.806897898447247	0.36903898020864	0.999888719774179	against
510	ENSACAG00000015753	-0.00653790587181859	5.37432614651796	0.000324415792209543	0.985629642465544	0.999949855473009	-0.312414513477763	5.16154334043201	0.641649517397405	0.423114113517423	0.999888719774179	with
511	ENSACAG00000015787	-0.303783875153577	5.94891622140381	0.728024616722375	0.393524237396393	0.999949855473009	0.367114383895367	5.94339771032697	0.928670867842133	0.335208537554716	0.999888719774179	against
512	ENSACAG00000015804	0.352943884163553	6.76768819615478	0.92996980891688	0.334870770335672	0.999949855473009	-0.386381909896971	6.70517002207756	1.23943919426178	0.265579162138409	0.999888719774179	against
513	ENSACAG00000015817	0.431374712061615	7.1163338462803	1.75191639361938	0.185635996275273	0.999949855473009	-0.0630665303504408	7.26573719215506	0.0297487831437486	0.863061476100561	0.999888719774179	against
514	ENSACAG00000015864	-1.20316221908788	2.64287691959242	2.95638613386826	0.0855389285431579	0.960223354108798	0.250208749120148	2.13762894594085	0.0629869075694955	0.801835814577274	0.999888719774179	against
515	ENSACAG00000015921	-0.838955856761571	3.83481720863953	1.63673968049978	0.200773384490742	0.999949855473009	0.115921389134243	3.38113658023968	0.0296623589768945	0.863258571255721	0.999888719774179	against
516	ENSACAG00000015933	-1.22479463316505	4.32561739142807	4.59179331925617	0.0321253849034919	0.72349975898637	0.770246169702997	3.99546634345915	1.08123760382849	0.298420860494806	0.999888719774179	against
517	ENSACAG00000015939	0.07185899224628	8.81381567507106	0.115419070019753	0.734056988581982	0.999949855473009	0.0199385778935077	8.82074130595262	0.00616164513995088	0.937433394782701	0.999888719774179	against
518	ENSACAG00000015996	-1.59034721223515	3.85071490172794	7.0412144344041	0.0079655002037351	0.439738213594407	1.21006600375183	3.54904089445904	3.5060729712237	0.0611442266560401	0.999888719774179	against
519	ENSACAG00000016008	0.196978273898556	3.43117481256519	0.145995297203235	0.702392154224097	0.999949855473009	0.258734722619694	3.64397085785455	0.184449566817789	0.667576913368547	0.999888719774179	with
520	ENSACAG00000016027	-0.0752951561034318	8.65460501769009	0.0565515048339638	0.812031872731211	0.999949855473009	-0.133949275945065	8.49028435439552	0.235582917967246	0.627414726441415	0.999888719774179	with
521	ENSACAG00000016072	0.352726769447564	7.00627391460595	1.59705515704581	0.206321037653952	0.999949855473009	-0.295752465905106	6.99084908619973	1.12683848719278	0.288450701282267	0.999888719774179	against
522	ENSACAG00000016080	0.33928813731836	8.70626322859902	1.68512379970605	0.194245008938109	0.999949855473009	-0.27338050477459	8.69441350583894	0.764934476617576	0.381788688743839	0.999888719774179	against
523	ENSACAG00000016098	-0.720710642721059	5.38420449134135	2.61858885320203	0.105618330411066	0.991492700169106	0.509117947393369	5.2036830929065	1.10346440084453	0.293507068330581	0.999888719774179	against
524	ENSACAG00000016110	-1.61356852172587	2.35009322570041	5.74088767824195	0.0165744139257705	0.569788259265277	0.131065575086744	1.56566071337378	0.026391001950536	0.870949077158801	0.999888719774179	against
525	ENSACAG00000016171	-1.716671157176	5.89050203175163	10.6338920264705	0.00111033787090399	0.191321266108496	1.31514881442378	5.54847426040611	3.22758457009219	0.0724074124387666	0.999888719774179	against
526	ENSACAG00000016234	-0.431288008719693	5.1524784386034	0.992580123856556	0.319112586283944	0.999949855473009	-0.426130129347151	4.63638306701292	0.853396274823292	0.355593320266269	0.999888719774179	against
527	ENSACAG00000016239	0.0552128109586478	8.60878082896788	0.0417061174850737	0.838180991617639	0.999949855473009	0.026946219781161	8.60865386941099	0.0095158828993851	0.922290116073288	0.999888719774179	against
528	ENSACAG00000016265	-1.06274809123318	3.19508620820869	3.66084471524039	0.055705383970369	0.863545323445418	-0.268700610928705	2.44752089263165	0.169010777990118	0.68099246099149	0.999888719774179	against
529	ENSACAG00000016278	-1.49684567195223	3.1315977811961	5.92228686278822	0.0149505413188678	0.559175116808193	0.50606669741516	2.52821461320616	0.32990026676775	0.565717820514409	0.999888719774179	against
530	ENSACAG00000016291	0.161644919277518	3.95340855561177	0.0770798875635395	0.781294367078903	0.999949855473009	0.127105191064295	4.0814929996402	0.0367921966560392	0.847888749418397	0.999888719774179	against
531	ENSACAG00000016299	0.439143620231139	5.62877574708323	1.3918904984738	0.238086099013587	0.999949855473009	-0.119240624598469	5.74900158927451	0.0919185848818707	0.761752096065052	0.999888719774179	against
532	ENSACAG00000016306	0.265064910049149	6.16166357197032	0.471914208002444	0.492107858989976	0.999949855473009	-0.376937213433348	6.05999784560391	1.11059969663516	0.291951624955988	0.999888719774179	against
533	ENSACAG00000016321	0.233668453503229	5.84789615968106	0.310218784386945	0.577545961537235	0.999949855473009	-0.33182916139889	5.75374692318714	0.717921835652613	0.396826431886058	0.999888719774179	against
534	ENSACAG00000016347	-0.182930042392794	3.43623846284209	0.098465971594476	0.753678352333744	0.999949855473009	0.283515372356069	3.45594512799831	0.200855367092418	0.654031302444791	0.999888719774179	against
535	ENSACAG00000016360	-0.129121357951284	5.2187565310259	0.104191626785985	0.746856348465678	0.999949855473009	0.338262600374837	5.29969006751903	0.705950660167862	0.400791381067161	0.999888719774179	against
536	ENSACAG00000016407	-0.728979285327582	3.11296387896879	1.44696062707947	0.229016272396783	0.999949855473009	0.395128459633545	2.8973469720926	0.291180847156558	0.589464807570083	0.999888719774179	against
537	ENSACAG00000016423	-0.489565693899921	4.02842891863195	0.707450783904874	0.400291391008178	0.999949855473009	0.0861222523197003	3.76122521620892	0.0217411909805669	0.882777676221057	0.999888719774179	against
538	ENSACAG00000016439	-0.800090779940342	5.05215845581778	3.47603834049003	0.062263634371776	0.892496786464453	-0.0209848269889342	4.50682001914773	0.00210148533336341	0.963436214384311	0.999888719774179	against
539	ENSACAG00000016485	-0.356521989731389	2.7323836188018	0.30002514989377	0.583866654477525	0.999949855473009	0.076434941546659	2.56958908016251	0.0105898239084787	0.918036885121175	0.999888719774179	against
540	ENSACAG00000016508	0.104830221692883	9.16568762626022	0.205225064872408	0.650535973653399	0.999949855473009	0.00677615761296876	9.18223769726606	0.000710833118958476	0.978729757602968	0.999888719774179	against
541	ENSACAG00000016519	-0.875280475286271	4.02598159918088	3.09936872382012	0.0783226598136471	0.949815065003374	-0.224945178239976	3.3600918200679	0.14776032283386	0.700684928120222	0.999888719774179	against
542	ENSACAG00000016540	-0.481530295432981	6.12520026070734	1.95334989745461	0.162226324263868	0.999949855473009	0.27492889751277	5.95080672399296	0.534808783237603	0.464592133848279	0.999888719774179	against
543	ENSACAG00000016543	-0.255452827704192	3.92546816755087	0.294666618202455	0.587245454409703	0.999949855473009	0.572861007250862	4.07479737521194	1.23990735307971	0.265488909890424	0.999888719774179	against
544	ENSACAG00000016579	0.128481463761111	6.44597328774686	0.161353484052277	0.687913441976267	0.999949855473009	0.118603907951198	6.53933142503359	0.130381651021518	0.718036657857595	0.999888719774179	against
545	ENSACAG00000016580	-0.0478793151289255	7.44051692767752	0.034323417470884	0.853020559550924	0.999949855473009	0.166360018692677	7.46558856876185	0.306612840855191	0.579766157567831	0.999888719774179	against
546	ENSACAG00000016639	0.456441573952895	7.51123867051996	2.76438950227641	0.0963834510726342	0.973355926170259	-0.156970471148996	7.62208169398379	0.321912702273835	0.57046044196783	0.999888719774179	against
547	ENSACAG00000016646	-0.507103134693442	3.00496066723559	0.479136596268591	0.488813663508681	0.999949855473009	0.578630926837685	3.0548363304419	0.404165504052788	0.524945820125243	0.999888719774179	against
548	ENSACAG00000016650	-0.747671343422021	3.04704192978065	1.72447683242328	0.189117796805259	0.999949855473009	0.157532761967123	2.6934878302449	0.0633430644079178	0.801288045516077	0.999888719774179	against
549	ENSACAG00000016653	0.615014369125308	8.40769221983308	5.84029918457081	0.0156631630783992	0.563553716485491	-0.0482692676382249	8.65276380603008	0.0273134853226722	0.868733107844878	0.999888719774179	against
550	ENSACAG00000016664	-0.2614903299208	5.76980091348368	0.592822021317743	0.441329930710707	0.999949855473009	-0.111717315232697	5.51173705965362	0.101923316590585	0.74953367395829	0.999888719774179	against
551	ENSACAG00000016694	-0.306940044949486	2.46205050563816	0.288688466633127	0.591062220013431	0.999949855473009	0.733076744969298	2.62849492451555	1.02640817038418	0.311003780680711	0.999888719774179	against
552	ENSACAG00000016710	-0.00886922742855713	8.81730242695763	0.00164857313409783	0.967612691660519	0.999949855473009	0.135918827417192	8.84623409054112	0.266790348797066	0.605493005425492	0.999888719774179	against
553	ENSACAG00000016730	-0.746392398973255	3.90743580120797	2.06828951332771	0.150390108735605	0.999949855473009	0.19034759697054	3.53454414378936	0.0816751648975931	0.775039985071973	0.999888719774179	against
554	ENSACAG00000016744	0.267669990767926	5.5875274873389	0.423413596999898	0.51523862175507	0.999949855473009	-0.274151360501947	5.53980730013013	0.372287055153236	0.541760258825433	0.999888719774179	against
555	ENSACAG00000016749	0.0964680026705916	6.56946678095037	0.079542503048593	0.777918356214042	0.999949855473009	-0.0877738542762843	6.52880190499279	0.0602902052545424	0.806037845890579	0.999888719774179	against
556	ENSACAG00000016804	0.370769027756589	3.02467598628368	0.55137310710977	0.457757185503004	0.999949855473009	-0.680803252835114	2.86570050949799	1.60040444307429	0.205845904673486	0.999888719774179	against
557	ENSACAG00000016838	-1.49224233576081	4.28034930336414	6.97983616460868	0.00824331549484351	0.440677058609662	0.767388570835729	3.76669349911774	1.01133216776323	0.314583904265582	0.999888719774179	against
558	ENSACAG00000016861	0.143265444738481	4.91274630835695	0.103370679343791	0.747821579537974	0.999949855473009	-0.130708916311129	4.87483436946899	0.0769550396673679	0.781467059228724	0.999888719774179	against
559	ENSACAG00000016864	-1.62709281180987	2.04922457063129	4.8634182873772	0.0274319337809544	0.681128543266619	1.7314406922661	2.10708685493891	3.74191032108262	0.0530637454140353	0.999888719774179	against
560	ENSACAG00000016885	-1.00640154586343	2.68404713219813	2.46152614371449	0.116665379581415	0.999949855473009	0.804379504236368	2.52461783789332	1.75624959030288	0.185092996835344	0.999888719774179	against
561	ENSACAG00000016910	-1.05350990554003	4.74921546604696	4.50540553348788	0.0337878833472345	0.735634643568206	0.837114341660704	4.5587508132383	2.62154004966969	0.105422079120761	0.999888719774179	against
562	ENSACAG00000016928	-0.072038412517541	6.57963916842399	0.0529490788171354	0.818008883330038	0.999949855473009	0.00234287962451112	6.4944254213939	5.42457451757627e-05	0.99412349682938	0.999888719774179	against
563	ENSACAG00000016938	0.185417238418295	8.13442486945315	0.626509720620223	0.428638469039908	0.999949855473009	0.0509233712723234	8.22170554203792	0.0369378964582117	0.847591544009673	0.999888719774179	against
564	ENSACAG00000016939	-0.64026456676984	6.5449259621571	3.74982015681228	0.0528131935439957	0.850117344698516	0.261802017954545	6.25797826779509	0.593553998196706	0.441048091029727	0.999888719774179	against
565	ENSACAG00000017040	-0.364301169380656	4.35617509374326	0.206683513137127	0.649379344721253	0.999949855473009	0.130175655831193	4.20183060524598	0.0182898593444669	0.892422117060432	0.999888719774179	against
566	ENSACAG00000017076	-1.70095128710636	3.96664357149849	11.0869057743299	0.000869394282360656	0.180537428844326	1.14590406292149	3.52123256764272	4.57596131450384	0.0324235487365769	0.999888719774179	against
567	ENSACAG00000017090	-0.141970853386136	4.96043513545945	0.0956045460651387	0.757169509443095	0.999949855473009	0.286718797265059	5.00941867394629	0.252874421400877	0.6150583419656	0.999888719774179	against
568	ENSACAG00000017106	0.13833436060055	8.49511016801006	0.450217829901873	0.502231528569845	0.999949855473009	-0.0189245994386395	8.51638594041983	0.00547280517578308	0.941027564342927	0.999888719774179	against
569	ENSACAG00000017131	0.222270166354953	7.37163822491628	0.717003621829192	0.397128537784451	0.999949855473009	0.0082961987723564	7.45343472072691	0.000937637546254422	0.975571899835664	0.999888719774179	against
570	ENSACAG00000017166	-0.0202401234638755	7.35595793498964	0.00631577932703919	0.936657299283043	0.999949855473009	0.138164766392339	7.38001830974004	0.255602373350664	0.613157609881616	0.999888719774179	against
571	ENSACAG00000017173	0.0786086339708665	6.95916099305093	0.0730927180506074	0.786885887155211	0.999949855473009	-0.112002426662653	6.89506762604332	0.150002461969825	0.698533005568267	0.999888719774179	against
572	ENSACAG00000017224	0.32294429832919	8.4502735209399	2.27111202286421	0.131805297593957	0.999949855473009	-0.24834089615232	8.44440156227117	0.926513303727745	0.335770582875324	0.999888719774179	against
573	ENSACAG00000017226	-0.155184090024527	6.08801219495516	0.141907640872948	0.706391876126895	0.999949855473009	-0.268640977595501	5.81046516658547	0.442761133766751	0.505792775598758	0.999888719774179	with
574	ENSACAG00000017238	-0.109724144269537	4.67680465397449	0.0503370549535767	0.822477807623175	0.999949855473009	-0.080761689487813	4.5311698175712	0.0232788546717426	0.878734154441344	0.999888719774179	against
575	ENSACAG00000017313	0.124818995408383	8.6918630743776	0.404195639904641	0.524930369746677	0.999949855473009	0.00230543006167309	8.71824277250321	7.75884793142723e-05	0.992971978757519	0.999888719774179	against
576	ENSACAG00000017371	-0.767297874181088	5.06721474535206	2.38434869997327	0.122555960699241	0.999949855473009	-0.288995144716133	4.40858487842836	0.317805196761246	0.572929636296441	0.999888719774179	against
577	ENSACAG00000017437	-0.530885443388378	6.74469921196334	1.29323368354198	0.255452878125436	0.999949855473009	-0.112675193565777	6.31777991969203	0.0492609963447919	0.824354220484164	0.999888719774179	against
578	ENSACAG00000017452	-1.04868439751561	4.41141035415253	2.97362256364187	0.0846321423303989	0.960223354108798	0.646532277014493	4.12447068637126	0.64449588549207	0.422087445471671	0.999888719774179	against
579	ENSACAG00000017468	-0.0318949445466995	5.36714065568379	0.00677238361451327	0.934412533341801	0.999949855473009	0.209934601885984	5.42612056645908	0.301305877449605	0.583064908799932	0.999888719774179	against
580	ENSACAG00000017497	0.209652422316415	8.19163056713655	0.799275374071676	0.371310109094185	0.999949855473009	-0.0375098940338145	8.24121526257908	0.0211121654182733	0.884473809828065	0.999888719774179	against
581	ENSACAG00000017506	0.15773504753053	7.81742645146989	0.324369816403632	0.568993304065934	0.999949855473009	-0.127542050857255	7.78805817344507	0.223097105740464	0.636690144498602	0.999888719774179	against
582	ENSACAG00000017513	-1.04879848709493	3.22773618306172	3.60028399698006	0.0577697014436191	0.867587758536002	0.245471636396254	2.69580468632495	0.0947646672167206	0.758205069766254	0.999888719774179	against
583	ENSACAG00000017596	0.24968158659642	4.86950330921553	0.399680410910025	0.527254352121512	0.999949855473009	-0.556348417349166	4.68113782025324	1.80390784101607	0.179240773021917	0.999888719774179	against
584	ENSACAG00000017687	-0.0737712561349034	1.71245550920522	0.00911733593972563	0.923929809066311	0.999949855473009	0.436390887274581	1.85060193159093	0.265607792467858	0.606293437647484	0.999888719774179	against
585	ENSACAG00000017693	-0.130673229721427	4.50027597429984	0.0761001797656977	0.782653592612439	0.999949855473009	-0.497034949776357	4.14601097286024	0.705367576937743	0.400985966902183	0.999888719774179	with
586	ENSACAG00000017694	-0.68963163146622	3.2083828405799	1.23937064123182	0.265592381082171	0.999949855473009	-0.00372158949374449	2.81548549980057	1.85662112279772e-05	0.99656204362775	0.999888719774179	against
587	ENSACAG00000017784	-0.689108304812113	2.95306274771321	1.73738814611919	0.187470106447275	0.999949855473009	0.117234048716409	2.64078730915196	0.0228465220026433	0.8798568706674	0.999888719774179	against
588	ENSACAG00000017791	0.0797377939057323	8.90682056385582	0.0614409096795328	0.804232849603356	0.999949855473009	0.269637398017184	9.06336661594923	0.378184985939413	0.538576205303696	0.999888719774179	with
589	ENSACAG00000017887	-0.684403357355731	5.07325700646033	2.58160272576768	0.108112145921472	0.994977420180657	0.404348260673535	4.85035272217249	0.768308016820221	0.380740990320952	0.999888719774179	against
590	ENSACAG00000017928	0.152131736503061	9.6876026068412	0.577869297194674	0.447148702370202	0.999949855473009	0.124822785623467	9.79879801421859	0.231415969696854	0.630475890201769	0.999888719774179	against
591	ENSACAG00000017984	2.58648915480417	3.44788222706165	8.09800572187311	0.00443139894209407	0.335347553708859	-1.82437649207737	3.59923279180204	5.50908189389564	0.018917974948748	0.999888719774179	against
592	ENSACAG00000020966	0.325655145571	7.41546238736261	1.5107078528452	0.219031106079018	0.999949855473009	0.0621561810423347	7.58254663651182	0.0433028916756308	0.83515598683624	0.999888719774179	against
593	ENSACAG00000020972	-1.63718710747707	3.92758300055898	7.05964449310594	0.00788396413690003	0.439738213594407	0.830976934218913	3.34193857755697	1.67679007301514	0.195351522869353	0.999888719774179	against
594	ENSACAG00000020986	2.02932505648005	0.600462679055721	2.61321030819611	0.105977028654945	0.992209195538728	-0.726507260939051	0.765717311763737	0.425759148132066	0.514077240687287	0.999888719774179	against
595	ENSACAG00000021095	0.219540601587373	7.92573437068014	0.882945689642382	0.347396146169046	0.999949855473009	-0.0123118407295033	7.9951717468359	0.00210984329510921	0.963363627383675	0.999888719774179	against
596	ENSACAG00000022067	0.0570949765336142	6.55236163538094	0.0236759371393163	0.877712340771856	0.999949855473009	0.579873281531614	6.89698052184086	2.41580788567971	0.120115987820902	0.999888719774179	with
597	ENSACAG00000022405	-0.668935818504225	4.42714876623851	1.81703597864658	0.177666497778377	0.999949855473009	0.215459991349188	4.11416591467042	0.155881313148408	0.692977153717286	0.999888719774179	against
598	ENSACAG00000023287	-0.819711944982219	6.02422140323449	3.62237393934607	0.0570074733720737	0.865469755130479	0.934568524111627	6.06458815756577	2.7479616751304	0.0973784976580391	0.999888719774179	against
599	ENSACAG00000023506	0.00238829984220797	4.74445971991553	2.27259915597244e-05	0.996196356223872	0.999949855473009	0.15126598150927	4.79016378662558	0.0954203689588882	0.757396169758323	0.999888719774179	with
600	ENSACAG00000023513	0.176009830651865	3.88172230781203	0.103514251051293	0.747652470319502	0.999949855473009	-0.135417151033975	3.87649756995754	0.0512637482782994	0.820878669290724	0.999888719774179	against
601	ENSACAG00000023721	-0.0331496986208385	3.51869964130886	0.00477442818593232	0.944912220185044	0.999949855473009	-0.0747373086677153	3.42531035911368	0.0232968163699362	0.87868774182862	0.999888719774179	with
602	ENSACAG00000023762	1.57084243654472	3.97767556542242	2.3400952637723	0.126081843309428	0.999949855473009	-2.34201888080437	3.76898034141795	5.53230010096375	0.0186685483468024	0.999888719774179	against
603	ENSACAG00000024196	0.586646124779347	3.74987098019362	1.57057847347741	0.210123025230136	0.999949855473009	-0.370464664442474	3.81250533674165	0.654411597951979	0.41853981996485	0.999888719774179	against
604	ENSACAG00000024204	0.0902000228006951	3.3634000268344	0.0367363739218498	0.84800278092842	0.999949855473009	0.0051019660759908	3.37510524267291	9.80398013055161e-05	0.992099871118211	0.999888719774179	against
605	ENSACAG00000024407	0.183083379630456	2.8693835813555	0.107125270419325	0.743441015058575	0.999949855473009	0.270377894818596	3.05500421612846	0.200378190635877	0.654415754471931	0.999888719774179	with
606	ENSACAG00000024664	-0.895448752349354	3.83574511631087	2.18234674705898	0.139601453988024	0.999949855473009	0.0888050096467863	3.32083349804741	0.0224062179141153	0.881011512548695	0.999888719774179	against
607	ENSACAG00000025482	-1.21591136193418	0.596949979080004	0.80981126866413	0.368176055049053	0.999949855473009	0.467413560033842	0.465998894444705	0.105526895625303	0.745295330696941	0.999888719774179	against
608	ENSACAG00000025985	0.381923830857186	6.42438055771137	0.997511405769011	0.317913425020295	0.999949855473009	-0.150165866791534	6.49806728790111	0.119552682321874	0.729520148839134	0.999888719774179	against
609	ENSACAG00000026026	-0.728379005068905	1.71876901278446	0.488488459240267	0.48460234399847	0.999949855473009	1.10815535267131	1.91341727327496	1.24359035513296	0.26478022514464	0.999888719774179	against
610	ENSACAG00000026170	-0.573573424057812	5.76433482922875	2.10296843428509	0.147013482824486	0.999949855473009	0.202633011972337	5.48867636401309	0.241043127474846	0.623453726267892	0.999888719774179	against
611	ENSACAG00000026231	-1.25270299870115	4.90490548688572	5.14935078288272	0.0232550661357784	0.634694474815835	0.658531763227328	4.46735594549335	1.06969426635319	0.301014513994595	0.999888719774179	against
612	ENSACAG00000026606	-0.265611721640353	4.81669402266598	0.292691190585544	0.588501091105195	0.999949855473009	0.154344129508616	4.70584085218712	0.100414807322218	0.751332415793753	0.999888719774179	against
613	ENSACAG00000026867	-0.00151932458739629	4.90983031308028	1.33003423909983e-05	0.997090150621367	0.999949855473009	0.0776920017140307	4.90990805341425	0.0365301383259438	0.848424848087234	0.999888719774179	against
614	ENSACAG00000027275	0.0129121686220042	3.62004703754205	0.000683814311685182	0.979137821325464	0.999949855473009	0.198804709669605	3.69406085564701	0.175463395583191	0.675301268480753	0.999888719774179	with
615	ENSACAG00000027909	0.215889895297442	5.10694833547587	0.276386299281938	0.599079605967447	0.999949855473009	0.0592057309037015	5.21430172310328	0.0203944993114735	0.886440783336174	0.999888719774179	against
616	ENSACAG00000028017	-0.0142980918724429	7.67839546465521	0.00262703018836685	0.959122674267129	0.999949855473009	0.122648028590542	7.69534204176704	0.177470215173621	0.673556372324526	0.999888719774179	against
617	ENSACAG00000028140	-0.931261094105875	2.77376647478327	1.52132972453639	0.217418377144921	0.999949855473009	0.249083690388543	2.38737029036593	0.102014930637402	0.749424907374598	0.999888719774179	against
618	ENSACAG00000028555	-0.750318673470737	3.66263389466996	2.11725315187316	0.145647558062018	0.999949855473009	0.327442673169824	3.38648378693346	0.234420821395073	0.628265055478344	0.999888719774179	against
619	ENSACAG00000028566	0.326523236930989	4.21662503182681	0.506469497102506	0.476671190726909	0.999949855473009	-0.0241197468198277	4.32814306502211	0.00238857834655137	0.961020439021332	0.999888719774179	against
620	ENSACAG00000028682	0.0988741423946277	7.01516729581074	0.0820335886264125	0.774560238710808	0.999949855473009	-0.0320601514381071	7.00664784637018	0.00917983103219022	0.923670335512239	0.999888719774179	against
621	ENSACAG00000028725	0.0993316551638107	6.46172324375552	0.105056977314643	0.745843445225728	0.999949855473009	-0.161986299320935	6.38339081008018	0.277848384314092	0.598114942046851	0.999888719774179	against
622	ENSACAG00000028892	0.0580739132746358	7.01813726237888	0.0192042509372499	0.889782520265043	0.999949855473009	0.0784022616788434	7.04904353067503	0.0424294704659296	0.836803291503295	0.999888719774179	with
623	ENSACAG00000028980	-0.104531108785885	2.43289533653858	0.0316988783533363	0.858690157729885	0.999949855473009	0.307986384902238	2.49962488817431	0.289596292007507	0.59047935202872	0.999888719774179	against
624	ENSACAG00000029027	-0.401147347117307	3.99770294579995	0.719142403222908	0.3964253605758	0.999949855473009	0.096193274654925	3.78294994736284	0.0382837541330066	0.84487445724462	0.999888719774179	against
625	ENSACAG00000029203	-0.0928657096202054	6.64138847129042	0.103460821930527	0.747715387903815	0.999949855473009	-0.077430146924828	6.4990614153108	0.0656112737397967	0.797837349350023	0.999888719774179	against
626	ENSACAG00000029236	-0.600951177556544	3.20469824804316	1.18700463269117	0.275934591054658	0.999949855473009	0.201746335748741	2.94960285134186	0.102183904039769	0.749224438839903	0.999888719774179	against
627	ENSACAG00000029251	-1.15250781071223	2.46303920104021	2.77828279932994	0.0955505668612813	0.971237980611213	-0.263518252646159	1.78144287601415	0.0726332909811855	0.787540601225991	0.999888719774179	against
628	ENSACAG00000029280	-0.202015434709183	6.60836546683958	0.239658106502372	0.624453157352955	0.999949855473009	-0.0817333628556933	6.39873202018998	0.0433784688102001	0.835014263502534	0.999888719774179	against
629	ENSACAG00000029331	0.259899734950346	6.54758924353565	0.637846876265247	0.424491551535831	0.999949855473009	-0.0370225272776607	6.62590130353465	0.0139184721807291	0.906086218912183	0.999888719774179	against
630	ENSACAG00000029372	0.338991278948228	5.11976062648749	0.638906620261424	0.42410700331236	0.999949855473009	0.600095365835689	5.61337433519149	1.0463437299369	0.306350663988486	0.999888719774179	with
631	ENSACAG00000029385	0.092258014610663	8.55912275670091	0.183054216166219	0.668761528258581	0.999949855473009	-0.0483182911776999	8.53927717792155	0.0363193030947473	0.848857607052224	0.999888719774179	against
632	ENSACAG00000029596	-0.537643280145379	4.51188352105974	1.18597303409466	0.276143350544761	0.999949855473009	-0.0967076003323689	4.1079289903283	0.0291904943571195	0.864339936505618	0.999888719774179	against
