# Supplementary material for: Selection on adaptive and maladaptive gene expression plasticity during thermal adaptation to urban heat islands
Source: Nat Commun. 2021 Oct 26;12:6195. doi: 10.1038/s41467-021-26334-4 (PMC8548502; doi:10.1038/s41467-021-26334-4)
Supplement: Supplementary file 5 — Source Data [file 41467_2021_26334_MOESM5_ESM.zip › NATCOMM_maladaptive_plasticity_source_data_file_09062021/Data_files/SanJuan_urban_background_LD_10132020.csv]

	CHR	POS1	POS2	N_INDV	R.2	distance	genome_pos1	genome_pos2
1	1	77878	77910	14	0.0473373	32	1_77878	1_77910
2	1	77878	77912	14	0.002849	34	1_77878	1_77912
7486	1	77910	77912	15	0.641595	2	1_77910	1_77912
22453	1	1224786	1224834	18	0.000776398	48	1_1224786	1_1224834
22454	1	1224786	1224894	19	0.231618	108	1_1224786	1_1224894
22456	1	1224786	1225029	19	0.00110294	243	1_1224786	1_1225029
22457	1	1224786	1225053	19	0.15744	267	1_1224786	1_1225053
22458	1	1224786	1225086	19	0.234722	300	1_1224786	1_1225086
22459	1	1224786	1225245	20	0.00536751	459	1_1224786	1_1225245
22460	1	1224786	1225302	19	0.198998	516	1_1224786	1_1225302
22462	1	1224786	1225491	20	0.083045	705	1_1224786	1_1225491
22463	1	1224786	1225494	19	0.0275019	708	1_1224786	1_1225494
22464	1	1224786	1225737	20	0.00928793	951	1_1224786	1_1225737
22465	1	1224786	1225739	20	0.00928793	953	1_1224786	1_1225739
29935	1	1224834	1224894	19	0.3	60	1_1224834	1_1224894
29937	1	1224834	1225029	18	0.547826	195	1_1224834	1_1225029
29938	1	1224834	1225053	18	0.15	219	1_1224834	1_1225053
29939	1	1224834	1225086	18	0.0178218	252	1_1224834	1_1225086
29940	1	1224834	1225245	19	0.417073	411	1_1224834	1_1225245
29941	1	1224834	1225302	19	0.322642	468	1_1224834	1_1225302
29943	1	1224834	1225491	19	0.0493506	657	1_1224834	1_1225491
29944	1	1224834	1225494	19	0.0436782	660	1_1224834	1_1225494
29945	1	1224834	1225737	19	0.105556	903	1_1224834	1_1225737
29946	1	1224834	1225739	19	0.105556	905	1_1224834	1_1225739
37417	1	1224894	1225029	19	0.417115	135	1_1224894	1_1225029
37418	1	1224894	1225053	19	0.0545977	159	1_1224894	1_1225053
37419	1	1224894	1225086	19	0.131944	192	1_1224894	1_1225086
37420	1	1224894	1225245	20	0.491814	351	1_1224894	1_1225245
37421	1	1224894	1225302	19	0.746855	408	1_1224894	1_1225302
37423	1	1224894	1225491	20	0.399399	597	1_1224894	1_1225491
37424	1	1224894	1225494	20	0.261855	600	1_1224894	1_1225494
37425	1	1224894	1225737	20	0.0733591	843	1_1224894	1_1225737
37426	1	1224894	1225739	20	0.0733591	845	1_1224894	1_1225739
52375	1	1225029	1225053	20	0.00140209	24	1_1225029	1_1225053
52376	1	1225029	1225086	20	0.0322581	57	1_1225029	1_1225086
52377	1	1225029	1225245	20	0.574735	216	1_1225029	1_1225245
52378	1	1225029	1225302	19	0.441176	273	1_1225029	1_1225302
52380	1	1225029	1225491	20	0.143853	462	1_1225029	1_1225491
52381	1	1225029	1225494	19	0.142875	465	1_1225029	1_1225494
52382	1	1225029	1225737	20	0.00107411	708	1_1225029	1_1225737
52383	1	1225029	1225739	20	0.00107411	710	1_1225029	1_1225739
59853	1	1225053	1225086	20	0.591234	33	1_1225053	1_1225086
59854	1	1225053	1225245	20	0.058382	192	1_1225053	1_1225245
59855	1	1225053	1225302	19	0.11992	249	1_1225053	1_1225302
59857	1	1225053	1225491	20	0.312977	438	1_1225053	1_1225491
59858	1	1225053	1225494	19	0.325059	441	1_1225053	1_1225494
59859	1	1225053	1225737	20	0.0678988	684	1_1225053	1_1225737
59860	1	1225053	1225739	20	0.0678988	686	1_1225053	1_1225739
67330	1	1225086	1225245	20	0.0953325	159	1_1225086	1_1225245
67331	1	1225086	1225302	19	0.0718391	216	1_1225086	1_1225302
67333	1	1225086	1225491	20	0.284028	405	1_1225086	1_1225491
67334	1	1225086	1225494	19	0.315507	408	1_1225086	1_1225494
67335	1	1225086	1225737	20	0.0152801	651	1_1225086	1_1225737
67336	1	1225086	1225739	20	0.0152801	653	1_1225086	1_1225739
74806	1	1225245	1225302	20	0.371449	57	1_1225245	1_1225302
74808	1	1225245	1225491	21	0.0346947	246	1_1225245	1_1225491
74809	1	1225245	1225494	20	0.00644607	249	1_1225245	1_1225494
74810	1	1225245	1225737	21	0.0311856	492	1_1225245	1_1225737
74811	1	1225245	1225739	21	0.0311856	494	1_1225245	1_1225739
82282	1	1225302	1225491	20	0.438505	189	1_1225302	1_1225491
82283	1	1225302	1225494	19	0.334011	192	1_1225302	1_1225494
82284	1	1225302	1225737	20	0.0055991	435	1_1225302	1_1225737
82285	1	1225302	1225739	20	0.0055991	437	1_1225302	1_1225739
97228	1	1225491	1225494	20	0.816464	3	1_1225491	1_1225494
97229	1	1225491	1225737	21	0.0538462	246	1_1225491	1_1225737
97230	1	1225491	1225739	21	0.0538462	248	1_1225491	1_1225739
104700	1	1225494	1225737	20	0.00674764	243	1_1225494	1_1225737
104701	1	1225494	1225739	20	0.00674764	245	1_1225494	1_1225739
112171	1	1225737	1225739	21	1	2	1_1225737	1_1225739
127111	1	1380729	1381003	18	0.234416	274	1_1380729	1_1381003
127112	1	1380729	1381066	18	0.0015625	337	1_1380729	1_1381066
127113	1	1380729	1381084	18	0.000735294	355	1_1380729	1_1381084
127115	1	1380729	1381246	18	0.04	517	1_1380729	1_1381246
127116	1	1380729	1381258	18	0.000480769	529	1_1380729	1_1381258
127117	1	1380729	1381297	18	0.0015625	568	1_1380729	1_1381297
127118	1	1380729	1381300	18	0.0470588	571	1_1380729	1_1381300
127119	1	1380729	1381309	18	0.0470588	580	1_1380729	1_1381309
127120	1	1380729	1381360	18	0.0015625	631	1_1380729	1_1381360
127121	1	1380729	1381372	18	0.0470588	643	1_1380729	1_1381372
127122	1	1380729	1381384	18	0.0470588	655	1_1380729	1_1381384
127123	1	1380729	1381405	18	0.0015625	676	1_1380729	1_1381405
127125	1	1380729	1381516	18	0.104167	787	1_1380729	1_1381516
127126	1	1380729	1381564	18	0.104167	835	1_1380729	1_1381564
127127	1	1380729	1381573	18	0.361	844	1_1380729	1_1381573
127128	1	1380729	1381627	18	0.104167	898	1_1380729	1_1381627
127129	1	1380729	1381630	18	0.104167	901	1_1380729	1_1381630
127130	1	1380729	1381732	18	0	1003	1_1380729	1_1381732
127131	1	1380729	1381819	18	0.0283186	1090	1_1380729	1_1381819
127132	1	1380729	1381825	18	0.01	1096	1_1380729	1_1381825
127133	1	1380729	1381831	18	0.0283186	1102	1_1380729	1_1381831
127134	1	1380729	1381876	18	0.01	1147	1_1380729	1_1381876
127135	1	1380729	1381897	18	0.1	1168	1_1380729	1_1381897
127136	1	1380729	1381930	18	0.228571	1201	1_1380729	1_1381930
127137	1	1380729	1381939	18	0.01	1210	1_1380729	1_1381939
127138	1	1380729	1381972	18	0.228571	1243	1_1380729	1_1381972
127139	1	1380729	1382101	18	0.04	1372	1_1380729	1_1382101
127140	1	1380729	1382185	17	0.04375	1456	1_1380729	1_1382185
127141	1	1380729	1382200	17	0.0828947	1471	1_1380729	1_1382200
127142	1	1380729	1382203	18	0.0015625	1474	1_1380729	1_1382203
127143	1	1380729	1382209	17	0.135281	1480	1_1380729	1_1382209
127144	1	1380729	1382227	18	0.1225	1498	1_1380729	1_1382227
127145	1	1380729	1382230	18	0.0242574	1501	1_1380729	1_1382230
127146	1	1380729	1382239	18	0.0242574	1510	1_1380729	1_1382239
127147	1	1380729	1382245	18	0.16	1516	1_1380729	1_1382245
127148	1	1380729	1382247	18	0.228571	1518	1_1380729	1_1382247
127149	1	1380729	1382257	18	0.138462	1528	1_1380729	1_1382257
127150	1	1380729	1382308	18	0.00307692	1579	1_1380729	1_1382308
127151	1	1380729	1382398	17	0.000238095	1669	1_1380729	1_1382398
127152	1	1380729	1382410	18	0.1	1681	1_1380729	1_1382410
127153	1	1380729	1382425	17	0.0330688	1696	1_1380729	1_1382425
127156	1	1380729	1382548	18	0.0117647	1819	1_1380729	1_1382548
127157	1	1380729	1382569	18	0.115607	1840	1_1380729	1_1382569
127158	1	1380729	1382611	18	0.0376923	1882	1_1380729	1_1382611
142045	1	1381003	1381066	21	0.0526316	63	1_1381003	1_1381066
142046	1	1381003	1381084	21	0	81	1_1381003	1_1381084
142048	1	1381003	1381246	21	0.00735294	243	1_1381003	1_1381246
142049	1	1381003	1381258	21	0.00304878	255	1_1381003	1_1381258
142050	1	1381003	1381297	21	0.117647	294	1_1381003	1_1381297
142051	1	1381003	1381300	21	0.0526316	297	1_1381003	1_1381300
142052	1	1381003	1381309	21	0.0526316	306	1_1381003	1_1381309
142053	1	1381003	1381360	21	0.117647	357	1_1381003	1_1381360
142054	1	1381003	1381372	21	0.0526316	369	1_1381003	1_1381372
142055	1	1381003	1381384	21	0.025	381	1_1381003	1_1381384
142056	1	1381003	1381405	21	0.117647	402	1_1381003	1_1381405
142058	1	1381003	1381516	21	0.010989	513	1_1381003	1_1381516
142059	1	1381003	1381564	21	0.0258621	561	1_1381003	1_1381564
142060	1	1381003	1381573	21	0.0504032	570	1_1381003	1_1381573
142061	1	1381003	1381627	21	0.0258621	624	1_1381003	1_1381627
142062	1	1381003	1381630	21	0.0258621	627	1_1381003	1_1381630
142063	1	1381003	1381732	21	0.0181818	729	1_1381003	1_1381732
142064	1	1381003	1381819	21	0.00342466	816	1_1381003	1_1381819
142065	1	1381003	1381825	21	0.0416667	822	1_1381003	1_1381825
142066	1	1381003	1381831	21	0.00342466	828	1_1381003	1_1381831
142067	1	1381003	1381876	21	0.0664894	873	1_1381003	1_1381876
142068	1	1381003	1381897	21	0.00510204	894	1_1381003	1_1381897
142069	1	1381003	1381930	21	0.00625	927	1_1381003	1_1381930
142070	1	1381003	1381939	20	0.010989	936	1_1381003	1_1381939
142071	1	1381003	1381972	21	0.00625	969	1_1381003	1_1381972
142072	1	1381003	1382101	21	0.0294118	1098	1_1381003	1_1382101
142073	1	1381003	1382185	20	0.0435938	1182	1_1381003	1_1382185
142074	1	1381003	1382200	20	0.0152156	1197	1_1381003	1_1382200
142075	1	1381003	1382203	21	0.0526316	1200	1_1381003	1_1382203
142076	1	1381003	1382209	20	0.00978143	1206	1_1381003	1_1382209
142077	1	1381003	1382227	21	0.166667	1224	1_1381003	1_1382227
142078	1	1381003	1382230	21	0.0571429	1227	1_1381003	1_1382230
142079	1	1381003	1382239	21	0.00357143	1236	1_1381003	1_1382239
142080	1	1381003	1382245	21	0.0163934	1242	1_1381003	1_1382245
142081	1	1381003	1382247	21	0.0340909	1244	1_1381003	1_1382247
142082	1	1381003	1382257	20	0.00784929	1254	1_1381003	1_1382257
142083	1	1381003	1382308	20	0.003663	1305	1_1381003	1_1382308
142084	1	1381003	1382398	20	0.101558	1395	1_1381003	1_1382398
142085	1	1381003	1382410	21	0.0131579	1407	1_1381003	1_1382410
142086	1	1381003	1382425	20	0.126984	1422	1_1381003	1_1382425
142087	1	1381003	1382428	21	0.0526316	1425	1_1381003	1_1382428
142089	1	1381003	1382548	21	0.00970874	1545	1_1381003	1_1382548
142090	1	1381003	1382569	21	0.00201613	1566	1_1381003	1_1382569
142091	1	1381003	1382611	21	0.1	1608	1_1381003	1_1382611
149511	1	1381066	1381084	21	0.00986842	18	1_1381066	1_1381084
149513	1	1381066	1381246	21	0.0247678	180	1_1381066	1_1381246
149514	1	1381066	1381258	21	0.00256739	192	1_1381066	1_1381258
149515	1	1381066	1381297	21	0.0247678	231	1_1381066	1_1381297
149516	1	1381066	1381300	21	0.0110803	234	1_1381066	1_1381300
149517	1	1381066	1381309	21	0.0110803	243	1_1381066	1_1381309
149518	1	1381066	1381360	21	0.0247678	294	1_1381066	1_1381360
149519	1	1381066	1381372	21	0.0110803	306	1_1381066	1_1381372
149520	1	1381066	1381384	21	0.00526316	318	1_1381066	1_1381384
149521	1	1381066	1381405	21	0.0247678	339	1_1381066	1_1381405
149523	1	1381066	1381516	21	0.11336	450	1_1381066	1_1381516
149524	1	1381066	1381564	21	0.136116	498	1_1381066	1_1381564
149525	1	1381066	1381573	21	0.101974	507	1_1381066	1_1381573
149526	1	1381066	1381627	21	0.136116	561	1_1381066	1_1381627
149527	1	1381066	1381630	21	0.136116	564	1_1381066	1_1381630
149528	1	1381066	1381732	21	0.000239234	666	1_1381066	1_1381732
149529	1	1381066	1381819	21	0.0461428	753	1_1381066	1_1381819
149530	1	1381066	1381825	21	0.0789474	759	1_1381066	1_1381825
149531	1	1381066	1381831	21	0.0461428	765	1_1381066	1_1381831
149532	1	1381066	1381876	21	0.0740482	810	1_1381066	1_1381876
149533	1	1381066	1381897	21	0.210526	831	1_1381066	1_1381897
149534	1	1381066	1381930	21	0.0398026	864	1_1381066	1_1381930
149535	1	1381066	1381939	20	0.111111	873	1_1381066	1_1381939
149536	1	1381066	1381972	21	0.0398026	906	1_1381066	1_1381972
149537	1	1381066	1382101	21	0.0654025	1035	1_1381066	1_1382101
149538	1	1381066	1382185	20	0.010989	1119	1_1381066	1_1382185
149539	1	1381066	1382200	20	0.017094	1134	1_1381066	1_1382200
149540	1	1381066	1382203	21	0.0110803	1137	1_1381066	1_1382203
149541	1	1381066	1382209	20	0.010989	1143	1_1381066	1_1382209
149542	1	1381066	1382227	21	0.0789474	1161	1_1381066	1_1382227
149543	1	1381066	1382230	21	0.00921053	1164	1_1381066	1_1382230
149544	1	1381066	1382239	21	0.0368421	1173	1_1381066	1_1382239
149545	1	1381066	1382245	21	0.0261001	1179	1_1381066	1_1382245
149546	1	1381066	1382247	21	0.0161483	1181	1_1381066	1_1382247
149547	1	1381066	1382257	20	0	1191	1_1381066	1_1382257
149548	1	1381066	1382308	20	0.037037	1242	1_1381066	1_1382308
149549	1	1381066	1382398	20	0.0598291	1332	1_1381066	1_1382398
149550	1	1381066	1382410	21	0.0110803	1344	1_1381066	1_1382410
149551	1	1381066	1382425	20	0.0740741	1359	1_1381066	1_1382425
149552	1	1381066	1382428	21	0.0110803	1362	1_1381066	1_1382428
149554	1	1381066	1382548	21	0.0127747	1482	1_1381066	1_1382548
149555	1	1381066	1382569	21	0.0128396	1503	1_1381066	1_1382569
149556	1	1381066	1382611	21	0.0328947	1545	1_1381066	1_1382611
156977	1	1381084	1381246	21	0.0124081	162	1_1381084	1_1381246
156978	1	1381084	1381258	21	0.302401	174	1_1381084	1_1381258
156979	1	1381084	1381297	21	0.0124081	213	1_1381084	1_1381297
156980	1	1381084	1381300	21	0.00986842	216	1_1381084	1_1381300
156981	1	1381084	1381309	21	0.00986842	225	1_1381084	1_1381309
156982	1	1381084	1381360	21	0.0124081	276	1_1381084	1_1381360
156983	1	1381084	1381372	21	0.00986842	288	1_1381084	1_1381372
156984	1	1381084	1381384	21	0.0046875	300	1_1381084	1_1381384
156985	1	1381084	1381405	21	0.0124081	321	1_1381084	1_1381405
156987	1	1381084	1381516	21	0.100962	432	1_1381084	1_1381516
156988	1	1381084	1381564	21	0.121228	480	1_1381084	1_1381564
156989	1	1381084	1381573	21	0.136467	489	1_1381084	1_1381573
156990	1	1381084	1381627	21	0.121228	543	1_1381084	1_1381627
156991	1	1381084	1381630	21	0.121228	546	1_1381084	1_1381630
156992	1	1381084	1381732	21	0.00767045	648	1_1381084	1_1381732
156993	1	1381084	1381819	21	0.000642123	735	1_1381084	1_1381819
156994	1	1381084	1381825	21	0.0703125	741	1_1381084	1_1381825
156995	1	1381084	1381831	21	0.000642123	747	1_1381084	1_1381831
156996	1	1381084	1381876	21	0.00049867	792	1_1381084	1_1381876
156997	1	1381084	1381897	21	0.1875	813	1_1381084	1_1381897
156998	1	1381084	1381930	21	0.3	846	1_1381084	1_1381930
156999	1	1381084	1381939	20	0.0989011	855	1_1381084	1_1381939
157000	1	1381084	1381972	21	0.3	888	1_1381084	1_1381972
157001	1	1381084	1382101	21	0.0220588	1017	1_1381084	1_1382101
157002	1	1381084	1382185	20	0.116049	1101	1_1381084	1_1382185
157003	1	1381084	1382200	20	0.0828402	1116	1_1381084	1_1382200
157004	1	1381084	1382203	21	0.00986842	1119	1_1381084	1_1382203
157005	1	1381084	1382209	20	0.183673	1125	1_1381084	1_1382209
157006	1	1381084	1382227	21	0.00347222	1143	1_1381084	1_1382227
157007	1	1381084	1382230	21	0.0328125	1146	1_1381084	1_1382230
157008	1	1381084	1382239	21	0.0328125	1155	1_1381084	1_1382239
157009	1	1381084	1382245	21	0.196721	1161	1_1381084	1_1382245
157010	1	1381084	1382247	21	0.159801	1163	1_1381084	1_1382247
157011	1	1381084	1382257	20	0.037594	1173	1_1381084	1_1382257
157012	1	1381084	1382308	20	0.0175439	1224	1_1381084	1_1382308
157013	1	1381084	1382398	20	0.0435938	1314	1_1381084	1_1382398
157014	1	1381084	1382410	21	0.0616776	1326	1_1381084	1_1382410
157015	1	1381084	1382425	20	0.0155945	1341	1_1381084	1_1382425
157016	1	1381084	1382428	21	0.00986842	1344	1_1381084	1_1382428
157018	1	1381084	1382548	21	0.240746	1464	1_1381084	1_1382548
157019	1	1381084	1382569	21	0.0015121	1485	1_1381084	1_1382569
157020	1	1381084	1382611	21	0.0046875	1527	1_1381084	1_1382611
171903	1	1381246	1381258	21	0.271252	12	1_1381246	1_1381258
171904	1	1381246	1381297	21	0.477725	51	1_1381246	1_1381297
171905	1	1381246	1381300	21	0.0654025	54	1_1381246	1_1381300
171906	1	1381246	1381309	21	0.0654025	63	1_1381246	1_1381309
171907	1	1381246	1381360	21	0.477725	114	1_1381246	1_1381360
171908	1	1381246	1381372	21	0.0654025	126	1_1381246	1_1381372
171909	1	1381246	1381384	21	0.2125	138	1_1381246	1_1381384
171910	1	1381246	1381405	21	0.477725	159	1_1381246	1_1381405
171912	1	1381246	1381516	21	0.395928	270	1_1381246	1_1381516
171913	1	1381246	1381564	21	0.368154	318	1_1381246	1_1381564
171914	1	1381246	1381573	21	0.109642	327	1_1381246	1_1381573
171915	1	1381246	1381627	21	0.368154	381	1_1381246	1_1381627
171916	1	1381246	1381630	21	0.368154	384	1_1381246	1_1381630
171917	1	1381246	1381732	21	0.048262	486	1_1381246	1_1381732
171918	1	1381246	1381819	21	0.0121878	573	1_1381246	1_1381819
171919	1	1381246	1381825	21	0.00490196	579	1_1381246	1_1381825
171920	1	1381246	1381831	21	0.0121878	585	1_1381246	1_1381831
171921	1	1381246	1381876	21	0.00125156	630	1_1381246	1_1381876
171922	1	1381246	1381897	21	0.0294118	651	1_1381246	1_1381897
171923	1	1381246	1381930	21	0.0735294	684	1_1381246	1_1381930
171924	1	1381246	1381939	20	0.176471	693	1_1381246	1_1381939
171925	1	1381246	1381972	21	0.0735294	726	1_1381246	1_1381972
171926	1	1381246	1382101	21	0.00540657	855	1_1381246	1_1382101
171927	1	1381246	1382185	20	0.010989	939	1_1381246	1_1382185
171928	1	1381246	1382200	20	0.00240385	954	1_1381246	1_1382200
171929	1	1381246	1382203	21	0.0654025	957	1_1381246	1_1382203
171930	1	1381246	1382209	20	0.010989	963	1_1381246	1_1382209
171931	1	1381246	1382227	21	0.0306373	981	1_1381246	1_1382227
171932	1	1381246	1382230	21	0.0823529	984	1_1381246	1_1382230
171933	1	1381246	1382239	21	0.128676	993	1_1381246	1_1382239
171934	1	1381246	1382245	21	0.048216	999	1_1381246	1_1382245
171935	1	1381246	1382247	21	0.00100267	1001	1_1381246	1_1382247
171936	1	1381246	1382257	20	0.0446429	1011	1_1381246	1_1382257
171937	1	1381246	1382308	20	0	1062	1_1381246	1_1382308
171938	1	1381246	1382398	20	0.175824	1152	1_1381246	1_1382398
171939	1	1381246	1382410	21	0.0247678	1164	1_1381246	1_1382410
171940	1	1381246	1382425	20	0.00462963	1179	1_1381246	1_1382425
171941	1	1381246	1382428	21	0.0654025	1182	1_1381246	1_1382428
171943	1	1381246	1382548	21	0.292404	1302	1_1381246	1_1382548
171944	1	1381246	1382569	21	0.0237192	1323	1_1381246	1_1382569
171945	1	1381246	1382611	21	0.000183824	1365	1_1381246	1_1382611
179365	1	1381258	1381297	21	0.103659	39	1_1381258	1_1381297
179366	1	1381258	1381300	21	0.0463736	42	1_1381258	1_1381300
179367	1	1381258	1381309	21	0.0463736	51	1_1381258	1_1381309
179368	1	1381258	1381360	21	0.103659	102	1_1381258	1_1381360
179369	1	1381258	1381372	21	0.0463736	114	1_1381258	1_1381372
179370	1	1381258	1381384	21	0.110061	126	1_1381258	1_1381384
179371	1	1381258	1381405	21	0.103659	147	1_1381258	1_1381405
179373	1	1381258	1381516	21	0.474437	258	1_1381258	1_1381516
179374	1	1381258	1381564	21	0.47971	306	1_1381258	1_1381564
179375	1	1381258	1381573	21	0.221897	315	1_1381258	1_1381573
179376	1	1381258	1381627	21	0.47971	369	1_1381258	1_1381627
179377	1	1381258	1381630	21	0.47971	372	1_1381258	1_1381630
179378	1	1381258	1381732	21	0.0268293	474	1_1381258	1_1381732
179379	1	1381258	1381819	21	0.0922569	561	1_1381258	1_1381819
179380	1	1381258	1381825	21	0.114329	567	1_1381258	1_1381825
179381	1	1381258	1381831	21	0.0922569	573	1_1381258	1_1381831
179382	1	1381258	1381876	21	0.120686	618	1_1381258	1_1381876
179383	1	1381258	1381897	21	0.0121951	639	1_1381258	1_1381897
179384	1	1381258	1381930	21	0.206098	672	1_1381258	1_1381930
179385	1	1381258	1381939	20	0.00719424	681	1_1381258	1_1381939
179386	1	1381258	1381972	21	0.206098	714	1_1381258	1_1381972
179387	1	1381258	1382101	21	0.00573888	843	1_1381258	1_1382101
179388	1	1381258	1382185	20	0.047619	927	1_1381258	1_1382185
179389	1	1381258	1382200	20	0.0483235	942	1_1381258	1_1382200
179390	1	1381258	1382203	21	0.0463736	945	1_1381258	1_1382203
179391	1	1381258	1382209	20	0.0814314	951	1_1381258	1_1382209
179392	1	1381258	1382227	21	0.00050813	969	1_1381258	1_1382227
179393	1	1381258	1382230	21	0.136585	972	1_1381258	1_1382230
179394	1	1381258	1382239	21	0.00853659	981	1_1381258	1_1382239
179395	1	1381258	1382245	21	0.266343	987	1_1381258	1_1382245
179396	1	1381258	1382247	21	0.134701	989	1_1381258	1_1382247
179397	1	1381258	1382257	20	0.267176	999	1_1381258	1_1382257
179398	1	1381258	1382308	20	0.0229008	1050	1_1381258	1_1382308
179399	1	1381258	1382398	20	0.047619	1140	1_1381258	1_1382398
179400	1	1381258	1382410	21	0.00256739	1152	1_1381258	1_1382410
179401	1	1381258	1382425	20	0.0458015	1167	1_1381258	1_1382425
179402	1	1381258	1382428	21	0.0463736	1170	1_1381258	1_1382428
179404	1	1381258	1382548	21	0.0303102	1290	1_1381258	1_1382548
179405	1	1381258	1382569	21	0.00245869	1311	1_1381258	1_1382569
179406	1	1381258	1382611	21	0.00762195	1353	1_1381258	1_1382611
186826	1	1381297	1381300	21	0.447368	3	1_1381297	1_1381300
186827	1	1381297	1381309	21	0.447368	12	1_1381297	1_1381309
186828	1	1381297	1381360	21	1	63	1_1381297	1_1381360
186829	1	1381297	1381372	21	0.447368	75	1_1381297	1_1381372
186830	1	1381297	1381384	21	0.2125	87	1_1381297	1_1381384
186831	1	1381297	1381405	21	1	108	1_1381297	1_1381405
186833	1	1381297	1381516	21	0.194005	219	1_1381297	1_1381516
186834	1	1381297	1381564	21	0.368154	267	1_1381297	1_1381564
186835	1	1381297	1381573	21	0.0287002	276	1_1381297	1_1381573
186836	1	1381297	1381627	21	0.368154	330	1_1381297	1_1381627
186837	1	1381297	1381630	21	0.368154	333	1_1381297	1_1381630
186838	1	1381297	1381732	21	0.048262	435	1_1381297	1_1381732
186839	1	1381297	1381819	21	0.0121878	522	1_1381297	1_1381819
186840	1	1381297	1381825	21	0.00490196	528	1_1381297	1_1381825
186841	1	1381297	1381831	21	0.0121878	534	1_1381297	1_1381831
186842	1	1381297	1381876	21	0.0488892	579	1_1381297	1_1381876
186843	1	1381297	1381897	21	0.00735294	600	1_1381297	1_1381897
186844	1	1381297	1381930	21	0.0735294	633	1_1381297	1_1381930
186845	1	1381297	1381939	20	0.176471	642	1_1381297	1_1381939
186846	1	1381297	1381972	21	0.0735294	675	1_1381297	1_1381972
186847	1	1381297	1382101	21	0.00540657	804	1_1381297	1_1382101
186848	1	1381297	1382185	20	0.134615	888	1_1381297	1_1382185
186849	1	1381297	1382200	20	0.0865385	903	1_1381297	1_1382200
186850	1	1381297	1382203	21	0.0654025	906	1_1381297	1_1382203
186851	1	1381297	1382209	20	0.010989	912	1_1381297	1_1382209
186852	1	1381297	1382227	21	0.00490196	930	1_1381297	1_1382227
186853	1	1381297	1382230	21	0.0823529	933	1_1381297	1_1382230
186854	1	1381297	1382239	21	0.329412	942	1_1381297	1_1382239
186855	1	1381297	1382245	21	0.048216	948	1_1381297	1_1382245
186856	1	1381297	1382247	21	0.00100267	950	1_1381297	1_1382247
186857	1	1381297	1382257	20	0	960	1_1381297	1_1382257
186858	1	1381297	1382308	20	0.0833333	1011	1_1381297	1_1382308
186859	1	1381297	1382398	20	0.464286	1101	1_1381297	1_1382398
186860	1	1381297	1382410	21	0.0247678	1113	1_1381297	1_1382410
186861	1	1381297	1382425	20	0.0104167	1128	1_1381297	1_1382425
186862	1	1381297	1382428	21	0.447368	1131	1_1381297	1_1382428
186864	1	1381297	1382548	21	0.131996	1251	1_1381297	1_1382548
186865	1	1381297	1382569	21	0.0287002	1272	1_1381297	1_1382569
186866	1	1381297	1382611	21	0.0735294	1314	1_1381297	1_1382611
194286	1	1381300	1381309	21	1	9	1_1381300	1_1381309
194287	1	1381300	1381360	21	0.447368	60	1_1381300	1_1381360
194288	1	1381300	1381372	21	1	72	1_1381300	1_1381372
194289	1	1381300	1381384	21	0.475	84	1_1381300	1_1381384
194290	1	1381300	1381405	21	0.447368	105	1_1381300	1_1381405
194292	1	1381300	1381516	21	0.0283401	216	1_1381300	1_1381516
194293	1	1381300	1381564	21	0.164701	264	1_1381300	1_1381564
194294	1	1381300	1381573	21	0.0128396	273	1_1381300	1_1381573
194295	1	1381300	1381627	21	0.164701	327	1_1381300	1_1381627
194296	1	1381300	1381630	21	0.164701	330	1_1381300	1_1381630
194297	1	1381300	1381732	21	0.0956938	432	1_1381300	1_1381732
194298	1	1381300	1381819	21	0.0461428	519	1_1381300	1_1381819
194299	1	1381300	1381825	21	0.00219298	525	1_1381300	1_1381825
194300	1	1381300	1381831	21	0.0461428	531	1_1381300	1_1381831
194301	1	1381300	1381876	21	0.270997	576	1_1381300	1_1381876
194302	1	1381300	1381897	21	0.0526316	597	1_1381300	1_1381897
194303	1	1381300	1381930	21	0.0328947	630	1_1381300	1_1381930
194304	1	1381300	1381939	20	0.111111	639	1_1381300	1_1381939
194305	1	1381300	1381972	21	0.0328947	672	1_1381300	1_1381972
194306	1	1381300	1382101	21	0.0654025	801	1_1381300	1_1382101
194307	1	1381300	1382185	20	0.0598291	885	1_1381300	1_1382185
194308	1	1381300	1382200	20	0.0384615	900	1_1381300	1_1382200
194309	1	1381300	1382203	21	0.200139	903	1_1381300	1_1382203
194310	1	1381300	1382209	20	0.010989	909	1_1381300	1_1382209
194311	1	1381300	1382227	21	0.00219298	927	1_1381300	1_1382227
194312	1	1381300	1382230	21	0.230263	930	1_1381300	1_1382230
194313	1	1381300	1382239	21	0.00921053	939	1_1381300	1_1382239
194314	1	1381300	1382245	21	0.0215703	945	1_1381300	1_1382245
194315	1	1381300	1382247	21	0.0161483	947	1_1381300	1_1382247
194316	1	1381300	1382257	20	0	957	1_1381300	1_1382257
194317	1	1381300	1382308	20	0.037037	1008	1_1381300	1_1382308
194318	1	1381300	1382398	20	0.206349	1098	1_1381300	1_1382398
194319	1	1381300	1382410	21	0.0110803	1110	1_1381300	1_1382410
194320	1	1381300	1382425	20	0.00205761	1125	1_1381300	1_1382425
194321	1	1381300	1382428	21	0.200139	1128	1_1381300	1_1382428
194323	1	1381300	1382548	21	0.0154573	1248	1_1381300	1_1382548
194324	1	1381300	1382569	21	0.108659	1269	1_1381300	1_1382569
194325	1	1381300	1382611	21	0.0328947	1311	1_1381300	1_1382611
201745	1	1381309	1381360	21	0.447368	51	1_1381309	1_1381360
201746	1	1381309	1381372	21	1	63	1_1381309	1_1381372
201747	1	1381309	1381384	21	0.475	75	1_1381309	1_1381384
201748	1	1381309	1381405	21	0.447368	96	1_1381309	1_1381405
201750	1	1381309	1381516	21	0.0283401	207	1_1381309	1_1381516
201751	1	1381309	1381564	21	0.164701	255	1_1381309	1_1381564
201752	1	1381309	1381573	21	0.0128396	264	1_1381309	1_1381573
201753	1	1381309	1381627	21	0.164701	318	1_1381309	1_1381627
201754	1	1381309	1381630	21	0.164701	321	1_1381309	1_1381630
201755	1	1381309	1381732	21	0.0956938	423	1_1381309	1_1381732
201756	1	1381309	1381819	21	0.0461428	510	1_1381309	1_1381819
201757	1	1381309	1381825	21	0.00219298	516	1_1381309	1_1381825
201758	1	1381309	1381831	21	0.0461428	522	1_1381309	1_1381831
201759	1	1381309	1381876	21	0.270997	567	1_1381309	1_1381876
201760	1	1381309	1381897	21	0.0526316	588	1_1381309	1_1381897
201761	1	1381309	1381930	21	0.0328947	621	1_1381309	1_1381930
201762	1	1381309	1381939	20	0.111111	630	1_1381309	1_1381939
201763	1	1381309	1381972	21	0.0328947	663	1_1381309	1_1381972
201764	1	1381309	1382101	21	0.0654025	792	1_1381309	1_1382101
201765	1	1381309	1382185	20	0.0598291	876	1_1381309	1_1382185
201766	1	1381309	1382200	20	0.0384615	891	1_1381309	1_1382200
201767	1	1381309	1382203	21	0.200139	894	1_1381309	1_1382203
201768	1	1381309	1382209	20	0.010989	900	1_1381309	1_1382209
201769	1	1381309	1382227	21	0.00219298	918	1_1381309	1_1382227
201770	1	1381309	1382230	21	0.230263	921	1_1381309	1_1382230
201771	1	1381309	1382239	21	0.00921053	930	1_1381309	1_1382239
201772	1	1381309	1382245	21	0.0215703	936	1_1381309	1_1382245
201773	1	1381309	1382247	21	0.0161483	938	1_1381309	1_1382247
201774	1	1381309	1382257	20	0	948	1_1381309	1_1382257
201775	1	1381309	1382308	20	0.037037	999	1_1381309	1_1382308
201776	1	1381309	1382398	20	0.206349	1089	1_1381309	1_1382398
201777	1	1381309	1382410	21	0.0110803	1101	1_1381309	1_1382410
201778	1	1381309	1382425	20	0.00205761	1116	1_1381309	1_1382425
201779	1	1381309	1382428	21	0.200139	1119	1_1381309	1_1382428
201781	1	1381309	1382548	21	0.0154573	1239	1_1381309	1_1382548
201782	1	1381309	1382569	21	0.108659	1260	1_1381309	1_1382569
201783	1	1381309	1382611	21	0.0328947	1302	1_1381309	1_1382611
209203	1	1381360	1381372	21	0.447368	12	1_1381360	1_1381372
209204	1	1381360	1381384	21	0.2125	24	1_1381360	1_1381384
209205	1	1381360	1381405	21	1	45	1_1381360	1_1381405
209207	1	1381360	1381516	21	0.194005	156	1_1381360	1_1381516
209208	1	1381360	1381564	21	0.368154	204	1_1381360	1_1381564
209209	1	1381360	1381573	21	0.0287002	213	1_1381360	1_1381573
209210	1	1381360	1381627	21	0.368154	267	1_1381360	1_1381627
209211	1	1381360	1381630	21	0.368154	270	1_1381360	1_1381630
209212	1	1381360	1381732	21	0.048262	372	1_1381360	1_1381732
209213	1	1381360	1381819	21	0.0121878	459	1_1381360	1_1381819
209214	1	1381360	1381825	21	0.00490196	465	1_1381360	1_1381825
209215	1	1381360	1381831	21	0.0121878	471	1_1381360	1_1381831
209216	1	1381360	1381876	21	0.0488892	516	1_1381360	1_1381876
209217	1	1381360	1381897	21	0.00735294	537	1_1381360	1_1381897
209218	1	1381360	1381930	21	0.0735294	570	1_1381360	1_1381930
209219	1	1381360	1381939	20	0.176471	579	1_1381360	1_1381939
209220	1	1381360	1381972	21	0.0735294	612	1_1381360	1_1381972
209221	1	1381360	1382101	21	0.00540657	741	1_1381360	1_1382101
209222	1	1381360	1382185	20	0.134615	825	1_1381360	1_1382185
209223	1	1381360	1382200	20	0.0865385	840	1_1381360	1_1382200
209224	1	1381360	1382203	21	0.0654025	843	1_1381360	1_1382203
209225	1	1381360	1382209	20	0.010989	849	1_1381360	1_1382209
209226	1	1381360	1382227	21	0.00490196	867	1_1381360	1_1382227
209227	1	1381360	1382230	21	0.0823529	870	1_1381360	1_1382230
209228	1	1381360	1382239	21	0.329412	879	1_1381360	1_1382239
209229	1	1381360	1382245	21	0.048216	885	1_1381360	1_1382245
209230	1	1381360	1382247	21	0.00100267	887	1_1381360	1_1382247
209231	1	1381360	1382257	20	0	897	1_1381360	1_1382257
209232	1	1381360	1382308	20	0.0833333	948	1_1381360	1_1382308
209233	1	1381360	1382398	20	0.464286	1038	1_1381360	1_1382398
209234	1	1381360	1382410	21	0.0247678	1050	1_1381360	1_1382410
209235	1	1381360	1382425	20	0.0104167	1065	1_1381360	1_1382425
209236	1	1381360	1382428	21	0.447368	1068	1_1381360	1_1382428
209238	1	1381360	1382548	21	0.131996	1188	1_1381360	1_1382548
209239	1	1381360	1382569	21	0.0287002	1209	1_1381360	1_1382569
209240	1	1381360	1382611	21	0.0735294	1251	1_1381360	1_1382611
216660	1	1381372	1381384	21	0.475	12	1_1381372	1_1381384
216661	1	1381372	1381405	21	0.447368	33	1_1381372	1_1381405
216663	1	1381372	1381516	21	0.0283401	144	1_1381372	1_1381516
216664	1	1381372	1381564	21	0.164701	192	1_1381372	1_1381564
216665	1	1381372	1381573	21	0.0128396	201	1_1381372	1_1381573
216666	1	1381372	1381627	21	0.164701	255	1_1381372	1_1381627
216667	1	1381372	1381630	21	0.164701	258	1_1381372	1_1381630
216668	1	1381372	1381732	21	0.0956938	360	1_1381372	1_1381732
216669	1	1381372	1381819	21	0.0461428	447	1_1381372	1_1381819
216670	1	1381372	1381825	21	0.00219298	453	1_1381372	1_1381825
216671	1	1381372	1381831	21	0.0461428	459	1_1381372	1_1381831
216672	1	1381372	1381876	21	0.270997	504	1_1381372	1_1381876
216673	1	1381372	1381897	21	0.0526316	525	1_1381372	1_1381897
216674	1	1381372	1381930	21	0.0328947	558	1_1381372	1_1381930
216675	1	1381372	1381939	20	0.111111	567	1_1381372	1_1381939
216676	1	1381372	1381972	21	0.0328947	600	1_1381372	1_1381972
216677	1	1381372	1382101	21	0.0654025	729	1_1381372	1_1382101
216678	1	1381372	1382185	20	0.0598291	813	1_1381372	1_1382185
216679	1	1381372	1382200	20	0.0384615	828	1_1381372	1_1382200
216680	1	1381372	1382203	21	0.200139	831	1_1381372	1_1382203
216681	1	1381372	1382209	20	0.010989	837	1_1381372	1_1382209
216682	1	1381372	1382227	21	0.00219298	855	1_1381372	1_1382227
216683	1	1381372	1382230	21	0.230263	858	1_1381372	1_1382230
216684	1	1381372	1382239	21	0.00921053	867	1_1381372	1_1382239
216685	1	1381372	1382245	21	0.0215703	873	1_1381372	1_1382245
216686	1	1381372	1382247	21	0.0161483	875	1_1381372	1_1382247
216687	1	1381372	1382257	20	0	885	1_1381372	1_1382257
216688	1	1381372	1382308	20	0.037037	936	1_1381372	1_1382308
216689	1	1381372	1382398	20	0.206349	1026	1_1381372	1_1382398
216690	1	1381372	1382410	21	0.0110803	1038	1_1381372	1_1382410
216691	1	1381372	1382425	20	0.00205761	1053	1_1381372	1_1382425
216692	1	1381372	1382428	21	0.200139	1056	1_1381372	1_1382428
216694	1	1381372	1382548	21	0.0154573	1176	1_1381372	1_1382548
216695	1	1381372	1382569	21	0.108659	1197	1_1381372	1_1382569
216696	1	1381372	1382611	21	0.0328947	1239	1_1381372	1_1382611
224116	1	1381384	1381405	21	0.2125	21	1_1381384	1_1381405
224118	1	1381384	1381516	21	0.215385	132	1_1381384	1_1381516
224119	1	1381384	1381564	21	0.209483	180	1_1381384	1_1381564
224120	1	1381384	1381573	21	0.0516129	189	1_1381384	1_1381573
224121	1	1381384	1381627	21	0.209483	243	1_1381384	1_1381627
224122	1	1381384	1381630	21	0.209483	246	1_1381384	1_1381630
224123	1	1381384	1381732	21	0.0454545	348	1_1381384	1_1381732
224124	1	1381384	1381819	21	0.0219178	435	1_1381384	1_1381819
224125	1	1381384	1381825	21	0.0666667	441	1_1381384	1_1381825
224126	1	1381384	1381831	21	0.0219178	447	1_1381384	1_1381831
224127	1	1381384	1381876	21	0.128723	492	1_1381384	1_1381876
224128	1	1381384	1381897	21	0.025	513	1_1381384	1_1381897
224129	1	1381384	1381930	21	0.015625	546	1_1381384	1_1381930
224130	1	1381384	1381939	20	0.0526316	555	1_1381384	1_1381939
224131	1	1381384	1381972	21	0.015625	588	1_1381384	1_1381972
224132	1	1381384	1382101	21	0.0117647	717	1_1381384	1_1382101
224133	1	1381384	1382185	20	0.00520532	801	1_1381384	1_1382185
224134	1	1381384	1382200	20	0.00809717	816	1_1381384	1_1382200
224135	1	1381384	1382203	21	0.475	819	1_1381384	1_1382203
224136	1	1381384	1382209	20	0.0977444	825	1_1381384	1_1382209
224137	1	1381384	1382227	21	0.0375	843	1_1381384	1_1382227
224138	1	1381384	1382230	21	0.28	846	1_1381384	1_1382230
224139	1	1381384	1382239	21	0.0175	855	1_1381384	1_1382239
224140	1	1381384	1382245	21	0.0102459	861	1_1381384	1_1382245
224141	1	1381384	1382247	21	0.0852273	863	1_1381384	1_1382247
224142	1	1381384	1382257	20	0.037594	873	1_1381384	1_1382257
224143	1	1381384	1382308	20	0.0175439	924	1_1381384	1_1382308
224144	1	1381384	1382398	20	0.0977444	1014	1_1381384	1_1382398
224145	1	1381384	1382410	21	0.00526316	1026	1_1381384	1_1382410
224146	1	1381384	1382425	20	0.0350877	1041	1_1381384	1_1382425
224147	1	1381384	1382428	21	0.00526316	1044	1_1381384	1_1382428
224149	1	1381384	1382548	21	0.0621359	1164	1_1381384	1_1382548
224150	1	1381384	1382569	21	0.0516129	1185	1_1381384	1_1382569
224151	1	1381384	1382611	21	0.015625	1227	1_1381384	1_1382611
231572	1	1381405	1381516	21	0.194005	111	1_1381405	1_1381516
231573	1	1381405	1381564	21	0.368154	159	1_1381405	1_1381564
231574	1	1381405	1381573	21	0.0287002	168	1_1381405	1_1381573
231575	1	1381405	1381627	21	0.368154	222	1_1381405	1_1381627
231576	1	1381405	1381630	21	0.368154	225	1_1381405	1_1381630
231577	1	1381405	1381732	21	0.048262	327	1_1381405	1_1381732
231578	1	1381405	1381819	21	0.0121878	414	1_1381405	1_1381819
231579	1	1381405	1381825	21	0.00490196	420	1_1381405	1_1381825
231580	1	1381405	1381831	21	0.0121878	426	1_1381405	1_1381831
231581	1	1381405	1381876	21	0.0488892	471	1_1381405	1_1381876
231582	1	1381405	1381897	21	0.00735294	492	1_1381405	1_1381897
231583	1	1381405	1381930	21	0.0735294	525	1_1381405	1_1381930
231584	1	1381405	1381939	20	0.176471	534	1_1381405	1_1381939
231585	1	1381405	1381972	21	0.0735294	567	1_1381405	1_1381972
231586	1	1381405	1382101	21	0.00540657	696	1_1381405	1_1382101
231587	1	1381405	1382185	20	0.134615	780	1_1381405	1_1382185
231588	1	1381405	1382200	20	0.0865385	795	1_1381405	1_1382200
231589	1	1381405	1382203	21	0.0654025	798	1_1381405	1_1382203
231590	1	1381405	1382209	20	0.010989	804	1_1381405	1_1382209
231591	1	1381405	1382227	21	0.00490196	822	1_1381405	1_1382227
231592	1	1381405	1382230	21	0.0823529	825	1_1381405	1_1382230
231593	1	1381405	1382239	21	0.329412	834	1_1381405	1_1382239
231594	1	1381405	1382245	21	0.048216	840	1_1381405	1_1382245
231595	1	1381405	1382247	21	0.00100267	842	1_1381405	1_1382247
231596	1	1381405	1382257	20	0	852	1_1381405	1_1382257
231597	1	1381405	1382308	20	0.0833333	903	1_1381405	1_1382308
231598	1	1381405	1382398	20	0.464286	993	1_1381405	1_1382398
231599	1	1381405	1382410	21	0.0247678	1005	1_1381405	1_1382410
231600	1	1381405	1382425	20	0.0104167	1020	1_1381405	1_1382425
231601	1	1381405	1382428	21	0.447368	1023	1_1381405	1_1382428
231603	1	1381405	1382548	21	0.131996	1143	1_1381405	1_1382548
231604	1	1381405	1382569	21	0.0287002	1164	1_1381405	1_1382569
231605	1	1381405	1382611	21	0.0735294	1206	1_1381405	1_1382611
246478	1	1381516	1381564	21	0.891247	48	1_1381516	1_1381564
246479	1	1381516	1381573	21	0.574287	57	1_1381516	1_1381573
246480	1	1381516	1381627	21	0.891247	111	1_1381516	1_1381627
246481	1	1381516	1381630	21	0.891247	114	1_1381516	1_1381630
246482	1	1381516	1381732	21	0.0391608	216	1_1381516	1_1381732
246483	1	1381516	1381819	21	0.118019	303	1_1381516	1_1381819
246484	1	1381516	1381825	21	0.358974	309	1_1381516	1_1381825
246485	1	1381516	1381831	21	0.118019	315	1_1381516	1_1381831
246486	1	1381516	1381876	21	0.0701718	360	1_1381516	1_1381876
246487	1	1381516	1381897	21	0.0686813	381	1_1381516	1_1381897
246488	1	1381516	1381930	21	0.336538	414	1_1381516	1_1381930
246489	1	1381516	1381939	20	0.0294118	423	1_1381516	1_1381939
246490	1	1381516	1381972	21	0.336538	456	1_1381516	1_1381972
246491	1	1381516	1382101	21	0.0989819	585	1_1381516	1_1382101
246492	1	1381516	1382185	20	0.0977444	669	1_1381516	1_1382185
246493	1	1381516	1382200	20	0.152047	684	1_1381516	1_1382200
246494	1	1381516	1382203	21	0.177126	687	1_1381516	1_1382203
246495	1	1381516	1382209	20	0.061757	693	1_1381516	1_1382209
246496	1	1381516	1382227	21	0.0224359	711	1_1381516	1_1382227
246497	1	1381516	1382230	21	0.0480769	714	1_1381516	1_1382230
246498	1	1381516	1382239	21	0.0307692	723	1_1381516	1_1382239
246499	1	1381516	1382245	21	0.220681	729	1_1381516	1_1382245
246500	1	1381516	1382247	21	0.0734266	731	1_1381516	1_1382247
246501	1	1381516	1382257	20	0.156794	741	1_1381516	1_1382257
246502	1	1381516	1382308	20	0.0731707	792	1_1381516	1_1382308
246503	1	1381516	1382398	20	0.0540454	882	1_1381516	1_1382398
246504	1	1381516	1382410	21	0.11336	894	1_1381516	1_1382410
246505	1	1381516	1382425	20	0.0221319	909	1_1381516	1_1382425
246506	1	1381516	1382428	21	0.0283401	912	1_1381516	1_1382428
246508	1	1381516	1382548	21	0.0836445	1032	1_1381516	1_1382548
246509	1	1381516	1382569	21	0.0173697	1053	1_1381516	1_1382569
246510	1	1381516	1382611	21	0.0134615	1095	1_1381516	1_1382611
253930	1	1381564	1381573	21	0.56396	9	1_1381564	1_1381573
253931	1	1381564	1381627	21	1	63	1_1381564	1_1381627
253932	1	1381564	1381630	21	1	66	1_1381564	1_1381630
253933	1	1381564	1381732	21	0.0169279	168	1_1381564	1_1381732
253934	1	1381564	1381819	21	0.0906944	255	1_1381564	1_1381819
253935	1	1381564	1381825	21	0.29933	261	1_1381564	1_1381825
253936	1	1381564	1381831	21	0.0906944	267	1_1381564	1_1381831
253937	1	1381564	1381876	21	0.0222854	312	1_1381564	1_1381876
253938	1	1381564	1381897	21	0.103448	333	1_1381564	1_1381897
253939	1	1381564	1381930	21	0.404095	366	1_1381564	1_1381930
253940	1	1381564	1381939	20	0.00763359	375	1_1381564	1_1381939
253941	1	1381564	1381972	21	0.404095	408	1_1381564	1_1381972
253942	1	1381564	1382101	21	0.0273834	537	1_1381564	1_1382101
253943	1	1381564	1382185	20	0.032431	621	1_1381564	1_1382185
253944	1	1381564	1382200	20	0.075985	636	1_1381564	1_1382200
253945	1	1381564	1382203	21	0.164701	639	1_1381564	1_1382203
253946	1	1381564	1382209	20	0.0967569	645	1_1381564	1_1382209
253947	1	1381564	1382227	21	0.00431034	663	1_1381564	1_1382227
253948	1	1381564	1382230	21	0.0724138	666	1_1381564	1_1382230
253949	1	1381564	1382239	21	0.0724138	675	1_1381564	1_1382239
253950	1	1381564	1382245	21	0.26498	681	1_1381564	1_1382245
253951	1	1381564	1382247	21	0.100313	683	1_1381564	1_1382247
253952	1	1381564	1382257	20	0.115207	693	1_1381564	1_1382257
253953	1	1381564	1382308	20	0.105376	744	1_1381564	1_1382308
253954	1	1381564	1382398	20	0.118199	834	1_1381564	1_1382398
253955	1	1381564	1382410	21	0.136116	846	1_1381564	1_1382410
253956	1	1381564	1382425	20	0.0119474	861	1_1381564	1_1382425
253957	1	1381564	1382428	21	0.164701	864	1_1381564	1_1382428
253959	1	1381564	1382548	21	0.0725644	984	1_1381564	1_1382548
253960	1	1381564	1382569	21	0.00333704	1005	1_1381564	1_1382569
253961	1	1381564	1382611	21	0.00581897	1047	1_1381564	1_1382611
261381	1	1381573	1381627	21	0.56396	54	1_1381573	1_1381627
261382	1	1381573	1381630	21	0.56396	57	1_1381573	1_1381630
261383	1	1381573	1381732	21	0.0423754	159	1_1381573	1_1381732
261384	1	1381573	1381819	21	0.204264	246	1_1381573	1_1381819
261385	1	1381573	1381825	21	0.134409	252	1_1381573	1_1381825
261386	1	1381573	1381831	21	0.204264	258	1_1381573	1_1381831
261387	1	1381573	1381876	21	0.0721517	303	1_1381573	1_1381876
261388	1	1381573	1381897	21	0.0504032	324	1_1381573	1_1381897
261389	1	1381573	1381930	21	0.22626	357	1_1381573	1_1381930
261390	1	1381573	1381939	20	0.0714286	366	1_1381573	1_1381939
261391	1	1381573	1381972	21	0.22626	399	1_1381573	1_1381972
261392	1	1381573	1382101	21	0.0237192	528	1_1381573	1_1382101
261393	1	1381573	1382185	20	0.254317	612	1_1381573	1_1382185
261394	1	1381573	1382200	20	0.395604	627	1_1381573	1_1382200
261395	1	1381573	1382203	21	0.108659	630	1_1381573	1_1382203
261396	1	1381573	1382209	20	0.0384615	636	1_1381573	1_1382209
261397	1	1381573	1382227	21	0.162634	654	1_1381573	1_1382227
261398	1	1381573	1382230	21	0.00141129	657	1_1381573	1_1382230
261399	1	1381573	1382239	21	0.00564516	666	1_1381573	1_1382239
261400	1	1381573	1382245	21	0.0699365	672	1_1381573	1_1382245
261401	1	1381573	1382247	21	0.0274927	674	1_1381573	1_1382247
261402	1	1381573	1382257	20	0.246201	684	1_1381573	1_1382257
261403	1	1381573	1382308	20	0.00141844	735	1_1381573	1_1382308
261404	1	1381573	1382398	20	0.00706436	825	1_1381573	1_1382398
261405	1	1381573	1382410	21	0.101974	837	1_1381573	1_1382410
261406	1	1381573	1382425	20	0.070922	852	1_1381573	1_1382425
261407	1	1381573	1382428	21	0.0128396	855	1_1381573	1_1382428
261409	1	1381573	1382548	21	0.028265	975	1_1381573	1_1382548
261410	1	1381573	1382569	21	0.125911	996	1_1381573	1_1382569
261411	1	1381573	1382611	21	0.0727823	1038	1_1381573	1_1382611
268831	1	1381627	1381630	21	1	3	1_1381627	1_1381630
268832	1	1381627	1381732	21	0.0169279	105	1_1381627	1_1381732
268833	1	1381627	1381819	21	0.0906944	192	1_1381627	1_1381819
268834	1	1381627	1381825	21	0.29933	198	1_1381627	1_1381825
268835	1	1381627	1381831	21	0.0906944	204	1_1381627	1_1381831
268836	1	1381627	1381876	21	0.0222854	249	1_1381627	1_1381876
268837	1	1381627	1381897	21	0.103448	270	1_1381627	1_1381897
268838	1	1381627	1381930	21	0.404095	303	1_1381627	1_1381930
268839	1	1381627	1381939	20	0.00763359	312	1_1381627	1_1381939
268840	1	1381627	1381972	21	0.404095	345	1_1381627	1_1381972
268841	1	1381627	1382101	21	0.0273834	474	1_1381627	1_1382101
268842	1	1381627	1382185	20	0.032431	558	1_1381627	1_1382185
268843	1	1381627	1382200	20	0.075985	573	1_1381627	1_1382200
268844	1	1381627	1382203	21	0.164701	576	1_1381627	1_1382203
268845	1	1381627	1382209	20	0.0967569	582	1_1381627	1_1382209
268846	1	1381627	1382227	21	0.00431034	600	1_1381627	1_1382227
268847	1	1381627	1382230	21	0.0724138	603	1_1381627	1_1382230
268848	1	1381627	1382239	21	0.0724138	612	1_1381627	1_1382239
268849	1	1381627	1382245	21	0.26498	618	1_1381627	1_1382245
268850	1	1381627	1382247	21	0.100313	620	1_1381627	1_1382247
268851	1	1381627	1382257	20	0.115207	630	1_1381627	1_1382257
268852	1	1381627	1382308	20	0.105376	681	1_1381627	1_1382308
268853	1	1381627	1382398	20	0.118199	771	1_1381627	1_1382398
268854	1	1381627	1382410	21	0.136116	783	1_1381627	1_1382410
268855	1	1381627	1382425	20	0.0119474	798	1_1381627	1_1382425
268856	1	1381627	1382428	21	0.164701	801	1_1381627	1_1382428
268858	1	1381627	1382548	21	0.0725644	921	1_1381627	1_1382548
268859	1	1381627	1382569	21	0.00333704	942	1_1381627	1_1382569
268860	1	1381627	1382611	21	0.00581897	984	1_1381627	1_1382611
276280	1	1381630	1381732	21	0.0169279	102	1_1381630	1_1381732
276281	1	1381630	1381819	21	0.0906944	189	1_1381630	1_1381819
276282	1	1381630	1381825	21	0.29933	195	1_1381630	1_1381825
276283	1	1381630	1381831	21	0.0906944	201	1_1381630	1_1381831
276284	1	1381630	1381876	21	0.0222854	246	1_1381630	1_1381876
276285	1	1381630	1381897	21	0.103448	267	1_1381630	1_1381897
276286	1	1381630	1381930	21	0.404095	300	1_1381630	1_1381930
276287	1	1381630	1381939	20	0.00763359	309	1_1381630	1_1381939
276288	1	1381630	1381972	21	0.404095	342	1_1381630	1_1381972
276289	1	1381630	1382101	21	0.0273834	471	1_1381630	1_1382101
276290	1	1381630	1382185	20	0.032431	555	1_1381630	1_1382185
276291	1	1381630	1382200	20	0.075985	570	1_1381630	1_1382200
276292	1	1381630	1382203	21	0.164701	573	1_1381630	1_1382203
276293	1	1381630	1382209	20	0.0967569	579	1_1381630	1_1382209
276294	1	1381630	1382227	21	0.00431034	597	1_1381630	1_1382227
276295	1	1381630	1382230	21	0.0724138	600	1_1381630	1_1382230
276296	1	1381630	1382239	21	0.0724138	609	1_1381630	1_1382239
276297	1	1381630	1382245	21	0.26498	615	1_1381630	1_1382245
276298	1	1381630	1382247	21	0.100313	617	1_1381630	1_1382247
276299	1	1381630	1382257	20	0.115207	627	1_1381630	1_1382257
276300	1	1381630	1382308	20	0.105376	678	1_1381630	1_1382308
276301	1	1381630	1382398	20	0.118199	768	1_1381630	1_1382398
276302	1	1381630	1382410	21	0.136116	780	1_1381630	1_1382410
276303	1	1381630	1382425	20	0.0119474	795	1_1381630	1_1382425
276304	1	1381630	1382428	21	0.164701	798	1_1381630	1_1382428
276306	1	1381630	1382548	21	0.0725644	918	1_1381630	1_1382548
276307	1	1381630	1382569	21	0.00333704	939	1_1381630	1_1382569
276308	1	1381630	1382611	21	0.00581897	981	1_1381630	1_1382611
283728	1	1381732	1381819	21	0.739788	87	1_1381732	1_1381819
283729	1	1381732	1381825	21	0.109091	93	1_1381732	1_1381825
283730	1	1381732	1381831	21	0.739788	99	1_1381732	1_1381831
283731	1	1381732	1381876	21	0.264797	144	1_1381732	1_1381876
283732	1	1381732	1381897	21	0.0727273	165	1_1381732	1_1381897
283733	1	1381732	1381930	21	0.0192045	198	1_1381732	1_1381930
283734	1	1381732	1381939	20	0.252525	207	1_1381732	1_1381939
283735	1	1381732	1381972	21	0.0192045	240	1_1381732	1_1381972
283736	1	1381732	1382101	21	0.213904	369	1_1381732	1_1382101
283737	1	1381732	1382185	20	0.0809191	453	1_1381732	1_1382185
283738	1	1381732	1382200	20	0.125874	468	1_1381732	1_1382200
283739	1	1381732	1382203	21	0.0956938	471	1_1381732	1_1382203
283740	1	1381732	1382209	20	0.000999001	477	1_1381732	1_1382209
283741	1	1381732	1382227	21	0.0030303	495	1_1381732	1_1382227
283742	1	1381732	1382230	21	0.203636	498	1_1381732	1_1382230
283743	1	1381732	1382239	21	0.0509091	507	1_1381732	1_1382239
283744	1	1381732	1382245	21	0.004769	513	1_1381732	1_1382245
283745	1	1381732	1382247	21	0.022314	515	1_1381732	1_1382247
283746	1	1381732	1382257	20	0.114286	525	1_1381732	1_1382257
283747	1	1381732	1382308	20	0.0133333	576	1_1381732	1_1382308
283748	1	1381732	1382398	20	0.0587191	666	1_1381732	1_1382398
283749	1	1381732	1382410	21	0.000239234	678	1_1381732	1_1382410
283750	1	1381732	1382425	20	0.00299289	693	1_1381732	1_1382425
283751	1	1381732	1382428	21	0.000239234	696	1_1381732	1_1382428
283753	1	1381732	1382548	21	0.00745808	816	1_1381732	1_1382548
283754	1	1381732	1382569	21	0.0308284	837	1_1381732	1_1382569
283755	1	1381732	1382611	21	0.00727273	879	1_1381732	1_1382611
291175	1	1381819	1381825	21	0.184932	6	1_1381819	1_1381825
291176	1	1381819	1381831	21	1	12	1_1381819	1_1381831
291177	1	1381819	1381876	21	0.507287	57	1_1381819	1_1381876
291178	1	1381819	1381897	21	0.0856164	78	1_1381819	1_1381897
291179	1	1381819	1381930	21	0.000342466	111	1_1381819	1_1381930
291180	1	1381819	1381939	20	0.374046	120	1_1381819	1_1381939
291181	1	1381819	1381972	21	0.000342466	153	1_1381819	1_1381972
291182	1	1381819	1382101	21	0.282937	282	1_1381819	1_1382101
291183	1	1381819	1382185	20	0.141012	366	1_1381819	1_1382185
291184	1	1381819	1382200	20	0.169113	381	1_1381819	1_1382200
291185	1	1381819	1382203	21	0.0461428	384	1_1381819	1_1382203
291186	1	1381819	1382209	20	0.00679473	390	1_1381819	1_1382209
291187	1	1381819	1382227	21	0.00513699	408	1_1381819	1_1382227
291188	1	1381819	1382230	21	0.117466	411	1_1381819	1_1382230
291189	1	1381819	1382239	21	0.0599315	420	1_1381819	1_1382239
291190	1	1381819	1382245	21	0.0202672	426	1_1381819	1_1382245
291191	1	1381819	1382247	21	0.0378269	428	1_1381819	1_1382247
291192	1	1381819	1382257	20	0.189076	438	1_1381819	1_1382257
291193	1	1381819	1382308	20	3.09357e-30	489	1_1381819	1_1382308
291194	1	1381819	1382398	20	0.00679473	579	1_1381819	1_1382398
291195	1	1381819	1382410	21	0.00450613	591	1_1381819	1_1382410
291196	1	1381819	1382425	20	0.0203562	606	1_1381819	1_1382425
291197	1	1381819	1382428	21	0.00450613	609	1_1381819	1_1382428
291199	1	1381819	1382548	21	0.0643703	729	1_1381819	1_1382548
291200	1	1381819	1382569	21	0.0441891	750	1_1381819	1_1382569
291201	1	1381819	1382611	21	0.000342466	792	1_1381819	1_1382611
298621	1	1381825	1381831	21	0.184932	6	1_1381825	1_1381831
298622	1	1381825	1381876	21	0.0536348	51	1_1381825	1_1381876
298623	1	1381825	1381897	21	0.375	72	1_1381825	1_1381897
298624	1	1381825	1381930	21	0.234375	105	1_1381825	1_1381930
298625	1	1381825	1381939	20	0.375	114	1_1381825	1_1381939
298626	1	1381825	1381972	21	0.234375	147	1_1381825	1_1381972
298627	1	1381825	1382101	21	0.176471	276	1_1381825	1_1382101
298628	1	1381825	1382185	20	0.221612	360	1_1381825	1_1382185
298629	1	1381825	1382200	20	0.102564	375	1_1381825	1_1382200
298630	1	1381825	1382203	21	0.00219298	378	1_1381825	1_1382203
298631	1	1381825	1382209	20	0.148352	384	1_1381825	1_1382209
298632	1	1381825	1382227	21	0.000771605	402	1_1381825	1_1382227
298633	1	1381825	1382230	21	6.3417e-31	405	1_1381825	1_1382230
298634	1	1381825	1382239	21	1.58543e-31	414	1_1381825	1_1382239
298635	1	1381825	1382245	21	0.153689	420	1_1381825	1_1382245
298636	1	1381825	1382247	21	0.0763889	422	1_1381825	1_1382247
298637	1	1381825	1382257	20	0.00721501	432	1_1381825	1_1382257
298638	1	1381825	1382308	20	0.0841751	483	1_1381825	1_1382308
298639	1	1381825	1382398	20	0.029304	573	1_1381825	1_1382398
298640	1	1381825	1382410	21	0.0789474	585	1_1381825	1_1382410
298641	1	1381825	1382425	20	0.0366629	600	1_1381825	1_1382425
298642	1	1381825	1382428	21	0.00219298	603	1_1381825	1_1382428
298644	1	1381825	1382548	21	0.0683657	723	1_1381825	1_1382548
298645	1	1381825	1382569	21	0.0215054	744	1_1381825	1_1382569
298646	1	1381825	1382611	21	0.00104167	786	1_1381825	1_1382611
306066	1	1381831	1381876	21	0.507287	45	1_1381831	1_1381876
306067	1	1381831	1381897	21	0.0856164	66	1_1381831	1_1381897
306068	1	1381831	1381930	21	0.000342466	99	1_1381831	1_1381930
306069	1	1381831	1381939	20	0.374046	108	1_1381831	1_1381939
306070	1	1381831	1381972	21	0.000342466	141	1_1381831	1_1381972
306071	1	1381831	1382101	21	0.282937	270	1_1381831	1_1382101
306072	1	1381831	1382185	20	0.141012	354	1_1381831	1_1382185
306073	1	1381831	1382200	20	0.169113	369	1_1381831	1_1382200
306074	1	1381831	1382203	21	0.0461428	372	1_1381831	1_1382203
306075	1	1381831	1382209	20	0.00679473	378	1_1381831	1_1382209
306076	1	1381831	1382227	21	0.00513699	396	1_1381831	1_1382227
306077	1	1381831	1382230	21	0.117466	399	1_1381831	1_1382230
306078	1	1381831	1382239	21	0.0599315	408	1_1381831	1_1382239
306079	1	1381831	1382245	21	0.0202672	414	1_1381831	1_1382245
306080	1	1381831	1382247	21	0.0378269	416	1_1381831	1_1382247
306081	1	1381831	1382257	20	0.189076	426	1_1381831	1_1382257
306082	1	1381831	1382308	20	3.09357e-30	477	1_1381831	1_1382308
306083	1	1381831	1382398	20	0.00679473	567	1_1381831	1_1382398
306084	1	1381831	1382410	21	0.00450613	579	1_1381831	1_1382410
306085	1	1381831	1382425	20	0.0203562	594	1_1381831	1_1382425
306086	1	1381831	1382428	21	0.00450613	597	1_1381831	1_1382428
306088	1	1381831	1382548	21	0.0643703	717	1_1381831	1_1382548
306089	1	1381831	1382569	21	0.0441891	738	1_1381831	1_1382569
306090	1	1381831	1382611	21	0.000342466	780	1_1381831	1_1382611
313510	1	1381876	1381897	21	0.00265957	21	1_1381876	1_1381897
313511	1	1381876	1381930	21	0.00166223	54	1_1381876	1_1381930
313512	1	1381876	1381939	20	0.225	63	1_1381876	1_1381939
313513	1	1381876	1381972	21	0.00166223	96	1_1381876	1_1381972
313514	1	1381876	1382101	21	0.165519	225	1_1381876	1_1382101
313515	1	1381876	1382185	20	0.0324759	309	1_1381876	1_1382185
313516	1	1381876	1382200	20	0.0309411	324	1_1381876	1_1382200
313517	1	1381876	1382203	21	0.0740482	327	1_1381876	1_1382203
313518	1	1381876	1382209	20	0.0447541	333	1_1381876	1_1382209
313519	1	1381876	1382227	21	0.0070922	351	1_1381876	1_1382227
313520	1	1381876	1382230	21	0.0465426	354	1_1381876	1_1382230
313521	1	1381876	1382239	21	0.0297872	363	1_1381876	1_1382239
313522	1	1381876	1382245	21	0.0294733	369	1_1381876	1_1382245
313523	1	1381876	1382247	21	0.0928433	371	1_1381876	1_1382247
313524	1	1381876	1382257	20	0.195531	381	1_1381876	1_1382257
313525	1	1381876	1382308	20	0.0465549	432	1_1381876	1_1382308
313526	1	1381876	1382398	20	0.00300817	522	1_1381876	1_1382398
313527	1	1381876	1382410	21	0.0505319	534	1_1381876	1_1382410
313528	1	1381876	1382425	20	0.0202773	549	1_1381876	1_1382425
313529	1	1381876	1382428	21	0.00055991	552	1_1381876	1_1382428
313531	1	1381876	1382548	21	0.0066102	672	1_1381876	1_1382548
313532	1	1381876	1382569	21	0.0991764	693	1_1381876	1_1382569
313533	1	1381876	1382611	21	0.00166223	735	1_1381876	1_1382611
320953	1	1381897	1381930	21	0.1	33	1_1381897	1_1381930
320954	1	1381897	1381939	20	0.538462	42	1_1381897	1_1381939
320955	1	1381897	1381972	21	0.1	75	1_1381897	1_1381972
320956	1	1381897	1382101	21	0.0294118	204	1_1381897	1_1382101
320957	1	1381897	1382185	20	0.0435938	288	1_1381897	1_1382185
320958	1	1381897	1382200	20	0.0152156	303	1_1381897	1_1382200
320959	1	1381897	1382203	21	0.0131579	306	1_1381897	1_1382203
320960	1	1381897	1382209	20	0.116049	312	1_1381897	1_1382209
320961	1	1381897	1382227	21	0.0416667	330	1_1381897	1_1382227
320962	1	1381897	1382230	21	0.00357143	333	1_1381897	1_1382230
320963	1	1381897	1382239	21	0.00357143	342	1_1381897	1_1382239
320964	1	1381897	1382245	21	0.0655738	348	1_1381897	1_1382245
320965	1	1381897	1382247	21	0.0340909	350	1_1381897	1_1382247
320966	1	1381897	1382257	20	0.0340136	360	1_1381897	1_1382257
320967	1	1381897	1382308	20	0.015873	411	1_1381897	1_1382308
320968	1	1381897	1382398	20	0.0146118	501	1_1381897	1_1382398
320969	1	1381897	1382410	21	0.0131579	513	1_1381897	1_1382410
320970	1	1381897	1382425	20	0.029304	528	1_1381897	1_1382425
320971	1	1381897	1382428	21	0.0526316	531	1_1381897	1_1382428
320973	1	1381897	1382548	21	0.00242718	651	1_1381897	1_1382548
320974	1	1381897	1382569	21	0.0322581	672	1_1381897	1_1382569
320975	1	1381897	1382611	21	0.00625	714	1_1381897	1_1382611
328395	1	1381930	1381939	20	0.0133333	9	1_1381930	1_1381939
328396	1	1381930	1381972	21	1	42	1_1381930	1_1381972
328397	1	1381930	1382101	21	0.0735294	171	1_1381930	1_1382101
328398	1	1381930	1382185	20	0.003663	255	1_1381930	1_1382185
328399	1	1381930	1382200	20	0	270	1_1381930	1_1382200
328400	1	1381930	1382203	21	0.0328947	273	1_1381930	1_1382203
328401	1	1381930	1382209	20	0.619048	279	1_1381930	1_1382209
328402	1	1381930	1382227	21	0.0666667	297	1_1381930	1_1382227
328403	1	1381930	1382230	21	0.214375	300	1_1381930	1_1382230
328404	1	1381930	1382239	21	0.109375	309	1_1381930	1_1382239
328405	1	1381930	1382245	21	0.655738	315	1_1381930	1_1382245
328406	1	1381930	1382247	21	0.53267	317	1_1381930	1_1382247
328407	1	1381930	1382257	20	0.0446429	327	1_1381930	1_1382257
328408	1	1381930	1382308	20	0.333333	378	1_1381930	1_1382308
328409	1	1381930	1382398	20	0.003663	468	1_1381930	1_1382398
328410	1	1381930	1382410	21	0.336842	480	1_1381930	1_1382410
328411	1	1381930	1382425	20	0.00462963	495	1_1381930	1_1382425
328412	1	1381930	1382428	21	0.0328947	498	1_1381930	1_1382428
328414	1	1381930	1382548	21	0.0175364	618	1_1381930	1_1382548
328415	1	1381930	1382569	21	0.000806452	639	1_1381930	1_1382569
328416	1	1381930	1382611	21	0.0025	681	1_1381930	1_1382611
335836	1	1381939	1381972	20	0.0133333	33	1_1381939	1_1381972
335837	1	1381939	1382101	20	0.25	162	1_1381939	1_1382101
335838	1	1381939	1382185	19	0.273385	246	1_1381939	1_1382185
335839	1	1381939	1382200	19	0.146939	261	1_1381939	1_1382200
335840	1	1381939	1382203	20	0.111111	264	1_1381939	1_1382203
335841	1	1381939	1382209	19	0.082672	270	1_1381939	1_1382209
335842	1	1381939	1382227	20	0.010101	288	1_1381939	1_1382227
335843	1	1381939	1382230	20	0.129032	291	1_1381939	1_1382230
335844	1	1381939	1382239	20	0.0322581	300	1_1381939	1_1382239
335845	1	1381939	1382245	20	0.00869565	306	1_1381939	1_1382245
335846	1	1381939	1382247	20	0.0322581	308	1_1381939	1_1382247
335847	1	1381939	1382257	19	0.0170139	318	1_1381939	1_1382257
335848	1	1381939	1382308	19	0.00777778	369	1_1381939	1_1382308
335849	1	1381939	1382398	19	0.174501	459	1_1381939	1_1382398
335850	1	1381939	1382410	20	0	471	1_1381939	1_1382410
335851	1	1381939	1382425	19	0.0020202	486	1_1381939	1_1382425
335852	1	1381939	1382428	20	0.0526316	489	1_1381939	1_1382428
335854	1	1381939	1382548	20	0	609	1_1381939	1_1382548
335855	1	1381939	1382569	20	0.0784314	630	1_1381939	1_1382569
335856	1	1381939	1382611	20	0.0133333	672	1_1381939	1_1382611
343276	1	1381972	1382101	21	0.0735294	129	1_1381972	1_1382101
343277	1	1381972	1382185	20	0.003663	213	1_1381972	1_1382185
343278	1	1381972	1382200	20	0	228	1_1381972	1_1382200
343279	1	1381972	1382203	21	0.0328947	231	1_1381972	1_1382203
343280	1	1381972	1382209	20	0.619048	237	1_1381972	1_1382209
343281	1	1381972	1382227	21	0.0666667	255	1_1381972	1_1382227
343282	1	1381972	1382230	21	0.214375	258	1_1381972	1_1382230
343283	1	1381972	1382239	21	0.109375	267	1_1381972	1_1382239
343284	1	1381972	1382245	21	0.655738	273	1_1381972	1_1382245
343285	1	1381972	1382247	21	0.53267	275	1_1381972	1_1382247
343286	1	1381972	1382257	20	0.0446429	285	1_1381972	1_1382257
343287	1	1381972	1382308	20	0.333333	336	1_1381972	1_1382308
343288	1	1381972	1382398	20	0.003663	426	1_1381972	1_1382398
343289	1	1381972	1382410	21	0.336842	438	1_1381972	1_1382410
343290	1	1381972	1382425	20	0.00462963	453	1_1381972	1_1382425
343291	1	1381972	1382428	21	0.0328947	456	1_1381972	1_1382428
343293	1	1381972	1382548	21	0.0175364	576	1_1381972	1_1382548
343294	1	1381972	1382569	21	0.000806452	597	1_1381972	1_1382569
343295	1	1381972	1382611	21	0.0025	639	1_1381972	1_1382611
350715	1	1382101	1382185	20	0.134615	84	1_1382101	1_1382185
350716	1	1382101	1382200	20	0.0865385	99	1_1382101	1_1382200
350717	1	1382101	1382203	21	0.0247678	102	1_1382101	1_1382203
350718	1	1382101	1382209	20	0.134615	108	1_1382101	1_1382209
350719	1	1382101	1382227	21	0.00490196	126	1_1382101	1_1382227
350720	1	1382101	1382230	21	0.0823529	129	1_1382101	1_1382230
350721	1	1382101	1382239	21	0.0205882	138	1_1382101	1_1382239
350722	1	1382101	1382245	21	0.048216	144	1_1382101	1_1382245
350723	1	1382101	1382247	21	0.0641711	146	1_1382101	1_1382247
350724	1	1382101	1382257	20	0	156	1_1382101	1_1382257
350725	1	1382101	1382308	20	0	207	1_1382101	1_1382308
350726	1	1382101	1382398	20	0.010989	297	1_1382101	1_1382398
350727	1	1382101	1382410	21	0.0247678	309	1_1382101	1_1382410
350728	1	1382101	1382425	20	0.0104167	324	1_1382101	1_1382425
350729	1	1382101	1382428	21	0.0654025	327	1_1382101	1_1382428
350731	1	1382101	1382548	21	0.0285551	447	1_1382101	1_1382548
350732	1	1382101	1382569	21	0.0237192	468	1_1382101	1_1382569
350733	1	1382101	1382611	21	0.000183824	510	1_1382101	1_1382611
358153	1	1382185	1382200	20	0.818259	15	1_1382185	1_1382200
358154	1	1382185	1382203	20	0.010989	18	1_1382185	1_1382203
358155	1	1382185	1382209	20	0.000120758	24	1_1382185	1_1382209
358156	1	1382185	1382227	20	0.311799	42	1_1382185	1_1382227
358157	1	1382185	1382230	20	0.127969	45	1_1382185	1_1382230
358158	1	1382185	1382239	20	0.292006	54	1_1382185	1_1382239
358159	1	1382185	1382245	20	0.0215002	60	1_1382185	1_1382245
358160	1	1382185	1382247	20	0.0287132	62	1_1382185	1_1382247
358161	1	1382185	1382257	19	0.0662246	72	1_1382185	1_1382257
358162	1	1382185	1382308	19	0.0373754	123	1_1382185	1_1382308
358163	1	1382185	1382398	19	0.166865	213	1_1382185	1_1382398
358164	1	1382185	1382410	20	0.0598291	225	1_1382185	1_1382410
358165	1	1382185	1382425	19	0.357294	240	1_1382185	1_1382425
358166	1	1382185	1382428	20	0.0598291	243	1_1382185	1_1382428
358168	1	1382185	1382548	20	0.0126796	363	1_1382185	1_1382548
358169	1	1382185	1382569	20	0.0946925	384	1_1382185	1_1382569
358170	1	1382185	1382611	20	0.032967	426	1_1382185	1_1382611
365590	1	1382200	1382203	20	0.017094	3	1_1382200	1_1382203
365591	1	1382200	1382209	20	0.00676247	9	1_1382200	1_1382209
365592	1	1382200	1382227	20	0.397824	27	1_1382200	1_1382227
365593	1	1382200	1382230	20	0.150124	30	1_1382200	1_1382230
365594	1	1382200	1382239	20	0.198473	39	1_1382200	1_1382239
365595	1	1382200	1382245	20	0.0334448	45	1_1382200	1_1382245
365596	1	1382200	1382247	20	0.044665	47	1_1382200	1_1382247
365597	1	1382200	1382257	19	0.103316	57	1_1382200	1_1382257
365598	1	1382200	1382308	19	0.058309	108	1_1382200	1_1382308
365599	1	1382200	1382398	19	0.0823129	198	1_1382200	1_1382398
365600	1	1382200	1382410	20	0.0384615	210	1_1382200	1_1382410
365601	1	1382200	1382425	19	0.22449	225	1_1382200	1_1382425
365602	1	1382200	1382428	20	0.0384615	228	1_1382200	1_1382428
365604	1	1382200	1382548	20	0.0197239	348	1_1382200	1_1382548
365605	1	1382200	1382569	20	0.1473	369	1_1382200	1_1382569
365606	1	1382200	1382611	20	0.0512821	411	1_1382200	1_1382611
373026	1	1382203	1382209	20	0.206349	6	1_1382203	1_1382209
373027	1	1382203	1382227	21	0.0789474	24	1_1382203	1_1382227
373028	1	1382203	1382230	21	0.230263	27	1_1382203	1_1382230
373029	1	1382203	1382239	21	0.0368421	36	1_1382203	1_1382239
373030	1	1382203	1382245	21	0.0215703	42	1_1382203	1_1382245
373031	1	1382203	1382247	21	0.0161483	44	1_1382203	1_1382247
373032	1	1382203	1382257	20	0.0793651	54	1_1382203	1_1382257
373033	1	1382203	1382308	20	0.037037	105	1_1382203	1_1382308
373034	1	1382203	1382398	20	0.206349	195	1_1382203	1_1382398
373035	1	1382203	1382410	21	0.0110803	207	1_1382203	1_1382410
373036	1	1382203	1382425	20	0.0740741	222	1_1382203	1_1382425
373037	1	1382203	1382428	21	0.0110803	225	1_1382203	1_1382428
373039	1	1382203	1382548	21	0.0127747	345	1_1382203	1_1382548
373040	1	1382203	1382569	21	0.108659	366	1_1382203	1_1382569
373041	1	1382203	1382611	21	0.0398026	408	1_1382203	1_1382611
380461	1	1382209	1382227	20	0.205239	18	1_1382209	1_1382227
380462	1	1382209	1382230	20	0.0287132	21	1_1382209	1_1382230
380463	1	1382209	1382239	20	0.201409	30	1_1382209	1_1382239
380464	1	1382209	1382245	20	0.403727	36	1_1382209	1_1382245
380465	1	1382209	1382247	20	0.539171	38	1_1382209	1_1382247
380466	1	1382209	1382257	19	0.000901442	48	1_1382209	1_1382257
380467	1	1382209	1382308	19	0.133516	99	1_1382209	1_1382308
380468	1	1382209	1382398	19	0.103316	189	1_1382209	1_1382398
380469	1	1382209	1382410	20	0.206349	201	1_1382209	1_1382410
380470	1	1382209	1382425	19	0.0748511	216	1_1382209	1_1382425
380471	1	1382209	1382428	20	0.0598291	219	1_1382209	1_1382428
380473	1	1382209	1382548	20	0.00140885	339	1_1382209	1_1382548
380474	1	1382209	1382569	20	0.0292261	360	1_1382209	1_1382569
380475	1	1382209	1382611	20	0.003663	402	1_1382209	1_1382611
387895	1	1382227	1382230	21	0.2625	3	1_1382227	1_1382230
387896	1	1382227	1382239	21	0.2625	12	1_1382227	1_1382239
387897	1	1382227	1382245	21	0.153689	18	1_1382227	1_1382245
387898	1	1382227	1382247	21	0.204545	20	1_1382227	1_1382247
387899	1	1382227	1382257	20	0.180375	30	1_1382227	1_1382257
387900	1	1382227	1382308	20	0.0841751	81	1_1382227	1_1382308
387901	1	1382227	1382398	20	0.000999001	171	1_1382227	1_1382398
387902	1	1382227	1382410	21	0.00219298	183	1_1382227	1_1382410
387903	1	1382227	1382425	20	0.242424	198	1_1382227	1_1382425
387904	1	1382227	1382428	21	0.00219298	201	1_1382227	1_1382428
387906	1	1382227	1382548	21	0.02589	321	1_1382227	1_1382548
387907	1	1382227	1382569	21	0.24496	342	1_1382227	1_1382569
387908	1	1382227	1382611	21	0.00104167	384	1_1382227	1_1382611
395328	1	1382230	1382239	21	0.04	9	1_1382230	1_1382239
395329	1	1382230	1382245	21	0.286885	15	1_1382230	1_1382245
395330	1	1382230	1382247	21	0.0954545	17	1_1382230	1_1382247
395331	1	1382230	1382257	20	0	27	1_1382230	1_1382257
395332	1	1382230	1382308	20	0.0967742	78	1_1382230	1_1382308
395333	1	1382230	1382398	20	0.0428926	168	1_1382230	1_1382398
395334	1	1382230	1382410	21	0.00921053	180	1_1382230	1_1382410
395335	1	1382230	1382425	20	0.00537634	195	1_1382230	1_1382425
395336	1	1382230	1382428	21	0.00921053	198	1_1382230	1_1382428
395338	1	1382230	1382548	21	0.00169903	318	1_1382230	1_1382548
395339	1	1382230	1382569	21	0.276613	339	1_1382230	1_1382569
395340	1	1382230	1382611	21	0.0175	381	1_1382230	1_1382611
402760	1	1382239	1382245	21	0.0717213	6	1_1382239	1_1382245
402761	1	1382239	1382247	21	0.0954545	8	1_1382239	1_1382247
402762	1	1382239	1382257	20	0.267176	18	1_1382239	1_1382257
402763	1	1382239	1382308	20	0.0229008	69	1_1382239	1_1382308
402764	1	1382239	1382398	20	0.080614	159	1_1382239	1_1382398
402765	1	1382239	1382410	21	0.0368421	171	1_1382239	1_1382410
402766	1	1382239	1382425	20	0.204128	186	1_1382239	1_1382425
402767	1	1382239	1382428	21	0.147368	189	1_1382239	1_1382428
402769	1	1382239	1382548	21	0.0271845	309	1_1382239	1_1382548
402770	1	1382239	1382569	21	0.0225806	330	1_1382239	1_1382569
402771	1	1382239	1382611	21	0.004375	372	1_1382239	1_1382611
410191	1	1382245	1382247	21	0.850037	2	1_1382245	1_1382247
410192	1	1382245	1382257	20	0.12605	12	1_1382245	1_1382257
410193	1	1382245	1382308	20	0.529412	63	1_1382245	1_1382308
410194	1	1382245	1382398	20	0.0215002	153	1_1382245	1_1382398
410195	1	1382245	1382410	21	0.0261001	165	1_1382245	1_1382410
410196	1	1382245	1382425	20	0.0349003	180	1_1382245	1_1382425
410197	1	1382245	1382428	21	0.0215703	183	1_1382245	1_1382428
410199	1	1382245	1382548	21	0.0574566	303	1_1382245	1_1382548
410200	1	1382245	1382569	21	0.0206571	324	1_1382245	1_1382569
410201	1	1382245	1382611	21	0.00163934	366	1_1382245	1_1382611
417621	1	1382247	1382257	20	0.0446429	10	1_1382247	1_1382257
417622	1	1382247	1382308	20	0.333333	61	1_1382247	1_1382308
417623	1	1382247	1382398	20	0.000354484	151	1_1382247	1_1382398
417624	1	1382247	1382410	21	0.0161483	163	1_1382247	1_1382410
417625	1	1382247	1382425	20	0.0644122	178	1_1382247	1_1382425
417626	1	1382247	1382428	21	0.0287081	181	1_1382247	1_1382428
417628	1	1382247	1382548	21	0.107237	301	1_1382247	1_1382548
417629	1	1382247	1382569	21	0.00247434	322	1_1382247	1_1382569
417630	1	1382247	1382611	21	0.00767045	364	1_1382247	1_1382611
425050	1	1382257	1382308	20	0.0857143	51	1_1382257	1_1382308
425051	1	1382257	1382398	19	0.015718	141	1_1382257	1_1382398
425052	1	1382257	1382410	20	0	153	1_1382257	1_1382410
425053	1	1382257	1382425	19	0.0763889	168	1_1382257	1_1382425
425054	1	1382257	1382428	20	0	171	1_1382257	1_1382428
425056	1	1382257	1382548	20	0	291	1_1382257	1_1382548
425057	1	1382257	1382569	20	0.0759878	312	1_1382257	1_1382569
425058	1	1382257	1382611	20	0.0857143	354	1_1382257	1_1382611
432478	1	1382308	1382398	19	0.0435374	90	1_1382308	1_1382398
432479	1	1382308	1382410	20	0.037037	102	1_1382308	1_1382410
432480	1	1382308	1382425	19	0.0707912	117	1_1382308	1_1382425
432481	1	1382308	1382428	20	0.037037	120	1_1382308	1_1382428
432483	1	1382308	1382548	20	0.115942	240	1_1382308	1_1382548
432484	1	1382308	1382569	20	0.114894	261	1_1382308	1_1382569
432485	1	1382308	1382611	20	0.217778	303	1_1382308	1_1382611
439905	1	1382398	1382410	20	0.206349	12	1_1382398	1_1382410
439906	1	1382398	1382425	19	0.00727513	27	1_1382398	1_1382425
439907	1	1382398	1382428	20	0.206349	30	1_1382398	1_1382428
439909	1	1382398	1382548	20	0.00140885	150	1_1382398	1_1382548
439910	1	1382398	1382569	20	0.0292261	171	1_1382398	1_1382569
439911	1	1382398	1382611	20	0.032967	213	1_1382398	1_1382611
447331	1	1382410	1382425	20	0.0329218	15	1_1382410	1_1382425
447332	1	1382410	1382428	21	0.0110803	18	1_1382410	1_1382428
447334	1	1382410	1382548	21	0.0127747	138	1_1382410	1_1382548
447335	1	1382410	1382569	21	0.0106112	159	1_1382410	1_1382569
447336	1	1382410	1382611	21	0.0328947	201	1_1382410	1_1382611
454756	1	1382425	1382428	20	0.00205761	3	1_1382425	1_1382428
454758	1	1382425	1382548	20	0.057971	123	1_1382425	1_1382548
454759	1	1382425	1382569	20	0	144	1_1382425	1_1382569
454760	1	1382425	1382611	20	0.056713	186	1_1382425	1_1382611
462181	1	1382428	1382548	21	0.0154573	120	1_1382428	1_1382548
462182	1	1382428	1382569	21	0.0106112	141	1_1382428	1_1382569
462183	1	1382428	1382611	21	0.0328947	183	1_1382428	1_1382611
477025	1	1382548	1382569	21	0.087868	21	1_1382548	1_1382569
477026	1	1382548	1382611	21	0.0175364	63	1_1382548	1_1382611
484446	1	1382569	1382611	21	0.000806452	42	1_1382569	1_1382611
499285	1	1471375	1471406	20	0.0909091	31	1_1471375	1_1471406
499286	1	1471375	1471414	19	0.134444	39	1_1471375	1_1471414
499287	1	1471375	1471433	19	0.16875	58	1_1471375	1_1471433
499288	1	1471375	1471443	20	0.00179856	68	1_1471375	1_1471443
499289	1	1471375	1471444	20	0.25	69	1_1471375	1_1471444
499290	1	1471375	1471528	20	0.0716374	153	1_1471375	1_1471528
499291	1	1471375	1471549	18	0.142857	174	1_1471375	1_1471549
499292	1	1471375	1472758	21	0.272361	1383	1_1471375	1_1472758
499293	1	1471375	1472778	20	0.040404	1403	1_1471375	1_1472778
506703	1	1471406	1471414	19	0.118371	8	1_1471406	1_1471414
506704	1	1471406	1471433	19	0.00142045	27	1_1471406	1_1471433
506705	1	1471406	1471443	20	0.0611147	37	1_1471406	1_1471443
506706	1	1471406	1471444	20	0.0909091	38	1_1471406	1_1471444
506707	1	1471406	1471528	19	0.170012	122	1_1471406	1_1471528
506708	1	1471406	1471549	17	0.0771429	143	1_1471406	1_1471549
506709	1	1471406	1472758	20	0.0582294	1352	1_1471406	1_1472758
506710	1	1471406	1472778	19	0.00632748	1372	1_1471406	1_1472778
514120	1	1471414	1471433	18	0.0494505	19	1_1471414	1_1471433
514121	1	1471414	1471443	19	0.0667929	29	1_1471414	1_1471443
514122	1	1471414	1471444	19	0.296296	30	1_1471414	1_1471444
514123	1	1471414	1471528	18	0.0714286	114	1_1471414	1_1471528
514124	1	1471414	1471549	17	0.0892857	135	1_1471414	1_1471549
514125	1	1471414	1472758	19	0.256085	1344	1_1471414	1_1472758
514126	1	1471414	1472778	19	0.00681818	1364	1_1471414	1_1472778
521536	1	1471433	1471443	19	0.395833	10	1_1471433	1_1471443
521537	1	1471433	1471444	19	0.234722	11	1_1471433	1_1471444
521538	1	1471433	1471528	18	0.00862069	95	1_1471433	1_1471528
521539	1	1471433	1471549	16	0.0555556	116	1_1471433	1_1471549
521540	1	1471433	1472758	19	0.000992063	1325	1_1471433	1_1472758
521541	1	1471433	1472778	18	0.00899101	1345	1_1471433	1_1472778
528951	1	1471443	1471444	20	0.179856	1	1_1471443	1_1471444
528952	1	1471443	1471528	19	0.241047	85	1_1471443	1_1471528
528953	1	1471443	1471549	17	0.118785	106	1_1471443	1_1471549
528954	1	1471443	1472758	20	0.121879	1315	1_1471443	1_1472758
528955	1	1471443	1472778	19	0.0104167	1335	1_1471443	1_1472778
536365	1	1471444	1471528	19	0.25974	84	1_1471444	1_1471528
536366	1	1471444	1471549	17	0.37037	105	1_1471444	1_1471549
536367	1	1471444	1472758	20	0.117647	1314	1_1471444	1_1472758
536368	1	1471444	1472778	19	0.0284091	1334	1_1471444	1_1472778
543778	1	1471528	1471549	18	0.214765	21	1_1471528	1_1471549
543779	1	1471528	1472758	20	0.134847	1230	1_1471528	1_1472758
543780	1	1471528	1472778	19	7.10227e-05	1250	1_1471528	1_1472778
551190	1	1471549	1472758	18	0.216814	1209	1_1471549	1_1472758
551191	1	1471549	1472778	18	0.415584	1229	1_1471549	1_1472778
558601	1	1472758	1472778	20	0.200832	20	1_1472758	1_1472778
580828	1	1484248	1484263	21	0.477725	15	1_1484248	1_1484263
580829	1	1484248	1484284	20	0.210526	36	1_1484248	1_1484284
580830	1	1484248	1485944	21	0.183824	1696	1_1484248	1_1485944
580831	1	1484248	1485960	20	0.0833333	1712	1_1484248	1_1485960
580832	1	1484248	1489978	21	0.0205882	5730	1_1484248	1_1489978
580833	1	1484248	1489981	19	0.0015015	5733	1_1484248	1_1489981
580834	1	1484248	1490056	19	0.168369	5808	1_1484248	1_1490056
588235	1	1484263	1484284	20	0.210526	21	1_1484263	1_1484284
588236	1	1484263	1485944	21	0.183824	1681	1_1484263	1_1485944
588237	1	1484263	1485960	20	0.00653595	1697	1_1484263	1_1485960
588238	1	1484263	1489978	21	0.00514706	5715	1_1484263	1_1489978
588239	1	1484263	1489981	19	0.108483	5718	1_1484263	1_1489981
588240	1	1484263	1490056	19	0.360577	5793	1_1484263	1_1490056
595641	1	1484284	1485944	20	0.0977444	1660	1_1484284	1_1485944
595642	1	1484284	1485960	19	0.155556	1676	1_1484284	1_1485960
595643	1	1484284	1489978	20	0.0152801	5694	1_1484284	1_1489978
595644	1	1484284	1489981	18	0.188235	5697	1_1484284	1_1489981
595645	1	1484284	1490056	18	0.13369	5772	1_1484284	1_1490056
603046	1	1485944	1485960	20	0.777778	16	1_1485944	1_1485960
603047	1	1485944	1489978	21	0.00357143	4034	1_1485944	1_1489978
603048	1	1485944	1489981	19	0.000482625	4037	1_1485944	1_1489981
603049	1	1485944	1490056	19	0.0386905	4112	1_1485944	1_1490056
610450	1	1485960	1489978	20	0.0229008	4018	1_1485960	1_1489978
610451	1	1485960	1489981	18	0.00307692	4021	1_1485960	1_1489981
610452	1	1485960	1490056	18	0.00559441	4096	1_1485960	1_1490056
617853	1	1489978	1489981	19	0.107665	3	1_1489978	1_1489981
617854	1	1489978	1490056	19	0.271477	78	1_1489978	1_1490056
617855	1	1489978	1497677	21	0.00921053	7699	1_1489978	1_1497677
625255	1	1489981	1490056	18	0.576	75	1_1489981	1_1490056
625256	1	1489981	1497677	19	0.0879786	7696	1_1489981	1_1497677
632656	1	1490056	1497677	19	0.031588	7621	1_1490056	1_1497677
647455	1	1510053	1510110	17	0.504167	57	1_1510053	1_1510110
647456	1	1510053	1514961	17	0.00288462	4908	1_1510053	1_1514961
647457	1	1510053	1514988	17	0.0892857	4935	1_1510053	1_1514988
647459	1	1510053	1515559	18	0.00238892	5506	1_1510053	1_1515559
654853	1	1510110	1514961	18	0.00595238	4851	1_1510110	1_1514961
654854	1	1510110	1514988	17	0.000238095	4878	1_1510110	1_1514988
654856	1	1510110	1515559	19	0.051927	5449	1_1510110	1_1515559
662250	1	1514961	1514988	17	0.0114469	27	1_1514961	1_1514988
662252	1	1514961	1515559	19	0.00156863	598	1_1514961	1_1515559
669647	1	1514988	1515559	19	0.150123	571	1_1514988	1_1515559
699220	1	1691387	1691395	19	0.212747	8	1_1691387	1_1691395
699221	1	1691387	1691421	20	0.15723	34	1_1691387	1_1691421
699223	1	1691387	1691458	19	0.02625	71	1_1691387	1_1691458
699224	1	1691387	1691489	13	0.17561	102	1_1691387	1_1691489
699225	1	1691387	1691614	18	0.0857143	227	1_1691387	1_1691614
699226	1	1691387	1691635	19	0.0563333	248	1_1691387	1_1691635
699227	1	1691387	1691665	21	0.420321	278	1_1691387	1_1691665
699228	1	1691387	1691994	17	0.0210674	607	1_1691387	1_1691994
699229	1	1691387	1693644	18	0.204545	2257	1_1691387	1_1693644
699230	1	1691387	1693876	20	0.0601504	2489	1_1691387	1_1693876
699232	1	1691387	1693955	17	0.0680967	2568	1_1691387	1_1693955
699233	1	1691387	1694324	21	0.114081	2937	1_1691387	1_1694324
699234	1	1691387	1694336	21	0.00036062	2949	1_1691387	1_1694336
699235	1	1691387	1694353	20	0.120718	2966	1_1691387	1_1694353
699236	1	1691387	1697095	18	0.1829	5708	1_1691387	1_1697095
699237	1	1691387	1698665	18	0.592775	7278	1_1691387	1_1698665
699239	1	1691387	1698761	19	0.604167	7374	1_1691387	1_1698761
699240	1	1691387	1698779	19	0.215641	7392	1_1691387	1_1698779
699241	1	1691387	1698787	18	0.296703	7400	1_1691387	1_1698787
699242	1	1691387	1698836	18	0.338936	7449	1_1691387	1_1698836
706611	1	1691395	1691421	19	0.235445	26	1_1691395	1_1691421
706613	1	1691395	1691458	18	0.509091	63	1_1691395	1_1691458
706614	1	1691395	1691489	13	0.0482143	94	1_1691395	1_1691489
706615	1	1691395	1691614	18	0.04	219	1_1691395	1_1691614
706616	1	1691395	1691635	18	0.04	240	1_1691395	1_1691635
706617	1	1691395	1691665	19	0.169446	270	1_1691395	1_1691665
706618	1	1691395	1691994	17	0.0280093	599	1_1691395	1_1691994
706619	1	1691395	1693644	17	0.166865	2249	1_1691395	1_1693644
706620	1	1691395	1693876	18	0.0470588	2481	1_1691395	1_1693876
706622	1	1691395	1693955	17	0.0340909	2560	1_1691395	1_1693955
706623	1	1691395	1694324	19	7.10227e-05	2929	1_1691395	1_1694324
706624	1	1691395	1694336	19	0.0371622	2941	1_1691395	1_1694336
706625	1	1691395	1694353	18	0.00033557	2958	1_1691395	1_1694353
706626	1	1691395	1697095	17	0.0911145	5700	1_1691395	1_1697095
706627	1	1691395	1698665	17	0.137364	7270	1_1691395	1_1698665
706629	1	1691395	1698761	18	0.0780488	7366	1_1691395	1_1698761
706630	1	1691395	1698779	17	0.46875	7384	1_1691395	1_1698779
706631	1	1691395	1698787	17	0.536688	7392	1_1691395	1_1698787
706632	1	1691395	1698836	16	0	7441	1_1691395	1_1698836
714002	1	1691421	1691458	19	0.237769	37	1_1691421	1_1691458
714003	1	1691421	1691489	13	0.1225	68	1_1691421	1_1691489
714004	1	1691421	1691614	18	0.0715328	193	1_1691421	1_1691614
714005	1	1691421	1691635	19	0.117857	214	1_1691421	1_1691635
714006	1	1691421	1691665	20	0.283187	244	1_1691421	1_1691665
714007	1	1691421	1691994	17	0.00833333	573	1_1691421	1_1691994
714008	1	1691421	1693644	17	0.15	2223	1_1691421	1_1693644
714009	1	1691421	1693876	19	0.012987	2455	1_1691421	1_1693876
714011	1	1691421	1693955	17	0.0109091	2534	1_1691421	1_1693955
714012	1	1691421	1694324	20	0.000142633	2903	1_1691421	1_1694324
714013	1	1691421	1694336	20	0.00562852	2915	1_1691421	1_1694336
714014	1	1691421	1694353	19	0.000649351	2932	1_1691421	1_1694353
714015	1	1691421	1697095	18	0.278409	5674	1_1691421	1_1697095
714016	1	1691421	1698665	17	0.342453	7244	1_1691421	1_1698665
714018	1	1691421	1698761	18	0.0642692	7340	1_1691421	1_1698761
714019	1	1691421	1698779	18	0.125	7358	1_1691421	1_1698779
714020	1	1691421	1698787	17	0.23946	7366	1_1691421	1_1698787
714021	1	1691421	1698836	17	0.0686429	7415	1_1691421	1_1698836
728778	1	1691458	1691489	13	0.1225	31	1_1691458	1_1691489
728779	1	1691458	1691614	17	0.00036075	156	1_1691458	1_1691614
728780	1	1691458	1691635	18	0.00892857	177	1_1691458	1_1691635
728781	1	1691458	1691665	19	0.0277458	207	1_1691458	1_1691665
728782	1	1691458	1691994	16	0.00606061	536	1_1691458	1_1691994
728783	1	1691458	1693644	16	0.178836	2186	1_1691458	1_1693644
728784	1	1691458	1693876	18	0.092437	2418	1_1691458	1_1693876
728786	1	1691458	1693955	16	0.000647249	2497	1_1691458	1_1693955
728787	1	1691458	1694324	19	0.0408936	2866	1_1691458	1_1694324
728788	1	1691458	1694336	19	0.0609668	2878	1_1691458	1_1694336
728789	1	1691458	1694353	18	0.0519481	2895	1_1691458	1_1694353
728790	1	1691458	1697095	17	0.263047	5637	1_1691458	1_1697095
728791	1	1691458	1698665	16	0.0952381	7207	1_1691458	1_1698665
728793	1	1691458	1698761	17	0.0522017	7303	1_1691458	1_1698761
728794	1	1691458	1698779	17	0.297521	7321	1_1691458	1_1698779
728795	1	1691458	1698787	16	0.4	7329	1_1691458	1_1698787
728796	1	1691458	1698836	16	0.00172249	7378	1_1691458	1_1698836
736165	1	1691489	1691614	12	0.666667	125	1_1691489	1_1691614
736166	1	1691489	1691635	12	0.666667	146	1_1691489	1_1691635
736167	1	1691489	1691665	13	0.08125	176	1_1691489	1_1691665
736168	1	1691489	1691994	11	0.214286	505	1_1691489	1_1691994
736169	1	1691489	1693644	11	0.0047619	2155	1_1691489	1_1693644
736170	1	1691489	1693876	13	0.133333	2387	1_1691489	1_1693876
736172	1	1691489	1693955	13	0.025	2466	1_1691489	1_1693955
736173	1	1691489	1694324	13	0.172024	2835	1_1691489	1_1694324
736174	1	1691489	1694336	13	0.0520833	2847	1_1691489	1_1694336
736175	1	1691489	1694353	13	0.172024	2864	1_1691489	1_1694353
736176	1	1691489	1697095	12	0.0963855	5606	1_1691489	1_1697095
736177	1	1691489	1698665	11	0.0964286	7176	1_1691489	1_1698665
736179	1	1691489	1698761	12	0.00892857	7272	1_1691489	1_1698761
736180	1	1691489	1698779	12	0.0142857	7290	1_1691489	1_1698779
736181	1	1691489	1698787	12	0.00892857	7298	1_1691489	1_1698787
736182	1	1691489	1698836	12	0.135593	7347	1_1691489	1_1698836
743551	1	1691614	1691635	18	1	21	1_1691614	1_1691635
743552	1	1691614	1691665	18	0.0347826	51	1_1691614	1_1691665
743553	1	1691614	1691994	17	0.0892857	380	1_1691614	1_1691994
743554	1	1691614	1693644	17	0.0330688	2030	1_1691614	1_1693644
743557	1	1691614	1693955	16	0.0206782	2341	1_1691614	1_1693955
743558	1	1691614	1694324	18	0.00134228	2710	1_1691614	1_1694324
743559	1	1691614	1694336	18	0.0228571	2722	1_1691614	1_1694336
743560	1	1691614	1694353	17	0.00276052	2739	1_1691614	1_1694353
743561	1	1691614	1697095	17	0.0758749	5481	1_1691614	1_1697095
743562	1	1691614	1698665	16	0	7051	1_1691614	1_1698665
743564	1	1691614	1698761	18	0.0195122	7147	1_1691614	1_1698761
743565	1	1691614	1698779	17	0.143254	7165	1_1691614	1_1698779
743566	1	1691614	1698787	17	0.12938	7173	1_1691614	1_1698787
743567	1	1691614	1698836	15	0.00297619	7222	1_1691614	1_1698836
750936	1	1691635	1691665	19	0.0435374	30	1_1691635	1_1691665
750937	1	1691635	1691994	17	0.0892857	359	1_1691635	1_1691994
750938	1	1691635	1693644	17	0.0330688	2009	1_1691635	1_1693644
750941	1	1691635	1693955	16	0.0206782	2320	1_1691635	1_1693955
750942	1	1691635	1694324	19	0.0084375	2689	1_1691635	1_1694324
750943	1	1691635	1694336	19	0.0136261	2701	1_1691635	1_1694336
750944	1	1691635	1694353	18	0.0119847	2718	1_1691635	1_1694353
750945	1	1691635	1697095	18	0.0685877	5460	1_1691635	1_1697095
750946	1	1691635	1698665	16	0	7030	1_1691635	1_1698665
750948	1	1691635	1698761	18	0.0195122	7126	1_1691635	1_1698761
750949	1	1691635	1698779	18	0.223214	7144	1_1691635	1_1698779
750950	1	1691635	1698787	17	0.12938	7152	1_1691635	1_1698787
750951	1	1691635	1698836	16	0.00350877	7201	1_1691635	1_1698836
758320	1	1691665	1691994	17	0.00174419	329	1_1691665	1_1691994
758321	1	1691665	1693644	18	0.384615	1979	1_1691665	1_1693644
758322	1	1691665	1693876	20	0.212535	2211	1_1691665	1_1693876
758324	1	1691665	1693955	17	0.0695733	2290	1_1691665	1_1693955
758325	1	1691665	1694324	21	0.0175585	2659	1_1691665	1_1694324
758326	1	1691665	1694336	21	0.000346901	2671	1_1691665	1_1694336
758327	1	1691665	1694353	20	0.0161154	2688	1_1691665	1_1694353
758328	1	1691665	1697095	18	0.048419	5430	1_1691665	1_1697095
758329	1	1691665	1698665	18	0.320955	7000	1_1691665	1_1698665
758331	1	1691665	1698761	19	0.0985808	7096	1_1691665	1_1698761
758332	1	1691665	1698779	19	0.241889	7114	1_1691665	1_1698779
758333	1	1691665	1698787	18	0.270903	7122	1_1691665	1_1698787
758334	1	1691665	1698836	18	0.183258	7171	1_1691665	1_1698836
765703	1	1691994	1693644	16	0.0487734	1650	1_1691994	1_1693644
765706	1	1691994	1693955	15	5.20001e-31	1961	1_1691994	1_1693955
765707	1	1691994	1694324	17	0.179602	2330	1_1691994	1_1694324
765708	1	1691994	1694336	17	0.212247	2342	1_1691994	1_1694336
765709	1	1691994	1694353	16	0.169501	2359	1_1691994	1_1694353
765710	1	1691994	1697095	16	0.0041958	5101	1_1691994	1_1697095
765711	1	1691994	1698665	15	0.0763742	6671	1_1691994	1_1698665
765713	1	1691994	1698761	17	0.000974026	6767	1_1691994	1_1698761
765714	1	1691994	1698779	16	0.0267769	6785	1_1691994	1_1698779
765715	1	1691994	1698787	16	0.0690909	6793	1_1691994	1_1698787
765716	1	1691994	1698836	14	0.0421053	6842	1_1691994	1_1698836
773087	1	1693644	1693955	15	0.129464	311	1_1693644	1_1693955
773088	1	1693644	1694324	18	0.167785	680	1_1693644	1_1694324
773089	1	1693644	1694336	18	0.15528	692	1_1693644	1_1694336
773090	1	1693644	1694353	17	0.212963	709	1_1693644	1_1694353
773091	1	1693644	1697095	16	0.335775	3451	1_1693644	1_1697095
773092	1	1693644	1698665	16	0.26455	5021	1_1693644	1_1698665
773094	1	1693644	1698761	18	0.219512	5117	1_1693644	1_1698761
773095	1	1693644	1698779	17	0.0964209	5135	1_1693644	1_1698779
773096	1	1693644	1698787	17	0.396357	5143	1_1693644	1_1698787
773097	1	1693644	1698836	15	0.0306122	5192	1_1693644	1_1698836
780467	1	1693876	1693955	17	0.00189394	79	1_1693876	1_1693955
780468	1	1693876	1694324	20	0.0150816	448	1_1693876	1_1694324
780469	1	1693876	1694336	20	0.000294031	460	1_1693876	1_1694336
780470	1	1693876	1694353	20	0.0150816	477	1_1693876	1_1694353
780472	1	1693876	1698665	17	0.0377358	4789	1_1693876	1_1698665
780477	1	1693876	1698836	18	0.280277	4960	1_1693876	1_1698836
795225	1	1693955	1694324	17	0.178674	369	1_1693955	1_1694324
795226	1	1693955	1694336	17	0.0364325	381	1_1693955	1_1694336
795227	1	1693955	1694353	17	0.178674	398	1_1693955	1_1694353
795228	1	1693955	1697095	16	0.216783	3140	1_1693955	1_1697095
795229	1	1693955	1698665	15	0.116279	4710	1_1693955	1_1698665
795231	1	1693955	1698761	16	0.197615	4806	1_1693955	1_1698761
795232	1	1693955	1698779	16	0.0146628	4824	1_1693955	1_1698779
795233	1	1693955	1698787	16	0.0275042	4832	1_1693955	1_1698787
795234	1	1693955	1698836	16	0.0645161	4881	1_1693955	1_1698836
802603	1	1694324	1694336	21	0.572831	12	1_1694324	1_1694336
802604	1	1694324	1694353	20	1	29	1_1694324	1_1694353
802605	1	1694324	1697095	18	0.0953325	2771	1_1694324	1_1697095
802606	1	1694324	1698665	18	0.105603	4341	1_1694324	1_1698665
802608	1	1694324	1698761	19	0.0302083	4437	1_1694324	1_1698761
802609	1	1694324	1698779	19	0.00128205	4455	1_1694324	1_1698779
802610	1	1694324	1698787	18	0.116159	4463	1_1694324	1_1698787
802611	1	1694324	1698836	18	0.0730223	4512	1_1694324	1_1698836
809980	1	1694336	1694353	20	0.577902	17	1_1694336	1_1694353
809981	1	1694336	1697095	18	0.0649351	2759	1_1694336	1_1697095
809982	1	1694336	1698665	18	0.0775862	4329	1_1694336	1_1698665
809984	1	1694336	1698761	19	0.000540906	4425	1_1694336	1_1698761
809985	1	1694336	1698779	19	0.0772247	4443	1_1694336	1_1698779
809986	1	1694336	1698787	18	0.348304	4451	1_1694336	1_1698787
809987	1	1694336	1698836	18	0.00452489	4500	1_1694336	1_1698836
817356	1	1694353	1697095	18	0.0953325	2742	1_1694353	1_1697095
817357	1	1694353	1698665	17	0.0963813	4312	1_1694353	1_1698665
817359	1	1694353	1698761	18	0.0276641	4408	1_1694353	1_1698761
817360	1	1694353	1698779	19	0.00128205	4426	1_1694353	1_1698779
817361	1	1694353	1698787	18	0.116159	4434	1_1694353	1_1698787
817362	1	1694353	1698836	18	0.0730223	4483	1_1694353	1_1698836
824731	1	1697095	1698665	15	0.194066	1570	1_1697095	1_1698665
824733	1	1697095	1698761	17	0.231928	1666	1_1697095	1_1698761
824734	1	1697095	1698779	18	0.181818	1684	1_1697095	1_1698779
824735	1	1697095	1698787	17	0.270573	1692	1_1697095	1_1698787
824736	1	1697095	1698836	16	0.371071	1741	1_1697095	1_1698836
832106	1	1698665	1698761	17	0.398585	96	1_1698665	1_1698761
832107	1	1698665	1698779	16	0.0555556	114	1_1698665	1_1698779
832108	1	1698665	1698787	16	0.175439	122	1_1698665	1_1698787
832109	1	1698665	1698836	15	0.168504	171	1_1698665	1_1698836
832110	1	1698665	1707104	15	0.00363372	8439	1_1698665	1_1707104
846850	1	1698761	1698779	18	0.13546	18	1_1698761	1_1698779
846851	1	1698761	1698787	18	0.270169	26	1_1698761	1_1698787
846852	1	1698761	1698836	16	0.304348	75	1_1698761	1_1698836
846853	1	1698761	1707104	17	0.0177778	8343	1_1698761	1_1707104
854221	1	1698779	1698787	18	0.521893	8	1_1698779	1_1698787
854222	1	1698779	1698836	17	0.0984848	57	1_1698779	1_1698836
854223	1	1698779	1707104	17	0.145068	8325	1_1698779	1_1707104
861591	1	1698787	1698836	16	0.0773455	49	1_1698787	1_1698836
861592	1	1698787	1707104	16	0.0204477	8317	1_1698787	1_1707104
868960	1	1698836	1707104	15	0.123193	8268	1_1698836	1_1707104
913153	1	2313925	2313961	21	0.0433894	36	1_2313925	1_2313961
913154	1	2313925	2314334	21	0.015625	409	1_2313925	1_2314334
913155	1	2313925	2314415	21	1	490	1_2313925	1_2314415
913157	1	2313925	2314732	20	0.0175439	807	1_2313925	1_2314732
913158	1	2313925	2314787	19	0.0198413	862	1_2313925	1_2314787
913160	1	2313925	2315007	21	0.015625	1082	1_2313925	1_2315007
920515	1	2313961	2314334	21	0.08125	373	1_2313961	1_2314334
920516	1	2313961	2314415	21	0.0433894	454	1_2313961	1_2314415
920518	1	2313961	2314732	20	0.0977444	771	1_2313961	1_2314732
920519	1	2313961	2314787	19	0.040404	826	1_2313961	1_2314787
920521	1	2313961	2315007	21	0.0307692	1046	1_2313961	1_2315007
927876	1	2314334	2314415	21	0.015625	81	1_2314334	1_2314415
927878	1	2314334	2314732	20	0.00277008	398	1_2314334	1_2314732
927879	1	2314334	2314787	19	0.00308642	453	1_2314334	1_2314787
927881	1	2314334	2315007	21	0.0025	673	1_2314334	1_2315007
935237	1	2314415	2314732	20	0.0175439	317	1_2314415	1_2314732
935238	1	2314415	2314787	19	0.0198413	372	1_2314415	1_2314787
935240	1	2314415	2315007	21	0.015625	592	1_2314415	1_2315007
949953	1	2314732	2314787	18	0.00346021	55	1_2314732	1_2314787
949955	1	2314732	2315007	20	0.00277008	275	1_2314732	1_2315007
957311	1	2314787	2315007	19	1	220	1_2314787	1_2315007
979375	1	2359433	2359445	17	0.048	12	1_2359433	1_2359445
994080	1	3185310	3185531	18	0.0117647	221	1_3185310	1_3185531
994082	1	3185310	3185996	18	0.00735294	686	1_3185310	1_3185996
994083	1	3185310	3186009	18	0.0226244	699	1_3185310	1_3186009
994085	1	3185310	3186577	17	0.203125	1267	1_3185310	1_3186577
994086	1	3185310	3186876	19	0.00308642	1566	1_3185310	1_3186876
1001432	1	3185531	3185996	16	0.00952381	465	1_3185531	1_3185996
1001433	1	3185531	3186009	16	0.0004662	478	1_3185531	1_3186009
1001434	1	3185531	3186564	15	0.0178571	1033	1_3185531	1_3186564
1001435	1	3185531	3186577	15	0.0909091	1046	1_3185531	1_3186577
1001436	1	3185531	3186876	17	0.0954185	1345	1_3185531	1_3186876
1016130	1	3185996	3186009	18	0.0558036	13	1_3185996	1_3186009
1016131	1	3185996	3186564	16	0.00952381	568	1_3185996	1_3186564
1016132	1	3185996	3186577	16	0.047619	581	1_3185996	1_3186577
1016133	1	3185996	3186876	18	0.260417	880	1_3185996	1_3186876
1023478	1	3186009	3186564	16	0.0222222	555	1_3186009	1_3186564
1023479	1	3186009	3186577	16	0	568	1_3186009	1_3186577
1023480	1	3186009	3186876	19	0.388356	867	1_3186009	1_3186876
1030825	1	3186564	3186577	17	0.0133929	13	1_3186564	1_3186577
1030826	1	3186564	3186876	17	0.0850694	312	1_3186564	1_3186876
1038171	1	3186577	3186876	17	0.112313	299	1_3186577	1_3186876
1060203	1	3648804	3648818	21	0.202628	14	1_3648804	1_3648818
1074886	1	3662703	3662727	21	0.267593	24	1_3662703	1_3662727
1074887	1	3662703	3664508	20	0.290894	1805	1_3662703	1_3664508
1074888	1	3662703	3664520	20	0.290894	1817	1_3662703	1_3664520
1074889	1	3662703	3664921	21	0.0277778	2218	1_3662703	1_3664921
1074890	1	3662703	3668477	21	0.316886	5774	1_3662703	1_3668477
1074891	1	3662703	3670495	21	0.0967742	7792	1_3662703	1_3670495
1074892	1	3662703	3670585	21	0.0277778	7882	1_3662703	1_3670585
1074893	1	3662703	3672124	21	0.015625	9421	1_3662703	1_3672124
1074894	1	3662703	3672172	21	0.192922	9469	1_3662703	1_3672172
1074895	1	3662703	3672187	21	0.0220588	9484	1_3662703	1_3672187
1082226	1	3662727	3664508	20	0.105984	1781	1_3662727	1_3664508
1082227	1	3662727	3664520	20	0.105984	1793	1_3662727	1_3664520
1082228	1	3662727	3664921	21	0.0148148	2194	1_3662727	1_3664921
1082229	1	3662727	3668477	21	0.0398026	5750	1_3662727	1_3668477
1082230	1	3662727	3670495	21	0.106653	7768	1_3662727	1_3670495
1082231	1	3662727	3670585	21	0.112037	7858	1_3662727	1_3670585
1082232	1	3662727	3672124	21	0.0630208	9397	1_3662727	1_3672124
1082233	1	3662727	3672172	21	0.0770548	9445	1_3662727	1_3672172
1082234	1	3662727	3672187	21	0.00661765	9460	1_3662727	1_3672187
1089565	1	3664508	3664520	20	1	12	1_3664508	1_3664520
1089566	1	3664508	3664921	20	0.355359	413	1_3664508	1_3664921
1089567	1	3664508	3668477	20	0.327965	3969	1_3664508	1_3668477
1089568	1	3664508	3670495	20	0.0725798	5987	1_3664508	1_3670495
1089569	1	3664508	3670585	20	0.0473632	6077	1_3664508	1_3670585
1089570	1	3664508	3672124	20	0.163029	7616	1_3664508	1_3672124
1089571	1	3664508	3672172	20	0.0979121	7664	1_3664508	1_3672172
1089572	1	3664508	3672187	20	0.0182648	7679	1_3664508	1_3672187
1089573	1	3664508	3673309	20	0.0182648	8801	1_3664508	1_3673309
1089574	1	3664508	3673366	20	0.223744	8858	1_3664508	1_3673366
1096903	1	3664520	3664921	20	0.355359	401	1_3664520	1_3664921
1096904	1	3664520	3668477	20	0.327965	3957	1_3664520	1_3668477
1096905	1	3664520	3670495	20	0.0725798	5975	1_3664520	1_3670495
1096906	1	3664520	3670585	20	0.0473632	6065	1_3664520	1_3670585
1096907	1	3664520	3672124	20	0.163029	7604	1_3664520	1_3672124
1096908	1	3664520	3672172	20	0.0979121	7652	1_3664520	1_3672172
1096909	1	3664520	3672187	20	0.0182648	7667	1_3664520	1_3672187
1096910	1	3664520	3673309	20	0.0182648	8789	1_3664520	1_3673309
1096911	1	3664520	3673366	20	0.223744	8846	1_3664520	1_3673366
1104240	1	3664921	3668477	21	0.0175439	3556	1_3664921	1_3668477
1104241	1	3664921	3670495	21	0.0168011	5574	1_3664921	1_3670495
1104242	1	3664921	3670585	21	0.373457	5664	1_3664921	1_3670585
1104243	1	3664921	3672124	21	0.015625	7203	1_3664921	1_3672124
1104244	1	3664921	3672172	21	0.0730594	7251	1_3664921	1_3672172
1104245	1	3664921	3672187	21	0.0392157	7266	1_3664921	1_3672187
1104246	1	3664921	3673309	21	0.0220588	8388	1_3664921	1_3673309
1104247	1	3664921	3673366	21	0.631579	8445	1_3664921	1_3673366
1111576	1	3668477	3670495	21	0.512548	2018	1_3668477	1_3670495
1111577	1	3668477	3670585	21	0.00986842	2108	1_3668477	1_3670585
1111578	1	3668477	3672124	21	0.178248	3647	1_3668477	1_3672124
1111579	1	3668477	3672172	21	0.121846	3695	1_3668477	1_3672172
1111580	1	3668477	3672187	21	0.00241873	3710	1_3668477	1_3672187
1111581	1	3668477	3673309	21	0.0654025	4832	1_3668477	1_3673309
1111582	1	3668477	3673366	21	0.0110803	4889	1_3668477	1_3673366
1111583	1	3668477	3676004	20	0.00426257	7527	1_3668477	1_3676004
1111584	1	3668477	3676036	20	0.451986	7559	1_3668477	1_3676036
1111585	1	3668477	3676507	21	0.0444079	8030	1_3668477	1_3676507
1111587	1	3668477	3676531	21	0.177695	8054	1_3668477	1_3676531
1111588	1	3668477	3678087	21	8.22368e-05	9610	1_3668477	1_3678087
1111589	1	3668477	3678262	21	0.0319737	9785	1_3668477	1_3678262
1111590	1	3668477	3678275	21	0.00526316	9798	1_3668477	1_3678275
1111591	1	3668477	3678414	21	8.22368e-05	9937	1_3668477	1_3678414
1111592	1	3668477	3678471	20	0.0966184	9994	1_3668477	1_3678471
1118911	1	3670495	3670585	21	0.0168011	90	1_3670495	1_3670585
1118912	1	3670495	3672124	21	0.136467	1629	1_3670495	1_3672124
1118913	1	3670495	3672172	21	0.0186699	1677	1_3670495	1_3672172
1118914	1	3670495	3672187	21	0.148245	1692	1_3670495	1_3672187
1118915	1	3670495	3673309	21	0.0685484	2814	1_3670495	1_3673309
1118916	1	3670495	3673366	21	0.00169779	2871	1_3670495	1_3673366
1118917	1	3670495	3676004	20	0.089304	5509	1_3670495	1_3676004
1118918	1	3670495	3676036	20	0.258072	5541	1_3670495	1_3676036
1118919	1	3670495	3676507	21	0.0756048	6012	1_3670495	1_3676507
1118921	1	3670495	3676531	21	0.387717	6036	1_3670495	1_3676531
1118922	1	3670495	3678087	21	0.13629	7592	1_3670495	1_3678087
1118923	1	3670495	3678262	21	0.0154839	7767	1_3670495	1_3678262
1118924	1	3670495	3678275	21	0.000806452	7780	1_3670495	1_3678275
1118925	1	3670495	3678414	21	0.13629	7919	1_3670495	1_3678414
1118926	1	3670495	3678471	20	0.00893389	7976	1_3670495	1_3678471
1118927	1	3670495	3678482	17	0.107558	7987	1_3670495	1_3678482
1118928	1	3670495	3678812	21	0.000806452	8317	1_3670495	1_3678812
1118929	1	3670495	3678926	17	0.0666969	8431	1_3670495	1_3678926
1118930	1	3670495	3678927	19	0.000267094	8432	1_3670495	1_3678927
1118931	1	3670495	3678953	20	0.0095339	8458	1_3670495	1_3678953
1118932	1	3670495	3678957	21	0.000806452	8462	1_3670495	1_3678957
1118933	1	3670495	3678987	21	0.0186699	8492	1_3670495	1_3678987
1118934	1	3670495	3679003	21	0.148245	8508	1_3670495	1_3679003
1118935	1	3670495	3680214	21	0.014499	9719	1_3670495	1_3680214
1118936	1	3670495	3680251	21	0.0487903	9756	1_3670495	1_3680251
1118937	1	3670495	3680259	21	0.116532	9764	1_3670495	1_3680259
1126245	1	3670585	3672124	21	0.210069	1539	1_3670585	1_3672124
1126246	1	3670585	3672172	21	0.0730594	1587	1_3670585	1_3672172
1126247	1	3670585	3672187	21	0.0392157	1602	1_3670585	1_3672187
1126248	1	3670585	3673309	21	0.0220588	2724	1_3670585	1_3673309
1126249	1	3670585	3673366	21	0.631579	2781	1_3670585	1_3673366
1126250	1	3670585	3676004	20	0.0465206	5419	1_3670585	1_3676004
1126251	1	3670585	3676036	20	0.00691212	5451	1_3670585	1_3676036
1126252	1	3670585	3676507	21	0.00617284	5922	1_3670585	1_3676507
1126254	1	3670585	3676531	21	0.102564	5946	1_3670585	1_3676531
1126255	1	3670585	3678087	21	0.0520833	7502	1_3670585	1_3678087
1126256	1	3670585	3678262	21	0.0277778	7677	1_3670585	1_3678262
1126257	1	3670585	3678275	21	0.00833333	7690	1_3670585	1_3678275
1126258	1	3670585	3678414	21	0.0520833	7829	1_3670585	1_3678414
1126259	1	3670585	3678471	20	0.0383632	7886	1_3670585	1_3678471
1126260	1	3670585	3678482	17	0.0788177	7897	1_3670585	1_3678482
1126261	1	3670585	3678812	21	0.00833333	8227	1_3670585	1_3678812
1126262	1	3670585	3678926	17	0.0997537	8341	1_3670585	1_3678926
1126263	1	3670585	3678927	19	0.296296	8342	1_3670585	1_3678927
1126264	1	3670585	3678953	20	0.0625	8368	1_3670585	1_3678953
1126265	1	3670585	3678957	21	0.00833333	8372	1_3670585	1_3678957
1126266	1	3670585	3678987	21	0.00114155	8402	1_3670585	1_3678987
1126267	1	3670585	3679003	21	0.0392157	8418	1_3670585	1_3679003
1126268	1	3670585	3680214	21	0.0319149	9629	1_3670585	1_3680214
1126269	1	3670585	3680251	21	0.00185185	9666	1_3670585	1_3680251
1126270	1	3670585	3680259	21	0.0666667	9674	1_3670585	1_3680259
1133578	1	3672124	3672172	21	0.0410959	48	1_3672124	1_3672172
1133579	1	3672124	3672187	21	0.0220588	63	1_3672124	1_3672187
1133580	1	3672124	3673309	21	0.137868	1185	1_3672124	1_3673309
1133581	1	3672124	3673366	21	0.00986842	1242	1_3672124	1_3673366
1133582	1	3672124	3676004	20	0.207067	3880	1_3672124	1_3676004
1133583	1	3672124	3676036	20	0.057633	3912	1_3672124	1_3676036
1133584	1	3672124	3676507	21	0.125	4383	1_3672124	1_3676507
1133586	1	3672124	3676531	21	0.0576923	4407	1_3672124	1_3676531
1133587	1	3672124	3678087	21	0.0292969	5963	1_3672124	1_3678087
1133588	1	3672124	3678262	21	0.050625	6138	1_3672124	1_3678262
1133589	1	3672124	3678275	21	0.0046875	6151	1_3672124	1_3678275
1133590	1	3672124	3678414	21	0.0292969	6290	1_3672124	1_3678414
1133591	1	3672124	3678471	20	0.0215002	6347	1_3672124	1_3678471
1133592	1	3672124	3678482	17	0.0435572	6358	1_3672124	1_3678482
1133593	1	3672124	3678812	21	0.0046875	6688	1_3672124	1_3678812
1133594	1	3672124	3678926	17	0.0290948	6802	1_3672124	1_3678926
1133595	1	3672124	3678927	19	0.00581395	6803	1_3672124	1_3678927
1133596	1	3672124	3678953	20	0.0556319	6829	1_3672124	1_3678953
1133597	1	3672124	3678957	21	0.0046875	6833	1_3672124	1_3678957
1133598	1	3672124	3678987	21	0.0410959	6863	1_3672124	1_3678987
1133599	1	3672124	3679003	21	0.0220588	6879	1_3672124	1_3679003
1133600	1	3672124	3680214	21	0.0319149	8090	1_3672124	1_3680214
1133601	1	3672124	3680251	21	0.0375	8127	1_3672124	1_3680251
1133602	1	3672124	3680259	21	0.00104167	8135	1_3672124	1_3680259
1133603	1	3672124	3680800	20	0.89011	8676	1_3672124	1_3680800
1133605	1	3672124	3680812	14	0.0113493	8688	1_3672124	1_3680812
1133606	1	3672124	3680841	20	0.152625	8717	1_3672124	1_3680841
1133607	1	3672124	3680862	20	0.395604	8738	1_3672124	1_3680862
1133608	1	3672124	3680876	20	0.0247253	8752	1_3672124	1_3680876
1133609	1	3672124	3680878	20	0.0159518	8754	1_3672124	1_3680878
1133610	1	3672124	3680879	20	0.395604	8755	1_3672124	1_3680879
1133611	1	3672124	3680981	21	0.00986842	8857	1_3672124	1_3680981
1133612	1	3672124	3681001	21	0.0046875	8877	1_3672124	1_3681001
1133613	1	3672124	3681030	21	0.398438	8906	1_3672124	1_3681030
1133615	1	3672124	3681079	21	0.210069	8955	1_3672124	1_3681079
1133616	1	3672124	3681082	19	0.0216802	8958	1_3672124	1_3681082
1133617	1	3672124	3681288	21	0.0220588	9164	1_3672124	1_3681288
1133618	1	3672124	3681309	21	0.0375	9185	1_3672124	1_3681309
1133619	1	3672124	3681316	21	0.0220588	9192	1_3672124	1_3681316
1133621	1	3672124	3681325	21	0.0220588	9201	1_3672124	1_3681325
1133622	1	3672124	3681396	21	0.00986842	9272	1_3672124	1_3681396
1133623	1	3672124	3681400	21	0.0220588	9276	1_3672124	1_3681400
1133624	1	3672124	3681422	21	0.0046875	9298	1_3672124	1_3681422
1133625	1	3672124	3681443	21	0.0193966	9319	1_3672124	1_3681443
1133626	1	3672124	3681508	21	0.0690789	9384	1_3672124	1_3681508
1133627	1	3672124	3681509	21	0.015625	9385	1_3672124	1_3681509
1133629	1	3672124	3681568	21	0.0690789	9444	1_3672124	1_3681568
1133630	1	3672124	3681635	21	0.0046875	9511	1_3672124	1_3681635
1133631	1	3672124	3681737	21	0.046875	9613	1_3672124	1_3681737
1133632	1	3672124	3681775	21	0.0046875	9651	1_3672124	1_3681775
1133633	1	3672124	3681779	21	0.122044	9655	1_3672124	1_3681779
1133634	1	3672124	3682008	21	0.00104167	9884	1_3672124	1_3682008
1133635	1	3672124	3682011	21	0.0630208	9887	1_3672124	1_3682011
1140910	1	3672172	3672187	21	0.536765	15	1_3672172	1_3672187
1140911	1	3672172	3673309	21	0.0967969	1137	1_3672172	1_3673309
1140912	1	3672172	3673366	21	0.0461428	1194	1_3672172	1_3673366
1140913	1	3672172	3676004	20	0.083045	3832	1_3672172	1_3676004
1140914	1	3672172	3676036	20	0.143039	3864	1_3672172	1_3676036
1140915	1	3672172	3676507	21	0.0570776	4335	1_3672172	1_3676507
1140917	1	3672172	3676531	21	0.110709	4359	1_3672172	1_3676531
1140918	1	3672172	3678087	21	0.361729	5915	1_3672172	1_3678087
1140919	1	3672172	3678262	21	0.256849	6090	1_3672172	1_3678262
1140920	1	3672172	3678275	21	0.0219178	6103	1_3672172	1_3678275
1140921	1	3672172	3678414	21	0.361729	6242	1_3672172	1_3678414
1140922	1	3672172	3678471	20	0.479588	6299	1_3672172	1_3678471
1140923	1	3672172	3678482	17	0.519949	6310	1_3672172	1_3678482
1140924	1	3672172	3678812	21	0.0219178	6640	1_3672172	1_3678812
1140925	1	3672172	3678926	17	0.563276	6754	1_3672172	1_3678926
1140926	1	3672172	3678927	19	0.0223133	6755	1_3672172	1_3678927
1140927	1	3672172	3678953	20	0.595588	6781	1_3672172	1_3678953
1140928	1	3672172	3678957	21	0.0219178	6785	1_3672172	1_3678957
1140929	1	3672172	3678987	21	0.323184	6815	1_3672172	1_3678987
1140930	1	3672172	3679003	21	0.536765	6831	1_3672172	1_3679003
1140931	1	3672172	3680214	21	0.250984	8042	1_3672172	1_3680214
1140932	1	3672172	3680251	21	0.463014	8079	1_3672172	1_3680251
1140933	1	3672172	3680259	21	0.00273973	8087	1_3672172	1_3680259
1140934	1	3672172	3680800	20	0.0522876	8628	1_3672172	1_3680800
1140936	1	3672172	3680812	14	0.010181	8640	1_3672172	1_3680812
1140937	1	3672172	3680841	20	0.0163399	8669	1_3672172	1_3680841
1140938	1	3672172	3680862	20	0.0165441	8690	1_3672172	1_3680862
1140939	1	3672172	3680876	20	0.53125	8704	1_3672172	1_3680876
1140940	1	3672172	3680878	20	0.303605	8706	1_3672172	1_3680878
1140941	1	3672172	3680879	20	0.0165441	8707	1_3672172	1_3680879
1140942	1	3672172	3680981	21	0.00450613	8809	1_3672172	1_3680981
1140943	1	3672172	3681001	21	0.0578767	8829	1_3672172	1_3681001
1140944	1	3672172	3681030	21	0.0121878	8858	1_3672172	1_3681030
1140946	1	3672172	3681079	21	0.0730594	8907	1_3672172	1_3681079
1140947	1	3672172	3681082	19	0.0979965	8910	1_3672172	1_3681082
1140948	1	3672172	3681288	21	0.0121878	9116	1_3672172	1_3681288
1140949	1	3672172	3681309	21	0.0171233	9137	1_3672172	1_3681309
1140950	1	3672172	3681316	21	0.103143	9144	1_3672172	1_3681316
1140952	1	3672172	3681325	21	0.103143	9153	1_3672172	1_3681325
1140953	1	3672172	3681396	21	0.00450613	9224	1_3672172	1_3681396
1140954	1	3672172	3681400	21	0.0121878	9228	1_3672172	1_3681400
1140955	1	3672172	3681422	21	0.0219178	9250	1_3672172	1_3681422
1140956	1	3672172	3681443	21	0.385805	9271	1_3672172	1_3681443
1140957	1	3672172	3681508	21	0.0807498	9336	1_3672172	1_3681508
1140958	1	3672172	3681509	21	0.0410959	9337	1_3672172	1_3681509
1140960	1	3672172	3681568	21	0.0807498	9396	1_3672172	1_3681568
1140961	1	3672172	3681635	21	0.0219178	9463	1_3672172	1_3681635
1140962	1	3672172	3681737	21	0.0856164	9565	1_3672172	1_3681737
1140963	1	3672172	3681775	21	0.0219178	9603	1_3672172	1_3681775
1140964	1	3672172	3681779	21	0.0177712	9607	1_3672172	1_3681779
1140965	1	3672172	3682008	21	0.00273973	9836	1_3672172	1_3682008
1140966	1	3672172	3682011	21	0.136986	9839	1_3672172	1_3682011
1148241	1	3672187	3673309	21	0.146194	1122	1_3672187	1_3673309
1148242	1	3672187	3673366	21	0.0247678	1179	1_3672187	1_3673366
1148243	1	3672187	3676004	20	0.0441176	3817	1_3672187	1_3676004
1148244	1	3672187	3676036	20	0.028777	3849	1_3672187	1_3676036
1148245	1	3672187	3676507	21	0.0306373	4320	1_3672187	1_3676507
1148247	1	3672187	3676531	21	0.382353	4344	1_3672187	1_3676531
1148248	1	3672187	3678087	21	0.752941	5900	1_3672187	1_3678087
1148249	1	3672187	3678262	21	0.0714706	6075	1_3672187	1_3678262
1148250	1	3672187	3678275	21	0.0117647	6088	1_3672187	1_3678275
1148251	1	3672187	3678414	21	0.752941	6227	1_3672187	1_3678414
1148252	1	3672187	3678471	20	0.217391	6284	1_3672187	1_3678471
1148253	1	3672187	3678482	17	0.836538	6295	1_3672187	1_3678482
1148254	1	3672187	3678812	21	0.0117647	6625	1_3672187	1_3678812
1148255	1	3672187	3678926	17	0.761384	6739	1_3672187	1_3678926
1148256	1	3672187	3678927	19	0.0148148	6740	1_3672187	1_3678927
1148257	1	3672187	3678953	20	0.516602	6766	1_3672187	1_3678953
1148258	1	3672187	3678957	21	0.0117647	6770	1_3672187	1_3678957
1148259	1	3672187	3678987	21	0.0967969	6800	1_3672187	1_3678987
1148260	1	3672187	3679003	21	1	6816	1_3672187	1_3679003
1148261	1	3672187	3680214	21	0.0751721	8027	1_3672187	1_3680214
1148262	1	3672187	3680251	21	0.588235	8064	1_3672187	1_3680251
1148263	1	3672187	3680259	21	0.0941176	8072	1_3672187	1_3680259
1148264	1	3672187	3680800	20	0.0277778	8613	1_3672187	1_3680800
1148266	1	3672187	3680812	14	0.037296	8625	1_3672187	1_3680812
1148267	1	3672187	3680841	20	0.138889	8654	1_3672187	1_3680841
1148268	1	3672187	3680862	20	0.0625	8675	1_3672187	1_3680862
1148269	1	3672187	3680876	20	1	8689	1_3672187	1_3680876
1148270	1	3672187	3680878	20	0.16129	8691	1_3672187	1_3680878
1148271	1	3672187	3680879	20	0.0625	8692	1_3672187	1_3680879
1148272	1	3672187	3680981	21	0.0247678	8794	1_3672187	1_3680981
1148273	1	3672187	3681001	21	0.0735294	8814	1_3672187	1_3681001
1148274	1	3672187	3681030	21	0.0553633	8843	1_3672187	1_3681030
1148276	1	3672187	3681079	21	0.0392157	8892	1_3672187	1_3681079
1148277	1	3672187	3681082	19	0.264329	8895	1_3672187	1_3681082
1148278	1	3672187	3681288	21	0.00540657	9101	1_3672187	1_3681288
1148279	1	3672187	3681309	21	0.248529	9122	1_3672187	1_3681309
1148280	1	3672187	3681316	21	0.0553633	9129	1_3672187	1_3681316
1148282	1	3672187	3681325	21	0.0553633	9138	1_3672187	1_3681325
1148283	1	3672187	3681396	21	0.0247678	9209	1_3672187	1_3681396
1148284	1	3672187	3681400	21	0.00540657	9213	1_3672187	1_3681400
1148285	1	3672187	3681422	21	0.0117647	9235	1_3672187	1_3681422
1148286	1	3672187	3681443	21	0.87931	9256	1_3672187	1_3681443
1148287	1	3672187	3681508	21	0.457817	9321	1_3672187	1_3681508
1148288	1	3672187	3681509	21	0.245098	9322	1_3672187	1_3681509
1148290	1	3672187	3681568	21	0.457817	9381	1_3672187	1_3681568
1148291	1	3672187	3681635	21	0.0117647	9448	1_3672187	1_3681635
1148292	1	3672187	3681737	21	0.00735294	9550	1_3672187	1_3681737
1148293	1	3672187	3681775	21	0.0117647	9588	1_3672187	1_3681775
1148294	1	3672187	3681779	21	0.193164	9592	1_3672187	1_3681779
1148295	1	3672187	3682008	21	0.0941176	9821	1_3672187	1_3682008
1148296	1	3672187	3682011	21	0.2125	9824	1_3672187	1_3682011
1155571	1	3673309	3673366	21	0.0247678	57	1_3673309	1_3673366
1155572	1	3673309	3676004	20	0.240196	2695	1_3673309	1_3676004
1155573	1	3673309	3676036	20	0.145683	2727	1_3673309	1_3676036
1155574	1	3673309	3676507	21	0.00490196	3198	1_3673309	1_3676507
1155576	1	3673309	3676531	21	0.0141403	3222	1_3673309	1_3676531
1155577	1	3673309	3678087	21	0.0889706	4778	1_3673309	1_3678087
1155578	1	3673309	3678262	21	0.00352941	4953	1_3673309	1_3678262
1155579	1	3673309	3678275	21	0.0117647	4966	1_3673309	1_3678275
1155580	1	3673309	3678414	21	0.0889706	5105	1_3673309	1_3678414
1155581	1	3673309	3678471	20	0.0543478	5162	1_3673309	1_3678471
1155582	1	3673309	3678482	17	0.143236	5173	1_3673309	1_3678482
1155583	1	3673309	3678812	21	0.0117647	5503	1_3673309	1_3678812
1155584	1	3673309	3678926	17	0.113174	5617	1_3673309	1_3678926
1155585	1	3673309	3678927	19	0.0148148	5618	1_3673309	1_3678927
1155586	1	3673309	3678953	20	0.0625	5644	1_3673309	1_3678953
1155587	1	3673309	3678957	21	0.0117647	5648	1_3673309	1_3678957
1155588	1	3673309	3678987	21	0.0100725	5678	1_3673309	1_3678987
1155589	1	3673309	3679003	21	0.146194	5694	1_3673309	1_3679003
1155590	1	3673309	3680214	21	0.00782228	6905	1_3673309	1_3680214
1155591	1	3673309	3680251	21	0.0529412	6942	1_3673309	1_3680251
1155592	1	3673309	3680259	21	0.0941176	6950	1_3673309	1_3680259
1155593	1	3673309	3680800	20	0.0625	7491	1_3673309	1_3680800
1155595	1	3673309	3680812	14	0.020979	7503	1_3673309	1_3680812
1155596	1	3673309	3680841	20	0.0347222	7532	1_3673309	1_3680841
1155597	1	3673309	3680862	20	0.00390625	7553	1_3673309	1_3680862
1155598	1	3673309	3680876	20	0.140625	7567	1_3673309	1_3680876
1155599	1	3673309	3680878	20	0.0403226	7569	1_3673309	1_3680878
1155600	1	3673309	3680879	20	0.00390625	7570	1_3673309	1_3680879
1155601	1	3673309	3680981	21	0.0247678	7672	1_3673309	1_3680981
1155602	1	3673309	3681001	21	0.00661765	7692	1_3673309	1_3681001
1155603	1	3673309	3681030	21	0.00540657	7721	1_3673309	1_3681030
1155605	1	3673309	3681079	21	0.245098	7770	1_3673309	1_3681079
1155606	1	3673309	3681082	19	0.0171748	7773	1_3673309	1_3681082
1155607	1	3673309	3681288	21	0.0553633	7979	1_3673309	1_3681288
1155608	1	3673309	3681309	21	0.00147059	8000	1_3673309	1_3681309
1155609	1	3673309	3681316	21	0.0553633	8007	1_3673309	1_3681316
1155611	1	3673309	3681325	21	0.0553633	8016	1_3673309	1_3681325
1155612	1	3673309	3681396	21	0.0247678	8087	1_3673309	1_3681396
1155613	1	3673309	3681400	21	0.0553633	8091	1_3673309	1_3681400
1155614	1	3673309	3681422	21	0.0117647	8113	1_3673309	1_3681422
1155615	1	3673309	3681443	21	0.12855	8134	1_3673309	1_3681443
1155616	1	3673309	3681508	21	0.00270898	8199	1_3673309	1_3681508
1155617	1	3673309	3681509	21	0.0220588	8200	1_3673309	1_3681509
1155619	1	3673309	3681568	21	0.00270898	8259	1_3673309	1_3681568
1155620	1	3673309	3681635	21	0.0117647	8326	1_3673309	1_3681635
1155621	1	3673309	3681737	21	0.117647	8428	1_3673309	1_3681737
1155622	1	3673309	3681775	21	0.0117647	8466	1_3673309	1_3681775
1155623	1	3673309	3681779	21	0.00953895	8470	1_3673309	1_3681779
1155624	1	3673309	3682008	21	0.0941176	8699	1_3673309	1_3682008
1155625	1	3673309	3682011	21	0.0735294	8702	1_3673309	1_3682011
1162900	1	3673366	3676004	20	0.0196078	2638	1_3673366	1_3676004
1162901	1	3673366	3676036	20	0.000799361	2670	1_3673366	1_3676036
1162902	1	3673366	3676507	21	0.0789474	3141	1_3673366	1_3676507
1162904	1	3673366	3676531	21	0.0647773	3165	1_3673366	1_3676531
1162905	1	3673366	3678087	21	0.0328947	4721	1_3673366	1_3678087
1162906	1	3673366	3678262	21	0.101053	4896	1_3673366	1_3678262
1162907	1	3673366	3678275	21	0.00526316	4909	1_3673366	1_3678275
1162908	1	3673366	3678414	21	0.0328947	5048	1_3673366	1_3678414
1162909	1	3673366	3678471	20	0.0241546	5105	1_3673366	1_3678471
1162910	1	3673366	3678482	17	0.0490421	5116	1_3673366	1_3678482
1162911	1	3673366	3678812	21	0.00526316	5446	1_3673366	1_3678812
1162912	1	3673366	3678926	17	0.062069	5560	1_3673366	1_3678926
1162913	1	3673366	3678927	19	0.472222	5561	1_3673366	1_3678927
1162914	1	3673366	3678953	20	0.0296053	5587	1_3673366	1_3678953
1162915	1	3673366	3678957	21	0.00526316	5591	1_3673366	1_3678957
1162916	1	3673366	3678987	21	0.00450613	5621	1_3673366	1_3678987
1162917	1	3673366	3679003	21	0.0247678	5637	1_3673366	1_3679003
1162918	1	3673366	3680214	21	0.0946249	6848	1_3673366	1_3680214
1162919	1	3673366	3680251	21	0.0236842	6885	1_3673366	1_3680251
1162920	1	3673366	3680259	21	0.0421053	6893	1_3673366	1_3680259
1162921	1	3673366	3680800	20	0.0123457	7434	1_3673366	1_3680800
1162923	1	3673366	3680812	14	0.00591716	7446	1_3673366	1_3680812
1162924	1	3673366	3680841	20	0.0617284	7475	1_3673366	1_3680841
1162925	1	3673366	3680862	20	0.0277778	7496	1_3673366	1_3680862
1162926	1	3673366	3680876	20	0.0277778	7510	1_3673366	1_3680876
1162927	1	3673366	3680878	20	0.0179211	7512	1_3673366	1_3680878
1162928	1	3673366	3680879	20	0.0277778	7513	1_3673366	1_3680879
1162929	1	3673366	3680981	21	0.0110803	7615	1_3673366	1_3680981
1162930	1	3673366	3681001	21	0.00526316	7635	1_3673366	1_3681001
1162931	1	3673366	3681030	21	0.0247678	7664	1_3673366	1_3681030
1162933	1	3673366	3681079	21	0.0175439	7713	1_3673366	1_3681079
1162934	1	3673366	3681082	19	0.0868006	7716	1_3673366	1_3681082
1162935	1	3673366	3681288	21	0.0247678	7922	1_3673366	1_3681288
1162936	1	3673366	3681309	21	0.0421053	7943	1_3673366	1_3681309
1162937	1	3673366	3681316	21	0.0654025	7950	1_3673366	1_3681316
1162939	1	3673366	3681325	21	0.0654025	7959	1_3673366	1_3681325
1162940	1	3673366	3681396	21	0.0110803	8030	1_3673366	1_3681396
1162941	1	3673366	3681400	21	0.0247678	8034	1_3673366	1_3681400
1162942	1	3673366	3681422	21	0.00526316	8056	1_3673366	1_3681422
1162943	1	3673366	3681443	21	0.0217786	8077	1_3673366	1_3681443
1162944	1	3673366	3681508	21	0.0775623	8142	1_3673366	1_3681508
1162945	1	3673366	3681509	21	0.0175439	8143	1_3673366	1_3681509
1162947	1	3673366	3681568	21	0.0775623	8202	1_3673366	1_3681568
1162948	1	3673366	3681635	21	0.00526316	8269	1_3673366	1_3681635
1162949	1	3673366	3681737	21	0.0526316	8371	1_3673366	1_3681737
1162950	1	3673366	3681775	21	0.00526316	8409	1_3673366	1_3681775
1162951	1	3673366	3681779	21	0.153627	8413	1_3673366	1_3681779
1162952	1	3673366	3682008	21	0.0421053	8642	1_3673366	1_3682008
1162953	1	3673366	3682011	21	0.106579	8645	1_3673366	1_3682011
1170228	1	3676004	3676036	20	0.00691212	32	1_3676004	1_3676036
1170229	1	3676004	3676507	20	0.215686	503	1_3676004	1_3676507
1170231	1	3676004	3676531	20	0.0950226	527	1_3676004	1_3676531
1170232	1	3676004	3678087	20	0.0588235	2083	1_3676004	1_3678087
1170233	1	3676004	3678262	20	0.00691212	2258	1_3676004	1_3678262
1170234	1	3676004	3678275	20	0.298246	2271	1_3676004	1_3678275
1170235	1	3676004	3678414	20	0.0588235	2410	1_3676004	1_3678414
1170236	1	3676004	3678471	19	0.0434028	2467	1_3676004	1_3678471
1170237	1	3676004	3678482	16	0.0102564	2478	1_3676004	1_3678482
1170238	1	3676004	3678812	20	0.298246	2808	1_3676004	1_3678812
1170239	1	3676004	3678926	16	0.019513	2922	1_3676004	1_3678926
1170240	1	3676004	3678927	18	0.0117647	2923	1_3676004	1_3678927
1170241	1	3676004	3678953	19	0.025512	2949	1_3676004	1_3678953
1170242	1	3676004	3678957	20	0.00928793	2953	1_3676004	1_3678957
1170243	1	3676004	3678987	20	0.00230681	2983	1_3676004	1_3678987
1170244	1	3676004	3679003	20	0.0441176	2999	1_3676004	1_3679003
1170245	1	3676004	3680214	20	0.00178253	4210	1_3676004	1_3680214
1170246	1	3676004	3680251	20	0.0756303	4247	1_3676004	1_3680251
1170247	1	3676004	3680259	20	0.0756303	4255	1_3676004	1_3680259
1170248	1	3676004	3680800	19	0.194637	4796	1_3676004	1_3680800
1170250	1	3676004	3680812	13	0.0151515	4808	1_3676004	1_3680812
1170251	1	3676004	3680841	19	0.000177179	4837	1_3676004	1_3680841
1170252	1	3676004	3680862	19	0.0593137	4858	1_3676004	1_3680862
1170253	1	3676004	3680876	19	0.0313725	4872	1_3676004	1_3680876
1170254	1	3676004	3680878	19	0.020145	4874	1_3676004	1_3680878
1170255	1	3676004	3680879	19	0.0593137	4875	1_3676004	1_3680879
1170256	1	3676004	3680981	20	0.0196078	4977	1_3676004	1_3680981
1170257	1	3676004	3681001	20	0.0964339	4997	1_3676004	1_3681001
1170258	1	3676004	3681030	20	0.0196078	5026	1_3676004	1_3681030
1170260	1	3676004	3681079	20	1	5075	1_3676004	1_3681079
1170261	1	3676004	3681082	19	0.0248984	5078	1_3676004	1_3681082
1170262	1	3676004	3681288	20	0.0441176	5284	1_3676004	1_3681288
1170263	1	3676004	3681309	20	0.0756303	5305	1_3676004	1_3681309
1170264	1	3676004	3681316	20	0.0311419	5312	1_3676004	1_3681316
1170266	1	3676004	3681325	20	0.0311419	5321	1_3676004	1_3681325
1170267	1	3676004	3681396	20	0.106754	5392	1_3676004	1_3681396
1170268	1	3676004	3681400	20	0.0441176	5396	1_3676004	1_3681400
1170269	1	3676004	3681422	20	0.00928793	5418	1_3676004	1_3681422
1170270	1	3676004	3681443	20	0.0387374	5439	1_3676004	1_3681443
1170271	1	3676004	3681508	20	0.118819	5504	1_3676004	1_3681508
1170272	1	3676004	3681509	20	0.0311419	5505	1_3676004	1_3681509
1170274	1	3676004	3681568	20	0.118819	5564	1_3676004	1_3681568
1170275	1	3676004	3681635	20	0.00928793	5631	1_3676004	1_3681635
1170276	1	3676004	3681737	20	0.0756303	5733	1_3676004	1_3681737
1170277	1	3676004	3681775	20	0.00928793	5771	1_3676004	1_3681775
1170278	1	3676004	3681779	20	0.00752718	5775	1_3676004	1_3681779
1170279	1	3676004	3682008	20	0.0756303	6004	1_3676004	1_3682008
1170280	1	3676004	3682011	20	0.110194	6007	1_3676004	1_3682011
1177555	1	3676036	3676507	20	0.0320471	471	1_3676036	1_3676507
1177557	1	3676036	3676531	20	0.0228477	495	1_3676036	1_3676531
1177558	1	3676036	3678087	20	0.059952	2051	1_3676036	1_3678087
1177559	1	3676036	3678262	20	0.0870038	2226	1_3676036	1_3678262
1177560	1	3676036	3678275	20	0.045816	2239	1_3676036	1_3678275
1177561	1	3676036	3678414	20	0.059952	2378	1_3676036	1_3678414
1177562	1	3676036	3678471	19	0.146484	2435	1_3676036	1_3678471
1177563	1	3676036	3678482	16	0.0378947	2446	1_3676036	1_3678482
1177564	1	3676036	3678812	20	0.045816	2776	1_3676036	1_3678812
1177565	1	3676036	3678926	16	0.104822	2890	1_3676036	1_3678926
1177566	1	3676036	3678927	18	0.0324544	2891	1_3676036	1_3678927
1177567	1	3676036	3678953	19	0.113129	2917	1_3676036	1_3678953
1177568	1	3676036	3678957	20	0.0306702	2921	1_3676036	1_3678957
1177569	1	3676036	3678987	20	0.0541684	2951	1_3676036	1_3678987
1177570	1	3676036	3679003	20	0.028777	2967	1_3676036	1_3679003
1177571	1	3676036	3680214	20	0.0418574	4178	1_3676036	1_3680214
1177572	1	3676036	3680251	20	0.0167866	4215	1_3676036	1_3680251
1177573	1	3676036	3680259	20	0.0167866	4223	1_3676036	1_3680259
1177574	1	3676036	3680800	19	0.0597572	4764	1_3676036	1_3680800
1177576	1	3676036	3680812	13	0.000306373	4776	1_3676036	1_3680812
1177577	1	3676036	3680841	19	0.0843373	4805	1_3676036	1_3680841
1177578	1	3676036	3680862	19	0.13545	4826	1_3676036	1_3680862
1177579	1	3676036	3680876	19	0.0223545	4840	1_3676036	1_3680876
1177580	1	3676036	3680878	19	0.0239726	4842	1_3676036	1_3680878
1177581	1	3676036	3680879	19	0.13545	4843	1_3676036	1_3680879
1177582	1	3676036	3680981	20	0.0647482	4945	1_3676036	1_3680981
1177583	1	3676036	3681001	20	0.0071101	4965	1_3676036	1_3681001
1177584	1	3676036	3681030	20	0.145683	4994	1_3676036	1_3681030
1177586	1	3676036	3681079	20	0.00691212	5043	1_3676036	1_3681079
1177587	1	3676036	3681082	19	0.0252001	5046	1_3676036	1_3681082
1177588	1	3676036	3681288	20	0.0647482	5252	1_3676036	1_3681288
1177589	1	3676036	3681309	20	0.00308325	5273	1_3676036	1_3681309
1177590	1	3676036	3681316	20	0.0238398	5280	1_3676036	1_3681316
1177592	1	3676036	3681325	20	0.153618	5289	1_3676036	1_3681325
1177593	1	3676036	3681396	20	0.000799361	5360	1_3676036	1_3681396
1177594	1	3676036	3681400	20	0.0647482	5364	1_3676036	1_3681400
1177595	1	3676036	3681422	20	0.0306702	5386	1_3676036	1_3681422
1177596	1	3676036	3681443	20	0.0507107	5407	1_3676036	1_3681443
1177597	1	3676036	3681508	20	0.0151624	5472	1_3676036	1_3681508
1177598	1	3676036	3681509	20	0.102835	5473	1_3676036	1_3681509
1177600	1	3676036	3681568	20	0.0151624	5532	1_3676036	1_3681568
1177601	1	3676036	3681635	20	0.0306702	5599	1_3676036	1_3681635
1177602	1	3676036	3681737	20	0.373073	5701	1_3676036	1_3681737
1177603	1	3676036	3681775	20	0.0306702	5739	1_3676036	1_3681775
1177604	1	3676036	3681779	20	0.0016707	5743	1_3676036	1_3681779
1177605	1	3676036	3682008	20	0.0167866	5972	1_3676036	1_3682008
1177606	1	3676036	3682011	20	0.00206151	5975	1_3676036	1_3682011
1184882	1	3676507	3676531	21	0.0801282	24	1_3676507	1_3676531
1184883	1	3676507	3678087	21	0.00104167	1580	1_3676507	1_3678087
1184884	1	3676507	3678262	21	0.000555556	1755	1_3676507	1_3678262
1184885	1	3676507	3678275	21	0.0666667	1768	1_3676507	1_3678275
1184886	1	3676507	3678414	21	0.00104167	1907	1_3676507	1_3678414
1184887	1	3676507	3678471	20	0.0548968	1964	1_3676507	1_3678471
1184888	1	3676507	3678482	17	0.00205255	1975	1_3676507	1_3678482
1184889	1	3676507	3678812	21	0.0666667	2305	1_3676507	1_3678812
1184890	1	3676507	3678926	17	0.00127714	2419	1_3676507	1_3678926
1184891	1	3676507	3678927	19	0.05	2420	1_3676507	1_3678927
1184892	1	3676507	3678953	20	0.0309343	2446	1_3676507	1_3678953
1184893	1	3676507	3678957	21	0.0666667	2450	1_3676507	1_3678957
1184894	1	3676507	3678987	21	0.0570776	2480	1_3676507	1_3678987
1184895	1	3676507	3679003	21	0.0306373	2496	1_3676507	1_3679003
1184896	1	3676507	3680214	21	0.00398936	3707	1_3676507	1_3680214
1184897	1	3676507	3680251	21	0.112037	3744	1_3676507	1_3680251
1184898	1	3676507	3680259	21	0.00833333	3752	1_3676507	1_3680259
1184899	1	3676507	3680800	20	0.166667	4293	1_3676507	1_3680800
1184901	1	3676507	3680812	14	0.0769231	4305	1_3676507	1_3680812
1184902	1	3676507	3680841	20	0.208333	4334	1_3676507	1_3680841
1184903	1	3676507	3680862	20	0.375	4355	1_3676507	1_3680862
1184904	1	3676507	3680876	20	0.0234375	4369	1_3676507	1_3680876
1184905	1	3676507	3680878	20	0.0268817	4371	1_3676507	1_3680878
1184906	1	3676507	3680879	20	0.375	4372	1_3676507	1_3680879
1184907	1	3676507	3680981	21	0.140351	4474	1_3676507	1_3680981
1184908	1	3676507	3681001	21	0.118519	4494	1_3676507	1_3681001
1184909	1	3676507	3681030	21	0.313725	4523	1_3676507	1_3681030
1184911	1	3676507	3681079	21	0.222222	4572	1_3676507	1_3681079
1184912	1	3676507	3681082	19	0.0468404	4575	1_3676507	1_3681082
1184913	1	3676507	3681288	21	0.00490196	4781	1_3676507	1_3681288
1184914	1	3676507	3681309	21	0.00833333	4802	1_3676507	1_3681309
1184915	1	3676507	3681316	21	0.00490196	4809	1_3676507	1_3681316
1184917	1	3676507	3681325	21	0.176471	4818	1_3676507	1_3681325
1184918	1	3676507	3681396	21	0.00219298	4889	1_3676507	1_3681396
1184919	1	3676507	3681400	21	0.00490196	4893	1_3676507	1_3681400
1184920	1	3676507	3681422	21	0.0666667	4915	1_3676507	1_3681422
1184921	1	3676507	3681443	21	0.00766284	4936	1_3676507	1_3681443
1184922	1	3676507	3681508	21	0.0153509	5001	1_3676507	1_3681508
1184923	1	3676507	3681509	21	0.0385802	5002	1_3676507	1_3681509
1184925	1	3676507	3681568	21	0.0153509	5061	1_3676507	1_3681568
1184926	1	3676507	3681635	21	0.0666667	5128	1_3676507	1_3681635
1184927	1	3676507	3681737	21	0.0416667	5230	1_3676507	1_3681737
1184928	1	3676507	3681775	21	0.0666667	5268	1_3676507	1_3681775
1184929	1	3676507	3681779	21	0.0304054	5272	1_3676507	1_3681779
1184930	1	3676507	3682008	21	0.00833333	5501	1_3676507	1_3682008
1184931	1	3676507	3682011	21	0.0666667	5504	1_3676507	1_3682011
1199530	1	3676531	3678087	21	0.507813	1556	1_3676531	1_3678087
1199531	1	3676531	3678262	21	0.0576923	1731	1_3676531	1_3678262
1199532	1	3676531	3678275	21	0.0307692	1744	1_3676531	1_3678275
1199533	1	3676531	3678414	21	0.507812	1883	1_3676531	1_3678414
1199534	1	3676531	3678471	20	0.0362319	1940	1_3676531	1_3678471
1199535	1	3676531	3678482	17	0.325862	1951	1_3676531	1_3678482
1199536	1	3676531	3678812	21	0.0307692	2281	1_3676531	1_3678812
1199537	1	3676531	3678926	17	0.437521	2395	1_3676531	1_3678926
1199538	1	3676531	3678927	19	0.0324074	2396	1_3676531	1_3678927
1199539	1	3676531	3678953	20	0.166667	2422	1_3676531	1_3678953
1199540	1	3676531	3678957	21	0.08125	2426	1_3676531	1_3678957
1199541	1	3676531	3678987	21	6.58588e-05	2456	1_3676531	1_3678987
1199542	1	3676531	3679003	21	0.382353	2472	1_3676531	1_3679003
1199543	1	3676531	3680214	21	0.0945683	3683	1_3676531	1_3680214
1199544	1	3676531	3680251	21	0.138462	3720	1_3676531	1_3680251
1199545	1	3676531	3680259	21	0.246154	3728	1_3676531	1_3680259
1199546	1	3676531	3680800	20	0.0740741	4269	1_3676531	1_3680800
1199548	1	3676531	3680812	14	0.307692	4281	1_3676531	1_3680812
1199549	1	3676531	3680841	20	0.208333	4310	1_3676531	1_3680841
1199550	1	3676531	3680862	20	0.0234375	4331	1_3676531	1_3680862
1199551	1	3676531	3680876	20	0.375	4345	1_3676531	1_3680876
1199552	1	3676531	3680878	20	0.0268817	4347	1_3676531	1_3680878
1199553	1	3676531	3680879	20	0.0234375	4348	1_3676531	1_3680879
1199554	1	3676531	3680981	21	0.00632591	4450	1_3676531	1_3680981
1199555	1	3676531	3681001	21	0.350481	4470	1_3676531	1_3681001
1199556	1	3676531	3681030	21	0.0171097	4499	1_3676531	1_3681030
1199558	1	3676531	3681079	21	0.102564	4548	1_3676531	1_3681079
1199559	1	3676531	3681082	19	0.227642	4551	1_3676531	1_3681082
1199560	1	3676531	3681288	21	0.0141403	4757	1_3676531	1_3681288
1199561	1	3676531	3681309	21	0.138462	4778	1_3676531	1_3681309
1199562	1	3676531	3681316	21	0.0171097	4785	1_3676531	1_3681316
1199564	1	3676531	3681325	21	0.135888	4794	1_3676531	1_3681325
1199565	1	3676531	3681396	21	0.0647773	4865	1_3676531	1_3681396
1199566	1	3676531	3681400	21	0.0141403	4869	1_3676531	1_3681400
1199567	1	3676531	3681422	21	0.08125	4891	1_3676531	1_3681422
1199568	1	3676531	3681443	21	0.336207	4912	1_3676531	1_3681443
1199569	1	3676531	3681508	21	0.708502	4977	1_3676531	1_3681508
1199570	1	3676531	3681509	21	0.270833	4978	1_3676531	1_3681509
1199572	1	3676531	3681568	21	0.708502	5037	1_3676531	1_3681568
1199573	1	3676531	3681635	21	0.08125	5104	1_3676531	1_3681635
1199574	1	3676531	3681737	21	0.235577	5206	1_3676531	1_3681737
1199575	1	3676531	3681775	21	0.08125	5244	1_3676531	1_3681775
1199576	1	3676531	3681779	21	0.327833	5248	1_3676531	1_3681779
1199577	1	3676531	3682008	21	0.246154	5477	1_3676531	1_3682008
1199578	1	3676531	3682011	21	0.192308	5480	1_3676531	1_3682011
1206853	1	3678087	3678262	21	0.027	175	1_3678087	1_3678262
1206854	1	3678087	3678275	21	0.015625	188	1_3678087	1_3678275
1206855	1	3678087	3678414	21	1	327	1_3678087	1_3678414
1206856	1	3678087	3678471	20	0.142029	384	1_3678087	1_3678471
1206857	1	3678087	3678482	17	0.836538	395	1_3678087	1_3678482
1206858	1	3678087	3678812	21	0.015625	725	1_3678087	1_3678812
[truncated: 352,922 more rows]
