# Supplementary material for: Selection on adaptive and maladaptive gene expression plasticity during thermal adaptation to urban heat islands
Source: Nat Commun. 2021 Oct 26;12:6195. doi: 10.1038/s41467-021-26334-4 (PMC8548502; doi:10.1038/s41467-021-26334-4)
Supplement: Supplementary file 5 — Source Data [file 41467_2021_26334_MOESM5_ESM.zip › NATCOMM_maladaptive_plasticity_source_data_file_09062021/Data_files/Mayaguez_allgenes_Fst_09032021.csv]

	LocusID	Pop1ID	Pop2ID	Chr	BP	Column	OverallPi	Fst	FisherisP	OddsRatio	CILow	CIHigh	LOD	CorrectedFst	SmoothedFst	AMOVAFst	CorrectedAMOVAFst	SmoothedAMOVAFst	SmoothedAMOVAFstPvalue	WindowSNPCount	genome_pos
1	0	Sanju_urb	Sanju_nat	1	77878	0	0.0655	0.0525	1	1.761904762	0.104693699	29.651339369	0.245982429	0.052462527	-0.008895411	0.002639828	0.002639828	0.02563046	0	0	1_77878
2	1	Sanju_urb	Sanju_nat	1	77910	0	0.478723404	0.040816327	0.222290239	2.333333333	0.69597579	7.822749757	0.367976785	0.040816327	-0.008895441	0.04	0.04	0.02563045	0	0	1_77910
3	2	Sanju_urb	Sanju_nat	1	77912	0	0.509049774	-0.017617618	1	1.142857143	0.379910714	3.43797214	0.057991947	-0.017617618	-0.008895443	0.00108642	0.00108642	0.025630449	0	0	1_77912
4	3	Sanju_urb	Sanju_nat	1	1224786	0	0.122686409	-0.06420751	1	0.587301587	0.057388023	6.010368282	0.231138825	-0.06420751	-0.009919945	0.003311129	0.003311129	0.025291082	0	0	1_1224786
5	4	Sanju_urb	Sanju_nat	1	1224834	0	0.462711864	0.072130582	0.001688041	0.1	0.020462276	0.488704195	1	0.072130582	-0.009919986	0.170829171	0.170829171	0.025291069	0	0	1_1224834
6	5	Sanju_urb	Sanju_nat	1	1224894	0	0.489159175	0.047599647	0.013996994	4.973684211	1.427013292	17.33518164	0.696678208	0.047599647	-0.009920037	0.112044226	0.112044226	0.025291053	0	0	1_1224894
7	7	Sanju_urb	Sanju_nat	1	1225029	0	0.507909605	0.011513365	0.177222715	2.26984127	0.747962942	6.88828163	0.355995488	0.011513365	-0.009920151	0.035595106	0.035595106	0.025291016	0	0	1_1225029
8	8	Sanju_urb	Sanju_nat	1	1225053	0	0.296668429	-0.010229719	1	1.047619048	0.269930708	4.06587926	0.020203386	-0.010229719	-0.009920171	7.2922e-05	7.2922e-05	0.02529101	0	0	1_1225053
9	9	Sanju_urb	Sanju_nat	1	1225086	0	0.274986779	0.007235791	1	1.259259259	0.314217966	5.046604763	0.100115153	0.007235791	-0.009920199	0.001713287	0.001713287	0.025291001	0	0	1_1225086
10	10	Sanju_urb	Sanju_nat	1	1225245	0	0.458333333	0.076923077	0.095112804	2.818181818	0.954729305	8.318744084	0.449969009	0.076923077	-0.009920333	0.056689342	0.056689342	0.025290957	0	0	1_1225245
11	11	Sanju_urb	Sanju_nat	1	1225302	0	0.418826018	-0.020231994	0.078013648	0.263157895	0.066491554	1.041516902	0.579783597	-0.020231994	-0.009920381	0.063274793	0.063274793	0.025290942	0	0	1_1225302
12	13	Sanju_urb	Sanju_nat	1	1225491	0	0.507440476	0.139183397	0.001353943	6.8	2.077608682	22.256356747	0.832508913	0.139183397	-0.009920541	0.174383127	0.174383127	0.02529089	0	0	1_1225491
13	14	Sanju_urb	Sanju_nat	1	1225494	0	0.507667901	0.103754533	0.003571739	5.666666667	1.732677095	18.532657475	0.753327667	0.103754533	-0.009920544	0.145004735	0.145004735	0.02529089	0	0	1_1225494
14	15	Sanju_urb	Sanju_nat	1	1225737	0	0.03125	-0.201465201	1	0.913043478	0.078494829	10.620424364	0.039508541	-0.201465201	-0.009920749	0.008314437	0.008314437	0.025290823	0	0	1_1225737
15	16	Sanju_urb	Sanju_nat	1	1225739	0	0.03125	-0.201465201	1	0.913043478	0.078494829	10.620424364	0.039508541	-0.201465201	-0.009920751	0.008314437	0.008314437	0.025290823	0	0	1_1225739
16	19	Sanju_urb	Sanju_nat	1	1381003	0	0.447916667	-0.016100179	1	0.933333333	0.309763405	2.812182125	0.029963223	-0.016100179	-0.010050694	0.000234907	0.000234907	0.02524911	0	0	1_1381003
17	20	Sanju_urb	Sanju_nat	1	1381066	0	0.061507937	-0.191066998	0.541666667	0.594202899	0.058388699	6.047010679	0.226065234	-0.191066998	-0.010050746	0.016897081	0.016897081	0.025249093	0	0	1_1381066
18	21	Sanju_urb	Sanju_nat	1	1381084	0	0.490079365	0.118031766	0.000166437	13.333333333	2.755075269	64.527376003	1.124938737	0.118031766	-0.010050761	0.215941953	0.215941953	0.025249088	0	0	1_1381084
19	23	Sanju_urb	Sanju_nat	1	1381246	0	0.222222222	0.076923077	0.43025055	2.111111111	0.473367498	9.415074207	0.324511092	0.076923077	-0.010050896	0.01546073	0.01546073	0.025249045	0	0	1_1381246
20	24	Sanju_urb	Sanju_nat	1	1381258	0	0.436507937	0.039160839	0.000620499	0.05764411	0.007086283	0.468912037	1.23924506	0.039160839	-0.010050905	0.173868556	0.173868556	0.025249042	0	0	1_1381258
21	25	Sanju_urb	Sanju_nat	1	1381297	0	0.267857143	0.152136752	0.079734106	3.5625	0.884224467	14.353149824	0.551754873	0.152136752	-0.010050938	0.053904121	0.053904121	0.025249032	0	0	1_1381297
22	26	Sanju_urb	Sanju_nat	1	1381300	0	0.172619048	0.193633952	0.169719897	4.444444444	0.744838688	26.519952222	0.647817482	0.193633952	-0.01005094	0.047818082	0.047818082	0.025249031	0	0	1_1381300
23	27	Sanju_urb	Sanju_nat	1	1381309	0	0.172619048	0.193633952	0.169719897	4.444444444	0.744838688	26.519952222	0.647817482	0.193633952	-0.010050948	0.047818082	0.047818082	0.025249029	0	0	1_1381309
24	28	Sanju_urb	Sanju_nat	1	1381360	0	0.267857143	0.152136752	0.079734106	3.5625	0.884224467	14.353149824	0.551754873	0.152136752	-0.01005099	0.053904121	0.053904121	0.025249015	0	0	1_1381360
25	29	Sanju_urb	Sanju_nat	1	1381372	0	0.172619048	0.193633952	0.169719897	4.444444444	0.744838688	26.519952222	0.647817482	0.193633952	-0.010051	0.047818082	0.047818082	0.025249012	0	0	1_1381372
26	30	Sanju_urb	Sanju_nat	1	1381384	0	0.146329365	0.292829205	0.043748898	9.111111111	0.950429263	87.341950506	0.959571343	0.292829205	-0.01005101	0.078200895	0.078200895	0.025249009	0	0	1_1381384
27	31	Sanju_urb	Sanju_nat	1	1381405	0	0.146329365	-0.082659713	0.652190199	0.452380952	0.047432244	4.314544514	0.344495689	-0.082659713	-0.010051027	0.007762859	0.007762859	0.025249003	0	0	1_1381405
28	33	Sanju_urb	Sanju_nat	1	1381516	0	0.505952381	0.116742081	0.00375653	5.333333333	1.711430067	16.620278559	0.726998728	0.116742081	-0.010051119	0.140582294	0.140582294	0.025248974	0	0	1_1381516
29	34	Sanju_urb	Sanju_nat	1	1381564	0	0.507936508	0.116586538	0.001885647	6.12	1.880319109	19.919172129	0.786751422	0.116586538	-0.010051159	0.155844156	0.155844156	0.025248961	0	0	1_1381564
30	35	Sanju_urb	Sanju_nat	1	1381573	0	0.447916667	-0.024278048	0.269293173	0.477941176	0.147501563	1.548646426	0.320625552	-0.024278048	-0.010051167	0.024166679	0.024166679	0.025248959	0	0	1_1381573
31	36	Sanju_urb	Sanju_nat	1	1381627	0	0.507936508	0.116586538	0.001885647	6.12	1.880319109	19.919172129	0.786751422	0.116586538	-0.010051211	0.155844156	0.155844156	0.025248944	0	0	1_1381627
32	37	Sanju_urb	Sanju_nat	1	1381630	0	0.5	0.043956044	0.11119993	2.6	0.902001791	7.494441882	0.414973348	0.043956044	-0.010051214	0.050092764	0.050092764	0.025248943	0	0	1_1381630
33	38	Sanju_urb	Sanju_nat	1	1381732	0	0.289186508	-0.079825835	0.011306767	0.115942029	0.014067543	0.955572286	0.935759104	-0.079825835	-0.010051298	0.108715184	0.108715184	0.025248916	0	0	1_1381732
34	39	Sanju_urb	Sanju_nat	1	1381819	0	0.436507937	-0.011188811	1	1.041025641	0.342958314	3.159959507	0.017461427	-0.011188811	-0.01005137	7.8709e-05	7.8709e-05	0.025248893	0	0	1_1381819
35	40	Sanju_urb	Sanju_nat	1	1381825	0	0.347222222	-0.007472527	1	1.078431373	0.312086929	3.726571401	0.032792513	-0.007472527	-0.010051375	0.000222635	0.000222635	0.025248892	0	0	1_1381825
36	41	Sanju_urb	Sanju_nat	1	1381831	0	0.444209413	-0.002433057	0.777454269	1.201183432	0.388816191	3.710857909	0.079609333	-0.002433057	-0.01005138	0.001638322	0.001638322	0.02524889	0	0	1_1381831
37	42	Sanju_urb	Sanju_nat	1	1381876	0	0.506081438	-0.013364393	1	0.9	0.309013928	2.621241076	0.045757491	-0.013364393	-0.010051418	0.00060208	0.00060208	0.025248878	0	0	1_1381876
38	43	Sanju_urb	Sanju_nat	1	1381897	0	0.447916667	-0.016100179	1	0.933333333	0.309763405	2.812182125	0.029963223	-0.016100179	-0.010051435	0.000234907	0.000234907	0.025248873	0	0	1_1381897
39	44	Sanju_urb	Sanju_nat	1	1381930	0	0.146329365	-0.157757497	0.155319055	0.275362319	0.031144609	2.434591733	0.56009549	-0.157757497	-0.010051462	0.044390638	0.044390638	0.025248864	0	0	1_1381930
40	45	Sanju_urb	Sanju_nat	1	1381939	0	0.35536753	-0.035414017	0.752373075	0.666666667	0.181965271	2.442468505	0.176091259	-0.035414017	-0.01005147	0.006087662	0.006087662	0.025248862	0	0	1_1381939
41	46	Sanju_urb	Sanju_nat	1	1381972	0	0.203595981	-0.032809816	1	0.822222222	0.14520147	4.655940353	0.08501079	-0.032809816	-0.010051497	0.000791589	0.000791589	0.025248853	0	0	1_1381972
42	47	Sanju_urb	Sanju_nat	1	1382101	0	0.503472222	0.008715423	0.304369995	1.764705882	0.623044472	4.998337985	0.246672333	0.008715423	-0.010051604	0.018019747	0.018019747	0.025248819	0	0	1_1382101
43	48	Sanju_urb	Sanju_nat	1	1382185	0	0.503437335	-0.00594303	0.603509277	1.352941176	0.475943527	3.845939118	0.131278915	-0.00594303	-0.010051674	0.00519958	0.00519958	0.025248796	0	0	1_1382185
44	49	Sanju_urb	Sanju_nat	1	1382200	0	0.499435028	0.000932966	0.582377981	1.5	0.508901647	4.421286539	0.176091259	0.000932966	-0.010051686	0.009049774	0.009049774	0.025248792	0	0	1_1382200
45	50	Sanju_urb	Sanju_nat	1	1382203	0	0.061507937	-0.191066998	0.541666667	0.594202899	0.058388699	6.047010679	0.226065234	-0.191066998	-0.010051689	0.016897081	0.016897081	0.025248792	0	0	1_1382203
46	51	Sanju_urb	Sanju_nat	1	1382209	0	0.252247488	-0.062652541	0.471353586	0.471428571	0.089032959	2.496209263	0.3265841	-0.062652541	-0.010051694	0.01304555	0.01304555	0.02524879	0	0	1_1382209
47	52	Sanju_urb	Sanju_nat	1	1382227	0	0.328869048	-0.027497389	1	0.814814815	0.219771273	3.02097346	0.088941083	-0.027497389	-0.010051708	0.001469119	0.001469119	0.025248785	0	0	1_1382227
48	53	Sanju_urb	Sanju_nat	1	1382230	0	0.467757937	0.003507627	0.591404493	1.384615385	0.477376645	4.016031749	0.141329153	0.003507627	-0.010051711	0.005623574	0.005623574	0.025248785	0	0	1_1382230
49	54	Sanju_urb	Sanju_nat	1	1382239	0	0.222222222	-0.096153846	0.245266962	0.238095238	0.027347501	2.072925861	0.62324929	-0.096153846	-0.010051718	0.03030303	0.03030303	0.025248782	0	0	1_1382239
50	55	Sanju_urb	Sanju_nat	1	1382245	0	0.197916667	-0.041064199	1	0.74	0.131489514	4.164590632	0.13076828	-0.041064199	-0.010051723	0.001833588	0.001833588	0.025248781	0	0	1_1382245
51	56	Sanju_urb	Sanju_nat	1	1382247	0	0.222222222	-0.054945055	0.70402626	0.6	0.110588737	3.255304369	0.22184875	-0.054945055	-0.010051725	0.005565863	0.005565863	0.02524878	0	0	1_1382247
52	57	Sanju_urb	Sanju_nat	1	1382257	0	0.35536753	-0.035414017	0.752373075	0.666666667	0.181965271	2.442468505	0.176091259	-0.035414017	-0.010051733	0.006087662	0.006087662	0.025248777	0	0	1_1382257
53	58	Sanju_urb	Sanju_nat	1	1382308	0	0.228450555	-0.004487673	1	1.105263158	0.237780581	5.137537491	0.043465694	-0.004487673	-0.010051776	0.000263047	0.000263047	0.025248764	0	0	1_1382308
54	59	Sanju_urb	Sanju_nat	1	1382398	0	0.389212057	0.115614114	0.068020209	3.263736264	1.004935598	10.599658747	0.513715057	0.115614114	-0.01005185	0.06552001	0.06552001	0.02524874	0	0	1_1382398
55	60	Sanju_urb	Sanju_nat	1	1382410	0	0.289186508	0.376170999	0.000613429	13.846153846	2.645756405	72.461688459	1.141329153	0.376170999	-0.01005186	0.207086795	0.207086795	0.025248737	0	0	1_1382410
56	61	Sanju_urb	Sanju_nat	1	1382425	0	0.389212057	-0.036866211	0.3752934	0.518518519	0.144576494	1.859648455	0.285235728	-0.036866211	-0.010051873	0.016699605	0.016699605	0.025248733	0	0	1_1382425
57	62	Sanju_urb	Sanju_nat	1	1382428	0	0.061507937	-0.191066998	0.541666667	0.594202899	0.058388699	6.047010679	0.226065234	-0.191066998	-0.010051875	0.016897081	0.016897081	0.025248732	0	0	1_1382428
58	64	Sanju_urb	Sanju_nat	1	1382548	0	0.476190476	-0.015384615	1	0.928571429	0.318872387	2.704043794	0.032184683	-0.015384615	-0.010051974	0.0002886	0.0002886	0.0252487	0	0	1_1382548
59	65	Sanju_urb	Sanju_nat	1	1382569	0	0.447916667	-0.024278048	0.269293173	0.477941176	0.147501563	1.548646426	0.320625552	-0.024278048	-0.010051992	0.024166679	0.024166679	0.025248695	0	0	1_1382569
60	66	Sanju_urb	Sanju_nat	1	1382611	0	0.222222222	0.002747253	1	1.168421053	0.251854131	5.420628803	0.067599373	0.002747253	-0.010052027	0.000618429	0.000618429	0.025248684	0	0	1_1382611
61	67	Sanju_urb	Sanju_nat	1	1471375	0	0.119047619	-0.169230769	0.289474264	0.339130435	0.03727575	3.085369217	0.469633233	-0.169230769	-0.010125144	0.034920635	0.034920635	0.025225365	0	0	1_1471375
62	68	Sanju_urb	Sanju_nat	1	1471406	0	0.465362242	0.064787339	0.099356982	2.636363636	0.88962127	7.812777702	0.421005313	0.064787339	-0.010125169	0.050625	0.050625	0.025225357	0	0	1_1471406
63	69	Sanju_urb	Sanju_nat	1	1471414	0	0.259322034	0.087556507	0.266838327	2.5	0.593538095	10.530073892	0.397940009	0.087556507	-0.010125176	0.027113238	0.027113238	0.025225354	0	0	1_1471414
64	70	Sanju_urb	Sanju_nat	1	1471433	0	0.333938294	-0.046253469	0.514908729	0.568627451	0.135088252	2.39352551	0.245172178	-0.046253469	-0.010125191	0.010383295	0.010383295	0.02522535	0	0	1_1471433
65	71	Sanju_urb	Sanju_nat	1	1471443	0	0.507909605	-0.012843595	1	1.105263158	0.377607082	3.235126418	0.043465694	-0.012843595	-0.010125199	0.000556174	0.000556174	0.025225347	0	0	1_1471443
66	72	Sanju_urb	Sanju_nat	1	1471444	0	0.418826018	0.027000969	0.389968058	1.714285714	0.556253294	5.283160641	0.234083206	0.027000969	-0.0101252	0.014348026	0.014348026	0.025225347	0	0	1_1471444
67	73	Sanju_urb	Sanju_nat	1	1471528	0	0.317292438	0.014909331	0.739575049	1.386554622	0.382358291	5.028094755	0.141936983	0.014909331	-0.010125269	0.004007576	0.004007576	0.025225325	0	0	1_1471528
68	74	Sanju_urb	Sanju_nat	1	1471549	0	0.215970962	-0.080929933	0.234959176	0.238095238	0.026666608	2.125855057	0.62324929	-0.080929933	-0.010125286	0.032594856	0.032594856	0.025225319	0	0	1_1471549
69	75	Sanju_urb	Sanju_nat	1	1472758	0	0.267857143	-0.066666667	0.472384937	0.425	0.082029261	2.201958147	0.37161107	-0.066666667	-0.010126276	0.016963284	0.016963284	0.025225004	0	0	1_1472758
70	76	Sanju_urb	Sanju_nat	1	1472778	0	0.336858805	-0.030642524	0.756242246	0.765432099	0.205861649	2.846019649	0.116093329	-0.030642524	-0.010126292	0.002575995	0.002575995	0.025224999	0	0	1_1472778
71	77	Sanju_urb	Sanju_nat	1	1472826	0	0.03125	0.384615385	0.34375	3.909090909	0.335692656	45.520780511	0.59207577	0.384615385	-0.010126332	0.03030303	0.03030303	0.025224987	0	0	1_1472826
72	78	Sanju_urb	Sanju_nat	1	1484248	0	0.172619048	-0.018567639	1	0.95	0.159937718	5.642821532	0.022276395	-0.018567639	-0.010135675	4.9759e-05	4.9759e-05	0.025222015	0	0	1_1484248
73	79	Sanju_urb	Sanju_nat	1	1484263	0	0.146329365	-0.082659713	0.652190199	0.452380952	0.047432244	4.314544514	0.344495689	-0.082659713	-0.010135687	0.007762859	0.007762859	0.025222011	0	0	1_1484263
74	80	Sanju_urb	Sanju_nat	1	1484284	0	0.032258065	-0.195845697	1	0.869565217	0.074687359	10.12411842	0.06069784	-0.195845697	-0.010135704	0.009016393	0.009016393	0.025222006	0	0	1_1484284
75	81	Sanju_urb	Sanju_nat	1	1485944	0	0.274986779	-0.024182098	1	0.882352941	0.202588032	3.843004468	0.054357662	-0.024182098	-0.010137061	0.000448718	0.000448718	0.025221574	0	0	1_1485944
76	82	Sanju_urb	Sanju_nat	1	1485960	0	0.228450555	-0.004487673	1	1.105263158	0.237780581	5.137537491	0.043465694	-0.004487673	-0.010137074	0.000263047	0.000263047	0.02522157	0	0	1_1485960
77	83	Sanju_urb	Sanju_nat	1	1489978	0	0.30952381	0.023668639	0.737108904	1.470588235	0.406580972	5.31906288	0.167491087	0.023668639	-0.010140357	0.005439005	0.005439005	0.025220527	0	0	1_1489978
78	84	Sanju_urb	Sanju_nat	1	1489981	0	0.470054446	-0.017251294	1	0.923076923	0.297937434	2.859899117	0.034762106	-0.017251294	-0.010140359	0.000331911	0.000331911	0.025220526	0	0	1_1489981
79	85	Sanju_urb	Sanju_nat	1	1490056	0	0.488135593	-0.000178444	0.17374368	0.416666667	0.134065026	1.294976895	0.380211242	-0.000178444	-0.01014042	0.03907496	0.03907496	0.025220507	0	0	1_1490056
80	86	Sanju_urb	Sanju_nat	1	1497677	0	0.336858805	-0.064855628	0.191961539	0.313131313	0.062295171	1.573977861	0.504273501	-0.064855628	-0.010146641	0.034566794	0.034566794	0.02521853	0	0	1_1497677
81	87	Sanju_urb	Sanju_nat	1	1510053	0	0.31276467	0.067920663	0.301876407	2.325	0.614053215	8.803186539	0.366422957	0.067920663	-0.01015673	0.027440752	0.027440752	0.025215326	0	0	1_1510053
82	88	Sanju_urb	Sanju_nat	1	1510110	0	0.235028249	-0.05686872	0.697887758	0.533333333	0.09791463	2.90502495	0.273001272	-0.05686872	-0.010156776	0.009017298	0.009017298	0.025215311	0	0	1_1510110
83	89	Sanju_urb	Sanju_nat	1	1514961	0	0.188747731	-0.020458265	1	0.944444444	0.157530101	5.66225313	0.024823584	-0.020458265	-0.010160726	6.7476e-05	6.7476e-05	0.025214057	0	0	1_1514961
84	90	Sanju_urb	Sanju_nat	1	1514988	0	0.235028249	0.134460962	0.129097087	3.431372549	0.732529718	16.073501568	0.535467873	0.134460962	-0.010160748	0.044212367	0.044212367	0.02521405	0	0	1_1514988
85	92	Sanju_urb	Sanju_nat	1	1515559	0	0.503472222	0.008715423	0.185797165	2.357142857	0.798550765	6.957757344	0.372385904	0.008715423	-0.010161212	0.038491886	0.038491886	0.025213903	0	0	1_1515559
86	93	Sanju_urb	Sanju_nat	1	1530118	0	0.289186508	0.046839953	0.490162581	1.764705882	0.471616336	6.603220916	0.246672333	0.046839953	-0.010173049	0.011294023	0.011294023	0.025210147	0	0	1_1530118
87	103	Sanju_urb	Sanju_nat	1	1691994	0	0.222727273	-0.048752834	0.692049669	0.58	0.102210651	3.291242122	0.236572006	-0.048752834	-0.010302983	0.006875477	0.006875477	0.025169123	0	0	1_1691994
88	104	Sanju_urb	Sanju_nat	1	1693644	0	0.372655777	-0.022263451	1	0.882352941	0.252705109	3.080850703	0.054357662	-0.022263451	-0.010304292	0.000664109	0.000664109	0.025168712	0	0	1_1693644
89	105	Sanju_urb	Sanju_nat	1	1693876	0	0.093601269	0.165177399	0.546271814	3.9	0.333102696	45.661593788	0.591064607	0.165177399	-0.010304476	0.021597329	0.021597329	0.025168654	0	0	1_1693876
90	107	Sanju_urb	Sanju_nat	1	1693955	0	0.508441558	-0.005747126	0.585133942	1.52	0.517097368	4.468017327	0.181843588	-0.005747126	-0.010304538	0.010387854	0.010387854	0.025168635	0	0	1_1693955
91	108	Sanju_urb	Sanju_nat	1	1694324	0	0.467757937	0.003507627	0.591404493	1.384615385	0.477376645	4.016031749	0.141329153	0.003507627	-0.010304831	0.005623574	0.005623574	0.025168543	0	0	1_1694324
92	109	Sanju_urb	Sanju_nat	1	1694336	0	0.503472222	0.008715423	0.185797165	2.357142857	0.798550765	6.957757344	0.372385904	0.008715423	-0.01030484	0.038491886	0.038491886	0.02516854	0	0	1_1694336
93	110	Sanju_urb	Sanju_nat	1	1694353	0	0.489159175	0.047599647	0.110264054	2.492307692	0.856009728	7.256456824	0.396601658	0.047599647	-0.010304854	0.046235872	0.046235872	0.025168536	0	0	1_1694353
94	111	Sanju_urb	Sanju_nat	1	1697095	0	0.503246753	-0.015357986	1	1.022727273	0.340705668	3.070013717	0.009759837	-0.015357986	-0.010307027	2.8674e-05	2.8674e-05	0.025167853	0	0	1_1697095
95	112	Sanju_urb	Sanju_nat	1	1698665	0	0.290381125	-0.055923345	0.290310457	0.35	0.067059297	1.826741483	0.455931956	-0.055923345	-0.010308271	0.028451178	0.028451178	0.025167462	0	0	1_1698665
96	114	Sanju_urb	Sanju_nat	1	1698761	0	0.488135593	-0.013338687	1	1.061538462	0.364017242	3.095633323	0.025935734	-0.013338687	-0.010308347	0.000199362	0.000199362	0.025167438	0	0	1_1698761
97	115	Sanju_urb	Sanju_nat	1	1698779	0	0.259322034	-0.028047193	1	0.842105263	0.188335886	3.76530087	0.074633618	-0.028047193	-0.010308361	0.000844357	0.000844357	0.025167434	0	0	1_1698779
98	116	Sanju_urb	Sanju_nat	1	1698787	0	0.390199637	-0.009043027	1	1.125	0.337508118	3.749909797	0.051152522	-0.009043027	-0.010308367	0.000634249	0.000634249	0.025167432	0	0	1_1698787
99	117	Sanju_urb	Sanju_nat	1	1698836	0	0.381818182	-0.015679443	1	1	0.282985412	3.53375106	0	-0.015679443	-0.010308406	0	0	0.025167419	0	0	1_1698836
100	118	Sanju_urb	Sanju_nat	1	1707104	0	0.342857143	0.06097561	0.313451688	2.142857143	0.585575762	7.841575821	0.330993219	0.06097561	-0.010314952	0.024242424	0.024242424	0.025165364	0	0	1_1707104
101	123	Sanju_urb	Sanju_nat	1	2313925	0	0.172619048	-0.092838196	0.419334485	0.352380952	0.038546621	3.221354642	0.452987575	-0.092838196	-0.010763763	0.014380256	0.014380256	0.025024062	0	0	1_2313925
102	124	Sanju_urb	Sanju_nat	1	2313961	0	0.328869048	0.00591716	0.751713965	1.25	0.354583756	4.406575243	0.096910013	0.00591716	-0.010763788	0.001887002	0.001887002	0.025024054	0	0	1_2313961
103	125	Sanju_urb	Sanju_nat	1	2314334	0	0.03125	-0.201465201	1	0.913043478	0.078494829	10.620424364	0.039508541	-0.201465201	-0.010764051	0.008314437	0.008314437	0.025023974	0	0	1_2314334
104	126	Sanju_urb	Sanju_nat	1	2314415	0	0.172619048	-0.092838196	0.419334485	0.352380952	0.038546621	3.221354642	0.452987575	-0.092838196	-0.010764108	0.014380256	0.014380256	0.025023957	0	0	1_2314415
105	128	Sanju_urb	Sanju_nat	1	2314732	0	0.063458488	0.064787339	1	1.857142857	0.110456948	31.224650403	0.268845312	0.064787339	-0.010764331	0.003068182	0.003068182	0.025023889	0	0	1_2314732
106	129	Sanju_urb	Sanju_nat	1	2314787	0	0.096610169	0.146662159	0.548042081	3.7	0.315678806	43.366864513	0.568201724	0.146662159	-0.010764369	0.020397885	0.020397885	0.025023877	0	0	1_2314787
107	130	Sanju_urb	Sanju_nat	1	2314801	0	0.061507937	0.404466501	0.114583333	6.142857143	0.602121435	62.669574126	0.788370416	0.404466501	-0.010764379	0.061583578	0.061583578	0.025023874	0	0	1_2314801
108	131	Sanju_urb	Sanju_nat	1	2315007	0	0.09077381	0.182849937	0.269825269	4.1	0.350527081	47.956351701	0.612783857	0.182849937	-0.010764524	0.022733187	0.022733187	0.02502383	0	0	1_2315007
109	132	Sanju_urb	Sanju_nat	1	2359433	0	0.075414781	-0.188571429	0.538461538	0.578947368	0.056186318	5.965510266	0.237360916	-0.188571429	-0.01079564	0.021176471	0.021176471	0.025014379	0	0	1_2359433
110	133	Sanju_urb	Sanju_nat	1	2359445	0	0.222727273	-0.096223536	0.409142367	0.31372549	0.034857616	2.823591926	0.503450193	-0.096223536	-0.010795648	0.020885547	0.020885547	0.025014376	0	0	1_2359445
111	134	Sanju_urb	Sanju_nat	1	3185310	0	0.033333333	-0.206185567	1	0.952380952	0.081535995	11.124282884	0.021189299	-0.206185567	-0.011378496	0.008474576	0.008474576	0.024857976	0	0	1_3185310
112	135	Sanju_urb	Sanju_nat	1	3185531	0	0.130671506	-0.066589237	1	0.523809524	0.051045694	5.375113853	0.28082661	-0.066589237	-0.011378625	0.005260943	0.005260943	0.024857941	0	0	1_3185531
113	137	Sanju_urb	Sanju_nat	1	3185996	0	0.215970962	0.237797247	0.041406002	6	1.045797606	34.423486722	0.77815125	0.237797247	-0.011378897	0.082927908	0.082927908	0.024857868	0	0	1_3185996
114	138	Sanju_urb	Sanju_nat	1	3186009	0	0.215970962	-0.042195602	1	0.733333333	0.129035365	4.167677439	0.134698574	-0.042195602	-0.011378905	0.002122954	0.002122954	0.024857866	0	0	1_3186009
115	139	Sanju_urb	Sanju_nat	1	3186564	0	0.038461538	-0.213333333	1	1.058823529	0.089665903	12.503161478	0.024823584	-0.213333333	-0.011379229	0.008714597	0.008714597	0.024857778	0	0	1_3186564
116	140	Sanju_urb	Sanju_nat	1	3186577	0	0.274285714	0.150485437	0.196575092	3.2	0.674290973	15.186322251	0.505149978	0.150485437	-0.011379236	0.045729403	0.045729403	0.024857776	0	0	1_3186577
117	141	Sanju_urb	Sanju_nat	1	3186876	0	0.499435028	0.000932966	0.582377981	1.5	0.508901647	4.421286539	0.176091259	0.000932966	-0.011379411	0.009049774	0.009049774	0.024857728	0	0	1_3186876
118	143	Sanju_urb	Sanju_nat	1	3648804	0	0.245535714	0.116083916	0.254440638	2.794117647	0.66611917	11.720265347	0.446244688	0.116083916	-0.011629172	0.032541869	0.032541869	0.024792325	0	0	1_3648804
119	144	Sanju_urb	Sanju_nat	1	3648818	0	0.490079365	-0.001557147	0.601408804	1.354166667	0.476221499	3.850660594	0.131672119	-0.001557147	-0.011629179	0.00506511	0.00506511	0.024792323	0	0	1_3648818
120	145	Sanju_urb	Sanju_nat	1	3662703	0	0.119047619	-0.061538462	1	0.619047619	0.060559378	6.328003457	0.208275942	-0.061538462	-0.011636048	0.002597403	0.002597403	0.024790599	0	0	1_3662703
121	146	Sanju_urb	Sanju_nat	1	3662727	0	0.483630952	-0.016804734	0.431314944	0.622222222	0.210136644	1.842422557	0.206054482	-0.016804734	-0.01163606	0.011548452	0.011548452	0.024790596	0	0	1_3662727
122	147	Sanju_urb	Sanju_nat	1	3664508	0	0.506081438	-0.014368591	1	0.921052632	0.324331514	2.615650692	0.035715552	-0.014368591	-0.011636938	0.000384725	0.000384725	0.024790375	0	0	1_3664508
123	148	Sanju_urb	Sanju_nat	1	3664520	0	0.506081438	-0.014368591	1	0.921052632	0.324331514	2.615650692	0.035715552	-0.014368591	-0.011636944	0.000384725	0.000384725	0.024790374	0	0	1_3664520
124	149	Sanju_urb	Sanju_nat	1	3664921	0	0.172619048	0.076923077	0.65513774	2.052631579	0.378117352	11.142827434	0.312311006	0.076923077	-0.011637142	0.011195701	0.011195701	0.024790324	0	0	1_3664921
125	150	Sanju_urb	Sanju_nat	1	3668477	0	0.467757937	-0.019985317	0.412195937	0.551470588	0.179484367	1.694408349	0.258477645	-0.019985317	-0.011638893	0.017081893	0.017081893	0.024789886	0	0	1_3668477
126	151	Sanju_urb	Sanju_nat	1	3670495	0	0.495535714	-0.014553015	0.597688092	0.691729323	0.239629278	1.996790464	0.160063814	-0.014553015	-0.011639886	0.007284341	0.007284341	0.024789637	0	0	1_3670495
127	152	Sanju_urb	Sanju_nat	1	3670585	0	0.172619048	0.076923077	0.65513774	2.052631579	0.378117352	11.142827434	0.312311006	0.076923077	-0.01163993	0.011195701	0.011195701	0.024789626	0	0	1_3670585
128	153	Sanju_urb	Sanju_nat	1	3672124	0	0.146329365	0.017470665	1	1.3	0.200628044	8.423548205	0.113943352	0.017470665	-0.011640687	0.001188642	0.001188642	0.024789437	0	0	1_3672124
129	154	Sanju_urb	Sanju_nat	1	3672172	0	0.267857143	-0.066666667	0.472384937	0.425	0.082029261	2.201958147	0.37161107	-0.066666667	-0.01164071	0.016963284	0.016963284	0.024789431	0	0	1_3672172
130	155	Sanju_urb	Sanju_nat	1	3672187	0	0.119047619	-0.169230769	0.289474264	0.339130435	0.03727575	3.085369217	0.469633233	-0.169230769	-0.011640718	0.034920635	0.034920635	0.024789429	0	0	1_3672187
131	156	Sanju_urb	Sanju_nat	1	3673309	0	0.146329365	-0.082659713	0.652190199	0.452380952	0.047432244	4.314544514	0.344495689	-0.082659713	-0.011641269	0.007762859	0.007762859	0.024789291	0	0	1_3673309
132	157	Sanju_urb	Sanju_nat	1	3673366	0	0.146329365	0.142633638	0.329223956	3.157894737	0.486359964	20.503947489	0.499397649	0.142633638	-0.011641297	0.024667987	0.024667987	0.024789284	0	0	1_3673366
133	158	Sanju_urb	Sanju_nat	1	3676004	0	0.155367232	0.024592315	1	1.37037037	0.209987457	8.942986283	0.13683796	0.024592315	-0.011642592	0.001818182	0.001818182	0.02478896	0	0	1_3676004
134	159	Sanju_urb	Sanju_nat	1	3676036	0	0.325423729	-0.045425258	0.733732916	0.607843137	0.144835095	2.550992772	0.216208482	-0.045425258	-0.011642608	0.0078125	0.0078125	0.024788956	0	0	1_3676036
135	160	Sanju_urb	Sanju_nat	1	3676507	0	0.380952381	0.033653846	0.378942736	1.711111111	0.535817649	5.464361323	0.233278211	0.033653846	-0.011642839	0.012987013	0.012987013	0.024788899	0	0	1_3676507
136	162	Sanju_urb	Sanju_nat	1	3676531	0	0.222222222	-0.120879121	0.042871104	0.169082126	0.020054026	1.425587337	0.771902301	-0.120879121	-0.01164285	0.074829932	0.074829932	0.024788896	0	0	1_3676531
137	163	Sanju_urb	Sanju_nat	1	3678087	0	0.146329365	-0.157757497	0.155319055	0.275362319	0.031144609	2.434591733	0.56009549	-0.157757497	-0.011643613	0.044390638	0.044390638	0.024788705	0	0	1_3678087
138	164	Sanju_urb	Sanju_nat	1	3678262	0	0.436507937	0.00979021	0.577153785	1.428571429	0.477094179	4.277596365	0.15490196	0.00979021	-0.011643699	0.006375443	0.006375443	0.024788683	0	0	1_3678262
139	165	Sanju_urb	Sanju_nat	1	3678275	0	0.061507937	0.076923077	1	1.952380952	0.116220318	32.797977628	0.290564562	0.076923077	-0.011643706	0.003491133	0.003491133	0.024788682	0	0	1_3678275
140	166	Sanju_urb	Sanju_nat	1	3678414	0	0.146329365	-0.157757497	0.155319055	0.275362319	0.031144609	2.434591733	0.56009549	-0.157757497	-0.011643774	0.044390638	0.044390638	0.024788665	0	0	1_3678414
141	167	Sanju_urb	Sanju_nat	1	3678471	0	0.336858805	0.157280899	0.047877519	4	1.114639116	14.354421777	0.602059991	0.157280899	-0.011643802	0.078671329	0.078671329	0.024788658	0	0	1_3678471
142	168	Sanju_urb	Sanju_nat	1	3678482	0	0.36199095	-0.021428571	1	0.928571429	0.237180132	3.635401043	0.032184683	-0.021428571	-0.011643807	0.000217865	0.000217865	0.024788656	0	0	1_3678482
143	169	Sanju_urb	Sanju_nat	1	3678812	0	0.061507937	0.076923077	1	1.952380952	0.116220318	32.797977628	0.290564562	0.076923077	-0.011643969	0.003491133	0.003491133	0.024788616	0	0	1_3678812
144	170	Sanju_urb	Sanju_nat	1	3678926	0	0.382352941	-0.029304029	1	0.793650794	0.206295525	3.053297357	0.100370545	-0.029304029	-0.011644025	0.002178649	0.002178649	0.024788602	0	0	1_3678926
145	171	Sanju_urb	Sanju_nat	1	3678927	0	0.033333333	-0.188436831	1	0.826086957	0.07087999	9.62781823	0.082974235	-0.188436831	-0.011644025	0.009812667	0.009812667	0.024788602	0	0	1_3678927
146	172	Sanju_urb	Sanju_nat	1	3678953	0	0.427118644	-0.013745704	1	1	0.309956276	3.226261502	0	-0.013745704	-0.011644038	0	0	0.024788599	0	0	1_3678953
147	173	Sanju_urb	Sanju_nat	1	3678957	0	0.03125	-0.201465201	1	0.913043478	0.078494829	10.620424364	0.039508541	-0.201465201	-0.01164404	0.008314437	0.008314437	0.024788598	0	0	1_3678957
148	174	Sanju_urb	Sanju_nat	1	3678987	0	0.347222222	0.029450549	0.529717039	1.59375	0.473401711	5.365504606	0.202420198	0.029450549	-0.011644055	0.008930118	0.008930118	0.024788595	0	0	1_3678987
149	175	Sanju_urb	Sanju_nat	1	3679003	0	0.119047619	-0.169230769	0.289474264	0.339130435	0.03727575	3.085369217	0.469633233	-0.169230769	-0.011644062	0.034920635	0.034920635	0.024788593	0	0	1_3679003
150	176	Sanju_urb	Sanju_nat	1	3680214	0	0.410714286	-0.030100334	0.568229399	0.656108597	0.199085701	2.1622773	0.183024271	-0.030100334	-0.011644656	0.007549616	0.007549616	0.024788444	0	0	1_3680214
151	177	Sanju_urb	Sanju_nat	1	3680251	0	0.197916667	-0.096587623	0.406202683	0.285714286	0.032156462	2.538608042	0.544068044	-0.096587623	-0.011644674	0.021970511	0.021970511	0.02478844	0	0	1_3680251
152	178	Sanju_urb	Sanju_nat	1	3680259	0	0.222222222	-0.054945055	0.70402626	0.6	0.110588737	3.255304369	0.22184875	-0.054945055	-0.011644678	0.005565863	0.005565863	0.024788439	0	0	1_3680259
153	212	Sanju_urb	Sanju_nat	1	3687048	0	0.150713908	-0.082877818	0.647306553	0.428571429	0.044879906	4.092554668	0.367976785	-0.082877818	-0.011647998	0.009186603	0.009186603	0.02478761	0	0	1_3687048
154	213	Sanju_urb	Sanju_nat	1	3687572	0	0.493647913	0.011836442	0.410757205	1.769230769	0.602326718	5.196810009	0.247784484	0.011836442	-0.011648254	0.018722767	0.018722767	0.024787546	0	0	1_3687572
155	214	Sanju_urb	Sanju_nat	1	3690141	0	0.506638714	0.003904679	0.401706289	1.746031746	0.572721066	5.323056964	0.242052136	0.003904679	-0.011649508	0.017922921	0.017922921	0.024787233	0	0	1_3690141
156	215	Sanju_urb	Sanju_nat	1	3690175	0	0.194805195	0.10046729	0.373894973	2.333333333	0.421670785	12.911599841	0.367976785	0.10046729	-0.011649525	0.01754386	0.01754386	0.024787229	0	0	1_3690175
157	229	Sanju_urb	Sanju_nat	1	5994891	0	0.48427673	0.029398032	0.043136599	0.25	0.069129614	0.904098783	0.602059991	0.029398032	-0.012194861	0.088311688	0.088311688	0.024688446	0	0	1_5994891
158	230	Sanju_urb	Sanju_nat	1	5994903	0	0.486993345	-0.013591014	0.413236488	0.583333333	0.191811822	1.774018793	0.234083206	-0.013591014	-0.012194861	0.015684798	0.015684798	0.024688447	0	0	1_5994903
159	231	Sanju_urb	Sanju_nat	1	5995441	0	0.479128857	0.010980889	0.410688819	1.666666667	0.561289376	4.948922777	0.22184875	0.010980889	-0.012194848	0.014692378	0.014692378	0.024688469	0	0	1_5995441
160	232	Sanju_urb	Sanju_nat	1	5995996	0	0.126553672	-0.065979657	1	0.555555556	0.054216788	5.69273811	0.255272505	-0.065979657	-0.012194834	0.004186603	0.004186603	0.024688492	0	0	1_5995996
161	248	Sanju_urb	Sanju_nat	1	6002982	0	0.410714286	-0.030100334	0.568229399	0.656108597	0.199085701	2.1622773	0.183024271	-0.030100334	-0.012194658	0.007549616	0.007549616	0.02468878	0	0	1_6002982
162	249	Sanju_urb	Sanju_nat	1	6009116	0	0.396329365	0.054972562	0.240084145	2.095238095	0.670609765	6.546314866	0.321233382	0.054972562	-0.012194494	0.025795231	0.025795231	0.024689035	0	0	1_6009116
163	250	Sanju_urb	Sanju_nat	1	6013128	0	0.325423729	-0.066732413	0.316708219	0.4	0.078174858	2.046693841	0.397940009	-0.066732413	-0.012194382	0.021164021	0.021164021	0.024689203	0	0	1_6013128
164	265	Sanju_urb	Sanju_nat	1	6122553	0	0.122686409	-0.054726205	1	0.684210526	0.066657635	7.023112143	0.164810249	-0.054726205	-0.012189966	0.001662562	0.001662562	0.024694179	0	0	1_6122553
165	266	Sanju_urb	Sanju_nat	1	6122895	0	0.172619048	-0.092838196	0.419334485	0.352380952	0.038546621	3.221354642	0.452987575	-0.092838196	-0.012189948	0.014380256	0.014380256	0.024694196	0	0	1_6122895
166	267	Sanju_urb	Sanju_nat	1	6128281	0	0.267857143	0.076923077	0.292386297	2.176470588	0.555173912	8.532505077	0.337752803	0.076923077	-0.012189662	0.020041687	0.020041687	0.02469446	0	0	1_6128281
167	268	Sanju_urb	Sanju_nat	1	6128289	0	0.328869048	-0.049773756	0.515111978	0.505263158	0.123407681	2.068678837	0.296482368	-0.049773756	-0.012189662	0.014423485	0.014423485	0.02469446	0	0	1_6128289
168	273	Sanju_urb	Sanju_nat	1	7773627	0	0.183050847	-0.092592593	0.653160983	0.368421053	0.040072799	3.387187202	0.433655561	-0.092592593	-0.011844884	0.013888889	0.013888889	0.024821885	0	0	1_7773627
169	275	Sanju_urb	Sanju_nat	1	7846780	0	0.307477289	-0.056663842	0.291166	0.361111111	0.068525513	1.902958884	0.442359148	-0.056663842	-0.011792101	0.02828877	0.02828877	0.024828519	0	0	1_7846780
170	277	Sanju_urb	Sanju_nat	1	7847252	0	0.146329365	-0.082659713	0.652190199	0.452380952	0.047432244	4.314544514	0.344495689	-0.082659713	-0.011791924	0.007762859	0.007762859	0.02482857	0	0	1_7847252
171	279	Sanju_urb	Sanju_nat	1	7891621	0	0.340120664	-0.024332064	1	0.892857143	0.22474063	3.547172924	0.049218023	-0.024332064	-0.011769055	0.000498891	0.000498891	0.024833315	0	0	1_7891621
172	280	Sanju_urb	Sanju_nat	1	7891624	0	0.215970962	-0.027290659	1	0.875	0.153079415	5.001488935	0.057991947	-0.027290659	-0.011769054	0.000389045	0.000389045	0.024833316	0	0	1_7891624
173	281	Sanju_urb	Sanju_nat	1	7935152	0	0.245535714	0.041491841	0.706668882	1.644444444	0.393383148	6.87420787	0.216019206	0.041491841	-0.011752264	0.007354935	0.007354935	0.024838078	0	0	1_7935152
174	285	Sanju_urb	Sanju_nat	1	8127549	0	0.494976203	0.008834445	0.10945905	0.375	0.121804132	1.154517483	0.425968732	0.008834445	-0.011679091	0.048562549	0.048562549	0.02484964	0	0	1_8127549
175	286	Sanju_urb	Sanju_nat	1	8135178	0	0.061507937	0.076923077	1	1.952380952	0.116220318	32.797977628	0.290564562	0.076923077	-0.011675963	0.003491133	0.003491133	0.024850442	0	0	1_8135178
176	287	Sanju_urb	Sanju_nat	1	8137921	0	0.037037037	-0.213851762	1	1.117647059	0.094755086	13.182774692	0.04830468	-0.213851762	-0.011674836	0.007944389	0.007944389	0.02485073	0	0	1_8137921
177	288	Sanju_urb	Sanju_nat	1	8138005	0	0.372818614	0.089991652	0.125715231	2.693877551	0.818258425	8.868807262	0.430377851	0.089991652	-0.011674802	0.044416505	0.044416505	0.024850739	0	0	1_8138005
178	297	Sanju_urb	Sanju_nat	1	10231744	0	0.410714286	0.005574136	0.770918776	1.315151515	0.42461867	4.073357179	0.11897579	0.005574136	-0.010737753	0.003534308	0.003534308	0.024959172	0	0	1_10231744
179	298	Sanju_urb	Sanju_nat	1	10231812	0	0.467757937	0.003507627	0.591404493	1.384615385	0.477376645	4.016031749	0.141329153	0.003507627	-0.010737723	0.005623574	0.005623574	0.024959171	0	0	1_10231812
180	299	Sanju_urb	Sanju_nat	1	10232013	0	0.447916667	0.000255558	0.780699728	1.274725275	0.429672185	3.781777321	0.105416597	0.000255558	-0.010737635	0.002996265	0.002996265	0.024959169	0	0	1_10232013
181	300	Sanju_urb	Sanju_nat	1	10234407	0	0.172619048	0.076923077	0.65513774	2.052631579	0.378117352	11.142827434	0.312311006	0.076923077	-0.010736591	0.011195701	0.011195701	0.024959148	0	0	1_10234407
182	301	Sanju_urb	Sanju_nat	1	10302481	0	0.347222222	0.134945055	0.058423803	3.428571429	1.00677772	11.67596562	0.535113202	0.134945055	-0.010707088	0.064341373	0.064341373	0.024958302	0	0	1_10302481
183	302	Sanju_urb	Sanju_nat	1	10302517	0	0.197916667	-0.133603239	0.085245994	0.195652174	0.022933943	1.669131767	0.708515322	-0.133603239	-0.010707072	0.064327485	0.064327485	0.024958301	0	0	1_10302517
184	303	Sanju_urb	Sanju_nat	1	10302533	0	0.476190476	0.015384615	0.418479806	1.666666667	0.579532867	4.793132426	0.22184875	0.015384615	-0.010707066	0.014141414	0.014141414	0.024958301	0	0	1_10302533
185	304	Sanju_urb	Sanju_nat	1	10302534	0	0.03125	0.384615385	0.34375	3.909090909	0.335692656	45.520780511	0.59207577	0.384615385	-0.010707065	0.03030303	0.03030303	0.024958301	0	0	1_10302534
186	305	Sanju_urb	Sanju_nat	1	10302535	0	0.203595981	0.023492235	0.690929164	1.421052632	0.287819408	7.016172392	0.152610163	0.023492235	-0.010707065	0.003022432	0.003022432	0.024958301	0	0	1_10302535
187	307	Sanju_urb	Sanju_nat	1	10302726	0	0.30952381	0.142011834	0.08903074	3.453333333	0.945850146	12.608245778	0.538238501	0.142011834	-0.010706983	0.058719059	0.058719059	0.024958298	0	0	1_10302726
188	308	Sanju_urb	Sanju_nat	1	10302773	0	0.363841808	-0.06793708	0.0454506	0.131221719	0.015746474	1.093523526	0.881994276	-0.06793708	-0.010706962	0.075717243	0.075717243	0.024958297	0	0	1_10302773
189	309	Sanju_urb	Sanju_nat	1	10302779	0	0.507667901	0.032909134	0.059568555	3.111111111	1.000010526	9.67891047	0.492915522	0.032909134	-0.01070696	0.064464286	0.064464286	0.024958297	0	0	1_10302779
190	310	Sanju_urb	Sanju_nat	1	10304641	0	0.495535714	0.02979903	0.032851431	3.74	1.164706189	12.009552396	0.572871602	0.02979903	-0.010706158	0.081332415	0.081332415	0.024958268	0	0	1_10304641
191	311	Sanju_urb	Sanju_nat	1	10304661	0	0.455314648	-0.005815243	0.091070646	0.300653595	0.085989916	1.051199814	0.521933599	-0.005815243	-0.01070615	0.060442403	0.060442403	0.024958267	0	0	1_10304661
192	312	Sanju_urb	Sanju_nat	1	10305797	0	0.298701299	-0.037009544	0.734966759	0.731092437	0.166571679	3.208805693	0.136027709	-0.037009544	-0.010705661	0.003091787	0.003091787	0.024958249	0	0	1_10305797
193	313	Sanju_urb	Sanju_nat	1	10305830	0	0.508196721	0.00153154	0.305101529	1.765432099	0.61547794	5.063951594	0.246851019	0.00153154	-0.010705647	0.018181818	0.018181818	0.024958249	0	0	1_10305830
194	314	Sanju_urb	Sanju_nat	1	10305885	0	0.063458488	0.10038059	1	2.157894737	0.128016682	36.374241323	0.334030256	0.10038059	-0.010705623	0.004801587	0.004801587	0.024958248	0	0	1_10305885
195	315	Sanju_urb	Sanju_nat	1	10305932	0	0.065536723	-0.176253415	0.527683616	0.536231884	0.052577393	5.468978479	0.270647367	-0.176253415	-0.010705603	0.019963702	0.019963702	0.024958247	0	0	1_10305932
196	316	Sanju_urb	Sanju_nat	1	10305944	0	0.430519481	-0.023546171	0.771799181	0.784090909	0.240503425	2.556298542	0.105633581	-0.023546171	-0.010705597	0.002911736	0.002911736	0.024958247	0	0	1_10305944
197	317	Sanju_urb	Sanju_nat	1	10306097	0	0.404547858	-0.029345177	0.571335968	0.68627451	0.205704711	2.289557199	0.163502132	-0.029345177	-0.010705532	0.006084373	0.006084373	0.024958244	0	0	1_10306097
198	318	Sanju_urb	Sanju_nat	1	10306112	0	0.222222222	0.076923077	0.43025055	2.111111111	0.473367498	9.415074207	0.324511092	0.076923077	-0.010705525	0.01546073	0.01546073	0.024958244	0	0	1_10306112
199	319	Sanju_urb	Sanju_nat	1	10306133	0	0.249350649	0.027777778	0.69833437	1.666666667	0.370367078	7.500066669	0.22184875	0.027777778	-0.010705516	0.00802139	0.00802139	0.024958244	0	0	1_10306133
200	320	Sanju_urb	Sanju_nat	1	10311052	0	0.249350649	-0.096180556	0.416336826	0.314285714	0.035441777	2.786979642	0.502675359	-0.096180556	-0.010703401	0.02109375	0.02109375	0.024958163	0	0	1_10311052
201	321	Sanju_urb	Sanju_nat	1	10311058	0	0.103246753	-0.194549266	0.54978355	0.558823529	0.058037447	5.380728317	0.252725316	-0.194549266	-0.010703398	0.022641509	0.022641509	0.024958163	0	0	1_10311058
202	322	Sanju_urb	Sanju_nat	1	10311061	0	0.194805195	-0.083703704	0.66223196	0.466666667	0.050147471	4.342746963	0.330993219	-0.083703704	-0.010703397	0.008333333	0.008333333	0.024958163	0	0	1_10311061
203	323	Sanju_urb	Sanju_nat	1	10311076	0	0.228450555	0.017082496	1	1.305882353	0.279316276	6.10536823	0.115904053	0.017082496	-0.010703391	0.001862875	0.001862875	0.024958163	0	0	1_10311076
204	324	Sanju_urb	Sanju_nat	1	10311508	0	0.032258065	-0.195845697	1	0.869565217	0.074687359	10.12411842	0.06069784	-0.195845697	-0.010703205	0.009016393	0.009016393	0.024958156	0	0	1_10311508
205	326	Sanju_urb	Sanju_nat	1	10312969	0	0.444209413	-0.015373746	0.095462224	0.333333333	0.095064523	1.168796808	0.477121255	-0.015373746	-0.010702577	0.04987013	0.04987013	0.024958131	0	0	1_10312969
206	328	Sanju_urb	Sanju_nat	1	10313020	0	0.401206637	-0.002805848	0.754167966	1.285714286	0.369481269	4.474005482	0.109144469	-0.002805848	-0.010702555	0.003007519	0.003007519	0.02495813	0	0	1_10313020
207	329	Sanju_urb	Sanju_nat	1	10313059	0	0.396329365	-0.028208337	0.768455537	0.735294118	0.221237411	2.44378849	0.133538908	-0.028208337	-0.010702538	0.003949742	0.003949742	0.02495813	0	0	1_10313059
208	330	Sanju_urb	Sanju_nat	1	10369355	0	0.146329365	0.142633638	0.329223956	3.157894737	0.486359964	20.503947489	0.499397649	0.142633638	-0.01067849	0.024667987	0.024667987	0.024957024	0	0	1_10369355
209	331	Sanju_urb	Sanju_nat	1	10369447	0	0.35536753	-0.035414017	0.752373075	0.666666667	0.181965271	2.442468505	0.176091259	-0.035414017	-0.010678451	0.006087662	0.006087662	0.024957022	0	0	1_10369447
210	332	Sanju_urb	Sanju_nat	1	10369475	0	0.436507937	-0.023776224	0.778179035	0.75	0.240669853	2.337226672	0.124938737	-0.023776224	-0.010678439	0.003856749	0.003856749	0.024957022	0	0	1_10369475
211	333	Sanju_urb	Sanju_nat	1	10369526	0	0.172619048	0.076923077	0.65513774	2.052631579	0.378117352	11.142827434	0.312311006	0.076923077	-0.010678418	0.011195701	0.011195701	0.02495702	0	0	1_10369526
212	334	Sanju_urb	Sanju_nat	1	10380759	0	0.093601269	-0.172978591	0.301956637	0.413043478	0.043460826	3.925487166	0.384004231	-0.172978591	-0.010673654	0.027966102	0.027966102	0.024956761	0	0	1_10380759
213	335	Sanju_urb	Sanju_nat	1	10383985	0	0.380952381	-0.024038462	1	0.828877005	0.246826593	2.78348083	0.081509908	-0.024038462	-0.010672288	0.001443001	0.001443001	0.024956684	0	0	1_10383985
214	336	Sanju_urb	Sanju_nat	1	10383991	0	0.328869048	-0.049773756	0.515111978	0.505263158	0.123407681	2.068678837	0.296482368	-0.049773756	-0.010672285	0.014423485	0.014423485	0.024956684	0	0	1_10383991
215	337	Sanju_urb	Sanju_nat	1	10384004	0	0.507667901	0.010418649	0.278983533	2	0.676864899	5.909598807	0.301029996	0.010418649	-0.010672279	0.025714286	0.025714286	0.024956684	0	0	1_10384004
216	338	Sanju_urb	Sanju_nat	1	10384018	0	0.336858805	0.157280899	0.047877519	4	1.114639116	14.354421777	0.602059991	0.157280899	-0.010672274	0.078671329	0.078671329	0.024956683	0	0	1_10384018
217	339	Sanju_urb	Sanju_nat	1	10384019	0	0.462711864	0.004078396	0.57941637	1.384615385	0.455077687	4.21281864	0.141329153	0.004078396	-0.010672273	0.005494505	0.005494505	0.024956683	0	0	1_10384019
218	340	Sanju_urb	Sanju_nat	1	10389581	0	0.495535714	-0.014553015	1	0.923076923	0.324046918	2.629468014	0.034762106	-0.014553015	-0.01066992	0.000351	0.000351	0.024956548	0	0	1_10389581
219	341	Sanju_urb	Sanju_nat	1	10389632	0	0.289186508	-0.003826362	1	1.111111111	0.286993814	4.301723042	0.045757491	-0.003826362	-0.010669899	0.000363844	0.000363844	0.024956547	0	0	1_10389632
220	342	Sanju_urb	Sanju_nat	1	10389842	0	0.197916667	-0.041064199	1	0.74	0.131489514	4.164590632	0.13076828	-0.041064199	-0.01066981	0.001833588	0.001833588	0.024956542	0	0	1_10389842
221	343	Sanju_urb	Sanju_nat	1	10389925	0	0.197916667	-0.041064199	1	0.74	0.131489514	4.164590632	0.13076828	-0.041064199	-0.010669775	0.001833588	0.001833588	0.02495654	0	0	1_10389925
222	344	Sanju_urb	Sanju_nat	1	10389941	0	0.267857143	-0.032478632	1	0.789473684	0.182738145	3.410720279	0.102662342	-0.032478632	-0.010669768	0.001571268	0.001571268	0.02495654	0	0	1_10389941
223	345	Sanju_urb	Sanju_nat	1	10389965	0	0.41299435	-0.018829622	1	0.920454545	0.285314728	2.969480668	0.035997653	-0.018829622	-0.010669758	0.000320725	0.000320725	0.024956539	0	0	1_10389965
224	346	Sanju_urb	Sanju_nat	1	10395844	0	0.317292438	-0.059907682	0.184777142	0.3	0.059356907	1.516251504	0.522878745	-0.059907682	-0.010667274	0.037121212	0.037121212	0.024956393	0	0	1_10395844
225	347	Sanju_urb	Sanju_nat	1	10395856	0	0.289186508	-0.067159256	0.304386206	0.366666667	0.071857671	1.870982496	0.43572857	-0.067159256	-0.010667269	0.024125103	0.024125103	0.024956392	0	0	1_10395856
226	348	Sanju_urb	Sanju_nat	1	10395865	0	0.03125	-0.201465201	1	0.913043478	0.078494829	10.620424364	0.039508541	-0.201465201	-0.010667265	0.008314437	0.008314437	0.024956392	0	0	1_10395865
227	349	Sanju_urb	Sanju_nat	1	10395880	0	0.476190476	-0.019230769	0.591754168	0.68627451	0.231113442	2.037842102	0.163502132	-0.019230769	-0.010667259	0.007215007	0.007215007	0.024956392	0	0	1_10395880
228	350	Sanju_urb	Sanju_nat	1	10395883	0	0.296668429	-0.070243366	0.078934683	0.142857143	0.016977367	1.202080562	0.84509804	-0.070243366	-0.010667258	0.065629558	0.065629558	0.024956392	0	0	1_10395883
229	351	Sanju_urb	Sanju_nat	1	10395908	0	0.364583333	0.163579278	0.02825909	4.153846154	1.235993987	13.959969106	0.618450408	0.163579278	-0.010667247	0.089106812	0.089106812	0.024956391	0	0	1_10395908
230	352	Sanju_urb	Sanju_nat	1	10395922	0	0.328869048	-0.027497389	1	0.814814815	0.219771273	3.02097346	0.088941083	-0.027497389	-0.010667241	0.001469119	0.001469119	0.024956391	0	0	1_10395922
231	353	Sanju_urb	Sanju_nat	1	10397376	0	0.41299435	-0.035934393	0.375203772	0.519230769	0.144371771	1.867405165	0.284639579	-0.035934393	-0.010666627	0.017099863	0.017099863	0.024956354	0	0	1_10397376
232	354	Sanju_urb	Sanju_nat	1	10397422	0	0.245535714	-0.092773893	0.147414419	0.202380952	0.023600393	1.735481671	0.693830365	-0.092773893	-0.010666608	0.039258385	0.039258385	0.024956353	0	0	1_10397422
233	355	Sanju_urb	Sanju_nat	1	10397433	0	0.245535714	-0.092773893	0.147414419	0.202380952	0.023600393	1.735481671	0.693830365	-0.092773893	-0.010666603	0.039258385	0.039258385	0.024956352	0	0	1_10397433
234	356	Sanju_urb	Sanju_nat	1	10397454	0	0.380952381	-0.024038462	1	0.828877005	0.246826593	2.78348083	0.081509908	-0.024038462	-0.010666594	0.001443001	0.001443001	0.024956352	0	0	1_10397454
235	357	Sanju_urb	Sanju_nat	1	10397460	0	0.380952381	-0.024038462	1	0.828877005	0.246826593	2.78348083	0.081509908	-0.024038462	-0.010666592	0.001443001	0.001443001	0.024956352	0	0	1_10397460
236	358	Sanju_urb	Sanju_nat	1	10397463	0	0.5	-0.010989011	0.436346782	0.628571429	0.218008922	1.812320506	0.201645364	-0.010989011	-0.010666591	0.011612726	0.011612726	0.024956352	0	0	1_10397463
237	359	Sanju_urb	Sanju_nat	1	10397519	0	0.061507937	-0.191066998	0.541666667	0.594202899	0.058388699	6.047010679	0.226065234	-0.191066998	-0.010666567	0.016897081	0.016897081	0.02495635	0	0	1_10397519
238	360	Sanju_urb	Sanju_nat	1	10397531	0	0.03125	-0.201465201	1	0.913043478	0.078494829	10.620424364	0.039508541	-0.201465201	-0.010666562	0.008314437	0.008314437	0.02495635	0	0	1_10397531
239	361	Sanju_urb	Sanju_nat	1	10397550	0	0.507909605	-0.005506952	0.593333034	1.482352941	0.516100497	4.257640239	0.170951619	-0.005506952	-0.010666554	0.008946677	0.008946677	0.024956349	0	0	1_10397550
240	362	Sanju_urb	Sanju_nat	1	10397570	0	0.290381125	-0.039924506	0.009087781	0.106719368	0.012792363	0.890298611	0.971756757	-0.039924506	-0.010666546	0.127314815	0.127314815	0.024956349	0	0	1_10397570
241	363	Sanju_urb	Sanju_nat	1	10397643	0	0.336858805	-0.001279489	1	1.176470588	0.332793002	4.158990834	0.070581074	-0.001279489	-0.010666515	0.001027544	0.001027544	0.024956347	0	0	1_10397643
242	364	Sanju_urb	Sanju_nat	1	10397645	0	0.34519774	-0.008018589	1	1.102941176	0.311007531	3.911414095	0.042552351	-0.008018589	-0.010666514	0.000383715	0.000383715	0.024956347	0	0	1_10397645
243	394	Sanju_urb	Sanju_nat	1	10900591	0	0.290381125	-0.007926829	1	1.111111111	0.275753725	4.477066998	0.045757491	-0.007926829	-0.010467961	0.000378788	0.000378788	0.024929566	0	0	1_10900591
244	420	Sanju_urb	Sanju_nat	1	11264213	0	0.289186508	-0.041826098	0.734605179	0.671052632	0.158863501	2.834582087	0.173243416	-0.041826098	-0.010345309	0.004640871	0.004640871	0.024890758	0	0	1_11264213
245	421	Sanju_urb	Sanju_nat	1	11273346	0	0.455314648	-0.02319434	0.576077522	0.625	0.200719724	1.946121652	0.204119983	-0.02319434	-0.010342494	0.010690529	0.010690529	0.024889552	0	0	1_11273346
246	422	Sanju_urb	Sanju_nat	1	11274686	0	0.146329365	0.017470665	1	1.3	0.200628044	8.423548205	0.113943352	0.017470665	-0.010342082	0.001188642	0.001188642	0.024889374	0	0	1_11274686
247	423	Sanju_urb	Sanju_nat	1	11274734	0	0.508196721	-0.014039118	1	1	0.353279276	2.830621744	0	-0.014039118	-0.010342068	0	0	0.024889368	0	0	1_11274734
248	424	Sanju_urb	Sanju_nat	1	11274894	0	0.490079365	-0.016505761	0.789423519	0.761904762	0.263408557	2.203796543	0.118099312	-0.016505761	-0.010342018	0.003943425	0.003943425	0.024889347	0	0	1_11274894
249	425	Sanju_urb	Sanju_nat	1	11277209	0	0.222222222	-0.054945055	0.70402626	0.6	0.110588737	3.255304369	0.22184875	-0.054945055	-0.010341308	0.005565863	0.005565863	0.024889038	0	0	1_11277209
250	426	Sanju_urb	Sanju_nat	1	11283091	0	0.495535714	-0.014553015	0.597688092	0.691729323	0.239629278	1.996790464	0.160063814	-0.014553015	-0.010339506	0.007284341	0.007284341	0.024888252	0	0	1_11283091
251	427	Sanju_urb	Sanju_nat	1	11283955	0	0.503472222	0.030541872	0.122704623	2.347222222	0.818378341	6.732157837	0.370554208	0.030541872	-0.010339242	0.040129657	0.040129657	0.024888136	0	0	1_11283955
252	429	Sanju_urb	Sanju_nat	1	11284033	0	0.506214689	0.001701591	0.286742289	1.944444444	0.662255324	5.709073318	0.288795539	0.001701591	-0.010339218	0.024692413	0.024692413	0.024888126	0	0	1_11284033
253	438	Sanju_urb	Sanju_nat	1	11626561	0	0.266787659	-0.061948184	0.476086828	0.492063492	0.092131217	2.628061239	0.307978856	-0.061948184	-0.010247149	0.012221029	0.012221029	0.024830558	0	0	1_11626561
254	439	Sanju_urb	Sanju_nat	1	11628795	0	0.483630952	-0.009230769	1	1.125	0.392240507	3.226655531	0.051152522	-0.009230769	-0.010246607	0.000750361	0.000750361	0.02483014	0	0	1_11628795
255	440	Sanju_urb	Sanju_nat	1	11628816	0	0.474352195	-0.002981694	0.784463599	1.285714286	0.441092164	3.74765493	0.109144469	-0.002981694	-0.010246602	0.00342556	0.00342556	0.024830136	0	0	1_11628816
256	458	Sanju_urb	Sanju_nat	1	11844392	0	0.150713908	-0.082877818	0.647306553	0.428571429	0.044879906	4.092554668	0.367976785	-0.082877818	-0.010198951	0.009186603	0.009186603	0.024786053	0	0	1_11844392
257	459	Sanju_urb	Sanju_nat	1	11844416	0	0.336858805	-0.001279489	1	1.176470588	0.332793002	4.158990834	0.070581074	-0.001279489	-0.010198946	0.001027544	0.001027544	0.024786048	0	0	1_11844416
258	460	Sanju_urb	Sanju_nat	1	11849446	0	0.126553672	-0.065979657	1	0.555555556	0.054216788	5.69273811	0.255272505	-0.065979657	-0.010197947	0.004186603	0.004186603	0.024784929	0	0	1_11849446
259	461	Sanju_urb	Sanju_nat	1	11849496	0	0.09077381	0.182849937	0.269825269	4.1	0.350527081	47.956351701	0.612783857	0.182849937	-0.010197937	0.022733187	0.022733187	0.024784918	0	0	1_11849496
260	462	Sanju_urb	Sanju_nat	1	11851287	0	0.063458488	-0.184602704	0.534637758	0.565217391	0.055482999	5.757992634	0.247784484	-0.184602704	-0.010197582	0.018333333	0.018333333	0.024784519	0	0	1_11851287
261	463	Sanju_urb	Sanju_nat	1	11852101	0	0.03125	-0.201465201	1	0.913043478	0.078494829	10.620424364	0.039508541	-0.201465201	-0.010197421	0.008314437	0.008314437	0.024784337	0	0	1_11852101
262	465	Sanju_urb	Sanju_nat	1	11852119	0	0.03125	-0.201465201	1	0.913043478	0.078494829	10.620424364	0.039508541	-0.201465201	-0.010197418	0.008314437	0.008314437	0.024784333	0	0	1_11852119
263	466	Sanju_urb	Sanju_nat	1	11852121	0	0.03125	-0.201465201	1	0.913043478	0.078494829	10.620424364	0.039508541	-0.201465201	-0.010197417	0.008314437	0.008314437	0.024784333	0	0	1_11852121
264	467	Sanju_urb	Sanju_nat	1	11856861	0	0.507440476	-0.00518836	0.437612745	1.588888889	0.559595668	4.511414302	0.201093528	-0.00518836	-0.010196482	0.011886777	0.011886777	0.024783273	0	0	1_11856861
265	468	Sanju_urb	Sanju_nat	1	11858955	0	0.396329365	-0.037450659	0.136716082	0.315789474	0.079736844	1.250651343	0.500602351	-0.037450659	-0.010196071	0.044866689	0.044866689	0.024782804	0	0	1_11858955
266	469	Sanju_urb	Sanju_nat	1	11860040	0	0.410714286	-0.034559643	0.251007769	0.444444444	0.126177489	1.565500044	0.352182518	-0.034559643	-0.010195858	0.025618504	0.025618504	0.02478256	0	0	1_11860040
267	470	Sanju_urb	Sanju_nat	1	11860867	0	0.410714286	-0.034559643	0.251007769	0.444444444	0.126177489	1.565500044	0.352182518	-0.034559643	-0.010195696	0.025618504	0.025618504	0.024782374	0	0	1_11860867
268	471	Sanju_urb	Sanju_nat	1	11860894	0	0.418826018	-0.029678586	0.243378286	0.412698413	0.116675622	1.459773484	0.384367201	-0.029678586	-0.010195691	0.031427916	0.031427916	0.024782368	0	0	1_11860894
269	472	Sanju_urb	Sanju_nat	1	11860951	0	0.418826018	-0.029678586	0.243378286	0.412698413	0.116675622	1.459773484	0.384367201	-0.029678586	-0.01019568	0.031427916	0.031427916	0.024782356	0	0	1_11860951
270	473	Sanju_urb	Sanju_nat	1	11860990	0	0.418826018	-0.029678586	0.243378286	0.412698413	0.116675622	1.459773484	0.384367201	-0.029678586	-0.010195672	0.031427916	0.031427916	0.024782347	0	0	1_11860990
271	474	Sanju_urb	Sanju_nat	1	11868069	0	0.267857143	-0.032478632	1	0.789473684	0.182738145	3.410720279	0.102662342	-0.032478632	-0.010194291	0.001571268	0.001571268	0.024780752	0	0	1_11868069
272	475	Sanju_urb	Sanju_nat	1	11868090	0	0.508441558	-0.014578077	0.784908407	0.818181818	0.273227585	2.45005089	0.087150176	-0.014578077	-0.010194287	0.002298851	0.002298851	0.024780747	0	0	1_11868090
273	476	Sanju_urb	Sanju_nat	1	11868094	0	0.50877193	-0.01027146	0.782811997	1.358024691	0.457959172	4.027064364	0.132907666	-0.01027146	-0.010194286	0.005263158	0.005263158	0.024780746	0	0	1_11868094
274	477	Sanju_urb	Sanju_nat	1	11868141	0	0.130671506	-0.066589237	1	0.523809524	0.051045694	5.375113853	0.28082661	-0.066589237	-0.010194277	0.005260943	0.005260943	0.024780736	0	0	1_11868141
275	478	Sanju_urb	Sanju_nat	1	12009037	0	0.372466806	0.009057385	0.740042728	1.346153846	0.368111233	4.922778807	0.129094696	0.009057385	-0.010168983	0.003752345	0.003752345	0.024747254	0	0	1_12009037
276	492	Sanju_urb	Sanju_nat	1	12640934	0	0.424107143	-0.021322537	0.048978784	0.256578947	0.065349262	1.007398623	0.590778981	-0.021322537	-0.010110444	0.064651528	0.064651528	0.024554199	0	0	1_12640934
277	493	Sanju_urb	Sanju_nat	1	12640940	0	0.424107143	-0.021322537	0.048978784	0.256578947	0.065349262	1.007398623	0.590778981	-0.021322537	-0.010110444	0.064651528	0.064651528	0.024554197	0	0	1_12640940
278	494	Sanju_urb	Sanju_nat	1	12640949	0	0.424107143	-0.021322537	0.048978784	0.256578947	0.065349262	1.007398623	0.590778981	-0.021322537	-0.010110444	0.064651528	0.064651528	0.024554194	0	0	1_12640949
279	495	Sanju_urb	Sanju_nat	1	12640967	0	0.495535714	0.02979903	0.032851431	3.74	1.164706189	12.009552396	0.572871602	0.02979903	-0.010110444	0.081332415	0.081332415	0.024554187	0	0	1_12640967
280	496	Sanju_urb	Sanju_nat	1	12641807	0	0.424107143	-0.021322537	0.048978784	0.256578947	0.065349262	1.007398623	0.590778981	-0.021322537	-0.010110429	0.064651528	0.064651528	0.024553882	0	0	1_12641807
281	497	Sanju_urb	Sanju_nat	1	12641864	0	0.495535714	0.02979903	0.032851431	3.74	1.164706189	12.009552396	0.572871602	0.02979903	-0.010110428	0.081332415	0.081332415	0.024553861	0	0	1_12641864
282	498	Sanju_urb	Sanju_nat	1	12641890	0	0.424107143	-0.021322537	0.048978784	0.256578947	0.065349262	1.007398623	0.590778981	-0.021322537	-0.010110427	0.064651528	0.064651528	0.024553852	0	0	1_12641890
283	499	Sanju_urb	Sanju_nat	1	12641891	0	0.424107143	-0.021322537	0.048978784	0.256578947	0.065349262	1.007398623	0.590778981	-0.021322537	-0.010110427	0.064651528	0.064651528	0.024553851	0	0	1_12641891
284	500	Sanju_urb	Sanju_nat	1	12643049	0	0.325423729	-0.06443299	0.198097837	0.333333333	0.065520044	1.695833893	0.477121255	-0.06443299	-0.010110407	0.03125	0.03125	0.02455343	0	0	1_12643049
285	501	Sanju_urb	Sanju_nat	1	12643051	0	0.325423729	-0.06443299	0.198097837	0.333333333	0.065520044	1.695833893	0.477121255	-0.06443299	-0.010110407	0.03125	0.03125	0.024553429	0	0	1_12643051
286	502	Sanju_urb	Sanju_nat	1	12644286	0	0.267857143	-0.066666667	0.472384937	0.425	0.082029261	2.201958147	0.37161107	-0.066666667	-0.010110386	0.016963284	0.016963284	0.02455298	0	0	1_12644286
287	503	Sanju_urb	Sanju_nat	1	12644668	0	0.347222222	-0.04967033	0.345693272	0.444976077	0.109891344	1.801813513	0.351663338	-0.04967033	-0.01011038	0.020803958	0.020803958	0.024552841	0	0	1_12644668
288	504	Sanju_urb	Sanju_nat	1	12644695	0	0.328869048	0.106160808	0.114120697	2.8	0.80563288	9.731479676	0.447158031	0.106160808	-0.01011038	0.042839513	0.042839513	0.024552831	0	0	1_12644695
289	505	Sanju_urb	Sanju_nat	1	12644713	0	0.347222222	-0.04967033	0.345693272	0.444976077	0.109891344	1.801813513	0.351663338	-0.04967033	-0.010110379	0.020803958	0.020803958	0.024552824	0	0	1_12644713
290	506	Sanju_urb	Sanju_nat	1	12645298	0	0.347222222	-0.04967033	0.345693272	0.444976077	0.109891344	1.801813513	0.351663338	-0.04967033	-0.01011037	0.020803958	0.020803958	0.024552611	0	0	1_12645298
291	507	Sanju_urb	Sanju_nat	1	12645313	0	0.507440476	-0.00518836	0.600184958	1.452631579	0.515444342	4.093824164	0.162155481	-0.00518836	-0.010110369	0.007824369	0.007824369	0.024552606	0	0	1_12645313
292	508	Sanju_urb	Sanju_nat	1	12645340	0	0.35536753	-0.046547501	0.341811074	0.416267943	0.102488291	1.690719963	0.380627033	-0.046547501	-0.010110369	0.025169102	0.025169102	0.024552596	0	0	1_12645340
293	509	Sanju_urb	Sanju_nat	1	12645361	0	0.35536753	-0.046547501	0.341811074	0.416267943	0.102488291	1.690719963	0.380627033	-0.046547501	-0.010110369	0.025169102	0.025169102	0.024552588	0	0	1_12645361
294	510	Sanju_urb	Sanju_nat	1	12645364	0	0.347222222	-0.04967033	0.345693272	0.444976077	0.109891344	1.801813513	0.351663338	-0.04967033	-0.010110368	0.020803958	0.020803958	0.024552587	0	0	1_12645364
295	511	Sanju_urb	Sanju_nat	1	12645847	0	0.119047619	-0.061538462	1	0.619047619	0.060559378	6.328003457	0.208275942	-0.061538462	-0.010110361	0.002597403	0.002597403	0.024552411	0	0	1_12645847
296	512	Sanju_urb	Sanju_nat	1	12645859	0	0.347222222	-0.04967033	0.345693272	0.444976077	0.109891344	1.801813513	0.351663338	-0.04967033	-0.01011036	0.020803958	0.020803958	0.024552407	0	0	1_12645859
297	513	Sanju_urb	Sanju_nat	1	12645880	0	0.507440476	-0.00518836	0.600184958	1.452631579	0.515444342	4.093824164	0.162155481	-0.00518836	-0.01011036	0.007824369	0.007824369	0.024552399	0	0	1_12645880
298	514	Sanju_urb	Sanju_nat	1	12645937	0	0.347222222	0.076923077	0.207944487	2.333333333	0.69597579	7.822749757	0.367976785	0.076923077	-0.010110359	0.03030303	0.03030303	0.024552378	0	0	1_12645937
299	516	Sanju_urb	Sanju_nat	1	12800383	0	0.435571688	0.033333333	0.372901727	1.866666667	0.591262668	5.893225854	0.271066772	0.033333333	-0.010110783	0.019766082	0.019766082	0.024493827	0	0	1_12800383
300	518	Sanju_urb	Sanju_nat	1	13551330	0	0.096610169	0.199674444	0.255406195	4.333333333	0.368513674	50.955443794	0.636822098	0.199674444	-0.010199728	0.026315789	0.026315789	0.024142694	0	0	1_13551330
301	520	Sanju_urb	Sanju_nat	1	13555894	0	0.372655777	-0.03371097	0.75082843	0.7	0.188459608	2.600026631	0.15490196	-0.03371097	-0.010200716	0.004921394	0.004921394	0.024140218	0	0	1_13555894
302	522	Sanju_urb	Sanju_nat	1	13563955	0	0.35536753	-0.035414017	0.752373075	0.666666667	0.181965271	2.442468505	0.176091259	-0.035414017	-0.010202476	0.006087662	0.006087662	0.024135833	0	0	1_13563955
303	523	Sanju_urb	Sanju_nat	1	13572567	0	0.328869048	0.050469892	0.342618522	1.875	0.542305289	6.48274149	0.273001272	0.050469892	-0.010204375	0.015677133	0.015677133	0.024131134	0	0	1_13572567
304	586	Sanju_urb	Sanju_nat	1	20488019	0	0.146329365	0.017470665	1	1.3	0.200628044	8.423548205	0.113943352	0.017470665	-0.01428989	0.001188642	0.001188642	0.018583555	0	0	1_20488019
305	587	Sanju_urb	Sanju_nat	1	20491219	0	0.410714286	-0.034559643	0.251007769	0.444444444	0.126177489	1.565500044	0.352182518	-0.034559643	-0.01429114	0.025618504	0.025618504	0.01858189	0	0	1_20491219
306	588	Sanju_urb	Sanju_nat	1	20491297	0	0.328869048	0.00591716	0.751713965	1.25	0.354583756	4.406575243	0.096910013	0.00591716	-0.014291171	0.001887002	0.001887002	0.018581849	0	0	1_20491297
307	589	Sanju_urb	Sanju_nat	1	20491300	0	0.436507937	0.039160839	0.264484087	1.951048951	0.653752041	5.822684706	0.290268166	0.039160839	-0.014291172	0.02274695	0.02274695	0.018581848	0	0	1_20491300
308	590	Sanju_urb	Sanju_nat	1	20497730	0	0.09077381	-0.018915511	1	0.952380952	0.081535995	11.124282884	0.021189299	-0.018915511	-0.014293681	2.3656e-05	2.3656e-05	0.018578507	0	0	1_20497730
309	591	Sanju_urb	Sanju_nat	1	20499530	0	0.489159175	-0.013062796	1	1.038461538	0.359964613	2.995856618	0.016390416	-0.013062796	-0.014294382	7.8624e-05	7.8624e-05	0.018577573	0	0	1_20499530
310	592	Sanju_urb	Sanju_nat	1	20501984	0	0.172619048	0.076923077	0.65513774	2.052631579	0.378117352	11.142827434	0.312311006	0.076923077	-0.014295338	0.011195701	0.011195701	0.0185763	0	0	1_20501984
311	593	Sanju_urb	Sanju_nat	1	20506050	0	0.410714286	-0.016722408	1	0.9375	0.296067621	2.968599694	0.028028724	-0.016722408	-0.01429692	0.000188218	0.000188218	0.018574194	0	0	1_20506050
312	594	Sanju_urb	Sanju_nat	1	20506142	0	0.410714286	-0.016722408	1	0.9375	0.296067621	2.968599694	0.028028724	-0.016722408	-0.014296956	0.000188218	0.000188218	0.018574146	0	0	1_20506142
313	595	Sanju_urb	Sanju_nat	1	20506498	0	0.436507937	-0.011188811	1	1.041025641	0.342958314	3.159959507	0.017461427	-0.011188811	-0.014297094	7.8709e-05	7.8709e-05	0.018573962	0	0	1_20506498
314	596	Sanju_urb	Sanju_nat	1	20506500	0	0.396329365	-0.009723693	1	1.056818182	0.330169699	3.382698875	0.024000276	-0.009723693	-0.014297095	0.000135451	0.000135451	0.018573961	0	0	1_20506500
315	597	Sanju_urb	Sanju_nat	1	20506543	0	0.474352195	-0.002981694	0.784463599	1.285714286	0.441092164	3.74765493	0.109144469	-0.002981694	-0.014297112	0.00342556	0.00342556	0.018573939	0	0	1_20506543
316	599	Sanju_urb	Sanju_nat	1	20674019	0	0.172619048	-0.018567639	1	0.95	0.159937718	5.642821532	0.022276395	-0.018567639	-0.014360586	4.9759e-05	4.9759e-05	0.018489551	0	0	1_20674019
317	600	Sanju_urb	Sanju_nat	1	20674985	0	0.035714286	-0.213333333	1	1.176470588	0.099844424	13.862397045	0.070581074	-0.213333333	-0.014360943	0.007272727	0.007272727	0.018489077	0	0	1_20674985
318	601	Sanju_urb	Sanju_nat	1	20680591	0	0.061507937	-0.191066998	0.541666667	0.594202899	0.058388699	6.047010679	0.226065234	-0.191066998	-0.014363012	0.016897081	0.016897081	0.018486332	0	0	1_20680591
319	602	Sanju_urb	Sanju_nat	1	20680853	0	0.215970962	0.030395137	0.6828161	1.5	0.300971112	7.47580054	0.176091259	0.030395137	-0.014363108	0.004260652	0.004260652	0.018486204	0	0	1_20680853
320	603	Sanju_urb	Sanju_nat	1	20680894	0	0.172619048	0.076923077	0.65513774	2.052631579	0.378117352	11.142827434	0.312311006	0.076923077	-0.014363123	0.011195701	0.011195701	0.018486184	0	0	1_20680894
321	604	Sanju_urb	Sanju_nat	1	20680918	0	0.172619048	0.076923077	0.65513774	2.052631579	0.378117352	11.142827434	0.312311006	0.076923077	-0.014363132	0.011195701	0.011195701	0.018486172	0	0	1_20680918
322	605	Sanju_urb	Sanju_nat	1	20680983	0	0.328869048	-0.027497389	1	0.814814815	0.219771273	3.02097346	0.088941083	-0.027497389	-0.014363156	0.001469119	0.001469119	0.018486141	0	0	1_20680983
323	612	Sanju_urb	Sanju_nat	1	20771919	0	0.389212057	-0.026700856	0.768618104	0.77540107	0.230090397	2.613089585	0.110473604	-0.026700856	-0.014396231	0.002723567	0.002723567	0.018442332	0	0	1_20771919
324	613	Sanju_urb	Sanju_nat	1	20771973	0	0.183050847	-0.087913395	0.399912332	0.314285714	0.034281857	2.881276537	0.502675359	-0.087913395	-0.014396251	0.019138756	0.019138756	0.018442306	0	0	1_20771973
325	615	Sanju_urb	Sanju_nat	1	21384611	0	0.130671506	0.074468085	0.602328706	2	0.260048923	15.381721056	0.301029996	0.074468085	-0.014597174	0.007894737	0.007894737	0.018174245	0	0	1_21384611
326	616	Sanju_urb	Sanju_nat	1	21384775	0	0.333938294	0.04995573	0.485919331	1.813186813	0.486828381	6.753193826	0.258442552	0.04995573	-0.014597225	0.01377818	0.01377818	0.018174183	0	0	1_21384775
327	617	Sanju_urb	Sanju_nat	1	21385568	0	0.099818512	0.181044487	0.270935961	4.111111111	0.349238175	48.394579389	0.613959215	0.181044487	-0.014597472	0.025007974	0.025007974	0.018173885	0	0	1_21385568
328	618	Sanju_urb	Sanju_nat	1	21385797	0	0.119047619	0.076923077	0.602503085	2	0.262101336	15.261272849	0.301029996	0.076923077	-0.014597543	0.007215007	0.007215007	0.018173799	0	0	1_21385797
329	628	Sanju_urb	Sanju_nat	1	21403237	0	0.061507937	-0.191066998	0.541666667	0.594202899	0.058388699	6.047010679	0.226065234	-0.191066998	-0.014602969	0.016897081	0.016897081	0.018167261	0	0	1_21403237
330	640	Sanju_urb	Sanju_nat	1	22014751	0	0.418826018	0.054945266	0.236273738	2.133333333	0.680804311	6.684903482	0.329058719	0.054945266	-0.014781497	0.027801828	0.027801828	0.01796447	0	0	1_22014751
331	641	Sanju_urb	Sanju_nat	1	22014768	0	0.222222222	-0.054945055	0.70402626	0.6	0.110588737	3.255304369	0.22184875	-0.054945055	-0.014781501	0.005565863	0.005565863	0.017964465	0	0	1_22014768
332	642	Sanju_urb	Sanju_nat	1	22017322	0	0.372818614	0.129729876	0.060319545	3.333333333	0.996133729	11.154236411	0.522878745	0.129729876	-0.014782209	0.064869976	0.064869976	0.017963722	0	0	1_22017322
333	643	Sanju_urb	Sanju_nat	1	22017325	0	0.372818614	0.129729876	0.060319545	3.333333333	0.996133729	11.154236411	0.522878745	0.129729876	-0.01478221	0.064869976	0.064869976	0.017963721	0	0	1_22017325
334	644	Sanju_urb	Sanju_nat	1	22021300	0	0.150713908	0.034092844	1	1.444444444	0.221652609	9.413016879	0.159700843	0.034092844	-0.014783311	0.002406015	0.002406015	0.017962565	0	0	1_22021300
335	645	Sanju_urb	Sanju_nat	1	22021372	0	0.342857143	-0.024390244	1	0.875	0.227222262	3.369498187	0.057991947	-0.024390244	-0.014783331	0.000673401	0.000673401	0.017962544	0	0	1_22021372
336	649	Sanju_urb	Sanju_nat	1	22361492	0	0.106918239	0.261310843	0.20641832	5.285714286	0.443516136	62.993819776	0.723103684	0.261310843	-0.014833143	0.03869969	0.03869969	0.017892059	0	0	1_22361492
337	651	Sanju_urb	Sanju_nat	1	22514251	0	0.503472222	-0.005835544	0.428301773	1.75	0.607195057	5.043684006	0.243038049	-0.005835544	-0.014869881	0.0169279	0.0169279	0.017857379	0	0	1_22514251
338	652	Sanju_urb	Sanju_nat	1	22540664	0	0.222727273	0.019910403	0.691146589	1.411764706	0.282645339	7.051521153	0.14976232	0.019910403	-0.014876177	0.003174603	0.003174603	0.017851669	0	0	1_22540664
339	654	Sanju_urb	Sanju_nat	1	22540843	0	0.266787659	0.038789984	0.704459236	1.65	0.389357243	6.992293196	0.217483944	0.038789984	-0.014876219	0.008067789	0.008067789	0.01785163	0	0	1_22540843
340	656	Sanju_urb	Sanju_nat	1	22541116	0	0.096610169	-0.030654795	1	0.857142857	0.073223343	10.033601926	0.06694679	-0.030654795	-0.014876284	0.000251826	0.000251826	0.017851572	0	0	1_22541116
341	659	Sanju_urb	Sanju_nat	1	22541347	0	0.16031458	-0.079468805	0.640048397	0.380952381	0.039775588	3.648587554	0.419129308	-0.079468805	-0.014876339	0.012883553	0.012883553	0.017851522	0	0	1_22541347
342	660	Sanju_urb	Sanju_nat	1	22541531	0	0.432046536	-0.027932643	0.395181284	0.546218487	0.166146823	1.795728806	0.262633605	-0.027932643	-0.014876383	0.016223434	0.016223434	0.017851483	0	0	1_22541531
343	661	Sanju_urb	Sanju_nat	1	22541661	0	0.03125	0.384615385	0.34375	3.909090909	0.335692656	45.520780511	0.59207577	0.384615385	-0.014876414	0.03030303	0.03030303	0.017851455	0	0	1_22541661
344	662	Sanju_urb	Sanju_nat	1	22541699	0	0.347222222	-0.04967033	0.345693272	0.444976077	0.109891344	1.801813513	0.351663338	-0.04967033	-0.014876423	0.020803958	0.020803958	0.017851447	0	0	1_22541699
345	663	Sanju_urb	Sanju_nat	1	22541700	0	0.436507937	-0.023776224	0.155958776	0.361111111	0.103494173	1.259986243	0.442359148	-0.023776224	-0.014876423	0.041637151	0.041637151	0.017851447	0	0	1_22541700
346	664	Sanju_urb	Sanju_nat	1	22541750	0	0.171208945	-0.068539988	0.396175822	0.333333333	0.034671913	3.204643227	0.477121255	-0.068539988	-0.014876435	0.018181818	0.018181818	0.017851436	0	0	1_22541750
347	665	Sanju_urb	Sanju_nat	1	22541763	0	0.034482759	-0.178861789	1	0.782608696	0.067072738	9.131524757	0.106455331	-0.178861789	-0.014876438	0.010721248	0.010721248	0.017851433	0	0	1_22541763
348	667	Sanju_urb	Sanju_nat	1	22541863	0	0.103246753	-0.027611597	1	0.894736842	0.076039677	10.528109052	0.04830468	-0.027611597	-0.014876462	0.000139762	0.000139762	0.017851412	0	0	1_22541863
349	668	Sanju_urb	Sanju_nat	1	22541865	0	0.317292438	-0.04743818	0.512295092	0.543859649	0.130671477	2.263564508	0.264513162	-0.04743818	-0.014876463	0.011522727	0.011522727	0.017851411	0	0	1_22541865
350	669	Sanju_urb	Sanju_nat	1	22541872	0	0.119047619	-0.061538462	1	0.619047619	0.060559378	6.328003457	0.208275942	-0.061538462	-0.014876464	0.002597403	0.002597403	0.01785141	0	0	1_22541872
351	671	Sanju_urb	Sanju_nat	1	22542165	0	0.03125	0.384615385	0.34375	3.909090909	0.335692656	45.520780511	0.59207577	0.384615385	-0.014876534	0.03030303	0.03030303	0.017851347	0	0	1_22542165
352	673	Sanju_urb	Sanju_nat	1	22542251	0	0.282485876	-0.065649485	0.47143546	0.444444444	0.085046749	2.322615102	0.352182518	-0.065649485	-0.014876555	0.016	0.016	0.017851328	0	0	1_22542251
353	674	Sanju_urb	Sanju_nat	1	22542293	0	0.503472222	-0.005835544	0.428301773	1.75	0.607195057	5.043684006	0.243038049	-0.005835544	-0.014876565	0.0169279	0.0169279	0.017851319	0	0	1_22542293
354	675	Sanju_urb	Sanju_nat	1	22542305	0	0.222222222	0.076923077	0.43025055	2.111111111	0.473367498	9.415074207	0.324511092	0.076923077	-0.014876567	0.01546073	0.01546073	0.017851317	0	0	1_22542305
355	676	Sanju_urb	Sanju_nat	1	22542325	0	0.444209413	-0.024280533	0.583043385	0.696428571	0.222446145	2.180360354	0.15712342	-0.024280533	-0.014876572	0.006255411	0.006255411	0.017851313	0	0	1_22542325
356	677	Sanju_urb	Sanju_nat	1	22542896	0	0.03125	-0.201465201	1	0.913043478	0.078494829	10.620424364	0.039508541	-0.201465201	-0.014876708	0.008314437	0.008314437	0.01785119	0	0	1_22542896
357	680	Sanju_urb	Sanju_nat	1	22543316	0	0.252247488	-0.062652541	0.471353586	0.471428571	0.089032959	2.496209263	0.3265841	-0.062652541	-0.014876808	0.01304555	0.01304555	0.0178511	0	0	1_22543316
358	682	Sanju_urb	Sanju_nat	1	22592275	0	0.30952381	-0.047337278	0.520787088	0.578947368	0.139469027	2.403257997	0.237360916	-0.047337278	-0.014888439	0.008991009	0.008991009	0.017840752	0	0	1_22592275
359	687	Sanju_urb	Sanju_nat	1	22606370	0	0.172619048	-0.145888594	0.085714987	0.229813665	0.026529977	1.990741315	0.638624152	-0.145888594	-0.014891779	0.054187192	0.054187192	0.017837825	0	0	1_22606370
360	688	Sanju_urb	Sanju_nat	1	22607463	0	0.455314648	0.046322049	0.172258972	2.196969697	0.739370111	6.528091653	0.341824067	0.046322049	-0.014892038	0.032947946	0.032947946	0.017837599	0	0	1_22607463
361	689	Sanju_urb	Sanju_nat	1	22607466	0	0.444209413	0.064787339	0.15500033	2.5	0.829723407	7.532630692	0.397940009	0.064787339	-0.014892039	0.043831169	0.043831169	0.017837599	0	0	1_22607466
362	690	Sanju_urb	Sanju_nat	1	22607475	0	0.444209413	0.064787339	0.15500033	2.5	0.829723407	7.532630692	0.397940009	0.064787339	-0.014892041	0.043831169	0.043831169	0.017837597	0	0	1_22607475
363	691	Sanju_urb	Sanju_nat	1	22607487	0	0.381355932	-0.02474423	1	0.823529412	0.240442087	2.820640515	0.084320886	-0.02474423	-0.014892044	0.001594896	0.001594896	0.017837594	0	0	1_22607487
364	692	Sanju_urb	Sanju_nat	1	22607512	0	0.146329365	0.142633638	0.329223956	3.157894737	0.486359964	20.503947489	0.499397649	0.142633638	-0.01489205	0.024667987	0.024667987	0.017837589	0	0	1_22607512
365	697	Sanju_urb	Sanju_nat	1	22626010	0	0.033333333	-0.188436831	1	0.826086957	0.07087999	9.62781823	0.082974235	-0.188436831	-0.014896428	0.009812667	0.009812667	0.017833786	0	0	1_22626010
366	699	Sanju_urb	Sanju_nat	1	22627175	0	0.03125	-0.201465201	1	0.913043478	0.078494829	10.620424364	0.039508541	-0.201465201	-0.014896704	0.008314437	0.008314437	0.017833548	0	0	1_22627175
367	701	Sanju_urb	Sanju_nat	1	22629058	0	0.03125	-0.201465201	1	0.913043478	0.078494829	10.620424364	0.039508541	-0.201465201	-0.014897149	0.008314437	0.008314437	0.017833164	0	0	1_22629058
368	702	Sanju_urb	Sanju_nat	1	22629828	0	0.03125	-0.201465201	1	0.913043478	0.078494829	10.620424364	0.039508541	-0.201465201	-0.014897331	0.008314437	0.008314437	0.017833006	0	0	1_22629828
369	703	Sanju_urb	Sanju_nat	1	22629831	0	0.03125	-0.201465201	1	0.913043478	0.078494829	10.620424364	0.039508541	-0.201465201	-0.014897332	0.008314437	0.008314437	0.017833006	0	0	1_22629831
370	704	Sanju_urb	Sanju_nat	1	22629833	0	0.172619048	-0.145888594	0.085714987	0.229813665	0.026529977	1.990741315	0.638624152	-0.145888594	-0.014897333	0.054187192	0.054187192	0.017833005	0	0	1_22629833
371	705	Sanju_urb	Sanju_nat	1	22629873	0	0.119047619	-0.169230769	0.289474264	0.339130435	0.03727575	3.085369217	0.469633233	-0.169230769	-0.014897342	0.034920635	0.034920635	0.017832997	0	0	1_22629873
372	706	Sanju_urb	Sanju_nat	1	22629888	0	0.146329365	-0.157757497	0.155319055	0.275362319	0.031144609	2.434591733	0.56009549	-0.157757497	-0.014897346	0.044390638	0.044390638	0.017832994	0	0	1_22629888
373	707	Sanju_urb	Sanju_nat	1	22630847	0	0.197916667	-0.096587623	0.406202683	0.285714286	0.032156462	2.538608042	0.544068044	-0.096587623	-0.014897572	0.021970511	0.021970511	0.017832799	0	0	1_22630847
374	708	Sanju_urb	Sanju_nat	1	22630876	0	0.494976203	-0.007152096	0.789591554	1.25	0.437014297	3.575397898	0.096910013	-0.007152096	-0.014897579	0.002797203	0.002797203	0.017832793	0	0	1_22630876
375	709	Sanju_urb	Sanju_nat	1	22630903	0	0.197916667	-0.096587623	0.406202683	0.285714286	0.032156462	2.538608042	0.544068044	-0.096587623	-0.014897586	0.021970511	0.021970511	0.017832787	0	0	1_22630903
376	710	Sanju_urb	Sanju_nat	1	22632055	0	0.296668429	-0.043570634	0.731683384	0.631578947	0.149152932	2.674382328	0.199572355	-0.043570634	-0.014897858	0.006352293	0.006352293	0.017832552	0	0	1_22632055
377	729	Sanju_urb	Sanju_nat	1	22732932	0	0.328869048	-0.060911939	0.025312905	0.119047619	0.014362821	0.986737636	0.924279286	-0.060911939	-0.014926921	0.080448963	0.080448963	0.017811778	0	0	1_22732932
378	730	Sanju_urb	Sanju_nat	1	22732986	0	0.336858805	-0.048260345	0.348064279	0.473684211	0.115367051	1.944894397	0.324511092	-0.048260345	-0.014926933	0.017839304	0.017839304	0.017811767	0	0	1_22732986
379	731	Sanju_urb	Sanju_nat	1	22733866	0	0.30952381	-0.071005917	0.044856916	0.134199134	0.01609564	1.118899746	0.872250286	-0.071005917	-0.014927143	0.069375069	0.069375069	0.017811598	0	0	1_22733866
380	732	Sanju_urb	Sanju_nat	1	22733920	0	0.09077381	-0.180327869	0.545362903	0.434782609	0.045799629	4.127455215	0.361727836	-0.180327869	-0.014927156	0.025761124	0.025761124	0.017811588	0	0	1_22733920
381	733	Sanju_urb	Sanju_nat	1	22733953	0	0.061507937	0.076923077	1	1.952380952	0.116220318	32.797977628	0.290564562	0.076923077	-0.014927164	0.003491133	0.003491133	0.017811581	0	0	1_22733953
382	734	Sanju_urb	Sanju_nat	1	22735458	0	0.033333333	0.49704142	0.3	4.777777778	0.407066232	56.077263797	0.679225946	0.49704142	-0.014927523	0.039548023	0.039548023	0.017811292	0	0	1_22735458
383	735	Sanju_urb	Sanju_nat	1	22742878	0	0.404547858	0.044004836	0.372420702	1.968253968	0.627896611	6.169843274	0.294081136	0.044004836	-0.014929291	0.022109329	0.022109329	0.017809868	0	0	1_22742878
384	745	Sanju_urb	Sanju_nat	1	22860690	0	0.139762404	0.047270306	0.621566414	1.777777778	0.230400725	13.717377944	0.249877473	0.047270306	-0.014950609	0.005764706	0.005764706	0.017788292	0	0	1_22860690
385	746	Sanju_urb	Sanju_nat	1	22862664	0	0.493647913	0.010951189	0.405305582	1.714285714	0.572513015	5.133115638	0.234083206	0.010951189	-0.014951086	0.016124871	0.016124871	0.017787941	0	0	1_22862664
386	747	Sanju_urb	Sanju_nat	1	22862697	0	0.177683765	0.064787339	0.65658796	1.947368421	0.358162886	10.588042235	0.289448123	0.064787339	-0.014951094	0.009862013	0.009862013	0.017787935	0	0	1_22862697
387	748	Sanju_urb	Sanju_nat	1	22864268	0	0.459770115	0.006270997	0.040364839	0.21799308	0.05462417	0.869962554	0.661557293	0.006270997	-0.014951473	0.088427978	0.088427978	0.017787656	0	0	1_22864268
388	749	Sanju_urb	Sanju_nat	1	22864340	0	0.381355932	0.004383081	0.753759901	1.230769231	0.351841759	4.305324371	0.09017663	0.004383081	-0.014951491	0.001763668	0.001763668	0.017787643	0	0	1_22864340
389	750	Sanju_urb	Sanju_nat	1	23121035	0	0.352201258	0.015818432	0.517275536	1.625	0.446572815	5.91308945	0.210853365	0.015818432	-0.015007482	0.010146104	0.010146104	0.01774844	0	0	1_23121035
390	751	Sanju_urb	Sanju_nat	1	23121194	0	0.447916667	-0.016100179	1	0.933333333	0.309763405	2.812182125	0.029963223	-0.016100179	-0.015007521	0.000234907	0.000234907	0.017748416	0	0	1_23121194
391	752	Sanju_urb	Sanju_nat	1	23121252	0	0.458333333	-0.018981019	0.789624739	0.84	0.280466402	2.515809366	0.075720714	-0.018981019	-0.015007535	0.001517963	0.001517963	0.017748407	0	0	1_23121252
392	753	Sanju_urb	Sanju_nat	1	23121314	0	0.458333333	-0.006993007	1	1.142857143	0.388145111	3.365036453	0.057991947	-0.006993007	-0.01500755	0.000918274	0.000918274	0.017748398	0	0	1_23121314
393	754	Sanju_urb	Sanju_nat	1	23121332	0	0.5	-0.014652015	0.795564085	0.83805668	0.294802182	2.382407733	0.076726608	-0.014652015	-0.015007555	0.001717859	0.001717859	0.017748395	0	0	1_23121332
394	755	Sanju_urb	Sanju_nat	1	23121520	0	0.396329365	-0.028208337	0.768455537	0.735294118	0.221237411	2.44378849	0.133538908	-0.028208337	-0.015007601	0.003949742	0.003949742	0.017748367	0	0	1_23121520
395	756	Sanju_urb	Sanju_nat	1	23121524	0	0.495535714	-0.014553015	1	0.923076923	0.324046918	2.629468014	0.034762106	-0.014553015	-0.015007602	0.000351	0.000351	0.017748366	0	0	1_23121524
396	757	Sanju_urb	Sanju_nat	1	23121527	0	0.495535714	-0.014553015	1	0.923076923	0.324046918	2.629468014	0.034762106	-0.014553015	-0.015007602	0.000351	0.000351	0.017748366	0	0	1_23121527
397	758	Sanju_urb	Sanju_nat	1	23123144	0	0.328869048	-0.027497389	1	0.814814815	0.219771273	3.02097346	0.088941083	-0.027497389	-0.015007999	0.001469119	0.001469119	0.017748122	0	0	1_23123144
398	759	Sanju_urb	Sanju_nat	1	23123156	0	0.396329365	-0.009723693	1	1.056818182	0.330169699	3.382698875	0.024000276	-0.009723693	-0.015008002	0.000135451	0.000135451	0.01774812	0	0	1_23123156
399	760	Sanju_urb	Sanju_nat	1	23123198	0	0.34519774	-0.008018589	1	1.102941176	0.311007531	3.911414095	0.042552351	-0.008018589	-0.015008013	0.000383715	0.000383715	0.017748113	0	0	1_23123198
400	761	Sanju_urb	Sanju_nat	1	23125055	0	0.436507937	-0.023776224	0.778179035	0.75	0.240669853	2.337226672	0.124938737	-0.023776224	-0.015008469	0.003856749	0.003856749	0.017747833	0	0	1_23125055
401	762	Sanju_urb	Sanju_nat	1	23125095	0	0.172619048	-0.092838196	0.419334485	0.352380952	0.038546621	3.221354642	0.452987575	-0.092838196	-0.015008478	0.014380256	0.014380256	0.017747827	0	0	1_23125095
402	764	Sanju_urb	Sanju_nat	1	23153495	0	0.432046536	0.013276238	0.567818	1.506493506	0.495539649	4.579901302	0.177967264	0.013276238	-0.015016665	0.008462223	0.008462223	0.017742335	0	0	1_23153495
403	765	Sanju_urb	Sanju_nat	1	23153505	0	0.336858805	-0.001279489	1	1.176470588	0.332793002	4.158990834	0.070581074	-0.001279489	-0.015016667	0.001027544	0.001027544	0.017742333	0	0	1_23153505
404	766	Sanju_urb	Sanju_nat	1	23155391	0	0.424107143	0.021862348	0.565369547	1.61038961	0.531758043	4.876944944	0.20693096	0.021862348	-0.015017128	0.011184527	0.011184527	0.017742056	0	0	1_23155391
405	773	Sanju_urb	Sanju_nat	1	23537258	0	0.316742081	0.040228571	0.704507355	1.666666667	0.398297529	6.974127573	0.22184875	0.040228571	-0.015111383	0.00952381	0.00952381	0.017693628	0	0	1_23537258
406	774	Sanju_urb	Sanju_nat	1	23542445	0	0.298701299	-0.004347826	1	1.087912088	0.243455477	4.861474985	0.036593802	-0.004347826	-0.015112682	0.000217391	0.000217391	0.017693073	0	0	1_23542445
407	775	Sanju_urb	Sanju_nat	1	23542457	0	0.188747731	0.027875794	1	1.357142857	0.223297611	8.248349486	0.132625565	0.027875794	-0.015112685	0.001907814	0.001907814	0.017693072	0	0	1_23542457
408	776	Sanju_urb	Sanju_nat	1	23542475	0	0.110859729	-0.192875135	0.554660633	0.6	0.061824895	5.8228971	0.22184875	-0.192875135	-0.01511269	0.022556391	0.022556391	0.01769307	0	0	1_23542475
409	777	Sanju_urb	Sanju_nat	1	23542496	0	0.340120664	-0.010902165	1	1.022727273	0.229115395	4.565258804	0.009759837	-0.010902165	-0.015112695	1.6671e-05	1.6671e-05	0.017693068	0	0	1_23542496
410	778	Sanju_urb	Sanju_nat	1	23542502	0	0.078367347	-0.19473342	1	0.948717949	0.090498305	9.945664156	0.022862883	-0.19473342	-0.015112697	0.013157895	0.013157895	0.017693067	0	0	1_23542502
411	779	Sanju_urb	Sanju_nat	1	23724003	0	0.30952381	0.076923077	0.311704111	2.25	0.628295993	8.057508019	0.352182518	0.076923077	-0.015158639	0.024975025	0.024975025	0.01767534	0	0	1_23724003
412	780	Sanju_urb	Sanju_nat	1	23731626	0	0.139762404	-0.043256379	1	0.777777778	0.074723361	8.095704772	0.109144469	-0.043256379	-0.015160591	0.000822368	0.000822368	0.017674666	0	0	1_23731626
413	781	Sanju_urb	Sanju_nat	1	23731746	0	0.507936508	0.001201923	0.430223099	1.748538012	0.615081097	4.970702553	0.242675078	0.001201923	-0.015160621	0.017316017	0.017316017	0.017674656	0	0	1_23731746
414	782	Sanju_urb	Sanju_nat	1	23734137	0	0.447916667	-0.016100179	0.095291143	0.326797386	0.093968585	1.136513132	0.485721426	-0.016100179	-0.015161234	0.050859808	0.050859808	0.017674446	0	0	1_23734137
415	783	Sanju_urb	Sanju_nat	1	23734176	0	0.267857143	-0.066666667	0.472384937	0.425	0.082029261	2.201958147	0.37161107	-0.066666667	-0.015161244	0.016963284	0.016963284	0.017674442	0	0	1_23734176
416	784	Sanju_urb	Sanju_nat	1	23734219	0	0.5	-0.010989011	0.436346782	0.628571429	0.218008922	1.812320506	0.201645364	-0.010989011	-0.015161255	0.011612726	0.011612726	0.017674439	0	0	1_23734219
417	786	Sanju_urb	Sanju_nat	1	23734278	0	0.5	-0.010989011	0.436346782	0.628571429	0.218008922	1.812320506	0.201645364	-0.010989011	-0.01516127	0.011612726	0.011612726	0.017674433	0	0	1_23734278
418	787	Sanju_urb	Sanju_nat	1	23734969	0	0.172619048	-0.018567639	1	0.95	0.159937718	5.642821532	0.022276395	-0.018567639	-0.015161447	4.9759e-05	4.9759e-05	0.017674373	0	0	1_23734969
419	788	Sanju_urb	Sanju_nat	1	23737690	0	0.503327284	0.012172668	0.164284852	2.592592593	0.821742946	8.179609429	0.413734276	0.012172668	-0.015162144	0.046786437	0.046786437	0.017674135	0	0	1_23737690
420	789	Sanju_urb	Sanju_nat	1	23737825	0	0.506081438	-0.013364393	1	0.9	0.309013928	2.621241076	0.045757491	-0.013364393	-0.015162179	0.00060208	0.00060208	0.017674123	0	0	1_23737825
421	790	Sanju_urb	Sanju_nat	1	23738700	0	0.490079365	-0.001557147	0.180045537	0.4125	0.135032519	1.260113132	0.384576047	-0.001557147	-0.015162403	0.03871567	0.03871567	0.017674046	0	0	1_23738700
422	791	Sanju_urb	Sanju_nat	1	23738731	0	0.172619048	-0.018567639	1	0.95	0.159937718	5.642821532	0.022276395	-0.018567639	-0.015162411	4.9759e-05	4.9759e-05	0.017674044	0	0	1_23738731
423	814	Sanju_urb	Sanju_nat	1	23781185	0	0.296668429	0.036447562	0.498671586	1.666666667	0.444358232	6.251212601	0.22184875	0.036447562	-0.015173323	0.009366391	0.009366391	0.017670427	0	0	1_23781185
424	815	Sanju_urb	Sanju_nat	1	23781191	0	0.30952381	0.023668639	0.737108904	1.470588235	0.406580972	5.31906288	0.167491087	0.023668639	-0.015173324	0.005439005	0.005439005	0.017670426	0	0	1_23781191
425	816	Sanju_urb	Sanju_nat	1	23782195	0	0.372818614	-0.042662626	0.218176274	0.368421053	0.091502607	1.48339021	0.433655561	-0.042662626	-0.015173583	0.033423598	0.033423598	0.017670343	0	0	1_23782195
426	817	Sanju_urb	Sanju_nat	1	23782197	0	0.372818614	-0.042662626	0.218176274	0.368421053	0.091502607	1.48339021	0.433655561	-0.042662626	-0.015173584	0.033423598	0.033423598	0.017670343	0	0	1_23782197
427	818	Sanju_urb	Sanju_nat	1	23782216	0	0.380952381	-0.038461538	0.544522398	0.555555556	0.155459848	1.985348495	0.255272505	-0.038461538	-0.015173589	0.012987013	0.012987013	0.017670341	0	0	1_23782216
428	819	Sanju_urb	Sanju_nat	1	23782219	0	0.503437335	-0.01380196	1	1.018518519	0.358151724	2.896481862	0.00796893	-0.01380196	-0.015173589	1.9099e-05	1.9099e-05	0.017670341	0	0	1_23782219
429	820	Sanju_urb	Sanju_nat	1	23782240	0	0.364583333	-0.047409733	0.226048613	0.394736842	0.09836132	1.584130583	0.403692338	-0.047409733	-0.015173595	0.028041346	0.028041346	0.017670339	0	0	1_23782240
430	821	Sanju_urb	Sanju_nat	1	23789361	0	0.228450555	0.316955633	0.010870482	8.571428571	1.546926549	47.493779069	0.93305321	0.316955633	-0.015175431	0.123853616	0.123853616	0.01766975	0	0	1_23789361
431	823	Sanju_urb	Sanju_nat	1	23790543	0	0.215970962	0.005114241	1	1.263157895	0.254774524	6.262666459	0.101457641	0.005114241	-0.015175736	0.001414707	0.001414707	0.017669653	0	0	1_23790543
432	824	Sanju_urb	Sanju_nat	1	23790555	0	0.483630952	-0.016804734	0.793473067	0.840336134	0.289685169	2.437697524	0.075546961	-0.016804734	-0.015175739	0.001602842	0.001602842	0.017669652	0	0	1_23790555
433	825	Sanju_urb	Sanju_nat	1	23790830	0	0.259322034	-0.028047193	1	0.842105263	0.188335886	3.76530087	0.074633618	-0.028047193	-0.01517581	0.000844357	0.000844357	0.017669629	0	0	1_23790830
434	826	Sanju_urb	Sanju_nat	1	23790842	0	0.282485876	-0.038501071	0.73214879	0.69924812	0.161073716	3.03555381	0.155368692	-0.038501071	-0.015175813	0.003827751	0.003827751	0.017669628	0	0	1_23790842
435	827	Sanju_urb	Sanju_nat	1	23791071	0	0.453900709	0.003348214	0.545068249	1.484848485	0.434909158	5.069506999	0.17168214	0.003348214	-0.015175873	0.008333333	0.008333333	0.017669609	0	0	1_23791071
436	828	Sanju_urb	Sanju_nat	1	23792313	0	0.296668429	-0.043570634	0.731683384	0.631578947	0.149152932	2.674382328	0.199572355	-0.043570634	-0.015176193	0.006352293	0.006352293	0.017669507	0	0	1_23792313
437	829	Sanju_urb	Sanju_nat	1	23792323	0	0.296668429	-0.043570634	0.731683384	0.631578947	0.149152932	2.674382328	0.199572355	-0.043570634	-0.015176196	0.006352293	0.006352293	0.017669507	0	0	1_23792323
438	830	Sanju_urb	Sanju_nat	1	23792763	0	0.49825297	0.003174823	0.569408282	1.615384615	0.528870618	4.934037489	0.208275942	0.003174823	-0.015176309	0.013200231	0.013200231	0.017669471	0	0	1_23792763
439	831	Sanju_urb	Sanju_nat	1	23792773	0	0.245714286	-0.009302326	1	1.147058824	0.227685261	5.778784017	0.05958569	-0.009302326	-0.015176312	0.00055371	0.00055371	0.01766947	0	0	1_23792773
440	832	Sanju_urb	Sanju_nat	1	23794137	0	0.482284506	-0.009045239	1	1.153846154	0.398155856	3.343818573	0.062147907	-0.009045239	-0.015176664	0.001121411	0.001121411	0.017669358	0	0	1_23794137
441	833	Sanju_urb	Sanju_nat	1	23795115	0	0.506081438	-0.010459656	0.792889907	1.222222222	0.430982105	3.466100204	0.087150176	-0.010459656	-0.015176917	0.002298851	0.002298851	0.017669278	0	0	1_23795115
442	834	Sanju_urb	Sanju_nat	1	23824741	0	0.215970962	-0.096769254	0.417144772	0.333333333	0.037095802	2.995247552	0.477121255	-0.096769254	-0.015184582	0.017989418	0.017989418	0.017666898	0	0	1_23824741
443	835	Sanju_urb	Sanju_nat	1	23825572	0	0.03125	-0.201465201	1	0.913043478	0.078494829	10.620424364	0.039508541	-0.201465201	-0.015184798	0.008314437	0.008314437	0.017666832	0	0	1_23825572
444	836	Sanju_urb	Sanju_nat	1	23826709	0	0.119047619	-0.169230769	0.289474264	0.339130435	0.03727575	3.085369217	0.469633233	-0.169230769	-0.015185093	0.034920635	0.034920635	0.017666742	0	0	1_23826709
445	837	Sanju_urb	Sanju_nat	1	23830009	0	0.328869048	0.050469892	0.342618522	1.875	0.542305289	6.48274149	0.273001272	0.050469892	-0.015185949	0.015677133	0.015677133	0.017666483	0	0	1_23830009
446	839	Sanju_urb	Sanju_nat	1	23832689	0	0.494976203	0.064787339	0.006896881	5.5	1.576178218	19.191992154	0.740362689	0.064787339	-0.015186644	0.127447552	0.127447552	0.017666273	0	0	1_23832689
447	840	Sanju_urb	Sanju_nat	1	23833319	0	0.061507937	-0.191066998	0.541666667	0.594202899	0.058388699	6.047010679	0.226065234	-0.191066998	-0.015186808	0.016897081	0.016897081	0.017666224	0	0	1_23833319
448	845	Sanju_urb	Sanju_nat	1	23888973	0	0.397740113	-0.012142301	1	1.05	0.321372235	3.430601279	0.021189299	-0.012142301	-0.015161055	0.000108743	0.000108743	0.017680003	0	0	1_23888973
449	847	Sanju_urb	Sanju_nat	1	23908665	0	0.130671506	0.040069686	0.629764065	1.7	0.221860003	13.026232594	0.230448921	0.040069686	-0.015165699	0.004582866	0.004582866	0.017678819	0	0	1_23908665
450	848	Sanju_urb	Sanju_nat	1	23948019	0	0.35536753	-0.028136469	1	0.8	0.216798054	2.952056018	0.096910013	-0.028136469	-0.015181589	0.001814059	0.001814059	0.017675557	0	0	1_23948019
451	849	Sanju_urb	Sanju_nat	1	23948080	0	0.336858805	-0.030642524	0.756242246	0.765432099	0.205861649	2.846019649	0.116093329	-0.030642524	-0.015181603	0.002575995	0.002575995	0.017675554	0	0	1_23948080
452	850	Sanju_urb	Sanju_nat	1	23948437	0	0.241014799	0.242745647	0.070618264	5.6	0.885293243	35.423290802	0.748188027	0.242745647	-0.01518169	0.088387636	0.088387636	0.017675534	0	0	1_23948437
453	851	Sanju_urb	Sanju_nat	1	23948441	0	0.241014799	0.242745647	0.070618264	5.6	0.885293243	35.423290802	0.748188027	0.242745647	-0.015181691	0.088387636	0.088387636	0.017675534	0	0	1_23948441
454	852	Sanju_urb	Sanju_nat	1	23949092	0	0.397740113	-0.021233599	1	0.878787879	0.257571629	2.998265526	0.056115942	-0.021233599	-0.015181848	0.000710227	0.000710227	0.017675497	0	0	1_23949092
455	853	Sanju_urb	Sanju_nat	1	23949505	0	0.325423729	-0.045425258	0.733732916	0.607843137	0.144835095	2.550992772	0.216208482	-0.045425258	-0.015181947	0.0078125	0.0078125	0.017675474	0	0	1_23949505
456	855	Sanju_urb	Sanju_nat	1	23949559	0	0.372655777	0.002669804	0.755576888	1.3125	0.386007275	4.462755912	0.118099312	0.002669804	-0.01518196	0.003279549	0.003279549	0.017675471	0	0	1_23949559
457	856	Sanju_urb	Sanju_nat	1	23949702	0	0.16031458	-0.082697712	0.650196547	0.447368421	0.046584343	4.296261191	0.349334675	-0.082697712	-0.015181995	0.008758689	0.008758689	0.017675463	0	0	1_23949702
458	857	Sanju_urb	Sanju_nat	1	23949739	0	0.228450555	-0.099534835	0.258003966	0.263157895	0.030092142	2.301334265	0.579783597	-0.099534835	-0.015182004	0.026466049	0.026466049	0.017675461	0	0	1_23949739
459	859	Sanju_urb	Sanju_nat	1	23949874	0	0.364583333	0.012872841	0.757088627	1.375	0.416985803	4.534027267	0.138302698	0.012872841	-0.015182036	0.004293666	0.004293666	0.017675454	0	0	1_23949874
460	860	Sanju_urb	Sanju_nat	1	23949986	0	0.363841808	-0.035817362	0.542163543	0.622222222	0.169237942	2.287669599	0.206054482	-0.035817362	-0.015182063	0.008588665	0.008588665	0.017675448	0	0	1_23949986
461	861	Sanju_urb	Sanju_nat	1	23963876	0	0.282485876	0.087628866	0.277628462	2.333333333	0.58741955	9.268408662	0.367976785	0.087628866	-0.015185416	0.025	0.025	0.017674687	0	0	1_23963876
462	862	Sanju_urb	Sanju_nat	1	23969454	0	0.03125	-0.201465201	1	0.913043478	0.078494829	10.620424364	0.039508541	-0.201465201	-0.015183339	0.008314437	0.008314437	0.017674705	0	0	1_23969454
463	863	Sanju_urb	Sanju_nat	1	23969541	0	0.282485876	-0.065649485	0.47143546	0.444444444	0.085046749	2.322615102	0.352182518	-0.065649485	-0.01518336	0.016	0.016	0.0176747	0	0	1_23969541
464	864	Sanju_urb	Sanju_nat	1	23972465	0	0.30952381	-0.047337278	0.520787088	0.578947368	0.139469027	2.403257997	0.237360916	-0.047337278	-0.015174242	0.008991009	0.008991009	0.017678876	0	0	1_23972465
465	869	Sanju_urb	Sanju_nat	1	23978690	0	0.353901996	-0.028368794	1	0.805555556	0.213781097	3.035440282	0.093904503	-0.028368794	-0.015175694	0.001763383	0.001763383	0.017678566	0	0	1_23978690
466	871	Sanju_urb	Sanju_nat	1	23983684	0	0.506214689	-0.010125184	0.787406432	1.222222222	0.416999065	3.582327359	0.087150176	-0.010125184	-0.01517686	0.002232143	0.002232143	0.017678319	0	0	1_23983684
467	872	Sanju_urb	Sanju_nat	1	24024209	0	0.197916667	-0.041064199	1	0.74	0.131489514	4.164590632	0.13076828	-0.041064199	-0.015186338	0.001833588	0.001833588	0.017676418	0	0	1_24024209
468	873	Sanju_urb	Sanju_nat	1	24024282	0	0.09077381	-0.180327869	0.545362903	0.434782609	0.045799629	4.127455215	0.361727836	-0.180327869	-0.015186356	0.025761124	0.025761124	0.017676414	0	0	1_24024282
469	874	Sanju_urb	Sanju_nat	1	24026661	0	0.203595981	-0.032809816	1	0.822222222	0.14520147	4.655940353	0.08501079	-0.032809816	-0.015186913	0.000791589	0.000791589	0.017676308	0	0	1_24026661
470	875	Sanju_urb	Sanju_nat	1	24028315	0	0.432046536	-0.028451076	0.082149968	0.286764706	0.072407016	1.135718622	0.542474301	-0.028451076	-0.015187301	0.05484059	0.05484059	0.017676234	0	0	1_24028315
471	876	Sanju_urb	Sanju_nat	1	24028864	0	0.304519774	-0.079949506	0.010781881	0.119047619	0.014362821	0.986737636	0.924279286	-0.079949506	-0.01518743	0.112244898	0.112244898	0.01767621	0	0	1_24028864
472	877	Sanju_urb	Sanju_nat	1	24031360	0	0.451977401	0.046572165	0.246215904	2.157024793	0.702731224	6.620960906	0.333855137	0.046572165	-0.015188015	0.030625	0.030625	0.0176761	0	0	1_24031360
473	878	Sanju_urb	Sanju_nat	1	24034853	0	0.197916667	0.032967033	0.683678065	1.5	0.304344423	7.392939814	0.176091259	0.032967033	-0.015188834	0.003916718	0.003916718	0.017675946	0	0	1_24034853
474	879	Sanju_urb	Sanju_nat	1	24037350	0	0.203595981	-0.093105707	0.404752463	0.26984127	0.030326401	2.40102049	0.568891628	-0.093105707	-0.01518942	0.02498229	0.02498229	0.017675837	0	0	1_24037350
475	880	Sanju_urb	Sanju_nat	1	24038527	0	0.364583333	0.012872841	0.757088627	1.375	0.416985803	4.534027267	0.138302698	0.012872841	-0.015189696	0.004293666	0.004293666	0.017675786	0	0	1_24038527
476	881	Sanju_urb	Sanju_nat	1	24039386	0	0.41299435	-0.02919939	0.241183306	0.427350427	0.119538269	1.527781762	0.369215857	-0.02919939	-0.015189898	0.02938231	0.02938231	0.017675749	0	0	1_24039386
477	882	Sanju_urb	Sanju_nat	1	24040125	0	0.396051103	0.007051303	0.720317992	1.515151515	0.374983281	6.122097259	0.180456064	0.007051303	-0.015190071	0.008149109	0.008149109	0.017675717	0	0	1_24040125
478	884	Sanju_urb	Sanju_nat	1	24042700	0	0.380952381	0.033653846	0.378942736	1.711111111	0.535817649	5.464361323	0.233278211	0.033653846	-0.015190676	0.012987013	0.012987013	0.017675606	0	0	1_24042700
479	885	Sanju_urb	Sanju_nat	1	24042745	0	0.476190476	-0.015384615	1	0.928571429	0.318872387	2.704043794	0.032184683	-0.015384615	-0.015190687	0.0002886	0.0002886	0.017675604	0	0	1_24042745
480	886	Sanju_urb	Sanju_nat	1	24042752	0	0.146329365	0.017470665	1	1.3	0.200628044	8.423548205	0.113943352	0.017470665	-0.015190688	0.001188642	0.001188642	0.017675604	0	0	1_24042752
481	887	Sanju_urb	Sanju_nat	1	24042769	0	0.245535714	0.041491841	0.706668882	1.644444444	0.393383148	6.87420787	0.216019206	0.041491841	-0.015190692	0.007354935	0.007354935	0.017675603	0	0	1_24042769
482	892	Sanju_urb	Sanju_nat	1	24464809	0	0.190602837	-0.115329853	0.141840468	0.228070175	0.025317998	2.054507038	0.641931503	-0.115329853	-0.015287981	0.069767442	0.069767442	0.01766521	0	0	1_24464809
483	893	Sanju_urb	Sanju_nat	1	24472324	0	0.328869048	-0.049773756	0.515111978	0.505263158	0.123407681	2.068678837	0.296482368	-0.049773756	-0.015289811	0.014423485	0.014423485	0.01766521	0	0	1_24472324
484	894	Sanju_urb	Sanju_nat	1	24472330	0	0.061507937	0.076923077	1	1.952380952	0.116220318	32.797977628	0.290564562	0.076923077	-0.015289813	0.003491133	0.003491133	0.01766521	0	0	1_24472330
485	895	Sanju_urb	Sanju_nat	1	26605334	0	0.410714286	-0.030100334	0.568229399	0.656108597	0.199085701	2.1622773	0.183024271	-0.030100334	-0.015577142	0.007549616	0.007549616	0.017924888	0	0	1_26605334
486	897	Sanju_urb	Sanju_nat	1	26605371	0	0.347222222	-0.007472527	1	1.078431373	0.312086929	3.726571401	0.032792513	-0.007472527	-0.015577144	0.000222635	0.000222635	0.017924898	0	0	1_26605371
487	898	Sanju_urb	Sanju_nat	1	26605374	0	0.197916667	-0.096587623	0.406202683	0.285714286	0.032156462	2.538608042	0.544068044	-0.096587623	-0.015577144	0.021970511	0.021970511	0.017924899	0	0	1_26605374
488	899	Sanju_urb	Sanju_nat	1	26605380	0	0.061507937	0.076923077	1	1.952380952	0.116220318	32.797977628	0.290564562	0.076923077	-0.015577145	0.003491133	0.003491133	0.017924901	0	0	1_26605380
489	900	Sanju_urb	Sanju_nat	1	26605385	0	0.252247488	-0.059928949	0.705214348	0.555555556	0.104460256	2.954635441	0.255272505	-0.059928949	-0.015577145	0.007826695	0.007826695	0.017924902	0	0	1_26605385
490	901	Sanju_urb	Sanju_nat	1	30301511	0	0.096610169	-0.163642511	0.291525424	0.391304348	0.041122111	3.723522171	0.407485327	-0.163642511	-0.013393717	0.030470914	0.030470914	0.019991464	0	0	1_30301511
491	917	Sanju_urb	Sanju_nat	1	32663188	0	0.282485876	0.322721893	0.005373117	8.272727273	1.829361739	37.41087128	0.917648707	0.322721893	-0.008881633	0.152380952	0.152380952	0.021726186	0	0	1_32663188
492	918	Sanju_urb	Sanju_nat	1	33526463	0	0.41299435	0.023975066	0.544901513	1.615384615	0.50402735	5.177233841	0.208275942	0.023975066	-0.007056635	0.010943912	0.010943912	0.022189695	0	0	1_33526463
493	919	Sanju_urb	Sanju_nat	1	33526502	0	0.222222222	0.167582418	0.111172736	3.823529412	0.819231619	17.845230619	0.582464435	0.167582418	-0.00705656	0.050092764	0.050092764	0.022189713	0	0	1_33526502
494	920	Sanju_urb	Sanju_nat	1	33526536	0	0.476190476	-0.015384615	1	0.928571429	0.318872387	2.704043794	0.032184683	-0.015384615	-0.007056494	0.0002886	0.0002886	0.022189729	0	0	1_33526536
495	921	Sanju_urb	Sanju_nat	1	33526551	0	0.476190476	-0.015384615	1	0.928571429	0.318872387	2.704043794	0.032184683	-0.015384615	-0.007056465	0.0002886	0.0002886	0.022189736	0	0	1_33526551
496	922	Sanju_urb	Sanju_nat	1	33526625	0	0.347222222	0.029450549	0.529717039	1.59375	0.473401711	5.365504606	0.202420198	0.029450549	-0.007056323	0.008930118	0.008930118	0.02218977	0	0	1_33526625
497	923	Sanju_urb	Sanju_nat	1	33526631	0	0.364583333	0.053061224	0.352236339	1.983333333	0.607968808	6.470087048	0.297395711	0.053061224	-0.007056311	0.0205024	0.0205024	0.022189772	0	0	1_33526631
498	924	Sanju_urb	Sanju_nat	1	33531437	0	0.172619048	-0.092838196	0.419334485	0.352380952	0.038546621	3.221354642	0.452987575	-0.092838196	-0.007047064	0.014380256	0.014380256	0.022191984	0	0	1_33531437
499	926	Sanju_urb	Sanju_nat	1	33710205	0	0.436507937	0.00979021	0.577153785	1.428571429	0.477094179	4.277596365	0.15490196	0.00979021	-0.006706792	0.006375443	0.006375443	0.022271518	0	0	1_33710205
500	927	Sanju_urb	Sanju_nat	1	33721066	0	0.316742081	-0.034693878	1	0.771428571	0.173415202	3.431660166	0.11270428	-0.034693878	-0.006686362	0.002240896	0.002240896	0.02227618	0	0	1_33721066
501	928	Sanju_urb	Sanju_nat	1	33721298	0	0.494714588	0.008530759	0.103695938	3.666666667	0.848514141	15.844691084	0.56427143	0.008530759	-0.006685926	0.073260073	0.073260073	0.02227628	0	0	1_33721298
502	929	Sanju_urb	Sanju_nat	1	33722902	0	0.475192173	0.047270306	0.154309211	2.4	0.763230228	7.546870907	0.380211242	0.047270306	-0.006682912	0.042387543	0.042387543	0.022276966	0	0	1_33722902
503	942	Sanju_urb	Sanju_nat	1	34399564	0	0.296668429	-0.043570634	0.731683384	0.631578947	0.149152932	2.674382328	0.199572355	-0.043570634	-0.005474112	0.006352293	0.006352293	0.022529891	0	0	1_34399564
504	943	Sanju_urb	Sanju_nat	1	34412576	0	0.363841808	0.087628866	0.195049437	2.538461538	0.742994254	8.672727884	0.404570588	0.087628866	-0.005452208	0.038043478	0.038043478	0.022534055	0	0	1_34412576
505	945	Sanju_urb	Sanju_nat	1	34416995	0	0.20960452	-0.047143838	0.705662705	0.66	0.116848531	3.727903104	0.180456064	-0.047143838	-0.005444782	0.003727157	0.003727157	0.022535464	0	0	1_34416995
506	946	Sanju_urb	Sanju_nat	1	34423541	0	0.222222222	0.002747253	1	1.168421053	0.251854131	5.420628803	0.067599373	0.002747253	-0.005433792	0.000618429	0.000618429	0.022537545	0	0	1_34423541
507	947	Sanju_urb	Sanju_nat	1	34423544	0	0.30952381	0.023668639	0.737108904	1.470588235	0.406580972	5.31906288	0.167491087	0.023668639	-0.005433787	0.005439005	0.005439005	0.022537546	0	0	1_34423544
508	948	Sanju_urb	Sanju_nat	1	34423550	0	0.30952381	0.023668639	0.737108904	1.470588235	0.406580972	5.31906288	0.167491087	0.023668639	-0.005433777	0.005439005	0.005439005	0.022537548	0	0	1_34423550
509	949	Sanju_urb	Sanju_nat	1	34423619	0	0.30952381	0.023668639	0.737108904	1.470588235	0.406580972	5.31906288	0.167491087	0.023668639	-0.005433661	0.005439005	0.005439005	0.02253757	0	0	1_34423619
510	950	Sanju_urb	Sanju_nat	1	34423664	0	0.364583333	-0.037362637	0.548528358	0.626262626	0.173542439	2.259994039	0.203243505	-0.037362637	-0.005433586	0.008063139	0.008063139	0.022537584	0	0	1_34423664
511	951	Sanju_urb	Sanju_nat	1	34423685	0	0.483630952	0.00591716	0.590417174	1.5	0.524861265	4.286847114	0.176091259	0.00591716	-0.005433551	0.008991009	0.008991009	0.022537591	0	0	1_34423685
512	952	Sanju_urb	Sanju_nat	1	34423694	0	0.506081438	0.001267148	0.43048016	1.623529412	0.569545564	4.627983991	0.210460161	0.001267148	-0.005433536	0.013341883	0.013341883	0.022537594	0	0	1_34423694
513	953	Sanju_urb	Sanju_nat	1	34423718	0	0.30952381	0.023668639	0.737108904	1.470588235	0.406580972	5.31906288	0.167491087	0.023668639	-0.005433495	0.005439005	0.005439005	0.022537601	0	0	1_34423718
514	954	Sanju_urb	Sanju_nat	1	34423721	0	0.30952381	0.023668639	0.737108904	1.470588235	0.406580972	5.31906288	0.167491087	0.023668639	-0.00543349	0.005439005	0.005439005	0.022537602	0	0	1_34423721
515	955	Sanju_urb	Sanju_nat	1	34423751	0	0.30952381	0.023668639	0.737108904	1.470588235	0.406580972	5.31906288	0.167491087	0.023668639	-0.00543344	0.005439005	0.005439005	0.022537612	0	0	1_34423751
516	956	Sanju_urb	Sanju_nat	1	34423835	0	0.30952381	0.023668639	0.737108904	1.470588235	0.406580972	5.31906288	0.167491087	0.023668639	-0.005433299	0.005439005	0.005439005	0.022537639	0	0	1_34423835
517	957	Sanju_urb	Sanju_nat	1	34425537	0	0.03125	-0.201465201	1	0.913043478	0.078494829	10.620424364	0.039508541	-0.201465201	-0.005430444	0.008314437	0.008314437	0.022538179	0	0	1_34425537
518	958	Sanju_urb	Sanju_nat	1	34425558	0	0.296668429	-0.043570634	0.731683384	0.631578947	0.149152932	2.674382328	0.199572355	-0.043570634	-0.005430409	0.006352293	0.006352293	0.022538185	0	0	1_34425558
519	960	Sanju_urb	Sanju_nat	1	34428619	0	0.336858805	-0.019662816	1	0.916666667	0.244748255	3.433232968	0.037788561	-0.019662816	-0.005425277	0.000269119	0.000269119	0.022539155	0	0	1_34428619
520	961	Sanju_urb	Sanju_nat	1	34428625	0	0.146329365	0.017470665	1	1.3	0.200628044	8.423548205	0.113943352	0.017470665	-0.005425267	0.001188642	0.001188642	0.022539157	0	0	1_34428625
521	964	Sanju_urb	Sanju_nat	1	34430528	0	0.474352195	-0.0154929	1	0.952380952	0.323728444	2.801822002	0.021189299	-0.0154929	-0.005422078	0.000126685	0.000126685	0.02253976	0	0	1_34430528
522	967	Sanju_urb	Sanju_nat	1	34433741	0	0.30952381	-0.047337278	0.520787088	0.578947368	0.139469027	2.403257997	0.237360916	-0.047337278	-0.005416696	0.008991009	0.008991009	0.022540775	0	0	1_34433741
523	968	Sanju_urb	Sanju_nat	1	34433801	0	0.267857143	-0.032478632	1	0.789473684	0.182738145	3.410720279	0.102662342	-0.032478632	-0.005416595	0.001571268	0.001571268	0.022540794	0	0	1_34433801
524	969	Sanju_urb	Sanju_nat	1	34433821	0	0.380952381	-0.024038462	1	0.828877005	0.246826593	2.78348083	0.081509908	-0.024038462	-0.005416562	0.001443001	0.001443001	0.022540801	0	0	1_34433821
525	970	Sanju_urb	Sanju_nat	1	34435380	0	0.35536753	0.003992796	0.754835275	1.222222222	0.349447871	4.274821178	0.087150176	0.003992796	-0.005413952	0.001594388	0.001594388	0.022541293	0	0	1_34435380
526	971	Sanju_urb	Sanju_nat	1	34435398	0	0.122686409	-0.178811641	0.295162635	0.371428571	0.040679146	3.391398226	0.430124692	-0.178811641	-0.005413922	0.032840722	0.032840722	0.022541299	0	0	1_34435398
527	972	Sanju_urb	Sanju_nat	1	34435407	0	0.35536753	0.003992796	0.754835275	1.222222222	0.349447871	4.274821178	0.087150176	0.003992796	-0.005413907	0.001594388	0.001594388	0.022541301	0	0	1_34435407
528	973	Sanju_urb	Sanju_nat	1	34435437	0	0.347222222	-0.007472527	1	1.078431373	0.312086929	3.726571401	0.032792513	-0.007472527	-0.005413856	0.000222635	0.000222635	0.022541311	0	0	1_34435437
529	974	Sanju_urb	Sanju_nat	1	34435449	0	0.372818614	0.027645404	0.531958252	1.571428571	0.469794556	5.256314116	0.196294645	0.027645404	-0.005413836	0.008753799	0.008753799	0.022541315	0	0	1_34435449
530	975	Sanju_urb	Sanju_nat	1	34435452	0	0.364583333	0.012872841	0.757088627	1.375	0.416985803	4.534027267	0.138302698	0.012872841	-0.005413831	0.004293666	0.004293666	0.022541316	0	0	1_34435452
531	976	Sanju_urb	Sanju_nat	1	34435512	0	0.364583333	0.012872841	0.757088627	1.375	0.416985803	4.534027267	0.138302698	0.012872841	-0.005413731	0.004293666	0.004293666	0.022541335	0	0	1_34435512
532	988	Sanju_urb	Sanju_nat	1	35008010	0	0.119047619	-0.169230769	0.289474264	0.339130435	0.03727575	3.085369217	0.469633233	-0.169230769	-0.004510001	0.034920635	0.034920635	0.022698424	0	0	1_35008010
533	991	Sanju_urb	Sanju_nat	1	35033492	0	0.03125	-0.201465201	1	0.913043478	0.078494829	10.620424364	0.039508541	-0.201465201	-0.004472387	0.008314437	0.008314437	0.022704363	0	0	1_35033492
534	992	Sanju_urb	Sanju_nat	1	35087710	0	0.03125	0.384615385	0.34375	3.909090909	0.335692656	45.520780511	0.59207577	0.384615385	-0.004393113	0.03030303	0.03030303	0.022716717	0	0	1_35087710
535	993	Sanju_urb	Sanju_nat	1	35087737	0	0.061507937	-0.191066998	0.541666667	0.594202899	0.058388699	6.047010679	0.226065234	-0.191066998	-0.004393074	0.016897081	0.016897081	0.022716723	0	0	1_35087737
536	994	Sanju_urb	Sanju_nat	1	35088612	0	0.30952381	-0.047337278	0.520787088	0.578947368	0.139469027	2.403257997	0.237360916	-0.047337278	-0.004391803	0.008991009	0.008991009	0.022716919	0	0	1_35088612
537	995	Sanju_urb	Sanju_nat	1	35089870	0	0.07267645	0.130619684	1	2.466666667	0.1446882	42.05211228	0.392110465	0.130619684	-0.004389976	0.007654352	0.007654352	0.022717201	0	0	1_35089870
538	996	Sanju_urb	Sanju_nat	1	35090686	0	0.150204082	0.100587372	0.584264003	2.285714286	0.291857944	17.90079693	0.359021943	0.100587372	-0.004388792	0.01294757	0.01294757	0.022717384	0	0	1_35090686
539	997	Sanju_urb	Sanju_nat	1	35090926	0	0.490079365	0.01712862	0.059496219	0.294117647	0.091626408	0.944107625	0.531478917	0.01712862	-0.004388443	0.069562017	0.069562017	0.022717437	0	0	1_35090926
540	998	Sanju_urb	Sanju_nat	1	35090929	0	0.490079365	0.01712862	0.059496219	0.294117647	0.091626408	0.944107625	0.531478917	0.01712862	-0.004388439	0.069562017	0.069562017	0.022717438	0	0	1_35090929
541	999	Sanju_urb	Sanju_nat	1	35093751	0	0.289186508	-0.041826098	0.734605179	0.671052632	0.158863501	2.834582087	0.173243416	-0.041826098	-0.004384344	0.004640871	0.004640871	0.022718069	0	0	1_35093751
542	1000	Sanju_urb	Sanju_nat	1	35094147	0	0.347222222	-0.033846154	0.754634977	0.711111111	0.194696096	2.597273507	0.148062535	-0.033846154	-0.00438377	0.004180581	0.004180581	0.022718158	0	0	1_35094147
543	1001	Sanju_urb	Sanju_nat	1	35094215	0	0.447916667	0.098389982	0.049975094	3.2	1.068741605	9.581361808	0.505149978	0.098389982	-0.004383671	0.070189316	0.070189316	0.022718173	0	0	1_35094215
544	1002	Sanju_urb	Sanju_nat	1	35094220	0	0.447916667	0.098389982	0.049975094	3.2	1.068741605	9.581361808	0.505149978	0.098389982	-0.004383664	0.070189316	0.070189316	0.022718174	0	0	1_35094220
545	1003	Sanju_urb	Sanju_nat	1	35094310	0	0.146329365	0.017470665	1	1.3	0.200628044	8.423548205	0.113943352	0.017470665	-0.004383534	0.001188642	0.001188642	0.022718194	0	0	1_35094310
546	1006	Sanju_urb	Sanju_nat	1	37056652	0	0.404547858	-0.037208261	0.038281716	0.2	0.040727341	0.982141204	0.698970004	-0.037208261	-0.002180994	0.072605042	0.072605042	0.02297292	0	0	1_37056652
547	1007	Sanju_urb	Sanju_nat	1	37056656	0	0.372818614	0.272648137	0.002967701	7.4	2.055815944	26.636625791	0.86923172	0.272648137	-0.002180991	0.172914556	0.172914556	0.02297292	0	0	1_37056656
548	1008	Sanju_urb	Sanju_nat	1	37056761	0	0.126553672	-0.059002209	1	0.649122807	0.063167057	6.670572307	0.187673132	-0.059002209	-0.002180909	0.002232143	0.002232143	0.022972923	0	0	1_37056761
549	1009	Sanju_urb	Sanju_nat	1	37056775	0	0.404547858	0.278724876	0.000761169	8.4	2.387644917	29.552132938	0.924279286	0.278724876	-0.002180898	0.2033571	0.2033571	0.022972924	0	0	1_37056775
550	1010	Sanju_urb	Sanju_nat	1	37056816	0	0.503389831	0.109132563	0.012214397	4.846153846	1.514725175	15.504599441	0.685397197	0.109132563	-0.002180866	0.126262626	0.126262626	0.022972925	0	0	1_37056816
551	1012	Sanju_urb	Sanju_nat	1	37068080	0	0.296668429	0.008975409	1	1.25	0.319713514	4.887187852	0.096910013	0.008975409	-0.00217207	0.001663696	0.001663696	0.022973279	0	0	1_37068080
552	1013	Sanju_urb	Sanju_nat	1	37068089	0	0.410714286	-0.016722408	1	0.9375	0.296067621	2.968599694	0.028028724	-0.016722408	-0.002172063	0.000188218	0.000188218	0.022973279	0	0	1_37068089
553	1014	Sanju_urb	Sanju_nat	1	37068101	0	0.126553672	0.052462527	0.619403857	1.8	0.23527307	13.771231852	0.255272505	0.052462527	-0.002172054	0.005468216	0.005468216	0.022973279	0	0	1_37068101
554	1015	Sanju_urb	Sanju_nat	1	37068104	0	0.126553672	0.052462527	0.619403857	1.8	0.23527307	13.771231852	0.255272505	0.052462527	-0.002172052	0.005468216	0.005468216	0.02297328	0	0	1_37068104
555	1016	Sanju_urb	Sanju_nat	1	37068113	0	0.503389831	-0.00555382	0.595692589	1.352941176	0.460535242	3.974614015	0.131278915	-0.00555382	-0.002172045	0.005050505	0.005050505	0.02297328	0	0	1_37068113
556	1017	Sanju_urb	Sanju_nat	1	37068116	0	0.296668429	-0.010229719	1	1.047619048	0.269930708	4.06587926	0.020203386	-0.010229719	-0.002172042	7.2922e-05	7.2922e-05	0.02297328	0	0	1_37068116
557	1018	Sanju_urb	Sanju_nat	1	37094870	0	0.508474576	0.052462527	0.037291138	3.285714286	1.084820642	9.951800279	0.516629796	0.052462527	-0.002151307	0.076555024	0.076555024	0.02297409	0	0	1_37094870
558	1019	Sanju_urb	Sanju_nat	1	37121184	0	0.34519774	-0.048256197	0.512829854	0.529411765	0.12786164	2.19203208	0.276206412	-0.048256197	-0.002131125	0.01309329	0.01309329	0.022974845	0	0	1_37121184
559	1020	Sanju_urb	Sanju_nat	1	37121190	0	0.424107143	0.056410256	0.248757738	2.215384615	0.73192544	6.705504038	0.345449135	0.056410256	-0.00213112	0.0315992	0.0315992	0.022974846	0	0	1_37121190
560	1021	Sanju_urb	Sanju_nat	1	37128406	0	0.479128857	0.033615902	0.248866987	2.076923077	0.666613637	6.470928924	0.317420412	0.033615902	-0.002125622	0.027840909	0.027840909	0.022975046	0	0	1_37128406
561	1023	Sanju_urb	Sanju_nat	1	37706278	0	0.043478261	-0.201801802	1	0.882352941	0.074399591	10.464395016	0.054357662	-0.201801802	-0.001686615	0.011851852	0.011851852	0.022989314	0	0	1_37706278
562	1024	Sanju_urb	Sanju_nat	1	37707030	0	0.506214689	-0.01419827	1	0.90430622	0.307838859	2.656486391	0.043684482	-0.01419827	-0.001686191	0.000558036	0.000558036	0.022989308	0	0	1_37707030
563	1026	Sanju_urb	Sanju_nat	1	38130416	0	0.272177419	0.021250759	0.631256952	2.181818182	0.311359941	15.288834389	0.338818557	0.021250759	-0.001491173	0.019870664	0.019870664	0.022990546	0	0	1_38130416
564	1027	Sanju_urb	Sanju_nat	1	38847168	0	0.201257862	0.153129161	0.179223891	4	0.660947677	24.207665085	0.602059991	0.153129161	-0.00118289	0.047058824	0.047058824	0.022970557	0	0	1_38847168
565	1028	Sanju_urb	Sanju_nat	1	38847174	0	0.201257862	0.153129161	0.179223891	4	0.660947677	24.207665085	0.602059991	0.153129161	-0.001182889	0.047058824	0.047058824	0.022970557	0	0	1_38847174
566	1029	Sanju_urb	Sanju_nat	1	38847533	0	0.495535714	0.140679141	0.003371885	5.357142857	1.748947659	16.409284433	0.728933228	0.140679141	-0.001182781	0.145119145	0.145119145	0.02297054	0	0	1_38847533
567	1031	Sanju_urb	Sanju_nat	1	38849321	0	0.503389831	0.010987823	0.178349719	2.380952381	0.792402923	7.154105664	0.37675071	0.010987823	-0.001182247	0.040645691	0.040645691	0.022970457	0	0	1_38849321
568	1032	Sanju_urb	Sanju_nat	1	38849416	0	0.507440476	0.030904579	0.068579775	2.857142857	0.964913163	8.46010358	0.455931956	0.030904579	-0.001182219	0.05792741	0.05792741	0.022970452	0	0	1_38849416
569	1033	Sanju_urb	Sanju_nat	1	38849422	0	0.328869048	0.106160808	0.114120697	2.8	0.80563288	9.731479676	0.447158031	0.106160808	-0.001182217	0.042839513	0.042839513	0.022970452	0	0	1_38849422
570	1034	Sanju_urb	Sanju_nat	1	38849461	0	0.507440476	0.030904579	0.114403701	2.573529412	0.88716083	7.465448667	0.410529136	0.030904579	-0.001182206	0.048448456	0.048448456	0.02297045	0	0	1_38849461
571	1035	Sanju_urb	Sanju_nat	1	38849463	0	0.435571688	-0.013259775	1	1.060606061	0.337985119	3.328209294	0.025554104	-0.013259775	-0.001182205	0.000175365	0.000175365	0.02297045	0	0	1_38849463
572	1036	Sanju_urb	Sanju_nat	1	38849589	0	0.245535714	-0.092773893	0.147414419	0.202380952	0.023600393	1.735481671	0.693830365	-0.092773893	-0.001182167	0.039258385	0.039258385	0.022970444	0	0	1_38849589
573	1037	Sanju_urb	Sanju_nat	1	38849590	0	0.483630952	0.142248521	0.006380444	4.931818182	1.628509005	14.935643892	0.693007057	0.142248521	-0.001182167	0.132884893	0.132884893	0.022970444	0	0	1_38849590
574	1051	Sanju_urb	Sanju_nat	1	38921751	0	0.222222222	-0.054945055	0.70402626	0.6	0.110588737	3.255304369	0.22184875	-0.054945055	-0.001158587	0.005565863	0.005565863	0.022968797	0	0	1_38921751
575	1052	Sanju_urb	Sanju_nat	1	38921841	0	0.50877193	-0.013305244	1	1	0.328707633	3.042217152	0	-0.013305244	-0.001158561	0	0	0.022968793	0	0	1_38921841
576	1054	Sanju_urb	Sanju_nat	1	38927610	0	0.467757937	0.027000571	0.282691401	1.858974359	0.641428958	5.387635874	0.2692734	0.027000571	-0.001156932	0.02060753	0.02060753	0.022968514	0	0	1_38927610
577	1055	Sanju_urb	Sanju_nat	1	38931997	0	0.063458488	-0.184602704	0.534637758	0.565217391	0.055482999	5.757992634	0.247784484	-0.184602704	-0.001155698	0.018333333	0.018333333	0.022968302	0	0	1_38931997
578	1064	Sanju_urb	Sanju_nat	1	39218823	0	0.456493506	0.040939527	0.243770227	2.127272727	0.677845977	6.675984532	0.327823172	0.040939527	-0.001063256	0.030377746	0.030377746	0.022960494	0	0	1_39218823
579	1099	Sanju_urb	Sanju_nat	1	39829728	0	0.172619048	0.076923077	0.65513774	2.052631579	0.378117352	11.142827434	0.312311006	0.076923077	-0.000973245	0.011195701	0.011195701	0.022925079	0	0	1_39829728
580	1100	Sanju_urb	Sanju_nat	1	39829757	0	0.325423729	0.052462527	0.327471438	2	0.555579017	7.199695958	0.301029996	0.052462527	-0.000973241	0.019138756	0.019138756	0.022925077	0	0	1_39829757
581	1101	Sanju_urb	Sanju_nat	1	39830414	0	0.257162823	0.27256145	0.005552492	14.466666667	1.628592131	128.506358607	1.160368475	0.27256145	-0.000973163	0.157500618	0.157500618	0.022925041	0	0	1_39830414
582	1102	Sanju_urb	Sanju_nat	1	39841580	0	0.436507937	-0.011188811	1	1.041025641	0.342958314	3.159959507	0.017461427	-0.011188811	-0.000984221	7.8709e-05	7.8709e-05	0.022923535	0	0	1_39841580
583	1103	Sanju_urb	Sanju_nat	1	39841586	0	0.436507937	-0.011188811	1	1.041025641	0.342958314	3.159959507	0.017461427	-0.011188811	-0.00098422	7.8709e-05	7.8709e-05	0.022923535	0	0	1_39841586
584	1104	Sanju_urb	Sanju_nat	1	39843964	0	0.381355932	0.061947308	0.223404115	2.153846154	0.64749618	7.164603282	0.333214679	0.061947308	-0.000983959	0.026666667	0.026666667	0.022923403	0	0	1_39843964
585	1123	Sanju_urb	Sanju_nat	1	39897139	0	0.267857143	-0.032478632	1	0.789473684	0.182738145	3.410720279	0.102662342	-0.032478632	-0.000978319	0.001571268	0.001571268	0.022920465	0	0	1_39897139
586	1124	Sanju_urb	Sanju_nat	1	39897558	0	0.061507937	-0.191066998	0.541666667	0.594202899	0.058388699	6.047010679	0.226065234	-0.191066998	-0.000978276	0.016897081	0.016897081	0.022920442	0	0	1_39897558
587	1125	Sanju_urb	Sanju_nat	1	39898548	0	0.424107143	0.021862348	0.565369547	1.61038961	0.531758043	4.876944944	0.20693096	0.021862348	-0.000978175	0.011184527	0.011184527	0.022920388	0	0	1_39898548
588	1126	Sanju_urb	Sanju_nat	1	39900179	0	0.364583333	-0.017268446	1	0.941176471	0.276717096	3.20115079	0.026328939	-0.017268446	-0.000978008	0.000147245	0.000147245	0.022920298	0	0	1_39900179
589	1127	Sanju_urb	Sanju_nat	1	39901906	0	0.146329365	0.142633638	0.329223956	3.157894737	0.486359964	20.503947489	0.499397649	0.142633638	-0.000977832	0.024667987	0.024667987	0.022920203	0	0	1_39901906
590	1128	Sanju_urb	Sanju_nat	1	39903371	0	0.03125	-0.201465201	1	0.913043478	0.078494829	10.620424364	0.039508541	-0.201465201	-0.000977683	0.008314437	0.008314437	0.022920122	0	0	1_39903371
591	1129	Sanju_urb	Sanju_nat	1	39903409	0	0.333938294	-0.046253469	0.514908729	0.568627451	0.135088252	2.39352551	0.245172178	-0.046253469	-0.000977679	0.010383295	0.010383295	0.02292012	0	0	1_39903409
592	1130	Sanju_urb	Sanju_nat	1	39903721	0	0.09077381	-0.018915511	1	0.952380952	0.081535995	11.124282884	0.021189299	-0.018915511	-0.000977647	2.3656e-05	2.3656e-05	0.022920103	0	0	1_39903721
593	1131	Sanju_urb	Sanju_nat	1	39903736	0	0.03125	-0.201465201	1	0.913043478	0.078494829	10.620424364	0.039508541	-0.201465201	-0.000977646	0.008314437	0.008314437	0.022920102	0	0	1_39903736
594	1132	Sanju_urb	Sanju_nat	1	39903844	0	0.03125	0.384615385	0.34375	3.909090909	0.335692656	45.520780511	0.59207577	0.384615385	-0.000977635	0.03030303	0.03030303	0.022920096	0	0	1_39903844
595	1134	Sanju_urb	Sanju_nat	1	39922211	0	0.172619048	0.193633952	0.169719897	4.444444444	0.744838688	26.519952222	0.647817482	0.193633952	-0.000975791	0.047818082	0.047818082	0.022919086	0	0	1_39922211
596	1135	Sanju_urb	Sanju_nat	1	39922223	0	0.476190476	-0.019230769	0.591754168	0.68627451	0.231113442	2.037842102	0.163502132	-0.019230769	-0.00097579	0.007215007	0.007215007	0.022919086	0	0	1_39922223
597	1190	Sanju_urb	Sanju_nat	1	39928875	0	0.506638714	0.062268404	0.040536803	3.771428571	1.085077809	13.10843642	0.576505887	0.062268404	-0.000975133	0.085381125	0.085381125	0.02291872	0	0	1_39928875
598	1191	Sanju_urb	Sanju_nat	1	39928891	0	0.296668429	-0.063575183	0.299801624	0.344444444	0.067347413	1.761641177	0.462880816	-0.063575183	-0.000975132	0.028204505	0.028204505	0.022918719	0	0	1_39928891
599	1192	Sanju_urb	Sanju_nat	1	39928947	0	0.430519481	0.194083816	0.011012223	5.535714286	1.602282638	19.125297829	0.743173667	0.194083816	-0.000975126	0.142264913	0.142264913	0.022918716	0	0	1_39928947
600	1193	Sanju_urb	Sanju_nat	1	39928949	0	0.430519481	0.194083816	0.011012223	5.535714286	1.602282638	19.125297829	0.743173667	0.194083816	-0.000975126	0.142264913	0.142264913	0.022918716	0	0	1_39928949
601	1194	Sanju_urb	Sanju_nat	1	39930158	0	0.215970962	-0.042195602	1	0.733333333	0.129035365	4.167677439	0.134698574	-0.042195602	-0.000975007	0.002122954	0.002122954	0.02291865	0	0	1_39930158
602	1195	Sanju_urb	Sanju_nat	1	39932268	0	0.363841808	-0.05404367	0.1117301	0.259259259	0.051831478	1.296805836	0.586265724	-0.05404367	-0.000974801	0.049689441	0.049689441	0.022918534	0	0	1_39932268
603	1196	Sanju_urb	Sanju_nat	1	39932316	0	0.177683765	-0.024280533	1	0.9	0.151281419	5.354259659	0.045757491	-0.024280533	-0.000974796	0.00021645	0.00021645	0.022918531	0	0	1_39932316
604	1197	Sanju_urb	Sanju_nat	1	39932319	0	0.444209413	0.064787339	0.15500033	2.5	0.829723407	7.532630692	0.397940009	0.064787339	-0.000974796	0.043831169	0.043831169	0.022918531	0	0	1_39932319
605	1198	Sanju_urb	Sanju_nat	1	39932562	0	0.197916667	-0.096587623	0.406202683	0.285714286	0.032156462	2.538608042	0.544068044	-0.096587623	-0.000974772	0.021970511	0.021970511	0.022918518	0	0	1_39932562
606	1199	Sanju_urb	Sanju_nat	1	39932589	0	0.146329365	0.017470665	1	1.3	0.200628044	8.423548205	0.113943352	0.017470665	-0.000974769	0.001188642	0.001188642	0.022918516	0	0	1_39932589
607	1200	Sanju_urb	Sanju_nat	1	39932595	0	0.119047619	0.076923077	0.602503085	2	0.262101336	15.261272849	0.301029996	0.076923077	-0.000974769	0.007215007	0.007215007	0.022918516	0	0	1_39932595
608	1201	Sanju_urb	Sanju_nat	1	39932598	0	0.30952381	-0.047337278	0.520787088	0.578947368	0.139469027	2.403257997	0.237360916	-0.047337278	-0.000974768	0.008991009	0.008991009	0.022918516	0	0	1_39932598
609	1202	Sanju_urb	Sanju_nat	1	39936604	0	0.458333333	-0.006993007	1	1.142857143	0.388145111	3.365036453	0.057991947	-0.006993007	-0.000974378	0.000918274	0.000918274	0.022918296	0	0	1_39936604
610	1203	Sanju_urb	Sanju_nat	1	39939323	0	0.404547858	-0.014675174	1	0.988636364	0.307737818	3.176086269	0.00496342	-0.014675174	-0.000974114	5.942e-06	5.942e-06	0.022918147	0	0	1_39939323
611	1204	Sanju_urb	Sanju_nat	1	39939335	0	0.447916667	-0.016100179	1	0.933333333	0.309763405	2.812182125	0.029963223	-0.016100179	-0.000974112	0.000234907	0.000234907	0.022918146	0	0	1_39939335
612	1205	Sanju_urb	Sanju_nat	1	39946386	0	0.506081438	-0.013364393	1	0.9	0.309013928	2.621241076	0.045757491	-0.013364393	-0.000973432	0.00060208	0.00060208	0.02291776	0	0	1_39946386
613	1206	Sanju_urb	Sanju_nat	1	39946464	0	0.122686409	-0.06420751	1	0.587301587	0.057388023	6.010368282	0.231138825	-0.06420751	-0.000973425	0.003311129	0.003311129	0.022917756	0	0	1_39946464
614	1207	Sanju_urb	Sanju_nat	1	39946465	0	0.476190476	0.042307692	0.176818226	2.230769231	0.77182555	6.447482026	0.348454646	0.042307692	-0.000973425	0.034920635	0.034920635	0.022917756	0	0	1_39946465
615	1208	Sanju_urb	Sanju_nat	1	39946497	0	0.155367232	0.024592315	1	1.37037037	0.209987457	8.942986283	0.13683796	0.024592315	-0.000973422	0.001818182	0.001818182	0.022917754	0	0	1_39946497
616	1209	Sanju_urb	Sanju_nat	1	39946515	0	0.506352087	0.024186826	0.16335229	2.357142857	0.754321283	7.365724097	0.372385904	0.024186826	-0.00097342	0.03833798	0.03833798	0.022917753	0	0	1_39946515
617	1211	Sanju_urb	Sanju_nat	1	39948642	0	0.282485876	0.021938144	0.718098912	1.416666667	0.350126369	5.732057393	0.151267675	0.021938144	-0.000973216	0.004	0.004	0.022917636	0	0	1_39948642
618	1212	Sanju_urb	Sanju_nat	1	39949307	0	0.474352195	0.079319266	0.054099569	3.055555556	1.010550485	9.23894441	0.485090184	0.079319266	-0.000973153	0.065408505	0.065408505	0.0229176	0	0	1_39949307
619	1213	Sanju_urb	Sanju_nat	1	39949319	0	0.503437335	-0.005456988	0.290983269	1.857142857	0.618140165	5.579607646	0.268845312	-0.005456988	-0.000973151	0.019852941	0.019852941	0.022917599	0	0	1_39949319
620	1214	Sanju_urb	Sanju_nat	1	39949394	0	0.31276467	-0.065764023	0.473835858	0.430555556	0.082960315	2.234539337	0.365970803	-0.065764023	-0.000973144	0.018063615	0.018063615	0.022917595	0	0	1_39949394
621	1215	Sanju_urb	Sanju_nat	1	39949908	0	0.508474576	-0.009690722	0.598204585	1.350877193	0.459858049	3.968331522	0.130615869	-0.009690722	-0.000973095	0.005	0.005	0.022917567	0	0	1_39949908
622	1216	Sanju_urb	Sanju_nat	1	39949916	0	0.235028249	0.008673672	1	1.235294118	0.263710698	5.786460565	0.091770373	0.008673672	-0.000973094	0.001201923	0.001201923	0.022917567	0	0	1_39949916
623	1218	Sanju_urb	Sanju_nat	1	39955358	0	0.465362242	0.005273806	0.051832108	0.271604938	0.077835961	0.947752699	0.566062338	0.005273806	-0.000972576	0.071921488	0.071921488	0.022917269	0	0	1_39955358
624	1219	Sanju_urb	Sanju_nat	1	39955427	0	0.410714286	-0.034559643	0.251007769	0.444444444	0.126177489	1.565500044	0.352182518	-0.034559643	-0.00097257	0.025618504	0.025618504	0.022917265	0	0	1_39955427
625	1220	Sanju_urb	Sanju_nat	1	39955448	0	0.380952381	-0.038461538	0.544522398	0.555555556	0.155459848	1.985348495	0.255272505	-0.038461538	-0.000972568	0.012987013	0.012987013	0.022917264	0	0	1_39955448
626	1221	Sanju_urb	Sanju_nat	1	39955466	0	0.424107143	-0.021322537	0.783724559	0.836538462	0.266518627	2.625694895	0.077514087	-0.021322537	-0.000972566	0.001463254	0.001463254	0.022917263	0	0	1_39955466
627	1222	Sanju_urb	Sanju_nat	1	39957281	0	0.033333333	0.412371134	0.333333333	4.1	0.350527081	47.956351701	0.612783857	0.412371134	-0.000972394	0.033898305	0.033898305	0.022917164	0	0	1_39957281
628	1224	Sanju_urb	Sanju_nat	1	39957352	0	0.061507937	0.076923077	1	1.952380952	0.116220318	32.797977628	0.290564562	0.076923077	-0.000972388	0.003491133	0.003491133	0.02291716	0	0	1_39957352
629	1225	Sanju_urb	Sanju_nat	1	39957607	0	0.396329365	-0.037450659	0.375413677	0.495726496	0.139826507	1.757497654	0.304757868	-0.037450659	-0.000972364	0.018860155	0.018860155	0.022917146	0	0	1_39957607
630	1226	Sanju_urb	Sanju_nat	1	39960641	0	0.119047619	0.076923077	0.602503085	2	0.262101336	15.261272849	0.301029996	0.076923077	-0.000972077	0.007215007	0.007215007	0.02291698	0	0	1_39960641
631	1227	Sanju_urb	Sanju_nat	1	39960644	0	0.396329365	-0.028208337	0.035136875	0.18	0.036901741	0.87800736	0.744727495	-0.028208337	-0.000972077	0.081969345	0.081969345	0.02291698	0	0	1_39960644
632	1229	Sanju_urb	Sanju_nat	1	39960790	0	0.451977401	-0.02185567	0.777468979	0.795918367	0.250456958	2.529321015	0.099131473	-0.02185567	-0.000972063	0.0025	0.0025	0.022916972	0	0	1_39960790
633	1232	Sanju_urb	Sanju_nat	1	39960830	0	0.389212057	-0.036866211	0.3752934	0.518518519	0.144576494	1.859648455	0.285235728	-0.036866211	-0.00097206	0.016699605	0.016699605	0.022916969	0	0	1_39960830
634	1233	Sanju_urb	Sanju_nat	1	40080272	0	0.099818512	0.181044487	0.270935961	4.111111111	0.349238175	48.394579389	0.613959215	0.181044487	-0.000961734	0.025007974	0.025007974	0.022910491	0	0	1_40080272
635	1234	Sanju_urb	Sanju_nat	1	40080315	0	0.510144928	-0.017199017	1	1.142857143	0.33928215	3.849664504	0.057991947	-0.017199017	-0.00096173	0.001010101	0.001010101	0.022910489	0	0	1_40080315
636	1235	Sanju_urb	Sanju_nat	1	40080526	0	0.508196721	-0.014039118	1	1	0.353279276	2.830621744	0	-0.014039118	-0.000961714	0	0	0.022910477	0	0	1_40080526
637	1236	Sanju_urb	Sanju_nat	1	40080532	0	0.07012987	0.06097561	1	1.842105263	0.10897242	31.139546936	0.265314443	0.06097561	-0.000961713	0.003292181	0.003292181	0.022910477	0	0	1_40080532
638	1238	Sanju_urb	Sanju_nat	1	41697272	0	0.03125	0.384615385	0.34375	3.909090909	0.335692656	45.520780511	0.59207577	0.384615385	-0.000971855	0.03030303	0.03030303	0.02283726	0	0	1_41697272
639	1239	Sanju_urb	Sanju_nat	1	41697806	0	0.26546003	-0.002435065	1	1.16	0.243458996	5.527008746	0.064457989	-0.002435065	-0.00097189	0.000668449	0.000668449	0.022837244	0	0	1_41697806
640	1241	Sanju_urb	Sanju_nat	1	41698089	0	0.364583333	-0.017268446	1	0.941176471	0.276717096	3.20115079	0.026328939	-0.017268446	-0.000971909	0.000147245	0.000147245	0.022837236	0	0	1_41698089
641	1243	Sanju_urb	Sanju_nat	1	41698636	0	0.274986779	-0.065702993	0.477569902	0.472222222	0.090555447	2.462511472	0.325853579	-0.065702993	-0.000971944	0.013223443	0.013223443	0.02283722	0	0	1_41698636
642	1245	Sanju_urb	Sanju_nat	1	41701291	0	0.436507937	0.039160839	0.264484087	1.951048951	0.653752041	5.822684706	0.290268166	0.039160839	-0.000972119	0.02274695	0.02274695	0.022837144	0	0	1_41701291
643	1246	Sanju_urb	Sanju_nat	1	41701306	0	0.410714286	0.036789298	0.381647407	1.828571429	0.595453487	5.615339473	0.26211193	0.036789298	-0.00097212	0.017587887	0.017587887	0.022837143	0	0	1_41701306
644	1247	Sanju_urb	Sanju_nat	1	41708400	0	0.380952381	0.129807692	0.065581241	3.461538462	1.068858175	11.210325932	0.539269161	0.129807692	-0.000972587	0.070707071	0.070707071	0.022836939	0	0	1_41708400
645	1248	Sanju_urb	Sanju_nat	1	41709878	0	0.483630952	0.00591716	0.590417174	1.5	0.524861265	4.286847114	0.176091259	0.00591716	-0.000972685	0.008991009	0.008991009	0.022836897	0	0	1_41709878
646	1249	Sanju_urb	Sanju_nat	1	41713624	0	0.458333333	0.120879121	0.025329139	3.84	1.279095107	11.5281498	0.584331224	0.120879121	-0.000972933	0.094469744	0.094469744	0.02283679	0	0	1_41713624
647	1250	Sanju_urb	Sanju_nat	1	41717044	0	0.458333333	0.120879121	0.025329139	3.84	1.279095107	11.5281498	0.584331224	0.120879121	-0.00097316	0.094469744	0.094469744	0.022836692	0	0	1_41717044
648	1251	Sanju_urb	Sanju_nat	1	41717107	0	0.458333333	0.012987013	0.580184479	1.544378698	0.528394494	4.51387286	0.188753803	0.012987013	-0.000973164	0.009913607	0.009913607	0.022836691	0	0	1_41717107
649	1252	Sanju_urb	Sanju_nat	1	41731284	0	0.463768116	-0.021601942	1	1.017094017	0.29920614	3.457416476	0.0073611	-0.021601942	-0.000974111	1.6026e-05	1.6026e-05	0.022836291	0	0	1_41731284
650	1254	Sanju_urb	Sanju_nat	1	41731449	0	0.274986779	0.007235791	1	1.259259259	0.314217966	5.046604763	0.100115153	0.007235791	-0.000974123	0.001713287	0.001713287	0.022836286	0	0	1_41731449
651	1255	Sanju_urb	Sanju_nat	1	41733886	0	0.267857143	0.015384615	0.725716357	1.333333333	0.333455046	5.331386649	0.124938737	0.015384615	-0.000974286	0.002597403	0.002597403	0.022836218	0	0	1_41733886
652	1276	Sanju_urb	Sanju_nat	1	43001442	0	0.093601269	-0.172978591	0.301956637	0.413043478	0.043460826	3.925487166	0.384004231	-0.172978591	-0.001088702	0.027966102	0.027966102	0.022826628	0	0	1_43001442
653	1277	Sanju_urb	Sanju_nat	1	43018241	0	0.289186508	-0.003826362	1	1.111111111	0.286993814	4.301723042	0.045757491	-0.003826362	-0.001090327	0.000363844	0.000363844	0.022826881	0	0	1_43018241
654	1278	Sanju_urb	Sanju_nat	1	43018265	0	0.503472222	-0.005835544	0.607957577	1.333333333	0.473466689	3.754810675	0.124938737	-0.005835544	-0.001090329	0.004644616	0.004644616	0.022826881	0	0	1_43018265
655	1280	Sanju_urb	Sanju_nat	1	43034766	0	0.09077381	-0.180327869	0.545362903	0.434782609	0.045799629	4.127455215	0.361727836	-0.180327869	-0.001091925	0.025761124	0.025761124	0.022827139	0	0	1_43034766
656	1281	Sanju_urb	Sanju_nat	1	43034769	0	0.336858805	0.019880894	0.739976807	1.416666667	0.397107517	5.053906963	0.151267675	0.019880894	-0.001091925	0.004672199	0.004672199	0.022827139	0	0	1_43034769
657	1300	Sanju_urb	Sanju_nat	1	43046433	0	0.035714286	-0.195121951	1	0.857142857	0.073223343	10.033601926	0.06694679	-0.195121951	-0.001093053	0.01010101	0.01010101	0.022827328	0	0	1_43046433
658	1301	Sanju_urb	Sanju_nat	1	43046626	0	0.506214689	-0.010988643	0.594907044	1.444444444	0.499698122	4.175360405	0.159700843	-0.010988643	-0.001093072	0.007711039	0.007711039	0.022827331	0	0	1_43046626
659	1302	Sanju_urb	Sanju_nat	1	43046739	0	0.394202899	-0.031904287	0.739277983	0.714285714	0.179524622	2.841972736	0.146128036	-0.031904287	-0.001093083	0.00497977	0.00497977	0.022827333	0	0	1_43046739
660	1303	Sanju_urb	Sanju_nat	1	43046740	0	0.371980676	-0.027734977	1	0.857142857	0.210876617	3.483998792	0.06694679	-0.027734977	-0.001093083	0.001010101	0.001010101	0.022827333	0	0	1_43046740
661	1304	Sanju_urb	Sanju_nat	1	43046809	0	0.037037037	-0.206896552	1	0.947368421	0.080615193	11.133223089	0.023481096	-0.206896552	-0.00109309	0.009433962	0.009433962	0.022827334	0	0	1_43046809
662	1306	Sanju_urb	Sanju_nat	1	43047220	0	0.455314648	-0.021867344	0.777454269	0.771428571	0.245269608	2.426317907	0.11270428	-0.021867344	-0.001093129	0.003185665	0.003185665	0.022827341	0	0	1_43047220
663	1313	Sanju_urb	Sanju_nat	1	43580752	0	0.222222222	-0.054945055	0.70402626	0.6	0.110588737	3.255304369	0.22184875	-0.054945055	-0.001144069	0.005565863	0.005565863	0.02284174	0	0	1_43580752
664	1315	Sanju_urb	Sanju_nat	1	43589864	0	0.432046536	0.125706473	0.037820822	3.666666667	1.166540057	11.525060256	0.56427143	0.125706473	-0.001144919	0.083930757	0.083930757	0.022842086	0	0	1_43589864
665	1316	Sanju_urb	Sanju_nat	1	43590947	0	0.09077381	-0.180327869	0.545362903	0.434782609	0.045799629	4.127455215	0.361727836	-0.180327869	-0.001145019	0.025761124	0.025761124	0.022842127	0	0	1_43590947
666	1317	Sanju_urb	Sanju_nat	1	43592461	0	0.061507937	0.076923077	1	1.952380952	0.116220318	32.797977628	0.290564562	0.076923077	-0.00114516	0.003491133	0.003491133	0.022842185	0	0	1_43592461
667	1318	Sanju_urb	Sanju_nat	1	43592641	0	0.364583333	0.103296703	0.119293305	2.857142857	0.870278556	9.380060272	0.455931956	0.103296703	-0.001145177	0.048773449	0.048773449	0.022842192	0	0	1_43592641
668	1319	Sanju_urb	Sanju_nat	1	43624724	0	0.396329365	-0.009723693	1	1.056818182	0.330169699	3.382698875	0.024000276	-0.009723693	-0.001149706	0.000135451	0.000135451	0.02284339	0	0	1_43624724
669	1320	Sanju_urb	Sanju_nat	1	43624847	0	0.30952381	-0.047337278	0.520787088	0.578947368	0.139469027	2.403257997	0.237360916	-0.047337278	-0.001149718	0.008991009	0.008991009	0.022843395	0	0	1_43624847
670	1322	Sanju_urb	Sanju_nat	1	43629915	0	0.30952381	-0.017751479	1	0.944444444	0.249961626	3.56844898	0.024823584	-0.017751479	-0.001150193	0.000111	0.000111	0.022843595	0	0	1_43629915
671	1323	Sanju_urb	Sanju_nat	1	43633660	0	0.289186508	-0.003826362	1	1.111111111	0.286993814	4.301723042	0.045757491	-0.003826362	-0.001150544	0.000363844	0.000363844	0.022843744	0	0	1_43633660
672	1325	Sanju_urb	Sanju_nat	1	43798044	0	0.155367232	-0.161199625	0.158804375	0.285714286	0.032156462	2.538608042	0.544068044	-0.161199625	-0.001165775	0.045454545	0.045454545	0.022850856	0	0	1_43798044
673	1326	Sanju_urb	Sanju_nat	1	43798068	0	0.16031458	0.01509434	1	1.296296296	0.198323028	8.472965058	0.11270428	0.01509434	-0.001165777	0.001271102	0.001271102	0.022850858	0	0	1_43798068
674	1327	Sanju_urb	Sanju_nat	1	43798109	0	0.208144796	-0.036506528	1	0.777777778	0.12885837	4.694598214	0.109144469	-0.036506528	-0.001165781	0.001449275	0.001449275	0.02285086	0	0	1_43798109
675	1328	Sanju_urb	Sanju_nat	1	43798111	0	0.208144796	-0.036506528	1	0.777777778	0.12885837	4.694598214	0.109144469	-0.036506528	-0.001165781	0.001449275	0.001449275	0.02285086	0	0	1_43798111
676	1330	Sanju_urb	Sanju_nat	1	43798149	0	0.194805195	-0.037037037	1	0.75	0.125316957	4.488618402	0.124938737	-0.037037037	-0.001165784	0.001782531	0.001782531	0.022850861	0	0	1_43798149
677	1331	Sanju_urb	Sanju_nat	1	43798160	0	0.124637681	-0.043802213	1	0.631578947	0.053165978	7.502767359	0.199572355	-0.043802213	-0.001165785	0.002921884	0.002921884	0.022850862	0	0	1_43798160
678	1332	Sanju_urb	Sanju_nat	1	43798236	0	0.304519774	0.026093209	0.730618212	1.568627451	0.417105076	5.899213942	0.195519811	0.026093209	-0.001165792	0.007465535	0.007465535	0.022850865	0	0	1_43798236
679	1335	Sanju_urb	Sanju_nat	1	44013775	0	0.093601269	-0.189327356	0.544685352	0.476190476	0.049984676	4.53653771	0.322219295	-0.189327356	-0.001196733	0.024213075	0.024213075	0.02285968	0	0	1_44013775
680	1337	Sanju_urb	Sanju_nat	1	44013784	0	0.228450555	-0.049555978	0.713181528	0.666666667	0.122104884	3.639858049	0.176091259	-0.049555978	-0.001196734	0.003571429	0.003571429	0.02285968	0	0	1_44013784
681	1338	Sanju_urb	Sanju_nat	1	44013796	0	0.222222222	-0.054945055	0.70402626	0.6	0.110588737	3.255304369	0.22184875	-0.054945055	-0.001196735	0.005565863	0.005565863	0.022859681	0	0	1_44013796
682	1341	Sanju_urb	Sanju_nat	1	44013810	0	0.245535714	-0.018181818	1	0.947368421	0.212824921	4.217113866	0.023481096	-0.018181818	-0.001196737	7.8709e-05	7.8709e-05	0.022859681	0	0	1_44013810
683	1342	Sanju_urb	Sanju_nat	1	44131689	0	0.259322034	-0.061451385	0.704003858	0.523809524	0.098295386	2.791345834	0.28082661	-0.061451385	-0.001208017	0.009803922	0.009803922	0.022866348	0	0	1_44131689
684	1344	Sanju_urb	Sanju_nat	1	44131691	0	0.274986779	-0.065702993	0.477569902	0.472222222	0.090555447	2.462511472	0.325853579	-0.065702993	-0.001208018	0.013223443	0.013223443	0.022866348	0	0	1_44131691
685	1345	Sanju_urb	Sanju_nat	1	44131765	0	0.228450555	-0.049555978	0.713181528	0.666666667	0.122104884	3.639858049	0.176091259	-0.049555978	-0.001208025	0.003571429	0.003571429	0.022866352	0	0	1_44131765
686	1346	Sanju_urb	Sanju_nat	1	44131768	0	0.228450555	-0.049555978	0.713181528	0.666666667	0.122104884	3.639858049	0.176091259	-0.049555978	-0.001208025	0.003571429	0.003571429	0.022866353	0	0	1_44131768
687	1349	Sanju_urb	Sanju_nat	1	44132866	0	0.507667901	-0.00535361	0.596905562	1.466666667	0.515738483	4.170933881	0.166331422	-0.00535361	-0.001208129	0.008352273	0.008352273	0.022866417	0	0	1_44132866
688	1350	Sanju_urb	Sanju_nat	1	44132888	0	0.093601269	-0.172978591	0.301956637	0.413043478	0.043460826	3.925487166	0.384004231	-0.172978591	-0.001208131	0.027966102	0.027966102	0.022866419	0	0	1_44132888
689	1351	Sanju_urb	Sanju_nat	1	44135065	0	0.34519774	-0.060202136	0.185947324	0.292929293	0.058122237	1.47632946	0.533237197	-0.060202136	-0.001208338	0.0400982	0.0400982	0.022866547	0	0	1_44135065
690	1352	Sanju_urb	Sanju_nat	1	44135563	0	0.032258065	-0.209324453	1	1	0.085692495	11.66963336	0	-0.209324453	-0.001208386	0.007806401	0.007806401	0.022866577	0	0	1_44135563
691	1353	Sanju_urb	Sanju_nat	1	44135592	0	0.289186508	-0.003826362	1	1.111111111	0.286993814	4.301723042	0.045757491	-0.003826362	-0.001208389	0.000363844	0.000363844	0.022866578	0	0	1_44135592
692	1354	Sanju_urb	Sanju_nat	1	44139022	0	0.03125	-0.201465201	1	0.913043478	0.078494829	10.620424364	0.039508541	-0.201465201	-0.001208715	0.008314437	0.008314437	0.022866781	0	0	1_44139022
693	1355	Sanju_urb	Sanju_nat	1	44140953	0	0.203595981	0.023492235	0.690929164	1.421052632	0.287819408	7.016172392	0.152610163	0.023492235	-0.001208898	0.003022432	0.003022432	0.022866896	0	0	1_44140953
694	1356	Sanju_urb	Sanju_nat	1	44141022	0	0.396329365	-0.028208337	0.768455537	0.735294118	0.221237411	2.44378849	0.133538908	-0.028208337	-0.001208905	0.003949742	0.003949742	0.0228669	0	0	1_44141022
695	1368	Sanju_urb	Sanju_nat	1	44174639	0	0.03125	-0.201465201	1	0.913043478	0.078494829	10.620424364	0.039508541	-0.201465201	-0.001212093	0.008314437	0.008314437	0.022868918	0	0	1_44174639
696	1369	Sanju_urb	Sanju_nat	1	44175989	0	0.507909605	-0.004724608	0.419384015	1.657894737	0.55808836	4.925053372	0.219556953	-0.004724608	-0.001212221	0.013904338	0.013904338	0.022869	0	0	1_44175989
697	1370	Sanju_urb	Sanju_nat	1	44176028	0	0.505952381	-0.009954751	0.600434685	0.692307692	0.243923155	1.96492187	0.159700843	-0.009954751	-0.001212225	0.007486631	0.007486631	0.022869002	0	0	1_44176028
698	1371	Sanju_urb	Sanju_nat	1	44176049	0	0.505952381	-0.009954751	0.600434685	1.444444444	0.508926088	4.099651802	0.159700843	-0.009954751	-0.001212227	0.007486631	0.007486631	0.022869003	0	0	1_44176049
699	1372	Sanju_urb	Sanju_nat	1	44176250	0	0.364583333	0.053061224	0.352236339	1.983333333	0.607968808	6.470087048	0.297395711	0.053061224	-0.001212246	0.0205024	0.0205024	0.022869016	0	0	1_44176250
700	1373	Sanju_urb	Sanju_nat	1	44176271	0	0.396329365	-0.028208337	0.768455537	0.735294118	0.221237411	2.44378849	0.133538908	-0.028208337	-0.001212248	0.003949742	0.003949742	0.022869017	0	0	1_44176271
701	1374	Sanju_urb	Sanju_nat	1	44176292	0	0.507936508	-0.009615385	0.611515749	1.32	0.468951718	3.715521094	0.120573931	-0.009615385	-0.00121225	0.004329004	0.004329004	0.022869018	0	0	1_44176292
702	1375	Sanju_urb	Sanju_nat	1	44177343	0	0.061507937	-0.191066998	0.541666667	0.594202899	0.058388699	6.047010679	0.226065234	-0.191066998	-0.001212349	0.016897081	0.016897081	0.022869082	0	0	1_44177343
703	1376	Sanju_urb	Sanju_nat	1	44177361	0	0.222222222	0.076923077	0.43025055	2.111111111	0.473367498	9.415074207	0.324511092	0.076923077	-0.001212351	0.01546073	0.01546073	0.022869083	0	0	1_44177361
704	1377	Sanju_urb	Sanju_nat	1	44177385	0	0.505952381	-0.009954751	0.600434685	1.444444444	0.508926088	4.099651802	0.159700843	-0.009954751	-0.001212353	0.007486631	0.007486631	0.022869085	0	0	1_44177385
705	1378	Sanju_urb	Sanju_nat	1	44177704	0	0.364583333	0.053061224	0.352236339	1.983333333	0.607968808	6.470087048	0.297395711	0.053061224	-0.001212383	0.0205024	0.0205024	0.022869104	0	0	1_44177704
706	1379	Sanju_urb	Sanju_nat	1	44177743	0	0.197916667	0.125506073	0.220426309	2.888888889	0.584560706	14.276838864	0.460730839	0.125506073	-0.001212387	0.0282199	0.0282199	0.022869106	0	0	1_44177743
707	1380	Sanju_urb	Sanju_nat	1	44177764	0	0.5	-0.014652015	0.795564085	0.83805668	0.294802182	2.382407733	0.076726608	-0.014652015	-0.001212389	0.001717859	0.001717859	0.022869108	0	0	1_44177764
708	1381	Sanju_urb	Sanju_nat	1	44177800	0	0.364583333	0.053061224	0.352236339	1.983333333	0.607968808	6.470087048	0.297395711	0.053061224	-0.001212393	0.0205024	0.0205024	0.02286911	0	0	1_44177800
709	1382	Sanju_urb	Sanju_nat	1	44178068	0	0.222222222	0.002747253	1	1.168421053	0.251854131	5.420628803	0.067599373	0.002747253	-0.001212418	0.000618429	0.000618429	0.022869126	0	0	1_44178068
710	1383	Sanju_urb	Sanju_nat	1	44178095	0	0.396329365	0.018003273	0.557341469	1.493333333	0.475610705	4.688802039	0.174156759	0.018003273	-0.00121242	0.00741728	0.00741728	0.022869128	0	0	1_44178095
711	1384	Sanju_urb	Sanju_nat	1	44178954	0	0.172619048	0.076923077	0.65513774	2.052631579	0.378117352	11.142827434	0.312311006	0.076923077	-0.001212502	0.011195701	0.011195701	0.02286918	0	0	1_44178954
712	1385	Sanju_urb	Sanju_nat	1	44180058	0	0.372244898	-0.043102749	0.49732432	0.511111111	0.118742841	2.200002667	0.291484678	-0.043102749	-0.001212606	0.01658443	0.01658443	0.022869247	0	0	1_44180058
713	1386	Sanju_urb	Sanju_nat	1	44180948	0	0.418826018	-0.026838317	0.768202398	0.743589744	0.222812919	2.481569331	0.128666609	-0.026838317	-0.00121269	0.003757816	0.003757816	0.022869302	0	0	1_44180948
714	1387	Sanju_urb	Sanju_nat	1	44180981	0	0.505952381	-0.009954751	0.600434685	0.692307692	0.243923155	1.96492187	0.159700843	-0.009954751	-0.001212694	0.007486631	0.007486631	0.022869304	0	0	1_44180981
715	1388	Sanju_urb	Sanju_nat	1	44181011	0	0.362987013	-0.058841723	0.186283108	0.306818182	0.060197499	1.563809102	0.513118908	-0.058841723	-0.001212696	0.038927073	0.038927073	0.022869306	0	0	1_44181011
716	1389	Sanju_urb	Sanju_nat	1	44181029	0	0.328869048	0.106160808	0.114120697	2.8	0.80563288	9.731479676	0.447158031	0.106160808	-0.001212698	0.042839513	0.042839513	0.022869307	0	0	1_44181029
717	1390	Sanju_urb	Sanju_nat	1	44181031	0	0.362987013	-0.058841723	0.186283108	0.306818182	0.060197499	1.563809102	0.513118908	-0.058841723	-0.001212698	0.038927073	0.038927073	0.022869307	0	0	1_44181031
718	1391	Sanju_urb	Sanju_nat	1	44181053	0	0.362987013	-0.058841723	0.186283108	0.306818182	0.060197499	1.563809102	0.513118908	-0.058841723	-0.0012127	0.038927073	0.038927073	0.022869308	0	0	1_44181053
719	1392	Sanju_urb	Sanju_nat	1	44183873	0	0.381355932	0.004383081	0.753759901	1.230769231	0.351841759	4.305324371	0.09017663	0.004383081	-0.001212967	0.001763668	0.001763668	0.02286948	0	0	1_44183873
720	1393	Sanju_urb	Sanju_nat	1	44187911	0	0.165584416	0.174546454	0.314265923	3.6	0.545004023	23.779640981	0.556302501	0.174546454	-0.001213349	0.034881321	0.034881321	0.022869727	0	0	1_44187911
721	1394	Sanju_urb	Sanju_nat	1	44187932	0	0.16031458	0.191033186	0.311091208	3.8	0.576138713	25.063408636	0.579783597	0.191033186	-0.001213351	0.036981132	0.036981132	0.022869728	0	0	1_44187932
722	1396	Sanju_urb	Sanju_nat	1	44187969	0	0.171208945	0.157072484	0.319303338	3.4	0.513871394	22.495900983	0.531478917	0.157072484	-0.001213355	0.032653061	0.032653061	0.022869731	0	0	1_44187969
723	1397	Sanju_urb	Sanju_nat	1	44187977	0	0.188747731	0.11414791	0.361912648	2.466666667	0.446540257	13.625746715	0.392110465	0.11414791	-0.001213355	0.019391026	0.019391026	0.022869731	0	0	1_44187977
724	1398	Sanju_urb	Sanju_nat	1	44187979	0	0.177224736	0.138601824	0.326530612	3.2	0.482741204	21.212193857	0.505149978	0.138601824	-0.001213356	0.03028786	0.03028786	0.022869731	0	0	1_44187979
725	1399	Sanju_urb	Sanju_nat	1	44188262	0	0.372818614	0.148359534	0.031775764	3.923076923	1.164312294	13.218560542	0.593626824	0.148359534	-0.001213382	0.083791103	0.083791103	0.022869749	0	0	1_44188262
726	1406	Sanju_urb	Sanju_nat	1	44261848	0	0.396329365	0.054972562	0.240084145	2.095238095	0.670609765	6.546314866	0.321233382	0.054972562	-0.001220314	0.025795231	0.025795231	0.022874367	0	0	1_44261848
727	1407	Sanju_urb	Sanju_nat	1	44261910	0	0.032258065	0.356083086	0.35483871	3.727272727	0.31979511	43.442071356	0.571391172	0.356083086	-0.00122032	0.029806259	0.029806259	0.022874371	0	0	1_44261910
728	1408	Sanju_urb	Sanju_nat	1	44266785	0	0.197916667	0.236552921	0.041817751	5.882352941	1.037375733	33.355393842	0.769551079	0.236552921	-0.001220777	0.074743135	0.074743135	0.022874685	0	0	1_44266785
729	1409	Sanju_urb	Sanju_nat	1	44266866	0	0.03125	-0.201465201	1	0.913043478	0.078494829	10.620424364	0.039508541	-0.201465201	-0.001220785	0.008314437	0.008314437	0.02287469	0	0	1_44266866
730	1410	Sanju_urb	Sanju_nat	1	44266908	0	0.119047619	-0.061538462	1	0.619047619	0.060559378	6.328003457	0.208275942	-0.061538462	-0.001220789	0.002597403	0.002597403	0.022874693	0	0	1_44266908
731	1416	Sanju_urb	Sanju_nat	1	44280380	0	0.135064935	0.06097561	0.611206404	1.888888889	0.245224339	14.549539632	0.276206412	0.06097561	-0.001222052	0.006837607	0.006837607	0.022875565	0	0	1_44280380
732	1418	Sanju_urb	Sanju_nat	1	44282096	0	0.49973559	-0.011415174	0.434686701	0.631578947	0.217162287	1.83683812	0.199572355	-0.011415174	-0.001222213	0.011548822	0.011548822	0.022875677	0	0	1_44282096
733	1419	Sanju_urb	Sanju_nat	1	44286424	0	0.462711864	-0.011169416	0.165898101	0.404411765	0.123397931	1.325377772	0.393176219	-0.011169416	-0.001222618	0.038330091	0.038330091	0.022875959	0	0	1_44286424
734	1420	Sanju_urb	Sanju_nat	1	44286441	0	0.364583333	0.103296703	0.119293305	2.857142857	0.870278556	9.380060272	0.455931956	0.103296703	-0.00122262	0.048773449	0.048773449	0.02287596	0	0	1_44286441
735	1421	Sanju_urb	Sanju_nat	1	44286444	0	0.364583333	0.103296703	0.119293305	2.857142857	0.870278556	9.380060272	0.455931956	0.103296703	-0.00122262	0.048773449	0.048773449	0.02287596	0	0	1_44286444
736	1423	Sanju_urb	Sanju_nat	1	44290251	0	0.424107143	0.099595142	0.08204509	3.055555556	1.000023695	9.336198534	0.485090184	0.099595142	-0.001222976	0.062383231	0.062383231	0.022876209	0	0	1_44290251
737	1424	Sanju_urb	Sanju_nat	1	44290278	0	0.410714286	0.183946488	0.008007565	5	1.55974202	16.028291652	0.698970004	0.183946488	-0.001222979	0.123993559	0.123993559	0.02287621	0	0	1_44290278
738	1425	Sanju_urb	Sanju_nat	1	44290293	0	0.380952381	0.192307692	0.013116841	5	1.498928875	16.678576555	0.698970004	0.192307692	-0.00122298	0.116883117	0.116883117	0.022876211	0	0	1_44290293
739	1426	Sanju_urb	Sanju_nat	1	44290323	0	0.119047619	0.076923077	0.602503085	2	0.262101336	15.261272849	0.301029996	0.076923077	-0.001222983	0.007215007	0.007215007	0.022876213	0	0	1_44290323
740	1427	Sanju_urb	Sanju_nat	1	44290338	0	0.328869048	0.172989906	0.046019385	4.228571429	1.181074099	15.13945344	0.626193671	0.172989906	-0.001222984	0.083374142	0.083374142	0.022876214	0	0	1_44290338
741	1429	Sanju_urb	Sanju_nat	1	45260274	0	0.259322034	-0.061076822	0.464041263	0.442857143	0.083448926	2.350209373	0.353736346	-0.061076822	-0.001316204	0.015855146	0.015855146	0.022957413	0	0	1_45260274
742	1442	Sanju_urb	Sanju_nat	1	47777555	0	0.421657592	-0.021905728	0.234397311	0.393162393	0.109401153	1.41293454	0.40542803	-0.021905728	-0.001893759	0.036527397	0.036527397	0.023278113	0	0	1_47777555
743	1443	Sanju_urb	Sanju_nat	1	47777576	0	0.099818512	0.127336079	0.550816697	3.5	0.298255494	41.072168803	0.544068044	0.127336079	-0.00189377	0.019130701	0.019130701	0.023278115	0	0	1_47777576
744	1445	Sanju_urb	Sanju_nat	1	47778275	0	0.283018868	0.110591472	0.136303206	3.625	0.797293003	16.481550632	0.559308011	0.110591472	-0.001894124	0.055681818	0.055681818	0.023278203	0	0	1_47778275
745	1446	Sanju_urb	Sanju_nat	1	47779078	0	0.032258065	-0.195845697	1	0.869565217	0.074687359	10.12411842	0.06069784	-0.195845697	-0.001894531	0.009016393	0.009016393	0.023278303	0	0	1_47779078
746	1447	Sanju_urb	Sanju_nat	1	47911177	0	0.033333333	-0.206185567	1	0.952380952	0.081535995	11.124282884	0.021189299	-0.206185567	-0.00196443	0.008474576	0.008474576	0.023294544	0	0	1_47911177
747	1448	Sanju_urb	Sanju_nat	1	47911183	0	0.507909605	-0.004724608	0.585774719	1.49382716	0.50783276	4.394201719	0.174300351	-0.004724608	-0.001964434	0.008898776	0.008898776	0.023294545	0	0	1_47911183
748	1449	Sanju_urb	Sanju_nat	1	47911466	0	0.197916667	0.236552921	0.041817751	5.882352941	1.037375733	33.355393842	0.769551079	0.236552921	-0.00196459	0.074743135	0.074743135	0.023294579	0	0	1_47911466
749	1450	Sanju_urb	Sanju_nat	1	47911540	0	0.289186508	0.110172846	0.165868734	2.775	0.738470108	10.427808675	0.443262987	0.110172846	-0.001964631	0.037431408	0.037431408	0.023294588	0	0	1_47911540
750	1451	Sanju_urb	Sanju_nat	1	47912471	0	0.093601269	-0.025035346	1	0.904761905	0.077379605	10.578938721	0.043465694	-0.025035346	-0.001965145	0.000102722	0.000102722	0.023294701	0	0	1_47912471
751	1452	Sanju_urb	Sanju_nat	1	47912488	0	0.282485876	0.052462527	0.474367174	1.941176471	0.49288351	7.64514538	0.288065018	0.052462527	-0.001965154	0.015311005	0.015311005	0.023294703	0	0	1_47912488
752	1453	Sanju_urb	Sanju_nat	1	47912547	0	0.235028249	0.087628866	0.421789546	2.25	0.499110027	10.143054081	0.352182518	0.087628866	-0.001965187	0.019230769	0.019230769	0.02329471	0	0	1_47912547
753	1455	Sanju_urb	Sanju_nat	1	47914649	0	0.229909154	0.132484332	0.107202823	4.411764706	0.770906763	25.247758545	0.644612342	0.132484332	-0.001966349	0.058096159	0.058096159	0.023294963	0	0	1_47914649
754	1458	Sanju_urb	Sanju_nat	1	50701226	0	0.347222222	-0.04967033	0.023371657	0.106227106	0.012877507	0.876271931	0.973764649	-0.04967033	-0.005504684	0.092047001	0.092047001	0.023439633	0	0	1_50701226
755	1459	Sanju_urb	Sanju_nat	1	50703971	0	0.444209413	-0.024280533	0.270059985	0.490196078	0.149885562	1.603171062	0.309630167	-0.024280533	-0.005510905	0.022862554	0.022862554	0.023439381	0	0	1_50703971
756	1460	Sanju_urb	Sanju_nat	1	50706455	0	0.483630952	0.00591716	0.590417174	1.5	0.524861265	4.286847114	0.176091259	0.00591716	-0.00551654	0.008991009	0.008991009	0.023439153	0	0	1_50706455
757	1461	Sanju_urb	Sanju_nat	1	50707305	0	0.03125	0.384615385	0.34375	3.909090909	0.335692656	45.520780511	0.59207577	0.384615385	-0.005518469	0.03030303	0.03030303	0.023439074	0	0	1_50707305
758	1462	Sanju_urb	Sanju_nat	1	50707694	0	0.119047619	0.446153846	0.011512868	11.315789474	1.236490857	103.556844541	1.053684859	0.446153846	-0.005519353	0.127272727	0.127272727	0.023439038	0	0	1_50707694
759	1491	Sanju_urb	Sanju_nat	1	54259854	0	0.289186508	-0.079825835	0.080512021	0.152380952	0.018143261	1.279811498	0.817069316	-0.079825835	-0.01735969	0.058816541	0.058816541	0.022593174	0	0	1_54259854
760	1492	Sanju_urb	Sanju_nat	1	54259897	0	0.033333333	0.325481799	0.366666667	3.545454545	0.303897954	41.363384556	0.549671922	0.325481799	-0.017359833	0.029275809	0.029275809	0.022593166	0	0	1_54259897
761	1493	Sanju_urb	Sanju_nat	1	54371985	0	0.328869048	-0.027497389	1	0.814814815	0.219771273	3.02097346	0.088941083	-0.027497389	-0.017729696	0.001469119	0.001469119	0.022574009	0	0	1_54371985
762	1494	Sanju_urb	Sanju_nat	1	54805102	0	0.267857143	0.076923077	0.292386297	2.176470588	0.555173912	8.532505077	0.337752803	0.076923077	-0.019086913	0.020041687	0.020041687	0.022575018	0	0	1_54805102
763	1495	Sanju_urb	Sanju_nat	1	54805113	0	0.061507937	-0.191066998	0.541666667	0.594202899	0.058388699	6.047010679	0.226065234	-0.191066998	-0.019086945	0.016897081	0.016897081	0.022575017	0	0	1_54805113
764	1496	Sanju_urb	Sanju_nat	1	54805120	0	0.03125	-0.201465201	1	0.913043478	0.078494829	10.620424364	0.039508541	-0.201465201	-0.019086965	0.008314437	0.008314437	0.022575016	0	0	1_54805120
765	1499	Sanju_urb	Sanju_nat	1	54805266	0	0.035714286	-0.210280374	1	1	0.085190873	11.738346729	0	-0.210280374	-0.019087391	0.00861244	0.00861244	0.022575007	0	0	1_54805266
766	1500	Sanju_urb	Sanju_nat	1	54805337	0	0.038461538	-0.213333333	1	1.058823529	0.089665903	12.503161478	0.024823584	-0.213333333	-0.019087598	0.008714597	0.008714597	0.022575003	0	0	1_54805337
767	1501	Sanju_urb	Sanju_nat	1	54805339	0	0.403368794	0.00593692	0.735399994	1.363636364	0.36215816	5.134508454	0.134698574	0.00593692	-0.019087604	0.004395604	0.004395604	0.022575003	0	0	1_54805339
768	1504	Sanju_urb	Sanju_nat	1	54805687	0	0.03125	-0.201465201	1	0.913043478	0.078494829	10.620424364	0.039508541	-0.201465201	-0.019088619	0.008314437	0.008314437	0.022574981	0	0	1_54805687
769	1505	Sanju_urb	Sanju_nat	1	54810406	0	0.249350649	0.149009146	0.118475954	3.666666667	0.773528404	17.38067326	0.56427143	0.149009146	-0.019102374	0.052083333	0.052083333	0.022574692	0	0	1_54810406
770	1506	Sanju_urb	Sanju_nat	1	54840147	0	0.032258065	-0.195845697	1	0.869565217	0.074687359	10.12411842	0.06069784	-0.195845697	-0.01923416	0.009016393	0.009016393	0.022561941	0	0	1_54840147
771	1507	Sanju_urb	Sanju_nat	1	54840153	0	0.03125	-0.201465201	1	0.913043478	0.078494829	10.620424364	0.039508541	-0.201465201	-0.019234177	0.008314437	0.008314437	0.02256194	0	0	1_54840153
772	1508	Sanju_urb	Sanju_nat	1	55268800	0	0.34519774	-0.008018589	1	1.102941176	0.311007531	3.911414095	0.042552351	-0.008018589	-0.020575626	0.000383715	0.000383715	0.022598607	0	0	1_55268800
773	1509	Sanju_urb	Sanju_nat	1	55270466	0	0.289186508	0.046839953	0.490162581	1.764705882	0.471616336	6.603220916	0.246672333	0.046839953	-0.020579581	0.011294023	0.011294023	0.022598619	0	0	1_55270466
774	1514	Sanju_urb	Sanju_nat	1	56105286	0	0.25087108	0.015307469	0.400385376	2.5	0.404955344	15.433800512	0.397940009	0.015307469	-0.02210678	0.024242424	0.024242424	0.022600158	0	0	1_56105286
775	1515	Sanju_urb	Sanju_nat	1	56108762	0	0.228450555	0.017082496	1	1.305882353	0.279316276	6.10536823	0.115904053	0.017082496	-0.022111754	0.001862875	0.001862875	0.022600665	0	0	1_56108762
776	1516	Sanju_urb	Sanju_nat	1	56108775	0	0.228450555	0.017082496	1	1.305882353	0.279316276	6.10536823	0.115904053	0.017082496	-0.022111772	0.001862875	0.001862875	0.022600667	0	0	1_56108775
777	1520	Sanju_urb	Sanju_nat	1	56116588	0	0.5	-0.010989011	1	1.111111111	0.393449564	3.137804724	0.045757491	-0.010989011	-0.022122901	0.000618429	0.000618429	0.022601814	0	0	1_56116588
778	1521	Sanju_urb	Sanju_nat	1	56117540	0	0.241984271	-0.098456592	0.413497368	0.277310924	0.031489118	2.442156325	0.557033022	-0.098456592	-0.022124253	0.025680556	0.025680556	0.022601954	0	0	1_56117540
779	1522	Sanju_urb	Sanju_nat	1	56123237	0	0.30952381	0.076923077	0.311704111	2.25	0.628295993	8.057508019	0.352182518	0.076923077	-0.022132318	0.024975025	0.024975025	0.022602799	0	0	1_56123237
780	1523	Sanju_urb	Sanju_nat	1	56128672	0	0.03125	-0.201465201	1	0.913043478	0.078494829	10.620424364	0.039508541	-0.201465201	-0.022139978	0.008314437	0.008314437	0.022603611	0	0	1_56128672
781	1524	Sanju_urb	Sanju_nat	1	57109919	0	0.171208945	-0.156228008	0.156748911	0.280701754	0.031357881	2.51271685	0.551754873	-0.156228008	-0.023079878	0.051020408	0.051020408	0.022801127	0	0	1_57109919
782	1525	Sanju_urb	Sanju_nat	1	57111408	0	0.321428571	0.007788162	0.732003655	1.265306122	0.317964092	5.03515844	0.102195609	0.007788162	-0.023080234	0.001996574	0.001996574	0.02280157	0	0	1_57111408
783	1541	Sanju_urb	Sanju_nat	1	59510356	0	0.507667901	-0.013147049	1	1.105263158	0.390285994	3.130029433	0.043465694	-0.013147049	-0.021510566	0.000572917	0.000572917	0.023563045	0	0	1_59510356
784	1542	Sanju_urb	Sanju_nat	1	59510357	0	0.507667901	-0.013147049	1	1.105263158	0.390285994	3.130029433	0.043465694	-0.013147049	-0.021510565	0.000572917	0.000572917	0.023563045	0	0	1_59510357
785	1543	Sanju_urb	Sanju_nat	1	59510359	0	0.507667901	-0.013147049	1	1.105263158	0.390285994	3.130029433	0.043465694	-0.013147049	-0.021510562	0.000572917	0.000572917	0.023563046	0	0	1_59510359
786	1545	Sanju_urb	Sanju_nat	1	59515036	0	0.330538085	-0.043369939	0.039312872	0.126315789	0.014832483	1.07572542	0.898542359	-0.043369939	-0.021504229	0.085673424	0.085673424	0.023564339	0	0	1_59515036
787	1548	Sanju_urb	Sanju_nat	1	61265088	0	0.462711864	0.004078396	0.57941637	1.384615385	0.455077687	4.21281864	0.141329153	0.004078396	-0.01910978	0.005494505	0.005494505	0.023815668	0	0	1_61265088
788	1549	Sanju_urb	Sanju_nat	1	61266057	0	0.465362242	0.002240291	0.777092406	1.333333333	0.443438408	4.009074872	0.124938737	0.002240291	-0.019108481	0.004242424	0.004242424	0.023815706	0	0	1_61266057
789	1550	Sanju_urb	Sanju_nat	1	61266072	0	0.458333333	-0.006993007	1	1.142857143	0.388145111	3.365036453	0.057991947	-0.006993007	-0.019108461	0.000918274	0.000918274	0.023815706	0	0	1_61266072
790	1551	Sanju_urb	Sanju_nat	1	61266108	0	0.458333333	-0.006993007	1	1.142857143	0.388145111	3.365036453	0.057991947	-0.006993007	-0.019108413	0.000918274	0.000918274	0.023815707	0	0	1_61266108
791	1552	Sanju_urb	Sanju_nat	1	61266150	0	0.444209413	0.002439829	0.777092406	1.333333333	0.443438408	4.009074872	0.124938737	0.002439829	-0.019108356	0.004242424	0.004242424	0.023815709	0	0	1_61266150
792	1553	Sanju_urb	Sanju_nat	1	61270689	0	0.424107143	-0.029959514	0.408395436	0.588235294	0.179723934	1.925290376	0.230448921	-0.029959514	-0.019102272	0.012156654	0.012156654	0.023815882	0	0	1_61270689
793	1554	Sanju_urb	Sanju_nat	1	61279759	0	0.490079365	0.01712862	0.059496219	3.4	1.059201275	10.91388414	0.531478917	0.01712862	-0.019090126	0.069562017	0.069562017	0.023816216	0	0	1_61279759
794	1556	Sanju_urb	Sanju_nat	1	61511748	0	0.03125	-0.201465201	1	0.913043478	0.078494829	10.620424364	0.039508541	-0.201465201	-0.018789999	0.008314437	0.008314437	0.023818843	0	0	1_61511748
795	1557	Sanju_urb	Sanju_nat	1	61511764	0	0.440112994	-0.02416759	0.774186646	0.721153846	0.227647049	2.284513999	0.141972076	-0.02416759	-0.018789979	0.005165499	0.005165499	0.023818843	0	0	1_61511764
796	1558	Sanju_urb	Sanju_nat	1	61514689	0	0.034482759	0.382978723	0.344827586	3.9	0.333102696	45.661593788	0.591064607	0.382978723	-0.01878622	0.033333333	0.033333333	0.023818834	0	0	1_61514689
797	1559	Sanju_urb	Sanju_nat	1	61514710	0	0.130671506	-0.165484634	0.287505598	0.333333333	0.036414186	3.051313906	0.477121255	-0.165484634	-0.018786193	0.038986355	0.038986355	0.023818834	0	0	1_61514710
798	1561	Sanju_urb	Sanju_nat	1	61518747	0	0.124637681	-0.133228222	0.269565217	0.342105263	0.035351089	3.310676223	0.465840244	-0.133228222	-0.018781008	0.044850498	0.044850498	0.023818818	0	0	1_61518747
799	1563	Sanju_urb	Sanju_nat	1	61695413	0	0.09077381	-0.180327869	0.545362903	0.434782609	0.045799629	4.127455215	0.361727836	-0.180327869	-0.018557905	0.025761124	0.025761124	0.023815469	0	0	1_61695413
800	1565	Sanju_urb	Sanju_nat	1	61701765	0	0.289186508	-0.067159256	0.304386206	0.366666667	0.071857671	1.870982496	0.43572857	-0.067159256	-0.018550025	0.024125103	0.024125103	0.023815251	0	0	1_61701765
801	1566	Sanju_urb	Sanju_nat	1	61702121	0	0.30952381	-0.065088757	0.192526814	0.32	0.063470723	1.613342269	0.494850022	-0.065088757	-0.018549584	0.032079032	0.032079032	0.023815239	0	0	1_61702121
802	1567	Sanju_urb	Sanju_nat	1	61703210	0	0.03125	-0.201465201	1	0.913043478	0.078494829	10.620424364	0.039508541	-0.201465201	-0.018548234	0.008314437	0.008314437	0.023815201	0	0	1_61703210
803	1568	Sanju_urb	Sanju_nat	1	61703317	0	0.325423729	-0.06443299	0.198097837	0.333333333	0.065520044	1.695833893	0.477121255	-0.06443299	-0.018548102	0.03125	0.03125	0.023815197	0	0	1_61703317
804	1570	Sanju_urb	Sanju_nat	1	61704551	0	0.495535714	0.02979903	0.186708284	2.16	0.755800222	6.173059844	0.334453751	0.02979903	-0.018546573	0.032799033	0.032799033	0.023815154	0	0	1_61704551
805	1571	Sanju_urb	Sanju_nat	1	61704560	0	0.03125	-0.201465201	1	0.913043478	0.078494829	10.620424364	0.039508541	-0.201465201	-0.018546561	0.008314437	0.008314437	0.023815154	0	0	1_61704560
806	1572	Sanju_urb	Sanju_nat	1	61704843	0	0.03125	-0.201465201	1	0.913043478	0.078494829	10.620424364	0.039508541	-0.201465201	-0.018546211	0.008314437	0.008314437	0.023815144	0	0	1_61704843
807	1575	Sanju_urb	Sanju_nat	1	63303014	0	0.476190476	-0.015384615	0.282106466	0.5	0.163179558	1.532054642	0.301029996	-0.015384615	-0.016528484	0.023376623	0.023376623	0.023554388	0	0	1_63303014
808	1576	Sanju_urb	Sanju_nat	1	63305098	0	0.30952381	0.307692308	0.001917481	9	2.11194234	38.353319809	0.954242509	0.307692308	-0.016526481	0.168831169	0.168831169	0.023553799	0	0	1_63305098
809	1577	Sanju_urb	Sanju_nat	1	63305248	0	0.410714286	-0.030100334	0.568229399	0.656108597	0.199085701	2.1622773	0.183024271	-0.030100334	-0.016526337	0.007549616	0.007549616	0.023553757	0	0	1_63305248
810	1590	Sanju_urb	Sanju_nat	1	63497112	0	0.208144796	-0.078527063	0.386654826	0.284210526	0.030687921	2.632163405	0.546359841	-0.078527063	-0.016351245	0.026177536	0.026177536	0.023497693	0	0	1_63497112
811	1602	Sanju_urb	Sanju_nat	1	63995594	0	0.506352087	-0.016126951	1	0.931372549	0.321336435	2.699522155	0.030876566	-0.016126951	-0.015927246	0.000295669	0.000295669	0.023327336	0	0	1_63995594
812	1603	Sanju_urb	Sanju_nat	1	63996960	0	0.485200846	0.024354482	0.334039049	2	0.548470104	7.293013728	0.301029996	0.024354482	-0.015926168	0.025417574	0.025417574	0.023326827	0	0	1_63996960
813	1611	Sanju_urb	Sanju_nat	1	64210057	0	0.119047619	-0.169230769	0.289474264	0.339130435	0.03727575	3.085369217	0.469633233	-0.169230769	-0.015763383	0.034920635	0.034920635	0.023244707	0	0	1_64210057
814	1612	Sanju_urb	Sanju_nat	1	64210147	0	0.245535714	0.041491841	0.706668882	1.644444444	0.393383148	6.87420787	0.216019206	0.041491841	-0.015763316	0.007354935	0.007354935	0.023244672	0	0	1_64210147
815	1613	Sanju_urb	Sanju_nat	1	64216283	0	0.503472222	0.030541872	0.0630674	3.228070175	1.055524026	9.872287893	0.508942967	0.030541872	-0.015758784	0.068790651	0.068790651	0.02324223	0	0	1_64216283
816	1614	Sanju_urb	Sanju_nat	1	64216340	0	0.150713908	0.034092844	1	1.444444444	0.221652609	9.413016879	0.159700843	0.034092844	-0.015758742	0.002406015	0.002406015	0.023242207	0	0	1_64216340
817	1615	Sanju_urb	Sanju_nat	1	64216506	0	0.447916667	0.000255558	0.024724461	0.210526316	0.05390278	0.822245706	0.67669361	0.000255558	-0.015758619	0.087371101	0.087371101	0.023242141	0	0	1_64216506
818	1616	Sanju_urb	Sanju_nat	1	64220331	0	0.424107143	0.021862348	0.001276332	0.063492063	0.007797231	0.517009434	1.197280558	0.021862348	-0.015755799	0.158623832	0.158623832	0.023240617	0	0	1_64220331
819	1617	Sanju_urb	Sanju_nat	1	64224425	0	0.30952381	-0.071005917	0.044856916	0.134199134	0.01609564	1.118899746	0.872250286	-0.071005917	-0.015752783	0.069375069	0.069375069	0.023238984	0	0	1_64224425
820	1618	Sanju_urb	Sanju_nat	1	64227221	0	0.146329365	-0.082659713	0.652190199	0.452380952	0.047432244	4.314544514	0.344495689	-0.082659713	-0.015750726	0.007762859	0.007762859	0.023237867	0	0	1_64227221
821	1619	Sanju_urb	Sanju_nat	1	64227871	0	0.458333333	-0.006993007	1	1.142857143	0.388145111	3.365036453	0.057991947	-0.006993007	-0.015750248	0.000918274	0.000918274	0.023237607	0	0	1_64227871
822	1620	Sanju_urb	Sanju_nat	1	64278016	0	0.259322034	-0.077591636	0.135347733	0.178571429	0.020751069	1.536680116	0.748188027	-0.077591636	-0.015716503	0.049629421	0.049629421	0.023215957	0	0	1_64278016
823	1633	Sanju_urb	Sanju_nat	1	64509602	0	0.289186508	-0.041826098	0.734605179	0.671052632	0.158863501	2.834582087	0.173243416	-0.041826098	-0.015555039	0.004640871	0.004640871	0.023119099	0	0	1_64509602
824	1634	Sanju_urb	Sanju_nat	1	64509614	0	0.267857143	-0.032478632	1	0.789473684	0.182738145	3.410720279	0.102662342	-0.032478632	-0.015555031	0.001571268	0.001571268	0.023119094	0	0	1_64509614
825	1635	Sanju_urb	Sanju_nat	1	64509659	0	0.289186508	-0.041826098	0.734605179	0.671052632	0.158863501	2.834582087	0.173243416	-0.041826098	-0.015555001	0.004640871	0.004640871	0.023119075	0	0	1_64509659
826	1647	Sanju_urb	Sanju_nat	1	65750644	0	0.508166969	-0.011009174	0.772492948	1.285714286	0.403765192	4.09411524	0.109144469	-0.011009174	-0.014844062	0.003125	0.003125	0.022515533	0	0	1_65750644
827	1648	Sanju_urb	Sanju_nat	1	66312722	0	0.328869048	0.106160808	0.114120697	2.8	0.80563288	9.731479676	0.447158031	0.106160808	-0.014575924	0.042839513	0.042839513	0.02221556	0	0	1_66312722
828	1649	Sanju_urb	Sanju_nat	1	66314763	0	0.146329365	-0.082659713	0.652190199	0.452380952	0.047432244	4.314544514	0.344495689	-0.082659713	-0.014575028	0.007762859	0.007762859	0.022214443	0	0	1_66314763
829	1657	Sanju_urb	Sanju_nat	1	66624579	0	0.455314648	-0.021867344	0.777454269	0.771428571	0.245269608	2.426317907	0.11270428	-0.021867344	-0.014450414	0.003185665	0.003185665	0.022044435	0	0	1_66624579
830	1658	Sanju_urb	Sanju_nat	1	66624601	0	0.325423729	-0.046239293	0.5068664	0.50877193	0.121875681	2.123876355	0.293476858	-0.046239293	-0.014450404	0.01465311	0.01465311	0.022044423	0	0	1_66624601
831	1659	Sanju_urb	Sanju_nat	1	66624654	0	0.328869048	-0.027497389	1	0.814814815	0.219771273	3.02097346	0.088941083	-0.027497389	-0.014450382	0.001469119	0.001469119	0.022044394	0	0	1_66624654
832	1660	Sanju_urb	Sanju_nat	1	66626425	0	0.317292438	0.014909331	0.739575049	1.386554622	0.382358291	5.028094755	0.141936983	0.014909331	-0.014449629	0.004007576	0.004007576	0.022043407	0	0	1_66626425
833	1663	Sanju_urb	Sanju_nat	1	66633092	0	0.274675325	0.098714179	0.256455674	2.666666667	0.625008483	11.377623343	0.425968732	0.098714179	-0.014446795	0.032834253	0.032834253	0.02203969	0	0	1_66633092
834	1664	Sanju_urb	Sanju_nat	1	66633385	0	0.476328502	0.00941334	0.218589005	0.388888889	0.10895229	1.388080672	0.410174465	0.00941334	-0.014446671	0.047199251	0.047199251	0.022039527	0	0	1_66633385
835	1665	Sanju_urb	Sanju_nat	1	66634035	0	0.372466806	-0.033166535	0.745984608	0.694444444	0.182832034	2.637683764	0.158362492	-0.033166535	-0.014446395	0.005341574	0.005341574	0.022039164	0	0	1_66634035
836	1680	Sanju_urb	Sanju_nat	1	66773867	0	0.506214689	0.049292054	0.022630109	4.666666667	1.312930601	16.587150735	0.669006781	0.049292054	-0.01438748	0.102891156	0.102891156	0.021961001	0	0	1_66773867
837	1681	Sanju_urb	Sanju_nat	1	67299956	0	0.197916667	-0.096587623	0.406202683	0.285714286	0.032156462	2.538608042	0.544068044	-0.096587623	-0.014163488	0.021970511	0.021970511	0.021662193	0	0	1_67299956
838	1682	Sanju_urb	Sanju_nat	1	67299958	0	0.122686409	-0.178811641	0.295162635	0.371428571	0.040679146	3.391398226	0.430124692	-0.178811641	-0.014163488	0.032840722	0.032840722	0.021662192	0	0	1_67299958
839	1683	Sanju_urb	Sanju_nat	1	67299970	0	0.183050847	-0.092592593	0.653160983	0.368421053	0.040072799	3.387187202	0.433655561	-0.092592593	-0.014163483	0.013888889	0.013888889	0.021662185	0	0	1_67299970
840	1684	Sanju_urb	Sanju_nat	1	67300042	0	0.296668429	-0.08724057	0.086538251	0.168421053	0.019962653	1.420935915	0.773603623	-0.08724057	-0.014163453	0.052975129	0.052975129	0.021662145	0	0	1_67300042
841	1685	Sanju_urb	Sanju_nat	1	67300045	0	0.328869048	-0.060911939	0.189390569	0.281818182	0.056438161	1.407230265	0.550030991	-0.060911939	-0.014163452	0.0407501	0.0407501	0.021662143	0	0	1_67300045
842	1686	Sanju_urb	Sanju_nat	1	67300060	0	0.495535714	-0.007161007	0.792194262	1.225490196	0.432669772	3.471068045	0.088309841	-0.007161007	-0.014163446	0.002292336	0.002292336	0.021662134	0	0	1_67300060
843	1687	Sanju_urb	Sanju_nat	1	67300073	0	0.503472222	-0.005835544	0.607957577	1.333333333	0.473466689	3.754810675	0.124938737	-0.005835544	-0.01416344	0.004644616	0.004644616	0.021662127	0	0	1_67300073
844	1688	Sanju_urb	Sanju_nat	1	67300096	0	0.447916667	-0.016100179	1	0.933333333	0.309763405	2.812182125	0.029963223	-0.016100179	-0.014163431	0.000234907	0.000234907	0.021662114	0	0	1_67300096
845	1689	Sanju_urb	Sanju_nat	1	67300144	0	0.197916667	-0.096587623	0.406202683	0.285714286	0.032156462	2.538608042	0.544068044	-0.096587623	-0.014163411	0.021970511	0.021970511	0.021662087	0	0	1_67300144
846	1690	Sanju_urb	Sanju_nat	1	67300201	0	0.222222222	-0.120879121	0.042871104	0.169082126	0.020054026	1.425587337	0.771902301	-0.120879121	-0.014163388	0.074829932	0.074829932	0.021662055	0	0	1_67300201
847	1691	Sanju_urb	Sanju_nat	1	67300255	0	0.503472222	0.059643804	0.039064803	3.15	1.076408026	9.218158693	0.498310554	0.059643804	-0.014163365	0.070974346	0.070974346	0.021662024	0	0	1_67300255
848	1692	Sanju_urb	Sanju_nat	1	67300267	0	0.507936508	0.019230769	0.125975399	2.333333333	0.806688704	6.749126912	0.367976785	0.019230769	-0.014163361	0.038961039	0.038961039	0.021662017	0	0	1_67300267
849	1693	Sanju_urb	Sanju_nat	1	67300333	0	0.41299435	0.013793215	0.755318592	1.409090909	0.425551856	4.665793751	0.148939013	0.013793215	-0.014163333	0.005276529	0.005276529	0.02166198	0	0	1_67300333
850	1695	Sanju_urb	Sanju_nat	1	67300369	0	0.475192173	0.047270306	0.154309211	2.4	0.763230228	7.546870907	0.380211242	0.047270306	-0.014163319	0.042387543	0.042387543	0.02166196	0	0	1_67300369
851	1696	Sanju_urb	Sanju_nat	1	67306911	0	0.274675325	-0.096243761	0.262893631	0.266666667	0.030524279	2.32965733	0.574031268	-0.096243761	-0.014160628	0.028605201	0.028605201	0.021658265	0	0	1_67306911
852	1697	Sanju_urb	Sanju_nat	1	67308540	0	0.30952381	0.023668639	0.737108904	1.470588235	0.406580972	5.31906288	0.167491087	0.023668639	-0.014159958	0.005439005	0.005439005	0.021657345	0	0	1_67308540
853	1698	Sanju_urb	Sanju_nat	1	67308564	0	0.09077381	-0.180327869	0.545362903	0.434782609	0.045799629	4.127455215	0.361727836	-0.180327869	-0.014159948	0.025761124	0.025761124	0.021657331	0	0	1_67308564
854	1699	Sanju_urb	Sanju_nat	1	67308577	0	0.09077381	-0.180327869	0.545362903	0.434782609	0.045799629	4.127455215	0.361727836	-0.180327869	-0.014159943	0.025761124	0.025761124	0.021657324	0	0	1_67308577
855	1700	Sanju_urb	Sanju_nat	1	67309081	0	0.404547858	0.00977483	0.766788998	1.4	0.444330667	4.41112925	0.146128036	0.00977483	-0.014159736	0.005347594	0.005347594	0.021657039	0	0	1_67309081
856	1702	Sanju_urb	Sanju_nat	1	67309098	0	0.03125	0.384615385	0.34375	3.909090909	0.335692656	45.520780511	0.59207577	0.384615385	-0.014159729	0.03030303	0.03030303	0.021657029	0	0	1_67309098
857	1703	Sanju_urb	Sanju_nat	1	67309404	0	0.467757937	0.058324496	0.106739968	2.5	0.856816845	7.294441086	0.397940009	0.058324496	-0.014159603	0.044993183	0.044993183	0.021656857	0	0	1_67309404
858	1705	Sanju_urb	Sanju_nat	1	67309453	0	0.197916667	0.125506073	0.220426309	2.888888889	0.584560706	14.276838864	0.460730839	0.125506073	-0.014159583	0.0282199	0.0282199	0.021656829	0	0	1_67309453
859	1707	Sanju_urb	Sanju_nat	1	67769284	0	0.307477289	-0.039341484	0.727711421	0.680672269	0.154570985	2.997423718	0.167061943	-0.039341484	-0.013965057	0.004826203	0.004826203	0.021398819	0	0	1_67769284
860	1708	Sanju_urb	Sanju_nat	1	67769297	0	0.106918239	-0.158220412	0.28721174	0.380952381	0.039775588	3.648587554	0.419129308	-0.158220412	-0.013965052	0.034602076	0.034602076	0.021398811	0	0	1_67769297
861	1709	Sanju_urb	Sanju_nat	1	67772593	0	0.440112994	-0.018951074	1	0.89010989	0.278214828	2.847783571	0.050556373	-0.018951074	-0.013963659	0.000641849	0.000641849	0.021396969	0	0	1_67772593
862	1710	Sanju_urb	Sanju_nat	1	67804323	0	0.30952381	-0.065088757	0.192526814	0.32	0.063470723	1.613342269	0.494850022	-0.065088757	-0.013950227	0.032079032	0.032079032	0.021379251	0	0	1_67804323
863	1712	Sanju_urb	Sanju_nat	1	67807415	0	0.30952381	-0.047337278	0.520787088	0.578947368	0.139469027	2.403257997	0.237360916	-0.047337278	-0.013948916	0.008991009	0.008991009	0.021377525	0	0	1_67807415
864	1713	Sanju_urb	Sanju_nat	1	67807424	0	0.396329365	-0.028208337	0.035136875	0.18	0.036901741	0.87800736	0.744727495	-0.028208337	-0.013948912	0.081969345	0.081969345	0.02137752	0	0	1_67807424
865	1714	Sanju_urb	Sanju_nat	1	67807445	0	0.09077381	-0.018915511	1	0.952380952	0.081535995	11.124282884	0.021189299	-0.018915511	-0.013948903	2.3656e-05	2.3656e-05	0.021377508	0	0	1_67807445
866	1715	Sanju_urb	Sanju_nat	1	67808250	0	0.146329365	-0.082659713	0.652190199	0.452380952	0.047432244	4.314544514	0.344495689	-0.082659713	-0.013948562	0.007762859	0.007762859	0.021377059	0	0	1_67808250
867	1716	Sanju_urb	Sanju_nat	1	67808298	0	0.459770115	-0.016398714	1	0.928571429	0.286525291	3.009315147	0.032184683	-0.016398714	-0.013948542	0.000263158	0.000263158	0.021377032	0	0	1_67808298
868	1717	Sanju_urb	Sanju_nat	1	67809542	0	0.26546003	0.166396104	0.107592278	3.974358974	0.825956028	19.123934827	0.599267091	0.166396104	-0.013948014	0.062462864	0.062462864	0.021376338	0	0	1_67809542
869	1718	Sanju_urb	Sanju_nat	1	67809614	0	0.150713908	0.271518559	0.049286648	8.666666667	0.903106668	83.169700552	0.937852093	0.271518559	-0.013947983	0.075933014	0.075933014	0.021376298	0	0	1_67809614
870	1719	Sanju_urb	Sanju_nat	1	67810728	0	0.146329365	0.017470665	1	1.3	0.200628044	8.423548205	0.113943352	0.017470665	-0.013947511	0.001188642	0.001188642	0.021375677	0	0	1_67810728
871	1728	Sanju_urb	Sanju_nat	1	67838632	0	0.20960452	-0.096812738	0.406519904	0.298245614	0.033371484	2.665462734	0.525425934	-0.096812738	-0.013935658	0.021563342	0.021563342	0.021360117	0	0	1_67838632
872	1729	Sanju_urb	Sanju_nat	1	67850265	0	0.467198582	-0.025037581	0.756567994	0.757575758	0.211346551	2.71554481	0.120573931	-0.025037581	-0.013930706	0.003795066	0.003795066	0.021353635	0	0	1_67850265
873	1730	Sanju_urb	Sanju_nat	1	67850285	0	0.483159117	-0.023228176	0.529869937	0.619834711	0.166810798	2.303178651	0.207724107	-0.023228176	-0.013930698	0.012227256	0.012227256	0.021353624	0	0	1_67850285
874	1731	Sanju_urb	Sanju_nat	1	67851640	0	0.241984271	0.167021277	0.109565704	3.888888889	0.822165594	18.394660271	0.589825535	0.167021277	-0.013930121	0.055592105	0.055592105	0.021352869	0	0	1_67851640
875	1732	Sanju_urb	Sanju_nat	1	67851689	0	0.203595981	-0.044523231	1	0.7	0.124168699	3.946244123	0.15490196	-0.044523231	-0.0139301	0.002656434	0.002656434	0.021352842	0	0	1_67851689
876	1733	Sanju_urb	Sanju_nat	1	67851690	0	0.203595981	-0.044523231	1	0.7	0.124168699	3.946244123	0.15490196	-0.044523231	-0.013930099	0.002656434	0.002656434	0.021352841	0	0	1_67851690
877	1734	Sanju_urb	Sanju_nat	1	67851695	0	0.177683765	-0.091081438	0.409083786	0.333333333	0.036414186	3.051313906	0.477121255	-0.091081438	-0.013930097	0.01657197	0.01657197	0.021352839	0	0	1_67851695
878	1735	Sanju_urb	Sanju_nat	1	67854047	0	0.061507937	-0.191066998	0.541666667	0.594202899	0.058388699	6.047010679	0.226065234	-0.191066998	-0.013929095	0.016897081	0.016897081	0.021351529	0	0	1_67854047
879	1736	Sanju_urb	Sanju_nat	1	67855078	0	0.067755596	0.074468085	1	1.947368421	0.115320361	32.884425086	0.289448123	0.074468085	-0.013928656	0.003806391	0.003806391	0.021350955	0	0	1_67855078
880	1742	Sanju_urb	Sanju_nat	1	68519242	0	0.396329365	-0.009723693	1	1.056818182	0.330169699	3.382698875	0.024000276	-0.009723693	-0.013636364	0.000135451	0.000135451	0.020987984	0	0	1_68519242
881	1743	Sanju_urb	Sanju_nat	1	68522036	0	0.372818614	0.148359534	0.031775764	3.923076923	1.164312294	13.218560542	0.593626824	0.148359534	-0.013635056	0.083791103	0.083791103	0.020986495	0	0	1_68522036
882	1745	Sanju_urb	Sanju_nat	1	68523576	0	0.372466806	0.074082587	0.193611813	2.512820513	0.7032216	8.979057146	0.400161469	0.074082587	-0.013634334	0.038417393	0.038417393	0.020985675	0	0	1_68523576
883	1746	Sanju_urb	Sanju_nat	1	68523597	0	0.135064935	0.06097561	0.611206404	1.888888889	0.245224339	14.549539632	0.276206412	0.06097561	-0.013634324	0.006837607	0.006837607	0.020985664	0	0	1_68523597
884	1747	Sanju_urb	Sanju_nat	1	68526114	0	0.09077381	-0.180327869	0.545362903	0.434782609	0.045799629	4.127455215	0.361727836	-0.180327869	-0.013633144	0.025761124	0.025761124	0.020984323	0	0	1_68526114
885	1748	Sanju_urb	Sanju_nat	1	68526116	0	0.35536753	0.064787339	0.219379899	2.2	0.654406088	7.396019218	0.342422681	0.064787339	-0.013633143	0.026846591	0.026846591	0.020984322	0	0	1_68526116
886	1749	Sanju_urb	Sanju_nat	1	68526400	0	0.115102041	-0.186459212	0.542040816	0.470588235	0.048669726	4.550123971	0.327358934	-0.186459212	-0.01363301	0.030037547	0.030037547	0.020984171	0	0	1_68526400
887	1750	Sanju_urb	Sanju_nat	1	68526466	0	0.162318841	-0.065637066	1	0.6	0.057245593	6.288693743	0.22184875	-0.065637066	-0.013632979	0.004017857	0.004017857	0.020984135	0	0	1_68526466
888	1751	Sanju_urb	Sanju_nat	1	68526470	0	0.156028369	-0.061245573	1	0.644444444	0.06161459	6.740426952	0.190814516	-0.061245573	-0.013632977	0.002840909	0.002840909	0.020984133	0	0	1_68526470
889	1753	Sanju_urb	Sanju_nat	1	68526488	0	0.430519481	-0.033852074	0.535334	0.549450549	0.150090648	2.011423837	0.260071388	-0.033852074	-0.013632969	0.014827163	0.014827163	0.020984124	0	0	1_68526488
890	1754	Sanju_urb	Sanju_nat	1	68526499	0	0.381818182	0.167779261	0.044077281	4.266666667	1.192682333	15.263447726	0.630088715	0.167779261	-0.013632963	0.095516569	0.095516569	0.020984118	0	0	1_68526499
891	1756	Sanju_urb	Sanju_nat	1	68526629	0	0.106918239	-0.033680583	1	0.842105263	0.071464357	9.923006425	0.074633618	-0.033680583	-0.013632902	0.000346021	0.000346021	0.020984049	0	0	1_68526629
892	1757	Sanju_urb	Sanju_nat	1	68526704	0	0.096610169	-0.013745704	1	1	0.085190873	11.738346729	0	-0.013745704	-0.013632867	0	0	0.020984009	0	0	1_68526704
893	1758	Sanju_urb	Sanju_nat	1	68526743	0	0.093601269	-0.006353916	1	1.052631579	0.089766692	12.343478528	0.022276395	-0.006353916	-0.013632849	2.6903e-05	2.6903e-05	0.020983988	0	0	1_68526743
894	1759	Sanju_urb	Sanju_nat	1	68527054	0	0.399350649	0.012285456	0.741130005	1.363636364	0.380423791	4.887980659	0.134698574	0.012285456	-0.013632703	0.004065041	0.004065041	0.020983822	0	0	1_68527054
895	1762	Sanju_urb	Sanju_nat	1	68537441	0	0.033333333	-0.206185567	1	0.952380952	0.081535995	11.124282884	0.021189299	-0.206185567	-0.013627827	0.008474576	0.008474576	0.020978294	0	0	1_68537441
896	1763	Sanju_urb	Sanju_nat	1	68537466	0	0.130671506	-0.062647754	1	0.614035088	0.05967661	6.318038011	0.211806811	-0.062647754	-0.013627815	0.002948343	0.002948343	0.02097828	0	0	1_68537466
897	1767	Sanju_urb	Sanju_nat	1	68569313	0	0.328869048	0.106160808	0.114120697	2.8	0.80563288	9.731479676	0.447158031	0.106160808	-0.013612804	0.042839513	0.042839513	0.020961361	0	0	1_68569313
898	1768	Sanju_urb	Sanju_nat	1	68578434	0	0.418826018	-0.008664187	1	1.071428571	0.333397361	3.443216164	0.029963223	-0.008664187	-0.013608488	0.00021645	0.00021645	0.020956525	0	0	1_68578434
899	1769	Sanju_urb	Sanju_nat	1	68578486	0	0.476190476	-0.019230769	0.591754168	0.68627451	0.231113442	2.037842102	0.163502132	-0.019230769	-0.013608464	0.007215007	0.007215007	0.020956497	0	0	1_68578486
900	1770	Sanju_urb	Sanju_nat	1	68578613	0	0.482284506	-0.017248859	0.431683934	0.631372549	0.21132679	1.886326364	0.199714304	-0.017248859	-0.013608404	0.011009769	0.011009769	0.02095643	0	0	1_68578613
901	1772	Sanju_urb	Sanju_nat	1	68612589	0	0.333938294	0.11414791	0.161371479	2.833333333	0.765204203	10.491026772	0.452297671	0.11414791	-0.013592259	0.04384058	0.04384058	0.020938451	0	0	1_68612589
902	1774	Sanju_urb	Sanju_nat	1	68624448	0	0.472850679	0.01367054	0.545865156	1.672727273	0.51657049	5.416524139	0.223425138	0.01367054	-0.013586599	0.014270674	0.014270674	0.020932189	0	0	1_68624448
903	1775	Sanju_urb	Sanju_nat	1	68624456	0	0.489159175	-0.013409108	1	0.980392157	0.330857133	2.905087075	0.008600172	-0.013409108	-0.013586595	2.0592e-05	2.0592e-05	0.020932185	0	0	1_68624456
904	1776	Sanju_urb	Sanju_nat	1	68627697	0	0.362987013	-0.062174518	0.307762576	0.376623377	0.073341058	1.934048557	0.424092727	-0.062174518	-0.013585046	0.025760286	0.025760286	0.020930475	0	0	1_68627697
905	1777	Sanju_urb	Sanju_nat	1	68628579	0	0.483630952	0.00591716	0.590417174	1.5	0.524861265	4.286847114	0.176091259	0.00591716	-0.013584624	0.008991009	0.008991009	0.02093001	0	0	1_68628579
906	1779	Sanju_urb	Sanju_nat	1	68674802	0	0.093601269	-0.189327356	0.544685352	0.476190476	0.049984676	4.53653771	0.322219295	-0.189327356	-0.013562418	0.024213075	0.024213075	0.020905682	0	0	1_68674802
907	1781	Sanju_urb	Sanju_nat	1	68697764	0	0.172619048	0.076923077	0.65513774	2.052631579	0.378117352	11.142827434	0.312311006	0.076923077	-0.01355131	0.011195701	0.011195701	0.020893639	0	0	1_68697764
908	1785	Sanju_urb	Sanju_nat	1	69516785	0	0.119047619	-0.169230769	0.289474264	0.339130435	0.03727575	3.085369217	0.469633233	-0.169230769	-0.013128901	0.034920635	0.034920635	0.020482887	0	0	1_69516785
909	1786	Sanju_urb	Sanju_nat	1	69516850	0	0.03125	-0.201465201	1	0.913043478	0.078494829	10.620424364	0.039508541	-0.201465201	-0.013128863	0.008314437	0.008314437	0.020482857	0	0	1_69516850
910	1787	Sanju_urb	Sanju_nat	1	69517048	0	0.347222222	-0.007472527	1	1.078431373	0.312086929	3.726571401	0.032792513	-0.007472527	-0.013128748	0.000222635	0.000222635	0.020482763	0	0	1_69517048
911	1813	Sanju_urb	Sanju_nat	1	69531287	0	0.328869048	0.172989906	0.046019385	4.228571429	1.181074099	15.13945344	0.626193671	0.172989906	-0.013120435	0.083374142	0.083374142	0.020476074	0	0	1_69531287
912	1814	Sanju_urb	Sanju_nat	1	69534626	0	0.396329365	-0.009723693	1	1.056818182	0.330169699	3.382698875	0.024000276	-0.009723693	-0.013118481	0.000135451	0.000135451	0.020474508	0	0	1_69534626
913	1815	Sanju_urb	Sanju_nat	1	69543845	0	0.09077381	-0.180327869	0.545362903	0.434782609	0.045799629	4.127455215	0.361727836	-0.180327869	-0.01311308	0.025761124	0.025761124	0.020470187	0	0	1_69543845
914	1816	Sanju_urb	Sanju_nat	1	69543863	0	0.146329365	-0.157757497	0.155319055	0.275362319	0.031144609	2.434591733	0.56009549	-0.157757497	-0.013113069	0.044390638	0.044390638	0.020470179	0	0	1_69543863
915	1817	Sanju_urb	Sanju_nat	1	69543872	0	0.146329365	-0.157757497	0.155319055	0.275362319	0.031144609	2.434591733	0.56009549	-0.157757497	-0.013113064	0.044390638	0.044390638	0.020470175	0	0	1_69543872
916	1823	Sanju_urb	Sanju_nat	1	70490831	0	0.061507937	0.076923077	1	1.952380952	0.116220318	32.797977628	0.290564562	0.076923077	-0.01246207	0.003491133	0.003491133	0.020071692	0	0	1_70490831
917	1832	Sanju_urb	Sanju_nat	1	70515012	0	0.267857143	0.076923077	0.292386297	2.176470588	0.555173912	8.532505077	0.337752803	0.076923077	-0.012444517	0.020041687	0.020041687	0.020062492	0	0	1_70515012
918	1833	Sanju_urb	Sanju_nat	1	70546402	0	0.245535714	-0.062937063	0.480724643	0.5	0.094617633	2.642213643	0.301029996	-0.062937063	-0.012420937	0.010713193	0.010713193	0.020050254	0	0	1_70546402
919	1834	Sanju_urb	Sanju_nat	1	70574187	0	0.033333333	-0.188436831	1	0.826086957	0.07087999	9.62781823	0.082974235	-0.188436831	-0.012400482	0.009812667	0.009812667	0.020039841	0	0	1_70574187
920	1836	Sanju_urb	Sanju_nat	1	70574235	0	0.096610169	0.146662159	0.548042081	3.7	0.315678806	43.366864513	0.568201724	0.146662159	-0.012400446	0.020397885	0.020397885	0.020039824	0	0	1_70574235
921	1838	Sanju_urb	Sanju_nat	1	70574544	0	0.122686409	-0.178811641	0.295162635	0.371428571	0.040679146	3.391398226	0.430124692	-0.178811641	-0.012400218	0.032840722	0.032840722	0.020039708	0	0	1_70574544
922	1839	Sanju_urb	Sanju_nat	1	70575002	0	0.177683765	-0.024280533	1	0.9	0.151281419	5.354259659	0.045757491	-0.024280533	-0.01239988	0.00021645	0.00021645	0.020039537	0	0	1_70575002
923	1841	Sanju_urb	Sanju_nat	1	70575160	0	0.146329365	0.017470665	1	1.3	0.200628044	8.423548205	0.113943352	0.017470665	-0.012399763	0.001188642	0.001188642	0.020039478	0	0	1_70575160
924	1842	Sanju_urb	Sanju_nat	1	70575516	0	0.30952381	-0.047337278	0.520787088	0.578947368	0.139469027	2.403257997	0.237360916	-0.047337278	-0.0123995	0.008991009	0.008991009	0.020039345	0	0	1_70575516
925	1843	Sanju_urb	Sanju_nat	1	70575551	0	0.267857143	-0.087179487	0.144495522	0.174603175	0.02059971	1.479936817	0.757947864	-0.087179487	-0.012399474	0.048773449	0.048773449	0.020039332	0	0	1_70575551
926	1845	Sanju_urb	Sanju_nat	1	70575627	0	0.09077381	-0.180327869	0.545362903	0.434782609	0.045799629	4.127455215	0.361727836	-0.180327869	-0.012399418	0.025761124	0.025761124	0.020039304	0	0	1_70575627
927	1846	Sanju_urb	Sanju_nat	1	70585496	0	0.146329365	-0.082659713	0.652190199	0.452380952	0.047432244	4.314544514	0.344495689	-0.082659713	-0.012392117	0.007762859	0.007762859	0.020035626	0	0	1_70585496
928	1851	Sanju_urb	Sanju_nat	1	70694574	0	0.397740113	0.052462527	0.234225958	2.142857143	0.666794723	6.886432328	0.330993219	0.052462527	-0.012310287	0.027838191	0.027838191	0.019995653	0	0	1_70694574
929	1852	Sanju_urb	Sanju_nat	1	70694709	0	0.424107143	0.021862348	0.565369547	1.61038961	0.531758043	4.876944944	0.20693096	0.021862348	-0.012310185	0.011184527	0.011184527	0.019995604	0	0	1_70694709
930	1853	Sanju_urb	Sanju_nat	1	70694715	0	0.404547858	0.044004836	0.372420702	1.968253968	0.627896611	6.169843274	0.294081136	0.044004836	-0.01231018	0.022109329	0.022109329	0.019995602	0	0	1_70694715
931	1854	Sanju_urb	Sanju_nat	1	70694727	0	0.172619048	-0.018567639	1	0.95	0.159937718	5.642821532	0.022276395	-0.018567639	-0.012310171	4.9759e-05	4.9759e-05	0.019995597	0	0	1_70694727
932	1855	Sanju_urb	Sanju_nat	1	70694797	0	0.424107143	0.021862348	0.565369547	1.61038961	0.531758043	4.876944944	0.20693096	0.021862348	-0.012310118	0.011184527	0.011184527	0.019995572	0	0	1_70694797
933	1857	Sanju_urb	Sanju_nat	1	70694801	0	0.424107143	0.021862348	0.565369547	1.61038961	0.531758043	4.876944944	0.20693096	0.021862348	-0.012310115	0.011184527	0.011184527	0.019995571	0	0	1_70694801
934	1858	Sanju_urb	Sanju_nat	1	70695655	0	0.458333333	0.012987013	0.580184479	1.544378698	0.528394494	4.51387286	0.188753803	0.012987013	-0.012309466	0.009913607	0.009913607	0.019995263	0	0	1_70695655
935	1859	Sanju_urb	Sanju_nat	1	70695657	0	0.465362242	0.026775365	0.394965102	1.825174825	0.609193245	5.46831924	0.26130447	0.026775365	-0.012309464	0.01883658	0.01883658	0.019995262	0	0	1_70695657
936	1860	Sanju_urb	Sanju_nat	1	70695712	0	0.462711864	0.004078396	0.57941637	1.384615385	0.455077687	4.21281864	0.141329153	0.004078396	-0.012309423	0.005494505	0.005494505	0.019995242	0	0	1_70695712
937	1861	Sanju_urb	Sanju_nat	1	70695884	0	0.30122449	0.01925961	0.69680344	1.363636364	0.289841302	6.415594046	0.134698574	0.01925961	-0.012309292	0.003097174	0.003097174	0.01999518	0	0	1_70695884
938	1862	Sanju_urb	Sanju_nat	1	70695885	0	0.510144928	-0.015177327	0.753932946	0.75	0.211642525	2.657783454	0.124938737	-0.015177327	-0.012309291	0.004329004	0.004329004	0.01999518	0	0	1_70695885
939	1863	Sanju_urb	Sanju_nat	1	70695892	0	0.30122449	0.01925961	0.69680344	1.363636364	0.289841302	6.415594046	0.134698574	0.01925961	-0.012309286	0.003097174	0.003097174	0.019995177	0	0	1_70695892
940	1864	Sanju_urb	Sanju_nat	1	70696087	0	0.317292438	0.014909331	0.739575049	1.386554622	0.382358291	5.028094755	0.141936983	0.014909331	-0.012309138	0.004007576	0.004007576	0.019995107	0	0	1_70696087
941	1865	Sanju_urb	Sanju_nat	1	70696125	0	0.30952381	0.023668639	0.737108904	1.470588235	0.406580972	5.31906288	0.167491087	0.023668639	-0.012309109	0.005439005	0.005439005	0.019995093	0	0	1_70696125
942	1866	Sanju_urb	Sanju_nat	1	70696267	0	0.282485876	-0.029154639	1	0.831932773	0.19058062	3.631597692	0.079911767	-0.029154639	-0.012309001	0.001	0.001	0.019995042	0	0	1_70696267
943	1867	Sanju_urb	Sanju_nat	1	70696314	0	0.328869048	0.00591716	0.751713965	1.25	0.354583756	4.406575243	0.096910013	0.00591716	-0.012308965	0.001887002	0.001887002	0.019995025	0	0	1_70696314
944	1868	Sanju_urb	Sanju_nat	1	70696323	0	0.410714286	-0.016722408	1	0.9375	0.296067621	2.968599694	0.028028724	-0.016722408	-0.012308958	0.000188218	0.000188218	0.019995022	0	0	1_70696323
945	1869	Sanju_urb	Sanju_nat	1	70696375	0	0.410714286	-0.016722408	1	0.9375	0.296067621	2.968599694	0.028028724	-0.016722408	-0.012308919	0.000188218	0.000188218	0.019995003	0	0	1_70696375
946	1870	Sanju_urb	Sanju_nat	1	70696383	0	0.424107143	-0.021322537	0.783724559	0.836538462	0.266518627	2.625694895	0.077514087	-0.021322537	-0.012308913	0.001463254	0.001463254	0.019995	0	0	1_70696383
947	1871	Sanju_urb	Sanju_nat	1	70696404	0	0.410714286	-0.016722408	1	0.9375	0.296067621	2.968599694	0.028028724	-0.016722408	-0.012308897	0.000188218	0.000188218	0.019994993	0	0	1_70696404
948	1872	Sanju_urb	Sanju_nat	1	70698233	0	0.503472222	0.008715423	0.304369995	1.764705882	0.623044472	4.998337985	0.246672333	0.008715423	-0.012307506	0.018019747	0.018019747	0.019994333	0	0	1_70698233
949	1873	Sanju_urb	Sanju_nat	1	70698254	0	0.503472222	0.008715423	0.304369995	1.764705882	0.623044472	4.998337985	0.246672333	0.008715423	-0.01230749	0.018019747	0.018019747	0.019994326	0	0	1_70698254
950	1874	Sanju_urb	Sanju_nat	1	70698302	0	0.245535714	0.041491841	0.706668882	1.644444444	0.393383148	6.87420787	0.216019206	0.041491841	-0.012307454	0.007354935	0.007354935	0.019994308	0	0	1_70698302
951	1875	Sanju_urb	Sanju_nat	1	70860521	0	0.336858805	-0.030642524	0.756242246	0.765432099	0.205861649	2.846019649	0.116093329	-0.030642524	-0.012181657	0.002575995	0.002575995	0.019938599	0	0	1_70860521
952	1876	Sanju_urb	Sanju_nat	1	70860528	0	0.389212057	-0.006370146	1	1.125	0.345662217	3.661450222	0.051152522	-0.006370146	-0.012181652	0.000617589	0.000617589	0.019938597	0	0	1_70860528
953	1877	Sanju_urb	Sanju_nat	1	70866226	0	0.150713908	0.034092844	1	1.444444444	0.221652609	9.413016879	0.159700843	0.034092844	-0.012177152	0.002406015	0.002406015	0.019936639	0	0	1_70866226
954	1879	Sanju_urb	Sanju_nat	1	70866355	0	0.474352195	-0.0154929	1	0.952380952	0.323728444	2.801822002	0.021189299	-0.0154929	-0.01217705	0.000126685	0.000126685	0.019936594	0	0	1_70866355
955	1880	Sanju_urb	Sanju_nat	1	70885517	0	0.289186508	-0.067159256	0.304386206	0.366666667	0.071857671	1.870982496	0.43572857	-0.067159256	-0.012161875	0.024125103	0.024125103	0.019930036	0	0	1_70885517
956	1881	Sanju_urb	Sanju_nat	1	70886417	0	0.436507937	-0.023776224	0.778179035	0.75	0.240669853	2.337226672	0.124938737	-0.023776224	-0.012161161	0.003856749	0.003856749	0.019929729	0	0	1_70886417
957	1883	Sanju_urb	Sanju_nat	1	70891338	0	0.197916667	-0.041064199	1	0.74	0.131489514	4.164590632	0.13076828	-0.041064199	-0.012157253	0.001833588	0.001833588	0.019928052	0	0	1_70891338
958	1884	Sanju_urb	Sanju_nat	1	70891380	0	0.467757937	0.027000571	0.282691401	1.858974359	0.641428958	5.387635874	0.2692734	0.027000571	-0.012157219	0.02060753	0.02060753	0.019928037	0	0	1_70891380
959	1888	Sanju_urb	Sanju_nat	1	70892809	0	0.476190476	-0.003846154	0.787572297	1.246153846	0.432320385	3.592010606	0.095571662	-0.003846154	-0.012156083	0.002597403	0.002597403	0.019927551	0	0	1_70892809
960	1891	Sanju_urb	Sanju_nat	1	70892870	0	0.483630952	0.028639053	0.280903172	2	0.697360553	5.73591377	0.301029996	0.028639053	-0.012156035	0.026324786	0.026324786	0.01992753	0	0	1_70892870
961	1892	Sanju_urb	Sanju_nat	1	70893049	0	0.119047619	-0.061538462	1	0.619047619	0.060559378	6.328003457	0.208275942	-0.061538462	-0.012155893	0.002597403	0.002597403	0.019927469	0	0	1_70893049
962	1893	Sanju_urb	Sanju_nat	1	70893093	0	0.09077381	-0.180327869	0.545362903	0.434782609	0.045799629	4.127455215	0.361727836	-0.180327869	-0.012155858	0.025761124	0.025761124	0.019927454	0	0	1_70893093
963	1895	Sanju_urb	Sanju_nat	1	71258816	0	0.503437335	-0.013016815	1	0.990430622	0.339663227	2.888015951	0.004175941	-0.013016815	-0.011846191	5.002e-06	5.002e-06	0.019811728	0	0	1_71258816
964	1896	Sanju_urb	Sanju_nat	1	71259268	0	0.267857143	-0.032478632	1	0.789473684	0.182738145	3.410720279	0.102662342	-0.032478632	-0.011845804	0.001571268	0.001571268	0.019811592	0	0	1_71259268
965	1897	Sanju_urb	Sanju_nat	1	71259271	0	0.328869048	-0.027497389	1	0.814814815	0.219771273	3.02097346	0.088941083	-0.027497389	-0.011845801	0.001469119	0.001469119	0.019811591	0	0	1_71259271
966	1898	Sanju_urb	Sanju_nat	1	71259642	0	0.507909605	-0.004724608	0.585774719	1.49382716	0.50783276	4.394201719	0.174300351	-0.004724608	-0.011845484	0.008898776	0.008898776	0.019811479	0	0	1_71259642
967	1899	Sanju_urb	Sanju_nat	1	71259713	0	0.507440476	-0.012406948	1	1.1	0.391895132	3.087560677	0.041392685	-0.012406948	-0.011845423	0.000512033	0.000512033	0.019811458	0	0	1_71259713
968	1900	Sanju_urb	Sanju_nat	1	71259738	0	0.03125	-0.201465201	1	0.913043478	0.078494829	10.620424364	0.039508541	-0.201465201	-0.011845401	0.008314437	0.008314437	0.01981145	0	0	1_71259738
969	1901	Sanju_urb	Sanju_nat	1	71891704	0	0.03125	0.384615385	0.34375	3.909090909	0.335692656	45.520780511	0.59207577	0.384615385	-0.011268281	0.03030303	0.03030303	0.019644646	0	0	1_71891704
970	1902	Sanju_urb	Sanju_nat	1	71891746	0	0.507667901	-0.013147049	0.79460156	1.2	0.422752612	3.406247433	0.079181246	-0.013147049	-0.01126824	0.001893939	0.001893939	0.019644637	0	0	1_71891746
971	1903	Sanju_urb	Sanju_nat	1	71892242	0	0.507936508	-0.013221154	1	1	0.356411877	2.805742634	0	-0.013221154	-0.011267759	0	0	0.019644524	0	0	1_71892242
972	1904	Sanju_urb	Sanju_nat	1	71893310	0	0.449275362	0.006560962	0.52972392	1.590909091	0.454381995	5.570184923	0.201645364	0.006560962	-0.011266724	0.011537805	0.011537805	0.019644282	0	0	1_71893310
973	1905	Sanju_urb	Sanju_nat	1	71893740	0	0.032258065	-0.209324453	1	1	0.085692495	11.66963336	0	-0.209324453	-0.011266307	0.007806401	0.007806401	0.019644185	0	0	1_71893740
974	1906	Sanju_urb	Sanju_nat	1	71893826	0	0.507440476	-0.012406948	1	1.1	0.391895132	3.087560677	0.041392685	-0.012406948	-0.011266223	0.000512033	0.000512033	0.019644165	0	0	1_71893826
975	1907	Sanju_urb	Sanju_nat	1	71893855	0	0.507440476	-0.012406948	1	1.1	0.391895132	3.087560677	0.041392685	-0.012406948	-0.011266195	0.000512033	0.000512033	0.019644159	0	0	1_71893855
976	1908	Sanju_urb	Sanju_nat	1	71893904	0	0.507909605	-0.012843595	1	1.105263158	0.377607082	3.235126418	0.043465694	-0.012843595	-0.011266148	0.000556174	0.000556174	0.019644147	0	0	1_71893904
977	1920	Sanju_urb	Sanju_nat	1	72477264	0	0.415584416	-0.026666667	0.757546151	0.777777778	0.208129221	2.906551368	0.109144469	-0.026666667	-0.010668827	0.0025	0.0025	0.019531844	0	0	1_72477264
978	1921	Sanju_urb	Sanju_nat	1	72479575	0	0.467757937	-0.019985317	0.784949733	0.758333333	0.254420214	2.260313502	0.120139854	-0.019985317	-0.01066636	0.003860756	0.003860756	0.019531481	0	0	1_72479575
979	1922	Sanju_urb	Sanju_nat	1	72479593	0	0.472316384	-0.020076227	0.591251704	0.715555556	0.236249829	2.16728095	0.145356642	-0.020076227	-0.010666341	0.005860672	0.005860672	0.019531478	0	0	1_72479593
980	1923	Sanju_urb	Sanju_nat	1	72479625	0	0.325423729	-0.013745704	1	1	0.261343338	3.82638413	0	-0.013745704	-0.010666307	0	0	0.019531473	0	0	1_72479625
981	1924	Sanju_urb	Sanju_nat	1	72481044	0	0.30952381	0.142011834	0.08903074	3.453333333	0.945850146	12.608245778	0.538238501	0.142011834	-0.010664792	0.058719059	0.058719059	0.01953125	0	0	1_72481044
982	1925	Sanju_urb	Sanju_nat	1	72487209	0	0.447916667	-0.024278048	0.582195171	0.675	0.217868632	2.091283158	0.170696227	-0.024278048	-0.010658205	0.007291712	0.007291712	0.019530286	0	0	1_72487209
983	1926	Sanju_urb	Sanju_nat	1	72488403	0	0.436507937	0.039160839	0.264484087	1.951048951	0.653752041	5.822684706	0.290268166	0.039160839	-0.010656929	0.02274695	0.02274695	0.019530099	0	0	1_72488403
984	1927	Sanju_urb	Sanju_nat	1	73493202	0	0.065536723	0.433700675	0.107344633	6.473684211	0.631334928	66.380910346	0.81115151	0.433700675	-0.009442128	0.068965517	0.068965517	0.019449592	0	0	1_73493202
985	1959	Sanju_urb	Sanju_nat	1	73568431	0	0.146329365	0.292829205	0.043748898	9.111111111	0.950429263	87.341950506	0.959571343	0.292829205	-0.009347552	0.078200895	0.078200895	0.019447688	0	0	1_73568431
986	1960	Sanju_urb	Sanju_nat	1	73568458	0	0.506081438	0.001267148	0.290496658	1.934210526	0.665059504	5.625316743	0.286503742	0.001267148	-0.009347517	0.023943194	0.023943194	0.019447688	0	0	1_73568458
987	1961	Sanju_urb	Sanju_nat	1	73568491	0	0.5	-0.010989011	0.436346782	0.628571429	0.218008922	1.812320506	0.201645364	-0.010989011	-0.009347476	0.011612726	0.011612726	0.019447687	0	0	1_73568491
988	1962	Sanju_urb	Sanju_nat	1	73568497	0	0.245535714	-0.092773893	0.147414419	0.202380952	0.023600393	1.735481671	0.693830365	-0.092773893	-0.009347468	0.039258385	0.039258385	0.019447687	0	0	1_73568497
989	1963	Sanju_urb	Sanju_nat	1	73568503	0	0.490079365	-0.016505761	0.789423519	0.761904762	0.263408557	2.203796543	0.118099312	-0.016505761	-0.009347461	0.003943425	0.003943425	0.019447687	0	0	1_73568503
990	1964	Sanju_urb	Sanju_nat	1	73568533	0	0.336858805	0.070722807	0.317821505	2.142857143	0.611314773	7.511411368	0.330993219	0.070722807	-0.009347423	0.023443223	0.023443223	0.019447686	0	0	1_73568533
991	1965	Sanju_urb	Sanju_nat	1	73573749	0	0.245535714	0.041491841	0.706668882	1.644444444	0.393383148	6.87420787	0.216019206	0.041491841	-0.00934315	0.007354935	0.007354935	0.019444076	0	0	1_73573749
992	1967	Sanju_urb	Sanju_nat	1	73579486	0	0.424107143	0.151417004	0.01957184	4.25	1.363979256	13.242503449	0.62838893	0.151417004	-0.009338061	0.103536619	0.103536619	0.019443982	0	0	1_73579486
993	2025	Sanju_urb	Sanju_nat	1	73687603	0	0.410714286	-0.016722408	1	0.9375	0.296067621	2.968599694	0.028028724	-0.016722408	-0.009200103	0.000188218	0.000188218	0.019442208	0	0	1_73687603
994	2026	Sanju_urb	Sanju_nat	1	73687642	0	0.410714286	-0.016722408	1	0.9375	0.296067621	2.968599694	0.028028724	-0.016722408	-0.009200053	0.000188218	0.000188218	0.019442208	0	0	1_73687642
995	2030	Sanju_urb	Sanju_nat	1	73696247	0	0.03125	-0.201465201	1	0.913043478	0.078494829	10.620424364	0.039508541	-0.201465201	-0.009189073	0.008314437	0.008314437	0.019442132	0	0	1_73696247
996	2032	Sanju_urb	Sanju_nat	1	73702472	0	0.09077381	-0.018915511	1	0.952380952	0.081535995	11.124282884	0.021189299	-0.018915511	-0.009181124	2.3656e-05	2.3656e-05	0.019442082	0	0	1_73702472
997	2033	Sanju_urb	Sanju_nat	1	73745840	0	0.424107143	0.056410256	0.248757738	2.215384615	0.73192544	6.705504038	0.345449135	0.056410256	-0.009125598	0.0315992	0.0315992	0.019441858	0	0	1_73745840
998	2034	Sanju_urb	Sanju_nat	1	73749489	0	0.304519774	0.001300614	1	1.178571429	0.300710378	4.619164206	0.071355909	0.001300614	-0.009120914	0.000927644	0.000927644	0.019441849	0	0	1_73749489
999	2036	Sanju_urb	Sanju_nat	1	73959979	0	0.364583333	-0.017268446	1	0.941176471	0.276717096	3.20115079	0.026328939	-0.017268446	-0.008769578	0.000147245	0.000147245	0.019464487	0	0	1_73959979
1000	2037	Sanju_urb	Sanju_nat	1	73962488	0	0.34519774	-0.060202136	0.185947324	0.292929293	0.058122237	1.47632946	0.533237197	-0.060202136	-0.008766175	0.0400982	0.0400982	0.019464571	0	0	1_73962488
1001	2045	Sanju_urb	Sanju_nat	1	74449320	0	0.472316384	-0.015542555	0.281146702	0.515625	0.165233861	1.609047559	0.287666034	-0.015542555	-0.008083323	0.022000412	0.022000412	0.019495461	0	0	1_74449320
1002	2047	Sanju_urb	Sanju_nat	1	74454315	0	0.451977401	-0.004389722	0.779694289	1.238095238	0.409799476	3.740560708	0.092754053	-0.004389722	-0.008076219	0.002392344	0.002392344	0.019495907	0	0	1_74454315
1003	2049	Sanju_urb	Sanju_nat	1	74820756	0	0.061507937	-0.191066998	0.541666667	0.594202899	0.058388699	6.047010679	0.226065234	-0.191066998	-0.007535079	0.016897081	0.016897081	0.019540819	0	0	1_74820756
1004	2050	Sanju_urb	Sanju_nat	1	74820798	0	0.222222222	0.002747253	1	1.168421053	0.251854131	5.420628803	0.067599373	0.002747253	-0.007535017	0.000618429	0.000618429	0.019540825	0	0	1_74820798
1005	2052	Sanju_urb	Sanju_nat	1	74968622	0	0.328869048	-0.027497389	1	0.814814815	0.219771273	3.02097346	0.088941083	-0.027497389	-0.007315602	0.001469119	0.001469119	0.019561638	0	0	1_74968622
1006	2053	Sanju_urb	Sanju_nat	1	74969530	0	0.03125	-0.201465201	1	0.913043478	0.078494829	10.620424364	0.039508541	-0.201465201	-0.007314246	0.008314437	0.008314437	0.019561773	0	0	1_74969530
1007	2054	Sanju_urb	Sanju_nat	1	74970875	0	0.404547858	-0.014675174	1	0.988636364	0.307737818	3.176086269	0.00496342	-0.014675174	-0.007312237	5.942e-06	5.942e-06	0.019561974	0	0	1_74970875
1008	2055	Sanju_urb	Sanju_nat	1	74971893	0	0.317292438	-0.04743818	0.512295092	0.543859649	0.130671477	2.263564508	0.264513162	-0.04743818	-0.007310716	0.011522727	0.011522727	0.019562125	0	0	1_74971893
1009	2056	Sanju_urb	Sanju_nat	1	74976352	0	0.458333333	0.120879121	0.025329139	3.84	1.279095107	11.5281498	0.584331224	0.120879121	-0.007304054	0.094469744	0.094469744	0.019562792	0	0	1_74976352
1010	2057	Sanju_urb	Sanju_nat	1	74976421	0	0.507440476	-0.00518836	0.437612745	1.588888889	0.559595668	4.511414302	0.201093528	-0.00518836	-0.007303951	0.011886777	0.011886777	0.019562802	0	0	1_74976421
1011	2058	Sanju_urb	Sanju_nat	1	74976479	0	0.465362242	0.107297006	0.027662641	3.6	1.194801706	10.846988196	0.556302501	0.107297006	-0.007303864	0.087293388	0.087293388	0.019562811	0	0	1_74976479
1012	2059	Sanju_urb	Sanju_nat	1	74977482	0	0.119047619	-0.061538462	1	0.619047619	0.060559378	6.328003457	0.208275942	-0.061538462	-0.007302365	0.002597403	0.002597403	0.019562961	0	0	1_74977482
1013	2060	Sanju_urb	Sanju_nat	1	74977483	0	0.30952381	0.023668639	0.737108904	1.470588235	0.406580972	5.31906288	0.167491087	0.023668639	-0.007302364	0.005439005	0.005439005	0.019562961	0	0	1_74977483
1014	2061	Sanju_urb	Sanju_nat	1	74977503	0	0.245535714	-0.018181818	1	0.947368421	0.212824921	4.217113866	0.023481096	-0.018181818	-0.007302334	7.8709e-05	7.8709e-05	0.019562964	0	0	1_74977503
1015	2062	Sanju_urb	Sanju_nat	1	74977510	0	0.09077381	0.182849937	0.269825269	4.1	0.350527081	47.956351701	0.612783857	0.182849937	-0.007302323	0.022733187	0.022733187	0.019562965	0	0	1_74977510
1016	2064	Sanju_urb	Sanju_nat	1	74981258	0	0.353901996	0.018737902	0.529236099	1.553571429	0.445259608	5.420622347	0.191331226	0.018737902	-0.007296721	0.008296642	0.008296642	0.019563527	0	0	1_74981258
1017	2065	Sanju_urb	Sanju_nat	1	74981296	0	0.458333333	0.012987013	0.580184479	1.544378698	0.528394494	4.51387286	0.188753803	0.012987013	-0.007296664	0.009913607	0.009913607	0.019563533	0	0	1_74981296
1018	2066	Sanju_urb	Sanju_nat	1	75334412	0	0.093601269	-0.172978591	0.301956637	0.413043478	0.043460826	3.925487166	0.384004231	-0.172978591	-0.006761339	0.027966102	0.027966102	0.019623191	0	0	1_75334412
1019	2067	Sanju_urb	Sanju_nat	1	75334482	0	0.381355932	-0.002284083	0.765970789	1.208333333	0.363991526	4.011273175	0.082186756	-0.002284083	-0.006761232	0.001594896	0.001594896	0.019623204	0	0	1_75334482
1020	2087	Sanju_urb	Sanju_nat	1	76104662	0	0.476190476	-0.015384615	1	0.928571429	0.318872387	2.704043794	0.032184683	-0.015384615	-0.005495257	0.0002886	0.0002886	0.019800996	0	0	1_76104662
1021	2089	Sanju_urb	Sanju_nat	1	76216881	0	0.50873515	-0.005077479	0.574334133	1.548148148	0.509683311	4.702454717	0.189812518	-0.005077479	-0.005310271	0.011061732	0.011061732	0.019831632	0	0	1_76216881
1022	2092	Sanju_urb	Sanju_nat	1	76340507	0	0.25087108	0.140718563	0.329213582	3	0.511390015	17.599092162	0.477121255	0.140718563	-0.00512079	0.0375	0.0375	0.019867218	0	0	1_76340507
1023	2093	Sanju_urb	Sanju_nat	1	76340588	0	0.061507937	-0.191066998	0.541666667	0.594202899	0.058388699	6.047010679	0.226065234	-0.191066998	-0.005120656	0.016897081	0.016897081	0.019867241	0	0	1_76340588
1024	2095	Sanju_urb	Sanju_nat	1	76341556	0	0.506493506	-0.014857417	1	0.888888889	0.288037479	2.743127247	0.051152522	-0.014857417	-0.00511905	0.000749738	0.000749738	0.019867521	0	0	1_76341556
1025	2113	Sanju_urb	Sanju_nat	1	77169323	0	0.061507937	-0.191066998	0.541666667	0.594202899	0.058388699	6.047010679	0.226065234	-0.191066998	-0.00370595	0.016897081	0.016897081	0.02015767	0	0	1_77169323
1026	2114	Sanju_urb	Sanju_nat	1	77171324	0	0.126553672	-0.044220203	1	0.764705882	0.074120597	7.889508632	0.116505569	-0.044220203	-0.003702523	0.00085034	0.00085034	0.020158422	0	0	1_77171324
1027	2116	Sanju_urb	Sanju_nat	1	77241424	0	0.49973559	0.000460542	0.191592172	2.142857143	0.720144579	6.376270638	0.330993219	0.000460542	-0.003574202	0.030784031	0.030784031	0.020186953	0	0	1_77241424
1028	2117	Sanju_urb	Sanju_nat	1	77242695	0	0.503472222	0.008715423	0.304369995	1.764705882	0.623044472	4.998337985	0.246672333	0.008715423	-0.003572011	0.018019747	0.018019747	0.020187441	0	0	1_77242695
1029	2118	Sanju_urb	Sanju_nat	1	77242950	0	0.266787659	-0.019973947	1	0.941176471	0.208832455	4.241740814	0.026328939	-0.019973947	-0.003571572	0.000107411	0.000107411	0.020187538	0	0	1_77242950
1030	2119	Sanju_urb	Sanju_nat	1	77243225	0	0.146329365	0.142633638	0.329223956	3.157894737	0.486359964	20.503947489	0.499397649	0.142633638	-0.003571098	0.024667987	0.024667987	0.020187644	0	0	1_77243225
1031	2125	Sanju_urb	Sanju_nat	1	77419483	0	0.150713908	0.271518559	0.049286648	8.666666667	0.903106668	83.169700552	0.937852093	0.271518559	-0.003265817	0.075933014	0.075933014	0.020256665	0	0	1_77419483
1032	2126	Sanju_urb	Sanju_nat	1	77420259	0	0.177683765	-0.156653527	0.164413796	0.25170068	0.028949886	2.18837592	0.599115611	-0.156653527	-0.003264467	0.051020408	0.051020408	0.020256975	0	0	1_77420259
1033	2129	Sanju_urb	Sanju_nat	1	77449863	0	0.119047619	0.076923077	0.602503085	2	0.262101336	15.261272849	0.301029996	0.076923077	-0.00321291	0.007215007	0.007215007	0.02026885	0	0	1_77449863
1034	2130	Sanju_urb	Sanju_nat	1	77449911	0	0.458333333	-0.018981019	0.789624739	0.84	0.280466402	2.515809366	0.075720714	-0.018981019	-0.003212826	0.001517963	0.001517963	0.020268869	0	0	1_77449911
1035	2131	Sanju_urb	Sanju_nat	1	77449968	0	0.155367232	0.111037571	0.34585038	2.842105263	0.436478239	18.506220041	0.453640159	0.111037571	-0.003212727	0.021313615	0.021313615	0.020268892	0	0	1_77449968
1036	2132	Sanju_urb	Sanju_nat	1	77449991	0	0.03125	0.384615385	0.34375	3.909090909	0.335692656	45.520780511	0.59207577	0.384615385	-0.003212687	0.03030303	0.03030303	0.020268901	0	0	1_77449991
1037	2133	Sanju_urb	Sanju_nat	1	77449995	0	0.396329365	-0.009723693	1	1.056818182	0.330169699	3.382698875	0.024000276	-0.009723693	-0.00321268	0.000135451	0.000135451	0.020268903	0	0	1_77449995
1038	2134	Sanju_urb	Sanju_nat	1	77450024	0	0.30952381	-0.047337278	0.520787088	0.578947368	0.139469027	2.403257997	0.237360916	-0.047337278	-0.003212629	0.008991009	0.008991009	0.020268914	0	0	1_77450024
1039	2135	Sanju_urb	Sanju_nat	1	77450030	0	0.505952381	0.000904977	0.435192315	1.6	0.566567372	4.518438803	0.204119983	0.000904977	-0.003212619	0.012375859	0.012375859	0.020268917	0	0	1_77450030
1040	2136	Sanju_urb	Sanju_nat	1	77450063	0	0.380952381	-0.038461538	0.544522398	0.555555556	0.155459848	1.985348495	0.255272505	-0.038461538	-0.003212561	0.012987013	0.012987013	0.02026893	0	0	1_77450063
1041	2137	Sanju_urb	Sanju_nat	1	77450365	0	0.150713908	-0.082877818	0.647306553	0.428571429	0.044879906	4.092554668	0.367976785	-0.082877818	-0.003212035	0.009186603	0.009186603	0.020269052	0	0	1_77450365
1042	2138	Sanju_urb	Sanju_nat	1	77450408	0	0.347222222	-0.04967033	0.345693272	0.444976077	0.109891344	1.801813513	0.351663338	-0.04967033	-0.00321196	0.020803958	0.020803958	0.020269069	0	0	1_77450408
1043	2139	Sanju_urb	Sanju_nat	1	77450417	0	0.495535714	0.059367059	0.063908113	2.888888889	0.996008062	8.37912797	0.460730839	0.059367059	-0.003211944	0.061364395	0.061364395	0.020269073	0	0	1_77450417
1044	2140	Sanju_urb	Sanju_nat	1	77450422	0	0.336858805	-0.048260345	0.348064279	0.473684211	0.115367051	1.944894397	0.324511092	-0.048260345	-0.003211936	0.017839304	0.017839304	0.020269075	0	0	1_77450422
1045	2141	Sanju_urb	Sanju_nat	1	77450455	0	0.03125	0.384615385	0.34375	3.909090909	0.335692656	45.520780511	0.59207577	0.384615385	-0.003211878	0.03030303	0.03030303	0.020269088	0	0	1_77450455
1046	2142	Sanju_urb	Sanju_nat	1	77450472	0	0.31276467	-0.031495084	1	0.8	0.185452949	3.451010097	0.096910013	-0.031495084	-0.003211848	0.001547389	0.001547389	0.020269095	0	0	1_77450472
1047	2143	Sanju_urb	Sanju_nat	1	77450513	0	0.31276467	-0.031495084	1	0.8	0.185452949	3.451010097	0.096910013	-0.031495084	-0.003211777	0.001547389	0.001547389	0.020269111	0	0	1_77450513
1048	2144	Sanju_urb	Sanju_nat	1	77450553	0	0.289186508	-0.041826098	0.734605179	0.671052632	0.158863501	2.834582087	0.173243416	-0.041826098	-0.003211707	0.004640871	0.004640871	0.020269127	0	0	1_77450553
1049	2145	Sanju_urb	Sanju_nat	1	77450559	0	0.289186508	-0.041826098	0.734605179	0.671052632	0.158863501	2.834582087	0.173243416	-0.041826098	-0.003211697	0.004640871	0.004640871	0.02026913	0	0	1_77450559
1050	2146	Sanju_urb	Sanju_nat	1	77450560	0	0.289186508	-0.041826098	0.734605179	0.671052632	0.158863501	2.834582087	0.173243416	-0.041826098	-0.003211695	0.004640871	0.004640871	0.02026913	0	0	1_77450560
1051	2147	Sanju_urb	Sanju_nat	1	77450624	0	0.203595981	-0.044523231	1	0.7	0.124168699	3.946244123	0.15490196	-0.044523231	-0.003211583	0.002656434	0.002656434	0.020269156	0	0	1_77450624
1052	2148	Sanju_urb	Sanju_nat	1	77450637	0	0.289186508	-0.067159256	0.304386206	0.366666667	0.071857671	1.870982496	0.43572857	-0.067159256	-0.003211561	0.024125103	0.024125103	0.020269161	0	0	1_77450637
1053	2149	Sanju_urb	Sanju_nat	1	77450656	0	0.099818512	-0.020889749	1	0.947368421	0.080615193	11.133223089	0.023481096	-0.020889749	-0.003211528	3.1898e-05	3.1898e-05	0.020269169	0	0	1_77450656
1054	2150	Sanju_urb	Sanju_nat	1	77451093	0	0.449275362	0.006560962	0.106784399	0.266666667	0.062673642	1.134625488	0.574031268	0.006560962	-0.003210766	0.074347158	0.074347158	0.020269345	0	0	1_77451093
1055	2151	Sanju_urb	Sanju_nat	1	77451124	0	0.362987013	-0.033094812	0.210248714	0.378947368	0.091257718	1.573577681	0.421421105	-0.033094812	-0.003210712	0.033300489	0.033300489	0.020269357	0	0	1_77451124
1056	2152	Sanju_urb	Sanju_nat	1	77451148	0	0.03125	0.384615385	0.34375	3.909090909	0.335692656	45.520780511	0.59207577	0.384615385	-0.00321067	0.03030303	0.03030303	0.020269367	0	0	1_77451148
1057	2153	Sanju_urb	Sanju_nat	1	77451162	0	0.396329365	0.054972562	0.240084145	2.095238095	0.670609765	6.546314866	0.321233382	0.054972562	-0.003210646	0.025795231	0.025795231	0.020269373	0	0	1_77451162
1058	2154	Sanju_urb	Sanju_nat	1	77452466	0	0.317292438	0.014909331	0.739575049	1.386554622	0.382358291	5.028094755	0.141936983	0.014909331	-0.003208373	0.004007576	0.004007576	0.020269898	0	0	1_77452466
1059	2155	Sanju_urb	Sanju_nat	1	77452476	0	0.03125	0.384615385	0.34375	3.909090909	0.335692656	45.520780511	0.59207577	0.384615385	-0.003208355	0.03030303	0.03030303	0.020269902	0	0	1_77452476
1060	2156	Sanju_urb	Sanju_nat	1	77452485	0	0.188747731	0.040069686	0.663818786	1.736842105	0.31825894	9.478509849	0.239760339	0.040069686	-0.00320834	0.007138695	0.007138695	0.020269905	0	0	1_77452485
1061	2157	Sanju_urb	Sanju_nat	1	77452491	0	0.259322034	0.02149725	0.712412385	1.466666667	0.349317492	6.158040061	0.166331422	0.02149725	-0.003208329	0.004597054	0.004597054	0.020269908	0	0	1_77452491
1062	2158	Sanju_urb	Sanju_nat	1	77452513	0	0.290381125	0.040069686	0.480571204	1.823529412	0.461746363	7.201485018	0.260912772	0.040069686	-0.003208291	0.01288931	0.01288931	0.020269917	0	0	1_77452513
1063	2160	Sanju_urb	Sanju_nat	1	77452590	0	0.380952381	-0.024038462	1	0.828877005	0.246826593	2.78348083	0.081509908	-0.024038462	-0.003208157	0.001443001	0.001443001	0.020269948	0	0	1_77452590
1064	2161	Sanju_urb	Sanju_nat	1	77452630	0	0.380952381	-0.024038462	1	0.828877005	0.246826593	2.78348083	0.081509908	-0.024038462	-0.003208087	0.001443001	0.001443001	0.020269964	0	0	1_77452630
1065	2163	Sanju_urb	Sanju_nat	1	77454611	0	0.503389831	-0.00502062	0.270026781	2	0.632238024	6.326731153	0.301029996	-0.00502062	-0.003204633	0.023569024	0.023569024	0.020270762	0	0	1_77454611
1066	2196	Sanju_urb	Sanju_nat	1	77462141	0	0.465362242	-0.020231994	0.783742742	0.777777778	0.25835041	2.341541754	0.109144469	-0.020231994	-0.003191504	0.003228306	0.003228306	0.020273798	0	0	1_77462141
1067	2197	Sanju_urb	Sanju_nat	1	77462191	0	0.507667901	-0.013147049	1	1.105263158	0.390285994	3.130029433	0.043465694	-0.013147049	-0.003191416	0.000572917	0.000572917	0.020273818	0	0	1_77462191
1068	2198	Sanju_urb	Sanju_nat	1	77462221	0	0.222222222	-0.054945055	0.70402626	0.6	0.110588737	3.255304369	0.22184875	-0.054945055	-0.003191364	0.005565863	0.005565863	0.020273831	0	0	1_77462221
1069	2199	Sanju_urb	Sanju_nat	1	77462236	0	0.09077381	-0.018915511	1	0.952380952	0.081535995	11.124282884	0.021189299	-0.018915511	-0.003191338	2.3656e-05	2.3656e-05	0.020273837	0	0	1_77462236
1070	2200	Sanju_urb	Sanju_nat	1	77462249	0	0.380952381	-0.024038462	1	0.828877005	0.246826593	2.78348083	0.081509908	-0.024038462	-0.003191315	0.001443001	0.001443001	0.020273842	0	0	1_77462249
1071	2201	Sanju_urb	Sanju_nat	1	77462250	0	0.389212057	-0.026700856	0.768618104	0.77540107	0.230090397	2.613089585	0.110473604	-0.026700856	-0.003191313	0.002723567	0.002723567	0.020273842	0	0	1_77462250
1072	2202	Sanju_urb	Sanju_nat	1	77462252	0	0.267857143	-0.032478632	1	0.789473684	0.182738145	3.410720279	0.102662342	-0.032478632	-0.00319131	0.001571268	0.001571268	0.020273843	0	0	1_77462252
1073	2203	Sanju_urb	Sanju_nat	1	77462297	0	0.328869048	-0.027497389	1	0.814814815	0.219771273	3.02097346	0.088941083	-0.027497389	-0.003191231	0.001469119	0.001469119	0.020273861	0	0	1_77462297
1074	2204	Sanju_urb	Sanju_nat	1	77462347	0	0.150713908	-0.148506776	0.150972291	0.260869565	0.029467437	2.309428199	0.583576586	-0.148506776	-0.003191144	0.048245614	0.048245614	0.020273881	0	0	1_77462347
1075	2205	Sanju_urb	Sanju_nat	1	77462365	0	0.222222222	0.002747253	1	1.168421053	0.251854131	5.420628803	0.067599373	0.002747253	-0.003191113	0.000618429	0.000618429	0.020273889	0	0	1_77462365
1076	2206	Sanju_urb	Sanju_nat	1	77462408	0	0.507909605	-0.013938876	0.793035562	1.2	0.418694592	3.439261045	0.079181246	-0.013938876	-0.003191038	0.001921327	0.001921327	0.020273906	0	0	1_77462408
1077	2207	Sanju_urb	Sanju_nat	1	77467383	0	0.155367232	0.000778665	1	1.166666667	0.179509719	7.582381179	0.06694679	0.000778665	-0.00318236	0.000434972	0.000434972	0.020275915	0	0	1_77467383
1078	2208	Sanju_urb	Sanju_nat	1	77467384	0	0.282485876	-0.038501071	0.73214879	0.69924812	0.161073716	3.03555381	0.155368692	-0.038501071	-0.003182358	0.003827751	0.003827751	0.020275916	0	0	1_77467384
1079	2209	Sanju_urb	Sanju_nat	1	77467387	0	0.177683765	-0.024280533	1	0.9	0.151281419	5.354259659	0.045757491	-0.024280533	-0.003182353	0.00021645	0.00021645	0.020275917	0	0	1_77467387
1080	2210	Sanju_urb	Sanju_nat	1	77467388	0	0.183050847	-0.029423428	1	0.85	0.142625775	5.065704304	0.070581074	-0.029423428	-0.003182351	0.000531632	0.000531632	0.020275917	0	0	1_77467388
1081	2211	Sanju_urb	Sanju_nat	1	77467959	0	0.459770115	-0.020557491	0.408206376	0.589285714	0.186032543	1.866650032	0.229674087	-0.020557491	-0.003181355	0.014061669	0.014061669	0.020276148	0	0	1_77467959
1082	2212	Sanju_urb	Sanju_nat	1	77468002	0	0.389212057	0.024125919	0.545897563	1.607407407	0.501720826	5.149793348	0.206125965	0.024125919	-0.00318128	0.01038167	0.01038167	0.020276165	0	0	1_77468002
1083	2213	Sanju_urb	Sanju_nat	1	77468004	0	0.479128857	-0.018107908	1	0.897959184	0.299774126	2.689794171	0.046743404	-0.018107908	-0.003181277	0.00063769	0.00063769	0.020276166	0	0	1_77468004
1084	2214	Sanju_urb	Sanju_nat	1	77468008	0	0.259322034	-0.077591636	0.135347733	0.178571429	0.020751069	1.536680116	0.748188027	-0.077591636	-0.00318127	0.049629421	0.049629421	0.020276168	0	0	1_77468008
1085	2215	Sanju_urb	Sanju_nat	1	77468032	0	0.130671506	-0.062647754	1	0.614035088	0.05967661	6.318038011	0.211806811	-0.062647754	-0.003181228	0.002948343	0.002948343	0.020276177	0	0	1_77468032
1086	2216	Sanju_urb	Sanju_nat	1	77471152	0	0.237556561	-0.150461797	0.168850905	0.266666667	0.030524279	2.32965733	0.574031268	-0.150461797	-0.003175784	0.057309942	0.057309942	0.020277439	0	0	1_77471152
1087	2217	Sanju_urb	Sanju_nat	1	77471239	0	0.31276467	0.044034734	0.486609218	1.777777778	0.467395858	6.76192091	0.249877473	0.044034734	-0.003175633	0.012470732	0.012470732	0.020277474	0	0	1_77471239
1088	2218	Sanju_urb	Sanju_nat	1	77471287	0	0.228450555	-0.056443932	0.700294947	0.566666667	0.104251363	3.080162222	0.246672333	-0.056443932	-0.003175549	0.007112795	0.007112795	0.020277493	0	0	1_77471287
1089	2219	Sanju_urb	Sanju_nat	1	77471309	0	0.252247488	-0.086179904	0.140429257	0.19047619	0.022175681	1.636079556	0.720159303	-0.086179904	-0.00317551	0.044063274	0.044063274	0.020277502	0	0	1_77471309
1090	2220	Sanju_urb	Sanju_nat	1	77471326	0	0.432046536	-0.027932643	0.395181284	0.546218487	0.166146823	1.795728806	0.262633605	-0.027932643	-0.003175481	0.016223434	0.016223434	0.020277509	0	0	1_77471326
1091	2221	Sanju_urb	Sanju_nat	1	77471335	0	0.333938294	-0.001398015	1	1.142857143	0.294903003	4.428989996	0.057991947	-0.001398015	-0.003175465	0.000644122	0.000644122	0.020277513	0	0	1_77471335
1092	2223	Sanju_urb	Sanju_nat	1	77471359	0	0.418826018	-0.008664187	1	1.071428571	0.333397361	3.443216164	0.029963223	-0.008664187	-0.003175423	0.00021645	0.00021645	0.020277523	0	0	1_77471359
1093	2224	Sanju_urb	Sanju_nat	1	77471366	0	0.396329365	-0.037450659	0.375413677	0.495726496	0.139826507	1.757497654	0.304757868	-0.037450659	-0.003175411	0.018860155	0.018860155	0.020277525	0	0	1_77471366
1094	2225	Sanju_urb	Sanju_nat	1	77471369	0	0.30952381	0.076923077	0.311704111	2.25	0.628295993	8.057508019	0.352182518	0.076923077	-0.003175406	0.024975025	0.024975025	0.020277527	0	0	1_77471369
1095	2226	Sanju_urb	Sanju_nat	1	77471382	0	0.440112994	-0.032996331	0.1354684	0.325	0.081171476	1.301257596	0.488116639	-0.032996331	-0.003175383	0.044562626	0.044562626	0.020277532	0	0	1_77471382
1096	2227	Sanju_urb	Sanju_nat	1	77471383	0	0.508196721	-0.012890949	1	1	0.344734059	2.900786778	0	-0.012890949	-0.003175381	0	0	0.020277532	0	0	1_77471383
1097	2228	Sanju_urb	Sanju_nat	1	77471389	0	0.317292438	-0.059907682	0.184777142	0.3	0.059356907	1.516251504	0.522878745	-0.059907682	-0.003175371	0.037121212	0.037121212	0.020277535	0	0	1_77471389
1098	2229	Sanju_urb	Sanju_nat	1	77471393	0	0.507440476	-0.012406948	1	1.1	0.391895132	3.087560677	0.041392685	-0.012406948	-0.003175364	0.000512033	0.000512033	0.020277536	0	0	1_77471393
1099	2231	Sanju_urb	Sanju_nat	1	77471405	0	0.474352195	0.017870316	0.411419828	1.730769231	0.5944512	5.039206128	0.238239166	0.017870316	-0.003175343	0.016463971	0.016463971	0.020277541	0	0	1_77471405
1100	2232	Sanju_urb	Sanju_nat	1	77471410	0	0.458333333	-0.006993007	1	1.142857143	0.388145111	3.365036453	0.057991947	-0.006993007	-0.003175334	0.000918274	0.000918274	0.020277543	0	0	1_77471410
1101	2233	Sanju_urb	Sanju_nat	1	77471415	0	0.30952381	-0.065088757	0.192526814	0.32	0.063470723	1.613342269	0.494850022	-0.065088757	-0.003175325	0.032079032	0.032079032	0.020277545	0	0	1_77471415
1102	2234	Sanju_urb	Sanju_nat	1	77471418	0	0.465362242	0.030779606	0.272732625	1.944444444	0.661786982	5.713113586	0.288795539	0.030779606	-0.00317532	0.023884298	0.023884298	0.020277546	0	0	1_77471418
1103	2235	Sanju_urb	Sanju_nat	1	77471422	0	0.061507937	0.076923077	1	1.952380952	0.116220318	32.797977628	0.290564562	0.076923077	-0.003175313	0.003491133	0.003491133	0.020277548	0	0	1_77471422
1104	2236	Sanju_urb	Sanju_nat	1	77471423	0	0.447916667	0.057500639	0.162626166	2.348484848	0.793474119	6.950927515	0.370787763	0.057500639	-0.003175311	0.03797347	0.03797347	0.020277548	0	0	1_77471423
1105	2237	Sanju_urb	Sanju_nat	1	77471427	0	0.503437335	-0.01380196	0.790292915	0.765182186	0.267133251	2.191804184	0.116235149	-0.01380196	-0.003175304	0.00401547	0.00401547	0.02027755	0	0	1_77471427
1106	2238	Sanju_urb	Sanju_nat	1	77471461	0	0.489159175	-0.00173837	0.10525025	0.366666667	0.112729778	1.192625822	0.43572857	-0.00173837	-0.003175245	0.046460746	0.046460746	0.020277564	0	0	1_77471461
1107	2239	Sanju_urb	Sanju_nat	1	77471511	0	0.364583333	0.012872841	0.757088627	1.375	0.416985803	4.534027267	0.138302698	0.012872841	-0.003175158	0.004293666	0.004293666	0.020277584	0	0	1_77471511
1108	2242	Sanju_urb	Sanju_nat	1	77475304	0	0.389212057	-0.006370146	1	1.125	0.345662217	3.661450222	0.051152522	-0.006370146	-0.003168539	0.000617589	0.000617589	0.020279119	0	0	1_77475304
1109	2251	Sanju_urb	Sanju_nat	1	77512913	0	0.380952381	-0.024038462	1	0.828877005	0.246826593	2.78348083	0.081509908	-0.024038462	-0.003102838	0.001443001	0.001443001	0.020294408	0	0	1_77512913
1110	2254	Sanju_urb	Sanju_nat	1	77513814	0	0.342857143	0.203252033	0.017897641	5.333333333	1.353318726	21.018289267	0.726998728	0.203252033	-0.003101262	0.113804714	0.113804714	0.020294776	0	0	1_77513814
1111	2255	Sanju_urb	Sanju_nat	1	77513834	0	0.489159175	-0.017106959	0.787905588	0.773109244	0.26484857	2.256753366	0.111759134	-0.017106959	-0.003101227	0.00358231	0.00358231	0.020294784	0	0	1_77513834
1112	2256	Sanju_urb	Sanju_nat	1	77513864	0	0.119047619	-0.061538462	1	0.619047619	0.060559378	6.328003457	0.208275942	-0.061538462	-0.003101175	0.002597403	0.002597403	0.020294796	0	0	1_77513864
1113	2257	Sanju_urb	Sanju_nat	1	77513883	0	0.063458488	-0.199492547	0.555790587	0.650793651	0.063730836	6.6456429	0.186556693	-0.199492547	-0.003101141	0.015873016	0.015873016	0.020294804	0	0	1_77513883
1114	2258	Sanju_urb	Sanju_nat	1	77513913	0	0.259322034	0.129371336	0.2487336	3	0.706379469	12.741027163	0.477121255	0.129371336	-0.003101089	0.039215686	0.039215686	0.020294816	0	0	1_77513913
1115	2260	Sanju_urb	Sanju_nat	1	77513952	0	0.41299435	0.113839254	0.067364704	3.272727273	1.012530258	10.578196268	0.514909816	0.113839254	-0.003101021	0.068399453	0.068399453	0.020294832	0	0	1_77513952
1116	2261	Sanju_urb	Sanju_nat	1	77513992	0	0.130671506	-0.062647754	1	0.614035088	0.05967661	6.318038011	0.211806811	-0.062647754	-0.003100951	0.002948343	0.002948343	0.020294848	0	0	1_77513992
1117	2262	Sanju_urb	Sanju_nat	1	77514023	0	0.093601269	0.397659642	0.040719196	8.2	0.859438434	78.237134115	0.913813852	0.397659642	-0.003100897	0.092449923	0.092449923	0.020294861	0	0	1_77514023
1118	2263	Sanju_urb	Sanju_nat	1	77514033	0	0.093601269	0.397659642	0.040719196	8.2	0.859438434	78.237134115	0.913813852	0.397659642	-0.003100879	0.092449923	0.092449923	0.020294865	0	0	1_77514033
1119	2264	Sanju_urb	Sanju_nat	1	77514248	0	0.099818512	-0.020889749	1	0.947368421	0.080615193	11.133223089	0.023481096	-0.020889749	-0.003100503	3.1898e-05	3.1898e-05	0.020294953	0	0	1_77514248
1120	2268	Sanju_urb	Sanju_nat	1	77516691	0	0.499092559	0.001547389	0.172207746	2.333333333	0.739930326	7.358050143	0.367976785	0.001547389	-0.003096231	0.036848485	0.036848485	0.020295951	0	0	1_77516691
1121	2278	Sanju_urb	Sanju_nat	1	77819981	0	0.372818614	0.042236112	0.359124635	1.866666667	0.570501926	6.107682177	0.271066772	0.042236112	-0.002576122	0.017433914	0.017433914	0.020424093	0	0	1_77819981
1122	2284	Sanju_urb	Sanju_nat	1	78175347	0	0.494976203	-0.015145367	0.595840442	0.698412698	0.239814713	2.033988208	0.155887873	-0.015145367	-0.001962066	0.007012432	0.007012432	0.020583175	0	0	1_78175347
1123	2285	Sanju_urb	Sanju_nat	1	78181511	0	0.222727273	-0.089596814	0.401596517	0.263157895	0.029344412	2.359974984	0.579783597	-0.089596814	-0.001951072	0.028571429	0.028571429	0.020586054	0	0	1_78181511
1124	2286	Sanju_urb	Sanju_nat	1	78181568	0	0.203595981	-0.098236682	0.411896334	0.315789474	0.035385199	2.818211965	0.500602351	-0.098236682	-0.001950971	0.018812616	0.018812616	0.020586081	0	0	1_78181568
1125	2287	Sanju_urb	Sanju_nat	1	78183643	0	0.436507937	0.076923077	0.093877449	2.666666667	0.888260491	8.005659583	0.425968732	0.076923077	-0.001947269	0.049193231	0.049193231	0.020587051	0	0	1_78183643
1126	2288	Sanju_urb	Sanju_nat	1	78183646	0	0.328869048	-0.049773756	0.515111978	0.505263158	0.123407681	2.068678837	0.296482368	-0.049773756	-0.001947264	0.014423485	0.014423485	0.020587053	0	0	1_78183646
1127	2289	Sanju_urb	Sanju_nat	1	78183661	0	0.499435028	-0.015580538	0.786746203	0.814814815	0.273919784	2.42378689	0.088941083	-0.015580538	-0.001947237	0.002262443	0.002262443	0.02058706	0	0	1_78183661
1128	2290	Sanju_urb	Sanju_nat	1	78187498	0	0.245535714	-0.018181818	1	0.947368421	0.212824921	4.217113866	0.023481096	-0.018181818	-0.001940392	7.8709e-05	7.8709e-05	0.020588854	0	0	1_78187498
1129	2292	Sanju_urb	Sanju_nat	1	78190859	0	0.424107143	0.021862348	0.565369547	1.61038961	0.531758043	4.876944944	0.20693096	0.021862348	-0.001934395	0.011184527	0.011184527	0.020590427	0	0	1_78190859
1130	2293	Sanju_urb	Sanju_nat	1	78193504	0	0.396329365	-0.037450659	0.375413677	0.495726496	0.139826507	1.757497654	0.304757868	-0.037450659	-0.001929674	0.018860155	0.018860155	0.020591666	0	0	1_78193504
1131	2294	Sanju_urb	Sanju_nat	1	78193597	0	0.495535714	0.059367059	0.063908113	2.888888889	0.996008062	8.37912797	0.460730839	0.059367059	-0.001929508	0.061364395	0.061364395	0.02059171	0	0	1_78193597
1132	2295	Sanju_urb	Sanju_nat	1	78193621	0	0.495535714	-0.007161007	0.792194262	1.225490196	0.432669772	3.471068045	0.088309841	-0.007161007	-0.001929466	0.002292336	0.002292336	0.020591721	0	0	1_78193621
1133	2296	Sanju_urb	Sanju_nat	1	78193648	0	0.503472222	0.030541872	0.122704623	2.347222222	0.818378341	6.732157837	0.370554208	0.030541872	-0.001929417	0.040129657	0.040129657	0.020591734	0	0	1_78193648
1134	2297	Sanju_urb	Sanju_nat	1	78193663	0	0.267857143	0.152136752	0.079734106	3.5625	0.884224467	14.353149824	0.551754873	0.152136752	-0.001929391	0.053904121	0.053904121	0.020591741	0	0	1_78193663
1135	2298	Sanju_urb	Sanju_nat	1	78193675	0	0.505952381	0.019004525	0.192635456	2.124183007	0.743511463	6.068707304	0.32719193	0.019004525	-0.001929369	0.031389526	0.031389526	0.020591746	0	0	1_78193675
1136	2299	Sanju_urb	Sanju_nat	1	78193702	0	0.09077381	-0.180327869	0.545362903	0.434782609	0.045799629	4.127455215	0.361727836	-0.180327869	-0.001929321	0.025761124	0.025761124	0.020591759	0	0	1_78193702
1137	2300	Sanju_urb	Sanju_nat	1	78193798	0	0.424107143	0.099595142	0.08204509	3.055555556	1.000023695	9.336198534	0.485090184	0.099595142	-0.00192915	0.062383231	0.062383231	0.020591804	0	0	1_78193798
1138	2301	Sanju_urb	Sanju_nat	1	78216681	0	0.093601269	0.165177399	0.546271814	3.9	0.333102696	45.661593788	0.591064607	0.165177399	-0.001888292	0.021597329	0.021597329	0.020602547	0	0	1_78216681
1139	2302	Sanju_urb	Sanju_nat	1	78218325	0	0.380952381	0.033653846	0.378942736	1.711111111	0.535817649	5.464361323	0.233278211	0.033653846	-0.001885355	0.012987013	0.012987013	0.02060332	0	0	1_78218325
1140	2303	Sanju_urb	Sanju_nat	1	78223141	0	0.30952381	0.023668639	0.737108904	1.470588235	0.406580972	5.31906288	0.167491087	0.023668639	-0.00187675	0.005439005	0.005439005	0.020605588	0	0	1_78223141
1141	2304	Sanju_urb	Sanju_nat	1	78226291	0	0.505952381	-0.009954751	0.79494924	1.210526316	0.430746817	3.401937995	0.082974235	-0.009954751	-0.001871122	0.002054155	0.002054155	0.020607072	0	0	1_78226291
1142	2305	Sanju_urb	Sanju_nat	1	78226337	0	0.201257862	-0.032123835	1	0.833333333	0.13841446	5.017137978	0.079181246	-0.032123835	-0.001871039	0.000735294	0.000735294	0.020607094	0	0	1_78226337
1143	2306	Sanju_urb	Sanju_nat	1	78226455	0	0.061507937	-0.191066998	0.541666667	0.594202899	0.058388699	6.047010679	0.226065234	-0.191066998	-0.001870829	0.016897081	0.016897081	0.02060715	0	0	1_78226455
1144	2307	Sanju_urb	Sanju_nat	1	78226563	0	0.245535714	-0.062937063	0.480724643	0.5	0.094617633	2.642213643	0.301029996	-0.062937063	-0.001870636	0.010713193	0.010713193	0.020607201	0	0	1_78226563
1145	2308	Sanju_urb	Sanju_nat	1	79252117	0	0.503327284	-0.014525368	0.781760632	0.740740741	0.24703876	2.221096175	0.130333768	-0.014525368	-5.64e-07	0.004959514	0.004959514	0.021107584	0	0	1_79252117
1146	2309	Sanju_urb	Sanju_nat	1	79252198	0	0.155367232	-0.081574508	0.656285659	0.473684211	0.049393102	4.542673422	0.324511092	-0.081574508	-4.13e-07	0.007272727	0.007272727	0.021107629	0	0	1_79252198
1147	2311	Sanju_urb	Sanju_nat	1	79584619	0	0.507667901	-0.004575008	0.588958599	1.479532164	0.507398154	4.314196668	0.170124411	-0.004575008	0.000617359	0.008338294	0.008338294	0.021297828	0	0	1_79584619
1148	2318	Sanju_urb	Sanju_nat	1	80456181	0	0.476190476	0.119230769	0.014534849	4.070707071	1.364001172	12.148564386	0.609669852	0.119230769	0.002320231	0.104184704	0.104184704	0.021916921	0	0	1_80456181
1149	2319	Sanju_urb	Sanju_nat	1	80456193	0	0.490079365	0.043288695	0.014832169	4.95	1.430766841	17.125431831	0.694605199	0.043288695	0.002320254	0.109381846	0.109381846	0.02191693	0	0	1_80456193
1150	2320	Sanju_urb	Sanju_nat	1	80461297	0	0.347222222	0.076923077	0.207944487	2.333333333	0.69597579	7.822749757	0.367976785	0.076923077	0.002330037	0.03030303	0.03030303	0.021920413	0	0	1_80461297
1151	2322	Sanju_urb	Sanju_nat	1	80464506	0	0.061507937	0.404466501	0.114583333	6.142857143	0.602121435	62.669574126	0.788370416	0.404466501	0.002330849	0.061583578	0.061583578	0.021923476	0	0	1_80464506
1152	2323	Sanju_urb	Sanju_nat	1	80464818	0	0.09077381	0.182849937	0.269825269	4.1	0.350527081	47.956351701	0.612783857	0.182849937	0.002331446	0.022733187	0.022733187	0.021923689	0	0	1_80464818
1153	2324	Sanju_urb	Sanju_nat	1	82165469	0	0.03125	0.384615385	0.34375	3.909090909	0.335692656	45.520780511	0.59207577	0.384615385	0.005282737	0.03030303	0.03030303	0.023169308	0	0	1_82165469
1154	2325	Sanju_urb	Sanju_nat	1	82165505	0	0.372818614	-0.008084162	1	1.066666667	0.309795787	3.672670269	0.028028724	-0.008084162	0.005282795	0.000168862	0.000168862	0.023169335	0	0	1_82165505
1155	2326	Sanju_urb	Sanju_nat	1	82167801	0	0.447916667	-0.024278048	0.582195171	0.675	0.217868632	2.091283158	0.170696227	-0.024278048	0.005286537	0.007291712	0.007291712	0.023171066	0	0	1_82167801
1156	2327	Sanju_urb	Sanju_nat	1	82168804	0	0.328869048	-0.027497389	1	0.814814815	0.219771273	3.02097346	0.088941083	-0.027497389	0.005288172	0.001469119	0.001469119	0.023171822	0	0	1_82168804
1157	2328	Sanju_urb	Sanju_nat	1	82169923	0	0.328869048	-0.027497389	1	0.814814815	0.219771273	3.02097346	0.088941083	-0.027497389	0.005289995	0.001469119	0.001469119	0.023172666	0	0	1_82169923
1158	2329	Sanju_urb	Sanju_nat	1	82169950	0	0.197916667	-0.133603239	0.085245994	0.195652174	0.022933943	1.669131767	0.708515322	-0.133603239	0.005290039	0.064327485	0.064327485	0.023172686	0	0	1_82169950
1159	2330	Sanju_urb	Sanju_nat	1	82169996	0	0.347222222	-0.007472527	1	1.078431373	0.312086929	3.726571401	0.032792513	-0.007472527	0.005290114	0.000222635	0.000222635	0.023172721	0	0	1_82169996
1160	2331	Sanju_urb	Sanju_nat	1	82172136	0	0.495535714	-0.007161007	0.792194262	1.225490196	0.432669772	3.471068045	0.088309841	-0.007161007	0.005293599	0.002292336	0.002292336	0.023174334	0	0	1_82172136
1161	2332	Sanju_urb	Sanju_nat	1	82174546	0	0.436507937	-0.011188811	1	1.041025641	0.342958314	3.159959507	0.017461427	-0.011188811	0.005297523	7.8709e-05	7.8709e-05	0.023176151	0	0	1_82174546
1162	2334	Sanju_urb	Sanju_nat	1	82175552	0	0.197916667	-0.133603239	0.085245994	0.195652174	0.022933943	1.669131767	0.708515322	-0.133603239	0.00529916	0.064327485	0.064327485	0.023176909	0	0	1_82175552
1163	2346	Sanju_urb	Sanju_nat	1	82332382	0	0.03125	-0.201465201	1	0.913043478	0.078494829	10.620424364	0.039508541	-0.201465201	0.005570433	0.008314437	0.008314437	0.02329164	0	0	1_82332382
1164	2347	Sanju_urb	Sanju_nat	1	82332386	0	0.267857143	0.015384615	0.725716357	1.333333333	0.333455046	5.331386649	0.124938737	0.015384615	0.005570439	0.002597403	0.002597403	0.023291643	0	0	1_82332386
1165	2348	Sanju_urb	Sanju_nat	1	82332956	0	0.155367232	0.248861203	0.055717904	8.222222222	0.855785701	78.997508622	0.91498921	0.248861203	0.005571337	0.073510222	0.073510222	0.023292074	0	0	1_82332956
1166	2361	Sanju_urb	Sanju_nat	1	83300359	0	0.458333333	-0.018981019	0.178578642	0.432525952	0.133953372	1.396595671	0.36398783	-0.018981019	0.006965044	0.031502408	0.031502408	0.02400701	0	0	1_83300359
1167	2362	Sanju_urb	Sanju_nat	1	83312387	0	0.172619048	-0.092838196	0.419334485	0.352380952	0.038546621	3.221354642	0.452987575	-0.092838196	0.006979793	0.014380256	0.014380256	0.024015587	0	0	1_83312387
1168	2363	Sanju_urb	Sanju_nat	1	83312483	0	0.424107143	-0.004048583	0.010023281	0.147058824	0.03032768	0.713087754	0.832508913	-0.004048583	0.00697991	0.106453001	0.106453001	0.024015655	0	0	1_83312483
1169	2364	Sanju_urb	Sanju_nat	1	83312504	0	0.507440476	0.059778931	0.034636126	3.482142857	1.168256084	10.378990569	0.541846584	0.059778931	0.006979936	0.081760208	0.081760208	0.02401567	0	0	1_83312504
1170	2365	Sanju_urb	Sanju_nat	1	83340850	0	0.03125	-0.201465201	1	0.913043478	0.078494829	10.620424364	0.039508541	-0.201465201	0.007014458	0.008314437	0.008314437	0.024035839	0	0	1_83340850
1171	2366	Sanju_urb	Sanju_nat	1	83354131	0	0.347222222	-0.033846154	0.754634977	0.711111111	0.194696096	2.597273507	0.148062535	-0.033846154	0.007030518	0.004180581	0.004180581	0.024045267	0	0	1_83354131
1172	2368	Sanju_urb	Sanju_nat	1	83358433	0	0.328869048	0.00591716	0.751713965	1.25	0.354583756	4.406575243	0.096910013	0.00591716	0.007035704	0.001887002	0.001887002	0.024048319	0	0	1_83358433
1173	2370	Sanju_urb	Sanju_nat	1	83965231	0	0.183673469	0.001712036	1	1.208333333	0.182458097	8.002217879	0.082186756	0.001712036	0.007702913	0.000771605	0.000771605	0.024464752	0	0	1_83965231
1174	2371	Sanju_urb	Sanju_nat	1	83965357	0	0.067755596	-0.165629667	0.520871143	0.507246377	0.049671898	5.179968884	0.294781046	-0.165629667	0.007703029	0.021825397	0.021825397	0.024464834	0	0	1_83965357
1175	2373	Sanju_urb	Sanju_nat	1	83965560	0	0.30952381	-0.047337278	0.520787088	0.578947368	0.139469027	2.403257997	0.237360916	-0.047337278	0.007703215	0.008991009	0.008991009	0.024464966	0	0	1_83965560
1176	2375	Sanju_urb	Sanju_nat	1	83965818	0	0.03125	-0.201465201	1	0.913043478	0.078494829	10.620424364	0.039508541	-0.201465201	0.007703453	0.008314437	0.008314437	0.024465134	0	0	1_83965818
1177	2376	Sanju_urb	Sanju_nat	1	83965839	0	0.146329365	-0.082659713	0.652190199	0.452380952	0.047432244	4.314544514	0.344495689	-0.082659713	0.007703472	0.007762859	0.007762859	0.024465148	0	0	1_83965839
1178	2378	Sanju_urb	Sanju_nat	1	83970613	0	0.09077381	0.182849937	0.269825269	4.1	0.350527081	47.956351701	0.612783857	0.182849937	0.007707857	0.022733187	0.022733187	0.024468249	0	0	1_83970613
1179	2381	Sanju_urb	Sanju_nat	1	85072942	0	0.093601269	-0.189327356	0.544685352	0.476190476	0.049984676	4.53653771	0.322219295	-0.189327356	0.008431675	0.024213075	0.024213075	0.025100073	0	0	1_85072942
1180	2383	Sanju_urb	Sanju_nat	1	85073043	0	0.032258065	0.439581351	0.322580645	4.3	0.367951894	50.251134245	0.633468456	0.439581351	0.008431711	0.03442623	0.03442623	0.025100125	0	0	1_85073043
1181	2384	Sanju_urb	Sanju_nat	1	85073162	0	0.342857143	0.175428349	0.040032397	4.2	1.105039398	15.96323175	0.62324929	0.175428349	0.008431754	0.085769981	0.085769981	0.025100186	0	0	1_85073162
1182	2386	Sanju_urb	Sanju_nat	1	85073425	0	0.150713908	-0.167926953	0.16530083	0.301587302	0.033986609	2.676198137	0.520586949	-0.167926953	0.008431848	0.041771094	0.041771094	0.02510032	0	0	1_85073425
1183	2387	Sanju_urb	Sanju_nat	1	85073426	0	0.150713908	-0.167926953	0.16530083	0.301587302	0.033986609	2.676198137	0.520586949	-0.167926953	0.008431848	0.041771094	0.041771094	0.025100321	0	0	1_85073426
1184	2388	Sanju_urb	Sanju_nat	1	85073517	0	0.119047619	-0.169230769	0.289474264	0.339130435	0.03727575	3.085369217	0.469633233	-0.169230769	0.008431881	0.034920635	0.034920635	0.025100368	0	0	1_85073517
1185	2389	Sanju_urb	Sanju_nat	1	85073765	0	0.032258065	0.356083086	0.35483871	3.727272727	0.31979511	43.442071356	0.571391172	0.356083086	0.00843197	0.029806259	0.029806259	0.025100495	0	0	1_85073765
1186	2391	Sanju_urb	Sanju_nat	1	85074202	0	0.495535714	0.007623008	0.428943583	1.625	0.57306158	4.60792538	0.210853365	0.007623008	0.008432126	0.013108346	0.013108346	0.025100719	0	0	1_85074202
1187	2392	Sanju_urb	Sanju_nat	1	85081056	0	0.03125	-0.201465201	1	0.913043478	0.078494829	10.620424364	0.039508541	-0.201465201	0.008434565	0.008314437	0.008314437	0.025104227	0	0	1_85081056
1188	2393	Sanju_urb	Sanju_nat	1	85081077	0	0.447916667	0.000255558	0.780699728	1.274725275	0.429672185	3.781777321	0.105416597	0.000255558	0.008434572	0.002996265	0.002996265	0.025104238	0	0	1_85081077
1189	2394	Sanju_urb	Sanju_nat	1	85081083	0	0.447916667	-0.024278048	0.582195171	0.675	0.217868632	2.091283158	0.170696227	-0.024278048	0.008434574	0.007291712	0.007291712	0.025104241	0	0	1_85081083
1190	2395	Sanju_urb	Sanju_nat	1	85081098	0	0.447916667	-0.024278048	0.582195171	0.675	0.217868632	2.091283158	0.170696227	-0.024278048	0.008434579	0.007291712	0.007291712	0.025104249	0	0	1_85081098
1191	2396	Sanju_urb	Sanju_nat	1	85081203	0	0.119047619	-0.061538462	1	0.619047619	0.060559378	6.328003457	0.208275942	-0.061538462	0.008434617	0.002597403	0.002597403	0.025104302	0	0	1_85081203
1192	2426	Sanju_urb	Sanju_nat	1	88194841	0	0.222222222	-0.054945055	0.70402626	0.6	0.110588737	3.255304369	0.22184875	-0.054945055	0.00749114	0.005565863	0.005565863	0.026048585	0	0	1_88194841
1193	2427	Sanju_urb	Sanju_nat	1	88194974	0	0.20960452	-0.096812738	0.406519904	0.298245614	0.033371484	2.665462734	0.525425934	-0.096812738	0.007491034	0.021563342	0.021563342	0.026048602	0	0	1_88194974
1194	2428	Sanju_urb	Sanju_nat	1	88194975	0	0.427118644	-0.039025077	0.219587909	0.36	0.08957275	1.446868614	0.443697499	-0.039025077	0.007491033	0.036281179	0.036281179	0.026048602	0	0	1_88194975
1195	2429	Sanju_urb	Sanju_nat	1	88195058	0	0.472316384	-0.004044789	0.088134144	0.305555556	0.086639731	1.077614127	0.514909816	-0.004044789	0.007490967	0.059808612	0.059808612	0.026048613	0	0	1_88195058
1196	2430	Sanju_urb	Sanju_nat	1	88195076	0	0.474352195	-0.016961072	0.261261522	0.444444444	0.136249842	1.449769493	0.352182518	-0.016961072	0.007490952	0.029861443	0.029861443	0.026048615	0	0	1_88195076
1197	2431	Sanju_urb	Sanju_nat	1	88195298	0	0.274986779	-0.079091532	0.082015831	0.164021164	0.019317285	1.392687543	0.78510011	-0.079091532	0.007490774	0.054554196	0.054554196	0.026048643	0	0	1_88195298
1198	2432	Sanju_urb	Sanju_nat	1	88196086	0	0.455314648	0.011567988	0.56974492	1.487179487	0.490951414	4.504932188	0.172363387	0.011567988	0.007490144	0.007986284	0.007986284	0.026048742	0	0	1_88196086
1199	2434	Sanju_urb	Sanju_nat	1	88196151	0	0.410714286	-0.016722408	1	0.9375	0.296067621	2.968599694	0.028028724	-0.016722408	0.007490092	0.000188218	0.000188218	0.02604875	0	0	1_88196151
1200	2435	Sanju_urb	Sanju_nat	1	88196746	0	0.03125	0.384615385	0.34375	3.909090909	0.335692656	45.520780511	0.59207577	0.384615385	0.007489615	0.03030303	0.03030303	0.026048824	0	0	1_88196746
1201	2436	Sanju_urb	Sanju_nat	1	88197614	0	0.317292438	-0.043558516	0.735270505	0.647058824	0.154583854	2.708466061	0.189056236	-0.043558516	0.00748892	0.005785714	0.005785714	0.026048933	0	0	1_88197614
1202	2437	Sanju_urb	Sanju_nat	1	88197641	0	0.507440476	-0.00518836	0.437612745	1.588888889	0.559595668	4.511414302	0.201093528	-0.00518836	0.007488898	0.011886777	0.011886777	0.026048936	0	0	1_88197641
1203	2438	Sanju_urb	Sanju_nat	1	88200907	0	0.304519774	-0.044224971	0.518480053	0.592105263	0.139444076	2.514188141	0.227601079	-0.044224971	0.007486281	0.008530772	0.008530772	0.026049345	0	0	1_88200907
1204	2440	Sanju_urb	Sanju_nat	1	88203672	0	0.30952381	0.076923077	0.311704111	2.25	0.628295993	8.057508019	0.352182518	0.076923077	0.007484064	0.024975025	0.024975025	0.026049691	0	0	1_88203672
1205	2441	Sanju_urb	Sanju_nat	1	88203677	0	0.03125	-0.201465201	1	0.913043478	0.078494829	10.620424364	0.039508541	-0.201465201	0.00748406	0.008314437	0.008314437	0.026049691	0	0	1_88203677
1206	2442	Sanju_urb	Sanju_nat	1	88276805	0	0.289186508	-0.079825835	0.011306767	0.115942029	0.014067543	0.955572286	0.935759104	-0.079825835	0.007424881	0.108715184	0.108715184	0.026058628	0	0	1_88276805
1207	2443	Sanju_urb	Sanju_nat	1	88277022	0	0.235028249	-0.093312469	0.021771078	0.149758454	0.017703284	1.266860707	0.824608652	-0.093312469	0.007424704	0.089068826	0.089068826	0.026058654	0	0	1_88277022
1208	2444	Sanju_urb	Sanju_nat	1	88282371	0	0.215970962	-0.091685455	0.037263909	0.163043478	0.019016831	1.397876242	0.787696568	-0.091685455	0.007420335	0.083877996	0.083877996	0.026059292	0	0	1_88282371
1209	2445	Sanju_urb	Sanju_nat	1	88296908	0	0.119047619	-0.061538462	1	0.619047619	0.060559378	6.328003457	0.208275942	-0.061538462	0.007408434	0.002597403	0.002597403	0.026061017	0	0	1_88296908
1210	2446	Sanju_urb	Sanju_nat	1	88296949	0	0.380952381	0	0.769256729	1.2	0.369960587	3.892306512	0.079181246	0	0.0074084	0.001443001	0.001443001	0.026061022	0	0	1_88296949
1211	2447	Sanju_urb	Sanju_nat	1	88296984	0	0.380952381	0.033653846	0.378942736	1.711111111	0.535817649	5.464361323	0.233278211	0.033653846	0.007408372	0.012987013	0.012987013	0.026061026	0	0	1_88296984
1212	2448	Sanju_urb	Sanju_nat	1	88297016	0	0.328869048	-0.027497389	1	0.814814815	0.219771273	3.02097346	0.088941083	-0.027497389	0.007408345	0.001469119	0.001469119	0.02606103	0	0	1_88297016
1213	2449	Sanju_urb	Sanju_nat	1	88297514	0	0.061507937	-0.191066998	0.541666667	0.594202899	0.058388699	6.047010679	0.226065234	-0.191066998	0.007407937	0.016897081	0.016897081	0.026061089	0	0	1_88297514
1214	2450	Sanju_urb	Sanju_nat	1	88297528	0	0.432046536	0.04532759	0.252463058	2.076923077	0.683709261	6.309128328	0.317420412	0.04532759	0.007407925	0.0272616	0.0272616	0.02606109	0	0	1_88297528
1215	2471	Sanju_urb	Sanju_nat	1	88456189	0	0.061507937	0.404466501	0.114583333	6.142857143	0.602121435	62.669574126	0.788370416	0.404466501	0.007275514	0.061583578	0.061583578	0.026078956	0	0	1_88456189
1216	2473	Sanju_urb	Sanju_nat	1	88461747	0	0.119047619	-0.061538462	1	0.619047619	0.060559378	6.328003457	0.208275942	-0.061538462	0.007270796	0.002597403	0.002597403	0.026079551	0	0	1_88461747
1217	2474	Sanju_urb	Sanju_nat	1	88465183	0	0.470054446	0.024009076	0.047261761	0.248366013	0.070049827	0.880597126	0.604907834	0.024009076	0.007267876	0.085962586	0.085962586	0.026079918	0	0	1_88465183
1218	2475	Sanju_urb	Sanju_nat	1	88465593	0	0.440112994	-0.018951074	0.076789271	0.264705882	0.066539434	1.053047788	0.577236408	-0.018951074	0.007267527	0.064184852	0.064184852	0.026079962	0	0	1_88465593
1219	2476	Sanju_urb	Sanju_nat	1	88465653	0	0.495535714	0.007623008	0.111344069	0.375	0.122802554	1.145130908	0.425968732	0.007623008	0.007267476	0.047775048	0.047775048	0.026079968	0	0	1_88465653
1220	2512	Sanju_urb	Sanju_nat	1	88845934	0	0.172619048	0.193633952	0.169719897	4.444444444	0.744838688	26.519952222	0.647817482	0.193633952	0.006994566	0.047818082	0.047818082	0.026134761	0	0	1_88845934
1221	2513	Sanju_urb	Sanju_nat	1	88846327	0	0.172619048	0.193633952	0.169719897	4.444444444	0.744838688	26.519952222	0.647817482	0.193633952	0.006994191	0.047818082	0.047818082	0.026134789	0	0	1_88846327
1222	2515	Sanju_urb	Sanju_nat	1	88846369	0	0.172619048	0.193633952	0.169719897	4.444444444	0.744838688	26.519952222	0.647817482	0.193633952	0.006994151	0.047818082	0.047818082	0.026134792	0	0	1_88846369
1223	2516	Sanju_urb	Sanju_nat	1	88846846	0	0.396329365	-0.028208337	0.768455537	0.735294118	0.221237411	2.44378849	0.133538908	-0.028208337	0.006993697	0.003949742	0.003949742	0.026134825	0	0	1_88846846
1224	2517	Sanju_urb	Sanju_nat	1	88850165	0	0.30952381	0.307692308	0.001917481	9	2.11194234	38.353319809	0.954242509	0.307692308	0.006990536	0.168831169	0.168831169	0.026135059	0	0	1_88850165
1225	2537	Sanju_urb	Sanju_nat	1	89464960	0	0.061507937	0.404466501	0.114583333	6.142857143	0.602121435	62.669574126	0.788370416	0.404466501	0.006393243	0.061583578	0.061583578	0.026170669	0	0	1_89464960
1226	2540	Sanju_urb	Sanju_nat	1	89472896	0	0.347222222	-0.007472527	1	1.078431373	0.312086929	3.726571401	0.032792513	-0.007472527	0.006385246	0.000222635	0.000222635	0.02617102	0	0	1_89472896
1227	2555	Sanju_urb	Sanju_nat	1	90629961	0	0.033333333	-0.206185567	1	0.952380952	0.081535995	11.124282884	0.021189299	-0.206185567	0.005200303	0.008474576	0.008474576	0.026205263	0	0	1_90629961
1228	2557	Sanju_urb	Sanju_nat	1	90638938	0	0.119047619	-0.061538462	1	0.619047619	0.060559378	6.328003457	0.208275942	-0.061538462	0.005190924	0.002597403	0.002597403	0.026205367	0	0	1_90638938
1229	2558	Sanju_urb	Sanju_nat	1	90640296	0	0.296668429	-0.010229719	1	1.047619048	0.269930708	4.06587926	0.020203386	-0.010229719	0.005189506	7.2922e-05	7.2922e-05	0.026205383	0	0	1_90640296
1230	2559	Sanju_urb	Sanju_nat	1	90640317	0	0.489159175	-0.017106959	0.787905588	0.773109244	0.26484857	2.256753366	0.111759134	-0.017106959	0.005189484	0.00358231	0.00358231	0.026205383	0	0	1_90640317
1231	2560	Sanju_urb	Sanju_nat	1	90640435	0	0.491963662	-0.017688536	1	0.952380952	0.309029608	2.935089245	0.021189299	-0.017688536	0.00518936	0.00013369	0.00013369	0.026205384	0	0	1_90640435
1232	2561	Sanju_urb	Sanju_nat	1	90640468	0	0.49825297	-0.018204806	0.784704141	0.844444444	0.275005853	2.592986341	0.073428917	-0.018204806	0.005189326	0.001617028	0.001617028	0.026205385	0	0	1_90640468
1233	2562	Sanju_urb	Sanju_nat	1	90640473	0	0.49825297	-0.018204806	0.784704141	0.844444444	0.275005853	2.592986341	0.073428917	-0.018204806	0.005189321	0.001617028	0.001617028	0.026205385	0	0	1_90640473
1234	2563	Sanju_urb	Sanju_nat	1	90640540	0	0.503472222	-0.013111027	0.79197749	0.761538462	0.268208575	2.162275494	0.118308158	-0.013111027	0.005189251	0.004098693	0.004098693	0.026205385	0	0	1_90640540
1235	2564	Sanju_urb	Sanju_nat	1	90640836	0	0.146329365	0.292829205	0.043748898	9.111111111	0.950429263	87.341950506	0.959571343	0.292829205	0.005188942	0.078200895	0.078200895	0.026205389	0	0	1_90640836
1236	2565	Sanju_urb	Sanju_nat	1	90640869	0	0.410714286	-0.016722408	1	0.9375	0.296067621	2.968599694	0.028028724	-0.016722408	0.005188907	0.000188218	0.000188218	0.026205389	0	0	1_90640869
1237	2566	Sanju_urb	Sanju_nat	1	90641430	0	0.505952381	-0.009954751	0.600434685	0.692307692	0.243923155	1.96492187	0.159700843	-0.009954751	0.005188321	0.007486631	0.007486631	0.026205396	0	0	1_90641430
1238	2567	Sanju_urb	Sanju_nat	1	90641439	0	0.410714286	-0.016722408	1	0.9375	0.296067621	2.968599694	0.028028724	-0.016722408	0.005188312	0.000188218	0.000188218	0.026205396	0	0	1_90641439
1239	2568	Sanju_urb	Sanju_nat	1	90641505	0	0.505952381	-0.009954751	0.600434685	1.444444444	0.508926088	4.099651802	0.159700843	-0.009954751	0.005188243	0.007486631	0.007486631	0.026205397	0	0	1_90641505
1240	2569	Sanju_urb	Sanju_nat	1	90641882	0	0.479128857	-0.019019987	0.783327532	0.825641026	0.267830284	2.545205472	0.083208735	-0.019019987	0.005187849	0.001920521	0.001920521	0.026205401	0	0	1_90641882
1241	2570	Sanju_urb	Sanju_nat	1	90642946	0	0.495535714	0.007623008	0.428943583	1.625	0.57306158	4.60792538	0.210853365	0.007623008	0.005186737	0.013108346	0.013108346	0.026205413	0	0	1_90642946
1242	2571	Sanju_urb	Sanju_nat	1	90643048	0	0.435571688	0.00248227	0.766781634	1.321678322	0.416080384	4.198307951	0.121125767	0.00248227	0.005186631	0.003866959	0.003866959	0.026205414	0	0	1_90643048
1243	2573	Sanju_urb	Sanju_nat	1	90645961	0	0.415584416	0.049868575	0.342822147	2.050505051	0.613164946	6.857161336	0.311860843	0.049868575	0.005183587	0.024707602	0.024707602	0.026205448	0	0	1_90645961
1244	2581	Sanju_urb	Sanju_nat	1	90756143	0	0.296668429	-0.010229719	1	1.047619048	0.269930708	4.06587926	0.020203386	-0.010229719	0.005068516	7.2922e-05	7.2922e-05	0.026206605	0	0	1_90756143
1245	2582	Sanju_urb	Sanju_nat	1	90888903	0	0.328869048	-0.027497389	1	0.814814815	0.219771273	3.02097346	0.088941083	-0.027497389	0.004930007	0.001469119	0.001469119	0.026207746	0	0	1_90888903
1246	2583	Sanju_urb	Sanju_nat	1	90889263	0	0.172619048	0.076923077	0.65513774	2.052631579	0.378117352	11.142827434	0.312311006	0.076923077	0.004929632	0.011195701	0.011195701	0.026207749	0	0	1_90889263
1247	2584	Sanju_urb	Sanju_nat	1	90889322	0	0.119047619	0.076923077	0.602503085	2	0.262101336	15.261272849	0.301029996	0.076923077	0.00492957	0.007215007	0.007215007	0.02620775	0	0	1_90889322
1248	2585	Sanju_urb	Sanju_nat	1	90889415	0	0.410714286	0.005574136	0.770918776	1.315151515	0.42461867	4.073357179	0.11897579	0.005574136	0.004929353	0.003534308	0.003534308	0.026208125	0	0	1_90889415
1249	2587	Sanju_urb	Sanju_nat	1	90889595	0	0.172619048	0.331564987	0.015747262	12.058823529	1.309345934	111.059439038	1.08130494	0.331564987	0.00492952	0.109916903	0.109916903	0.026208518	0	0	1_90889595
1250	2588	Sanju_urb	Sanju_nat	1	90984974	0	0.364583333	0.053061224	0.352236339	1.983333333	0.607968808	6.470087048	0.297395711	0.053061224	0.004840301	0.0205024	0.0205024	0.026212386	0	0	1_90984974
1251	2589	Sanju_urb	Sanju_nat	1	90984986	0	0.508196721	0.020994863	0.122964876	2.367647059	0.811098747	6.911307185	0.374316963	0.020994863	0.004840288	0.040909091	0.040909091	0.026212386	0	0	1_90984986
1252	2590	Sanju_urb	Sanju_nat	1	90988490	0	0.372466806	0.096366426	0.170329324	2.657142857	0.722169519	9.776663205	0.424414904	0.096366426	0.004836616	0.041522662	0.041522662	0.026212399	0	0	1_90988490
1253	2591	Sanju_urb	Sanju_nat	1	90988583	0	0.177683765	0.465592765	0.001213722	16.882352941	1.92706549	147.900443599	1.227432975	0.465592765	0.004836519	0.194805195	0.194805195	0.0262124	0	0	1_90988583
1254	2592	Sanju_urb	Sanju_nat	1	90990720	0	0.172619048	0.331564987	0.015747262	12.058823529	1.309345934	111.059439038	1.08130494	0.331564987	0.004834279	0.109916903	0.109916903	0.026212407	0	0	1_90990720
1255	2594	Sanju_urb	Sanju_nat	1	90993029	0	0.328869048	-0.049773756	0.515111978	0.505263158	0.123407681	2.068678837	0.296482368	-0.049773756	0.00483186	0.014423485	0.014423485	0.026212416	0	0	1_90993029
1256	2600	Sanju_urb	Sanju_nat	1	91037383	0	0.061507937	0.076923077	1	1.952380952	0.116220318	32.797977628	0.290564562	0.076923077	0.004785406	0.003491133	0.003491133	0.026212563	0	0	1_91037383
1257	2602	Sanju_urb	Sanju_nat	1	91042117	0	0.222222222	0.076923077	0.43025055	2.111111111	0.473367498	9.415074207	0.324511092	0.076923077	0.00478045	0.01546073	0.01546073	0.026212578	0	0	1_91042117
1258	2603	Sanju_urb	Sanju_nat	1	91042264	0	0.197916667	-0.041064199	1	0.74	0.131489514	4.164590632	0.13076828	-0.041064199	0.004780296	0.001833588	0.001833588	0.026212578	0	0	1_91042264
1259	2604	Sanju_urb	Sanju_nat	1	91042352	0	0.061507937	0.076923077	1	1.952380952	0.116220318	32.797977628	0.290564562	0.076923077	0.004780204	0.003491133	0.003491133	0.026212578	0	0	1_91042352
1260	2605	Sanju_urb	Sanju_nat	1	91042459	0	0.119047619	0.246153846	0.113310858	6.473684211	0.631334928	66.380910346	0.81115151	0.246153846	0.004780092	0.048773449	0.048773449	0.026212579	0	0	1_91042459
1261	2606	Sanju_urb	Sanju_nat	1	91042494	0	0.222222222	0.002747253	1	1.168421053	0.251854131	5.420628803	0.067599373	0.002747253	0.004780056	0.000618429	0.000618429	0.026212579	0	0	1_91042494
1262	2607	Sanju_urb	Sanju_nat	1	91042542	0	0.290381125	-0.039924506	0.009087781	0.106719368	0.012792363	0.890298611	0.971756757	-0.039924506	0.004780005	0.127314815	0.127314815	0.026212579	0	0	1_91042542
1263	2608	Sanju_urb	Sanju_nat	1	91042911	0	0.09077381	-0.018915511	1	0.952380952	0.081535995	11.124282884	0.021189299	-0.018915511	0.004779619	2.3656e-05	2.3656e-05	0.02621258	0	0	1_91042911
1264	2609	Sanju_urb	Sanju_nat	1	91043159	0	0.410714286	-0.016722408	1	0.9375	0.296067621	2.968599694	0.028028724	-0.016722408	0.004779359	0.000188218	0.000188218	0.026212581	0	0	1_91043159
1265	2610	Sanju_urb	Sanju_nat	1	91043330	0	0.274986779	-0.03592787	0.738857625	0.744360902	0.17190509	3.223134067	0.128216446	-0.03592787	0.00477918	0.002526224	0.002526224	0.026212581	0	0	1_91043330
1266	2612	Sanju_urb	Sanju_nat	1	91043607	0	0.396329365	-0.037450659	0.375413677	0.495726496	0.139826507	1.757497654	0.304757868	-0.037450659	0.004778891	0.018860155	0.018860155	0.026212582	0	0	1_91043607
1267	2613	Sanju_urb	Sanju_nat	1	91248625	0	0.336858805	-0.019662816	1	0.916666667	0.244748255	3.433232968	0.037788561	-0.019662816	0.004565314	0.000269119	0.000269119	0.02621363	0	0	1_91248625
1268	2614	Sanju_urb	Sanju_nat	1	91248660	0	0.172619048	-0.092838196	0.419334485	0.352380952	0.038546621	3.221354642	0.452987575	-0.092838196	0.004565277	0.014380256	0.014380256	0.02621363	0	0	1_91248660
1269	2615	Sanju_urb	Sanju_nat	1	91248666	0	0.172619048	-0.092838196	0.419334485	0.352380952	0.038546621	3.221354642	0.452987575	-0.092838196	0.004565271	0.014380256	0.014380256	0.02621363	0	0	1_91248666
1270	2618	Sanju_urb	Sanju_nat	1	91317095	0	0.122686409	-0.178811641	0.295162635	0.371428571	0.040679146	3.391398226	0.430124692	-0.178811641	0.004494069	0.032840722	0.032840722	0.026213636	0	0	1_91317095
1271	2619	Sanju_urb	Sanju_nat	1	91318516	0	0.065536723	-0.195520796	0.548022599	0.619047619	0.060559378	6.328003457	0.208275942	-0.195520796	0.004492592	0.017241379	0.017241379	0.026213636	0	0	1_91318516
1272	2621	Sanju_urb	Sanju_nat	1	91374637	0	0.444155844	-0.000649773	0.086762387	0.317460317	0.088200267	1.142638872	0.498310554	-0.000649773	0.004436503	0.05782281	0.05782281	0.026214038	0	0	1_91374637
1273	2622	Sanju_urb	Sanju_nat	1	91374849	0	0.336858805	-0.048260345	0.348064279	0.473684211	0.115367051	1.944894397	0.324511092	-0.048260345	0.004436283	0.017839304	0.017839304	0.026214037	0	0	1_91374849
1274	2624	Sanju_urb	Sanju_nat	1	91380804	0	0.458333333	-0.018981019	0.178578642	0.432525952	0.133953372	1.396595671	0.36398783	-0.018981019	0.004430096	0.031502408	0.031502408	0.026214031	0	0	1_91380804
1275	2625	Sanju_urb	Sanju_nat	1	91380807	0	0.458333333	-0.018981019	0.178578642	0.432525952	0.133953372	1.396595671	0.36398783	-0.018981019	0.004430093	0.031502408	0.031502408	0.026214031	0	0	1_91380807
1276	2626	Sanju_urb	Sanju_nat	1	91511451	0	0.267857143	-0.032478632	1	0.789473684	0.182738145	3.410720279	0.102662342	-0.032478632	0.004294685	0.001571268	0.001571268	0.026213823	0	0	1_91511451
1277	2628	Sanju_urb	Sanju_nat	1	91511475	0	0.328869048	-0.049773756	0.515111978	0.505263158	0.123407681	2.068678837	0.296482368	-0.049773756	0.00429466	0.014423485	0.014423485	0.026213823	0	0	1_91511475
1278	2629	Sanju_urb	Sanju_nat	1	91511476	0	0.267857143	-0.032478632	1	0.789473684	0.182738145	3.410720279	0.102662342	-0.032478632	0.004294659	0.001571268	0.001571268	0.026213823	0	0	1_91511476
1279	2631	Sanju_urb	Sanju_nat	1	91511526	0	0.30952381	-0.065088757	0.192526814	0.32	0.063470723	1.613342269	0.494850022	-0.065088757	0.004294607	0.032079032	0.032079032	0.026213823	0	0	1_91511526
1280	2632	Sanju_urb	Sanju_nat	1	91511546	0	0.447916667	-0.016100179	0.095291143	0.326797386	0.093968585	1.136513132	0.485721426	-0.016100179	0.004294587	0.050859808	0.050859808	0.026213823	0	0	1_91511546
1281	2633	Sanju_urb	Sanju_nat	1	91511599	0	0.267857143	-0.032478632	1	0.789473684	0.182738145	3.410720279	0.102662342	-0.032478632	0.004294532	0.001571268	0.001571268	0.026213823	0	0	1_91511599
1282	2634	Sanju_urb	Sanju_nat	1	91511696	0	0.503327284	0.012379389	0.174425831	2.394957983	0.788934215	7.270344768	0.379297899	0.012379389	0.004294431	0.041818425	0.041818425	0.026213823	0	0	1_91511696
1283	2635	Sanju_urb	Sanju_nat	1	91511720	0	0.09077381	-0.180327869	0.545362903	0.434782609	0.045799629	4.127455215	0.361727836	-0.180327869	0.004294407	0.025761124	0.025761124	0.026213823	0	0	1_91511720
1284	2636	Sanju_urb	Sanju_nat	1	91511734	0	0.282485876	-0.038501071	0.73214879	0.69924812	0.161073716	3.03555381	0.155368692	-0.038501071	0.004294392	0.003827751	0.003827751	0.026213823	0	0	1_91511734
1285	2637	Sanju_urb	Sanju_nat	1	91511740	0	0.328869048	-0.049773756	0.515111978	0.505263158	0.123407681	2.068678837	0.296482368	-0.049773756	0.004294386	0.014423485	0.014423485	0.026213823	0	0	1_91511740
1286	2638	Sanju_urb	Sanju_nat	1	91511755	0	0.34519774	-0.045237736	0.337723957	0.442105263	0.107328228	1.821115168	0.354474315	-0.045237736	0.00429437	0.02199704	0.02199704	0.026213823	0	0	1_91511755
1287	2639	Sanju_urb	Sanju_nat	1	91511789	0	0.061507937	-0.191066998	0.541666667	0.594202899	0.058388699	6.047010679	0.226065234	-0.191066998	0.004294335	0.016897081	0.016897081	0.026213823	0	0	1_91511789
1288	2640	Sanju_urb	Sanju_nat	1	91511868	0	0.274986779	-0.03592787	0.738857625	0.744360902	0.17190509	3.223134067	0.128216446	-0.03592787	0.004294254	0.002526224	0.002526224	0.026213822	0	0	1_91511868
1289	2641	Sanju_urb	Sanju_nat	1	91511883	0	0.328869048	-0.049773756	0.515111978	0.505263158	0.123407681	2.068678837	0.296482368	-0.049773756	0.004294238	0.014423485	0.014423485	0.026213822	0	0	1_91511883
1290	2642	Sanju_urb	Sanju_nat	1	91511889	0	0.267857143	-0.032478632	1	0.789473684	0.182738145	3.410720279	0.102662342	-0.032478632	0.004294232	0.001571268	0.001571268	0.026213822	0	0	1_91511889
1291	2643	Sanju_urb	Sanju_nat	1	91511986	0	0.328869048	-0.049773756	0.515111978	0.505263158	0.123407681	2.068678837	0.296482368	-0.049773756	0.004294132	0.014423485	0.014423485	0.026213822	0	0	1_91511986
1292	2644	Sanju_urb	Sanju_nat	1	91512798	0	0.328869048	-0.060911939	0.189390569	0.281818182	0.056438161	1.407230265	0.550030991	-0.060911939	0.004293292	0.0407501	0.0407501	0.02621382	0	0	1_91512798
1293	2645	Sanju_urb	Sanju_nat	1	91513062	0	0.267857143	-0.087179487	0.144495522	0.174603175	0.02059971	1.479936817	0.757947864	-0.087179487	0.004293019	0.048773449	0.048773449	0.02621382	0	0	1_91513062
1294	2646	Sanju_urb	Sanju_nat	1	91514096	0	0.075414781	0.304139942	0.143288084	5.210526316	0.50567686	53.689592392	0.716881594	0.304139942	0.00429195	0.064	0.064	0.026213818	0	0	1_91514096
1295	2647	Sanju_urb	Sanju_nat	1	91514114	0	0.14479638	0.253378378	0.027020039	8.157894737	0.884500563	75.241610116	0.911578097	0.253378378	0.004291931	0.113636364	0.113636364	0.026213818	0	0	1_91514114
1296	2648	Sanju_urb	Sanju_nat	1	91514144	0	0.222222222	-0.096153846	0.245266962	0.238095238	0.027347501	2.072925861	0.62324929	-0.096153846	0.0042919	0.03030303	0.03030303	0.026213818	0	0	1_91514144
1297	2649	Sanju_urb	Sanju_nat	1	91515341	0	0.146329365	0.142633638	0.329223956	3.157894737	0.486359964	20.503947489	0.499397649	0.142633638	0.004290663	0.024667987	0.024667987	0.026213815	0	0	1_91515341
1298	2650	Sanju_urb	Sanju_nat	1	91520036	0	0.5	0	0.5969219	1.470588235	0.520659075	4.153638846	0.167491087	0	0.004285809	0.008314437	0.008314437	0.026213805	0	0	1_91520036
1299	2651	Sanju_urb	Sanju_nat	1	91537531	0	0.122686409	-0.054726205	1	0.684210526	0.066657635	7.023112143	0.164810249	-0.054726205	0.00426773	0.001662562	0.001662562	0.026213766	0	0	1_91537531
1300	2652	Sanju_urb	Sanju_nat	1	91537741	0	0.063458488	-0.199492547	0.555790587	0.650793651	0.063730836	6.6456429	0.186556693	-0.199492547	0.004267513	0.015873016	0.015873016	0.026213765	0	0	1_91537741
1301	2658	Sanju_urb	Sanju_nat	1	91665230	0	0.363841808	-0.048376769	0.346984698	0.465240642	0.11358074	1.905682722	0.332322354	-0.048376769	0.004136137	0.019409938	0.019409938	0.026213413	0	0	1_91665230
1302	2659	Sanju_urb	Sanju_nat	1	91665792	0	0.245535714	0.041491841	0.706668882	1.644444444	0.393383148	6.87420787	0.216019206	0.041491841	0.004135559	0.007354935	0.007354935	0.026213411	0	0	1_91665792
1303	2660	Sanju_urb	Sanju_nat	1	91665793	0	0.245535714	0.041491841	0.706668882	1.644444444	0.393383148	6.87420787	0.216019206	0.041491841	0.004135558	0.007354935	0.007354935	0.026213411	0	0	1_91665793
1304	2661	Sanju_urb	Sanju_nat	1	91665827	0	0.09077381	-0.180327869	0.545362903	0.434782609	0.045799629	4.127455215	0.361727836	-0.180327869	0.004135523	0.025761124	0.025761124	0.026213411	0	0	1_91665827
1305	2662	Sanju_urb	Sanju_nat	1	91665834	0	0.09077381	-0.180327869	0.545362903	0.434782609	0.045799629	4.127455215	0.361727836	-0.180327869	0.004135516	0.025761124	0.025761124	0.026213411	0	0	1_91665834
1306	2663	Sanju_urb	Sanju_nat	1	91665861	0	0.222222222	0.002747253	1	1.168421053	0.251854131	5.420628803	0.067599373	0.002747253	0.004135488	0.000618429	0.000618429	0.026213411	0	0	1_91665861
1307	2664	Sanju_urb	Sanju_nat	1	91665866	0	0.222222222	0.002747253	1	1.168421053	0.251854131	5.420628803	0.067599373	0.002747253	0.004135483	0.000618429	0.000618429	0.026213411	0	0	1_91665866
1308	2666	Sanju_urb	Sanju_nat	1	91665964	0	0.328869048	0.050469892	0.342618522	1.875	0.542305289	6.48274149	0.273001272	0.050469892	0.004135382	0.015677133	0.015677133	0.026213411	0	0	1_91665964
1309	2667	Sanju_urb	Sanju_nat	1	91666016	0	0.30952381	-0.065088757	0.192526814	0.32	0.063470723	1.613342269	0.494850022	-0.065088757	0.004135329	0.032079032	0.032079032	0.026213411	0	0	1_91666016
1310	2668	Sanju_urb	Sanju_nat	1	91667884	0	0.267857143	0.076923077	0.292386297	2.176470588	0.555173912	8.532505077	0.337752803	0.076923077	0.004133409	0.020041687	0.020041687	0.026213405	0	0	1_91667884
1311	2669	Sanju_urb	Sanju_nat	1	91675710	0	0.432046536	0.013276238	0.567818	1.506493506	0.495539649	4.579901302	0.177967264	0.013276238	0.004125367	0.008462223	0.008462223	0.026213379	0	0	1_91675710
1312	2670	Sanju_urb	Sanju_nat	1	91675810	0	0.364583333	0.012872841	0.757088627	1.375	0.416985803	4.534027267	0.138302698	0.012872841	0.004125264	0.004293666	0.004293666	0.026213379	0	0	1_91675810
1313	2671	Sanju_urb	Sanju_nat	1	91680177	0	0.119047619	-0.169230769	0.289474264	0.339130435	0.03727575	3.085369217	0.469633233	-0.169230769	0.004120778	0.034920635	0.034920635	0.026213365	0	0	1_91680177
1314	2672	Sanju_urb	Sanju_nat	1	91680224	0	0.222222222	0.002747253	1	1.168421053	0.251854131	5.420628803	0.067599373	0.002747253	0.004120729	0.000618429	0.000618429	0.026213364	0	0	1_91680224
1315	2673	Sanju_urb	Sanju_nat	1	91680238	0	0.20960452	0.014152386	1	1.342105263	0.27129601	6.639414035	0.127786579	0.014152386	0.004120715	0.002179548	0.002179548	0.026213364	0	0	1_91680238
1316	2674	Sanju_urb	Sanju_nat	1	91680337	0	0.328869048	0.050469892	0.342618522	1.875	0.542305289	6.48274149	0.273001272	0.050469892	0.004120613	0.015677133	0.015677133	0.026213364	0	0	1_91680337
1317	2675	Sanju_urb	Sanju_nat	1	91680351	0	0.03125	-0.201465201	1	0.913043478	0.078494829	10.620424364	0.039508541	-0.201465201	0.004120599	0.008314437	0.008314437	0.026213364	0	0	1_91680351
1318	2676	Sanju_urb	Sanju_nat	1	91693995	0	0.389212057	-0.036866211	0.3752934	0.518518519	0.144576494	1.859648455	0.285235728	-0.036866211	0.004106587	0.016699605	0.016699605	0.026213318	0	0	1_91693995
1319	2677	Sanju_urb	Sanju_nat	1	91720591	0	0.266787659	-0.031761834	1	0.789473684	0.176094175	3.539405531	0.102662342	-0.031761834	0.004079297	0.001649145	0.001649145	0.026213226	0	0	1_91720591
1320	2678	Sanju_urb	Sanju_nat	1	91720606	0	0.31276467	-0.043483242	0.506542644	0.552631579	0.129737284	2.354000743	0.257564302	-0.043483242	0.004079282	0.011292812	0.011292812	0.026213226	0	0	1_91720606
1321	2679	Sanju_urb	Sanju_nat	1	91720618	0	0.259322034	-0.028047193	1	0.842105263	0.188335886	3.76530087	0.074633618	-0.028047193	0.004079269	0.000844357	0.000844357	0.026213226	0	0	1_91720618
1322	2680	Sanju_urb	Sanju_nat	1	91720619	0	0.215970962	0.005114241	1	1.263157895	0.254774524	6.262666459	0.101457641	0.005114241	0.004079268	0.001414707	0.001414707	0.026213226	0	0	1_91720619
1323	2685	Sanju_urb	Sanju_nat	1	91725106	0	0.09077381	-0.180327869	0.545362903	0.434782609	0.045799629	4.127455215	0.361727836	-0.180327869	0.004074667	0.025761124	0.025761124	0.02621321	0	0	1_91725106
1324	2686	Sanju_urb	Sanju_nat	1	91732990	0	0.511033682	0.001697194	0.284164089	2.644444444	0.578178101	12.095038557	0.422334448	0.001697194	0.004066585	0.038892045	0.038892045	0.026213181	0	0	1_91732990
1325	2687	Sanju_urb	Sanju_nat	1	91734039	0	0.150713908	0.009002724	1	1.233333333	0.190068552	8.002960488	0.091080469	0.009002724	0.00406551	0.000781499	0.000781499	0.026213177	0	0	1_91734039
1326	2688	Sanju_urb	Sanju_nat	1	91736797	0	0.175403226	-0.046695402	1	0.818181818	0.066162753	10.117799707	0.087150176	-0.046695402	0.004062683	0.000766284	0.000766284	0.026213167	0	0	1_91736797
1327	2689	Sanju_urb	Sanju_nat	1	91736817	0	0.364583333	0.012872841	0.757088627	1.375	0.416985803	4.534027267	0.138302698	0.012872841	0.004062663	0.004293666	0.004293666	0.026213167	0	0	1_91736817
1328	2690	Sanju_urb	Sanju_nat	1	91736823	0	0.287356322	0.007829787	1	1.416666667	0.196236341	10.227180328	0.151267675	0.007829787	0.004062656	0.004	0.004	0.026213167	0	0	1_91736823
1329	2691	Sanju_urb	Sanju_nat	1	91742130	0	0.410714286	0.076923077	0.143649083	2.538461538	0.824123771	7.818955365	0.404570588	0.076923077	0.004057218	0.042348955	0.042348955	0.026213147	0	0	1_91742130
1330	2692	Sanju_urb	Sanju_nat	1	91742133	0	0.418826018	-0.035925381	0.374779173	0.5	0.140460049	1.779865536	0.301029996	-0.035925381	0.004057215	0.018855219	0.018855219	0.026213147	0	0	1_91742133
1331	2693	Sanju_urb	Sanju_nat	1	91753903	0	0.476190476	-0.015384615	1	0.928571429	0.318872387	2.704043794	0.032184683	-0.015384615	0.004045159	0.0002886	0.0002886	0.026213103	0	0	1_91753903
1332	2694	Sanju_urb	Sanju_nat	1	91756841	0	0.146329365	0.017470665	1	1.3	0.200628044	8.423548205	0.113943352	0.017470665	0.004042151	0.001188642	0.001188642	0.026213092	0	0	1_91756841
1333	2695	Sanju_urb	Sanju_nat	1	91756859	0	0.507440476	-0.012406948	0.796045768	1.2	0.426491082	3.376389476	0.079181246	-0.012406948	0.004042132	0.001866169	0.001866169	0.026213092	0	0	1_91756859
1334	2698	Sanju_urb	Sanju_nat	1	91786533	0	0.336858805	-0.054132952	0.112153886	0.263636364	0.052656995	1.319941108	0.578994687	-0.054132952	0.004011767	0.046817468	0.046817468	0.026212977	0	0	1_91786533
1335	2700	Sanju_urb	Sanju_nat	1	91788324	0	0.35536753	0.020253403	0.539138779	1.5	0.444261991	5.064579108	0.176091259	0.020253403	0.004009936	0.006926407	0.006926407	0.02621297	0	0	1_91788324
1336	2701	Sanju_urb	Sanju_nat	1	91794928	0	0.507440476	0.09587187	0.007964251	4.8	1.549288048	14.871346898	0.681241237	0.09587187	0.004003184	0.123738432	0.123738432	0.026212943	0	0	1_91794928
1337	2702	Sanju_urb	Sanju_nat	1	91794967	0	0.505952381	0.116742081	0.00375653	5.333333333	1.711430067	16.620278559	0.726998728	0.116742081	0.004003144	0.140582294	0.140582294	0.026212943	0	0	1_91794967
1338	2703	Sanju_urb	Sanju_nat	1	91794973	0	0.03125	0.384615385	0.34375	3.909090909	0.335692656	45.520780511	0.59207577	0.384615385	0.004003138	0.03030303	0.03030303	0.026212943	0	0	1_91794973
1339	2704	Sanju_urb	Sanju_nat	1	91794988	0	0.499092559	0.145145068	0.004773717	5.727272727	1.749645058	18.747604112	0.757947864	0.145145068	0.004003123	0.155253589	0.155253589	0.026212943	0	0	1_91794988
1340	2707	Sanju_urb	Sanju_nat	1	91798011	0	0.503472222	-0.013111027	0.79197749	0.761538462	0.268208575	2.162275494	0.118308158	-0.013111027	0.004000033	0.004098693	0.004098693	0.026212931	0	0	1_91798011
1341	2708	Sanju_urb	Sanju_nat	1	91798035	0	0.396329365	-0.037450659	0.375413677	0.495726496	0.139826507	1.757497654	0.304757868	-0.037450659	0.004000008	0.018860155	0.018860155	0.026212931	0	0	1_91798035
1342	2709	Sanju_urb	Sanju_nat	1	91798047	0	0.505952381	0.019004525	0.192635456	2.124183007	0.743511463	6.068707304	0.32719193	0.019004525	0.003999996	0.031389526	0.031389526	0.026212931	0	0	1_91798047
1343	2710	Sanju_urb	Sanju_nat	1	91798056	0	0.507936508	0.019230769	0.125975399	2.333333333	0.806688704	6.749126912	0.367976785	0.019230769	0.003999987	0.038961039	0.038961039	0.026212931	0	0	1_91798056
1344	2711	Sanju_urb	Sanju_nat	1	91801960	0	0.507936508	0.001201923	0.430223099	1.748538012	0.615081097	4.970702553	0.242675078	0.001201923	0.003995997	0.017316017	0.017316017	0.026212915	0	0	1_91801960
1345	2712	Sanju_urb	Sanju_nat	1	91805498	0	0.495535714	-0.007161007	0.290204916	0.513333333	0.173906611	1.515244933	0.289600534	-0.007161007	0.003992381	0.023092356	0.023092356	0.0262129	0	0	1_91805498
1346	2713	Sanju_urb	Sanju_nat	1	91805525	0	0.396329365	-0.037450659	0.136716082	0.315789474	0.079736844	1.250651343	0.500602351	-0.037450659	0.003992354	0.044866689	0.044866689	0.0262129	0	0	1_91805525
1347	2718	Sanju_urb	Sanju_nat	1	92053677	0	0.488135593	-0.017725434	0.786540424	0.785714286	0.266465041	2.316802748	0.104735351	-0.017725434	0.003722497	0.003189793	0.003189793	0.026208032	0	0	1_92053677
1348	2719	Sanju_urb	Sanju_nat	1	92059491	0	0.372655777	-0.045730865	0.338138017	0.43315508	0.105380726	1.780433007	0.363356588	-0.045730865	0.003716691	0.024000342	0.024000342	0.026208013	0	0	1_92059491
1349	2720	Sanju_urb	Sanju_nat	1	92059503	0	0.333938294	0.222016651	0.015204454	5.666666667	1.441611461	22.27445603	0.753327667	0.222016651	0.003716679	0.119603356	0.119603356	0.026208013	0	0	1_92059503
1350	2722	Sanju_urb	Sanju_nat	1	92063746	0	0.507936508	0.001201923	0.430223099	1.748538012	0.615081097	4.970702553	0.242675078	0.001201923	0.003712442	0.017316017	0.017316017	0.026208	0	0	1_92063746
1351	2723	Sanju_urb	Sanju_nat	1	92063766	0	0.093601269	0.165177399	0.546271814	3.9	0.333102696	45.661593788	0.591064607	0.165177399	0.003712422	0.021597329	0.021597329	0.026208	0	0	1_92063766
1352	2724	Sanju_urb	Sanju_nat	1	92063802	0	0.503472222	0.008715423	0.185797165	2.357142857	0.798550765	6.957757344	0.372385904	0.008715423	0.003712386	0.038491886	0.038491886	0.026208	0	0	1_92063802
1353	2725	Sanju_urb	Sanju_nat	1	92063826	0	0.5	0	0.193251314	0.466666667	0.158157667	1.376966299	0.330993219	0	0.003712362	0.03030303	0.03030303	0.026208	0	0	1_92063826
1354	2726	Sanju_urb	Sanju_nat	1	92063838	0	0.507936508	-0.013221154	1	1	0.356411877	2.805742634	0	-0.013221154	0.00371235	0	0	0.026208	0	0	1_92063838
1355	2727	Sanju_urb	Sanju_nat	1	92063851	0	0.483630952	-0.009230769	0.187921349	0.453947368	0.148433066	1.388290485	0.342994497	-0.009230769	0.003712338	0.030587191	0.030587191	0.026208	0	0	1_92063851
1356	2728	Sanju_urb	Sanju_nat	1	92063932	0	0.490079365	-0.001557147	0.180045537	0.4125	0.135032519	1.260113132	0.384576047	-0.001557147	0.003712257	0.03871567	0.03871567	0.026207999	0	0	1_92063932
1357	2729	Sanju_urb	Sanju_nat	1	92063933	0	0.490079365	-0.001557147	0.180045537	0.4125	0.135032519	1.260113132	0.384576047	-0.001557147	0.003712256	0.03871567	0.03871567	0.026207999	0	0	1_92063933
1358	2730	Sanju_urb	Sanju_nat	1	92063962	0	0.490079365	-0.001557147	0.180045537	0.4125	0.135032519	1.260113132	0.384576047	-0.001557147	0.003712227	0.03871567	0.03871567	0.026207999	0	0	1_92063962
1359	2731	Sanju_urb	Sanju_nat	1	92125695	0	0.328869048	0.00591716	0.751713965	1.25	0.354583756	4.406575243	0.096910013	0.00591716	0.00365068	0.001887002	0.001887002	0.026207792	0	0	1_92125695
1360	2733	Sanju_urb	Sanju_nat	1	92125732	0	0.245535714	0.041491841	0.706668882	1.644444444	0.393383148	6.87420787	0.216019206	0.041491841	0.003650643	0.007354935	0.007354935	0.026207791	0	0	1_92125732
1361	2734	Sanju_urb	Sanju_nat	1	92126458	0	0.436507937	-0.023776224	0.155958776	0.361111111	0.103494173	1.259986243	0.442359148	-0.023776224	0.00364992	0.041637151	0.041637151	0.026207789	0	0	1_92126458
1362	2735	Sanju_urb	Sanju_nat	1	92126566	0	0.364583333	0.053061224	0.352236339	1.983333333	0.607968808	6.470087048	0.297395711	0.053061224	0.003649813	0.0205024	0.0205024	0.026207788	0	0	1_92126566
1363	2737	Sanju_urb	Sanju_nat	1	92127389	0	0.436507937	-0.023776224	0.155958776	0.361111111	0.103494173	1.259986243	0.442359148	-0.023776224	0.003648993	0.041637151	0.041637151	0.026207786	0	0	1_92127389
1364	2738	Sanju_urb	Sanju_nat	1	92127407	0	0.436507937	-0.023776224	0.155958776	0.361111111	0.103494173	1.259986243	0.442359148	-0.023776224	0.003648975	0.041637151	0.041637151	0.026207785	0	0	1_92127407
1365	2739	Sanju_urb	Sanju_nat	1	92127455	0	0.436507937	-0.023776224	0.155958776	0.361111111	0.103494173	1.259986243	0.442359148	-0.023776224	0.003648928	0.041637151	0.041637151	0.026207785	0	0	1_92127455
1366	2740	Sanju_urb	Sanju_nat	1	92127461	0	0.490079365	0.01712862	0.29575625	1.8	0.631583832	5.129960324	0.255272505	0.01712862	0.003648922	0.019086177	0.019086177	0.026207785	0	0	1_92127461
1367	2741	Sanju_urb	Sanju_nat	1	92127476	0	0.494976203	0.031179097	0.026466951	4.4	1.258256055	15.386375393	0.643452676	0.031179097	0.003648907	0.094098494	0.094098494	0.026207785	0	0	1_92127476
1368	2743	Sanju_urb	Sanju_nat	1	92127756	0	0.436507937	-0.023776224	0.155958776	0.361111111	0.103494173	1.259986243	0.442359148	-0.023776224	0.003648628	0.041637151	0.041637151	0.026207784	0	0	1_92127756
1369	2744	Sanju_urb	Sanju_nat	1	92129217	0	0.436507937	-0.023776224	0.155958776	0.361111111	0.103494173	1.259986243	0.442359148	-0.023776224	0.003647174	0.041637151	0.041637151	0.026207779	0	0	1_92129217
1370	2745	Sanju_urb	Sanju_nat	1	92129226	0	0.289186508	0.046839953	0.490162581	1.764705882	0.471616336	6.603220916	0.246672333	0.046839953	0.003647165	0.011294023	0.011294023	0.026207779	0	0	1_92129226
1371	2746	Sanju_urb	Sanju_nat	1	92130828	0	0.436507937	-0.023776224	0.155958776	0.361111111	0.103494173	1.259986243	0.442359148	-0.023776224	0.00364557	0.041637151	0.041637151	0.026207773	0	0	1_92130828
1372	2747	Sanju_urb	Sanju_nat	1	92130843	0	0.436507937	-0.023776224	0.155958776	0.361111111	0.103494173	1.259986243	0.442359148	-0.023776224	0.003645555	0.041637151	0.041637151	0.026207773	0	0	1_92130843
1373	2749	Sanju_urb	Sanju_nat	1	92132386	0	0.424107143	-0.029959514	0.164820193	0.4	0.114158338	1.4015621	0.397940009	-0.029959514	0.003644019	0.033219412	0.033219412	0.026207768	0	0	1_92132386
1374	2750	Sanju_urb	Sanju_nat	1	92133365	0	0.061507937	0.076923077	1	1.952380952	0.116220318	32.797977628	0.290564562	0.076923077	0.003643045	0.003491133	0.003491133	0.026207764	0	0	1_92133365
1375	2751	Sanju_urb	Sanju_nat	1	92133386	0	0.34519774	0.011473501	0.74359466	1.333333333	0.372713229	4.769827414	0.124938737	0.011473501	0.003643024	0.003273322	0.003273322	0.026207764	0	0	1_92133386
1376	2753	Sanju_urb	Sanju_nat	1	92136496	0	0.146329365	0.142633638	0.329223956	3.157894737	0.486359964	20.503947489	0.499397649	0.142633638	0.003639929	0.024667987	0.024667987	0.026207753	0	0	1_92136496
1377	2754	Sanju_urb	Sanju_nat	1	92137401	0	0.061507937	-0.191066998	0.541666667	0.594202899	0.058388699	6.047010679	0.226065234	-0.191066998	0.003639028	0.016897081	0.016897081	0.02620775	0	0	1_92137401
1378	2760	Sanju_urb	Sanju_nat	1	92175445	0	0.172619048	-0.092838196	0.419334485	0.352380952	0.038546621	3.221354642	0.452987575	-0.092838196	0.003604462	0.014380256	0.014380256	0.026205726	0	0	1_92175445
1379	2761	Sanju_urb	Sanju_nat	1	92175627	0	0.146329365	-0.082659713	0.652190199	0.452380952	0.047432244	4.314544514	0.344495689	-0.082659713	0.003604281	0.007762859	0.007762859	0.026205725	0	0	1_92175627
1380	2762	Sanju_urb	Sanju_nat	1	92176056	0	0.228450555	-0.056443932	0.700294947	0.566666667	0.104251363	3.080162222	0.246672333	-0.056443932	0.003603854	0.007112795	0.007112795	0.026205724	0	0	1_92176056
1381	2764	Sanju_urb	Sanju_nat	1	92185018	0	0.274986779	0.064787339	0.471824821	2.058823529	0.524026322	8.088819491	0.313619123	0.064787339	0.003594935	0.017701049	0.017701049	0.0262057	0	0	1_92185018
1382	2765	Sanju_urb	Sanju_nat	1	92185096	0	0.328869048	0.106160808	0.114120697	2.8	0.80563288	9.731479676	0.447158031	0.106160808	0.003594857	0.042839513	0.042839513	0.0262057	0	0	1_92185096
1383	2766	Sanju_urb	Sanju_nat	1	92185517	0	0.380952381	0.033653846	0.378942736	1.711111111	0.535817649	5.464361323	0.233278211	0.033653846	0.003594438	0.012987013	0.012987013	0.026205699	0	0	1_92185517
1384	2767	Sanju_urb	Sanju_nat	1	92188595	0	0.222222222	0.274725275	0.016204639	7.5	1.36722718	41.141663094	0.875061263	0.274725275	0.003591376	0.104514533	0.104514533	0.02620569	0	0	1_92188595
1385	2769	Sanju_urb	Sanju_nat	1	92701280	0	0.122686409	-0.06420751	1	0.587301587	0.057388023	6.010368282	0.231138825	-0.06420751	0.003075733	0.003311129	0.003311129	0.026215438	0	0	1_92701280
1386	2771	Sanju_urb	Sanju_nat	1	92782878	0	0.063458488	-0.184602704	0.534637758	0.565217391	0.055482999	5.757992634	0.247784484	-0.184602704	0.002997164	0.018333333	0.018333333	0.026214397	0	0	1_92782878
1387	2774	Sanju_urb	Sanju_nat	1	92802788	0	0.476190476	-0.003846154	0.787572297	1.246153846	0.432320385	3.592010606	0.095571662	-0.003846154	0.00297805	0.002597403	0.002597403	0.026214143	0	0	1_92802788
1388	2775	Sanju_urb	Sanju_nat	1	92802972	0	0.474352195	-0.002981694	0.784463599	1.285714286	0.441092164	3.74765493	0.109144469	-0.002981694	0.002977874	0.00342556	0.00342556	0.02621414	0	0	1_92802972
1389	2776	Sanju_urb	Sanju_nat	1	92803062	0	0.436507937	0.00979021	0.577153785	1.428571429	0.477094179	4.277596365	0.15490196	0.00979021	0.002977787	0.006375443	0.006375443	0.026214139	0	0	1_92803062
1390	2777	Sanju_urb	Sanju_nat	1	92803864	0	0.49973559	-0.011415174	1	1.12745098	0.395517753	3.213877772	0.052097669	-0.011415174	0.002977018	0.000812891	0.000812891	0.026214129	0	0	1_92803864
1391	2780	Sanju_urb	Sanju_nat	1	92815645	0	0.245535714	-0.107692308	0.022027781	0.147826087	0.0176963	1.234865607	0.830248919	-0.107692308	0.002965719	0.085714286	0.085714286	0.026213979	0	0	1_92815645
1392	2784	Sanju_urb	Sanju_nat	1	92816073	0	0.177683765	-0.135615374	0.080787179	0.217391304	0.025061476	1.885722082	0.662757832	-0.135615374	0.002965309	0.058928571	0.058928571	0.026213973	0	0	1_92816073
1393	2785	Sanju_urb	Sanju_nat	1	92816255	0	0.470054446	-0.020466459	0.778941449	0.733333333	0.239322614	2.247082999	0.134698574	-0.020466459	0.002965134	0.005096005	0.005096005	0.026213971	0	0	1_92816255
1394	2786	Sanju_urb	Sanju_nat	1	92883823	0	0.09077381	-0.018915511	1	0.952380952	0.081535995	11.124282884	0.021189299	-0.018915511	0.002897936	2.3656e-05	2.3656e-05	0.026213368	0	0	1_92883823
1395	2787	Sanju_urb	Sanju_nat	1	92883938	0	0.032258065	0.356083086	0.35483871	3.727272727	0.31979511	43.442071356	0.571391172	0.356083086	0.002897826	0.029806259	0.029806259	0.026213366	0	0	1_92883938
1396	2788	Sanju_urb	Sanju_nat	1	92885623	0	0.03125	-0.201465201	1	0.913043478	0.078494829	10.620424364	0.039508541	-0.201465201	0.00289622	0.008314437	0.008314437	0.026213344	0	0	1_92885623
1397	2789	Sanju_urb	Sanju_nat	1	92885664	0	0.146329365	-0.082659713	0.652190199	0.452380952	0.047432244	4.314544514	0.344495689	-0.082659713	0.002896181	0.007762859	0.007762859	0.026213344	0	0	1_92885664
1398	2792	Sanju_urb	Sanju_nat	1	93143379	0	0.197916667	-0.041064199	1	0.74	0.131489514	4.164590632	0.13076828	-0.041064199	0.002650825	0.001833588	0.001833588	0.026206112	0	0	1_93143379
1399	2793	Sanju_urb	Sanju_nat	1	93143535	0	0.507936508	0.133027523	0.044051601	7	1.084998143	45.161367599	0.84509804	0.133027523	0.002650678	0.16875	0.16875	0.02620611	0	0	1_93143535
1400	2794	Sanju_urb	Sanju_nat	1	93145928	0	0.119047619	-0.169230769	0.289474264	0.339130435	0.03727575	3.085369217	0.469633233	-0.169230769	0.002648428	0.034920635	0.034920635	0.026206078	0	0	1_93145928
1401	2795	Sanju_urb	Sanju_nat	1	93146739	0	0.245535714	-0.062937063	0.480724643	0.5	0.094617633	2.642213643	0.301029996	-0.062937063	0.002647665	0.010713193	0.010713193	0.026206067	0	0	1_93146739
1402	2796	Sanju_urb	Sanju_nat	1	93146742	0	0.267857143	-0.066666667	0.472384937	0.425	0.082029261	2.201958147	0.37161107	-0.066666667	0.002647662	0.016963284	0.016963284	0.026206067	0	0	1_93146742
1403	2797	Sanju_urb	Sanju_nat	1	93146790	0	0.483630952	-0.016804734	0.431314944	0.622222222	0.210136644	1.842422557	0.206054482	-0.016804734	0.002647617	0.011548452	0.011548452	0.026206066	0	0	1_93146790
1404	2798	Sanju_urb	Sanju_nat	1	93147120	0	0.396329365	0.054972562	0.240084145	2.095238095	0.670609765	6.546314866	0.321233382	0.054972562	0.002647307	0.025795231	0.025795231	0.026206062	0	0	1_93147120
1405	2799	Sanju_urb	Sanju_nat	1	93147183	0	0.03125	-0.201465201	1	0.913043478	0.078494829	10.620424364	0.039508541	-0.201465201	0.002647247	0.008314437	0.008314437	0.026206061	0	0	1_93147183
1406	2810	Sanju_urb	Sanju_nat	1	93322697	0	0.389212057	-0.036866211	0.135814886	0.327935223	0.082022264	1.311125852	0.484211934	-0.036866211	0.002485842	0.042545702	0.042545702	0.026205278	0	0	1_93322697
1407	2811	Sanju_urb	Sanju_nat	1	93322727	0	0.274986779	-0.093383591	0.146330644	0.192982456	0.02266587	1.643097249	0.714482171	-0.093383591	0.002485814	0.043598901	0.043598901	0.026205278	0	0	1_93322727
1408	2812	Sanju_urb	Sanju_nat	1	93322748	0	0.296668429	0.036447562	0.498671586	1.666666667	0.444358232	6.251212601	0.22184875	0.036447562	0.002485795	0.009366391	0.009366391	0.026205277	0	0	1_93322748
1409	2813	Sanju_urb	Sanju_nat	1	93324070	0	0.465362242	-0.020231994	0.783742742	0.777777778	0.25835041	2.341541754	0.109144469	-0.020231994	0.002484563	0.003228306	0.003228306	0.026205258	0	0	1_93324070
1410	2814	Sanju_urb	Sanju_nat	1	93332064	0	0.467757937	-0.019985317	0.784949733	0.758333333	0.254420214	2.260313502	0.120139854	-0.019985317	0.002477118	0.003860756	0.003860756	0.02620514	0	0	1_93332064
1411	2815	Sanju_urb	Sanju_nat	1	93332124	0	0.410714286	-0.016722408	1	0.9375	0.296067621	2.968599694	0.028028724	-0.016722408	0.002477062	0.000188218	0.000188218	0.026205139	0	0	1_93332124
1412	2816	Sanju_urb	Sanju_nat	1	93344206	0	0.033333333	-0.188436831	1	0.826086957	0.07087999	9.62781823	0.082974235	-0.188436831	0.002465818	0.009812667	0.009812667	0.02620496	0	0	1_93344206
1413	2817	Sanju_urb	Sanju_nat	1	93344329	0	0.317292438	-0.04743818	0.512295092	0.543859649	0.130671477	2.263564508	0.264513162	-0.04743818	0.002465703	0.011522727	0.011522727	0.026204958	0	0	1_93344329
1414	2818	Sanju_urb	Sanju_nat	1	93471404	0	0.139762404	-0.169655172	0.288824383	0.347368421	0.037726341	3.198423576	0.459209665	-0.169655172	0.002347998	0.04	0.04	0.026203067	0	0	1_93471404
1415	2819	Sanju_urb	Sanju_nat	1	93471416	0	0.418826018	-0.020231994	1	0.875	0.27523742	2.781689348	0.057991947	-0.020231994	0.002347987	0.000826446	0.000826446	0.026203067	0	0	1_93471416
1416	2820	Sanju_urb	Sanju_nat	1	93471418	0	0.410714286	-0.016722408	1	0.9375	0.296067621	2.968599694	0.028028724	-0.016722408	0.002347985	0.000188218	0.000188218	0.026203067	0	0	1_93471418
1417	2821	Sanju_urb	Sanju_nat	1	93471425	0	0.032258065	-0.209324453	1	1	0.085692495	11.66963336	0	-0.209324453	0.002347979	0.007806401	0.007806401	0.026203067	0	0	1_93471425
1418	2823	Sanju_urb	Sanju_nat	1	93476476	0	0.489159175	-0.000930307	0.595416543	1.388888889	0.483362574	3.990818586	0.142667504	-0.000930307	0.002343321	0.006019656	0.006019656	0.026202991	0	0	1_93476476
1419	2824	Sanju_urb	Sanju_nat	1	93477013	0	0.396329365	-0.028208337	0.768455537	0.735294118	0.221237411	2.44378849	0.133538908	-0.028208337	0.002342826	0.003949742	0.003949742	0.026202983	0	0	1_93477013
1420	2825	Sanju_urb	Sanju_nat	1	93477226	0	0.505952381	-0.013574661	1	0.916666667	0.325660915	2.580222982	0.037788561	-0.013574661	0.00234263	0.000424412	0.000424412	0.02620298	0	0	1_93477226
1421	2826	Sanju_urb	Sanju_nat	1	93497345	0	0.456493506	-0.023175936	0.771509033	0.758241758	0.234501138	2.45171759	0.120192302	-0.023175936	0.002324097	0.003824878	0.003824878	0.026202679	0	0	1_93497345
1422	2827	Sanju_urb	Sanju_nat	1	93498009	0	0.304519774	-0.039324446	0.736422483	0.705882353	0.16533611	3.013678605	0.151267675	-0.039324446	0.002323485	0.003710575	0.003710575	0.026202669	0	0	1_93498009
1423	2828	Sanju_urb	Sanju_nat	1	93498045	0	0.325423729	-0.026498929	1	0.833333333	0.219310755	3.166486046	0.079181246	-0.026498929	0.002323452	0.001196172	0.001196172	0.026202668	0	0	1_93498045
1424	2833	Sanju_urb	Sanju_nat	1	93646625	0	0.389212057	-0.016961072	1	0.939393939	0.276296929	3.193886288	0.027152246	-0.016961072	0.002187396	0.000161749	0.000161749	0.026200428	0	0	1_93646625
1425	2834	Sanju_urb	Sanju_nat	1	93646634	0	0.397740113	-0.006673615	1	1.083916084	0.313745803	3.744668661	0.034995661	-0.006673615	0.002187387	0.000270563	0.000270563	0.026200428	0	0	1_93646634
1426	2835	Sanju_urb	Sanju_nat	1	93646643	0	0.397740113	-0.006673615	1	1.083916084	0.313745803	3.744668661	0.034995661	-0.006673615	0.002187379	0.000270563	0.000270563	0.026200428	0	0	1_93646643
1427	2837	Sanju_urb	Sanju_nat	1	93646664	0	0.424877708	-0.006650892	1	1.115702479	0.313797108	3.966869012	0.047548398	-0.006650892	0.00218736	0.000530211	0.000530211	0.026200427	0	0	1_93646664
1428	2838	Sanju_urb	Sanju_nat	1	93646682	0	0.372655777	-0.00967118	1	1.074074074	0.305132739	3.780764796	0.031034234	-0.00967118	0.002187344	0.000213602	0.000213602	0.026200427	0	0	1_93646682
1429	2839	Sanju_urb	Sanju_nat	1	93646893	0	0.372818614	-0.008084162	1	1.066666667	0.309795787	3.672670269	0.028028724	-0.008084162	0.002187152	0.000168862	0.000168862	0.026200424	0	0	1_93646893
1430	2840	Sanju_urb	Sanju_nat	1	93646899	0	0.328869048	-0.049773756	0.515111978	0.505263158	0.123407681	2.068678837	0.296482368	-0.049773756	0.002187146	0.014423485	0.014423485	0.026200424	0	0	1_93646899
1431	2841	Sanju_urb	Sanju_nat	1	93646931	0	0.215970962	-0.125156446	0.08337921	0.19047619	0.022175681	1.636079556	0.720159303	-0.125156446	0.002187117	0.072239422	0.072239422	0.026200423	0	0	1_93646931
1432	2842	Sanju_urb	Sanju_nat	1	93646933	0	0.317292438	-0.022499176	1	0.888888889	0.234634555	3.367464171	0.051152522	-0.022499176	0.002187115	0.000484848	0.000484848	0.026200423	0	0	1_93646933
1433	2843	Sanju_urb	Sanju_nat	1	93647408	0	0.245535714	-0.092773893	0.147414419	0.202380952	0.023600393	1.735481671	0.693830365	-0.092773893	0.002186682	0.039258385	0.039258385	0.026200416	0	0	1_93647408
1434	2844	Sanju_urb	Sanju_nat	1	93647948	0	0.424107143	-0.004048583	1	1.166666667	0.380881935	3.573577499	0.06694679	-0.004048583	0.002186191	0.001139212	0.001139212	0.026200408	0	0	1_93647948
1435	2845	Sanju_urb	Sanju_nat	1	93651904	0	0.07012987	0.10046729	1	2.176470588	0.128346667	36.908042282	0.337752803	0.10046729	0.002182588	0.005414771	0.005414771	0.026200348	0	0	1_93651904
1436	2846	Sanju_urb	Sanju_nat	1	93651955	0	0.274986779	-0.065702993	0.477569902	0.472222222	0.090555447	2.462511472	0.325853579	-0.065702993	0.002182542	0.013223443	0.013223443	0.026200347	0	0	1_93651955
1437	2847	Sanju_urb	Sanju_nat	1	93653845	0	0.34519774	-0.024364317	1	0.861111111	0.229262833	3.234333003	0.064940807	-0.024364317	0.002180821	0.000818331	0.000818331	0.026200318	0	0	1_93653845
1438	2848	Sanju_urb	Sanju_nat	1	93655172	0	0.245535714	-0.018181818	1	0.947368421	0.212824921	4.217113866	0.023481096	-0.018181818	0.002179613	7.8709e-05	7.8709e-05	0.026200298	0	0	1_93655172
1439	2865	Sanju_urb	Sanju_nat	1	93752494	0	0.347222222	-0.04967033	0.345693272	0.444976077	0.109891344	1.801813513	0.351663338	-0.04967033	0.002091325	0.020803958	0.020803958	0.026198811	0	0	1_93752494
1440	2866	Sanju_urb	Sanju_nat	1	93752503	0	0.328869048	0.050469892	0.342618522	1.875	0.542305289	6.48274149	0.273001272	0.050469892	0.002091317	0.015677133	0.015677133	0.026198811	0	0	1_93752503
1441	2867	Sanju_urb	Sanju_nat	1	93763504	0	0.197916667	-0.096587623	0.406202683	0.285714286	0.032156462	2.538608042	0.544068044	-0.096587623	0.002081376	0.021970511	0.021970511	0.026198642	0	0	1_93763504
1442	2868	Sanju_urb	Sanju_nat	1	93763522	0	0.197916667	-0.096587623	0.406202683	0.285714286	0.032156462	2.538608042	0.544068044	-0.096587623	0.00208136	0.021970511	0.021970511	0.026198642	0	0	1_93763522
1443	2869	Sanju_urb	Sanju_nat	1	93763525	0	0.274986779	-0.093383591	0.146330644	0.192982456	0.02266587	1.643097249	0.714482171	-0.093383591	0.002081357	0.043598901	0.043598901	0.026198642	0	0	1_93763525
1444	2870	Sanju_urb	Sanju_nat	1	93763546	0	0.203595981	-0.093105707	0.404752463	0.26984127	0.030326401	2.40102049	0.568891628	-0.093105707	0.002081338	0.02498229	0.02498229	0.026198642	0	0	1_93763546
1445	2871	Sanju_urb	Sanju_nat	1	93894415	0	0.347222222	-0.007472527	1	1.078431373	0.312086929	3.726571401	0.032792513	-0.007472527	0.001963691	0.000222635	0.000222635	0.026196612	0	0	1_93894415
1446	2872	Sanju_urb	Sanju_nat	1	93894430	0	0.172619048	-0.018567639	1	0.95	0.159937718	5.642821532	0.022276395	-0.018567639	0.001963678	4.9759e-05	4.9759e-05	0.026196612	0	0	1_93894430
1447	2873	Sanju_urb	Sanju_nat	1	93896771	0	0.328869048	0.050469892	0.342618522	1.875	0.542305289	6.48274149	0.273001272	0.050469892	0.001961584	0.015677133	0.015677133	0.026196575	0	0	1_93896771
1448	2874	Sanju_urb	Sanju_nat	1	93896843	0	0.5	-0.014652015	0.795564085	0.83805668	0.294802182	2.382407733	0.076726608	-0.014652015	0.001961519	0.001717859	0.001717859	0.026196574	0	0	1_93896843
1449	2875	Sanju_urb	Sanju_nat	1	93899453	0	0.458333333	-0.018981019	0.178578642	0.432525952	0.133953372	1.396595671	0.36398783	-0.018981019	0.001959185	0.031502408	0.031502408	0.026196533	0	0	1_93899453
1450	2876	Sanju_urb	Sanju_nat	1	93914751	0	0.172619048	0.193633952	0.169719897	4.444444444	0.744838688	26.519952222	0.647817482	0.193633952	0.001945511	0.047818082	0.047818082	0.026196293	0	0	1_93914751
1451	2877	Sanju_urb	Sanju_nat	1	93917457	0	0.267857143	-0.066666667	0.472384937	0.425	0.082029261	2.201958147	0.37161107	-0.066666667	0.001943094	0.016963284	0.016963284	0.026196251	0	0	1_93917457
1452	2878	Sanju_urb	Sanju_nat	1	93917489	0	0.093601269	-0.006353916	1	1.052631579	0.089766692	12.343478528	0.022276395	-0.006353916	0.001943066	2.6903e-05	2.6903e-05	0.02619625	0	0	1_93917489
1453	2902	Sanju_urb	Sanju_nat	1	94053554	0	0.50873515	-0.004168246	0.395496766	1.756302521	0.555216131	5.555671695	0.244599325	-0.004168246	0.001822154	0.01717033	0.01717033	0.026194092	0	0	1_94053554
1454	2903	Sanju_urb	Sanju_nat	1	94053820	0	0.350204082	-0.081200353	0.14768078	0.2	0.023046767	1.735601372	0.698970004	-0.081200353	0.001821918	0.05002405	0.05002405	0.026194088	0	0	1_94053820
1455	2914	Sanju_urb	Sanju_nat	1	94138765	0	0.172619048	-0.018567639	1	0.95	0.159937718	5.642821532	0.022276395	-0.018567639	0.001747057	4.9759e-05	4.9759e-05	0.026192716	0	0	1_94138765
1456	2915	Sanju_urb	Sanju_nat	1	94139583	0	0.489159175	0.044944583	0.165481391	2.444444444	0.822020605	7.269049711	0.388180171	0.044944583	0.001746339	0.042630631	0.042630631	0.026192703	0	0	1_94139583
1457	2916	Sanju_urb	Sanju_nat	1	94146757	0	0.032258065	-0.195845697	1	0.869565217	0.074687359	10.12411842	0.06069784	-0.195845697	0.001740039	0.009016393	0.009016393	0.026192586	0	0	1_94146757
1458	2917	Sanju_urb	Sanju_nat	1	94146901	0	0.458333333	0.040959041	0.267575707	2.083333333	0.712078559	6.095223233	0.318758763	0.040959041	0.001739912	0.028503964	0.028503964	0.026192584	0	0	1_94146901
1459	2920	Sanju_urb	Sanju_nat	1	94147210	0	0.467757937	-0.019985317	0.412195937	0.551470588	0.179484367	1.694408349	0.258477645	-0.019985317	0.001739641	0.017081893	0.017081893	0.026192579	0	0	1_94147210
1460	2922	Sanju_urb	Sanju_nat	1	94147399	0	0.245535714	-0.062937063	0.480724643	0.5	0.094617633	2.642213643	0.301029996	-0.062937063	0.001739475	0.010713193	0.010713193	0.026192576	0	0	1_94147399
1461	2924	Sanju_urb	Sanju_nat	1	94147493	0	0.061507937	-0.191066998	0.541666667	0.594202899	0.058388699	6.047010679	0.226065234	-0.191066998	0.001739393	0.016897081	0.016897081	0.026192574	0	0	1_94147493
1462	2925	Sanju_urb	Sanju_nat	1	94147658	0	0.506081438	-0.010459656	0.597761389	0.692307692	0.2418026	1.98215379	0.159700843	-0.010459656	0.001739248	0.007599506	0.007599506	0.026192571	0	0	1_94147658
1463	2926	Sanju_urb	Sanju_nat	1	94147673	0	0.404547858	-0.029345177	0.571335968	0.68627451	0.205704711	2.289557199	0.163502132	-0.029345177	0.001739235	0.006084373	0.006084373	0.026192571	0	0	1_94147673
1464	2927	Sanju_urb	Sanju_nat	1	94147686	0	0.150713908	0.12713485	0.336600421	3	0.461418385	19.505074565	0.477121255	0.12713485	0.001739223	0.023030303	0.023030303	0.026192571	0	0	1_94147686
1465	2928	Sanju_urb	Sanju_nat	1	94147813	0	0.09077381	-0.180327869	0.545362903	0.434782609	0.045799629	4.127455215	0.361727836	-0.180327869	0.001739112	0.025761124	0.025761124	0.026192569	0	0	1_94147813
1466	3015	Sanju_urb	Sanju_nat	1	95242088	0	0.35536753	0.12045476	0.11003814	3.238095238	0.948415893	11.055551522	0.510289618	0.12045476	0.00082053	0.059767316	0.059767316	0.026173259	0	0	1_95242088
1467	3017	Sanju_urb	Sanju_nat	1	95242189	0	0.07267645	-0.203757361	0.575122292	0.725490196	0.07023939	7.493459494	0.139368452	-0.203757361	0.000820448	0.016194332	0.016194332	0.026173257	0	0	1_95242189
1468	3018	Sanju_urb	Sanju_nat	1	95242200	0	0.061507937	-0.191066998	0.541666667	0.594202899	0.058388699	6.047010679	0.226065234	-0.191066998	0.000820439	0.016897081	0.016897081	0.026173256	0	0	1_95242200
1469	3019	Sanju_urb	Sanju_nat	1	95242216	0	0.061507937	-0.191066998	0.541666667	0.594202899	0.058388699	6.047010679	0.226065234	-0.191066998	0.000820426	0.016897081	0.016897081	0.026173256	0	0	1_95242216
1470	3020	Sanju_urb	Sanju_nat	1	95242276	0	0.289186508	-0.079825835	0.011306767	0.115942029	0.014067543	0.955572286	0.935759104	-0.079825835	0.000820378	0.108715184	0.108715184	0.026173255	0	0	1_95242276
1471	3021	Sanju_urb	Sanju_nat	1	95242381	0	0.490079365	0.01712862	0.29575625	1.8	0.631583832	5.129960324	0.255272505	0.01712862	0.000820293	0.019086177	0.019086177	0.026173252	0	0	1_95242381
1472	3022	Sanju_urb	Sanju_nat	1	95242397	0	0.061507937	-0.191066998	0.541666667	0.594202899	0.058388699	6.047010679	0.226065234	-0.191066998	0.00082028	0.016897081	0.016897081	0.026173252	0	0	1_95242397
1473	3023	Sanju_urb	Sanju_nat	1	95242436	0	0.061507937	-0.191066998	0.541666667	0.594202899	0.058388699	6.047010679	0.226065234	-0.191066998	0.000820249	0.016897081	0.016897081	0.026173251	0	0	1_95242436
1474	3025	Sanju_urb	Sanju_nat	1	95242697	0	0.061507937	-0.191066998	0.541666667	0.594202899	0.058388699	6.047010679	0.226065234	-0.191066998	0.000820038	0.016897081	0.016897081	0.026173245	0	0	1_95242697
1475	3026	Sanju_urb	Sanju_nat	1	95242816	0	0.476190476	-0.003846154	0.104997784	0.356037152	0.110757143	1.144508153	0.448504682	-0.003846154	0.000819942	0.048773449	0.048773449	0.026173242	0	0	1_95242816
1476	3027	Sanju_urb	Sanju_nat	1	95242893	0	0.245535714	0.041491841	0.706668882	1.644444444	0.393383148	6.87420787	0.216019206	0.041491841	0.00081988	0.007354935	0.007354935	0.026173241	0	0	1_95242893
1477	3028	Sanju_urb	Sanju_nat	1	95242942	0	0.325423729	-0.026498929	1	0.833333333	0.219310755	3.166486046	0.079181246	-0.026498929	0.00081984	0.001196172	0.001196172	0.026173239	0	0	1_95242942
1478	3029	Sanju_urb	Sanju_nat	1	95244020	0	0.197916667	-0.133603239	0.085245994	0.195652174	0.022933943	1.669131767	0.708515322	-0.133603239	0.00081897	0.064327485	0.064327485	0.026173215	0	0	1_95244020
1479	3030	Sanju_urb	Sanju_nat	1	95244452	0	0.483630952	0.028639053	0.280903172	2	0.697360553	5.73591377	0.301029996	0.028639053	0.000818621	0.026324786	0.026324786	0.026173205	0	0	1_95244452
1480	3031	Sanju_urb	Sanju_nat	1	95244461	0	0.483630952	0.028639053	0.280903172	2	0.697360553	5.73591377	0.301029996	0.028639053	0.000818613	0.026324786	0.026324786	0.026173205	0	0	1_95244461
1481	3032	Sanju_urb	Sanju_nat	1	95247081	0	0.119047619	-0.061538462	1	0.619047619	0.060559378	6.328003457	0.208275942	-0.061538462	0.000816498	0.002597403	0.002597403	0.026173144	0	0	1_95247081
1482	3033	Sanju_urb	Sanju_nat	1	95247117	0	0.507440476	0.009248816	0.293798863	1.925925926	0.676097891	5.486174004	0.284639579	0.009248816	0.000816469	0.023803176	0.023803176	0.026173144	0	0	1_95247117
1483	3034	Sanju_urb	Sanju_nat	1	95247120	0	0.5	0.018315018	0.289493452	1.95	0.685758959	5.544951255	0.290034611	0.018315018	0.000816467	0.024805882	0.024805882	0.026173144	0	0	1_95247120
1484	3035	Sanju_urb	Sanju_nat	1	95247189	0	0.483630952	-0.016804734	0.431314944	0.622222222	0.210136644	1.842422557	0.206054482	-0.016804734	0.000816411	0.011548452	0.011548452	0.026173142	0	0	1_95247189
1485	3036	Sanju_urb	Sanju_nat	1	95247231	0	0.172619048	-0.092838196	0.419334485	0.352380952	0.038546621	3.221354642	0.452987575	-0.092838196	0.000816377	0.014380256	0.014380256	0.026173141	0	0	1_95247231
1486	3037	Sanju_urb	Sanju_nat	1	95248342	0	0.274986779	0.280304472	0.00935304	7	1.575892996	31.093481673	0.84509804	0.280304472	0.00081548	0.125357143	0.125357143	0.026173116	0	0	1_95248342
1487	3038	Sanju_urb	Sanju_nat	1	95248360	0	0.493647913	-0.016124456	1	0.860962567	0.276389773	2.681924637	0.065015731	-0.016124456	0.000815466	0.001150599	0.001150599	0.026173115	0	0	1_95248360
1488	3039	Sanju_urb	Sanju_nat	1	95248390	0	0.490079365	-0.016505761	0.789423519	0.761904762	0.263408557	2.203796543	0.118099312	-0.016505761	0.000815442	0.003943425	0.003943425	0.026173114	0	0	1_95248390
1489	3040	Sanju_urb	Sanju_nat	1	95248434	0	0.30952381	0.307692308	0.001917481	9	2.11194234	38.353319809	0.954242509	0.307692308	0.000815406	0.168831169	0.168831169	0.026173113	0	0	1_95248434
1490	3041	Sanju_urb	Sanju_nat	1	95248468	0	0.30952381	0.307692308	0.001917481	9	2.11194234	38.353319809	0.954242509	0.307692308	0.000815379	0.168831169	0.168831169	0.026173113	0	0	1_95248468
1491	3042	Sanju_urb	Sanju_nat	1	95248513	0	0.483630952	-0.016804734	0.793473067	0.840336134	0.289685169	2.437697524	0.075546961	-0.016804734	0.000815342	0.001602842	0.001602842	0.026173112	0	0	1_95248513
1492	3043	Sanju_urb	Sanju_nat	1	95248522	0	0.495535714	0.02979903	0.032851431	3.74	1.164706189	12.009552396	0.572871602	0.02979903	0.000815335	0.081332415	0.081332415	0.026173111	0	0	1_95248522
1493	3044	Sanju_urb	Sanju_nat	1	95248564	0	0.467757937	-0.012154336	0.170222583	0.392156863	0.121770528	1.262924675	0.40654018	-0.012154336	0.000815301	0.039704728	0.039704728	0.02617311	0	0	1_95248564
1494	3045	Sanju_urb	Sanju_nat	1	95248570	0	0.364583333	0.163579278	0.02825909	4.153846154	1.235993987	13.959969106	0.618450408	0.163579278	0.000815296	0.089106812	0.089106812	0.02617311	0	0	1_95248570
1495	3046	Sanju_urb	Sanju_nat	1	95248590	0	0.30952381	0.307692308	0.001917481	9	2.11194234	38.353319809	0.954242509	0.307692308	0.00081528	0.168831169	0.168831169	0.02617311	0	0	1_95248590
1496	3048	Sanju_urb	Sanju_nat	1	95248676	0	0.30952381	0.307692308	0.001917481	9	2.11194234	38.353319809	0.954242509	0.307692308	0.000815211	0.168831169	0.168831169	0.026173108	0	0	1_95248676
1497	3049	Sanju_urb	Sanju_nat	1	95248693	0	0.503472222	0.030541872	0.0630674	3.228070175	1.055524026	9.872287893	0.508942967	0.030541872	0.000815197	0.068790651	0.068790651	0.026173107	0	0	1_95248693
1498	3050	Sanju_urb	Sanju_nat	1	95248750	0	0.172619048	-0.018567639	1	0.95	0.159937718	5.642821532	0.022276395	-0.018567639	0.000815151	4.9759e-05	4.9759e-05	0.026173106	0	0	1_95248750
1499	3051	Sanju_urb	Sanju_nat	1	95248756	0	0.197916667	-0.041064199	1	0.74	0.131489514	4.164590632	0.13076828	-0.041064199	0.000815146	0.001833588	0.001833588	0.026173106	0	0	1_95248756
1500	3052	Sanju_urb	Sanju_nat	1	95248791	0	0.380952381	-0.043269231	0.146024802	0.352226721	0.088410835	1.403263103	0.453177701	-0.043269231	0.000815118	0.036075036	0.036075036	0.026173105	0	0	1_95248791
1501	3053	Sanju_urb	Sanju_nat	1	95248793	0	0.380952381	-0.043269231	0.146024802	0.352226721	0.088410835	1.403263103	0.453177701	-0.043269231	0.000815116	0.036075036	0.036075036	0.026173105	0	0	1_95248793
1502	3054	Sanju_urb	Sanju_nat	1	95248804	0	0.30952381	0.307692308	0.001917481	9	2.11194234	38.353319809	0.954242509	0.307692308	0.000815107	0.168831169	0.168831169	0.026173105	0	0	1_95248804
1503	3055	Sanju_urb	Sanju_nat	1	95248989	0	0.507440476	0.009248816	0.293798863	1.925925926	0.676097891	5.486174004	0.284639579	0.009248816	0.000814958	0.023803176	0.023803176	0.026173101	0	0	1_95248989
1504	3056	Sanju_urb	Sanju_nat	1	95248993	0	0.436507937	-0.023776224	0.155958776	0.361111111	0.103494173	1.259986243	0.442359148	-0.023776224	0.000814955	0.041637151	0.041637151	0.026173101	0	0	1_95248993
1505	3057	Sanju_urb	Sanju_nat	1	95249002	0	0.507936508	0.001201923	0.430223099	1.748538012	0.615081097	4.970702553	0.242675078	0.001201923	0.000814948	0.017316017	0.017316017	0.0261731	0	0	1_95249002
1506	3058	Sanju_urb	Sanju_nat	1	95249017	0	0.507936508	0.001201923	0.430223099	1.748538012	0.615081097	4.970702553	0.242675078	0.001201923	0.000814936	0.017316017	0.017316017	0.0261731	0	0	1_95249017
1507	3059	Sanju_urb	Sanju_nat	1	95249043	0	0.061507937	0.404466501	0.114583333	6.142857143	0.602121435	62.669574126	0.788370416	0.404466501	0.000814915	0.061583578	0.061583578	0.026173099	0	0	1_95249043
1508	3060	Sanju_urb	Sanju_nat	1	95252841	0	0.396329365	-0.009723693	1	1.056818182	0.330169699	3.382698875	0.024000276	-0.009723693	0.00081185	0.000135451	0.000135451	0.026173012	0	0	1_95252841
1509	3061	Sanju_urb	Sanju_nat	1	95252899	0	0.03125	0.384615385	0.34375	3.909090909	0.335692656	45.520780511	0.59207577	0.384615385	0.000811803	0.03030303	0.03030303	0.026173011	0	0	1_95252899
1510	3062	Sanju_urb	Sanju_nat	1	95252914	0	0.30952381	-0.017751479	1	0.944444444	0.249961626	3.56844898	0.024823584	-0.017751479	0.000811791	0.000111	0.000111	0.02617301	0	0	1_95252914
1511	3063	Sanju_urb	Sanju_nat	1	95252959	0	0.495535714	-0.014553015	0.597688092	0.691729323	0.239629278	1.996790464	0.160063814	-0.014553015	0.000811754	0.007284341	0.007284341	0.026173009	0	0	1_95252959
1512	3064	Sanju_urb	Sanju_nat	1	95255040	0	0.505952381	0.000904977	0.294034183	1.925	0.667652325	5.550231551	0.284430734	0.000904977	0.000810075	0.023240811	0.023240811	0.026172962	0	0	1_95255040
1513	3065	Sanju_urb	Sanju_nat	1	95255317	0	0.505952381	-0.013574661	1	0.916666667	0.325660915	2.580222982	0.037788561	-0.013574661	0.000809852	0.000424412	0.000424412	0.026172955	0	0	1_95255317
1514	3066	Sanju_urb	Sanju_nat	1	95255344	0	0.061507937	-0.191066998	0.541666667	0.594202899	0.058388699	6.047010679	0.226065234	-0.191066998	0.00080983	0.016897081	0.016897081	0.026172955	0	0	1_95255344
1515	3067	Sanju_urb	Sanju_nat	1	95255347	0	0.5	-0.010989011	1	1.111111111	0.393449564	3.137804724	0.045757491	-0.010989011	0.000809828	0.000618429	0.000618429	0.026172955	0	0	1_95255347
1516	3068	Sanju_urb	Sanju_nat	1	95255963	0	0.222222222	-0.054945055	0.70402626	0.6	0.110588737	3.255304369	0.22184875	-0.054945055	0.000809331	0.005565863	0.005565863	0.02617294	0	0	1_95255963
1517	3069	Sanju_urb	Sanju_nat	1	95255975	0	0.505952381	0.000904977	0.435192315	1.6	0.566567372	4.518438803	0.204119983	0.000904977	0.000809321	0.012375859	0.012375859	0.02617294	0	0	1_95255975
1518	3072	Sanju_urb	Sanju_nat	1	95256047	0	0.503472222	-0.005835544	0.607957577	1.333333333	0.473466689	3.754810675	0.124938737	-0.005835544	0.000809263	0.004644616	0.004644616	0.026172938	0	0	1_95256047
1519	3073	Sanju_urb	Sanju_nat	1	95256944	0	0.061507937	0.076923077	1	1.952380952	0.116220318	32.797977628	0.290564562	0.076923077	0.000808539	0.003491133	0.003491133	0.026172918	0	0	1_95256944
1520	3075	Sanju_urb	Sanju_nat	1	95258107	0	0.467757937	-0.012154336	1	1.028571429	0.351480172	3.010011002	0.012234456	-0.012154336	0.000807601	4.1316e-05	4.1316e-05	0.026172891	0	0	1_95258107
1521	3076	Sanju_urb	Sanju_nat	1	95258112	0	0.503472222	0.008715423	0.304369995	1.764705882	0.623044472	4.998337985	0.246672333	0.008715423	0.000807597	0.018019747	0.018019747	0.026172891	0	0	1_95258112
1522	3078	Sanju_urb	Sanju_nat	1	95258176	0	0.347222222	-0.04967033	0.345693272	0.444976077	0.109891344	1.801813513	0.351663338	-0.04967033	0.000807546	0.020803958	0.020803958	0.026172889	0	0	1_95258176
1523	3082	Sanju_urb	Sanju_nat	1	95258535	0	0.30952381	-0.017751479	1	0.944444444	0.249961626	3.56844898	0.024823584	-0.017751479	0.000807256	0.000111	0.000111	0.026172881	0	0	1_95258535
1524	3083	Sanju_urb	Sanju_nat	1	95258587	0	0.061507937	0.076923077	1	1.952380952	0.116220318	32.797977628	0.290564562	0.076923077	0.000807214	0.003491133	0.003491133	0.02617288	0	0	1_95258587
1525	3084	Sanju_urb	Sanju_nat	1	95258626	0	0.30952381	-0.017751479	1	0.944444444	0.249961626	3.56844898	0.024823584	-0.017751479	0.000807183	0.000111	0.000111	0.026172879	0	0	1_95258626
1526	3085	Sanju_urb	Sanju_nat	1	95258667	0	0.30952381	-0.017751479	1	0.944444444	0.249961626	3.56844898	0.024823584	-0.017751479	0.00080715	0.000111	0.000111	0.026172878	0	0	1_95258667
1527	3086	Sanju_urb	Sanju_nat	1	95258759	0	0.30952381	-0.017751479	1	0.944444444	0.249961626	3.56844898	0.024823584	-0.017751479	0.000807076	0.000111	0.000111	0.026172876	0	0	1_95258759
1528	3087	Sanju_urb	Sanju_nat	1	95258951	0	0.061507937	0.076923077	1	1.952380952	0.116220318	32.797977628	0.290564562	0.076923077	0.000806921	0.003491133	0.003491133	0.026172872	0	0	1_95258951
1529	3088	Sanju_urb	Sanju_nat	1	95259327	0	0.396329365	-0.037450659	0.375413677	0.495726496	0.139826507	1.757497654	0.304757868	-0.037450659	0.000806617	0.018860155	0.018860155	0.026172863	0	0	1_95259327
1530	3089	Sanju_urb	Sanju_nat	1	95259331	0	0.364583333	-0.037362637	0.548528358	0.626262626	0.173542439	2.259994039	0.203243505	-0.037362637	0.000806614	0.008063139	0.008063139	0.026172863	0	0	1_95259331
1531	3090	Sanju_urb	Sanju_nat	1	95259448	0	0.30952381	-0.017751479	1	0.944444444	0.249961626	3.56844898	0.024823584	-0.017751479	0.00080652	0.000111	0.000111	0.02617286	0	0	1_95259448
1532	3091	Sanju_urb	Sanju_nat	1	95263417	0	0.119047619	-0.169230769	0.289474264	0.339130435	0.03727575	3.085369217	0.469633233	-0.169230769	0.00080332	0.034920635	0.034920635	0.026172769	0	0	1_95263417
1533	3093	Sanju_urb	Sanju_nat	1	95398604	0	0.508196721	0.00153154	0.305101529	1.765432099	0.61547794	5.063951594	0.246851019	0.00153154	0.000694914	0.018181818	0.018181818	0.026169573	0	0	1_95398604
1534	3094	Sanju_urb	Sanju_nat	1	95398888	0	0.396329365	-0.028208337	0.768455537	0.735294118	0.221237411	2.44378849	0.133538908	-0.028208337	0.000694687	0.003949742	0.003949742	0.026169566	0	0	1_95398888
1535	3095	Sanju_urb	Sanju_nat	1	95398988	0	0.165584416	-0.082639885	0.644852003	0.421052632	0.043775729	4.049854152	0.375663614	-0.082639885	0.000694608	0.010544662	0.010544662	0.026169564	0	0	1_95398988
1536	3096	Sanju_urb	Sanju_nat	1	95398997	0	0.291855204	-0.053879359	0.454013473	0.396825397	0.073644532	2.138249671	0.401400541	-0.053879359	0.0006946	0.023320413	0.023320413	0.026169564	0	0	1_95398997
1537	3098	Sanju_urb	Sanju_nat	1	95399132	0	0.495535714	-0.007161007	0.792194262	1.225490196	0.432669772	3.471068045	0.088309841	-0.007161007	0.000694493	0.002292336	0.002292336	0.02616956	0	0	1_95399132
1538	3099	Sanju_urb	Sanju_nat	1	95399146	0	0.495535714	-0.007161007	0.792194262	1.225490196	0.432669772	3.471068045	0.088309841	-0.007161007	0.000694482	0.002292336	0.002292336	0.02616956	0	0	1_95399146
1539	3102	Sanju_urb	Sanju_nat	1	95399318	0	0.289186508	-0.079825835	0.080512021	0.152380952	0.018143261	1.279811498	0.817069316	-0.079825835	0.000694344	0.058816541	0.058816541	0.026169556	0	0	1_95399318
1540	3104	Sanju_urb	Sanju_nat	1	95399422	0	0.222222222	-0.054945055	0.70402626	0.6	0.110588737	3.255304369	0.22184875	-0.054945055	0.000694261	0.005565863	0.005565863	0.026169553	0	0	1_95399422
1541	3105	Sanju_urb	Sanju_nat	1	95399425	0	0.436507937	-0.023776224	0.155958776	0.361111111	0.103494173	1.259986243	0.442359148	-0.023776224	0.000694259	0.041637151	0.041637151	0.026169553	0	0	1_95399425
1542	3106	Sanju_urb	Sanju_nat	1	95399510	0	0.347222222	0.076923077	0.207944487	2.333333333	0.69597579	7.822749757	0.367976785	0.076923077	0.000694191	0.03030303	0.03030303	0.026169551	0	0	1_95399510
1543	3107	Sanju_urb	Sanju_nat	1	95400349	0	0.061507937	-0.191066998	0.541666667	0.594202899	0.058388699	6.047010679	0.226065234	-0.191066998	0.000693522	0.016897081	0.016897081	0.026169531	0	0	1_95400349
1544	3108	Sanju_urb	Sanju_nat	1	95400402	0	0.245535714	0.205594406	0.053129417	4.875	1.084359168	21.916746499	0.68797462	0.205594406	0.00069348	0.075639512	0.075639512	0.02616953	0	0	1_95400402
1545	3109	Sanju_urb	Sanju_nat	1	95404327	0	0.467757937	0.058324496	0.106739968	2.5	0.856816845	7.294441086	0.397940009	0.058324496	0.00069035	0.044993183	0.044993183	0.026169434	0	0	1_95404327
1546	3110	Sanju_urb	Sanju_nat	1	95404426	0	0.146329365	-0.082659713	0.652190199	0.452380952	0.047432244	4.314544514	0.344495689	-0.082659713	0.000690271	0.007762859	0.007762859	0.026169432	0	0	1_95404426
1547	3111	Sanju_urb	Sanju_nat	1	95405549	0	0.372655777	-0.045730865	0.338138017	0.43315508	0.105380726	1.780433007	0.363356588	-0.045730865	0.000689376	0.024000342	0.024000342	0.026169405	0	0	1_95405549
1548	3112	Sanju_urb	Sanju_nat	1	95405820	0	0.245535714	-0.018181818	1	0.947368421	0.212824921	4.217113866	0.023481096	-0.018181818	0.00068916	7.8709e-05	7.8709e-05	0.026169398	0	0	1_95405820
1549	3113	Sanju_urb	Sanju_nat	1	95405849	0	0.507440476	0.009248816	0.194796554	2.118421053	0.733864663	6.115170796	0.326012284	0.009248816	0.000689137	0.030573858	0.030573858	0.026169397	0	0	1_95405849
1550	3114	Sanju_urb	Sanju_nat	1	95405904	0	0.380952381	-0.038461538	0.038111804	0.2	0.040831594	0.97963357	0.698970004	-0.038461538	0.000689093	0.070707071	0.070707071	0.026169396	0	0	1_95405904
1551	3115	Sanju_urb	Sanju_nat	1	95406662	0	0.364583333	0.012872841	0.757088627	1.375	0.416985803	4.534027267	0.138302698	0.012872841	0.000688489	0.004293666	0.004293666	0.026169378	0	0	1_95406662
1552	3116	Sanju_urb	Sanju_nat	1	95407886	0	0.396329365	0.156638105	0.018612427	4.166666667	1.296545294	13.390285083	0.619788758	0.156638105	0.000687513	0.095839496	0.095839496	0.026169348	0	0	1_95407886
1553	3117	Sanju_urb	Sanju_nat	1	95413069	0	0.507936508	-0.009615385	0.611515749	1.32	0.468951718	3.715521094	0.120573931	-0.009615385	0.000683383	0.004329004	0.004329004	0.026169222	0	0	1_95413069
1554	3118	Sanju_urb	Sanju_nat	1	95413075	0	0.410714286	-0.030100334	0.568229399	0.656108597	0.199085701	2.1622773	0.183024271	-0.030100334	0.000683378	0.007549616	0.007549616	0.026169222	0	0	1_95413075
1555	3119	Sanju_urb	Sanju_nat	1	95413084	0	0.061507937	0.076923077	1	1.952380952	0.116220318	32.797977628	0.290564562	0.076923077	0.000683371	0.003491133	0.003491133	0.026169222	0	0	1_95413084
1556	3120	Sanju_urb	Sanju_nat	1	95413105	0	0.507440476	-0.00518836	0.437612745	1.588888889	0.559595668	4.511414302	0.201093528	-0.00518836	0.000683354	0.011886777	0.011886777	0.026169221	0	0	1_95413105
1557	3122	Sanju_urb	Sanju_nat	1	95413135	0	0.172619048	-0.018567639	1	0.95	0.159937718	5.642821532	0.022276395	-0.018567639	0.000683331	4.9759e-05	4.9759e-05	0.02616922	0	0	1_95413135
1558	3123	Sanju_urb	Sanju_nat	1	95413156	0	0.03125	0.384615385	0.34375	3.909090909	0.335692656	45.520780511	0.59207577	0.384615385	0.000683314	0.03030303	0.03030303	0.02616922	0	0	1_95413156
1559	3124	Sanju_urb	Sanju_nat	1	95413159	0	0.503472222	0.008715423	0.304369995	1.764705882	0.623044472	4.998337985	0.246672333	0.008715423	0.000683311	0.018019747	0.018019747	0.02616922	0	0	1_95413159
1560	3125	Sanju_urb	Sanju_nat	1	95413174	0	0.061507937	0.076923077	1	1.952380952	0.116220318	32.797977628	0.290564562	0.076923077	0.000683299	0.003491133	0.003491133	0.026169219	0	0	1_95413174
1561	3126	Sanju_urb	Sanju_nat	1	95413180	0	0.09077381	-0.018915511	1	0.952380952	0.081535995	11.124282884	0.021189299	-0.018915511	0.000683295	2.3656e-05	2.3656e-05	0.026169219	0	0	1_95413180
1562	3127	Sanju_urb	Sanju_nat	1	95413207	0	0.061507937	0.076923077	1	1.952380952	0.116220318	32.797977628	0.290564562	0.076923077	0.000683273	0.003491133	0.003491133	0.026169219	0	0	1_95413207
1563	3128	Sanju_urb	Sanju_nat	1	95413387	0	0.061507937	0.076923077	1	1.952380952	0.116220318	32.797977628	0.290564562	0.076923077	0.00068313	0.003491133	0.003491133	0.026169214	0	0	1_95413387
1564	3131	Sanju_urb	Sanju_nat	1	95413616	0	0.126553672	-0.065979657	1	0.555555556	0.054216788	5.69273811	0.255272505	-0.065979657	0.000682947	0.004186603	0.004186603	0.026169209	0	0	1_95413616
1565	3150	Sanju_urb	Sanju_nat	1	95549239	0	0.432046536	-0.032855577	0.251509476	0.45	0.127074826	1.593549301	0.346787486	-0.032855577	0.0005605	0.025389054	0.025389054	0.026162244	0	0	1_95549239
1566	3151	Sanju_urb	Sanju_nat	1	95549429	0	0.267857143	0.015384615	0.725716357	1.333333333	0.333455046	5.331386649	0.124938737	0.015384615	0.000560352	0.002597403	0.002597403	0.026162239	0	0	1_95549429
1567	3152	Sanju_urb	Sanju_nat	1	95553885	0	0.467757937	-0.019985317	0.412195937	0.551470588	0.179484367	1.694408349	0.258477645	-0.019985317	0.000556876	0.017081893	0.017081893	0.026162133	0	0	1_95553885
1568	3153	Sanju_urb	Sanju_nat	1	95555591	0	0.150713908	-0.082877818	0.647306553	0.428571429	0.044879906	4.092554668	0.367976785	-0.082877818	0.000555545	0.009186603	0.009186603	0.026162093	0	0	1_95555591
1569	3154	Sanju_urb	Sanju_nat	1	95555629	0	0.150204082	0.02	1	1.555555556	0.200757225	12.053130789	0.191885526	0.02	0.000555515	0.003623188	0.003623188	0.026162092	0	0	1_95555629
1570	3155	Sanju_urb	Sanju_nat	1	95557901	0	0.146329365	-0.157757497	0.155319055	0.275362319	0.031144609	2.434591733	0.56009549	-0.157757497	0.000553743	0.044390638	0.044390638	0.026162038	0	0	1_95557901
1571	3156	Sanju_urb	Sanju_nat	1	95560876	0	0.197916667	-0.133603239	0.085245994	0.195652174	0.022933943	1.669131767	0.708515322	-0.133603239	0.000551424	0.064327485	0.064327485	0.026161967	0	0	1_95560876
1572	3158	Sanju_urb	Sanju_nat	1	95569821	0	0.483630952	-0.016804734	0.793473067	0.840336134	0.289685169	2.437697524	0.075546961	-0.016804734	0.000544452	0.001602842	0.001602842	0.026161753	0	0	1_95569821
1573	3159	Sanju_urb	Sanju_nat	1	95569841	0	0.455314648	-0.021867344	0.154087476	0.367647059	0.104594086	1.292275352	0.434568904	-0.021867344	0.000544437	0.040904817	0.040904817	0.026161753	0	0	1_95569841
1574	3160	Sanju_urb	Sanju_nat	1	95658231	0	0.506214689	-0.010988643	0.79065666	1.235294118	0.43127327	3.538247472	0.091770373	-0.010988643	0.000475794	0.002584586	0.002584586	0.026159591	0	0	1_95658231
1575	3161	Sanju_urb	Sanju_nat	1	95658285	0	0.499092559	-0.012290149	0.791707343	1.166666667	0.400469775	3.398786112	0.06694679	-0.012290149	0.000475752	0.00137741	0.00137741	0.02615959	0	0	1_95658285
1576	3162	Sanju_urb	Sanju_nat	1	95658462	0	0.119047619	-0.061538462	1	0.619047619	0.060559378	6.328003457	0.208275942	-0.061538462	0.000475615	0.002597403	0.002597403	0.026159585	0	0	1_95658462
1577	3163	Sanju_urb	Sanju_nat	1	95697702	0	0.09077381	-0.180327869	0.545362903	0.434782609	0.045799629	4.127455215	0.361727836	-0.180327869	0.000445286	0.025761124	0.025761124	0.026158597	0	0	1_95697702
1578	3165	Sanju_urb	Sanju_nat	1	95698358	0	0.09077381	-0.180327869	0.545362903	0.434782609	0.045799629	4.127455215	0.361727836	-0.180327869	0.00044478	0.025761124	0.025761124	0.02615858	0	0	1_95698358
1579	3166	Sanju_urb	Sanju_nat	1	95698424	0	0.467757937	-0.019985317	0.784949733	0.758333333	0.254420214	2.260313502	0.120139854	-0.019985317	0.000444729	0.003860756	0.003860756	0.026158578	0	0	1_95698424
1580	3167	Sanju_urb	Sanju_nat	1	95804487	0	0.061507937	-0.191066998	0.541666667	0.594202899	0.058388699	6.047010679	0.226065234	-0.191066998	0.00036319	0.016897081	0.016897081	0.026155813	0	0	1_95804487
1581	3180	Sanju_urb	Sanju_nat	1	95844654	0	0.289186508	-0.003826362	1	1.111111111	0.286993814	4.301723042	0.045757491	-0.003826362	0.000332476	0.000363844	0.000363844	0.026154729	0	0	1_95844654
1582	3181	Sanju_urb	Sanju_nat	1	95851359	0	0.155367232	0.111037571	0.34585038	2.842105263	0.436478239	18.506220041	0.453640159	0.111037571	0.000327357	0.021313615	0.021313615	0.026154546	0	0	1_95851359
1583	3182	Sanju_urb	Sanju_nat	1	95862234	0	0.458333333	-0.018981019	0.789624739	0.84	0.280466402	2.515809366	0.075720714	-0.018981019	0.000319061	0.001517963	0.001517963	0.026154248	0	0	1_95862234
1584	3183	Sanju_urb	Sanju_nat	1	95867164	0	0.408805031	-0.00647342	0.0307372	0.179487179	0.035649328	0.903681765	0.745966567	-0.00647342	0.000315302	0.092669683	0.092669683	0.026154112	0	0	1_95867164
1585	3199	Sanju_urb	Sanju_nat	1	95894487	0	0.506081438	0.001676266	0.422667725	1.62962963	0.557759667	4.761356701	0.212088912	0.001676266	0.000294494	0.01294223	0.01294223	0.026153355	0	0	1_95894487
1586	3200	Sanju_urb	Sanju_nat	1	95894493	0	0.289186508	0.186172318	0.036977959	4.433333333	1.130871669	17.379907	0.646730386	0.186172318	0.00029449	0.078775998	0.078775998	0.026153355	0	0	1_95894493
1587	3201	Sanju_urb	Sanju_nat	1	95894517	0	0.203595981	-0.093105707	0.404752463	0.26984127	0.030326401	2.40102049	0.568891628	-0.093105707	0.000294472	0.02498229	0.02498229	0.026153354	0	0	1_95894517
1588	3202	Sanju_urb	Sanju_nat	1	95894526	0	0.146329365	-0.157757497	0.155319055	0.275362319	0.031144609	2.434591733	0.56009549	-0.157757497	0.000294465	0.044390638	0.044390638	0.026153354	0	0	1_95894526
1589	3203	Sanju_urb	Sanju_nat	1	95923794	0	0.304519774	-0.058288606	0.189437932	0.322222222	0.062837809	1.652303968	0.491844512	-0.058288606	0.000272221	0.03303122	0.03303122	0.026152532	0	0	1_95923794
1590	3204	Sanju_urb	Sanju_nat	1	95934190	0	0.328869048	-0.049773756	0.515111978	0.505263158	0.123407681	2.068678837	0.296482368	-0.049773756	0.000264332	0.014423485	0.014423485	0.026152237	0	0	1_95934190
1591	3205	Sanju_urb	Sanju_nat	1	95934294	0	0.093601269	0.165177399	0.546271814	3.9	0.333102696	45.661593788	0.591064607	0.165177399	0.000264253	0.021597329	0.021597329	0.026152234	0	0	1_95934294
1592	3243	Sanju_urb	Sanju_nat	1	96013038	0	0.509049774	0.017777778	0.152088633	2.533333333	0.769854027	8.3363567	0.403692338	0.017777778	0.000204686	0.046100218	0.046100218	0.026149952	0	0	1_96013038
1593	3244	Sanju_urb	Sanju_nat	1	96013057	0	0.171208945	-0.081632653	0.654571843	0.470588235	0.048669726	4.550123971	0.327358934	-0.081632653	0.000204672	0.008163265	0.008163265	0.026149951	0	0	1_96013057
1594	3245	Sanju_urb	Sanju_nat	1	96013063	0	0.237556561	-0.114285714	0.045166767	0.184210526	0.021265807	1.595684492	0.734685557	-0.114285714	0.000204667	0.082352941	0.082352941	0.026149951	0	0	1_96013063
1595	3260	Sanju_urb	Sanju_nat	1	96674724	0	0.172619048	-0.092838196	0.419334485	0.352380952	0.038546621	3.221354642	0.452987575	-0.092838196	-0.000283131	0.014380256	0.014380256	0.026126899	0	0	1_96674724
1596	3261	Sanju_urb	Sanju_nat	1	96679568	0	0.296668429	-0.070243366	0.078934683	0.142857143	0.016977367	1.202080562	0.84509804	-0.070243366	-0.000286623	0.065629558	0.065629558	0.026126701	0	0	1_96679568
1597	3262	Sanju_urb	Sanju_nat	1	96680558	0	0.252247488	0.102038997	0.259062507	2.647058824	0.629826349	11.1251624	0.422763592	0.102038997	-0.000287336	0.029883743	0.029883743	0.026126661	0	0	1_96680558
1598	3263	Sanju_urb	Sanju_nat	1	96680600	0	0.119047619	-0.169230769	0.289474264	0.339130435	0.03727575	3.085369217	0.469633233	-0.169230769	-0.000287367	0.034920635	0.034920635	0.026126659	0	0	1_96680600
1599	3264	Sanju_urb	Sanju_nat	1	96682392	0	0.317292438	-0.04743818	0.512295092	0.543859649	0.130671477	2.263564508	0.264513162	-0.04743818	-0.000288658	0.011522727	0.011522727	0.026126586	0	0	1_96682392
1600	3266	Sanju_urb	Sanju_nat	1	96686780	0	0.03125	-0.201465201	1	0.913043478	0.078494829	10.620424364	0.039508541	-0.201465201	-0.00029182	0.008314437	0.008314437	0.026126406	0	0	1_96686780
1601	3267	Sanju_urb	Sanju_nat	1	96687150	0	0.328869048	0.340062652	0.000613429	10.833333333	2.55807123	45.878750255	1.034762106	0.340062652	-0.000292086	0.204560146	0.204560146	0.02612639	0	0	1_96687150
1602	3268	Sanju_urb	Sanju_nat	1	96709120	0	0.252247488	0.188305993	0.05702919	4.625	1.026931643	20.829648353	0.665111737	0.188305993	-0.000307903	0.07212693	0.07212693	0.026125484	0	0	1_96709120
1603	3269	Sanju_urb	Sanju_nat	1	96710158	0	0.397740113	-0.021233599	1	0.878787879	0.257571629	2.998265526	0.056115942	-0.021233599	-0.00030865	0.000710227	0.000710227	0.026125441	0	0	1_96710158
1604	3270	Sanju_urb	Sanju_nat	1	96712899	0	0.252247488	0.143758465	0.133015089	3.166666667	0.747072967	13.422755502	0.500602351	0.143758465	-0.000310621	0.042178297	0.042178297	0.026125327	0	0	1_96712899
1605	3272	Sanju_urb	Sanju_nat	1	96714307	0	0.146329365	-0.082659713	0.652190199	0.452380952	0.047432244	4.314544514	0.344495689	-0.082659713	-0.000311634	0.007762859	0.007762859	0.026125268	0	0	1_96714307
1606	3273	Sanju_urb	Sanju_nat	1	96714439	0	0.222222222	0.076923077	0.43025055	2.111111111	0.473367498	9.415074207	0.324511092	0.076923077	-0.000311729	0.01546073	0.01546073	0.026125263	0	0	1_96714439
1607	3274	Sanju_urb	Sanju_nat	1	96799715	0	0.432046536	-0.023353878	0.153996191	0.37037037	0.105224339	1.303635759	0.431363764	-0.023353878	-0.000372892	0.040196951	0.040196951	0.02612164	0	0	1_96799715
1608	3275	Sanju_urb	Sanju_nat	1	96799893	0	0.424107143	-0.029959514	0.164820193	0.4	0.114158338	1.4015621	0.397940009	-0.029959514	-0.000373019	0.033219412	0.033219412	0.026121633	0	0	1_96799893
1609	3276	Sanju_urb	Sanju_nat	1	96799988	0	0.465362242	-0.01173006	0.167451828	0.397923875	0.122538361	1.292194619	0.400200002	-0.01173006	-0.000373087	0.039096074	0.039096074	0.026121628	0	0	1_96799988
1610	3277	Sanju_urb	Sanju_nat	1	96799995	0	0.444209413	-0.024280533	0.270059985	0.490196078	0.149885562	1.603171062	0.309630167	-0.024280533	-0.000373092	0.022862554	0.022862554	0.026121628	0	0	1_96799995
1611	3278	Sanju_urb	Sanju_nat	1	96799997	0	0.467532468	-0.017276423	0.255534763	0.466666667	0.139195158	1.564549951	0.330993219	-0.017276423	-0.000373093	0.027777778	0.027777778	0.026121628	0	0	1_96799997
1612	3279	Sanju_urb	Sanju_nat	1	96800103	0	0.507440476	0.030904579	0.114403701	2.573529412	0.88716083	7.465448667	0.410529136	0.030904579	-0.000373169	0.048448456	0.048448456	0.026121623	0	0	1_96800103
1613	3280	Sanju_urb	Sanju_nat	1	96800114	0	0.507440476	0.009248816	0.194796554	2.118421053	0.733864663	6.115170796	0.326012284	0.009248816	-0.000373177	0.030573858	0.030573858	0.026121623	0	0	1_96800114
1614	3281	Sanju_urb	Sanju_nat	1	96803719	0	0.172619048	-0.018567639	1	0.95	0.159937718	5.642821532	0.022276395	-0.018567639	-0.000375756	4.9759e-05	4.9759e-05	0.026121466	0	0	1_96803719
1615	3282	Sanju_urb	Sanju_nat	1	96806371	0	0.507440476	-0.012406948	0.796045768	0.833333333	0.296174362	2.344714914	0.079181246	-0.012406948	-0.000377652	0.001866169	0.001866169	0.026121351	0	0	1_96806371
1616	3283	Sanju_urb	Sanju_nat	1	96807494	0	0.09077381	0.182849937	0.269825269	4.1	0.350527081	47.956351701	0.612783857	0.182849937	-0.000378455	0.022733187	0.022733187	0.026121302	0	0	1_96807494
1617	3284	Sanju_urb	Sanju_nat	1	96809336	0	0.495535714	-0.014553015	0.597688092	0.691729323	0.239629278	1.996790464	0.160063814	-0.014553015	-0.000379772	0.007284341	0.007284341	0.026121222	0	0	1_96809336
1618	3285	Sanju_urb	Sanju_nat	1	96810220	0	0.30952381	0.023668639	0.737108904	1.470588235	0.406580972	5.31906288	0.167491087	0.023668639	-0.000380404	0.005439005	0.005439005	0.026121183	0	0	1_96810220
1619	3287	Sanju_urb	Sanju_nat	1	96844668	0	0.506081438	0.001676266	0.277735311	2.042857143	0.679697296	6.139888048	0.310237997	0.001676266	-0.000405003	0.026516395	0.026516395	0.026119669	0	0	1_96844668
1620	3301	Sanju_urb	Sanju_nat	1	107626872	0	0.459830867	0.059688305	0.283919453	2.555555556	0.649976507	10.047846543	0.407485327	0.059688305	0.10999111	0.042241379	0.042241379	0.116372641	0	0	1_107626872
1621	3304	Sanju_urb	Sanju_nat	1	107627088	0	0.061507937	-0.191066998	0.541666667	0.594202899	0.058388699	6.047010679	0.226065234	-0.191066998	0.109997136	0.016897081	0.016897081	0.116377417	0	0	1_107627088
1622	3310	Sanju_urb	Sanju_nat	1	108070941	0	0.172619048	-0.092838196	0.419334485	0.352380952	0.038546621	3.221354642	0.452987575	-0.092838196	0.122103188	0.014380256	0.014380256	0.12592591	0	0	1_108070941
1623	3311	Sanju_urb	Sanju_nat	1	108070961	0	0.172619048	-0.092838196	0.419334485	0.352380952	0.038546621	3.221354642	0.452987575	-0.092838196	0.122103694	0.014380256	0.014380256	0.125926311	0	0	1_108070961
1624	3312	Sanju_urb	Sanju_nat	1	108070968	0	0.172619048	-0.092838196	0.419334485	0.352380952	0.038546621	3.221354642	0.452987575	-0.092838196	0.122103871	0.014380256	0.014380256	0.125926452	0	0	1_108070968
1625	3313	Sanju_urb	Sanju_nat	1	108074668	0	0.282485876	0.167917526	0.069779987	3.857142857	0.943810783	15.763277232	0.586265724	0.167917526	0.122197416	0.064	0.064	0.126000656	0	0	1_108074668
1626	3314	Sanju_urb	Sanju_nat	1	108074677	0	0.067755596	0.074468085	1	1.947368421	0.115320361	32.884425086	0.289448123	0.074468085	0.122197643	0.003806391	0.003806391	0.126000836	0	0	1_108074677
1627	3316	Sanju_urb	Sanju_nat	1	112558851	0	0.493647913	0.010951189	0.405305582	1.714285714	0.572513015	5.133115638	0.234083206	0.010951189	0.177599288	0.016124871	0.016124871	0.168614626	0	0	1_112558851
1628	3317	Sanju_urb	Sanju_nat	1	112560702	0	0.033333333	-0.206185567	1	0.952380952	0.081535995	11.124282884	0.021189299	-0.206185567	0.177603262	0.008474576	0.008474576	0.168616744	0	0	1_112560702
1629	3318	Sanju_urb	Sanju_nat	1	112560746	0	0.146329365	0.017470665	1	1.3	0.200628044	8.423548205	0.113943352	0.017470665	0.177603356	0.001188642	0.001188642	0.168616795	0	0	1_112560746
1630	3320	Sanju_urb	Sanju_nat	1	112562678	0	0.197916667	-0.096587623	0.406202683	0.285714286	0.032156462	2.538608042	0.544068044	-0.096587623	0.177607496	0.021970511	0.021970511	0.168618999	0	0	1_112562678
1631	3322	Sanju_urb	Sanju_nat	1	112565179	0	0.30952381	-0.017751479	1	0.944444444	0.249961626	3.56844898	0.024823584	-0.017751479	0.177612844	0.000111	0.000111	0.168621844	0	0	1_112565179
1632	3323	Sanju_urb	Sanju_nat	1	112565550	0	0.421657592	0.060728158	0.148831438	2.423076923	0.76152031	7.709973983	0.384367201	0.060728158	0.177613636	0.039679434	0.039679434	0.168622265	0	0	1_112565550
1633	3326	Sanju_urb	Sanju_nat	1	112566195	0	0.380952381	0.076923077	0.223282593	2.428571429	0.760606128	7.754288279	0.385350881	0.076923077	0.177615013	0.036075036	0.036075036	0.168622997	0	0	1_112566195
1634	3327	Sanju_urb	Sanju_nat	1	112569675	0	0.380952381	0.033653846	0.378942736	1.711111111	0.535817649	5.464361323	0.233278211	0.033653846	0.177622428	0.012987013	0.012987013	0.168626931	0	0	1_112569675
1635	3328	Sanju_urb	Sanju_nat	1	112569684	0	0.328869048	0.00591716	0.751713965	1.25	0.354583756	4.406575243	0.096910013	0.00591716	0.177622447	0.001887002	0.001887002	0.168626941	0	0	1_112569684
1636	3329	Sanju_urb	Sanju_nat	1	112573122	0	0.061507937	0.076923077	1	1.952380952	0.116220318	32.797977628	0.290564562	0.076923077	0.177629749	0.003491133	0.003491133	0.168630808	0	0	1_112573122
1637	3330	Sanju_urb	Sanju_nat	1	112573192	0	0.177683765	-0.024280533	1	0.9	0.151281419	5.354259659	0.045757491	-0.024280533	0.177629897	0.00021645	0.00021645	0.168630886	0	0	1_112573192
1638	3331	Sanju_urb	Sanju_nat	1	112573225	0	0.119047619	-0.061538462	1	0.619047619	0.060559378	6.328003457	0.208275942	-0.061538462	0.177629967	0.002597403	0.002597403	0.168630923	0	0	1_112573225
1639	3332	Sanju_urb	Sanju_nat	1	112573226	0	0.119047619	-0.061538462	1	0.619047619	0.060559378	6.328003457	0.208275942	-0.061538462	0.177629969	0.002597403	0.002597403	0.168630924	0	0	1_112573226
1640	3334	Sanju_urb	Sanju_nat	1	112573302	0	0.404547858	-0.037208261	0.543882138	0.557692308	0.155662404	1.998046431	0.253605346	-0.037208261	0.17763013	0.013171491	0.013171491	0.168631009	0	0	1_112573302
1641	3335	Sanju_urb	Sanju_nat	1	112723151	0	0.034482759	-0.178861789	1	0.782608696	0.067072738	9.131524757	0.106455331	-0.178861789	0.177926057	0.010721248	0.010721248	0.168779824	0	0	1_112723151
1642	3336	Sanju_urb	Sanju_nat	1	112723659	0	0.333938294	-0.043402515	0.34232314	0.473684211	0.11308201	1.98419475	0.324511092	-0.043402515	0.177926987	0.018527668	0.018527668	0.168780263	0	0	1_112723659
1643	3338	Sanju_urb	Sanju_nat	1	112723816	0	0.14479638	0.033527697	1	1.666666667	0.215578273	12.885239961	0.22184875	0.033527697	0.177927274	0.0046875	0.0046875	0.168780399	0	0	1_112723816
1644	3340	Sanju_urb	Sanju_nat	1	113353856	0	0.507667901	0.150515167	0.000519562	8.357142857	2.362681354	29.560413051	0.922057826	0.150515167	0.178710684	0.20092803	0.20092803	0.168997901	0	0	1_113353856
1645	3353	Sanju_urb	Sanju_nat	1	113468810	0	0.483630952	0.399763314	5.13e-07	22.5	5.811624727	87.109891595	1.352182518	0.399763314	0.178776573	0.402268842	0.402268842	0.168969069	0	0	1_113468810
1646	3354	Sanju_urb	Sanju_nat	1	113468882	0	0.041666667	-0.214723926	1	1.133333333	0.095271705	13.481908799	0.054357662	-0.214723926	0.178776607	0.008760951	0.008760951	0.168969044	0	0	1_113468882
1647	3356	Sanju_urb	Sanju_nat	1	113476230	0	0.389212057	0.247763729	0.00216322	7	1.994317009	24.56981502	0.84509804	0.247763729	0.178780035	0.168138587	0.168138587	0.168966503	0	0	1_113476230
1648	3357	Sanju_urb	Sanju_nat	1	113476235	0	0.479128857	0.11414791	0.020539536	4.142857143	1.279873976	13.410121335	0.617299958	0.11414791	0.178780038	0.102700617	0.102700617	0.168966501	0	0	1_113476235
1649	3358	Sanju_urb	Sanju_nat	1	113497775	0	0.408805031	0.359563808	0.00023256	12.571428571	3.079723707	51.316556725	1.099384632	0.359563808	0.17878955	0.276923077	0.276923077	0.16895857	0	0	1_113497775
1650	3359	Sanju_urb	Sanju_nat	1	113497793	0	0.397740113	-0.012142301	0.032001579	0.171428571	0.03474813	0.845736311	0.765916794	-0.012142301	0.178789557	0.091452806	0.091452806	0.168958563	0	0	1_113497793
1651	3393	Sanju_urb	Sanju_nat	1	115776853	0	0.092915215	-0.003496503	1	1.352941176	0.078899123	23.199875361	0.131278915	-0.003496503	0.174870651	0.001041667	0.001041667	0.163783783	0	0	1_115776853
1652	3394	Sanju_urb	Sanju_nat	1	115776876	0	0.470383275	-0.015885349	0.754009252	1.272727273	0.356658534	4.541696211	0.104735351	-0.015885349	0.174870574	0.003292181	0.003292181	0.163783697	0	0	1_115776876
1653	3395	Sanju_urb	Sanju_nat	1	115776883	0	0.092915215	-0.003496503	1	1.352941176	0.078899123	23.199875361	0.131278915	-0.003496503	0.17487055	0.001041667	0.001041667	0.163783671	0	0	1_115776883
1654	3396	Sanju_urb	Sanju_nat	1	116785483	0	0.48079096	0.472229421	1.62e-07	29.7	7.073679218	124.700311233	1.472756449	0.472229421	0.170334569	0.46311404	0.46311404	0.159029307	0	0	1_116785483
1655	3397	Sanju_urb	Sanju_nat	1	116806424	0	0.389212057	0.329086569	0.000465057	10.8	2.853667322	40.87372032	1.033423755	0.329086569	0.170199794	0.237252964	0.237252964	0.158905255	0	0	1_116806424
1656	3398	Sanju_urb	Sanju_nat	1	116806450	0	0.397740113	0.310881838	0.000497297	10.2	2.688787816	38.694016462	1.008600172	0.310881838	0.170199664	0.230100043	0.230100043	0.158905121	0	0	1_116806450
1657	3400	Sanju_urb	Sanju_nat	1	116807879	0	0.298701299	-0.037009544	0.734966759	0.731092437	0.166571679	3.208805693	0.136027709	-0.037009544	0.170192476	0.003091787	0.003091787	0.158897771	0	0	1_116807879
1658	3401	Sanju_urb	Sanju_nat	1	116813879	0	0.495535714	-0.007161007	0.792194262	1.225490196	0.432669772	3.471068045	0.088309841	-0.007161007	0.170155057	0.002292336	0.002292336	0.158860806	0	0	1_116813879
1659	3402	Sanju_urb	Sanju_nat	1	116817254	0	0.215970962	0.295513327	0.009500692	13.125	1.457029706	118.230688261	1.118099312	0.295513327	0.170116677	0.13310981	0.13310981	0.15883172	0	0	1_116817254
1660	3403	Sanju_urb	Sanju_nat	1	116834106	0	0.397740113	0.014776377	0.002772358	0.073015873	0.008861604	0.601619932	1.136582718	0.014776377	0.170031212	0.144872771	0.144872771	0.158744518	0	0	1_116834106
1661	3404	Sanju_urb	Sanju_nat	1	116834112	0	0.065536723	0.052462527	1	1.761904762	0.104693699	29.651339369	0.245982429	0.052462527	0.170031182	0.002639828	0.002639828	0.158744487	0	0	1_116834112
1662	3406	Sanju_urb	Sanju_nat	1	116836951	0	0.282485876	0.416316916	0.000259286	25.615384615	2.952607728	222.226583928	1.408500881	0.416316916	0.170016743	0.244976077	0.244976077	0.158729763	0	0	1_116836951
1663	3407	Sanju_urb	Sanju_nat	1	116843017	0	0.061507937	0.076923077	1	1.952380952	0.116220318	32.797977628	0.290564562	0.076923077	0.169985854	0.003491133	0.003491133	0.15869827	0	0	1_116843017
1664	3408	Sanju_urb	Sanju_nat	1	116843137	0	0.447916667	0.425504728	1.618e-06	19.733333333	5.251342991	74.153306137	1.295200452	0.425504728	0.169985243	0.378540987	0.378540987	0.158697647	0	0	1_116843137
1665	3409	Sanju_urb	Sanju_nat	1	116843141	0	0.447916667	0.425504728	1.618e-06	19.733333333	5.251342991	74.153306137	1.295200452	0.425504728	0.169985222	0.378540987	0.378540987	0.158697626	0	0	1_116843141
1666	3410	Sanju_urb	Sanju_nat	1	116843217	0	0.476190476	0.446153846	1.58e-07	27	6.752464672	107.960579637	1.431363764	0.446153846	0.169984835	0.438961039	0.438961039	0.158697231	0	0	1_116843217
1667	3411	Sanju_urb	Sanju_nat	1	116843349	0	0.424107143	0.358704453	3.3485e-05	12.95	3.617039427	46.364576161	1.112269768	0.358704453	0.169984162	0.289212931	0.289212931	0.158696545	0	0	1_116843349
1668	3412	Sanju_urb	Sanju_nat	1	116843382	0	0.476190476	0.446153846	1.58e-07	27	6.752464672	107.960579637	1.431363764	0.446153846	0.169983994	0.438961039	0.438961039	0.158696374	0	0	1_116843382
1669	3415	Sanju_urb	Sanju_nat	1	116843508	0	0.447916667	0.425504728	1.618e-06	19.733333333	5.251342991	74.153306137	1.295200452	0.425504728	0.169983352	0.378540987	0.378540987	0.158695719	0	0	1_116843508
1670	3416	Sanju_urb	Sanju_nat	1	116843585	0	0.222222222	0.274725275	0.016204639	7.5	1.36722718	41.141663094	0.875061263	0.274725275	0.169982959	0.104514533	0.104514533	0.158695319	0	0	1_116843585
1671	3417	Sanju_urb	Sanju_nat	1	116843599	0	0.490079365	0.357209592	1.783e-06	19.125	5.061722922	72.261091848	1.281601444	0.357209592	0.169982888	0.368491158	0.368491158	0.158695246	0	0	1_116843599
1672	3418	Sanju_urb	Sanju_nat	1	116843673	0	0.458333333	0.376623377	5.161e-06	16	4.467882615	57.297834803	1.204119983	0.376623377	0.169982511	0.341541575	0.341541575	0.158694862	0	0	1_116843673
1673	3419	Sanju_urb	Sanju_nat	1	116843680	0	0.061507937	-0.191066998	0.541666667	0.594202899	0.058388699	6.047010679	0.226065234	-0.191066998	0.169982475	0.016897081	0.016897081	0.158694825	0	0	1_116843680
1674	3420	Sanju_urb	Sanju_nat	1	116843743	0	0.462711864	0.358468619	1.0892e-05	17.5	4.420296145	69.282688304	1.243038049	0.358468619	0.169982154	0.344729345	0.344729345	0.158694498	0	0	1_116843743
1675	3421	Sanju_urb	Sanju_nat	1	116845482	0	0.252247488	0.354989857	0.00355917	10.769230769	1.984169273	58.450825207	1.032184683	0.354989857	0.169973287	0.161016272	0.161016272	0.15868546	0	0	1_116845482
1676	3422	Sanju_urb	Sanju_nat	1	116846139	0	0.363841808	0.246678282	0.003679634	7.083333333	1.867213761	26.870844765	0.85023768	0.246678282	0.169969936	0.158370234	0.158370234	0.158682045	0	0	1_116846139
1677	3423	Sanju_urb	Sanju_nat	1	116846166	0	0.508474576	0.052462527	0.037291138	3.285714286	1.084820642	9.951800279	0.516629796	0.052462527	0.169969798	0.076555024	0.076555024	0.158681904	0	0	1_116846166
1678	3425	Sanju_urb	Sanju_nat	1	116849495	0	0.49973559	0.305270595	9.459e-06	15.5	4.16869839	57.631897899	1.190331698	0.305270595	0.169952809	0.327662338	0.327662338	0.15866459	0	0	1_116849495
1679	3426	Sanju_urb	Sanju_nat	1	116849507	0	0.495535714	0.318087318	4.191e-06	16.5	4.450368274	61.174712569	1.217483944	0.318087318	0.169952748	0.337311337	0.337311337	0.158664528	0	0	1_116849507
1680	3427	Sanju_urb	Sanju_nat	1	116849540	0	0.424107143	0.358704453	3.3485e-05	12.95	3.617039427	46.364576161	1.112269768	0.358704453	0.169952579	0.289212931	0.289212931	0.158664356	0	0	1_116849540
1681	3428	Sanju_urb	Sanju_nat	1	116852437	0	0.16031458	-0.122937348	0.145493043	0.231884058	0.026113348	2.059108518	0.634729108	-0.122937348	0.169937781	0.057651992	0.057651992	0.158649278	0	0	1_116852437
1682	3430	Sanju_urb	Sanju_nat	1	116852488	0	0.505952381	0.218099548	6.2097e-05	11.25	3.148061923	40.203307018	1.051152522	0.218099548	0.169937521	0.25683728	0.25683728	0.158649013	0	0	1_116852488
1683	3431	Sanju_urb	Sanju_nat	1	116854008	0	0.505952381	0.163800905	0.00015588	11.4	2.892373286	44.93195972	1.056904851	0.163800905	0.169929751	0.232391138	0.232391138	0.158641098	0	0	1_116854008
1684	3433	Sanju_urb	Sanju_nat	1	116854037	0	0.505952381	0.163800905	0.00015588	11.4	2.892373286	44.93195972	1.056904851	0.163800905	0.169929603	0.232391138	0.232391138	0.158640946	0	0	1_116854037
1685	3434	Sanju_urb	Sanju_nat	1	116854040	0	0.505952381	0.163800905	0.00015588	11.4	2.892373286	44.93195972	1.056904851	0.163800905	0.169929588	0.232391138	0.232391138	0.158640931	0	0	1_116854040
1686	3436	Sanju_urb	Sanju_nat	1	116854193	0	0.503472222	0.139674119	0.000226157	10.291666667	2.621231496	40.4078781	1.012485712	0.139674119	0.169928806	0.212095622	0.212095622	0.158640134	0	0	1_116854193
1687	3437	Sanju_urb	Sanju_nat	1	116857544	0	0.488135593	0.26302641	2.9e-07	38.333333333	4.684792214	313.662672176	1.583576586	0.26302641	0.169911665	0.385964912	0.385964912	0.158622674	0	0	1_116857544
1688	3438	Sanju_urb	Sanju_nat	1	116859933	0	0.467757937	0.49685945	4.4e-08	33.3	7.966008744	139.20270936	1.522444234	0.49685945	0.169899435	0.478940289	0.478940289	0.158610218	0	0	1_116859933
1689	3439	Sanju_urb	Sanju_nat	1	116859960	0	0.490079365	0.357209592	1.783e-06	19.125	5.061722922	72.261091848	1.281601444	0.357209592	0.169899297	0.368491158	0.368491158	0.158610077	0	0	1_116859960
1690	3440	Sanju_urb	Sanju_nat	1	116859995	0	0.474352195	0.464440619	1.03e-07	34	7.577614554	152.554605637	1.531478917	0.464440619	0.169899118	0.468275203	0.468275203	0.158609894	0	0	1_116859995
1691	3441	Sanju_urb	Sanju_nat	1	116860025	0	0.483630952	0.399763314	5.13e-07	22.5	5.811624727	87.109891595	1.352182518	0.399763314	0.169898964	0.402268842	0.402268842	0.158609738	0	0	1_116860025
1692	3442	Sanju_urb	Sanju_nat	1	116863789	0	0.380952381	-0.024038462	0.006173178	0.085714286	0.010464046	0.702112606	1.06694679	-0.024038462	0.169879678	0.116883117	0.116883117	0.158590099	0	0	1_116863789
1693	3443	Sanju_urb	Sanju_nat	1	116865040	0	0.267857143	0.152136752	0.079734106	3.5625	0.884224467	14.353149824	0.551754873	0.152136752	0.169873264	0.053904121	0.053904121	0.158583568	0	0	1_116865040
1694	3444	Sanju_urb	Sanju_nat	1	116865061	0	0.30952381	0.142011834	0.08903074	3.453333333	0.945850146	12.608245778	0.538238501	0.142011834	0.169873156	0.058719059	0.058719059	0.158583458	0	0	1_116865061
1695	3445	Sanju_urb	Sanju_nat	1	116866208	0	0.495535714	0.318087318	4.191e-06	16.5	4.450368274	61.174712569	1.217483944	0.318087318	0.169867273	0.337311337	0.337311337	0.158577468	0	0	1_116866208
1696	3446	Sanju_urb	Sanju_nat	1	116866238	0	0.467757937	0.332408842	1.775e-05	13.333333333	3.856393169	46.099495039	1.124938737	0.332408842	0.169867119	0.307946913	0.307946913	0.158577311	0	0	1_116866238
1697	3447	Sanju_urb	Sanju_nat	1	116866430	0	0.489159175	0.387309327	1.239e-06	21.214285714	5.466096845	82.334055022	1.326628414	0.387309327	0.169866134	0.39355774	0.39355774	0.158576309	0	0	1_116866430
1698	3448	Sanju_urb	Sanju_nat	1	116870296	0	0.467757937	0.097479403	9.479e-05	23.1	2.841426086	187.796544357	1.36361198	0.097479403	0.16984629	0.224213044	0.224213044	0.158556108	0	0	1_116870296
1699	3449	Sanju_urb	Sanju_nat	1	116872019	0	0.507667901	0.010233267	0.289466231	1.954248366	0.679703985	5.618749866	0.290979758	0.010233267	0.169837439	0.025232008	0.025232008	0.158547099	0	0	1_116872019
1700	3450	Sanju_urb	Sanju_nat	1	116872022	0	0.228450555	0.255293622	0.019324982	7.125	1.296939487	39.142631953	0.852784869	0.255293622	0.169837423	0.101052189	0.101052189	0.158547083	0	0	1_116872022
1701	3451	Sanju_urb	Sanju_nat	1	116872061	0	0.222222222	0.274725275	0.016204639	7.5	1.36722718	41.141663094	0.875061263	0.274725275	0.169837223	0.104514533	0.104514533	0.158546879	0	0	1_116872061
1702	3452	Sanju_urb	Sanju_nat	1	116872067	0	0.150713908	0.271518559	0.049286648	8.666666667	0.903106668	83.169700552	0.937852093	0.271518559	0.169837192	0.075933014	0.075933014	0.158546848	0	0	1_116872067
1703	3454	Sanju_urb	Sanju_nat	1	116872091	0	0.228450555	0.255293622	0.019324982	7.125	1.296939487	39.142631953	0.852784869	0.255293622	0.169837069	0.101052189	0.101052189	0.158546722	0	0	1_116872091
1704	3455	Sanju_urb	Sanju_nat	1	116873171	0	0.507936508	0.163461538	0.000256774	9	2.555094148	31.701375885	0.954242509	0.163461538	0.169831519	0.212121212	0.212121212	0.158541073	0	0	1_116873171
1705	3456	Sanju_urb	Sanju_nat	1	116874117	0	0.5	0.282051282	1.2247e-05	14.4	3.942595947	52.594788511	1.158362492	0.282051282	0.169826656	0.308458737	0.308458737	0.158536124	0	0	1_116874117
1706	3457	Sanju_urb	Sanju_nat	1	116874126	0	0.5	0.282051282	1.2247e-05	14.4	3.942595947	52.594788511	1.158362492	0.282051282	0.169826609	0.308458737	0.308458737	0.158536077	0	0	1_116874126
1707	3458	Sanju_urb	Sanju_nat	1	116874132	0	0.5	0.282051282	1.2247e-05	14.4	3.942595947	52.594788511	1.158362492	0.282051282	0.169826578	0.308458737	0.308458737	0.158536046	0	0	1_116874132
1708	3459	Sanju_urb	Sanju_nat	1	116874141	0	0.30952381	0.142011834	0.08903074	3.453333333	0.945850146	12.608245778	0.538238501	0.142011834	0.169826532	0.058719059	0.058719059	0.158535999	0	0	1_116874141
1709	3460	Sanju_urb	Sanju_nat	1	117198754	0	0.267857143	-0.094017094	0.011674032	0.130434783	0.015730873	1.081518621	0.884606581	-0.094017094	0.167889138	0.097001764	0.097001764	0.156657223	0	0	1_117198754
1710	3461	Sanju_urb	Sanju_nat	1	117202737	0	0.474352195	0.484955346	8.3e-08	31.5	7.519813286	131.951414511	1.498310554	0.484955346	0.167866266	0.471394547	0.471394547	0.156634508	0	0	1_117202737
1711	3462	Sanju_urb	Sanju_nat	1	117202764	0	0.483630952	0.399763314	5.13e-07	22.5	5.811624727	87.109891595	1.352182518	0.399763314	0.16786611	0.402268842	0.402268842	0.156634353	0	0	1_117202764
1712	3528	Sanju_urb	Sanju_nat	1	117571748	0	0.511627907	0.050200803	0.071331081	3.4	0.925622117	12.488897777	0.531478917	0.050200803	0.165488532	0.080357143	0.080357143	0.154276867	0	0	1_117571748
1713	3529	Sanju_urb	Sanju_nat	1	117574901	0	0.257162823	0.130116367	0.13017069	3.444444444	0.724897766	16.36671829	0.537119184	0.130116367	0.165468338	0.048353581	0.048353581	0.154257174	0	0	1_117574901
1714	3530	Sanju_urb	Sanju_nat	1	117574922	0	0.290381125	0.040069686	0.480571204	1.823529412	0.461746363	7.201485018	0.260912772	0.040069686	0.165468203	0.01288931	0.01288931	0.154257043	0	0	1_117574922
1715	3531	Sanju_urb	Sanju_nat	1	117574949	0	0.408805031	0.071699273	0.20737529	2.571428571	0.758226333	8.720674306	0.410174465	0.071699273	0.16546803	0.043800905	0.043800905	0.154256874	0	0	1_117574949
1716	3532	Sanju_urb	Sanju_nat	1	117575908	0	0.065536723	-0.176253415	0.527683616	0.536231884	0.052577393	5.468978479	0.270647367	-0.176253415	0.165461885	0.019963702	0.019963702	0.154250882	0	0	1_117575908
1717	3533	Sanju_urb	Sanju_nat	1	117578530	0	0.35536753	-0.028136469	1	0.8	0.216798054	2.952056018	0.096910013	-0.028136469	0.165445077	0.001814059	0.001814059	0.154234494	0	0	1_117578530
1718	3534	Sanju_urb	Sanju_nat	1	117578533	0	0.266787659	-0.019973947	1	0.941176471	0.208832455	4.241740814	0.026328939	-0.019973947	0.165445058	0.000107411	0.000107411	0.154234475	0	0	1_117578533
1719	3535	Sanju_urb	Sanju_nat	1	117578554	0	0.034482759	0.382978723	0.344827586	3.9	0.333102696	45.661593788	0.591064607	0.382978723	0.165444923	0.033333333	0.033333333	0.154234344	0	0	1_117578554
1720	3536	Sanju_urb	Sanju_nat	1	117578563	0	0.372655777	-0.03371097	0.75082843	0.7	0.188459608	2.600026631	0.15490196	-0.03371097	0.165444866	0.004921394	0.004921394	0.154234287	0	0	1_117578563
1721	3537	Sanju_urb	Sanju_nat	1	117582007	0	0.215970962	0.030395137	0.6828161	1.5	0.300971112	7.47580054	0.176091259	0.030395137	0.165422773	0.004260652	0.004260652	0.154212749	0	0	1_117582007
1722	3539	Sanju_urb	Sanju_nat	1	118085754	0	0.061507937	-0.191066998	0.541666667	0.594202899	0.058388699	6.047010679	0.226065234	-0.191066998	0.161751871	0.016897081	0.016897081	0.150695742	0	0	1_118085754
1723	3541	Sanju_urb	Sanju_nat	1	118090492	0	0.172619048	-0.145888594	0.085714987	0.229813665	0.026529977	1.990741315	0.638624152	-0.145888594	0.161717392	0.054187192	0.054187192	0.150662915	0	0	1_118090492
1724	3543	Sanju_urb	Sanju_nat	1	118106752	0	0.197916667	0.032967033	0.683678065	1.5	0.304344423	7.392939814	0.176091259	0.032967033	0.161598813	0.003916718	0.003916718	0.150550069	0	0	1_118106752
1725	3544	Sanju_urb	Sanju_nat	1	118106836	0	0.03125	0.384615385	0.34375	3.909090909	0.335692656	45.520780511	0.59207577	0.384615385	0.1615982	0.03030303	0.03030303	0.150549485	0	0	1_118106836
1726	3545	Sanju_urb	Sanju_nat	1	118110935	0	0.410714286	-0.016722408	1	0.9375	0.296067621	2.968599694	0.028028724	-0.016722408	0.161568244	0.000188218	0.000188218	0.15052099	0	0	1_118110935
1727	3546	Sanju_urb	Sanju_nat	1	118110980	0	0.410714286	-0.016722408	1	0.9375	0.296067621	2.968599694	0.028028724	-0.016722408	0.161567915	0.000188218	0.000188218	0.150520677	0	0	1_118110980
1728	3547	Sanju_urb	Sanju_nat	1	118111094	0	0.396329365	-0.009723693	1	1.056818182	0.330169699	3.382698875	0.024000276	-0.009723693	0.161567082	0.000135451	0.000135451	0.150519884	0	0	1_118111094
1729	3548	Sanju_urb	Sanju_nat	1	118111154	0	0.396329365	-0.009723693	1	1.056818182	0.330169699	3.382698875	0.024000276	-0.009723693	0.161566643	0.000135451	0.000135451	0.150519467	0	0	1_118111154
1730	3549	Sanju_urb	Sanju_nat	1	118111534	0	0.396329365	-0.009723693	1	1.056818182	0.330169699	3.382698875	0.024000276	-0.009723693	0.161563865	0.000135451	0.000135451	0.150516825	0	0	1_118111534
1731	3550	Sanju_urb	Sanju_nat	1	118124107	0	0.203595981	-0.122255193	0.044324511	0.184782609	0.021628158	1.578711093	0.733338906	-0.122255193	0.161471814	0.07	0.07	0.150429295	0	0	1_118124107
1732	3551	Sanju_urb	Sanju_nat	1	118127990	0	0.476190476	-0.003846154	0.787572297	1.246153846	0.432320385	3.592010606	0.095571662	-0.003846154	0.161443337	0.002597403	0.002597403	0.150402227	0	0	1_118127990
1733	3552	Sanju_urb	Sanju_nat	1	118127999	0	0.203595981	0.05131044	0.671353834	1.676470588	0.337628627	8.324393746	0.224395939	0.05131044	0.161443271	0.006542981	0.006542981	0.150402164	0	0	1_118127999
1734	3553	Sanju_urb	Sanju_nat	1	118142557	0	0.14479638	-0.067146501	0.651897682	0.50877193	0.049206324	5.260479872	0.293476858	-0.067146501	0.161336309	0.006380208	0.006380208	0.15030053	0	0	1_118142557
1735	3554	Sanju_urb	Sanju_nat	1	118145336	0	0.194805195	-0.007476636	1	1.0625	0.175909068	6.417555748	0.026328939	-0.007476636	0.161315854	7.7973e-05	7.7973e-05	0.150281102	0	0	1_118145336
1736	3555	Sanju_urb	Sanju_nat	1	118145392	0	0.201257862	-0.163748565	0.182065782	0.333333333	0.037647115	2.951384497	0.477121255	-0.163748565	0.161315442	0.04375	0.04375	0.15028071	0	0	1_118145392
1737	3556	Sanju_urb	Sanju_nat	1	118324417	0	0.188747731	-0.020458265	1	0.944444444	0.157530101	5.66225313	0.024823584	-0.020458265	0.159978612	6.7476e-05	6.7476e-05	0.149015628	0	0	1_118324417
1738	3557	Sanju_urb	Sanju_nat	1	118324920	0	0.477272727	0.011149826	0.050748556	0.279411765	0.077983291	1.001123875	0.553755312	0.011149826	0.159974773	0.072592593	0.072592593	0.149012009	0	0	1_118324920
1739	3558	Sanju_urb	Sanju_nat	1	118324927	0	0.283018868	-0.087526607	0.149127283	0.205882353	0.023637259	1.793251175	0.686380877	-0.087526607	0.15997472	0.044444444	0.044444444	0.149011959	0	0	1_118324927
1740	3559	Sanju_urb	Sanju_nat	1	118325002	0	0.266787659	0.385327121	0.002499951	12.090909091	2.18950013	66.768702424	1.082458956	0.385327121	0.159974147	0.187503149	0.187503149	0.149011419	0	0	1_118325002
1741	3560	Sanju_urb	Sanju_nat	1	118325649	0	0.448275862	-0.002680247	0.774660633	1.298701299	0.423154265	3.985839683	0.113509275	-0.002680247	0.159969208	0.003605556	0.003605556	0.149006764	0	0	1_118325649
1742	3561	Sanju_urb	Sanju_nat	1	118327336	0	0.282485876	0.087628866	0.277628462	2.333333333	0.58741955	9.268408662	0.367976785	0.087628866	0.159956328	0.025	0.025	0.148994623	0	0	1_118327336
1743	3562	Sanju_urb	Sanju_nat	1	118327557	0	0.267857143	0.076923077	0.292386297	2.176470588	0.555173912	8.532505077	0.337752803	0.076923077	0.15995464	0.020041687	0.020041687	0.148993032	0	0	1_118327557
1744	3563	Sanju_urb	Sanju_nat	1	118327572	0	0.396329365	-0.028208337	0.035136875	0.18	0.036901741	0.87800736	0.744727495	-0.028208337	0.159954525	0.081969345	0.081969345	0.148992924	0	0	1_118327572
1745	3564	Sanju_urb	Sanju_nat	1	118327614	0	0.465362242	0.285837605	0.000189	10.102040816	3.004925912	33.961312736	1.004409119	0.285837605	0.159954205	0.256864669	0.256864669	0.148992622	0	0	1_118327614
1746	3565	Sanju_urb	Sanju_nat	1	118328386	0	0.259322034	0.129371336	0.2487336	3	0.706379469	12.741027163	0.477121255	0.129371336	0.159948309	0.039215686	0.039215686	0.148987065	0	0	1_118328386
1747	3569	Sanju_urb	Sanju_nat	1	118331295	0	0.372655777	-0.045730865	0.106438975	0.240740741	0.047971883	1.208126516	0.618450408	-0.045730865	0.159926083	0.057450444	0.057450444	0.148966119	0	0	1_118331295
1748	3595	Sanju_urb	Sanju_nat	1	120518157	0	0.347222222	0.372307692	0.000181302	13	3.075885524	54.943527218	1.113943352	0.372307692	0.139560766	0.24244898	0.24244898	0.130664335	0	0	1_120518157
1749	3596	Sanju_urb	Sanju_nat	1	120518175	0	0.222222222	0.274725275	0.016204639	7.5	1.36722718	41.141663094	0.875061263	0.274725275	0.139560572	0.104514533	0.104514533	0.130664168	0	0	1_120518175
1750	3597	Sanju_urb	Sanju_nat	1	120518190	0	0.483630952	0.573964497	0	74	13.148951443	416.459063188	1.86923172	0.573964497	0.139560411	0.591519592	0.591519592	0.130664028	0	0	1_120518190
1751	3598	Sanju_urb	Sanju_nat	1	120520617	0	0.274986779	-0.079091532	0.010394677	0.122529644	0.014751287	1.017776552	0.911758827	-0.079091532	0.139534267	0.105769231	0.105769231	0.130641469	0	0	1_120520617
1752	3599	Sanju_urb	Sanju_nat	1	120520624	0	0.267857143	-0.094017094	0.011674032	0.130434783	0.015730873	1.081518621	0.884606581	-0.094017094	0.139534192	0.097001764	0.097001764	0.130641404	0	0	1_120520624
1753	3600	Sanju_urb	Sanju_nat	1	120524327	0	0.197916667	0.236552921	0.041817751	5.882352941	1.037375733	33.355393842	0.769551079	0.236552921	0.139494289	0.074743135	0.074743135	0.130606977	0	0	1_120524327
1754	3602	Sanju_urb	Sanju_nat	1	120527346	0	0.146329365	-0.157757497	0.155319055	0.275362319	0.031144609	2.434591733	0.56009549	-0.157757497	0.139461745	0.044390638	0.044390638	0.130578902	0	0	1_120527346
1755	3603	Sanju_urb	Sanju_nat	1	120533219	0	0.119047619	0.246153846	0.113310858	6.473684211	0.631334928	66.380910346	0.81115151	0.246153846	0.139398402	0.048773449	0.048773449	0.130524266	0	0	1_120533219
1756	3619	Sanju_urb	Sanju_nat	1	120622602	0	0.474352195	0.130471172	0.012883842	4.333333333	1.426504508	13.163489968	0.636822098	0.130471172	0.138429099	0.114016418	0.114016418	0.129689722	0	0	1_120622602
1757	3620	Sanju_urb	Sanju_nat	1	120622628	0	0.476190476	0.119230769	0.014534849	4.070707071	1.364001172	12.148564386	0.609669852	0.119230769	0.138428816	0.104184704	0.104184704	0.129689479	0	0	1_120622628
1758	3621	Sanju_urb	Sanju_nat	1	120622632	0	0.476190476	0.119230769	0.014534849	4.070707071	1.364001172	12.148564386	0.609669852	0.119230769	0.138428772	0.104184704	0.104184704	0.129689441	0	0	1_120622632
1759	3622	Sanju_urb	Sanju_nat	1	120622653	0	0.476190476	0.119230769	0.014534849	4.070707071	1.364001172	12.148564386	0.609669852	0.119230769	0.138428543	0.104184704	0.104184704	0.129689244	0	0	1_120622653
1760	3623	Sanju_urb	Sanju_nat	1	120622665	0	0.490079365	0.118031766	0.008584415	4.375	1.461100924	13.100138868	0.640978057	0.118031766	0.138428412	0.114990273	0.114990273	0.129689132	0	0	1_120622665
1761	3624	Sanju_urb	Sanju_nat	1	120622686	0	0.490079365	0.118031766	0.008584415	4.375	1.461100924	13.100138868	0.640978057	0.118031766	0.138428183	0.114990273	0.114990273	0.129688935	0	0	1_120622686
1762	3625	Sanju_urb	Sanju_nat	1	120622719	0	0.267857143	-0.087179487	0.144495522	0.174603175	0.02059971	1.479936817	0.757947864	-0.087179487	0.138427824	0.048773449	0.048773449	0.129688626	0	0	1_120622719
1763	3626	Sanju_urb	Sanju_nat	1	120624675	0	0.488135593	0.020045819	0.280300614	1.857142857	0.623722845	5.529666937	0.268845312	0.020045819	0.138406502	0.020833333	0.020833333	0.1296703	0	0	1_120624675
1764	3627	Sanju_urb	Sanju_nat	1	120624733	0	0.119047619	-0.061538462	1	0.619047619	0.060559378	6.328003457	0.208275942	-0.061538462	0.13840587	0.002597403	0.002597403	0.129669757	0	0	1_120624733
1765	3628	Sanju_urb	Sanju_nat	1	120624741	0	0.289186508	0.046839953	0.490162581	1.764705882	0.471616336	6.603220916	0.246672333	0.046839953	0.138405782	0.011294023	0.011294023	0.129669682	0	0	1_120624741
1766	3629	Sanju_urb	Sanju_nat	1	120625260	0	0.503472222	0.248806366	9.32e-07	42	5.111314373	345.116709976	1.62324929	0.248806366	0.138400124	0.351306165	0.351306165	0.129664819	0	0	1_120625260
1767	3630	Sanju_urb	Sanju_nat	1	120625269	0	0.503472222	0.248806366	9.32e-07	42	5.111314373	345.116709976	1.62324929	0.248806366	0.138400026	0.351306165	0.351306165	0.129664735	0	0	1_120625269
1768	3631	Sanju_urb	Sanju_nat	1	120626374	0	0.424107143	-0.021322537	0.048978784	0.256578947	0.065349262	1.007398623	0.590778981	-0.021322537	0.138387978	0.064651528	0.064651528	0.12965438	0	0	1_120626374
1769	3632	Sanju_urb	Sanju_nat	1	120626401	0	0.03125	0.384615385	0.34375	3.909090909	0.335692656	45.520780511	0.59207577	0.384615385	0.138387683	0.03030303	0.03030303	0.129654127	0	0	1_120626401
1770	3633	Sanju_urb	Sanju_nat	1	120626431	0	0.406533575	0.177423059	0.023562254	4.714285714	1.374596717	16.168007325	0.6734159	0.177423059	0.138387356	0.113169643	0.113169643	0.129653846	0	0	1_120626431
1771	3635	Sanju_urb	Sanju_nat	1	120628887	0	0.30952381	0.408284024	0.000178745	16.666666667	3.202157848	86.747059618	1.22184875	0.408284024	0.138360572	0.245199245	0.245199245	0.129630829	0	0	1_120628887
1772	3636	Sanju_urb	Sanju_nat	1	120628899	0	0.267857143	0.343589744	0.00195982	11.428571429	2.162688747	60.393454701	1.057991947	0.343589744	0.138360441	0.170883438	0.170883438	0.129630717	0	0	1_120628899
1773	3637	Sanju_urb	Sanju_nat	1	120632207	0	0.146329365	0.017470665	1	1.3	0.200628044	8.423548205	0.113943352	0.017470665	0.138324354	0.001188642	0.001188642	0.129599708	0	0	1_120632207
1774	3638	Sanju_urb	Sanju_nat	1	120632704	0	0.427118644	0.002535926	0.763635134	1.25	0.38148056	4.095883685	0.096910013	0.002535926	0.138318931	0.002267574	0.002267574	0.129595049	0	0	1_120632704
1775	3639	Sanju_urb	Sanju_nat	1	121555267	0	0.317292438	0.014909331	0.739575049	1.386554622	0.382358291	5.028094755	0.141936983	0.014909331	0.127767141	0.004007576	0.004007576	0.120684025	0	0	1_121555267
1776	3640	Sanju_urb	Sanju_nat	1	121555279	0	0.289186508	0.274838369	0.005550197	7.428571429	1.72398162	32.009432605	0.870905304	0.274838369	0.127766998	0.135327794	0.135327794	0.120683907	0	0	1_121555279
1777	3641	Sanju_urb	Sanju_nat	1	121555288	0	0.245535714	0.205594406	0.053129417	4.875	1.084359168	21.916746499	0.68797462	0.205594406	0.12776689	0.075639512	0.075639512	0.120683817	0	0	1_121555288
1778	3642	Sanju_urb	Sanju_nat	1	121559010	0	0.396329365	-0.028208337	0.035136875	0.18	0.036901741	0.87800736	0.744727495	-0.028208337	0.127722512	0.081969345	0.081969345	0.120646951	0	0	1_121559010
1779	3643	Sanju_urb	Sanju_nat	1	121559058	0	0.328869048	0.050469892	0.342618522	1.875	0.542305289	6.48274149	0.273001272	0.050469892	0.127721939	0.015677133	0.015677133	0.120646475	0	0	1_121559058
1780	3644	Sanju_urb	Sanju_nat	1	121559060	0	0.245535714	0.116083916	0.254440638	2.794117647	0.66611917	11.720265347	0.446244688	0.116083916	0.127721916	0.032541869	0.032541869	0.120646456	0	0	1_121559060
1781	3645	Sanju_urb	Sanju_nat	1	121559066	0	0.245535714	0.116083916	0.254440638	2.794117647	0.66611917	11.720265347	0.446244688	0.116083916	0.127721844	0.032541869	0.032541869	0.120646396	0	0	1_121559066
1782	3646	Sanju_urb	Sanju_nat	1	121559099	0	0.396329365	-0.037450659	0.136716082	0.315789474	0.079736844	1.250651343	0.500602351	-0.037450659	0.12772145	0.044866689	0.044866689	0.120646069	0	0	1_121559099
1783	3647	Sanju_urb	Sanju_nat	1	121566383	0	0.245535714	0.116083916	0.254440638	2.794117647	0.66611917	11.720265347	0.446244688	0.116083916	0.127634562	0.032541869	0.032541869	0.120573903	0	0	1_121566383
1784	3648	Sanju_urb	Sanju_nat	1	121567716	0	0.396329365	0.378453837	4.3134e-05	13.722222222	3.60892258	52.176065995	1.137424448	0.378453837	0.127618656	0.284126804	0.284126804	0.120560694	0	0	1_121567716
1785	3649	Sanju_urb	Sanju_nat	1	121567725	0	0.495535714	-0.014553015	0.597688092	0.691729323	0.239629278	1.996790464	0.160063814	-0.014553015	0.127618548	0.007284341	0.007284341	0.120560605	0	0	1_121567725
1786	3650	Sanju_urb	Sanju_nat	1	121569662	0	0.503472222	-0.013111027	0.79197749	0.761538462	0.268208575	2.162275494	0.118308158	-0.013111027	0.127595432	0.004098693	0.004098693	0.120541409	0	0	1_121569662
1787	3651	Sanju_urb	Sanju_nat	1	121572449	0	0.267857143	-0.087179487	0.144495522	0.174603175	0.02059971	1.479936817	0.757947864	-0.087179487	0.127562165	0.048773449	0.048773449	0.120513786	0	0	1_121572449
1788	3652	Sanju_urb	Sanju_nat	1	121572513	0	0.122686409	0.503658257	0.008685208	12.647058824	1.374565127	116.362690816	1.101989539	0.503658257	0.127561401	0.144827586	0.144827586	0.120513152	0	0	1_121572513
1789	3653	Sanju_urb	Sanju_nat	1	121574093	0	0.467757937	0.027000571	0.012432551	0.173684211	0.044580858	0.676662722	0.760239661	0.027000571	0.127542538	0.113155491	0.113155491	0.120497491	0	0	1_121574093
1790	3654	Sanju_urb	Sanju_nat	1	121574147	0	0.063458488	0.10038059	1	2.157894737	0.128016682	36.374241323	0.334030256	0.10038059	0.127541893	0.004801587	0.004801587	0.120496956	0	0	1_121574147
1791	3655	Sanju_urb	Sanju_nat	1	121574156	0	0.467757937	0.027000571	0.012432551	0.173684211	0.044580858	0.676662722	0.760239661	0.027000571	0.127541785	0.113155491	0.113155491	0.120496866	0	0	1_121574156
1792	3656	Sanju_urb	Sanju_nat	1	121574171	0	0.447916667	0.024789164	0.00446009	0.121052632	0.025047115	0.585047007	0.917025765	0.024789164	0.127541606	0.133700556	0.133700556	0.120496718	0	0	1_121574171
1793	3657	Sanju_urb	Sanju_nat	1	121574402	0	0.467757937	0.027000571	0.012432551	0.173684211	0.044580858	0.676662722	0.760239661	0.027000571	0.127538848	0.113155491	0.113155491	0.120494428	0	0	1_121574402
1794	3658	Sanju_urb	Sanju_nat	1	121574433	0	0.03125	0.384615385	0.34375	3.909090909	0.335692656	45.520780511	0.59207577	0.384615385	0.127538478	0.03030303	0.03030303	0.120494121	0	0	1_121574433
1795	3659	Sanju_urb	Sanju_nat	1	121574510	0	0.03125	0.384615385	0.34375	3.909090909	0.335692656	45.520780511	0.59207577	0.384615385	0.127537559	0.03030303	0.03030303	0.120493357	0	0	1_121574510
1796	3660	Sanju_urb	Sanju_nat	1	121576184	0	0.438829787	0.27863046	0.002144708	9	2.239318739	36.171715342	0.954242509	0.27863046	0.12751757	0.227272727	0.227272727	0.120476763	0	0	1_121576184
1797	3662	Sanju_urb	Sanju_nat	1	123005855	0	0.494976203	0.104753692	0.001063617	8.568627451	2.178281642	33.706098865	0.932911261	0.104753692	0.108979773	0.180890637	0.180890637	0.105441712	0	0	1_123005855
1798	3663	Sanju_urb	Sanju_nat	1	123005902	0	0.410714286	-0.016722408	1	0.9375	0.296067621	2.968599694	0.028028724	-0.016722408	0.108979153	0.000188218	0.000188218	0.10544122	0	0	1_123005902
1799	3664	Sanju_urb	Sanju_nat	1	123005918	0	0.336858805	0.321713894	0.000838376	10.277777778	2.422418794	43.606298105	1.011899223	0.321713894	0.108978942	0.199008135	0.199008135	0.105441052	0	0	1_123005918
1800	3673	Sanju_urb	Sanju_nat	1	123192706	0	0.032258065	-0.195845697	1	0.869565217	0.074687359	10.12411842	0.06069784	-0.195845697	0.106542762	0.009016393	0.009016393	0.103509953	0	0	1_123192706
1801	3674	Sanju_urb	Sanju_nat	1	123192859	0	0.20960452	0.04090366	0.676283584	1.588235294	0.319298982	7.900092048	0.200914843	0.04090366	0.106540729	0.005390836	0.005390836	0.103508346	0	0	1_123192859
1802	3675	Sanju_urb	Sanju_nat	1	123193045	0	0.20960452	0.257315142	0.035527691	6.333333333	1.105674181	36.277514471	0.801632346	0.257315142	0.106538258	0.086253369	0.086253369	0.103506392	0	0	1_123193045
1803	3676	Sanju_urb	Sanju_nat	1	123193073	0	0.296668429	0.547784895	1.5597e-05	41	4.686985195	358.65272243	1.612783857	0.547784895	0.106537886	0.339529751	0.339529751	0.103506098	0	0	1_123193073
1804	3678	Sanju_urb	Sanju_nat	1	123204620	0	0.41299435	0.32352236	0.000462529	10.5	2.874386707	38.35600817	1.021189299	0.32352236	0.106384429	0.246922025	0.246922025	0.103384816	0	0	1_123204620
1805	3679	Sanju_urb	Sanju_nat	1	123204719	0	0.390199637	0.299558813	0.001071896	8.75	2.337398477	32.755433339	0.942008053	0.299558813	0.106383113	0.206933678	0.206933678	0.103383776	0	0	1_123204719
1806	3680	Sanju_urb	Sanju_nat	1	123204839	0	0.36199095	0.255447103	0.009506462	6.6	1.614647202	26.978029602	0.819543936	0.255447103	0.106381518	0.150438596	0.150438596	0.103382516	0	0	1_123204839
1807	3681	Sanju_urb	Sanju_nat	1	123206161	0	0.266787659	0.584455059	1.5773e-05	32.5	3.766529558	280.430561773	1.511883361	0.584455059	0.106363947	0.348979592	0.348979592	0.103368631	0	0	1_123206161
1808	3682	Sanju_urb	Sanju_nat	1	123206188	0	0.208144796	0.709560837	0.000147506	30.333333333	3.303884251	278.493748909	1.481920138	0.709560837	0.106363588	0.354037267	0.354037267	0.103368347	0	0	1_123206188
1809	3692	Sanju_urb	Sanju_nat	1	123275784	0	0.506081438	0.020811822	0.188079579	2.166666667	0.751037278	6.250614426	0.335792102	0.020811822	0.105437788	0.033513822	0.033513822	0.102637396	0	0	1_123275784
1810	3693	Sanju_urb	Sanju_nat	1	123276021	0	0.444209413	-0.019568665	0.079388981	0.259515571	0.065722731	1.024734227	0.585836579	-0.019568665	0.105434633	0.064903628	0.064903628	0.102634907	0	0	1_123276021
1811	3694	Sanju_urb	Sanju_nat	1	123276039	0	0.447916667	0.147457194	0.011474154	4.4	1.440034121	13.444125889	0.643452676	0.147457194	0.105434393	0.112223325	0.112223325	0.102634718	0	0	1_123276039
1812	3696	Sanju_urb	Sanju_nat	1	123276258	0	0.328869048	0.172989906	0.046019385	4.228571429	1.181074099	15.13945344	0.626193671	0.172989906	0.105431478	0.083374142	0.083374142	0.102632418	0	0	1_123276258
1813	3697	Sanju_urb	Sanju_nat	1	123278616	0	0.499435028	0.000843396	0.157185438	0.384615385	0.11634333	1.271486677	0.414973348	0.000843396	0.105400086	0.042232278	0.042232278	0.102607654	0	0	1_123278616
1814	3699	Sanju_urb	Sanju_nat	1	123283582	0	0.507440476	0.009248816	0.194796554	2.118421053	0.733864663	6.115170796	0.326012284	0.009248816	0.105333968	0.030573858	0.030573858	0.102555502	0	0	1_123283582
1815	3700	Sanju_urb	Sanju_nat	1	123284186	0	0.150713908	0.12713485	0.336600421	3	0.461418385	19.505074565	0.477121255	0.12713485	0.105325926	0.023030303	0.023030303	0.102549159	0	0	1_123284186
1816	3701	Sanju_urb	Sanju_nat	1	123284213	0	0.336858805	0.157280899	0.047877519	4	1.114639116	14.354421777	0.602059991	0.157280899	0.105325567	0.078671329	0.078671329	0.102548875	0	0	1_123284213
1817	3703	Sanju_urb	Sanju_nat	1	123764351	0	0.304519774	-0.079949506	0.080924147	0.157894737	0.018679919	1.3346283	0.801632346	-0.079949506	0.098928622	0.059369202	0.059369202	0.097506648	0	0	1_123764351
1818	3704	Sanju_urb	Sanju_nat	1	123765724	0	0.304519774	-0.079949506	0.080924147	0.157894737	0.018679919	1.3346283	0.801632346	-0.079949506	0.098910261	0.059369202	0.059369202	0.097492296	0	0	1_123765724
1819	3705	Sanju_urb	Sanju_nat	1	123765852	0	0.506081438	0.080639725	0.005855464	5.882352941	1.673505382	20.676405637	0.769551079	0.080639725	0.098908549	0.137114992	0.137114992	0.097490958	0	0	1_123765852
1820	3706	Sanju_urb	Sanju_nat	1	123765971	0	0.31276467	-0.086325387	0.145658784	0.176470588	0.020761699	1.499967274	0.753327667	-0.086325387	0.098906958	0.052654202	0.052654202	0.097489715	0	0	1_123765971
1821	3708	Sanju_urb	Sanju_nat	1	123770270	0	0.296668429	-0.070243366	0.078934683	0.142857143	0.016977367	1.202080562	0.84509804	-0.070243366	0.098849466	0.065629558	0.065629558	0.09744478	0	0	1_123770270
1822	3709	Sanju_urb	Sanju_nat	1	123772930	0	0.362987013	-0.044853615	0.10598918	0.252525253	0.049778804	1.281047306	0.597695186	-0.044853615	0.098813894	0.05442258	0.05442258	0.097416979	0	0	1_123772930
1823	3710	Sanju_urb	Sanju_nat	1	123990063	0	0.099818512	0.33677542	0.049909256	7.4	0.773852093	70.762876416	0.86923172	0.33677542	0.09591054	0.089256198	0.089256198	0.095152418	0	0	1_123990063
1824	3717	Sanju_urb	Sanju_nat	1	124071352	0	0.063458488	-0.184602704	0.534637758	0.565217391	0.055482999	5.757992634	0.247784484	-0.184602704	0.09482444	0.018333333	0.018333333	0.094307445	0	0	1_124071352
1825	3718	Sanju_urb	Sanju_nat	1	124071377	0	0.063458488	-0.184602704	0.534637758	0.565217391	0.055482999	5.757992634	0.247784484	-0.184602704	0.094824106	0.018333333	0.018333333	0.094307186	0	0	1_124071377
1826	3719	Sanju_urb	Sanju_nat	1	124074237	0	0.222727273	-0.071428571	0.226150621	0.222222222	0.02483692	1.988278564	0.653212514	-0.071428571	0.094785908	0.037433155	0.037433155	0.094277489	0	0	1_124074237
1827	3720	Sanju_urb	Sanju_nat	1	124081244	0	0.034482759	-0.178861789	1	0.782608696	0.067072738	9.131524757	0.106455331	-0.178861789	0.094692328	0.010721248	0.010721248	0.09420474	0	0	1_124081244
1828	3721	Sanju_urb	Sanju_nat	1	124090492	0	0.206131078	0.056131316	0.633704356	2.4	0.358256641	16.077859675	0.380211242	0.056131316	0.09456883	0.019329389	0.019329389	0.094108745	0	0	1_124090492
1829	3722	Sanju_urb	Sanju_nat	1	124090602	0	0.215510204	0.170635476	0.170961128	4.285714286	0.69991378	26.242299339	0.632023215	0.170635476	0.094567361	0.055660774	0.055660774	0.094107604	0	0	1_124090602
1830	3724	Sanju_urb	Sanju_nat	1	124090974	0	0.274986779	0.031179097	0.713954623	1.5	0.371556068	6.055613662	0.176091259	0.031179097	0.094562394	0.005274725	0.005274725	0.094103743	0	0	1_124090974
1831	3725	Sanju_urb	Sanju_nat	1	124090993	0	0.274986779	0.031179097	0.713954623	1.5	0.371556068	6.055613662	0.176091259	0.031179097	0.09456214	0.005274725	0.005274725	0.094103546	0	0	1_124090993
1832	3726	Sanju_urb	Sanju_nat	1	124091118	0	0.165584416	0.123577236	0.336434006	3	0.457053108	19.691365935	0.477121255	0.123577236	0.094560471	0.025185185	0.025185185	0.094102248	0	0	1_124091118
1833	3735	Sanju_urb	Sanju_nat	1	124476007	0	0.289186508	0.110172846	0.165868734	2.775	0.738470108	10.427808675	0.443262987	0.110172846	0.089430289	0.037431408	0.037431408	0.090127625	0	0	1_124476007
1834	3736	Sanju_urb	Sanju_nat	1	124522470	0	0.245535714	0.041491841	0.706668882	1.644444444	0.393383148	6.87420787	0.216019206	0.041491841	0.088776702	0.007354935	0.007354935	0.089653215	0	0	1_124522470
1835	3737	Sanju_urb	Sanju_nat	1	124532912	0	0.09077381	0.424968474	0.036962366	8.6	0.902233621	81.97433383	0.934498451	0.424968474	0.088638282	0.093889717	0.093889717	0.089546466	0	0	1_124532912
1836	3738	Sanju_urb	Sanju_nat	1	124541332	0	0.033333333	-0.206185567	1	0.952380952	0.081535995	11.124282884	0.021189299	-0.206185567	0.088526696	0.008474576	0.008474576	0.089460421	0	0	1_124541332
1837	3739	Sanju_urb	Sanju_nat	1	124541338	0	0.122686409	0.10038059	0.588416137	2.222222222	0.289700433	17.046131227	0.346787486	0.10038059	0.088526616	0.009934319	0.009934319	0.089460359	0	0	1_124541338
1838	3740	Sanju_urb	Sanju_nat	1	124543241	0	0.328869048	-0.049773756	0.515111978	0.505263158	0.123407681	2.068678837	0.296482368	-0.049773756	0.0885014	0.014423485	0.014423485	0.089440916	0	0	1_124543241
1839	3741	Sanju_urb	Sanju_nat	1	124543286	0	0.146329365	0.468057366	0.00345386	14.333333333	1.608349465	127.736197182	1.156347201	0.468057366	0.088500804	0.161787365	0.161787365	0.089440457	0	0	1_124543286
1840	3742	Sanju_urb	Sanju_nat	1	124546148	0	0.489159175	0.181057021	0.001282539	6.428571429	2.040293877	20.255185331	0.808114474	0.181057021	0.088462883	0.177395577	0.177395577	0.089411219	0	0	1_124546148
1841	3744	Sanju_urb	Sanju_nat	1	124546169	0	0.245535714	-0.107692308	0.022027781	0.147826087	0.0176963	1.234865607	0.830248919	-0.107692308	0.088462605	0.085714286	0.085714286	0.089411004	0	0	1_124546169
1842	3745	Sanju_urb	Sanju_nat	1	124546172	0	0.364583333	-0.047409733	0.226048613	0.394736842	0.09836132	1.584130583	0.403692338	-0.047409733	0.088462565	0.028041346	0.028041346	0.089410973	0	0	1_124546172
1843	3746	Sanju_urb	Sanju_nat	1	124546378	0	0.177683765	0.17612218	0.173601244	4.222222222	0.706596673	25.229612837	0.625541087	0.17612218	0.088459836	0.045508658	0.045508658	0.089408869	0	0	1_124546378
1844	3747	Sanju_urb	Sanju_nat	1	124546403	0	0.495535714	-0.007161007	0.290204916	0.513333333	0.173906611	1.515244933	0.289600534	-0.007161007	0.088459505	0.023092356	0.023092356	0.089408614	0	0	1_124546403
1845	3748	Sanju_urb	Sanju_nat	1	124546570	0	0.274986779	-0.079091532	0.082015831	0.164021164	0.019317285	1.392687543	0.78510011	-0.079091532	0.088457292	0.054554196	0.054554196	0.089406908	0	0	1_124546570
1846	3750	Sanju_urb	Sanju_nat	1	124546889	0	0.07267645	-0.135594117	0.508036338	0.449275362	0.043861322	4.60196692	0.347487397	-0.135594117	0.088453066	0.026442308	0.026442308	0.089403649	0	0	1_124546889
1847	3751	Sanju_urb	Sanju_nat	1	124546892	0	0.075414781	-0.159766764	0.5173454	0.492063492	0.047874768	5.057496661	0.307978856	-0.159766764	0.088453026	0.025	0.025	0.089403618	0	0	1_124546892
1848	3752	Sanju_urb	Sanju_nat	1	124547003	0	0.5	0.043956044	0.11119993	2.6	0.902001791	7.494441882	0.414973348	0.043956044	0.088451555	0.050092764	0.050092764	0.089402484	0	0	1_124547003
1849	3753	Sanju_urb	Sanju_nat	1	124547071	0	0.061507937	-0.191066998	0.541666667	0.594202899	0.058388699	6.047010679	0.226065234	-0.191066998	0.088450654	0.016897081	0.016897081	0.08940179	0	0	1_124547071
1850	3754	Sanju_urb	Sanju_nat	1	124547207	0	0.119047619	-0.169230769	0.289474264	0.339130435	0.03727575	3.085369217	0.469633233	-0.169230769	0.088448853	0.034920635	0.034920635	0.089400401	0	0	1_124547207
1851	3755	Sanju_urb	Sanju_nat	1	124547323	0	0.03125	-0.201465201	1	0.913043478	0.078494829	10.620424364	0.039508541	-0.201465201	0.088447316	0.008314437	0.008314437	0.089399216	0	0	1_124547323
1852	3781	Sanju_urb	Sanju_nat	1	126546405	0	0.078367347	0.02	1	1.526315789	0.08992984	25.905082153	0.183644397	0.02	0.063021338	0.001736111	0.001736111	0.069859643	0	0	1_126546405
1853	3782	Sanju_urb	Sanju_nat	1	126546477	0	0.392653061	0.099459459	0.100350032	3.333333333	0.897270342	12.383236798	0.522878745	0.099459459	0.063020496	0.067914068	0.067914068	0.069858995	0	0	1_126546477
1854	3783	Sanju_urb	Sanju_nat	1	126546582	0	0.188747731	-0.082998303	0.392157198	0.295238095	0.032149655	2.71124319	0.529827605	-0.082998303	0.063019269	0.02216071	0.02216071	0.069858051	0	0	1_126546582
1855	3785	Sanju_urb	Sanju_nat	1	126556342	0	0.26546003	0.507772727	0.00056437	27.222222222	2.957510803	250.565232709	1.434923575	0.507772727	0.062905248	0.274700126	0.274700126	0.069770278	0	0	1_126556342
1856	3786	Sanju_urb	Sanju_nat	1	126563991	0	0.507092199	0.080526835	0.029429165	4.583333333	1.180826175	17.790039632	0.661181443	0.080526835	0.062815969	0.10865605	0.10865605	0.069701546	0	0	1_126563991
1857	3788	Sanju_urb	Sanju_nat	1	126564021	0	0.290381125	0.255784913	0.019916568	5.7	1.344731341	24.160959903	0.755874856	0.255784913	0.062815619	0.109573413	0.109573413	0.069701276	0	0	1_126564021
1858	3789	Sanju_urb	Sanju_nat	1	126564042	0	0.146329365	0.142633638	0.329223956	3.157894737	0.486359964	20.503947489	0.499397649	0.142633638	0.062815374	0.024667987	0.024667987	0.069701087	0	0	1_126564042
1859	3790	Sanju_urb	Sanju_nat	1	126564057	0	0.502415459	0.186214127	0.002907151	9.37037037	2.109318901	41.626631619	0.971756757	0.186214127	0.062815199	0.21924794	0.21924794	0.069700953	0	0	1_126564057
1860	3791	Sanju_urb	Sanju_nat	1	126564063	0	0.359408034	0.195974055	0.05144309	4.875	1.095557767	21.692717363	0.68797462	0.195974055	0.062815129	0.10767507	0.10767507	0.069700899	0	0	1_126564063
1861	3792	Sanju_urb	Sanju_nat	1	126564069	0	0.502114165	0.072363418	0.100717005	3.6	0.951222441	13.62457344	0.556302501	0.072363418	0.062815059	0.084711779	0.084711779	0.069700845	0	0	1_126564069
1862	3793	Sanju_urb	Sanju_nat	1	126566868	0	0.476190476	0.292307692	3.9539e-05	11.333333333	3.366412169	38.154699421	1.054357662	0.292307692	0.062782407	0.277344877	0.277344877	0.069675706	0	0	1_126566868
1863	3794	Sanju_urb	Sanju_nat	1	126569460	0	0.245535714	0.205594406	0.053129417	4.875	1.084359168	21.916746499	0.68797462	0.205594406	0.062752178	0.075639512	0.075639512	0.069652433	0	0	1_126569460
1864	3795	Sanju_urb	Sanju_nat	1	126573604	0	0.282485876	-0.094845361	0.012637875	0.134199134	0.01609564	1.118899746	0.872250286	-0.094845361	0.062703866	0.1	0.1	0.069615236	0	0	1_126573604
1865	3796	Sanju_urb	Sanju_nat	1	126573622	0	0.328869048	-0.049773756	0.002555958	0.093167702	0.011406052	0.761018832	1.030734617	-0.049773756	0.062703657	0.133520075	0.133520075	0.069615074	0	0	1_126573622
1866	3797	Sanju_urb	Sanju_nat	1	126578413	0	0.503472222	0.387040546	9.4e-08	36.666666667	7.185767088	187.098249633	1.56427143	0.387040546	0.062647828	0.439472842	0.439472842	0.069572088	0	0	1_126578413
1867	3798	Sanju_urb	Sanju_nat	1	126578415	0	0.30952381	0.218934911	0.016182679	5.428571429	1.410649756	20.890648171	0.734685557	0.218934911	0.062647805	0.106671107	0.106671107	0.06957207	0	0	1_126578415
1868	3799	Sanju_urb	Sanju_nat	1	126578420	0	0.119047619	-0.061538462	1	0.619047619	0.060559378	6.328003457	0.208275942	-0.061538462	0.062647747	0.002597403	0.002597403	0.069572025	0	0	1_126578420
1869	3803	Sanju_urb	Sanju_nat	1	126578477	0	0.096610169	-0.184481823	0.544126242	0.452380952	0.047432244	4.314544514	0.344495689	-0.184481823	0.062647083	0.026315789	0.026315789	0.069571514	0	0	1_126578477
1870	3805	Sanju_urb	Sanju_nat	1	126582372	0	0.503437335	0.269119517	8.25e-07	43.615384615	5.275054126	360.622228654	1.639639707	0.269119517	0.062601716	0.366353132	0.366353132	0.069536581	0	0	1_126582372
1871	3806	Sanju_urb	Sanju_nat	1	126582586	0	0.267857143	-0.094017094	0.011674032	0.130434783	0.015730873	1.081518621	0.884606581	-0.094017094	0.062599224	0.097001764	0.097001764	0.069534662	0	0	1_126582586
1872	3808	Sanju_urb	Sanju_nat	1	126583018	0	0.347222222	0.203516484	0.011640305	5.123076923	1.449212673	18.110466224	0.709530877	0.203516484	0.062594194	0.111045145	0.111045145	0.069530789	0	0	1_126583018
1873	3809	Sanju_urb	Sanju_nat	1	126583225	0	0.30952381	-0.065088757	0.005284531	0.10367893	0.012641742	0.850303761	0.984309494	-0.065088757	0.062591783	0.120879121	0.120879121	0.069528933	0	0	1_126583225
1874	3811	Sanju_urb	Sanju_nat	1	126584807	0	0.30952381	-0.065088757	0.005284531	0.10367893	0.012641742	0.850303761	0.984309494	-0.065088757	0.062573364	0.120879121	0.120879121	0.069514749	0	0	1_126584807
1875	3814	Sanju_urb	Sanju_nat	1	126720816	0	0.462711864	0.072130582	0.001688041	10	2.046227577	48.870419454	1	0.072130582	0.061001335	0.170829171	0.170829171	0.068303385	0	0	1_126720816
1876	3815	Sanju_urb	Sanju_nat	1	126720830	0	0.462711864	0.072130582	0.001688041	0.1	0.020462276	0.488704195	1	0.072130582	0.061001175	0.170829171	0.170829171	0.068303261	0	0	1_126720830
1877	3816	Sanju_urb	Sanju_nat	1	126720839	0	0.150713908	-0.148506776	0.150972291	0.260869565	0.029467437	2.309428199	0.583576586	-0.148506776	0.061001072	0.048245614	0.048245614	0.068303182	0	0	1_126720839
1878	3817	Sanju_urb	Sanju_nat	1	126720857	0	0.20960452	-0.088007988	0.245655562	0.253968254	0.028496443	2.263435959	0.595220567	-0.088007988	0.061000865	0.028488889	0.028488889	0.068303022	0	0	1_126720857
1879	3818	Sanju_urb	Sanju_nat	1	126722981	0	0.380952381	0	0.769256729	1.2	0.369960587	3.892306512	0.079181246	0	0.060976498	0.001443001	0.001443001	0.068284232	0	0	1_126722981
1880	3820	Sanju_urb	Sanju_nat	1	126729740	0	0.474352195	0.175599604	0.004127249	5.942857143	1.860663367	18.981161043	0.773995291	0.175599604	0.060898995	0.158884111	0.158884111	0.068224463	0	0	1_126729740
1881	3821	Sanju_urb	Sanju_nat	1	126729794	0	0.177683765	0.309723989	0.018348627	11.470588235	1.244128757	105.756252083	1.05958569	0.309723989	0.060898377	0.107156385	0.107156385	0.068223986	0	0	1_126729794
1882	3829	Sanju_urb	Sanju_nat	1	126769876	0	0.093601269	-0.025035346	1	0.904761905	0.077379605	10.578938721	0.043465694	-0.025035346	0.060439962	0.000102722	0.000102722	0.067870371	0	0	1_126769876
1883	3830	Sanju_urb	Sanju_nat	1	126773897	0	0.503472222	-0.013111027	1	1.00877193	0.35794746	2.842933447	0.003792989	-0.013111027	0.060394087	4.265e-06	4.265e-06	0.067834975	0	0	1_126773897
1884	3831	Sanju_urb	Sanju_nat	1	126773985	0	0.177683765	0.064787339	0.65658796	1.947368421	0.358162886	10.588042235	0.289448123	0.064787339	0.060393083	0.009862013	0.009862013	0.0678342	0	0	1_126773985
1885	3832	Sanju_urb	Sanju_nat	1	126773992	0	0.032258065	0.356083086	0.35483871	3.727272727	0.31979511	43.442071356	0.571391172	0.356083086	0.060393004	0.029806259	0.029806259	0.067834138	0	0	1_126773992
1886	3833	Sanju_urb	Sanju_nat	1	126774528	0	0.486993345	0.018295439	0.014800197	0.142857143	0.028832748	0.707811934	0.84509804	0.018295439	0.06038689	0.117391304	0.117391304	0.067829421	0	0	1_126774528
1887	3834	Sanju_urb	Sanju_nat	1	126774532	0	0.486993345	0.018295439	0.014800197	0.142857143	0.028832748	0.707811934	0.84509804	0.018295439	0.060386844	0.117391304	0.117391304	0.067829386	0	0	1_126774532
1888	3835	Sanju_urb	Sanju_nat	1	126774553	0	0.495535714	0.192423192	0.000501009	7.515151515	2.347873415	24.054747557	0.875937741	0.192423192	0.060386605	0.200308534	0.200308534	0.067829201	0	0	1_126774553
1889	3836	Sanju_urb	Sanju_nat	1	126774570	0	0.274986779	0.064787339	0.471824821	2.058823529	0.524026322	8.088819491	0.313619123	0.064787339	0.060386411	0.017701049	0.017701049	0.067829052	0	0	1_126774570
1890	3837	Sanju_urb	Sanju_nat	1	126774600	0	0.482284506	0.212452496	0.00083625	7.380952381	2.30382012	23.64701027	0.868112403	0.212452496	0.060386069	0.201360646	0.201360646	0.067828788	0	0	1_126774600
1891	3838	Sanju_urb	Sanju_nat	1	126774605	0	0.506352087	0.201631968	6.3045e-05	17.307692308	3.468967753	86.353127032	1.238239166	0.201631968	0.060386012	0.282613343	0.282613343	0.067828744	0	0	1_126774605
1892	3840	Sanju_urb	Sanju_nat	1	126774615	0	0.489159175	0.181057021	0.001282539	6.428571429	2.040293877	20.255185331	0.808114474	0.181057021	0.060385898	0.177395577	0.177395577	0.067828656	0	0	1_126774615
1893	3842	Sanju_urb	Sanju_nat	1	127302708	0	0.033333333	-0.213017751	1	1.105263158	0.094342633	12.948617316	0.043465694	-0.213017751	0.054546763	0.007263923	0.007263923	0.063307333	0	0	1_127302708
1894	3843	Sanju_urb	Sanju_nat	1	127302732	0	0.381818182	0.10046729	0.184629977	2.818181818	0.804763131	9.868927209	0.449969009	0.10046729	0.054546506	0.048732943	0.048732943	0.063307133	0	0	1_127302732
1895	3844	Sanju_urb	Sanju_nat	1	127302748	0	0.34519774	0.07882609	0.196824165	2.488888889	0.712302586	8.696539958	0.396005509	0.07882609	0.054546335	0.035152977	0.035152977	0.063307	0	0	1_127302748
1896	3845	Sanju_urb	Sanju_nat	1	127302997	0	0.172619048	-0.092838196	0.419334485	0.352380952	0.038546621	3.221354642	0.452987575	-0.092838196	0.054543672	0.014380256	0.014380256	0.063304929	0	0	1_127302997
1897	3848	Sanju_urb	Sanju_nat	1	127307568	0	0.410714286	-0.034559643	0.251007769	0.444444444	0.126177489	1.565500044	0.352182518	-0.034559643	0.05449479	0.025618504	0.025618504	0.063266926	0	0	1_127307568
1898	3849	Sanju_urb	Sanju_nat	1	127308237	0	0.336858805	0.070722807	0.317821505	2.142857143	0.611314773	7.511411368	0.330993219	0.070722807	0.054487639	0.023443223	0.023443223	0.063261365	0	0	1_127308237
1899	3850	Sanju_urb	Sanju_nat	1	127308249	0	0.061507937	0.404466501	0.114583333	6.142857143	0.602121435	62.669574126	0.788370416	0.404466501	0.05448751	0.061583578	0.061583578	0.063261265	0	0	1_127308249
1900	3851	Sanju_urb	Sanju_nat	1	127308294	0	0.490079365	0.286203675	3.0616e-05	12.466666667	3.607724903	43.07916539	1.095750347	0.286203675	0.054487029	0.291655713	0.291655713	0.063260891	0	0	1_127308294
1901	3852	Sanju_urb	Sanju_nat	1	127310566	0	0.444209413	0.22510951	0.001482265	6.80952381	2.096717482	22.115337385	0.833116743	0.22510951	0.054462746	0.181217532	0.181217532	0.063242011	0	0	1_127310566
1902	3853	Sanju_urb	Sanju_nat	1	127416200	0	0.418826018	-0.008664187	0.005791791	0.077399381	0.009447816	0.634079256	1.111262514	-0.008664187	0.053341764	0.133483646	0.133483646	0.062369613	0	0	1_127416200
1903	3854	Sanju_urb	Sanju_nat	1	127432481	0	0.126553672	0.390868767	0.015000974	10.263157895	1.119151153	94.118126677	1.01128101	0.390868767	0.053170398	0.123376623	0.123376623	0.062236106	0	0	1_127432481
1904	3855	Sanju_urb	Sanju_nat	1	127439789	0	0.037037037	-0.15130674	1	0.695652174	0.059458674	8.13896302	0.157607853	-0.15130674	0.0530936	0.012971698	0.012971698	0.062176262	0	0	1_127439789
1905	3857	Sanju_urb	Sanju_nat	1	127503178	0	0.30122449	0.186678693	0.054824767	4.833333333	1.035569286	22.558713777	0.684246748	0.186678693	0.052430668	0.089600271	0.089600271	0.061659345	0	0	1_127503178
1906	3859	Sanju_urb	Sanju_nat	1	127503352	0	0.502659574	0.105982407	0.023682448	5.227272727	1.336120163	20.45054099	0.71827516	0.105982407	0.052428857	0.128184607	0.128184607	0.061657932	0	0	1_127503352
1907	3861	Sanju_urb	Sanju_nat	1	127503604	0	0.075414781	-0.20224	0.56561086	0.68627451	0.066358329	7.097416563	0.163502132	-0.20224	0.052426233	0.017777778	0.017777778	0.061655885	0	0	1_127503604
1908	3862	Sanju_urb	Sanju_nat	1	127503623	0	0.43955276	0.253275588	0.001656501	7.857142857	2.1609518	28.568288229	0.895264649	0.253275588	0.052426035	0.203497615	0.203497615	0.06165573	0	0	1_127503623
1909	3863	Sanju_urb	Sanju_nat	1	127503633	0	0.245714286	0.103271581	0.397764936	2.761904762	0.542652391	14.05709814	0.441208699	0.103271581	0.052425931	0.031584533	0.031584533	0.061655649	0	0	1_127503633
1910	3865	Sanju_urb	Sanju_nat	1	129150323	0	0.096610169	-0.030654795	1	0.857142857	0.073223343	10.033601926	0.06694679	-0.030654795	0.037160921	0.000251826	0.000251826	0.049504966	0	0	1_129150323
1911	3866	Sanju_urb	Sanju_nat	1	129151349	0	0.333938294	-0.019426457	1	0.9375	0.244280646	3.597936489	0.028028724	-0.019426457	0.037152946	0.000152555	0.000152555	0.049498466	0	0	1_129151349
1912	3867	Sanju_urb	Sanju_nat	1	129281143	0	0.198067633	0.045290231	0.632727681	1.611111111	0.238209922	10.89660327	0.207125493	0.045290231	0.036156921	0.005270035	0.005270035	0.04868488	0	0	1_129281143
1913	3868	Sanju_urb	Sanju_nat	1	129281199	0	0.16031458	-0.082697712	0.650196547	0.447368421	0.046584343	4.296261191	0.349334675	-0.082697712	0.036156497	0.008758689	0.008758689	0.048684532	0	0	1_129281199
1914	3869	Sanju_urb	Sanju_nat	1	129281230	0	0.317292438	0.12713485	0.094130984	3.266666667	0.892677717	11.954046697	0.514104821	0.12713485	0.036156262	0.054734848	0.054734848	0.04868434	0	0	1_129281230
1915	3870	Sanju_urb	Sanju_nat	1	129281245	0	0.150713908	-0.079543292	0.662927009	0.5	0.052201984	4.789090021	0.301029996	-0.079543292	0.036156148	0.006031746	0.006031746	0.048684247	0	0	1_129281245
1916	3871	Sanju_urb	Sanju_nat	1	129281252	0	0.507440476	-0.012406948	0.796045768	1.2	0.426491082	3.376389476	0.079181246	-0.012406948	0.036156095	0.001866169	0.001866169	0.048684204	0	0	1_129281252
1917	3872	Sanju_urb	Sanju_nat	1	129284562	0	0.119047619	0.076923077	0.602503085	2	0.262101336	15.261272849	0.301029996	0.076923077	0.036131026	0.007215007	0.007215007	0.048663681	0	0	1_129284562
1918	3873	Sanju_urb	Sanju_nat	1	129287005	0	0.096610169	-0.184481823	0.544126242	0.452380952	0.047432244	4.314544514	0.344495689	-0.184481823	0.036112533	0.026315789	0.026315789	0.048648542	0	0	1_129287005
1919	3874	Sanju_urb	Sanju_nat	1	129332857	0	0.252247488	-0.02344027	1	0.894736842	0.200579574	3.991204092	0.04830468	-0.02344027	0.035767115	0.000343053	0.000343053	0.048365522	0	0	1_129332857
1920	3876	Sanju_urb	Sanju_nat	1	129332889	0	0.462711864	0.035108361	0.26335278	2.045454545	0.68529116	6.105265242	0.310789833	0.035108361	0.035766875	0.027814291	0.027814291	0.048365326	0	0	1_129332889
1921	3877	Sanju_urb	Sanju_nat	1	129332906	0	0.506214689	-0.010988643	0.79065666	1.235294118	0.43127327	3.538247472	0.091770373	-0.010988643	0.035766748	0.002584586	0.002584586	0.048365221	0	0	1_129332906
1922	3878	Sanju_urb	Sanju_nat	1	129335292	0	0.16031458	-0.079468805	0.640048397	0.380952381	0.039775588	3.648587554	0.419129308	-0.079468805	0.03574886	0.012883553	0.012883553	0.048350553	0	0	1_129335292
1923	3879	Sanju_urb	Sanju_nat	1	129338871	0	0.499092559	-0.012290149	0.585398425	0.638655462	0.215253132	1.894889035	0.194733369	-0.012290149	0.035722044	0.011319253	0.011319253	0.048328561	0	0	1_129338871
1924	3880	Sanju_urb	Sanju_nat	1	129338883	0	0.289186508	-0.041826098	0.734605179	0.671052632	0.158863501	2.834582087	0.173243416	-0.041826098	0.035721954	0.004640871	0.004640871	0.048328487	0	0	1_129338883
1925	3881	Sanju_urb	Sanju_nat	1	129343157	0	0.507909605	-0.012843595	1	1.105263158	0.377607082	3.235126418	0.043465694	-0.012843595	0.035689955	0.000556174	0.000556174	0.048302243	0	0	1_129343157
1926	3882	Sanju_urb	Sanju_nat	1	129343184	0	0.347222222	0.029450549	0.529717039	1.59375	0.473401711	5.365504606	0.202420198	0.029450549	0.035689753	0.008930118	0.008930118	0.048302077	0	0	1_129343184
1927	3883	Sanju_urb	Sanju_nat	1	129343393	0	0.130671506	-0.137695186	0.156079855	0.286956522	0.03141348	2.621296542	0.5421839	-0.137695186	0.035688189	0.04526749	0.04526749	0.048300794	0	0	1_129343393
1928	3885	Sanju_urb	Sanju_nat	1	129359285	0	0.130671506	0.11414791	0.58083296	2.375	0.30722013	18.360206429	0.375663614	0.11414791	0.035569456	0.01244856	0.01244856	0.048203376	0	0	1_129359285
1929	3886	Sanju_urb	Sanju_nat	1	129359294	0	0.188747731	0.11414791	0.361912648	2.466666667	0.446540257	13.625746715	0.392110465	0.11414791	0.035569389	0.019391026	0.019391026	0.048203321	0	0	1_129359294
1930	3888	Sanju_urb	Sanju_nat	1	129403851	0	0.203595981	0.217822138	0.08609084	5.588235294	0.984073225	31.73379066	0.747274684	0.217822138	0.035238512	0.071829988	0.071829988	0.047931568	0	0	1_129403851
1931	3890	Sanju_urb	Sanju_nat	1	129408597	0	0.485714286	0.025824964	0.262004263	2	0.654276826	6.113620172	0.301029996	0.025824964	0.035203444	0.026737968	0.026737968	0.047902743	0	0	1_129408597
1932	3891	Sanju_urb	Sanju_nat	1	129410412	0	0.171208945	0.056101371	0.626549797	1.666666667	0.250896627	11.071403454	0.22184875	0.056101371	0.035190042	0.005263158	0.005263158	0.047891725	0	0	1_129410412
1933	3892	Sanju_urb	Sanju_nat	1	129410430	0	0.106918239	0.199684471	0.254958878	4.375	0.369209145	51.842228827	0.640978057	0.199684471	0.035189909	0.029411765	0.029411765	0.047891616	0	0	1_129410430
1934	3893	Sanju_urb	Sanju_nat	1	129410451	0	0.507667901	-0.013147049	1	1.105263158	0.390285994	3.130029433	0.043465694	-0.013147049	0.035189754	0.000572917	0.000572917	0.047891488	0	0	1_129410451
1935	3894	Sanju_urb	Sanju_nat	1	129410454	0	0.508474576	-0.009690722	0.598204585	1.350877193	0.459858049	3.968331522	0.130615869	-0.009690722	0.035189732	0.005	0.005	0.04789147	0	0	1_129410454
1936	3895	Sanju_urb	Sanju_nat	1	129410472	0	0.470054446	-0.022015937	0.571685501	0.657142857	0.206700036	2.089195259	0.182340208	-0.022015937	0.035189599	0.008778704	0.008778704	0.047891361	0	0	1_129410472
1937	3897	Sanju_urb	Sanju_nat	1	129410619	0	0.392653061	0.001663202	0.744283333	1.408163265	0.39273457	5.049017665	0.148653011	0.001663202	0.035188514	0.005544006	0.005544006	0.047890469	0	0	1_129410619
1938	3898	Sanju_urb	Sanju_nat	1	129410671	0	0.421657592	-0.027778626	0.763902395	0.722222222	0.21288027	2.450226776	0.141329153	-0.027778626	0.03518813	0.004719474	0.004719474	0.047890153	0	0	1_129410671
1939	3899	Sanju_urb	Sanju_nat	1	129410849	0	0.103246753	-0.169351127	0.298701299	0.404761905	0.042327681	3.870568767	0.392800369	-0.169351127	0.035186816	0.031446541	0.031446541	0.047889073	0	0	1_129410849
1940	3900	Sanju_urb	Sanju_nat	1	129410884	0	0.503246753	-0.005155261	0.774075039	1.375	0.445845827	4.240535372	0.138302698	-0.005155261	0.035186557	0.005500849	0.005500849	0.04788886	0	0	1_129410884
1941	3901	Sanju_urb	Sanju_nat	1	129410885	0	0.165584416	-0.164101154	0.164089056	0.298245614	0.033371484	2.665462734	0.525425934	-0.164101154	0.03518655	0.046439628	0.046439628	0.047888854	0	0	1_129410885
1942	3902	Sanju_urb	Sanju_nat	1	129410952	0	0.067755596	-0.165629667	0.520871143	0.507246377	0.049671898	5.179968884	0.294781046	-0.165629667	0.035186055	0.021825397	0.021825397	0.047888448	0	0	1_129410952
1943	3903	Sanju_urb	Sanju_nat	1	129410957	0	0.229909154	0.009624452	1	1.323529412	0.264322069	6.627256335	0.121733597	0.009624452	0.035186018	0.002163419	0.002163419	0.047888417	0	0	1_129410957
1944	3904	Sanju_urb	Sanju_nat	1	129410965	0	0.177683765	0.064787339	0.65658796	1.947368421	0.358162886	10.588042235	0.289448123	0.064787339	0.035185959	0.009862013	0.009862013	0.047888369	0	0	1_129410965
1945	3905	Sanju_urb	Sanju_nat	1	129410975	0	0.470054446	0.09710014	0.044861207	3.422222222	1.095529185	10.690363252	0.534308207	0.09710014	0.035185886	0.080478223	0.080478223	0.047888308	0	0	1_129410975
1946	3906	Sanju_urb	Sanju_nat	1	129410984	0	0.177683765	0.064787339	0.65658796	1.947368421	0.358162886	10.588042235	0.289448123	0.064787339	0.035185819	0.009862013	0.009862013	0.047888254	0	0	1_129410984
1947	3907	Sanju_urb	Sanju_nat	1	129410989	0	0.065536723	-0.176253415	0.527683616	0.536231884	0.052577393	5.468978479	0.270647367	-0.176253415	0.035185782	0.019963702	0.019963702	0.047888223	0	0	1_129410989
1948	3908	Sanju_urb	Sanju_nat	1	129411003	0	0.381818182	0.027777778	0.363425806	1.8	0.529766318	6.115904102	0.255272505	0.027777778	0.035185679	0.016042781	0.016042781	0.047888138	0	0	1_129411003
1949	3909	Sanju_urb	Sanju_nat	1	129411013	0	0.085024155	-0.096204766	0.497584541	0.396825397	0.038363394	4.104704519	0.401400541	-0.096204766	0.035185605	0.034965035	0.034965035	0.047888078	0	0	1_129411013
1950	3910	Sanju_urb	Sanju_nat	1	129411018	0	0.428571429	-0.038179148	0.327583344	0.423076923	0.100336462	1.783938557	0.373580663	-0.038179148	0.035185568	0.028361345	0.028361345	0.047888047	0	0	1_129411018
1951	3912	Sanju_urb	Sanju_nat	1	129620225	0	0.347222222	-0.054945055	0.111801457	0.25	0.050457309	1.238670885	0.602059991	-0.054945055	0.033631583	0.050092764	0.050092764	0.046629345	0	0	1_129620225
1952	3913	Sanju_urb	Sanju_nat	1	129621607	0	0.41299435	0.013793215	0.755318592	1.409090909	0.425551856	4.665793751	0.148939013	0.013793215	0.033621787	0.005276529	0.005276529	0.046621252	0	0	1_129621607
1953	3914	Sanju_urb	Sanju_nat	1	129623228	0	0.296668429	-0.067997375	0.318090436	0.407407407	0.079321828	2.092498366	0.389971079	-0.067997375	0.0336103	0.019556914	0.019556914	0.046611762	0	0	1_129623228
1954	3915	Sanju_urb	Sanju_nat	1	129623255	0	0.424107143	-0.029959514	0.164820193	0.4	0.114158338	1.4015621	0.397940009	-0.029959514	0.033610108	0.033219412	0.033219412	0.046611604	0	0	1_129623255
1955	3916	Sanju_urb	Sanju_nat	1	129631252	0	0.5	0.043956044	0.11119993	2.6	0.902001791	7.494441882	0.414973348	0.043956044	0.033553496	0.050092764	0.050092764	0.046564824	0	0	1_129631252
1956	3917	Sanju_urb	Sanju_nat	1	129631297	0	0.490079365	0.01712862	0.29575625	1.8	0.631583832	5.129960324	0.255272505	0.01712862	0.033553177	0.019086177	0.019086177	0.046564561	0	0	1_129631297
1957	3918	Sanju_urb	Sanju_nat	1	129631633	0	0.503437335	-0.005456988	0.78536325	1.333333333	0.458006223	3.881558125	0.124938737	-0.005456988	0.033550801	0.004501801	0.004501801	0.046562597	0	0	1_129631633
1958	3919	Sanju_urb	Sanju_nat	1	129631640	0	0.507909605	0.011689517	0.262255719	2.095238095	0.678444847	6.470714152	0.321233382	0.011689517	0.033550751	0.028020552	0.028020552	0.046562556	0	0	1_129631640
1959	3920	Sanju_urb	Sanju_nat	1	129631893	0	0.289186508	0.046839953	0.490162581	1.764705882	0.471616336	6.603220916	0.246672333	0.046839953	0.033548962	0.011294023	0.011294023	0.046561078	0	0	1_129631893
1960	3921	Sanju_urb	Sanju_nat	1	130278186	0	0.408805031	0.015915119	0.535915747	1.5	0.435493708	5.166549966	0.176091259	0.015915119	0.029284751	0.007692308	0.007692308	0.042999097	0	0	1_130278186
1961	3922	Sanju_urb	Sanju_nat	1	130279492	0	0.467757937	0.003507627	0.591404493	1.384615385	0.477376645	4.016031749	0.141329153	0.003507627	0.029276749	0.005623574	0.005623574	0.042992336	0	0	1_130279492
1962	3928	Sanju_urb	Sanju_nat	1	130848155	0	0.241984271	-0.017526132	1	0.978947368	0.209638708	4.571378829	0.009240657	-0.017526132	0.026022937	1.2626e-05	1.2626e-05	0.040216324	0	0	1_130848155
1963	3930	Sanju_urb	Sanju_nat	1	130982330	0	0.396329365	-0.009723693	1	1.056818182	0.330169699	3.382698875	0.024000276	-0.009723693	0.025319929	0.000135451	0.000135451	0.039608661	0	0	1_130982330
1964	3932	Sanju_urb	Sanju_nat	1	131018311	0	0.31276467	-0.050910169	0.178339046	0.3	0.058328999	1.542971793	0.522878745	-0.050910169	0.025135555	0.038772639	0.038772639	0.0394488	0	0	1_131018311
1965	3933	Sanju_urb	Sanju_nat	1	131018567	0	0.494350282	-0.015599411	0.581352723	0.658119658	0.216864995	1.997194082	0.181695137	-0.015599411	0.025134249	0.009142857	0.009142857	0.039447667	0	0	1_131018567
1966	3934	Sanju_urb	Sanju_nat	1	131018574	0	0.130671506	-0.062647754	1	0.614035088	0.05967661	6.318038011	0.211806811	-0.062647754	0.025134214	0.002948343	0.002948343	0.039447636	0	0	1_131018574
1967	3935	Sanju_urb	Sanju_nat	1	131018578	0	0.321428571	0.032520325	0.496707977	1.666666667	0.436874515	6.35829668	0.22184875	0.032520325	0.025134193	0.01010101	0.01010101	0.039447619	0	0	1_131018578
1968	3936	Sanju_urb	Sanju_nat	1	131018820	0	0.483630952	-0.016804734	0.431314944	0.622222222	0.210136644	1.842422557	0.206054482	-0.016804734	0.025132959	0.011548452	0.011548452	0.039446548	0	0	1_131018820
1969	3937	Sanju_urb	Sanju_nat	1	131018882	0	0.09077381	-0.018915511	1	0.952380952	0.081535995	11.124282884	0.021189299	-0.018915511	0.025132643	2.3656e-05	2.3656e-05	0.039446274	0	0	1_131018882
1970	3938	Sanju_urb	Sanju_nat	1	131018922	0	0.507440476	-0.012406948	0.796045768	1.2	0.426491082	3.376389476	0.079181246	-0.012406948	0.025132439	0.001866169	0.001866169	0.039446097	0	0	1_131018922
1971	3939	Sanju_urb	Sanju_nat	1	131018932	0	0.507936508	-0.013221154	1	1	0.356411877	2.805742634	0	-0.013221154	0.025132388	0	0	0.039446052	0	0	1_131018932
1972	3940	Sanju_urb	Sanju_nat	1	131018958	0	0.155367232	-0.081915515	0.643191116	0.404761905	0.042327681	3.870568767	0.392800369	-0.081915515	0.025132256	0.010874293	0.010874293	0.039445937	0	0	1_131018958
1973	3941	Sanju_urb	Sanju_nat	1	131021193	0	0.467757937	-0.012154336	1	1.028571429	0.351480172	3.010011002	0.012234456	-0.012154336	0.025120862	4.1316e-05	4.1316e-05	0.039436052	0	0	1_131021193
1974	3942	Sanju_urb	Sanju_nat	1	131022186	0	0.507440476	-0.012406948	1	1.1	0.391895132	3.087560677	0.041392685	-0.012406948	0.025115803	0.000512033	0.000512033	0.039431661	0	0	1_131022186
1975	3944	Sanju_urb	Sanju_nat	1	131024006	0	0.03125	0.384615385	0.34375	3.909090909	0.335692656	45.520780511	0.59207577	0.384615385	0.025106532	0.03030303	0.03030303	0.039423617	0	0	1_131024006
1976	3945	Sanju_urb	Sanju_nat	1	131024030	0	0.328869048	0.106160808	0.114120697	2.8	0.80563288	9.731479676	0.447158031	0.106160808	0.02510641	0.042839513	0.042839513	0.039423511	0	0	1_131024030
1977	3947	Sanju_urb	Sanju_nat	1	131024096	0	0.228450555	0.255293622	0.019324982	7.125	1.296939487	39.142631953	0.852784869	0.255293622	0.025106074	0.101052189	0.101052189	0.039423219	0	0	1_131024096
1978	3948	Sanju_urb	Sanju_nat	1	131024918	0	0.347222222	-0.007472527	1	1.078431373	0.312086929	3.726571401	0.032792513	-0.007472527	0.025101889	0.000222635	0.000222635	0.039419587	0	0	1_131024918
1979	3949	Sanju_urb	Sanju_nat	1	131024942	0	0.467757937	0.003507627	0.591404493	1.384615385	0.477376645	4.016031749	0.141329153	0.003507627	0.025101767	0.005623574	0.005623574	0.039419481	0	0	1_131024942
1980	3950	Sanju_urb	Sanju_nat	1	131025587	0	0.507440476	0.009248816	0.293798863	1.925925926	0.676097891	5.486174004	0.284639579	0.009248816	0.025098483	0.023803176	0.023803176	0.039416632	0	0	1_131025587
1981	3951	Sanju_urb	Sanju_nat	1	131025602	0	0.483630952	-0.009230769	1	1.125	0.392240507	3.226655531	0.051152522	-0.009230769	0.025098407	0.000750361	0.000750361	0.039416565	0	0	1_131025602
1982	3952	Sanju_urb	Sanju_nat	1	131025611	0	0.197916667	0.032967033	0.683678065	1.5	0.304344423	7.392939814	0.176091259	0.032967033	0.025098361	0.003916718	0.003916718	0.039416526	0	0	1_131025611
1983	3955	Sanju_urb	Sanju_nat	1	131025647	0	0.396329365	-0.037450659	0.136716082	0.315789474	0.079736844	1.250651343	0.500602351	-0.037450659	0.025098178	0.044866689	0.044866689	0.039416367	0	0	1_131025647
1984	3956	Sanju_urb	Sanju_nat	1	131025653	0	0.495535714	-0.007161007	0.792194262	1.225490196	0.432669772	3.471068045	0.088309841	-0.007161007	0.025098147	0.002292336	0.002292336	0.03941634	0	0	1_131025653
1985	3957	Sanju_urb	Sanju_nat	1	131025704	0	0.507440476	0.009248816	0.293798863	1.925925926	0.676097891	5.486174004	0.284639579	0.009248816	0.025097888	0.023803176	0.023803176	0.039416115	0	0	1_131025704
1986	3958	Sanju_urb	Sanju_nat	1	131025755	0	0.03125	-0.201465201	1	0.913043478	0.078494829	10.620424364	0.039508541	-0.201465201	0.025097628	0.008314437	0.008314437	0.03941589	0	0	1_131025755
1987	3959	Sanju_urb	Sanju_nat	1	131025794	0	0.483630952	-0.009230769	1	1.125	0.392240507	3.226655531	0.051152522	-0.009230769	0.025097429	0.000750361	0.000750361	0.039415717	0	0	1_131025794
1988	3960	Sanju_urb	Sanju_nat	1	131026675	0	0.489159175	-0.00173837	0.782370718	1.329545455	0.452023589	3.910616964	0.12370319	-0.00173837	0.025092946	0.004329472	0.004329472	0.039411826	0	0	1_131026675
1989	3961	Sanju_urb	Sanju_nat	1	131026714	0	0.30952381	-0.047337278	0.520787088	0.578947368	0.139469027	2.403257997	0.237360916	-0.047337278	0.025092747	0.008991009	0.008991009	0.039411654	0	0	1_131026714
1990	3962	Sanju_urb	Sanju_nat	1	131026753	0	0.458333333	-0.022977023	0.422201524	0.609375	0.197607131	1.879172524	0.215115367	-0.022977023	0.025092549	0.011712674	0.011712674	0.039411482	0	0	1_131026753
1991	3963	Sanju_urb	Sanju_nat	1	131026801	0	0.495535714	0.007623008	0.428943583	1.625	0.57306158	4.60792538	0.210853365	0.007623008	0.025092305	0.013108346	0.013108346	0.03941127	0	0	1_131026801
1992	3964	Sanju_urb	Sanju_nat	1	131026810	0	0.328869048	-0.027497389	1	0.814814815	0.219771273	3.02097346	0.088941083	-0.027497389	0.025092259	0.001469119	0.001469119	0.03941123	0	0	1_131026810
1993	3965	Sanju_urb	Sanju_nat	1	131027505	0	0.03125	-0.201465201	1	0.913043478	0.078494829	10.620424364	0.039508541	-0.201465201	0.025088723	0.008314437	0.008314437	0.039408161	0	0	1_131027505
1994	3966	Sanju_urb	Sanju_nat	1	131027532	0	0.424107143	-0.004048583	1	1.166666667	0.380881935	3.573577499	0.06694679	-0.004048583	0.025088585	0.001139212	0.001139212	0.039408042	0	0	1_131027532
1995	3967	Sanju_urb	Sanju_nat	1	131029223	0	0.30952381	-0.047337278	0.520787088	0.578947368	0.139469027	2.403257997	0.237360916	-0.047337278	0.025079984	0.008991009	0.008991009	0.039400576	0	0	1_131029223
1996	3968	Sanju_urb	Sanju_nat	1	131029250	0	0.436507937	-0.011188811	1	1.041025641	0.342958314	3.159959507	0.017461427	-0.011188811	0.025079847	7.8709e-05	7.8709e-05	0.039400457	0	0	1_131029250
1997	3969	Sanju_urb	Sanju_nat	1	131029280	0	0.410714286	0.036789298	0.381647407	1.828571429	0.595453487	5.615339473	0.26211193	0.036789298	0.025079694	0.017587887	0.017587887	0.039400325	0	0	1_131029280
1998	3970	Sanju_urb	Sanju_nat	1	131030050	0	0.146329365	0.142633638	0.329223956	3.157894737	0.486359964	20.503947489	0.499397649	0.142633638	0.025075779	0.024667987	0.024667987	0.039396927	0	0	1_131030050
1999	3971	Sanju_urb	Sanju_nat	1	131030071	0	0.364583333	0.053061224	0.352236339	1.983333333	0.607968808	6.470087048	0.297395711	0.053061224	0.025075672	0.0205024	0.0205024	0.039396834	0	0	1_131030071
[truncated: 37,272 more rows]
