# Supplementary material for: Selection on adaptive and maladaptive gene expression plasticity during thermal adaptation to urban heat islands
Source: Nat Commun. 2021 Oct 26;12:6195. doi: 10.1038/s41467-021-26334-4 (PMC8548502; doi:10.1038/s41467-021-26334-4)
Supplement: Supplementary file 5 — Source Data [file 41467_2021_26334_MOESM5_ESM.zip › NATCOMM_maladaptive_plasticity_source_data_file_09062021/Data_files/Figure_3B_data_08232021.csv]

	moduleColor	GS.Ctmax	p.GS.Ctmax	MM.red	p.MM.red	MM.brown	p.MM.brown	MM.grey	p.MM.grey	MM.black	p.MM.black	MM.yellow	p.MM.yellow	MM.turquoise	p.MM.turquoise	MM.blue	p.MM.blue	MM.green	p.MM.green	GSPadjusted	candidate
ENSACAG00000008221	blue	0.364909504187185	1.96729473948518e-05	-0.587072371467971	2.12216719761868e-13	0.568888052043312	1.64961868988827e-12	0.153569665085775	0.0810866357669204	-0.138270480446171	0.116683989871122	0.0305994130812034	0.729644607435796	-0.567158658956632	1.99189823204673e-12	0.538419714836087	3.9187231279304e-11	-0.054098023595035	0.540999022828285	0.0327361071707073	yes
ENSACAG00000000291	blue	0.357036705806263	3.04848893984507e-05	-0.458134782735161	4.23447920304637e-08	0.242705175199064	0.00539809520042346	0.458050742942063	4.26170114415482e-08	-0.0515715042871855	0.560085500800619	0.0700534073309458	0.428365877087654	-0.513677807938814	4.10397737166732e-10	0.562416596204523	3.32180002037662e-12	-0.310514309114265	0.000323753453628424	0.0327361071707073	yes
ENSACAG00000005056	blue	0.356598429510082	3.12268112916127e-05	-0.276616716781788	0.00144326002665452	0.0773507397946556	0.381722066755304	0.403651034926963	1.91579201071607e-06	-0.0469885613906873	0.5955081672487	0.0639605919121107	0.469704268271257	-0.308541858404503	0.000354960647013334	0.378085773903829	9.20832937997129e-06	-0.293800046197546	0.000692130560758946	0.0327361071707073	yes
ENSACAG00000009897	blue	0.340627853647343	7.32411130931774e-05	-0.619067063890736	4.14746325644078e-15	0.437092195709473	1.99873802813622e-07	0.575568572467906	7.88053940706782e-13	-0.0249315234610864	0.77827983540409	-0.335678763342556	9.45104690026943e-05	-0.280926512022441	0.0012055034843269	0.294055005521427	0.000684385922604652	0.0855982011302185	0.332883484157629	0.0575858251695107	no
ENSACAG00000003812	blue	0.326480133591504	0.000150094602952716	-0.624396897285177	2.06019798362231e-15	0.453539635295463	5.99618853068559e-08	0.49247692680104	2.65754381485282e-09	-0.079899575178062	0.366184979252005	-0.132024075825347	0.134307424455251	-0.477071242043927	9.55496954343761e-09	0.473318164910558	1.29273597712041e-08	-0.0559174873147253	0.527455832517329	0.0944095052572584	no
ENSACAG00000015340	blue	0.316381477733773	0.000245292493975453	-0.483118228594592	5.82583837952319e-09	0.460761467769167	3.46288878171517e-08	0.0749164516726104	0.396927997063231	-0.0962992142771336	0.275752455623873	-0.00427286990600608	0.961518675883102	-0.436375535585232	2.10338314755796e-07	0.399189026472592	2.54379633445345e-06	-0.00705086471564108	0.936542058366942	0.125414572394797	no
ENSACAG00000003528	blue	0.313652934285493	0.000279283609522788	-0.597266139320387	6.35031072333981e-14	0.477299985370597	9.37943827754115e-09	0.238332576996325	0.00632135748980568	-0.10781580743896	0.222093886327135	0.101374031265433	0.251118169469003	-0.640830083298296	2.18444619629562e-16	0.629187260364727	1.08589998879367e-15	-0.211824778615033	0.0155474716344109	0.125414572394797	no
ENSACAG00000000967	blue	0.310828759198749	0.000319019580018561	-0.692080037930747	7.63357734297788e-20	0.545869692048373	1.85979838450597e-11	0.388048435350656	5.07253727229929e-06	-0.0998941325945325	0.258139691554634	0.0311433116477845	0.725030093303197	-0.685221207823185	2.43417291472744e-19	0.693529911899541	5.94934588607019e-20	-0.210608763985607	0.016165436493409	0.125414572394797	no
ENSACAG00000003968	blue	0.305490142054722	0.000408760246295526	-0.502850095926877	1.08260353592734e-09	0.268197242107222	0.00203476463205927	0.487521726643404	4.03871027685347e-09	-0.10584312570389	0.230717891051707	-0.0110266861286917	0.900909042554816	-0.465803712009562	2.34242023556525e-08	0.525032765557928	1.42975439822078e-10	-0.252679422579295	0.00372708023059599	0.128489010758113	no
ENSACAG00000017186	blue	0.304944762591828	0.0004191332869835	-0.69883707488605	2.35876673136845e-20	0.474157169070712	1.20864512448518e-08	0.629666322320583	1.01791437904693e-15	-0.0540992117241375	0.540990123279134	-0.368632273390731	1.59284362139521e-05	-0.306785094236552	0.000385072480710871	0.345024204426965	5.8186482250064e-05	0.0478919573109255	0.588446176470709	0.128489010758113	no
ENSACAG00000011786	blue	0.303421544789197	0.00044940512506812	-0.582648217241145	3.53630983810322e-13	0.390286582068354	4.42464199230173e-06	0.409976251715306	1.27266962578146e-06	-0.0566705148421638	0.52190109905952	-0.107684996363767	0.222658592877266	-0.427318318306414	3.96880231402172e-07	0.461690456660331	3.22377583126863e-08	-0.163434032198023	0.063176093544379	0.128489010758113	no
ENSACAG00000015541	blue	0.299635242427866	0.000533597613595194	-0.775364527039623	2.53984955060278e-27	0.623636752177044	2.27825733295881e-15	0.462412260896393	3.04899953839167e-08	-0.0654725465801555	0.459247438395978	-0.0364800760750249	0.680297738794274	-0.689429610610725	1.19947882187196e-19	0.703699014619503	9.92703350650651e-21	-0.153622862035119	0.0809801325910312	0.13984704122974	no
ENSACAG00000028691	blue	0.297298302407082	0.000592574102545835	-0.40456406096618	1.80689073455185e-06	0.279357647441284	0.00128756755173388	0.28454841232504	0.00103396784368414	-0.0944175924609594	0.285286925335204	0.168596019108401	0.0551777459508621	-0.549643829317469	1.26599453337356e-11	0.597048402058539	6.51899839721484e-14	-0.35809020684052	2.87686601292668e-05	0.143357350192819	no
ENSACAG00000005955	blue	0.291313459432782	0.000771996426812199	-0.470182879860874	1.65949774254322e-08	0.254471657813667	0.00348175504242622	0.472467755635194	1.38368723830643e-08	-0.19706161296391	0.0246252634761678	0.124430318870709	0.158389246008582	-0.56482508362739	2.56452495437008e-12	0.641832609172163	1.89658975616263e-16	-0.416269461795581	8.40113312484288e-07	0.150734894334607	no
ENSACAG00000003093	blue	0.291127699561851	0.000778289699515732	-0.648302167226504	7.52373190372364e-17	0.478027332881657	8.84163665677956e-09	0.35543011568773	3.32882413159138e-05	-0.140598784823985	0.110594630660445	0.169117093190103	0.0544189209756585	-0.769941268396951	9.67851000224894e-27	0.804938781396207	8.40359607371281e-31	-0.369713685445564	1.4973514872516e-05	0.150734894334607	no
ENSACAG00000008379	blue	0.287917805923786	0.000894740171236832	-0.513812982085741	4.05370419339813e-10	0.407075436107583	1.5368515899799e-06	0.274275884341112	0.00158959728715989	-0.183336854251284	0.0368064850382019	0.173524442333696	0.0483386278578493	-0.652318731149706	4.19019397046327e-17	0.681058297422253	4.84555113138617e-19	-0.305422043770413	0.000410042392580059	0.150734894334607	no
ENSACAG00000003680	blue	0.286020844307372	0.000970853323278413	-0.727599005372124	1.07740248271591e-22	0.485321580434645	4.85315056080041e-09	0.580542586303886	4.49707583891215e-13	-0.175149328573838	0.0462442280005709	-0.10732902197067	0.224200461810754	-0.577534621966152	6.32048350355012e-13	0.626279511914812	1.60390920789815e-15	-0.193015956408219	0.0277928280195669	0.150734894334607	no
ENSACAG00000008928	blue	0.28429287023551	0.00104529604523527	-0.512543514269127	4.55020354869952e-10	0.196216176238378	0.0252603624631822	0.683557662779321	3.20941970273154e-19	-0.1238540764465	0.160340701070259	-0.176522851280904	0.0445332294021381	-0.282228741653952	0.00114104422901616	0.409177098695763	1.3407870198969e-06	-0.233559300322644	0.00748721354257886	0.150734894334607	no
ENSACAG00000004446	blue	0.283142617853595	0.00109770526904912	-0.732256704356386	4.21846421777573e-23	0.635096798906672	4.85276521582173e-16	0.315379198931183	0.000257306045322366	-0.148950930285352	0.0907703391082137	0.137672852524242	0.118288222033755	-0.833948750271054	7.53658440400327e-35	0.813461283642638	6.44471514448178e-32	-0.239831704683648	0.00599010665521289	0.150734894334607	no
ENSACAG00000003284	blue	0.282727163002695	0.00111721750017545	-0.712827496829061	1.86268889934304e-21	0.59277774031993	1.08587038188412e-13	0.303145042860035	0.000455111831408455	-0.0649472766413976	0.46286557392134	0.120308868017528	0.172743401423198	-0.792156933259831	3.14670025436879e-29	0.7863327851732	1.50889251085083e-28	-0.263007025622441	0.00250125209886189	0.150734894334607	no
ENSACAG00000007544	blue	0.282079920097046	0.00114824801262706	-0.728454838348155	9.08205119061576e-23	0.64214769076737	1.81400860892077e-16	0.332624634000621	0.000110377857892994	-0.124226108848897	0.159078763566792	0.0826271794524522	0.349996946286623	-0.789126109072569	7.15846732797174e-29	0.759798954034914	1.07350415400156e-25	-0.177842461742069	0.0429394274304218	0.150734894334607	no
ENSACAG00000014831	blue	0.28009862770431	0.00124819360027047	-0.765274042287422	2.97320826045524e-26	0.606031507434341	2.17374213258611e-14	0.483786787741296	5.5124581455116e-09	-0.134107642914526	0.128216038101831	0.0289319679268597	0.743851223378052	-0.756377961033799	2.3533964860116e-25	0.77220473161372	5.56250890236007e-27	-0.230824102416534	0.0082378904584772	0.150734894334607	no
ENSACAG00000022657	blue	0.278710930918796	0.00132285488368505	-0.476628877964947	9.90341918209064e-09	0.440253096394031	1.59365997011897e-07	0.164232257906357	0.0618807130692301	-0.112105535556402	0.204133890120883	-0.0280502094815112	0.751399123134746	-0.436152977823005	2.13693131004692e-07	0.394761307648217	3.35673617258e-06	-0.0282538181525952	0.749654104010919	0.150734894334607	no
ENSACAG00000001207	blue	0.278309144385001	0.00134521970305557	-0.474115720626032	1.21267306361085e-08	0.412055887130517	1.11048796174028e-06	0.0828720305824083	0.348566066247473	-0.0986528588820419	0.264131849619421	0.146714072000425	0.095779620708884	-0.58585083363556	2.44538566322079e-13	0.572475414018716	1.11173647943441e-12	-0.245620816033853	0.00485131299735492	0.150734894334607	no
ENSACAG00000022170	blue	0.277057990546241	0.00141708916760908	-0.355836755480842	3.25566711875324e-05	0.296827918115879	0.000605146978830544	0.139300946199043	0.113957601108049	-0.0424493556192429	0.631555348218647	0.0266532594549267	0.763405088587238	-0.375973186924715	1.04234502082547e-05	0.362366797210196	2.26908388219208e-05	-0.103078466420698	0.24319586550299	0.150734894334607	no
ENSACAG00000023169	blue	0.276582119917841	0.00144533037690139	-0.669071798268286	3.30633765567504e-18	0.38614561427188	5.69298780707022e-06	0.663795855474986	7.4869843837513e-18	-0.159226184636473	0.0703755079909483	-0.149318000672878	0.0899685704783967	-0.477722328999824	9.06344902390675e-09	0.563753479215224	2.87815288112813e-12	-0.222670712597829	0.0108849879195919	0.150734894334607	no
ENSACAG00000012946	blue	0.276056594597104	0.00147711334410022	-0.524740981175957	1.46974468520702e-10	0.365749101020591	1.87623838108416e-05	0.351092794569319	4.21128258502079e-05	-0.0969624989041038	0.272443302201227	-0.00234318526528824	0.978891694118995	-0.490051951811437	3.26432069044712e-09	0.520761509355619	2.13552914631177e-10	-0.224458391835653	0.010247957775183	0.150734894334607	no
ENSACAG00000017899	blue	0.276050841502881	0.00147746477679704	-0.415945814041585	8.5842833170094e-07	0.468599628778749	1.88077814599729e-08	-0.0114518431067609	0.897108992679183	0.00451102995546188	0.959375598576937	0.151438323857022	0.0854469397243323	-0.533818746329702	6.1534869144238e-11	0.495790275772809	2.00132562975606e-09	-0.0843375849246663	0.340078507039709	0.150734894334607	no
ENSACAG00000005144	blue	0.274343328576831	0.00158519882738126	-0.546632412450697	1.72138271654478e-11	0.566832404202218	2.06377075775586e-12	0.131766122225287	0.135076691305319	-0.137445656160131	0.118902557951038	0.0991749536011146	0.261600025512883	-0.632844960284836	6.60947954354489e-16	0.589551595747032	1.58864650022017e-13	-0.091738008583932	0.299240815245463	0.150734894334607	no
ENSACAG00000003413	blue	0.274295268953514	0.00158833195995587	-0.420604357072428	6.27973793257583e-07	0.376997466786264	9.81654564477399e-06	0.132038472837148	0.134264588660579	-0.177252965536472	0.043645422302904	0.015843642975313	0.858006925130135	-0.38892823881432	4.80781773084483e-06	0.380873876816485	7.80840013025941e-06	-0.087843951412583	0.320308319482002	0.150734894334607	no
ENSACAG00000027648	blue	0.273982118833119	0.00160888536091751	-0.323880132678912	0.000170609090320973	0.0370937242731377	0.675221242003673	0.454054675883534	5.76836338194249e-08	-0.211346049187789	0.0157882607428595	-0.00837880173248869	0.924623004078529	-0.284170637663185	0.00105075464865853	0.380116453181288	8.16738854358539e-06	-0.349021766844689	4.70602951699724e-05	0.150734894334607	no
ENSACAG00000026062	blue	0.273210132808455	0.00166059149130217	-0.645219491505726	1.17209757654482e-16	0.506625535291852	7.74911886813616e-10	0.385332297917581	5.97951123276304e-06	-0.129437307358414	0.142174702480994	0.175799865335863	0.0454271551627624	-0.802649423403983	1.63951035835073e-30	0.817861238673812	1.62482907648352e-32	-0.336768124667811	8.93856713330574e-05	0.150734894334607	no
ENSACAG00000010228	blue	0.273090491914312	0.001668738665502	-0.6151733228148	6.85738537940163e-15	0.484431649878279	5.22557954211653e-09	0.288354334637082	0.000878017162238488	-0.127425656709056	0.148530841962033	0.249258681532717	0.00423881448031017	-0.823157563478622	2.94247448854277e-33	0.840392331393354	7.43588876075558e-36	-0.386503611546444	5.57102906656287e-06	0.150734894334607	no
ENSACAG00000010985	blue	0.272317011925101	0.00172229309820271	-0.642814379525304	1.65065306967804e-16	0.497565843102961	1.71701712406919e-09	0.314147634543909	0.000272814054282814	-0.159478438596131	0.0699259447054485	0.196382351292904	0.0251344358231263	-0.811811550291423	1.07029401113089e-31	0.819691732909254	9.0590204690111e-33	-0.335881575312955	9.35360579201634e-05	0.150734894334607	no
ENSACAG00000015497	blue	0.272278148970718	0.00172502466258811	-0.679888715891302	5.86759763600705e-19	0.481669258365387	6.56486373518262e-09	0.461791641711382	3.19870888222691e-08	-0.110201585486911	0.21197195054534	0.0742951809883761	0.400865876492368	-0.709284084006687	3.59370133122513e-21	0.742052181399644	5.49946181950003e-24	-0.294529355663453	0.000670188513758508	0.150734894334607	no
ENSACAG00000016232	blue	0.272082398481337	0.00173884334775265	-0.727892465428583	1.01617611428655e-22	0.645592129923765	1.11123864205226e-16	0.265988791063386	0.00222265312587232	-0.0225966462552741	0.798579719898161	0.0714082849437296	0.41946626755503	-0.774157877693935	3.43141176499893e-27	0.741519451215785	6.15838700256915e-24	-0.1574654756574	0.0735790555219313	0.150734894334607	no
ENSACAG00000006738	blue	0.2715996697805	0.0017733516980542	-0.423637661453034	5.11023532942361e-07	0.349697084497638	4.53901358141308e-05	0.143736133669106	0.102785005690184	-0.075682507473662	0.39210429242071	-0.0150352124311363	0.865181814619244	-0.384673677045152	6.22147499806694e-06	0.387548327397684	5.22909993681864e-06	-0.121049312687189	0.170096141008735	0.150734894334607	no
ENSACAG00000015429	blue	0.270689865811195	0.00184008596982901	-0.572175073669701	1.14929053952296e-12	0.500824421313776	1.29317775310071e-09	0.381066534228605	7.71949562046396e-06	-0.076065284958342	0.389707240513026	-0.0834765767889293	0.345048930566621	-0.478249938162485	8.68304975477137e-09	0.457618880752621	4.40425392863242e-08	-0.0070515838545317	0.936535599606075	0.15101265857094	no
ENSACAG00000007388	blue	0.270256701381255	0.00187265299976682	-0.54127153887149	2.9524194895874e-11	0.517694422633921	2.83884695682794e-10	0.0755099260943973	0.393187926095009	-0.176360887730612	0.0447322015981556	-0.00826760674114137	0.925620443510101	-0.493708720622077	2.39246626822534e-09	0.440063035772145	1.61561600250259e-07	-0.00126260328728839	0.988625057752965	0.15101265857094	no
ENSACAG00000002511	blue	0.268779789833147	0.00198766474171698	-0.360319245706715	2.54320655622647e-05	0.240982462370056	0.00574641203850971	0.222254520574248	0.011038193784718	-0.0666547227116943	0.451161997494017	0.109298974905722	0.215761923175768	-0.447915047974086	9.11581154694606e-08	0.476844688370756	9.7319279424434e-09	-0.269028911396118	0.00196782646796656	0.153432454008037	no
ENSACAG00000000191	blue	0.268623135380551	0.00200023230980271	-0.462275442689063	3.0814149881031e-08	0.323834983925614	0.000170987313761779	0.355185562576408	3.37356084340494e-05	-0.187333989203246	0.0328232095151943	0.0460951266173155	0.602529623325883	-0.486509456861362	4.39561182089103e-09	0.526569436271135	1.23588644782518e-10	-0.236859028476444	0.00666273400663615	0.153432454008037	no
ENSACAG00000006532	blue	0.26491262015506	0.00231978710043439	-0.663169931455054	8.2403017928896e-18	0.548872262574196	1.37009012447508e-11	0.330171987714611	0.000124882489181486	-0.0388201994528805	0.661017461374885	0.0789458165112291	0.371952628435782	-0.708931943492596	3.83417272836899e-21	0.705854652575111	6.72551188179452e-21	-0.186612585950422	0.0335138660212597	0.155549922471265	no
ENSACAG00000002428	blue	0.264892247182182	0.00232166243200316	-0.425960210488144	4.358314836648e-07	0.479928950344405	7.57188366686803e-09	-0.112582822569303	0.202202119153974	-0.00837295791769858	0.924675421265447	0.212432002925243	0.0152466514769443	-0.608701652087972	1.55784326134987e-14	0.547791467841332	1.52993547096063e-11	-0.111688210034132	0.205833816874567	0.155549922471265	no
ENSACAG00000009158	blue	0.264691414549119	0.00234022263027308	-0.581069823408399	4.23510600078854e-13	0.454892782564082	5.41524772470435e-08	0.24439822632906	0.00507425604562107	-0.0870611407086333	0.324656395838835	0.225689454712145	0.00982856641584127	-0.761311745798021	7.55508523279849e-26	0.769643419251158	1.04053401923452e-26	-0.366845514168979	1.76329340820647e-05	0.155549922471265	no
ENSACAG00000004996	blue	0.264460981551973	0.00236168371781406	-0.365828026610753	1.86788581274457e-05	0.287531427340062	0.000909784833221208	0.0771409840726861	0.383018240676166	-0.173579330129748	0.0482666167289962	0.329771278120556	0.00012741454427816	-0.650200646295185	5.71160896169051e-17	0.675987144555756	1.10400477519181e-18	-0.401018758307791	2.26571151248222e-06	0.155549922471265	no
ENSACAG00000015791	blue	0.264216269832891	0.00238466945799603	-0.566038514516612	2.24931748239733e-12	0.513276827812414	4.25667027144104e-10	0.226728970312023	0.00948627598259164	-0.0556403962395579	0.529507277759515	0.0650759557200295	0.461977763933251	-0.604107887877243	2.75807415609255e-14	0.575746649326776	7.72510692597012e-13	-0.108904430739571	0.217433634117003	0.155549922471265	no
ENSACAG00000016465	blue	0.264015572878123	0.00240367174311408	-0.593810834448324	9.60443395703204e-14	0.595022415958663	8.31214901590482e-14	0.13165252824343	0.135416515388777	-0.0493308915214798	0.577277467091944	0.127531253789956	0.148191945777041	-0.668332903342986	3.71103344550008e-18	0.629960563917191	9.78230400400739e-16	-0.108573815110424	0.218841547362037	0.155549922471265	no
ENSACAG00000000609	blue	0.263961900671513	0.00240877666608207	-0.682931664565428	3.55963483431011e-19	0.571759047592177	1.20334755073615e-12	0.363194341642408	2.16638598739881e-05	0.00317131953544162	0.971434284291931	0.0107171600208783	0.903677001993443	-0.667771015290154	4.0507332947723e-18	0.650556934518831	5.42255968630772e-17	-0.127454609033188	0.148437866172306	0.155549922471265	no
ENSACAG00000025679	blue	0.263807548020511	0.00242351230559364	-0.637261949878171	3.59694310067109e-16	0.482389034688328	6.18715169312344e-09	0.476123990536607	1.03160333657818e-08	-0.0862039959932613	0.329460693861272	-0.125152521392127	0.155968655344693	-0.460734469135982	3.47008600152924e-08	0.500325861272258	1.35076187888095e-09	-0.0699886255461262	0.428794102632284	0.155549922471265	no
ENSACAG00000007637	blue	0.262756992634234	0.00252599109127418	-0.51039647406752	5.52624127701238e-10	0.535953958788653	4.995053581527e-11	-0.0806454789082009	0.361712933106375	-0.0620642697831068	0.48300120600985	0.245889829147358	0.00480344923364493	-0.704119168810602	9.20408743461448e-21	0.636830398554239	3.81889786648371e-16	-0.180777611552551	0.0395646995250549	0.155922563509007	no
ENSACAG00000005663	blue	0.262732020618636	0.00252847400284877	-0.627364710910282	1.38729708532874e-15	0.542545806547807	2.59931938621552e-11	0.257434444803227	0.00310789594584288	-0.130497145673345	0.138910092094175	-0.0074308152164973	0.933130215881018	-0.563943329066041	2.82000454306534e-12	0.55197857925663	9.95526062525333e-12	-0.126215962307879	0.152454985025322	0.155922563509007	no
ENSACAG00000001288	blue	0.262123768293264	0.00258963649112105	-0.187612819701779	0.0325595091187184	0.23952294763356	0.00605703822526541	-0.0905611255103491	0.305509299802242	-0.280029362809114	0.00125182706874516	0.257696844073953	0.00307659550802412	-0.436643084286566	2.06371861619852e-07	0.435387410457922	2.25627703526791e-07	-0.194428006676993	0.0266499239330198	0.156623207011071	no
ENSACAG00000009055	blue	0.260657314493424	0.00274262795746677	-0.595962595224035	7.42731546296259e-14	0.557191457825583	5.78180172493046e-12	0.194427898439839	0.026650009978294	-0.0723746014710723	0.413185119141437	0.104073311575154	0.238652849649104	-0.669705910368421	2.99361926254912e-18	0.629591270711559	1.02828465790489e-15	-0.152962700945304	0.0823097829006136	0.160374692014937	no
ENSACAG00000011579	blue	0.260554528943932	0.00275365130963644	-0.60714309342041	1.89295478527662e-14	0.452428253740341	6.51751033423523e-08	0.302394573444838	0.000470939243658001	-0.0863197556852451	0.328809215473207	0.23540783449836	0.00701484073177316	-0.797954926124023	6.28282402661326e-30	0.820540374057693	6.89402835714929e-33	-0.390510806791275	4.36423971612538e-06	0.160374692014937	no
ENSACAG00000003619	blue	0.259668945989644	0.00285029615079934	-0.48352924098441	5.63121228963278e-09	0.218114210880941	0.0126684049626009	0.400658523275765	2.31807169149631e-06	-0.0816163650631553	0.355942929676797	0.0953323305728603	0.280624634814588	-0.52856020017936	1.02216847940238e-10	0.603385921341305	3.01462914140947e-14	-0.409131750031338	1.34475449097193e-06	0.162985116259344	no
ENSACAG00000005019	blue	0.257803195945917	0.00306399037571205	-0.450078026833478	7.76647733224869e-08	0.232136667413152	0.00786972985329559	0.465145343946591	2.46597184883003e-08	-0.11082162495535	0.209396162924081	0.163202970214023	0.063555172846001	-0.600794050911935	4.14104978290724e-14	0.664825166346996	6.39175595132928e-18	-0.410583279292948	1.22314037482395e-06	0.166017739253092	no
ENSACAG00000000552	blue	0.256920025418857	0.00317009261138827	-0.464237452431378	2.64664036792415e-08	0.423480166419903	5.1654658295639e-07	0.0939736442316752	0.287568216282668	-0.133622696221006	0.129614489453498	0.112058330210117	0.20432566765843	-0.567242738551605	1.97377263319284e-12	0.520299448818205	2.22951496120784e-10	-0.180270098696006	0.0401317791386581	0.166017739253092	no
ENSACAG00000001796	blue	0.256895651051775	0.00317306725828325	-0.592671839598921	1.09959206726519e-13	0.322465321822975	0.000182838639279442	0.493392490276841	2.45798115697355e-09	-0.0862089075560068	0.329433035538187	0.0622775333158292	0.48149579919951	-0.606550395728708	2.03796861932901e-14	0.671757947061344	2.1668480399467e-18	-0.360003965980034	2.58808402465255e-05	0.166017739253092	no
ENSACAG00000029586	blue	0.256336284714139	0.003242026837605	-0.246282095445294	0.00473441254776206	0.167458843441015	0.0568640714356994	0.0193167744532599	0.827321359753404	-0.174416745672547	0.0471789522963673	0.386535381696539	5.56032617442775e-06	-0.606524222264242	2.04461528370316e-14	0.635102157074133	4.84918434230678e-16	-0.472229314445638	1.41027145188934e-08	0.166017739253092	no
ENSACAG00000013721	blue	0.255306287115623	0.00337254567316658	-0.576707340587296	6.93651781589891e-13	0.406275836093155	1.61836669555792e-06	0.490753596692548	3.07625690698316e-09	-0.0452182767129932	0.609456337075855	-0.0195224601406251	0.825511768017329	-0.531302402220087	7.85346698665886e-11	0.563870573017442	2.84215290511899e-12	-0.153047717221462	0.0821375740424452	0.166017739253092	no
ENSACAG00000017120	blue	0.253483731367546	0.00361512613700252	-0.596834972464217	6.6885686374185e-14	0.539484737442559	3.52660738914979e-11	0.205345944148353	0.0190922290592887	-0.0418945481285593	0.636023575461763	0.168942610337984	0.0546720513478557	-0.740955670806334	6.93980235422635e-24	0.713108015199963	1.76751088652949e-21	-0.219417310799965	0.0121339745197313	0.166017739253092	no
ENSACAG00000012567	blue	0.253189830669962	0.00365567972066581	-0.672882136414752	1.81323114812013e-18	0.621750207801133	2.92099144232123e-15	0.253606557133875	0.00359829828250717	-0.0842472643984691	0.340597769357395	0.132526306450984	0.132819286781592	-0.772767887312965	4.84165171427344e-27	0.758997012669507	1.29188381157205e-25	-0.218383335274526	0.0125563740938949	0.166017739253092	no
ENSACAG00000003935	blue	0.252260611233205	0.00378660032183986	-0.402845794259345	2.01698168453959e-06	0.432243733337799	2.81646140760821e-07	0.0358326606196696	0.685669141340788	-0.0466136772563049	0.598449870627183	0.142993400431832	0.104593504518642	-0.52135097644879	2.02116699821636e-10	0.475045622203683	1.12533136010271e-08	-0.0916613928881656	0.299646297107011	0.166017739253092	no
ENSACAG00000001630	blue	0.251945967712027	0.00383187647477302	-0.519743208256691	2.34795951266713e-10	0.441774932422598	1.42785054482694e-07	0.0818749643827029	0.354415793816455	-0.0361651148507811	0.682908891478234	0.282730132438764	0.00111707692053733	-0.764590210021891	3.49697063245665e-26	0.747282606602319	1.78356559424674e-24	-0.351452959491588	4.13038676725748e-05	0.166017739253092	no
ENSACAG00000005800	blue	0.25184306575173	0.00384678885258471	-0.620071276247239	3.6389001293724e-15	0.560274342397272	4.1740876069067e-12	0.184333569331965	0.0357769776968355	-0.225322152581281	0.00995208580119624	0.172533493499796	0.0496541365636507	-0.759025041649988	1.28356529302581e-25	0.736520638140186	1.75722385207524e-23	-0.248218247634399	0.00440649271986786	0.166017739253092	no
ENSACAG00000012211	blue	0.251490828179212	0.00389822975495245	-0.417962277444374	7.50220803333148e-07	0.16270351837663	0.0643809180681778	0.405729273356604	1.67643100475601e-06	-0.188273876443717	0.0319414800700661	0.137812793952961	0.117911048415978	-0.518775318690969	2.56868428610548e-10	0.60169762641805	3.70838924436335e-14	-0.483714518781938	5.54553596019526e-09	0.166017739253092	no
ENSACAG00000001184	blue	0.251293081329242	0.0039273786144175	-0.562143164947652	3.42037030343356e-12	0.337173375122689	8.75463142683793e-05	0.536443553237134	4.7608098532392e-11	-0.0750898695371728	0.395832931801098	0.00790089538604624	0.928910722064822	-0.562064287840012	3.44932769197025e-12	0.599790865808214	4.6788884746037e-14	-0.253042713582933	0.0036761326476417	0.166017739253092	no
ENSACAG00000011801	blue	0.251224407442356	0.00393754715299364	-0.488201679530611	3.81480393503686e-09	0.215653180056322	0.0137341035467685	0.551744058765208	1.01993807805953e-11	-0.0992118790254384	0.261421590721948	-0.195162545426186	0.0260714222850638	-0.25314381823471	0.00366206557500508	0.312157740869569	0.000299711046745234	-0.11515523423468	0.19201700956674	0.166017739253092	no
ENSACAG00000028763	blue	0.251188224731095	0.00394291422330971	-0.34812814588735	4.93589551296107e-05	0.19788308050861	0.0240213146596539	0.280671588347164	0.00121850449862838	-0.0415925029484641	0.638461670445161	0.118719262377793	0.178529228246761	-0.447184837951011	9.61996738993476e-08	0.480203995118504	7.4034076440815e-09	-0.300532361917205	0.000512430310763844	0.166017739253092	no
ENSACAG00000000864	blue	0.251040648697835	0.00396487259676829	-0.741913007699886	5.66462611662418e-24	0.5837640105556	3.11124471987462e-13	0.476839093005929	9.73633799718791e-09	-0.129894408811933	0.140759627439747	-0.0257973566536882	0.770789154919416	-0.68603433811198	2.12504690885335e-19	0.697814924510143	2.82324867533637e-20	-0.175529595380437	0.0457651417772723	0.166017739253092	no
ENSACAG00000000059	blue	0.251026286382123	0.00396701546615823	-0.516799862908502	3.08298244308681e-10	0.403393536708335	1.94761404451552e-06	0.184660931516996	0.0354441849579599	-0.108207939697865	0.220407141891584	0.32041553542804	0.00020200714786303	-0.797775975397209	6.60830916637247e-30	0.821913522079066	4.41801873501241e-33	-0.438272838721567	1.83710303147256e-07	0.166017739253092	no
ENSACAG00000002874	blue	0.250986466127426	0.00397296211705274	-0.60050642616672	4.28878547416533e-14	0.256751087892971	0.00319076147116882	0.789447931634051	6.56440378423546e-29	-0.124440527156088	0.158354836392739	-0.309615790879225	0.000337640565476555	-0.26220892596467	0.00258099379418523	0.363467734886247	2.13343009133927e-05	-0.13124496547079	0.136641140094828	0.166017739253092	no
ENSACAG00000001291	blue	0.250909147864531	0.00398453146879024	-0.225262340903092	0.00997232861562763	-0.11416371818035	0.195897700570701	0.656402239578492	2.29003213066103e-17	-0.186676922749869	0.033451776396022	0.0747790790851789	0.397796731369516	-0.277470618420179	0.00139300914183763	0.427621853015712	3.88640375918411e-07	-0.510227409234349	5.61113636211593e-10	0.166017739253092	no
ENSACAG00000002316	blue	0.250883427836685	0.00398838672462814	-0.64288401142608	1.63444188967605e-16	0.390875659096086	4.2676203547746e-06	0.649080421697796	6.72166424637983e-17	-0.203065975654481	0.0204959205656309	-0.298057157975739	0.000572796245859919	-0.306937961272525	0.000382361447895814	0.372107239128743	1.3048286456405e-05	-0.0285348257540137	0.747247820870088	0.166017739253092	no
ENSACAG00000000447	blue	0.250235245632494	0.00408665638390846	-0.401930034923942	2.13822144489843e-06	0.205859004183328	0.0187880602621353	0.339867896362762	7.61866330525871e-05	-0.134896824687158	0.125965076706747	0.189587912423098	0.0307424490106518	-0.550237902404751	1.19110273601177e-11	0.625321473963383	1.82222730439837e-15	-0.438161446830857	1.85180267634108e-07	0.166017739253092	no
ENSACAG00000005875	blue	0.249914814278597	0.00413603387417381	-0.74038977398835	7.82144305892749e-24	0.68383155244512	3.06698629586811e-19	0.254449552879461	0.00348469016593289	-0.123564796293253	0.161327098434763	0.150217578471561	0.0880274896833391	-0.85481971181963	2.80406766775648e-38	0.820888748448202	6.16030429556884e-33	-0.208157360807824	0.0174763331599326	0.166017739253092	no
ENSACAG00000008577	blue	0.249416969686695	0.00421381193422395	-0.600611892880335	4.23402849987263e-14	0.502746367098303	1.09253236565445e-09	0.225101647407922	0.0100268937230098	-0.205185427364823	0.0191882613414022	0.262290045634623	0.00257278516383514	-0.818552030716896	1.30434456228601e-32	0.828046186869621	5.77361996377096e-34	-0.375049135789098	1.10011883795196e-05	0.166017739253092	no
ENSACAG00000007587	blue	0.248844915286146	0.0043048005112142	-0.53791301656998	4.11976467909665e-11	0.378537939434728	8.96624328893854e-06	0.328504726858782	0.000135735688951952	-0.0864138414282935	0.328280323253858	0.183618872935777	0.0365126891099036	-0.684760112170099	2.62853231433983e-19	0.716475526652902	9.37078402296566e-22	-0.370979689160797	1.39241568261173e-05	0.166017739253092	no
ENSACAG00000010759	blue	0.248741131094428	0.00432149538108605	-0.475871709340455	1.05283442914345e-08	0.138091821819096	0.117161789385687	0.720077117492006	4.70525053005447e-22	-0.0723186217774821	0.41354748330435	-0.246512167802072	0.00469433527706392	-0.19759752140758	0.0242298044866005	0.298893408206273	0.000551705963157144	-0.190231055143509	0.0301696548343704	0.166017739253092	no
ENSACAG00000010778	blue	0.248661656095502	0.00433431903484317	-0.454742714728471	5.47691508247056e-08	0.32615597699931	0.000152520757887916	0.242258933274072	0.00548646474832955	-0.0526373940393911	0.551994058643064	0.0443083849045028	0.616680812080327	-0.47224578347891	1.40841964037927e-08	0.478120154049113	8.77517435702405e-09	-0.217821863791874	0.0127910928095097	0.166017739253092	no
ENSACAG00000005368	blue	0.247754143844869	0.00448318614022009	-0.591852590049296	1.21158436431144e-13	0.347801376849775	5.02254527596274e-05	0.51306514926941	4.33947220469944e-10	-0.137916420133761	0.117632353948759	-0.0975534125754478	0.26951791927235	-0.460212183180238	3.61216941658646e-08	0.509305470052013	6.09666768254734e-10	-0.223208209257449	0.0106898935828459	0.166017739253092	no
ENSACAG00000013996	blue	0.247434347905058	0.00453672587579025	-0.663635526058023	7.67328757649821e-18	0.553047750672822	8.91216351319837e-12	0.325481498304639	0.000157686269102162	-0.0373659254708962	0.672974066222426	0.169101829706133	0.0544410257862215	-0.801440006389015	2.32548753592584e-30	0.806046667724106	6.06207337291983e-31	-0.297699509566912	0.000582040612866155	0.166017739253092	no
ENSACAG00000015025	blue	0.247229848863125	0.00457126210645843	-0.272757942095467	0.00169157552523499	0.269183256177378	0.00195562583176699	0.00450681487440285	0.959413525402849	-0.2026162571835	0.0207830570722383	0.194368198883082	0.0266975054744162	-0.424314443706027	4.87924049560198e-07	0.396851987723629	2.94622907784073e-06	-0.187411996167538	0.0327492539935346	0.166017739253092	no
ENSACAG00000017585	blue	0.24720917862136	0.0045747660017931	-0.296660452810489	0.000609682046972741	0.165215202742637	0.0603154953057102	0.201463849379624	0.0215347120108165	-0.216354778435985	0.0134225955484516	0.097695033494404	0.268819985417797	-0.35464473145414	3.47450815168375e-05	0.406399655810786	1.60548066877149e-06	-0.298277500464796	0.000567168369326619	0.166017739253092	no
ENSACAG00000002182	blue	0.246750916743511	0.00465306774086374	-0.0727402482857372	0.41082281287162	0.0934567866025102	0.290239445802782	-0.205993021186869	0.0187093013370817	-0.136269883847491	0.122121401935145	0.338988362119363	7.973368646275e-05	-0.382555851177338	7.06379821027526e-06	0.347492447151783	5.10577291308036e-05	-0.316534704604188	0.000243502382116695	0.166017739253092	no
ENSACAG00000005171	blue	0.246641123578618	0.00467200490471354	-0.254183267979376	0.0035202231050923	0.04403304130825	0.618874312248035	0.382630128426626	7.03251545027421e-06	-0.119400056379815	0.17603407690698	0.0307852058920478	0.728067216348384	-0.257626088014056	0.00308500758828305	0.345544678012228	5.66099102960987e-05	-0.337461621372888	8.62595897101545e-05	0.166017739253092	no
ENSACAG00000010010	blue	0.246608818135131	0.00467759007306653	-0.533521175886508	6.33424359935417e-11	0.577167391726932	6.587095149124e-13	-0.0452737468365496	0.609017113167021	0.110276809768914	0.211658250993846	0.246489085743875	0.00469834229559451	-0.744988288544099	2.932698463681e-24	0.662342957772672	9.34975916684028e-18	-0.142507857698382	0.105789197635254	0.166017739253092	no
ENSACAG00000001748	blue	0.246303040544706	0.00473075141194885	-0.418552701915689	7.21080345019351e-07	0.212942644595326	0.0149976113861647	0.344267089786666	6.05533620889318e-05	-0.160784988258236	0.0676345699787671	-0.0196960891648676	0.823984918346232	-0.362448634647473	2.25872749124284e-05	0.405815643064643	1.66712569962565e-06	-0.240925101791005	0.00575834673957413	0.166017739253092	no
ENSACAG00000017856	blue	0.245753921665405	0.00482757733634709	-0.597448560705363	6.21225393720609e-14	0.457052705180315	4.59807379842594e-08	0.380749222422405	7.86643813775261e-06	0.0202116322566106	0.819455261876022	0.0471031516836547	0.594610283604707	-0.611405462711335	1.10821975903671e-14	0.61563779291722	6.46052114095032e-15	-0.216683456013669	0.0132787982351007	0.166017739253092	no
ENSACAG00000011834	blue	0.245663029197569	0.00484377418892619	-0.336250482985162	9.17876335754195e-05	0.176961995124776	0.0439974509438789	0.235507347750566	0.00699017854809913	-0.230729501193629	0.00826500418636384	0.326080020573967	0.000153094505924482	-0.628727266401844	1.15532745347109e-15	0.695184268950336	4.46847196234542e-20	-0.509759691479056	5.85260091085631e-10	0.166017739253092	no
ENSACAG00000007661	blue	0.24534091164183	0.00490156679614251	-0.705611180458925	7.02911063199676e-21	0.618395688444697	4.52534624455585e-15	0.26164378664999	0.00263884099076969	-0.187866131064696	0.0323214998168549	0.0906006159434253	0.305297574746719	-0.759372819691455	1.1846120436809e-25	0.743189171583573	4.31541452252451e-24	-0.195627397060038	0.0257108887048495	0.166017739253092	no
ENSACAG00000003580	blue	0.245129079532915	0.0049399077536354	-0.287809433372073	0.000898936779601981	0.30613513328255	0.000396798628764975	0.00665449086686627	0.940102604370813	-0.151681824334144	0.0849395031402856	0.151398253853006	0.0855306741496083	-0.412109162319749	1.10660343401478e-06	0.394840482385076	3.34024904592602e-06	-0.166298578649316	0.0586280803096632	0.166017739253092	no
ENSACAG00000016737	blue	0.244685694994775	0.00502102783757059	-0.591632869378766	1.2434562261946e-13	0.38581457163514	5.80800739593988e-06	0.50177677956035	1.1896828196397e-09	-0.0413394985159088	0.64050688942366	-0.17186254404414	0.050561577949204	-0.378112423970098	9.19389167551928e-06	0.417108250542651	7.94361597709368e-07	-0.0794290475969973	0.369023469359023	0.166017739253092	no
ENSACAG00000002013	blue	0.244231946130187	0.00510527436787883	-0.600957627372936	4.05924826723924e-14	0.440283413442698	1.5901841809885e-07	0.379126747850778	8.65999916272435e-06	-0.0664405427907376	0.452620938847964	0.041976907694485	0.635359447003861	-0.613445203794937	8.55295562287152e-15	0.628894854281253	1.12954707266731e-15	-0.24053694505139	0.00583969046565149	0.166017739253092	no
ENSACAG00000000199	blue	0.244062396051642	0.00513707694023985	-0.217329846518232	0.0129999220225035	-0.00222023080144359	0.979999079140111	0.337025471680225	8.8213486768281e-05	-0.135220133830746	0.125051743918675	0.311620085478655	0.000307388438996742	-0.485038683638381	4.96868269509124e-09	0.627544074876132	1.35435107095976e-15	-0.609249928489472	1.45427569629354e-14	0.166017739253092	no
ENSACAG00000012128	blue	0.243107822944003	0.00531945088992233	-0.672905035343158	1.80664810192147e-18	0.511178541011643	5.14938162447058e-10	0.450613911370394	7.46299179732171e-08	-0.0702119829223597	0.427318686773461	-0.149927682564308	0.0886493394757179	-0.500514042132613	1.32874248571771e-09	0.48591277216608	4.61999469084381e-09	-0.00409410863422532	0.963127436142166	0.166017739253092	no
ENSACAG00000005475	blue	0.243086206860098	0.00532364677967902	-0.644306142178579	1.33532177972141e-16	0.511414720007468	5.04053036174277e-10	0.358690826246552	2.78312629148429e-05	-0.105777956741051	0.231006749275161	0.192044045571781	0.0286035302220147	-0.803063152272594	1.45392961733826e-30	0.819466317662212	9.73825527736508e-33	-0.338225544805069	8.29343506887216e-05	0.166017739253092	no
ENSACAG00000014660	blue	0.24307602481074	0.00532562423653511	-0.462532986738358	3.02066843920601e-08	0.334089854157036	0.00010247871494414	0.207676296372833	0.0177441236569768	-0.105679763274013	0.231442466402958	0.0362068649662798	0.682562550076868	-0.453996913173296	5.79349564235266e-08	0.45148567455499	6.99339622133435e-08	-0.20774509123502	0.0177056117205316	0.166017739253092	no
ENSACAG00000013628	blue	0.242993400190848	0.00534169503065582	-0.506431823549157	7.88399491123392e-10	0.498596841291456	1.57022130847523e-09	0.111519207428648	0.206525112595892	0.0147341338322561	0.867856754410646	0.185787086285559	0.0343192150544616	-0.676445880219301	1.02544614295651e-18	0.632317606534401	7.10283377536103e-16	-0.167943158618793	0.0561407673967521	0.166017739253092	no
ENSACAG00000008761	blue	0.242699432783284	0.00539922426041759	-0.577342763822438	6.45844071136812e-13	0.571887638498641	1.18638098924598e-12	0.132863733419957	0.13182657928323	-0.123893739542739	0.160205808438109	0.271142968667142	0.00180657094560922	-0.812431117784557	8.85163117161941e-32	0.790621210608244	4.78043084871372e-29	-0.273823872219784	0.00161936352158065	0.166017739253092	no
ENSACAG00000003872	blue	0.242616088868289	0.00541563487828979	-0.409924682317698	1.27696405686955e-06	0.240998070580776	0.00574316834106494	0.290261941933785	0.00080824575633294	-0.124368665220057	0.158597184218366	0.311778703005475	0.000305104763584367	-0.682984205965898	3.52886117726206e-19	0.732683118771026	3.86765481566002e-23	-0.477213749279668	9.44524661980379e-09	0.166017739253092	no
ENSACAG00000004270	blue	0.242593791929675	0.0054200327376417	-0.601047846839119	4.014805150459e-14	0.516155863064419	3.27114924674412e-10	0.246649238774805	0.00467060283651078	-0.112283595685934	0.203411663784496	0.184047751103809	0.0360696870331358	-0.744896596371378	2.99123833636024e-24	0.756249242651949	2.42332482482695e-25	-0.293225838184355	0.000709868336456122	0.166017739253092	no
ENSACAG00000003740	blue	0.242507177044048	0.00543714694533178	-0.566860230293094	2.05754404041203e-12	0.604205559720814	2.72503850098435e-14	0.0353622104433654	0.689582209149864	-0.0803667021504909	0.363380357493661	0.306068242570125	0.000398023951663349	-0.83318555587648	9.85032626293199e-35	0.804522104698311	9.49680861588726e-31	-0.245871283263583	0.00480673537923136	0.166017739253092	no
ENSACAG00000004102	blue	0.240222921173044	0.00590624600217775	-0.600522216028929	4.28054401083129e-14	0.538159272162826	4.02084367350783e-11	0.172722323449249	0.0494011969617128	-0.118274508495959	0.18017326160025	0.214051891598371	0.0144688022176261	-0.794569344904506	1.61978393933286e-29	0.774157208668342	3.43198245356598e-27	-0.273140696550257	0.00166531547044412	0.177131731940604	no
ENSACAG00000014344	blue	0.240187582244473	0.00591377801391525	-0.711113123644673	2.56306119981837e-21	0.540270675401396	3.26185891801027e-11	0.508808664990842	6.37484749591998e-10	-0.106535154277743	0.227666151847858	-0.0209662293705932	0.812835992973245	-0.652119988748105	4.31421846427333e-17	0.685465695944093	2.33688259046618e-19	-0.184277829140414	0.0358339041172309	0.177131731940604	no
ENSACAG00000007199	blue	0.238932587315949	0.00618687095567443	-0.564749266629536	2.58557985305356e-12	0.46622224225072	2.26698794283293e-08	0.39824476209968	2.69967994653605e-06	-0.199829290279835	0.0226408972130109	0.00726543916645029	0.934615098091135	-0.529846219123887	9.03589065292472e-11	0.560045673815984	4.2766849032165e-12	-0.124019380362592	0.159779068565341	0.183563293920718	no
ENSACAG00000011376	blue	0.23836573946769	0.0063138571104796	-0.507391240907893	7.23742333512114e-10	0.464777923359481	2.53761545828615e-08	0.191231448137006	0.0292967095020699	-0.231094270546551	0.00816088993655866	0.0414633853869687	0.639505083300863	-0.51090447815763	5.27853485936945e-10	0.482693083235073	6.03395294330291e-09	-0.096628129210485	0.274108114152302	0.185580192639798	no
ENSACAG00000010094	blue	0.237238874931296	0.00657320342932507	-0.391505449805113	4.10558862734921e-06	0.353982813433187	3.60191470173963e-05	0.0770851724192663	0.383363574030286	-0.00255692210849784	0.976966777727095	0.20948653974066	0.0167545552075189	-0.592086754479956	1.17849059891507e-13	0.582041310801657	3.79064005869414e-13	-0.263683618325071	0.00243540250237256	0.191414118381735	no
ENSACAG00000003970	blue	0.236940780917146	0.00664337381390593	-0.625899413958377	1.68729651035648e-15	0.590544471824786	1.41372649103504e-13	0.118735869501825	0.17846805432295	-0.106880029912842	0.226155963963549	0.278746644783543	0.00132088342673577	-0.866987822055814	1.55053621981688e-40	0.837019704705498	2.53084438377749e-35	-0.298899878304497	0.000551545610531941	0.191682666465451	no
ENSACAG00000016966	blue	0.23613008268052	0.00683758739290106	-0.434405643967559	2.4186598364617e-07	0.269673199188844	0.00191735014384149	0.323340541793908	0.000175180703705304	-0.172259165866627	0.0500235127911839	0.214635700212231	0.0141970668666006	-0.592902142833901	1.06996369169513e-13	0.688602920424401	1.37968678129364e-19	-0.437573880084056	1.93121781433091e-07	0.194341532609779	no
ENSACAG00000016620	blue	0.235802501115963	0.00691748322242202	-0.248903897390979	0.00429533834273164	0.156723952874211	0.074963030846123	0.11778272534898	0.182004049182293	-0.101828558398346	0.248988311004108	0.190491106471309	0.0299406353134192	-0.417614200774928	7.67921804161382e-07	0.447953722107301	9.08982724360284e-08	-0.284679198111925	0.00102821363495392	0.194341532609779	no
ENSACAG00000004189	blue	0.23559696226834	0.00696803543181913	-0.426584268181539	4.17501044991411e-07	0.335099254752484	9.73471750897567e-05	0.116357716733829	0.187385953571269	-0.18063232577726	0.0397263466288122	0.509890813057009	5.78391570113532e-10	-0.886767584838152	9.97427515583649e-45	0.915609439808448	1.72023734168314e-52	-0.584567284665081	2.83637810676414e-13	0.194341532609779	no
ENSACAG00000006287	blue	0.235537583502909	0.00698270053574086	-0.60844463026871	1.60882850086545e-14	0.486245180386329	4.49366884874851e-09	0.227438471734227	0.00925872645873866	-0.128015141611704	0.146646451174547	0.178644943161189	0.0419937107295828	-0.740731906082037	7.27614050437833e-24	0.757085875408867	2.00270254292996e-25	-0.337775934213345	8.48766412426758e-05	0.194341532609779	no
ENSACAG00000017208	blue	0.234398126113307	0.00726947516412688	-0.690409642945563	1.01546759635425e-19	0.482515248851702	6.12310863001597e-09	0.602462510866666	3.37674501355516e-14	-0.181889634774593	0.0383456264048844	-0.236935474705642	0.00664462888518632	-0.402635734797514	2.04420119022303e-06	0.463496454481147	2.8034382043916e-08	-0.0613061220153919	0.488373289845662	0.197540929699022	no
ENSACAG00000002466	blue	0.234364191813179	0.00727817348102084	-0.691432367144216	8.52869839926614e-20	0.555581224625124	6.84535474602017e-12	0.415206262669107	9.01715514838731e-07	-0.0597669958252763	0.499376423742355	0.0609699565359857	0.490765439116417	-0.736079044279802	1.92555861306965e-23	0.739756718903786	8.93780725039142e-24	-0.217781151434346	0.0128082605230046	0.197540929699022	no
ENSACAG00000002395	blue	0.234322352617267	0.00728891074886096	-0.692398539106616	7.22771383279724e-20	0.6257915610823	1.71171609122137e-15	0.299134137970635	0.000545768616529628	-0.103342567029316	0.241984020796065	0.0865014898281461	0.327788108704457	-0.755464604586757	2.89573229780055e-25	0.740070825479771	8.36568601284024e-24	-0.163619010943798	0.062873950920216	0.197540929699022	no
ENSACAG00000003864	blue	0.233945094606269	0.00738636323086736	-0.623828691102754	2.221166908443e-15	0.356583252860804	3.12528038035896e-05	0.602310820359661	3.44013804420654e-14	-0.128564922872703	0.144905319528813	0.0272604041326993	0.758179936819532	-0.612253629767823	9.9526875250486e-15	0.702306499592338	1.27422768391826e-20	-0.35384565888742	3.62885680025741e-05	0.197540929699022	no
ENSACAG00000015314	blue	0.233385318675417	0.00753309187470212	-0.568360382523819	1.74750412231554e-12	0.588340545886234	1.83057797932369e-13	0.0548156097214332	0.535637222722839	-0.0137847502291071	0.876301230564904	0.286505426846119	0.000950866148967587	-0.820028125362516	8.1309419112849e-33	0.784177332426413	2.66225425583892e-28	-0.243124753897953	0.00531616649043958	0.197540929699022	no
ENSACAG00000006409	blue	0.23288018803376	0.00766770757663888	-0.578503553524497	5.66629125778994e-13	0.532661381783298	6.88581887025779e-11	0.149185167782313	0.0902580560419023	-0.00697760668598135	0.93720002805474	-0.0491837104924448	0.578415313262637	-0.491557333804175	2.87363244225881e-09	0.433909668718596	2.50487694230593e-07	0.0179280702670302	0.8395622279296	0.197540929699022	no
ENSACAG00000003612	blue	0.232794979681184	0.00769062415040125	-0.609749255219808	1.36579961190132e-14	0.404476036496089	1.81712817098474e-06	0.455189874545372	5.29511918365724e-08	-0.146680259780322	0.0958569852456715	0.171974667207934	0.0504089857804073	-0.741762066829056	5.8492414485816e-24	0.785730399786919	1.76953598541182e-28	-0.388112568245394	5.05278389003886e-06	0.197540929699022	no
ENSACAG00000006463	blue	0.232738400222276	0.00770587454675414	-0.585329249395674	2.59751405219107e-13	0.418817577877408	7.08360456608458e-07	0.410800879216175	1.20583613231685e-06	-0.0507173950630779	0.566609995004397	0.141505920410196	0.108290406941101	-0.702529047245169	1.22450506925384e-20	0.759442317646883	1.16575283421793e-25	-0.362468403867823	2.25623240404451e-05	0.197540929699022	no
ENSACAG00000003717	blue	0.232723288381271	0.00770995231332375	-0.578348449206418	5.76640703229869e-13	0.514784809534578	3.70935625568649e-10	0.230096967810684	0.00844833135273281	-0.101972918987291	0.248314474202142	0.235112103256562	0.00708858757562094	-0.79811126245563	6.01136942668154e-30	0.78458242362706	2.39398706803545e-28	-0.291797415558983	0.0007558193095393	0.197540929699022	no
ENSACAG00000005795	blue	0.232078444934664	0.0078857466444229	-0.705889448848799	6.68318235626336e-21	0.571363051037491	1.25708690708229e-12	0.354717844401801	3.46069766625649e-05	-0.145724484183957	0.0980643796904187	-0.0408495266641561	0.644475359266693	-0.624460231307927	2.04297513822275e-15	0.6257862276216	1.71293255137738e-15	-0.143183417328396	0.104128468068672	0.197540929699022	no
ENSACAG00000003537	blue	0.232026439631032	0.00790007750341264	-0.489858424657655	3.3181080354128e-09	0.279795045510738	0.00126419044827657	0.340094712368051	7.52961286698135e-05	-0.150024567831871	0.0884411248024523	0.351803391092842	4.0530774761985e-05	-0.805586319089237	6.94497801954934e-31	0.874867302265828	4.03991719427094e-42	-0.594457570515606	8.89209907191057e-14	0.197540929699022	no
ENSACAG00000001328	blue	0.231888203989415	0.00793828258795108	-0.521786680497967	1.94045970068775e-10	0.433653051736648	2.55062937129098e-07	0.123796444840016	0.160536855072114	-0.155980776298314	0.0763710955110069	0.35983645210873	2.61222996392156e-05	-0.844854763584309	1.4067448860093e-36	0.82511551271596	1.54200138302362e-33	-0.421842807252025	5.77438071804217e-07	0.197540929699022	no
ENSACAG00000017054	blue	0.231711364408223	0.00798739523157929	-0.543012259452362	2.48057259295314e-11	0.320888742548778	0.000197423231844093	0.438064018711583	1.86475165770281e-07	-0.167588640268763	0.0566694779166477	0.292405090057235	0.000735947285060009	-0.793981951913388	1.90560321769964e-29	0.877523419115798	1.11710696659228e-42	-0.536555048945685	4.70896915588694e-11	0.197540929699022	no
ENSACAG00000015760	blue	0.231579330438957	0.00802423939539421	-0.53267569871144	6.87626537843408e-11	0.443268274309783	1.28125733814729e-07	0.192770978415062	0.0279953039326382	-0.12118010667535	0.169631661906488	0.313676089949995	0.000278977644174194	-0.822267609381848	3.93665058943804e-33	0.833823864987692	7.87483994193661e-35	-0.396330231704807	3.04397129654265e-06	0.197540929699022	no
ENSACAG00000000600	blue	0.2313003978546	0.00810257048466485	-0.683718336449295	3.12509894982299e-19	0.621241973450537	3.12235000935754e-15	0.285105412310108	0.00100966403570809	-0.155963906564871	0.0764033035811932	0.144502994280692	0.100943641506377	-0.799974612806293	3.54035403091348e-30	0.77760155510139	1.44679367175428e-27	-0.207201710056613	0.0180117827383079	0.197540929699022	no
ENSACAG00000004781	blue	0.231169056710998	0.00813968796585337	-0.59739734639499	6.25071589299569e-14	0.366384710645936	1.80995929572226e-05	0.486477836568052	4.40723492639906e-09	-0.144500774655674	0.100948933475505	0.152651085240076	0.0829434661548972	-0.701663859787635	1.42913976703555e-20	0.779033824610152	1.0056173352842e-27	-0.436136033508729	2.13950630380175e-07	0.197540929699022	no
ENSACAG00000008421	blue	0.231078229905759	0.00816544383493573	-0.47774519905025	9.04663323580891e-09	0.447664578804777	9.28582453507303e-08	0.0112827439110678	0.898620125607538	-0.171807996110092	0.0506359522337484	0.357752354922984	2.93089031852658e-05	-0.784828395467995	2.24421472062357e-28	0.778684337606567	1.09922982062802e-27	-0.375795249206086	1.05324262083916e-05	0.197540929699022	no
ENSACAG00000014740	blue	0.230543144198229	0.00831864702293069	-0.69820435245102	2.6366122584724e-20	0.574594185741881	8.78621991901626e-13	0.442625705743319	1.34247903920907e-07	-0.0868884376717715	0.325620753146624	0.0138871996602828	0.875389286702741	-0.682757957411882	3.66325144604264e-19	0.690290011984951	1.03635893873772e-19	-0.151806851749516	0.0846798928558547	0.198500659492843	no
ENSACAG00000003140	blue	0.230159056396525	0.00843017850789245	-0.620124265455526	3.61382124413443e-15	0.575465268934915	7.97209225402719e-13	0.12861654665756	0.144742636644506	-0.108314892099687	0.219948669696201	0.326205390446462	0.000152148580653589	-0.902748369454185	9.93053882581942e-49	0.88986826540248	1.86768717071608e-45	-0.36694302555684	1.75356467817938e-05	0.198500659492843	no
ENSACAG00000005966	blue	0.230074093298303	0.0084550278785302	-0.60454746855941	2.61239569867168e-14	0.546951249480482	1.66652376790451e-11	0.34533772735119	5.72319366831155e-05	-0.138518897773184	0.116022144871411	0.00251245083764404	0.977367275935204	-0.605402784304091	2.35006316821644e-14	0.584301553696292	2.92458982479185e-13	-0.0744670256247065	0.399774338369492	0.198500659492843	no
ENSACAG00000006612	blue	0.229506741319556	0.00862262840718949	-0.60085690948678	4.10942768228042e-14	0.427901624258897	3.81190285210586e-07	0.324941601384777	0.000161937821696876	-0.00863762285088052	0.922301787367868	0.196052184009235	0.0253851636054142	-0.765335630465272	2.92999665095972e-26	0.781109717612498	5.90694865388282e-28	-0.36296029428693	2.19497881609018e-05	0.198500659492843	no
ENSACAG00000003086	blue	0.229423423220801	0.00864748681022272	-0.666313387186561	5.07959379239619e-18	0.444266759346465	1.19139053468479e-07	0.634804648422837	5.05195565026324e-16	-0.194880389893787	0.0262923582836089	-0.219520586969433	0.0120924756994265	-0.422943773074092	5.35786718004857e-07	0.466808785318656	2.16518436235456e-08	-0.0563858231770752	0.523997636599755	0.198500659492843	no
ENSACAG00000004092	blue	0.229055755155631	0.00875794012676256	-0.526126716631413	1.28897078237113e-10	0.451041649742161	7.22893044910061e-08	0.288132920918087	0.00088646319407207	-0.0586415642264887	0.507503663502433	0.0398253871744254	0.652802561783922	-0.547643179555414	1.55322753731517e-11	0.531212009470469	7.9222917784746e-11	-0.0912146659764674	0.302017769505411	0.198500659492843	no
ENSACAG00000001865	blue	0.228874896937699	0.00881272850979435	-0.660132939849392	1.3078420935222e-17	0.532401314998181	7.06160686112173e-11	0.383451573147411	6.69517293491726e-06	-0.0690258882742402	0.435186996746261	0.128289981230192	0.145774080371456	-0.763265273446528	4.78129038385746e-26	0.782642589344116	3.97295367509631e-28	-0.272215785764114	0.00172941622018631	0.198500659492843	no
ENSACAG00000015943	blue	0.228580575840404	0.00890253590244308	-0.723563230607016	2.39053200384326e-22	0.685110069482137	2.47969518448238e-19	0.226134647909911	0.00968066438316411	-0.0315401881354433	0.721669141736014	0.153967958793103	0.0802919529415293	-0.843611840857459	2.24851498318027e-36	0.797740694760032	6.67440245015653e-30	-0.188820007980311	0.0314384195564778	0.198500659492843	no
ENSACAG00000008848	blue	0.228544108443461	0.00891371940327431	-0.751520461372353	7.01749904769204e-25	0.664897912956802	6.32055885079128e-18	0.350810693959484	4.27567936130799e-05	-0.105350354875999	0.232908373515438	0.0602068948013015	0.496218389529358	-0.776064571911809	2.13122596723415e-27	0.756943195068604	2.06899816687856e-25	-0.183644977527344	0.0364855945079781	0.198500659492843	no
ENSACAG00000014631	blue	0.228111253601028	0.0090474136920226	-0.683848521441699	3.05836766152707e-19	0.554501236642395	7.66233176385485e-12	0.354139184874015	3.57142671513507e-05	-0.133809982089858	0.129073028358657	0.211008436631167	0.0159600144513856	-0.861459852534093	1.74813458822987e-39	0.877241057059482	1.28249855077074e-42	-0.350864515855482	4.26332230032539e-05	0.198500659492843	no
ENSACAG00000009008	blue	0.228071933525697	0.00905964555270222	-0.644703429229253	1.26176959634599e-16	0.459420844866233	3.83811853653185e-08	0.513942490542272	4.00609564122702e-10	0.060987238431533	0.490642309821345	-0.121119868957429	0.169845462820478	-0.49587739564624	1.98637673706626e-09	0.512381423897097	4.6176711304806e-10	-0.0957094142096967	0.278717661967473	0.198500659492843	no
ENSACAG00000000676	blue	0.22795875499319	0.00909493510463132	-0.559101126362695	4.72696703156191e-12	0.452855482406495	6.31217120388852e-08	0.338486718807405	8.18252359780292e-05	-0.163993167090467	0.0622664164413772	-0.0541085788509317	0.54091996238731	-0.471316896990603	1.51659784082662e-08	0.476899236391989	9.68903565216727e-09	-0.0915304038548895	0.30034038361992	0.198500659492843	no
ENSACAG00000008216	blue	-0.227726316234055	0.0091677909963065	-0.0729981008103641	0.409161701238913	-0.064861709517029	0.463456456821378	0.100741485192678	0.254103059359963	-0.0238757998287269	0.787440892509481	0.206176774673283	0.0186017773980685	-0.266688678687211	0.00216147436687903	0.304695167386259	0.000423961112906414	-0.328697724744371	0.000134435855065248	0.198500659492843	no
ENSACAG00000007393	blue	0.227707646717791	0.00917366506523056	-0.422988852611415	5.3414381855717e-07	0.22022139090063	0.011814145407342	0.389928890930983	4.52263885110158e-06	-0.189298813230092	0.031002916685689	0.0150552819874221	0.865003560090461	-0.419161714310739	6.92153144527965e-07	0.453845191470634	5.86000931275297e-08	-0.245587026360734	0.00485735501996607	0.198500659492843	no
ENSACAG00000009402	blue	0.227324041092282	0.00929509761581496	-0.496777059289517	1.83815833614896e-09	0.274655619686503	0.0015649763507997	0.456605268880891	4.75699848598138e-08	-0.0597236759897448	0.499687986304074	-0.145080416612036	0.0995743701318233	-0.332525091996961	0.000110934577679508	0.376520780031084	1.00947199040594e-05	-0.128623750726019	0.144719945345093	0.198500659492843	no
ENSACAG00000016472	blue	0.227311956541804	0.00929894596946	-0.68915892647393	1.25579499628308e-19	0.466117411232266	2.28566006102173e-08	0.632780294272831	6.66813274894726e-16	-0.08843709648369	0.317038901649283	-0.102418959980542	0.246240443526324	-0.567778022757741	1.8620703092456e-12	0.589185202093465	1.65836091841099e-13	-0.128189553036411	0.146092394050136	0.198500659492843	no
ENSACAG00000027389	blue	0.227263087036028	0.00931452291087945	-0.508553738588026	6.5223007188937e-10	0.545554043842697	1.92017831417143e-11	0.00875051246404182	0.921289549443531	-0.177968743525016	0.042789436593687	0.0983309369028733	0.265701259983457	-0.585677083930087	2.49507605227927e-13	0.5219257980249	1.91535210504559e-10	-0.0277145568057753	0.754278560209854	0.198500659492843	no
ENSACAG00000008971	blue	0.227179536717753	0.00934120750554553	-0.557228026710374	5.75961187149657e-12	0.570306489840686	1.4121045549672e-12	0.0600003891947548	0.497699580631683	-0.121277405373479	0.169286742252966	0.23265746445405	0.00772773648597482	-0.752733920821437	5.35402230194245e-25	0.718421184976825	6.4673072559074e-22	-0.187870702100855	0.0323172184757871	0.198500659492843	no
ENSACAG00000013293	blue	0.226886741919449	0.00943525405936746	-0.493808066697279	2.37223351743537e-09	0.519282682853279	2.45059655605068e-10	-0.0143105704243302	0.871622439036004	-0.21047190305631	0.016236305575386	0.12860355884952	0.144783552312566	-0.566950646007919	2.03743691497501e-12	0.508762351167048	6.40139503479862e-10	-0.0902244296686548	0.307318377236429	0.198869212637118	no
ENSACAG00000017557	blue	0.226517015769537	0.00955520287211033	-0.287571192270835	0.000908225856076249	0.321568962455403	0.000191002989956166	-0.116309503997987	0.187570050211791	-0.182657959286302	0.0375219005239504	0.289455838506454	0.000837084496835201	-0.54103203251761	3.02377608792442e-11	0.524927100360349	1.44411338522738e-10	-0.268110405268045	0.00204187154241986	0.198869212637118	no
ENSACAG00000010837	blue	0.22639589764985	0.0095947878862858	-0.481180757844253	6.8337296965507e-09	0.433891298020218	2.50812606128146e-07	0.272960690629062	0.00167761881729315	-0.0792274836521646	0.370243543921111	0.175551225532831	0.0457380152982358	-0.663694992537656	7.60366596558744e-18	0.651494781510463	4.72815676765068e-17	-0.223909279206317	0.0104400485728292	0.198869212637118	no
ENSACAG00000007050	blue	0.226286208355459	0.00963076222708033	-0.622286601032142	2.72218613962189e-15	0.528155464817719	1.06250196637259e-10	0.294732040820197	0.000664205023576111	-0.131731967036933	0.135178800327013	0.139875107520302	0.112460144593001	-0.740609682612996	7.46653363931534e-24	0.738486264970474	1.16683947681405e-23	-0.228032403833453	0.00907195732721005	0.198869212637118	no
ENSACAG00000015669	blue	0.226152670440642	0.00967471845261655	-0.50933767494055	6.07904469055965e-10	0.276151922825907	0.00147130120666414	0.454878917956816	5.42091711119235e-08	-0.105178868488838	0.233674079299792	0.198650227812751	0.0234688089130255	-0.65625899698766	2.33945324562663e-17	0.724044980642257	2.17520809747482e-22	-0.454996574961846	5.37298588512486e-08	0.198869212637118	no
ENSACAG00000004823	blue	0.225950610969368	0.00974156571685302	-0.64748539861214	8.46564670395172e-17	0.563887462268263	2.83699651538753e-12	0.231614862349947	0.0080143094334095	-0.0841055545008336	0.3414134856027	0.0834647201741256	0.345117694358508	-0.700433831915941	1.77859358377516e-20	0.68924668401979	1.23725990553162e-19	-0.193735700183617	0.0272051587492	0.198943014152615	no
ENSACAG00000011849	blue	0.225529724884701	0.00988211482081534	-0.620673103856565	3.3637573231727e-15	0.656055917268075	2.41130484845152e-17	0.0199780746321796	0.821506614147095	-0.137987083786253	0.117442602749356	0.262700616603466	0.00253159956504423	-0.828889301762351	4.33725403730211e-34	0.785777166433317	1.74781275945055e-28	-0.203978875012626	0.019923551772942	0.200511297493318	no
ENSACAG00000005023	blue	0.225028914045673	0.0100516773381791	-0.217369112124684	0.0129831475921619	0.336006555321007	9.2940268180082e-05	-0.235784307591348	0.00692194474312042	-0.0415149822275095	0.639088038996758	0.311813038595504	0.000304612492881749	-0.536784468250551	4.60401004134222e-11	0.462315413878124	3.07191087340367e-08	-0.139403371032011	0.113689338395437	0.200771278543349	no
ENSACAG00000009760	blue	0.22483388188564	0.0101184000897939	-0.363769906612551	2.09755403377107e-05	0.307569580433791	0.000371345782324139	0.00638954097623729	0.942483259885628	-0.0946576776803862	0.284058265254251	0.366226519985649	1.82624568149483e-05	-0.716415821771361	9.47756360708483e-22	0.690963078958813	9.24050487382338e-20	-0.407217812319254	1.52275238795037e-06	0.200771278543349	no
ENSACAG00000002036	blue	0.224823215784176	0.0101220602994224	-0.650742481557674	5.27772486290806e-17	0.443604409207397	1.25030409904052e-07	0.602185108138381	3.49354933207195e-14	-0.0665294225388948	0.452015192248105	-0.209631130864228	0.0166776206985719	-0.427044353036035	4.04460174390748e-07	0.441134551838479	1.49550706025894e-07	-0.0306002811133983	0.729637235159821	0.200771278543349	no
ENSACAG00000000286	blue	0.224378683292488	0.0102756471220943	-0.494776927467274	2.18335841214852e-09	0.363852014017275	2.08790414981853e-05	0.269857250709809	0.00190314808943803	-0.126747552585328	0.150721055347832	0.393045733526865	3.73350177712937e-06	-0.837109081572046	2.4509007989848e-35	0.890808400323339	1.11272976159923e-45	-0.53529097543473	5.33007653727692e-11	0.200771278543349	no
ENSACAG00000015702	blue	0.224122408679391	0.0103651188326854	-0.505541242777587	8.5337409350957e-10	0.511389544602834	5.05202681917472e-10	0.0596541053926117	0.500188561475954	-0.106610890050389	0.22733390281179	0.217832527995462	0.0127865992222014	-0.698434836190764	2.53188595533591e-20	0.656005761294087	2.42937907899549e-17	-0.193085160910139	0.0277358565848262	0.200771278543349	no
ENSACAG00000010806	blue	0.224120892604367	0.0103656501633717	-0.412018804514922	1.11319946757193e-06	0.306318273913951	0.000393461605780999	0.145407386373544	0.098805528005337	-0.15355850966102	0.0811089837777247	0.230437345849163	0.00834923783996415	-0.593693730281972	9.73921005249453e-14	0.616086640782034	6.09827273381452e-15	-0.327905754275507	0.000139844631266711	0.200771278543349	no
ENSACAG00000006493	blue	0.223967666015503	0.0104194743582209	-0.482632103001982	6.06438334590715e-09	0.299990977270541	0.000525109625996139	0.37541049138948	1.07717534189438e-05	-0.0800597535847883	0.365221771244318	0.143177311214897	0.104143386536098	-0.579553995896285	5.03128696042674e-13	0.642783071754282	1.65799284534371e-16	-0.350172988291117	4.42466989224981e-05	0.200771278543349	no
ENSACAG00000015354	blue	0.223861107428993	0.010457050120291	-0.699373647029335	2.14572447454155e-20	0.620221917288668	3.56804396416237e-15	0.221269491422716	0.0114083613244401	-0.123023328772121	0.163185573575304	0.064676321731467	0.464738073843414	-0.740481227421862	7.67188616284627e-24	0.694482297974271	5.04670993294778e-20	-0.129580031057179	0.141731710199047	0.200771278543349	no
ENSACAG00000017097	blue	0.223455710543578	0.0106010962876481	-0.509177166571664	6.16736746720735e-10	0.375034383387904	1.10106523506041e-05	0.351146574523173	4.19910957768132e-05	-0.0305252156929706	0.730274863779086	0.0540152329125256	0.541619335201439	-0.542866394856827	2.5171304323686e-11	0.552249146961539	9.68064130872712e-12	-0.200401118168117	0.0222484878929991	0.200771278543349	no
ENSACAG00000009998	blue	0.223415627983658	0.0106154327709503	-0.486662652388231	4.33971570928568e-09	0.472412217805822	1.38983593214397e-08	0.0755123220955761	0.393172869407771	-0.0708372731007932	0.423203829942601	0.136979960085893	0.120169516176114	-0.587585758328581	1.99906547013979e-13	0.563615039144033	2.92128579923454e-12	-0.134712270723681	0.126488730100447	0.200771278543349	no
ENSACAG00000017073	blue	0.223060882198406	0.0107430605976326	-0.441371200171413	1.47015573946455e-07	0.299820201830184	0.000529168762089406	0.21282141723258	0.015056411227729	-0.118074011247828	0.180918024150134	0.397297539778149	2.86512491615508e-06	-0.801996466676808	1.98061580923464e-30	0.856806960972002	1.24015639473303e-38	-0.566376459204485	2.16843780563058e-12	0.200771278543349	no
ENSACAG00000001915	blue	0.22306005108545	0.0107433611853711	-0.497828491519792	1.67841359688117e-09	0.406561841934589	1.58874919673208e-06	0.281069383661413	0.00119827257583689	0.0279444785098016	0.752305782204685	0.0485924877174948	0.582996480661536	-0.524770266798597	1.46568271339551e-10	0.523810716300393	1.60458229027496e-10	-0.172013772236334	0.0503558562161226	0.200771278543349	no
ENSACAG00000011501	blue	0.222987173272915	0.0107697475748593	-0.342129362922802	6.77316621176425e-05	0.0207837419444874	0.814435566938995	0.598134236439664	5.7189333792359e-14	-0.199449656745321	0.0229046861423072	0.057485616939381	0.515922157403934	-0.3620467924407	2.3100101980081e-05	0.5015482568197	1.21376379386782e-09	-0.440298604664487	1.58844526291395e-07	0.200771278543349	no
ENSACAG00000000107	blue	0.222935025515855	0.0107886632985138	-0.46412407367994	2.67007448605715e-08	0.287289238250209	0.000919332847953203	0.312980514259506	0.000288305265939942	-0.186836303481483	0.0332983812905939	0.291571669498963	0.000763326177891187	-0.704157651533142	9.14050298847742e-21	0.782601463634718	4.01562389023583e-28	-0.499398877381102	1.46446007644293e-09	0.200771278543349	no
ENSACAG00000022032	blue	0.221923086207755	0.0111615501064555	-0.716826485398086	8.76647342448823e-22	0.495232149306491	2.09969537950577e-09	0.56020379841531	4.20548174383206e-12	-0.0835321889577106	0.344726516679619	-0.00058959875111143	0.994688096116784	-0.679149597679147	6.61893993587259e-19	0.71447178001299	1.36846723627699e-21	-0.249581644758365	0.00418794091483931	0.205218446938249	no
ENSACAG00000011076	blue	0.221872738299698	0.0111803945361265	-0.545227678628937	1.98460089015818e-11	0.435485964854538	2.24056380978843e-07	0.289099324668175	0.000850137263114379	-0.0634511576521575	0.473256633586951	0.316175613864807	0.0002477167583571	-0.831082449710682	2.04573958170913e-34	0.849214044315342	2.62702479581769e-37	-0.430038517031739	3.28614013712708e-07	0.205218446938249	no
ENSACAG00000016849	blue	0.221607172719382	0.011280254352521	-0.627389465608798	1.38270412120137e-15	0.379832181997206	8.30610148363945e-06	0.627167389609811	1.42444255719688e-15	-0.174168334386016	0.0474994513203883	-0.128065221637004	0.146487198395677	-0.473019465921602	1.32400765109429e-08	0.542848818004165	2.52157071536247e-11	-0.215863890764871	0.0136398922396405	0.205218446938249	no
ENSACAG00000007617	blue	0.221519724808967	0.0113133079752559	-0.391964661378563	3.99113457421285e-06	0.272446553240348	0.00171321637901712	0.202712560105873	0.0207212796520694	-0.145024730118817	0.0997057810372725	0.415753792871928	8.69473601399694e-07	-0.769199300201473	1.15893759467026e-26	0.840450968344083	7.2773891164219e-36	-0.587434483196314	2.03459969866948e-13	0.205218446938249	no
ENSACAG00000009840	blue	0.221412643985422	0.0113538981771877	-0.574895218490425	8.49615038177738e-13	0.432098227187842	2.84536583525655e-07	0.300397128423853	0.000515570801930446	-0.0782809369350959	0.376006080024962	0.2586299364092	0.00296757895839351	-0.801352239614035	2.38500513944688e-30	0.813542536689804	6.28488129013671e-32	-0.402784308953999	2.02491313130739e-06	0.205218446938249	no
ENSACAG00000013897	blue	0.220791168083794	0.0115920076951122	-0.625702195959068	1.73220995887781e-15	0.584541040622673	2.84497382630422e-13	0.204167877864187	0.0198067894699247	-0.126829653946432	0.150454588502756	0.205686520849046	0.0188898466688055	-0.814979639733305	4.02261805428618e-32	0.800702649249793	2.87442396565336e-30	-0.268701122317901	0.00199396684521589	0.207879797934414	no
ENSACAG00000000153	blue	0.22031512224422	0.0117773481796543	-0.514060304675721	3.96325482241471e-10	0.359214448105485	2.70375258309923e-05	0.332662604438799	0.000110166183415404	-0.056238529755904	0.525084012946439	0.115895933473577	0.189154660298339	-0.602788336964928	3.24439260601638e-14	0.615382466819533	6.67583348153292e-15	-0.276571521554758	0.0014459651466327	0.207879797934414	no
ENSACAG00000003837	blue	0.220209121387564	0.0118189696460893	-0.523566559836491	1.64190433013581e-10	0.408524015481128	1.39901244095357e-06	0.223074803996223	0.0107380266142258	-0.0890085056461608	0.31390982054912	0.172031831860864	0.0503313353885125	-0.65581876085809	2.49793786512367e-17	0.657771690936238	1.86610596400516e-17	-0.304602924238313	0.000425758285602288	0.207879797934414	no
ENSACAG00000011912	blue	0.220155830967688	0.011839942896982	-0.738965935808368	1.05530101960296e-23	0.562308864986497	3.36030343925798e-12	0.537287959777961	4.38153073764804e-11	-0.13906139791785	0.114586929167874	-0.0430279510757887	0.626909671630562	-0.650202592153621	5.70999028281072e-17	0.6736992821942	1.59220094940708e-18	-0.174287007365101	0.0473461150646343	0.207879797934414	no
ENSACAG00000008296	blue	0.220036062267665	0.0118871987423207	-0.292864155461456	0.000721254277418098	0.360946293120164	2.45611678027521e-05	0.00776567590652287	0.93012427056302	-0.148158563433817	0.0925204147603647	0.0533755743534675	0.54642379598451	-0.331073837220574	0.000119354229711326	0.30392879800249	0.000439107206036082	-0.00463087761502823	0.958297261144151	0.207879797934414	no
ENSACAG00000023040	blue	0.220009425698797	0.0118977308833687	-0.339448633868492	7.78586646783025e-05	0.255343168280433	0.00336779175691888	0.0296192000058308	0.737985256595961	-0.0773551020609674	0.381695138631737	0.291551004273084	0.000764016777463156	-0.603017762118481	3.15423738959355e-14	0.593742572881018	9.6827749541993e-14	-0.348715612507119	4.78362762418001e-05	0.207879797934414	no
ENSACAG00000001646	blue	0.219736073183407	0.012006288294126	-0.509441880727991	6.02235763401406e-10	0.369905386911331	1.48099685266308e-05	0.399104709911122	2.55736081223139e-06	-0.00504460594277433	0.954575304196475	-0.0943334040000481	0.285718607864495	-0.403778083496681	1.90027359983874e-06	0.408635363701261	1.38891820867178e-06	-0.0625287676103661	0.479725602627891	0.208617550746001	no
ENSACAG00000001725	blue	0.219420888289203	0.0121325349168167	-0.52104612197404	2.07955293527959e-10	0.437672862588053	1.9176153839974e-07	0.125650752627236	0.154314984357922	-0.245160533467391	0.00493419779611938	0.325039413301983	0.000161159757014524	-0.794766025983013	1.53382029820425e-29	0.806643979478446	5.07886905605732e-31	-0.428039216193627	3.77576467841021e-07	0.209652869853783	no
ENSACAG00000013365	blue	0.219175855356557	0.0122314840544776	-0.320272175573451	0.000203415242118536	0.238057603789407	0.00638385426521204	0.136996606851459	0.120124048201818	-0.0986186897588575	0.264298128103957	0.239427433134125	0.00607787801836368	-0.531170396947309	7.95417097206913e-11	0.55005467363407	1.21373186586032e-11	-0.350755601010462	4.28836301391935e-05	0.21001481234525	no
ENSACAG00000006987	blue	0.219039051058783	0.0122870351260814	-0.584089765226583	2.99679573122314e-13	0.510667199028566	5.39287141290843e-10	0.267055258691024	0.00213004329579739	-0.0711362063312375	0.421244762615018	0.133428046910653	0.130179084209795	-0.705216394671559	7.55006806393169e-21	0.698947189100548	2.31342638715905e-20	-0.189480968267405	0.0308385845206967	0.21001481234525	no
ENSACAG00000016950	blue	0.218834726388817	0.0123704149623412	-0.627763630984813	1.31505777862771e-15	0.442010230573468	1.40373405083119e-07	0.494275793782819	2.27916863503077e-09	-0.125519497234194	0.154749349124365	-0.0170751093124116	0.847099989622025	-0.581015017559465	4.26163247678417e-13	0.606335137062888	2.09326264534926e-14	-0.210663175749446	0.0161373358198793	0.2102970543598	no
ENSACAG00000000690	blue	0.218637013693713	0.0124515676715822	-0.401385066817313	2.21362046667469e-06	0.323661841458208	0.000172445012234	0.166651583163107	0.0580866990767334	-0.0620903114707293	0.482817244943272	0.257430896222969	0.00310832119930115	-0.639032633588486	2.81063379001961e-16	0.65276881139809	3.92202807431177e-17	-0.319647797444177	0.000209654848965521	0.21053860390928	no
ENSACAG00000017695	blue	0.218269586668401	0.0126036190636119	-0.63564236495382	4.50106418354475e-16	0.405419239317649	1.71024144291464e-06	0.5331917688904	6.54032277406228e-11	-0.0222734399112648	0.801400710188332	-0.252062742186163	0.00381501660375361	-0.330457362067477	0.000123107890875649	0.366542287417705	1.79387211784506e-05	0.00076200192950782	0.993134888440803	0.210689526865165	no
ENSACAG00000017718	blue	0.218259988236735	0.0126076128348536	-0.663755039289994	7.53399007264495e-18	0.655772658858652	2.51512756883569e-17	0.143709737766119	0.102848853687793	-0.123549916848155	0.161377957065688	0.23981467740936	0.00599378055570042	-0.869845290488473	4.24592892198155e-41	0.832986188300527	1.05615669021804e-34	-0.227673265133696	0.00918449137512647	0.210689526865165	no
ENSACAG00000006842	blue	0.217904541847522	0.0127562907871761	-0.623420622756234	2.34425235126286e-15	0.57158531830664	1.22664376964293e-12	0.149172358934031	0.0902860097504636	-0.0911726802059448	0.302241285886785	0.320694701264558	0.000199291084771349	-0.916775177278353	7.33384501769516e-53	0.89215475936595	5.25633617619185e-46	-0.354876416392117	3.43092144489575e-05	0.210689526865165	no
ENSACAG00000009672	blue	0.217820299241017	0.0127917521821931	-0.426828293782782	4.10535143715595e-07	0.34154860146363	6.98149982028931e-05	0.144345341851188	0.101320055629764	-0.146666241861091	0.0958890736391007	0.496635825509939	1.86070030014453e-09	-0.894871570871324	1.1222667628581e-46	0.924760614035934	1.49107474199696e-55	-0.572942352107084	1.05570281677807e-12	0.210689526865165	no
ENSACAG00000006553	blue	0.21781151933813	0.0127954529829083	-0.596984675982352	6.56918676347284e-14	0.611174169695839	1.14112364280751e-14	0.0165749395478916	0.851526559726983	-0.0968551318232765	0.272977131181606	0.191374960293324	0.0291732593225017	-0.742992481096968	4.50067669679755e-24	0.663819861918676	7.45947120428459e-18	-0.141442054197158	0.1084513955255	0.210689526865165	no
ENSACAG00000024019	blue	0.217340160607036	0.012995513967361	-0.298724733371087	0.000555901512771775	0.219113961813466	0.0122565893930952	0.145169775766017	0.0993637827065657	0.0425732695730869	0.630559195403086	0.258659648294641	0.00296416555841228	-0.544246959709462	2.19102141532854e-11	0.570107888809292	1.44324328951436e-12	-0.337627683973239	8.55263290468452e-05	0.212869226184116	no
ENSACAG00000022093	blue	0.216511340758125	0.0133539303827158	-0.31224748944116	0.000298446910080269	0.242113720643049	0.00551549828830235	0.0510500127996677	0.56406486729994	-0.0788327201890282	0.372640226064658	0.379464959619833	8.48858668101773e-06	-0.662748269238596	8.78892483378229e-18	0.666006125080929	5.3269537944799e-18	-0.436752367271793	2.04772356684621e-07	0.216870051137824	no
ENSACAG00000023067	blue	0.216457120195193	0.0133776756504731	-0.5855348558897	2.53647969556114e-13	0.509302784293079	6.0981395924857e-10	0.307093812387813	0.00037961564983174	-0.0899398009919014	0.308853152055726	0.127357670536867	0.148749341520518	-0.68333693424131	3.32888653818684e-19	0.688169873367154	1.48437113309844e-19	-0.224915550154226	0.0100904131515649	0.216870051137824	no
ENSACAG00000003048	blue	0.216162221503317	0.0135074699179868	-0.517299380559552	2.94426638614754e-10	0.510518991928499	5.46549483884544e-10	0.0914346035714524	0.300848681466195	-0.0763709953576938	0.387799143462718	0.281758764450768	0.00116393546431007	-0.763742028062299	4.27329883788031e-26	0.747057138100384	1.8733400536243e-24	-0.290612423353479	0.000795993636667352	0.217851245600351	no
ENSACAG00000012354	blue	0.215304490442901	0.0138912546458872	-0.0468119388165143	0.59689330672776	0.0233249617572559	0.792232449497198	-0.012788299346883	0.885179331383402	-0.0840841556876267	0.341536769618605	0.419801057111716	6.62975644519913e-07	-0.47837763545089	8.59331361350469e-09	0.487748495634089	3.96266705879859e-09	-0.396446474315757	3.02193268604484e-06	0.221533185957936	no
ENSACAG00000028504	blue	0.215176274612304	0.0139494335535331	-0.304212343870585	0.00043344612768394	0.280779214634813	0.00121300006687564	0.0865917123757813	0.327281932887926	-0.00876875400177951	0.921125996343265	0.156417009070458	0.0755420232751227	-0.462589524135016	3.00748756464877e-08	0.443578824988685	1.25263467918402e-07	-0.154795082699691	0.0786616361930577	0.221533185957936	no
ENSACAG00000005864	blue	0.215166557040689	0.0139538516284961	-0.520411317018688	2.20640065996036e-10	0.359211776175009	2.70415215579522e-05	0.347929579088503	4.98838126809446e-05	0.0132753926914058	0.880837614710886	0.239958295900676	0.00596285543053119	-0.750183013009269	9.43862557645824e-25	0.771471363568208	6.6605194261946e-27	-0.405518165187117	1.69938346175242e-06	0.221533185957936	no
ENSACAG00000006911	blue	0.21502681291997	0.014017521146464	-0.532608750467538	6.92104939049792e-11	0.241670321313264	0.00560500055297754	0.568082191197236	1.80135287015136e-12	-0.159856783055073	0.0692560343642938	0.183414314166386	0.0367255928312552	-0.667964693147425	3.93035098131733e-18	0.773686261333941	3.85765651440606e-27	-0.506581267459307	7.77974388285575e-10	0.221533185957936	no
ENSACAG00000004430	blue	0.214712822822961	0.0141615047809211	-0.380311263064276	8.07359579446611e-06	0.177119581618495	0.0438065030461763	0.364340286274799	2.03137588115418e-05	-0.0175118329683883	0.843238815937378	0.065511729068327	0.458978172719027	-0.399446331366991	2.50282286821207e-06	0.470735866310984	1.58827186011335e-08	-0.293632293018366	0.000697270042634965	0.222689662679984	no
ENSACAG00000017722	blue	0.213950736826721	0.0145163428391458	-0.663917830862064	7.34820994350023e-18	0.600600344984222	4.23999074943559e-14	0.299694120529622	0.000532184088544697	-0.146848619158095	0.0954722574000591	0.102455432009325	0.246071385759791	-0.746688581292792	2.02969468867829e-24	0.722000864066768	3.24226585501373e-22	-0.148881974531482	0.0909215865056432	0.227133822035391	no
ENSACAG00000015406	blue	0.2137039152221	0.0146329154587784	-0.437280934580636	1.97201718788795e-07	0.2601539547208	0.00279699401969542	0.434358036835823	2.42681102140079e-07	-0.143455814943593	0.103464650902379	0.190693928959515	0.0297630421686115	-0.597101555039719	6.47742204733774e-14	0.694460670074571	5.06563905020164e-20	-0.419955221639069	6.56117413480121e-07	0.227824352068604	no
ENSACAG00000004752	blue	0.213264933721863	0.0148422601437908	-0.346236538782685	5.45760343335478e-05	0.16975991396764	0.0534946744386326	0.242632934306033	0.00541231438723331	-0.179152673526173	0.0414044002776176	0.25826829504745	0.00300941054238429	-0.565375153290879	2.41666467290559e-12	0.633925104857775	5.70089507172678e-16	-0.481794111054254	6.49779460404506e-09	0.228366912855825	no
ENSACAG00000006205	blue	0.213075638943652	0.0149333341506667	-0.679166826130518	6.60040275957166e-19	0.549393282212091	1.29892814453161e-11	0.472440400579106	1.38671249588257e-08	-0.0396133699067708	0.654531856791493	-0.0597755005771458	0.499315268304679	-0.593519638030404	9.94297449061864e-14	0.578900915701295	5.41743561141748e-13	-0.0905109519646342	0.305778440362615	0.228366912855825	no
ENSACAG00000017851	blue	0.21289459718475	0.0150208922356818	-0.487172367677736	4.15861506130584e-09	0.436039575453713	2.15422137512669e-07	0.0254845323821292	0.773493130277669	-0.175645736871866	0.0456196451552764	0.342857608866324	6.52013875041329e-05	-0.781407874448422	5.46975667510312e-28	0.782120425653961	4.54931227439346e-28	-0.398427372336787	2.66884431547123e-06	0.228366912855825	no
ENSACAG00000015255	blue	0.212880531437972	0.0150277135899269	-0.486531065952458	4.38768563088357e-09	0.511182672159424	5.14745831171347e-10	0.138582237940618	0.115853858408894	-0.107042903834682	0.225445211100355	0.10873376860601	0.218159585994254	-0.569483602195923	1.54552133892773e-12	0.537116219490676	4.45622410968016e-11	-0.0573779248148653	0.516710083195647	0.228366912855825	no
ENSACAG00000008194	blue	0.212800800595227	0.0150664310127813	-0.634160056204988	5.52000720826166e-16	0.485836705328439	4.64937895440477e-09	0.324034610444531	0.000169320861845133	-0.13118784615053	0.136813442030385	0.246871570004259	0.00463233665495709	-0.83919258059322	1.15335680736952e-35	0.865015494697328	3.72557496136619e-40	-0.408833674075425	1.37111161859461e-06	0.228366912855825	no
ENSACAG00000005554	blue	0.212724755071341	0.0151034397055681	-0.641591239460554	1.96231698497972e-16	0.490778791609902	3.06970155701393e-09	0.529538559527289	9.30685153269079e-11	-0.0834715965994007	0.345077812692894	-0.00666544505872068	0.940004188858565	-0.62445374356872	2.04473293258543e-15	0.641346973452365	2.03108957400054e-16	-0.165637550121638	0.0596529950766056	0.228366912855825	no
ENSACAG00000014703	blue	0.212468295771711	0.015228833417862	-0.678776990398881	7.03251187216953e-19	0.62852725457875	1.18684576875227e-15	0.23046533565813	0.00834113513286774	-0.104660696293407	0.235998484125288	0.241812012550452	0.00557625972568129	-0.888207096107363	4.61073787774927e-45	0.863117039841395	8.55087393651226e-40	-0.303440449702176	0.000449017368247586	0.229161153584574	no
ENSACAG00000005685	blue	0.211973016071829	0.0154735622582007	-0.209044819556905	0.0169914972710698	-0.0220900302428744	0.803002676831484	0.401198553487665	2.24000000367374e-06	0.0676063329480332	0.444711758415467	0.0930346393076538	0.292433397713856	-0.281309944965054	0.00118618688255229	0.394374855046366	3.43832281132495e-06	-0.375273178849794	1.08584000511437e-05	0.231735015724006	no
ENSACAG00000011161	blue	0.211574423514261	0.0156729927519959	-0.57588105406372	7.60976608986837e-13	0.504191405547586	9.61790155714635e-10	0.228115924452945	0.00904596163174468	-0.130715438114539	0.138244830011161	0.0736070871740762	0.405254263470411	-0.626688497061024	1.51866377674101e-15	0.608487439053935	1.60022541106259e-14	-0.157919452764262	0.0727419946408762	0.232118150439564	no
ENSACAG00000003606	blue	0.211507781576763	0.0157065532793692	-0.414982140403542	9.15238600090276e-07	0.198644087471356	0.0234731875935602	0.35819245044255	2.86070199791027e-05	-0.0966943548094798	0.273777835513338	0.440666006941597	1.54693837848393e-07	-0.816304242971508	2.6570018364825e-32	0.899633876769243	6.74666382371278e-48	-0.659484080960419	1.44250193866091e-17	0.232118150439564	no
ENSACAG00000002132	blue	0.211480001652155	0.015720561540104	-0.466612799090472	2.19870288979505e-08	0.36708566308548	1.73942469674529e-05	0.12746082448893	0.148417911952006	-0.121461999296974	0.168633793884089	0.365558838695397	1.8965182860121e-05	-0.771657401849562	6.36339225690244e-27	0.787183141961129	1.20389695582488e-28	-0.461392870651862	3.29859380012756e-08	0.232118150439564	no
ENSACAG00000002616	blue	0.211200537768393	0.0158620888110813	-0.704419483738823	8.71913076268512e-21	0.495230017669313	2.10007985448116e-09	0.573142651835577	1.03251463378326e-12	-0.0438334469269751	0.620466464569162	-0.173440229523554	0.0484492858783608	-0.501623679179801	1.20576459036098e-09	0.53968288900045	3.45796417937366e-11	-0.10391117591072	0.239389186023817	0.233113407994629	no
ENSACAG00000017709	blue	0.210909474982627	0.0160106659160505	-0.564294049493555	2.71556322245118e-12	0.462508507066017	3.02639268318451e-08	0.232548671090259	0.00775720969959168	-0.143874781191737	0.102450148176706	0.260804357058664	0.00272692746653538	-0.797517388520107	7.10801893077548e-30	0.804965748897022	8.33725898592833e-31	-0.354569280807457	3.48881442687496e-05	0.234202531655715	no
ENSACAG00000008008	blue	0.210729882371771	0.0161029434303187	-0.310039542901915	0.000331024016125731	0.127448952179601	0.148456028805314	0.283895760543098	0.0010631253101847	-0.198174174973642	0.0238103676028457	0.196113296841881	0.0253385941049185	-0.451476010986435	6.99844318508256e-08	0.542369622097677	2.6455865901506e-11	-0.419474649853923	6.77722283636819e-07	0.234461838372001	no
ENSACAG00000005109	blue	0.210441796984701	0.0162519312011287	-0.697040189350236	3.23369783842227e-20	0.543463587995893	2.37068023739173e-11	0.465171382028044	2.46096894829873e-08	0.0071044735577763	0.936060595689278	0.0177304912971137	0.841306999639247	-0.702832383451843	1.1597733032497e-20	0.695352389060106	4.33989550163012e-20	-0.175303492680491	0.0460495008875976	0.23554066187811	no
ENSACAG00000007097	blue	0.209816198533214	0.0165795966930727	-0.432609425323525	2.74504942898593e-07	0.543359033508636	2.39571084721275e-11	-0.205982809044798	0.0187152927324218	-0.170771500179009	0.0520664781637175	0.291406377762193	0.000768866037056027	-0.670218916489017	2.76190943253526e-18	0.620233603318665	3.56260371490457e-15	-0.151926907265754	0.0844312037312244	0.239012940693813	no
ENSACAG00000003698	blue	0.209647481674833	0.0166689400287256	-0.685481324535723	2.33079418141723e-19	0.509844303968914	5.80818906772182e-10	0.579575668257938	5.01894164594734e-13	-0.109239168527678	0.2160147370102	-0.161136485348472	0.0670286606067923	-0.507805409130422	6.97438362332608e-10	0.510404051043072	5.52246567573448e-10	-0.0204481392223357	0.817379248876655	0.239012940693813	no
ENSACAG00000009216	blue	0.209552339465191	0.0167195061852588	-0.593322444579849	1.01787787031908e-13	0.48392313304646	5.45056802438973e-09	0.208664595458736	0.0171977740727243	-0.17193901031721	0.0504574710281328	0.304713876655036	0.000423597455267922	-0.854392733267184	3.33600871638985e-38	0.865783373317162	2.6527170501284e-40	-0.433401251826796	2.59629754888748e-07	0.239012940693813	no
ENSACAG00000017743	blue	0.208784506075275	0.0171324878129824	-0.585261074871051	2.61806452602108e-13	0.528627464728274	1.01561023476151e-10	0.290095084858254	0.000814139290341889	0.00618621006768046	0.944310595611298	0.105809493970319	0.230866930363145	-0.678714735278883	7.10402664310088e-19	0.672025903025111	2.07690389387467e-18	-0.173732297645169	0.0480663977673617	0.242368719615331	no
ENSACAG00000001633	blue	0.208620183417196	0.0172220092222694	-0.328201755131886	0.000137799813525338	0.104447891785251	0.23695774395266	0.418760760446559	7.11070817520819e-07	-0.187854013622204	0.0323328516253632	0.178040740089534	0.0427041189723047	-0.485202552985413	4.9014418886066e-09	0.598826521351315	5.25953971650911e-14	-0.482888533951657	5.93740483143364e-09	0.242368719615331	no
ENSACAG00000004895	blue	0.20859485845261	0.0172358420184506	-0.466142677469345	2.28114628666524e-08	0.428187925378235	3.73707402142325e-07	0.151760398902614	0.0847762746383126	-0.195459864505437	0.0258403308040896	0.263781765374024	0.00242598163809561	-0.672841936415295	1.82484459269442e-18	0.67948274895808	6.26932656670656e-19	-0.293375580466825	0.000705202874492976	0.242368719615331	no
ENSACAG00000014573	blue	0.208279823868303	0.0174087243358414	-0.345265812360581	5.74495833047325e-05	0.338095424041652	8.34921531646662e-05	-0.0746906026374071	0.398356849126516	-0.180796859866681	0.0395433250123703	0.384393682441957	6.32711861492543e-06	-0.69132584294903	8.68541924658981e-20	0.673583166751306	1.62192617163928e-18	-0.387796081612266	5.15097571499207e-06	0.242368719615331	no
ENSACAG00000026280	blue	0.208124405989495	0.0174945654991569	-0.607310703973583	1.85379881182781e-14	0.490779224637771	3.06958900703755e-09	0.285698026209321	0.000984380924908444	-0.108300768757671	0.220009173354451	0.292164934928722	0.000743742755669001	-0.8721709413381	1.44625943569318e-41	0.894035001192952	1.81353296972329e-46	-0.415175878106516	9.03537654232134e-07	0.242368719615331	no
ENSACAG00000023160	blue	0.207948187662946	0.0175923386665003	-0.631703048780767	7.72307970520065e-16	0.308525791631723	0.000355225891755711	0.636802313945885	3.83379553896694e-16	-0.188257851240577	0.0319563438243347	-0.148695644504803	0.0913312843043367	-0.425764292886471	4.41742668391816e-07	0.507666609410437	7.06149212656511e-10	-0.264159380401159	0.00239004198468959	0.242368719615331	no
ENSACAG00000001404	blue	0.207917240994212	0.0176095579222195	-0.614153185993354	7.81402625094382e-15	0.59168211390015	1.23624298370636e-13	0.16347709565616	0.0631056483881769	0.055032729719798	0.534020132566917	0.220385882621559	0.0117496355173875	-0.802213790295686	1.86000264558917e-30	0.771293671267031	6.95698246955244e-27	-0.207570303045767	0.0178036015851961	0.242368719615331	no
ENSACAG00000004713	blue	0.207879009497139	0.017630850737803	-0.429036438654329	3.52344260719005e-07	0.0740889660160235	0.402178063672037	0.740026922835492	8.4434426323924e-24	-0.0964558751810167	0.274968434604745	-0.0140465322885088	0.873971327773278	-0.376947378850077	9.84543104594398e-06	0.536498528718048	4.73518005683119e-11	-0.441367235271972	1.47057708235816e-07	0.242368719615331	no
ENSACAG00000016655	blue	0.207820990075439	0.0176632069265665	-0.488742149589503	3.64539369706795e-09	0.329615737225047	0.000128410214827167	0.319230694511581	0.00021392155449935	-0.119302967837427	0.176388332825338	0.28380053681782	0.00106744174548105	-0.754454870774656	3.63802725532139e-25	0.787093151412508	1.23307318848164e-28	-0.438351552997184	1.82678291196374e-07	0.242368719615331	no
ENSACAG00000010999	blue	0.207657195430475	0.0177548293818664	-0.536978723060529	4.51690988966233e-11	0.318064743663239	0.000226279708018402	0.503658218489989	1.00817231019553e-09	-0.114656857834025	0.193960562119935	-0.0456947536856143	0.605688042034783	-0.455852305561696	5.03638739161777e-08	0.51181605013277	4.86063230992539e-10	-0.229257216805922	0.00869726454261847	0.242368719615331	no
ENSACAG00000000038	blue	0.207502420630887	0.0178417842745509	-0.239946390928567	0.00596541349652271	0.256008060463014	0.00328311622809015	-0.120648800396388	0.17152430914518	-0.075678317480232	0.392130580050278	0.472994533430435	1.3266504917462e-08	-0.680002631911031	5.75945906398448e-19	0.662677832840911	8.88397589682244e-18	-0.445094773454768	1.12146877114976e-07	0.242368719615331	no
ENSACAG00000016569	blue	-0.207436328670444	0.0178790279652645	0.0341916500186704	0.699354067642947	0.0206949846227133	0.815213836617504	-0.113032169684764	0.200395497753241	-0.0465596255691574	0.598874549342411	0.392300435270211	3.90936582615337e-06	-0.351333614680575	4.15702971989549e-05	0.367218313921709	1.72637112328026e-05	-0.321798689943638	0.000188878886345955	0.242368719615331	no
ENSACAG00000005070	blue	0.206956995513034	0.0181511583497562	-0.627168033692971	1.42431974929029e-15	0.552577752493312	9.35696614547912e-12	0.17869891142493	0.0419307397373231	-0.125219591699507	0.155745272643148	0.309464621596457	0.000340030393427781	-0.893519999323217	2.43204253731422e-46	0.892168433329308	5.21618597666498e-46	-0.37653045048354	1.00890034446258e-05	0.242761893018892	no
ENSACAG00000006709	blue	0.206904723202309	0.0181810503829136	-0.51264681361487	4.50770384183834e-10	0.379206316877792	8.61938041576857e-06	0.384051047374284	6.45870494584699e-06	-0.0612920338838126	0.488473415922309	0.164860063400465	0.0608772261268207	-0.672117247730229	2.04708296984803e-18	0.690413323237237	1.01483146386115e-19	-0.299540696542987	0.000535874672728251	0.242761893018892	no
ENSACAG00000017798	blue	0.206847261678285	0.0182139590193596	-0.62096805105643	3.23641078689019e-15	0.423886115584088	5.0242496608275e-07	0.412467682546428	1.08079624298758e-06	-0.129275774296779	0.142677342825053	0.195778181409317	0.0255948611839129	-0.792269208137202	3.0515322450957e-29	0.829859488836633	3.11469220451068e-34	-0.420705822136411	6.23679986599073e-07	0.242761893018892	no
ENSACAG00000001438	blue	0.206811135862767	0.0182346749156979	-0.342390986600808	6.68122722112859e-05	0.448269167527341	8.88051619026972e-08	-0.273184785932499	0.00166231450957553	-0.0907452611130497	0.304522891915364	0.406543929039164	1.59058896113913e-06	-0.709933779695856	3.18810810528178e-21	0.624397024026299	2.06016337740462e-15	-0.239903745037215	0.00597458500093983	0.242761893018892	no
ENSACAG00000000755	blue	0.206681369438846	0.0183092560683953	-0.374688957544252	1.12344580252342e-05	0.0507474021652252	0.566380163182357	0.670564262891921	2.61587819851723e-18	-0.154207717254029	0.0798166051945856	-0.00359756924753946	0.967596795621839	-0.313477323198715	0.000281614165214633	0.468168011417716	1.9458501731635e-08	-0.397762546309805	2.78273929249665e-06	0.242761893018892	no
ENSACAG00000014411	blue	0.206496014006697	0.0184162437142219	-0.51013887402369	5.65609412555561e-10	0.293321321057053	0.000706890151205495	0.412224220137952	1.09825810254317e-06	-0.134911016697006	0.125924877502621	0.28463671349974	0.00103007961951686	-0.757787820961309	1.70565614553974e-25	0.829740540886713	3.24409992590696e-34	-0.514096892259332	3.95004062008889e-10	0.242761893018892	no
ENSACAG00000008936	blue	0.206413499952486	0.0184640447145173	-0.521401406524914	2.01166238658061e-10	0.48966606417877	3.37241541885726e-09	0.104247640612926	0.237862901052634	0.00350997187771964	0.968385369389596	0.304870382031158	0.000420566668765493	-0.799406496868236	4.16299029517078e-30	0.774596325565705	3.07672073104539e-27	-0.321776371666585	0.000189084279050853	0.242761893018892	no
ENSACAG00000005538	blue	0.206244793315236	0.0185621117896535	-0.361816337576371	2.33991256603094e-05	0.414664410493627	9.34740813354504e-07	-0.0130774369737903	0.882601677714581	0.0366623139751031	0.678788640472864	0.033167273665481	0.707946209769752	-0.362436881319602	2.26021211671535e-05	0.29662674217883	0.000610598722934871	0.0479945660924429	0.587646491052905	0.242761893018892	no
ENSACAG00000016433	blue	0.206175126151006	0.0186027396558197	-0.535832141762746	5.05504471989564e-11	0.343575152615435	6.2794984793639e-05	0.35220378115711	3.96640821169931e-05	-0.152473546940076	0.083306240763178	0.21680246630382	0.0132270637781582	-0.71865243982092	6.18715857927639e-22	0.775607341771539	2.39010038797187e-27	-0.437636725938365	1.92257073575497e-07	0.242761893018892	no
ENSACAG00000008098	blue	0.205888577883873	0.0187706558323715	-0.6847473374602	2.63412719022828e-19	0.433387000502885	2.59890546550317e-07	0.598983566928033	5.16042673907842e-14	-0.0327175026179341	0.711730462216066	-0.0482340094764574	0.585782315174757	-0.59586524063778	7.51451352407181e-14	0.655236703815135	2.72362312423563e-17	-0.266337450916205	0.00219198265336742	0.243940961127307	no
ENSACAG00000003026	blue	0.20544185173592	0.0190350488674473	-0.417630122280835	7.67103533407626e-07	0.504159273230966	9.64526142562442e-10	-0.222338720203591	0.0110070468925663	-0.0715474337905718	0.418558382776952	0.43486218717431	2.34180727847971e-07	-0.813410085288129	6.54746790481366e-32	0.738624214590799	1.13363145976619e-23	-0.296096198536237	0.000625193465695142	0.24635896579474	no
ENSACAG00000008856	blue	0.204918824825698	0.0193486835309088	-0.546727569067233	1.70482979046417e-11	0.506950520490861	7.52782084543088e-10	0.137760639214141	0.118051508015659	0.0283470567685389	0.748855428490439	0.0770850365489622	0.383364414954606	-0.590658319524835	1.39490689820498e-13	0.573171263285928	1.02924293450062e-12	-0.110588201083199	0.210363217696969	0.248722513006819	no
ENSACAG00000001075	blue	0.204873883654787	0.0193758396460002	-0.584193072232627	2.96136135531961e-13	0.457147801923319	4.56495802768754e-08	0.304889941183908	0.000420189308200753	-0.148080391478222	0.0926945118625374	0.142322105002427	0.106249454018661	-0.684819623135972	2.60262109292673e-19	0.717111914536712	8.30323379022775e-22	-0.293727822830674	0.000694338999891478	0.248722513006819	no
ENSACAG00000017170	blue	0.203880243068063	0.0199847201270919	-0.487131201053829	4.17296742469262e-09	0.319390902830743	0.000212273280690434	0.30225124447377	0.000474019163422542	-0.147489546886434	0.0940188048183538	0.395707077774364	3.16473721252467e-06	-0.847502975988913	5.10765734500248e-37	0.910672943566545	5.57544667550738e-51	-0.584311078723463	2.92138240676679e-13	0.255495710567903	no
ENSACAG00000004539	blue	0.203525406921508	0.02020611962786	-0.584267907784067	2.93594698619267e-13	0.580189422876782	4.68127376306645e-13	0.0465820588324393	0.598698277038607	-0.172960102394938	0.0490842100868661	0.244786821344238	0.00500242205976696	-0.785595721171179	1.83358301248854e-28	0.745714440467735	2.50703452812157e-24	-0.228121401280432	0.00904425927413755	0.257280349107772	no
ENSACAG00000014009	blue	0.203303018025837	0.0203459543079654	-0.586210346737978	2.34559998461875e-13	0.325720017733925	0.000155841249184224	0.677709717829304	8.36165088610922e-19	0.0137782209069397	0.876359356219393	-0.23598605326582	0.00687261410269177	-0.348941944338685	4.72614692950463e-05	0.383714790927766	6.59035386521674e-06	-0.0808288947945776	0.36061847194152	0.258016235074803	no
ENSACAG00000017406	blue	0.203169408061391	0.0204303666936406	-0.585630255194834	2.50863528995102e-13	0.523580475281162	1.63975486491891e-10	0.150535195650177	0.0873501713969759	0.00308815302158006	0.972183104059176	0.270065503091167	0.00188719378755686	-0.831839595044282	1.57430289200617e-34	0.801453351544238	2.31656618840118e-30	-0.301498615806075	0.000490498935257069	0.258046197797188	no
ENSACAG00000002788	blue	0.202767440829162	0.0206861449993246	-0.405870755603227	1.66121364131056e-06	0.298853268528285	0.000552701730037206	0.180988581720124	0.0393309534948384	-0.162124475302614	0.0653491843176629	0.456698392317641	4.72349449506413e-08	-0.828248976957492	5.39049653289072e-34	0.874668875866986	4.44188540701508e-42	-0.582827783546654	3.46428967124553e-13	0.260231704091503	no
ENSACAG00000016427	blue	0.202506789461367	0.0208534721972265	-0.406001666676595	1.64725020697329e-06	0.472744258424282	1.35346169237957e-08	-0.135457418480889	0.124384678765943	0.0345927355038363	0.696000156035389	0.362462955048863	2.25691984444144e-05	-0.737016405516271	1.58536219745602e-23	0.682167844485101	4.03771468593683e-19	-0.246132958187624	0.00476055461021133	0.261291514184372	no
ENSACAG00000014642	blue	0.201976266273878	0.0211976497452313	-0.072919978545261	0.409664555150079	0.14711546383594	0.0948649793443624	-0.363938176877447	2.07782255769271e-05	-0.159035501087185	0.0707168942129957	0.633136888775229	6.35088695603487e-16	-0.674548391924384	1.3904108804499e-18	0.662940185002853	8.53494547933191e-18	-0.505880916851229	8.28005709634886e-10	0.264121214080846	no
ENSACAG00000001093	blue	0.20177851552513	0.0213271860317204	-0.542192039221778	2.69302656622288e-11	0.34567299781492	5.6227406876165e-05	0.403948743394435	1.87961599413599e-06	-0.0784092507946679	0.375221720702693	0.220286913447586	0.0117884118611189	-0.738811152234352	1.09010211345197e-23	0.792818814951705	2.62488345978139e-29	-0.435066702494703	2.30814126107596e-07	0.264121214080846	no
ENSACAG00000017613	blue	0.201622955254011	0.0214295637148278	-0.413111438549517	1.03588713587545e-06	0.329090780653088	0.000131824393024366	0.0859803678029286	0.330721578654714	-0.0887776763035753	0.315171434589311	0.119449233257426	0.175854840849156	-0.49969883455087	1.42669656582365e-09	0.490270654198894	3.20454581579591e-09	-0.246695310852878	0.0046626500638431	0.264121214080846	no
ENSACAG00000016020	blue	0.201448532623664	0.0215448577776511	-0.576231261305398	7.31702172462738e-13	0.499716947797581	1.42444645494866e-09	0.166024717571637	0.0590509306624896	-0.131064800931493	0.137185173918732	0.202376381496563	0.0209376252579741	-0.734139146636008	2.8717659530339e-23	0.697247944408258	3.11824015013695e-20	-0.261070549242449	0.00269871103623112	0.264121214080846	no
ENSACAG00000009774	blue	0.201299625341336	0.0216437079704481	-0.29923364066789	0.00054333171336716	0.168150164302051	0.055833931252788	0.207926348339147	0.0176044889244067	-0.231725185253013	0.00798354718467681	0.295620631776513	0.000638547728466108	-0.573179365984054	1.0283182244695e-12	0.630734169008761	8.80942714921503e-16	-0.46486971036508	2.51953307882514e-08	0.264121214080846	no
ENSACAG00000012947	blue	0.201274898916127	0.0216601600034089	-0.508225285841637	6.7171353991594e-10	0.415919242852318	8.59948736831962e-07	0.20634861355727	0.0185017092141167	-0.0719585711170639	0.415882580014978	0.32302546022164	0.000177902571265821	-0.802627655210448	1.64989264587317e-30	0.812061116044397	9.91554111199372e-32	-0.425169555086748	4.6015868749336e-07	0.264121214080846	no
ENSACAG00000002131	blue	0.201197131295812	0.0217119737892243	-0.514476022403194	3.81558951526999e-10	0.418799169332998	7.09237520151189e-07	0.237710154580155	0.00646360900856348	-0.0410146945017003	0.643136475388947	0.122158556588268	0.166186738409873	-0.599211307023052	5.01991396120525e-14	0.594956774558729	8.37761110562133e-14	-0.19525528974734	0.0259991479694066	0.264121214080846	no
ENSACAG00000016198	blue	0.200916774153205	0.0218996515905816	-0.646351783816014	9.96556216541957e-17	0.407585358678757	1.48692092630688e-06	0.55881894731903	4.8701695012314e-12	-0.167958295413974	0.0561182838165401	0.141580686104063	0.108102181391798	-0.751562825834802	6.95170800517286e-25	0.824713372636893	1.76200311671991e-33	-0.42783392896548	3.82980367219664e-07	0.264121214080846	no
ENSACAG00000004501	blue	0.20085276063405	0.0219426988511224	-0.463292736160413	2.84808288320708e-08	0.206253468464182	0.0185570580707483	0.578325230287468	5.78154111694573e-13	-0.0751000764017675	0.395768535732484	-0.0415585278952996	0.638736158018778	-0.388458244662685	4.94756054317209e-06	0.468717035113685	1.86344199979621e-08	-0.243292015003493	0.00528381699477563	0.264121214080846	no
ENSACAG00000017095	blue	0.200807003824132	0.0219735135653735	-0.375266003263856	1.08629460029296e-05	0.159459952992829	0.0699588101840791	0.388505265184564	4.9334088316465e-06	-0.172909128951591	0.0491520211610242	0.289152419428024	0.000848181597326506	-0.627995058278229	1.27484122750481e-15	0.743052988987647	4.44287105943088e-24	-0.56901704885697	1.62650990531007e-12	0.264121214080846	no
ENSACAG00000016000	blue	0.200677518430355	0.022060916595792	-0.449626641208176	8.0312384698889e-08	0.446103870573774	1.04155304201751e-07	0.102663165648436	0.245110017142132	-0.247213500630211	0.00457403316209017	0.355851018791965	3.25312866741706e-05	-0.787448856367125	1.12163946158256e-28	0.768084328770296	1.51740758229557e-26	-0.335935589843624	9.32781303207007e-05	0.264121214080846	no
ENSACAG00000017439	blue	0.200638837800759	0.0220870840391932	-0.651990105324797	4.39719687442618e-17	0.369581455655243	1.50873141565154e-05	0.721381515230871	3.65650932321241e-22	-0.0248935541003755	0.778608796037102	-0.138448655305919	0.116208991774738	-0.499684425297515	1.42848899377593e-09	0.55870883392938	4.92718281923353e-12	-0.183802653792445	0.0363222981334421	0.264121214080846	no
ENSACAG00000003659	blue	0.200437484647661	0.0222237307675356	-0.665796579809653	5.50234353101744e-18	0.648101274794997	7.74546532113587e-17	0.145699418715981	0.0981228046486985	-0.105849344948888	0.230690337820231	0.252405523407359	0.00376590999130001	-0.881614188747591	1.45341932823914e-43	0.847218719820932	5.69966344451799e-37	-0.250759692263343	0.0040069806594377	0.264748610848104	no
ENSACAG00000016535	blue	0.200108913551626	0.0224482730311137	-0.750325186966583	9.14668109114486e-25	0.508468998509439	6.57203967445332e-10	0.597970620873062	5.83307266488069e-14	-0.0467540721852711	0.597347433106378	-0.112738495115721	0.201574906999428	-0.611369752379573	1.1132390335171e-14	0.659096054187155	1.52939069834081e-17	-0.188016079007671	0.0321813052748296	0.266414410123972	no
ENSACAG00000003857	blue	0.199787053176775	0.0226701161489556	-0.331911548934513	0.000114424209142747	0.388468651595076	4.94442507452598e-06	-0.07557047395837	0.392807543733613	-0.145020242796656	0.0997163763235511	0.300467453097615	0.000513935465237544	-0.59027402970083	1.45942551687368e-13	0.556034175370542	6.52841112359948e-12	-0.194897384183526	0.0262790061560841	0.267148924863424	no
ENSACAG00000013206	blue	0.199323743023096	0.0229927581456377	-0.676466788325791	1.02199870841679e-18	0.624095157745373	2.14421078255601e-15	0.252489121570598	0.00375402021469931	-0.044203225799182	0.617518155112754	0.213255411802452	0.0148468297755866	-0.86364989674644	6.780871182748e-40	0.837196256324006	2.37531580500258e-35	-0.243477345391482	0.00524817807658198	0.267148924863424	no
ENSACAG00000006081	blue	0.199223693205451	0.0230629463938972	-0.622346584741834	2.70079013666677e-15	0.510329472734091	5.55973647461455e-10	0.279874276680776	0.00125999753124127	-0.156130514205801	0.0760856919266418	0.203818348460467	0.0200231878337263	-0.778330351739749	1.20273567535761e-27	0.79406012230743	1.86489124287511e-29	-0.337095894531739	8.78952290146517e-05	0.267148924863424	no
ENSACAG00000006002	blue	0.199144211829567	0.023118836189088	-0.349767340280105	4.52196100965887e-05	0.282736941319661	0.00111675463414716	0.0594213659138371	0.501865080210152	-0.104814009392814	0.235309078510848	0.553901010453942	8.15639848171689e-12	-0.870323866248655	3.40770749420362e-41	0.899954428191748	5.55537338026753e-48	-0.614955504587112	7.05156889119838e-15	0.267148924863424	no
ENSACAG00000013838	blue	0.198896177462388	0.0232939971597043	-0.464293079572779	2.63521509823379e-08	0.227575854575278	0.00921522589998484	0.409223487958037	1.3367400201813e-06	-0.16535218547058	0.0600999649481695	0.212634475285931	0.0151474784122794	-0.618066146597478	4.72287776441474e-15	0.730650582622791	5.84163481158671e-23	-0.521513488380448	1.99069243799151e-10	0.267148924863424	no
ENSACAG00000017119	blue	0.198872979442864	0.0233104375864062	-0.437174207033206	1.98708500964138e-07	0.13550645125356	0.124247178257197	0.641390798463629	2.01858031176446e-16	-0.129261356009524	0.14272227346871	0.125778375588479	0.153893518899314	-0.512028922231523	4.76774077809673e-10	0.644890454747801	1.22852540959331e-16	-0.474451542707139	1.18040537313102e-08	0.267148924863424	no
ENSACAG00000011146	blue	0.198723200958837	0.0234168253357992	-0.316010629913905	0.00024967562843275	0.318954688755035	0.000216789071516065	-0.0752111880285096	0.395067926724563	-0.0171448715721358	0.846482959551382	0.39589320438562	3.1281987411005e-06	-0.686740891382868	1.88781904843659e-19	0.656747542603014	2.17504264584956e-17	-0.343705715397865	6.23661553647922e-05	0.267148924863424	no
ENSACAG00000015569	blue	0.198688936701427	0.0234412217100469	-0.519832785755791	2.32848322290089e-10	0.437530715880309	1.93717836115261e-07	0.213623539980675	0.0146710518989344	0.0951566344753248	0.281516141794344	0.161894865961624	0.0657364043922172	-0.665025296761435	6.19774649786852e-18	0.651392144583262	4.79971038671257e-17	-0.248153030809577	0.00441719839022029	0.267148924863424	no
ENSACAG00000027001	blue	0.198627717379989	0.0234848645380823	-0.19397752074866	0.027010106071238	0.0803977316017124	0.36319452889261	0.234669580193093	0.00720022500016909	-0.0705074538575364	0.425371413085521	0.211906358047043	0.0155067592370392	-0.396428713780912	3.02529011486009e-06	0.449084925359746	8.36039123242822e-08	-0.375054987447986	1.09974365452435e-05	0.267148924863424	no
ENSACAG00000010473	blue	0.198574517482824	0.0235228469485795	-0.442670110338645	1.33815993171473e-07	0.235875692705082	0.00689956054118178	0.377686010132797	9.4274870837958e-06	-0.153508785342983	0.0812086581595152	0.408452238760234	1.40555624287594e-06	-0.806511219657035	5.28289409370429e-31	0.906362421711421	9.89516555157091e-50	-0.645459095741593	1.13260374849753e-16	0.267148924863424	no
ENSACAG00000017590	blue	0.19852556406607	0.0235578440867519	-0.635590819049408	4.53320213465505e-16	0.526258954596064	1.27288838915005e-10	0.231328586039176	0.00809462394497865	-0.081253096025185	0.358095097765931	0.136952545524191	0.120244423682538	-0.725941381097899	1.49721578582167e-22	0.72257664959487	2.8985229462388e-22	-0.251957476017872	0.00383021194175511	0.267148924863424	no
ENSACAG00000009164	blue	0.198388477182842	0.0236560861438058	-0.40633299963424	1.61240547581527e-06	0.243927348656248	0.00516253429151033	0.236878880440373	0.00665802816426611	-0.10400749636689	0.238951557625923	0.417384515311114	7.7981910906221e-07	-0.774744099092676	2.96547039201116e-27	0.855114529974121	2.48633081558615e-38	-0.596787185965405	6.72711794443702e-14	0.267148924863424	no
ENSACAG00000007243	blue	0.198331448547862	0.0236970585360923	-0.224871264773519	0.0101055808642259	0.0396055994801835	0.654595270287543	0.162500335148699	0.0647193362086132	-0.19460150844227	0.0265122997435763	0.364906010687365	1.96768216166922e-05	-0.550452703681321	1.1650940324309e-11	0.625171935935121	1.85881495936004e-15	-0.562960469346623	3.13385212365411e-12	0.267148924863424	no
ENSACAG00000011708	blue	0.198278500619664	0.0237351535849607	-0.401355740945128	2.21774855262909e-06	0.27778101093975	0.00137514172625649	0.194433989589106	0.0266451680670412	-0.0140962449998544	0.873528997937918	0.253143895833642	0.00366205479697364	-0.651926451502417	4.43842911067828e-17	0.657391968508588	1.97530513181859e-17	-0.352617446508778	3.87869282260856e-05	0.267148924863424	no
ENSACAG00000014236	blue	0.198205177199888	0.0237879951093139	-0.630547179578942	9.03557214992838e-16	0.513753008685074	4.0759354102488e-10	0.346404450725334	5.40928430442043e-05	-0.130838314205638	0.137871424927261	0.0679119564990416	0.442651253132657	-0.674592884291384	1.38055543626219e-18	0.678595332641348	7.24317991579896e-19	-0.197314828353109	0.0244377267563311	0.267148924863424	no
ENSACAG00000002691	blue	0.197971936932224	0.0239567540264101	-0.686879242228821	1.84449307358704e-19	0.55120520641963	1.07824413261179e-11	0.372691147024836	1.26153870697238e-05	-0.164979902854454	0.0606871968647026	0.176961865293484	0.0439976085465576	-0.828279984691796	5.33415675270739e-34	0.853163610630283	5.4834238039551e-38	-0.334935135036718	9.81648617661366e-05	0.267148924863424	no
ENSACAG00000007804	blue	0.197931630928684	0.0239860208083829	-0.741918144834258	5.65844426935895e-24	0.537064113016497	4.47912863224466e-11	0.544557568945492	2.12349520701972e-11	-0.0236620596111154	0.789299214357022	0.0341980115204437	0.699300826737326	-0.749059308248339	1.20902431324701e-24	0.776103618272848	2.11043701930256e-27	-0.265304946774735	0.00228393982069716	0.267148924863424	no
ENSACAG00000008100	blue	0.19781439902198	0.0240713188423909	-0.350778241045574	4.28314649878945e-05	0.249320467624434	0.00422903922569995	0.121289732828846	0.169243079088744	-0.202925887306398	0.0205849953842557	0.354781987283747	3.44862399810692e-05	-0.667929359691401	3.95204949387179e-18	0.713717529332871	1.57679497309455e-21	-0.488278168298009	3.79037669525297e-09	0.267148924863424	no
ENSACAG00000002627	blue	0.197742035746079	0.0241241000512599	-0.35768273939823	2.94213996549396e-05	0.238299109959598	0.0063289347857852	0.145784327285945	0.097925002791725	-0.143075167584611	0.104393192914624	0.510221176078504	5.61429022225845e-10	-0.832339508561309	1.32331946178302e-34	0.878475432246333	6.99566763610882e-43	-0.615022144888531	6.99159876337289e-15	0.267148924863424	no
ENSACAG00000014923	blue	0.197478256491921	0.0243173389346893	-0.588690041035943	1.75731125404149e-13	0.4906364924269	3.10690290855139e-09	0.246843742663524	0.00463711070406421	-0.173461376319761	0.0484214786387457	0.22451818358286	0.0102272302761413	-0.795181704233995	1.36658640639847e-29	0.79777514276408	6.60986157044625e-30	-0.31749143331293	0.000232596229454992	0.267299687735526	no
ENSACAG00000015217	blue	0.197303197524033	0.0244463139194315	-0.524858892393233	1.45345610120355e-10	0.441796413303415	1.42563257787806e-07	0.260007125043572	0.00281303476706353	0.000466370887706811	0.995798288082683	-0.0665487633551547	0.451883437837969	-0.457889842761388	4.31428796478238e-08	0.425567813460212	4.47747507146333e-07	-0.0196396574974977	0.824481092227567	0.267299687735526	no
ENSACAG00000017232	blue	0.19724847712636	0.0244867492485477	-0.487510506991961	4.04250880540587e-09	0.368916413431699	1.56721220327116e-05	0.245654311518528	0.00484533021212319	-0.168134783514394	0.0558566819978316	0.277749445596819	0.00137694916372237	-0.711472289976767	2.39773683266828e-21	0.755451273579081	2.90449083774878e-25	-0.389933243907322	4.52143400952953e-06	0.267299687735526	no
ENSACAG00000016426	blue	0.197233978664545	0.0244974723976846	-0.471257661615876	1.52376033719808e-08	0.550166763664002	1.1998396025938e-11	-0.141131803021573	0.109236114898655	-0.0825057544782016	0.350707903074727	0.292221292819326	0.000741906595319439	-0.727008732752546	1.21167560535308e-22	0.665916978324305	5.40089316689636e-18	-0.146784803612499	0.0956179419761041	0.267299687735526	no
ENSACAG00000001841	blue	0.197035162650575	0.0246449240288882	-0.490864785555317	3.04742824841601e-09	0.172016109736223	0.050352681870163	0.667959863235659	3.93331019265021e-18	-0.0744335700963345	0.399986705600102	-0.152743751150393	0.0827546194461968	-0.294785122404695	0.000662646127703039	0.426186337837771	4.29102554661049e-07	-0.270115337858645	0.00188339397075342	0.267299687735526	no
ENSACAG00000007819	blue	0.197031475230982	0.0246476659597146	-0.31526448352333	0.000258715285016323	0.260359183920856	0.00277471160337537	0.181573032441861	0.0386894502951733	-0.0401615530220862	0.65006444114722	0.0775095224352741	0.380742649005643	-0.370742191050728	1.41155749319318e-05	0.38510763843224	6.06102850587732e-06	-0.142829876181133	0.104995007739905	0.267299687735526	no
ENSACAG00000012127	blue	0.19680387714866	0.0248174120658907	-0.529594352403074	9.25713808761806e-11	0.285532577838312	0.000991380635983744	0.515998631653452	3.31874562957726e-10	-0.191069341749586	0.0294366885136833	0.117880468868937	0.181639092567069	-0.60124998341234	3.91693967557489e-14	0.689743231247495	1.13730897895428e-19	-0.403508550816545	1.93333890611509e-06	0.268184996443946	no
ENSACAG00000011132	blue	0.196593190511318	0.0249754361585232	-0.494074077153946	2.31886550360569e-09	0.464687671081409	2.55551678818962e-08	0.0977093600578722	0.268749449852216	0.0671940120788802	0.447500162664884	0.393664023432651	3.59332120481968e-06	-0.860101112717332	3.12048371906733e-39	0.849705499860674	2.16702840152481e-37	-0.385940030018659	5.76416108347138e-06	0.268184996443946	no
ENSACAG00000015739	blue	0.196471265026006	0.0250672782503152	-0.598127328838785	5.72370799820829e-14	0.554919497707122	7.33531019869279e-12	0.12643077524333	0.151752515208392	-0.034570076177946	0.696189479509425	0.0527730176178991	0.550968588464446	-0.627233983309939	1.41179946431432e-15	0.585690660122629	2.49115838908922e-13	-0.112129260384824	0.204037553965801	0.268184996443946	no
ENSACAG00000013352	blue	0.196467135476173	0.0250703939442035	-0.352236785852171	3.95934203581975e-05	0.0451563493827249	0.609946854830797	0.599410768105341	4.8999075460058e-14	-0.0288795991554968	0.744298832256893	-0.0145957931094208	0.869086349151119	-0.295507132780024	0.000641773379395692	0.411921797723077	1.12032247577858e-06	-0.348709889598044	4.78508950553494e-05	0.268184996443946	no
ENSACAG00000008440	blue	0.196260689714777	0.0252265775693519	-0.349153622275125	4.67297404687389e-05	0.110592058347589	0.210347211478413	0.390151536275563	4.46140196923157e-06	-0.0621644228034492	0.482293921034063	0.330780323518383	0.000121127905908417	-0.641941396899141	1.86767153315934e-16	0.745337352229476	2.71992458081356e-24	-0.606640323088263	2.01529149892524e-14	0.268312505257773	no
ENSACAG00000012175	blue	0.196223426140271	0.0252548572868379	-0.521038726085346	2.08098943249745e-10	0.43638229650765	2.10237192513988e-07	0.147774069767026	0.0933792283594843	-0.205970531721832	0.0187224979511975	0.362943125720048	2.19709015883462e-05	-0.8469971180361	6.2074276903142e-37	0.866244949226205	2.16066390044084e-40	-0.441856820179203	1.41941301757627e-07	0.268312505257773	no
ENSACAG00000003246	blue	0.19608305225679	0.0253616320922336	-0.429995302473598	3.29605131224962e-07	0.328633805076084	0.000134865062747406	0.24828429298257	0.00439567473255419	0.0683835325629722	0.43948251144148	0.154013109174028	0.0802022640235428	-0.575165530455204	8.24361223528218e-13	0.584368610671892	2.90208178717991e-13	-0.251939818942909	0.00383276608377917	0.268312505257773	no
ENSACAG00000009217	blue	0.19600185610941	0.0254235696555855	-0.340771701476034	7.26956934128307e-05	0.176685174930848	0.0443345557382895	0.335111603195726	9.72859097266672e-05	-0.0998266072553295	0.258463249522892	-0.0516389372441085	0.559571920956016	-0.255009136267595	0.00341106873340589	0.317438949957601	0.000233182566902548	-0.198151030619302	0.0238270812862536	0.268312505257773	no
ENSACAG00000004179	blue	0.195754359029208	0.0256131625146643	-0.543985424702311	2.24948548902342e-11	0.4653509269592	2.42673558103006e-08	0.224155623702023	0.0103534841504716	-0.00230205633320768	0.979262116018168	-0.0147471069344065	0.86774146353095	-0.504604377562335	9.27285455309236e-10	0.460738757285377	3.4689419218425e-08	-0.0555505877115089	0.530173034888097	0.269186725969547	no
ENSACAG00000008863	blue	0.195625528634948	0.025712329260311	-0.732136734881653	4.32264874322246e-23	0.613880902274759	8.09055607230431e-15	0.470177254569025	1.66023780396381e-08	-0.0612404746279065	0.488839947102857	-0.00704315071504734	0.936611339937445	-0.711684211873683	2.30512658300281e-21	0.704439840366672	8.68717725148717e-21	-0.122635533042925	0.16452637368354	0.269186725969547	no
ENSACAG00000006004	blue	0.195559630199594	0.0257631810864336	-0.386481670501588	5.57843205221994e-06	0.247504922213308	0.00452486146212797	0.267632206500159	0.00208141312001752	-0.125372257497296	0.155237702489917	0.462600434158042	3.00495040516704e-08	-0.818306539572126	1.41041559748396e-32	0.888065797424433	4.97584442379672e-45	-0.603584290322297	2.94191482840724e-14	0.269186725969547	no
ENSACAG00000029080	blue	0.195152853484202	0.0260789849715485	-0.424937903982683	4.67527892643458e-07	0.167742696927219	0.0564392247627454	0.59381894700566	9.59516452884743e-14	-0.0714125898199547	0.419438162997848	-0.0489392690801382	0.580307371325105	-0.369993558264356	1.47353132969158e-05	0.445558010800665	1.08408054050455e-07	-0.252832635250071	0.00370551699289694	0.271389493396949	no
ENSACAG00000005434	blue	0.194869221675644	0.0263011361190089	-0.432888114119476	2.69179101201672e-07	0.2304683265863	0.00834026970700084	0.368267468387853	1.6263307208878e-05	-0.00205951928291193	0.981446578843163	0.19344067992473	0.0274447479155621	-0.579317001286935	5.1682240626069e-13	0.659427052507978	1.45496350736295e-17	-0.395184402163491	3.26951866425474e-06	0.271389493396949	no
ENSACAG00000006213	blue	0.194613990124113	0.0265024225239339	-0.458900871060823	3.99389234035687e-08	0.17262769177177	0.0495278231888526	0.485398549191769	4.82216700490016e-09	-0.0810131210354523	0.359521244907027	0.184996287636616	0.0351059760588675	-0.604772489857016	2.54074460865429e-14	0.697972546500811	2.74620243546196e-20	-0.49873146327738	1.55196979057505e-09	0.271389493396949	no
ENSACAG00000004804	blue	0.194534944641372	0.026565027240896	-0.722708790482578	2.82481122326546e-22	0.57179420062908	1.19868616226665e-12	0.481567643001886	6.61994067933141e-09	-0.0328191704920291	0.710874438122618	0.0142831957414592	0.871865913168056	-0.71223088925596	2.0820672729872e-21	0.718896086437815	5.90483309769314e-22	-0.179220737721068	0.041325928443047	0.271389493396949	no
ENSACAG00000006336	blue	0.194339907677914	0.0267200384774358	-0.289093606347692	0.000850348135181937	0.306946023500473	0.000382218958197274	-0.0935425972604007	0.289794819467381	-0.0756495017573909	0.392311395831341	0.345945280291032	5.54237694612225e-05	-0.605288160960717	2.38367296154283e-14	0.572667585089072	1.08833482465846e-12	-0.281574864224842	0.00117300630009216	0.271389493396949	no
ENSACAG00000016675	blue	0.194305690467498	0.026747313030715	-0.609862828091523	1.34641832022739e-14	0.427862265918148	3.8223007350862e-07	0.571451038470092	1.24494900482444e-12	-0.0237168966460873	0.788822331220015	-0.0653537646036154	0.460064253244536	-0.53154621184272	7.67069901221545e-11	0.561502072897686	3.66271803316805e-12	-0.164854169119253	0.0608865852362049	0.271389493396949	no
ENSACAG00000003044	blue	0.194219432027193	0.0268161751322376	-0.679845952575706	5.90870148684481e-19	0.641454101369419	2.00064371379197e-16	0.219741546244265	0.012004106275028	-0.107663932840335	0.22274961818412	0.148692014919665	0.0913392794832112	-0.792688657697925	2.72030571927189e-29	0.773164560589447	4.38966904108027e-27	-0.194045498197317	0.026955490688414	0.271389493396949	no
ENSACAG00000009397	blue	0.194183852201428	0.0268446233655585	-0.521976915836913	1.90620550358497e-10	0.258172017390863	0.00302063634727461	0.644215732241507	1.35263430439037e-16	-0.11836177667467	0.179849801240487	-0.189324827979233	0.0309794019684862	-0.293797106457531	0.000692220325747609	0.361634690177613	2.36373807965501e-05	-0.112366043855116	0.203077870758319	0.271389493396949	no
ENSACAG00000013271	blue	0.194167067638141	0.0268580525810007	-0.293907844784822	0.000688846304305231	0.223352054317524	0.0106382063541726	0.152219338439878	0.0838278902858323	-0.2669815333887	0.00213633113200688	0.121951155215174	0.166912578898398	-0.402529085271003	2.05815392254689e-06	0.434807997223727	2.35080594171591e-07	-0.25333792516494	0.00363519424095077	0.271389493396949	no
ENSACAG00000012290	blue	0.194164381980002	0.0268602018897819	-0.605919115156221	2.2042886268736e-14	0.588777378532955	1.73945150254329e-13	0.20547947997067	0.0190126553259353	-0.00898691634400517	0.91917021647889	0.0563264694095536	0.524435268823298	-0.638070942366676	3.21421112160977e-16	0.60191192801436	3.61240757187637e-14	-0.0870867653375868	0.324513467034062	0.271389493396949	no
ENSACAG00000025867	blue	0.193808788699601	0.0271460792190504	-0.346002763967727	5.52554876682609e-05	0.2121352958211	0.0153930021031295	0.179946717471431	0.0404966571193837	-0.0633952330401948	0.473647492465282	0.399585711355429	2.48089005794624e-06	-0.691919473017151	7.84653620547682e-20	0.748197182013329	1.46064889207574e-24	-0.552116806135879	9.81403496459963e-12	0.271389493396949	no
ENSACAG00000005691	blue	0.193695076255759	0.0272380436138799	-0.310876966048678	0.000318299538470401	0.140419254133416	0.111055161421219	0.202256060091872	0.0210155286370574	-0.172546420695965	0.0496367862963641	0.126983400509983	0.149956546057797	-0.395704797979539	3.16518725605815e-06	0.450999864145847	7.25148245504674e-08	-0.329766222074333	0.000127446796378447	0.271389493396949	no
ENSACAG00000023872	blue	0.193516803192417	0.0273827558330797	-0.530726147937092	8.30232574485849e-11	0.401870198239168	2.14637945645121e-06	0.289017583946901	0.000853156139391266	-0.0021989944418351	0.980190347576812	0.262735341985696	0.00252814363962303	-0.773720197760968	3.82532687566072e-27	0.781904664314735	4.81070035480513e-28	-0.401339792416048	2.21999662887392e-06	0.271389493396949	no
ENSACAG00000009670	blue	0.193450423468425	0.0274368064489599	-0.399376659854543	2.5138551885238e-06	0.312378317655596	0.000296612991408074	0.206825250046494	0.0182265788886629	0.0336140331862615	0.704194338132316	0.114092345799904	0.196179220303564	-0.510043501992929	5.7049121038487e-10	0.49539726711622	2.07011873259246e-09	-0.212975894453273	0.0149815189249255	0.271389493396949	no
ENSACAG00000002366	blue	0.193432391410614	0.0274515050040358	-0.543092334660518	2.46072234118447e-11	0.587486312716896	2.02235655455719e-13	0.00971715413565848	0.912627368166548	-0.204780238695145	0.0194325312254988	0.208978813165524	0.0170271519852542	-0.722380902101971	3.01118372509032e-22	0.663587535201154	7.72992671738607e-18	-0.154012974426313	0.0802025315732493	0.271389493396949	no
ENSACAG00000011405	blue	0.193405467311707	0.0274734642642914	-0.597574481639999	6.11866207966241e-14	0.415328499816456	8.94420307880319e-07	0.381735050660759	7.41835892794596e-06	-0.0888850004828706	0.314584437771856	0.188681137856621	0.0315656965117527	-0.748678741800499	1.31438350474281e-24	0.773240866632136	4.30759137422798e-27	-0.405729390628135	1.67641833677119e-06	0.271389493396949	no
ENSACAG00000003990	blue	0.193363673312691	0.0275075810590552	-0.481986446238658	6.39576167625317e-09	0.139490347935626	0.113461921735273	0.658458307625341	1.68339915429131e-17	-0.208809690460242	0.0171188033162425	0.100272755047271	0.256330605985206	-0.534732561517686	5.62901572794578e-11	0.666187793535678	5.17931847430938e-18	-0.500877940120507	1.28713872016279e-09	0.271389493396949	no
ENSACAG00000007711	blue	0.193339580060763	0.0275272649900244	-0.318843145708578	0.000217958016115841	0.268958464355404	0.00197341807683144	0.162470705017428	0.0647688085672283	0.149121063597413	0.0903980243988164	0.223874542599955	0.0104523059206864	-0.528223699749384	1.05559600405163e-10	0.564588533585193	2.63077190229654e-12	-0.282233964739628	0.00114079215437768	0.271389493396949	no
ENSACAG00000010131	blue	0.192977367054833	0.027824639332717	-0.473647015427451	1.25912784647727e-08	0.428247611973796	3.72165153557152e-07	0.217806593555546	0.012797529650436	-0.113868373461559	0.197064553819559	0.0413262599023785	0.640613981267811	-0.481511276649804	6.65068322003319e-09	0.46894464266178	1.83026931563587e-08	-0.0641017629095451	0.468722444252248	0.273464033441859	no
ENSACAG00000006839	blue	0.19244010400598	0.02827076738461	-0.578885185912917	5.42708194807374e-13	0.564333850553681	2.7039503713368e-12	0.0731670085694113	0.408075724797317	-0.159127925835696	0.0705512563004897	0.349174486367826	4.66776350617166e-05	-0.891675565699617	6.87227476193392e-46	0.872067515039254	1.51789179431682e-41	-0.342268486098747	6.72412971708041e-05	0.274702240902527	no
ENSACAG00000013555	blue	0.192355729557008	0.0283413799684254	-0.538494611428906	3.88982315405635e-11	0.490417636003794	3.16496646735577e-09	0.2217235989705	0.0112363790037727	-0.01589697336345	0.857534014057927	0.0569091871858167	0.520146749715489	-0.588821063522487	1.73058453441002e-13	0.549799311402934	1.24596480536679e-11	-0.102216930766701	0.247178360836293	0.274702240902527	no
ENSACAG00000011273	blue	0.192341671381273	0.0283531597724203	-0.490988016886028	3.01578093554835e-09	0.281486738704237	0.00117737590833072	0.386460393816676	5.5856197665904e-06	-0.168742068711422	0.0549641842385008	0.21333018326204	0.0148109793983693	-0.662045649369383	9.78318040497702e-18	0.713376349682446	1.68092253543194e-21	-0.471300874343062	1.51853203862144e-08	0.274702240902527	no
ENSACAG00000013234	blue	0.192313075352197	0.0283771341820482	-0.48056933089535	7.18518645509509e-09	0.399796660192622	2.44804164455229e-06	0.201887199237957	0.0212559088868205	-0.0761094865492141	0.389431007068278	0.267202334586144	0.0021175496520839	-0.71992931775902	4.84119735565517e-22	0.721589128677037	3.51219193911247e-22	-0.327749385321045	0.000140936217347259	0.274702240902527	no
ENSACAG00000001461	blue	0.192161895299039	0.0285041678932047	-0.56383484142681	2.85309191814062e-12	0.468061942607072	1.96216900106003e-08	0.194156190040723	0.0268667587338906	-0.0919207403094513	0.298275184778623	0.245887579689393	0.00480384770807011	-0.783335456805449	3.31739253133377e-28	0.782968104884513	3.65052552256741e-28	-0.339610849422	7.72077189125761e-05	0.274702240902527	no
ENSACAG00000016481	blue	0.192058169916554	0.0285916060739112	-0.396198572276746	3.06911678926262e-06	0.246991544190614	0.00461180424220155	0.271289528310106	0.00179584950761912	-0.146801805754101	0.0955791105914488	0.224796437871019	0.010131254618499	-0.600004775623421	4.55879537592266e-14	0.644823845889637	1.24026626784768e-16	-0.41438681508107	9.52102562777598e-07	0.274702240902527	no
ENSACAG00000004327	blue	0.191984320124358	0.0286539988345386	-0.580108343091187	4.72458395067425e-13	0.493458112145658	2.44424558025121e-09	0.174824276335799	0.0466570524721575	-0.069400283586172	0.432694453188591	0.277695666027512	0.00138003357938781	-0.819834397762629	8.65337758122719e-33	0.818134294956357	1.48984229823298e-32	-0.337596166565195	8.56650472612951e-05	0.274702240902527	no
ENSACAG00000010950	blue	0.191914527795962	0.0287130700637578	-0.532187895155398	7.20909654792715e-11	0.422294800707296	5.59978294181524e-07	0.267285483114734	0.00211051586097047	-0.0173722714629398	0.84447231092994	0.203950866291108	0.0199409054377081	-0.720161803470759	4.62904517822727e-22	0.715090101368943	1.21796839314784e-21	-0.335054763669561	9.75682110243658e-05	0.274702240902527	no
ENSACAG00000002249	blue	0.191886599950157	0.0287367368066554	-0.431604864024179	2.94549280040359e-07	0.17542313518561	0.0458988492927623	0.534530574283703	5.74108668227235e-11	-0.17492410992999	0.0465299364510134	-0.179454188877099	0.0410577254969396	-0.228960728587593	0.00878668943747595	0.316022986768524	0.000249528418437792	-0.17644624700372	0.044627245583962	0.274702240902527	no
ENSACAG00000005844	blue	0.191779057309032	0.0288280261728514	-0.506366830877372	7.9297522422578e-10	0.509141772641985	6.18700945393811e-10	0.0434342755976569	0.623655902089272	-0.169855411014128	0.0533584806470073	0.445372276838866	1.09892583666184e-07	-0.912797179783803	1.28000391851584e-51	0.898013941153899	1.7831125313146e-47	-0.427967653486886	3.7945194750803e-07	0.274739825192781	no
ENSACAG00000022745	blue	0.191651407012245	0.0289367044012921	-0.233546588218904	0.00749055727398421	0.214438010643045	0.0142885795261024	0.0652081427759341	0.461066729995453	0.0359155258039789	0.684980751336722	0.288588903428203	0.000869149793304968	-0.51624904976705	3.24325171285231e-10	0.509478372269107	6.00262728871742e-10	-0.286172104694459	0.000964573516395594	0.274942402846114	no
ENSACAG00000008878	blue	0.191401519673796	0.0291504613312041	-0.594047084032969	9.33802262648285e-14	0.511822326104687	4.85786885106823e-10	0.127084785517373	0.14962880277457	-0.117832719898054	0.181817311484807	0.341320245216485	7.06504580784908e-05	-0.886935304008092	9.12160710052088e-45	0.882275080599685	1.03808409085459e-43	-0.412557435760119	1.07442573046926e-06	0.276139159297099	no
ENSACAG00000026322	blue	0.190821808267626	0.0296515306326135	-0.452190278878806	6.63464529044962e-08	0.251390086678049	0.00391305519446232	0.34518813708424	5.76855331631033e-05	-0.110890645427737	0.209110827583244	0.342129712611848	6.77304253940913e-05	-0.764123651215864	3.90510248796896e-26	0.832118598007009	1.42897562897167e-34	-0.578063884522453	5.95456578181758e-13	0.276778092529287	no
ENSACAG00000023520	blue	0.190792554760504	0.0296770084992821	-0.634520434748428	5.25336195347835e-16	0.581702934865717	3.94005437341342e-13	0.201185989936629	0.021719405601954	-0.16346798960845	0.0631205391220771	0.23658863531603	0.00672712466815699	-0.830179837275797	2.79083387019233e-34	0.810579692002401	1.55808786549865e-31	-0.283483058168802	0.00108194887056241	0.276778092529287	no
ENSACAG00000012028	blue	0.190752138818436	0.0297122387111185	-0.52881358561656	9.97674700600743e-11	0.455475757452034	5.18193521086106e-08	0.231093443487152	0.00816112468174797	-0.0771951029456323	0.38268356128316	0.308370490171478	0.000357799206781012	-0.811590311632471	1.14520072009143e-31	0.828042356428817	5.78110781346252e-34	-0.398859155017349	2.59725650414694e-06	0.276778092529287	no
ENSACAG00000015041	blue	0.190690661316657	0.0297658962356207	-0.543610916229833	2.33583839625538e-11	0.446107121681912	1.04130459643e-07	0.253980950151273	0.00354743773819239	-0.0732296553343481	0.407673375171807	0.316660978989072	0.000242036259993638	-0.823574687119728	2.56577228265383e-33	0.851795203356417	9.4848540930265e-38	-0.421393623198634	5.95302270659687e-07	0.276778092529287	no
ENSACAG00000007610	blue	0.190666619759674	0.0297869020746152	-0.649968379551096	5.90806808421831e-17	0.591434849620433	1.2728765120882e-13	0.275361000356425	0.00152016042512757	-0.0131405587833651	0.882039110971558	0.112866435176605	0.201060480959039	-0.734361125883348	2.74386141737424e-23	0.725643658919698	1.58796501892005e-22	-0.188180985314279	0.0320277202655742	0.276778092529287	no
ENSACAG00000017402	blue	0.190613786335005	0.0298331085001687	-0.384858921031497	6.15250046117978e-06	0.427135565008836	4.01921367287e-07	-0.0761839009280591	0.388966227800079	0.150749843350445	0.0868947933006452	0.312682054301963	0.000292395426816638	-0.668090272215483	3.85416825389011e-18	0.619071025135757	4.14532745157927e-15	-0.23656008873509	0.00673395482368401	0.276778092529287	no
ENSACAG00000012519	blue	0.190524223051042	0.0299115768043947	-0.322447744074384	0.000182995577924098	0.323494862178326	0.000173861755129481	-0.0876615115434704	0.321318293233196	-0.186194575962648	0.0339196528821996	0.552552112725472	9.38183970135318e-12	-0.852933181189996	6.01581456831116e-38	0.842800101045794	3.04762489986487e-36	-0.514806668511951	3.70194513940687e-10	0.276778092529287	no
ENSACAG00000003023	blue	0.190512391304659	0.0299219559491121	-0.463567316125592	2.7880668183482e-08	0.327653775888367	0.000141607552403829	0.227473636521489	0.00924757476026074	-0.0437482692948175	0.621146457398885	0.35598198116794	3.2299078959241e-05	-0.778341636576692	1.19929329372819e-27	0.822303996241668	3.89020156557543e-33	-0.506370826765882	7.92693161523006e-10	0.276778092529287	no
ENSACAG00000011914	blue	0.190298956883751	0.030109712738792	-0.511043309608966	5.21272445777928e-10	0.384168433322496	6.41333514102547e-06	0.271080904311956	0.0018111287026511	-0.0688065216861621	0.436651230106074	0.254894295645708	0.00342606257932005	-0.727402027760347	1.12050706744263e-22	0.763724745019655	4.29075467667046e-26	-0.391067816443504	4.21755141893011e-06	0.277698083763932	no
ENSACAG00000001356	blue	0.19000444565014	0.0303704344405393	-0.517837199276073	2.80164970248965e-10	0.5822291843225	3.7100709112207e-13	-0.0970378235733106	0.272069209700691	-0.0777521134273406	0.379249225342409	0.379296282317369	8.57367118951866e-06	-0.844822627842471	1.42398032758549e-36	0.783043347390526	3.57972600043669e-28	-0.279874959485762	0.00125996145237839	0.278746187163745	no
ENSACAG00000006232	blue	0.18973563357178	0.0306100760735101	-0.312425328746411	0.00029595655246744	0.272373636360991	0.00171832016646244	0.0192829069093975	0.827619408473062	-0.107572526158267	0.223144934029638	0.453491403414832	6.01795931739312e-08	-0.748945812701091	1.23954888486119e-24	0.7644196382692	3.64109189210133e-26	-0.495698621267046	2.01716949628954e-09	0.278746187163745	no
ENSACAG00000009401	blue	0.189633695831533	0.0307013706483495	-0.682051616508946	4.11575190537622e-19	0.603370414698784	3.0203862885234e-14	0.322758127244413	0.000180242717429403	-0.130177988105902	0.139887129449621	0.15750621551658	0.0735036212461552	-0.809290654710168	2.30133414239065e-31	0.801799925148791	2.09627573975103e-30	-0.263481098065715	0.0024549465093645	0.278746187163745	no
ENSACAG00000012799	blue	0.189597328345354	0.0307339969317701	-0.532565996344409	6.94979643216452e-11	0.338712759846117	8.08765177105126e-05	0.411445731933888	1.15591172992586e-06	-0.193068288736054	0.0277497371349062	0.285267579872643	0.00100268697839639	-0.78628036606393	1.52999144597832e-28	0.8521422770833	8.25845195787822e-38	-0.509095339709941	6.21286904248005e-10	0.278746187163745	no
ENSACAG00000014366	blue	0.189548119196439	0.030778190661731	-0.605816366412347	2.23257887221368e-14	0.408196359089052	1.42912195078596e-06	0.384867975417804	6.14914771634761e-06	-0.100999740134037	0.252881458922122	0.188293577691495	0.0319232147239434	-0.758242842340294	1.53662161912816e-25	0.795188776476577	1.36390170035943e-29	-0.403929148595103	1.88197697606566e-06	0.278746187163745	no
ENSACAG00000014896	blue	0.189435647016489	0.0308794021188042	-0.744197770407942	3.47656466091871e-24	0.462110987710407	3.12081551316394e-08	0.676565939314195	1.00580354725145e-18	-0.0370401266232492	0.675664059217885	-0.254539030986269	0.0034728228500422	-0.444603501427859	1.16246567350268e-07	0.491023587342962	3.00670497031312e-09	-0.0866904084569983	0.326728792669636	0.278746187163745	no
ENSACAG00000001285	blue	0.189126352125998	0.0311591873582956	-0.356767531639165	3.09385658098881e-05	0.336264347167606	9.17225233559916e-05	-0.099040799439781	0.262248998939963	-0.00281715578668919	0.97462329033892	0.356918066434071	3.06840733151757e-05	-0.668224765573334	3.77417479018428e-18	0.650037458600701	5.84896088812485e-17	-0.34176301005629	6.90389822179645e-05	0.278746187163745	no
ENSACAG00000015611	blue	0.189107394274619	0.0311764061498139	-0.65289436999189	3.85025134628558e-17	0.553466205416109	8.53342022371102e-12	0.320983109656538	0.000196520735012963	-0.0472943832479392	0.593113232595744	0.167751622778363	0.0564259078021031	-0.809676023629204	2.04868394735862e-31	0.797402034558335	7.34270883823246e-30	-0.270690591816508	0.00184003182024251	0.278746187163745	no
ENSACAG00000014312	blue	0.188972115372819	0.0312995098960482	-0.557000432209454	5.89906768009932e-12	0.45653978954977	4.78069283467908e-08	0.194826152884305	0.0263350101455219	-0.268917618374015	0.00197666675116082	0.039243841806289	0.657550250036723	-0.551182779370452	1.08073947357818e-11	0.563000601859685	3.12039917340332e-12	-0.188165169827642	0.0320424230060508	0.278746187163745	no
ENSACAG00000016876	blue	0.188958939264907	0.0313115221449304	-0.617783049733973	4.89924490739415e-15	0.429282300719846	3.46375120245412e-07	0.553910478908892	8.14837046935007e-12	-0.159818991617118	0.069322714190963	-0.254907795617675	0.00342429692327714	-0.347327237507556	5.15080977799463e-05	0.354083006276253	3.58235196702697e-05	0.0381469004262601	0.666542730045971	0.278746187163745	no
ENSACAG00000017475	blue	-0.188895425801065	0.0313694802460553	0.0193771011865045	0.826790519872995	0.0431159040773057	0.626204749275144	-0.129713232471434	0.141319219700157	0.0211934344809706	0.810845529604998	0.524862201629331	1.45300147807816e-10	-0.512503612325728	4.56672335840749e-10	0.52127752998975	2.03508710504958e-10	-0.407463733785562	1.49868830284744e-06	0.278746187163745	no
ENSACAG00000004164	blue	0.188595072114794	0.0316447963036309	-0.424938753301408	4.67500670116403e-07	0.258454992515501	0.00298774906026533	0.150897304224926	0.0865830518940318	-0.127311357538906	0.148898324869122	0.321445309095937	0.000192155475467772	-0.712097488306356	2.13446964920551e-21	0.732055942919348	4.39422404021299e-23	-0.502522922638284	1.1142191481061e-09	0.278746187163745	no
ENSACAG00000010001	blue	0.18855337261567	0.0316831811183924	-0.414792531182921	9.26829689379886e-07	0.264101729661136	0.002395497575871	0.201977870611994	0.0211966016021124	-0.151431905208452	0.0854603483897916	0.476709772373493	9.83880006211224e-09	-0.861763867310683	1.53427558401087e-39	0.91691750732769	6.60319724842747e-53	-0.626656487230338	1.5251734272536e-15	0.278746187163745	no
ENSACAG00000028513	blue	0.18854342704436	0.0316923419436575	-0.625725255377285	1.72689906453125e-15	0.554190507176807	7.91437154326937e-12	0.187006253981978	0.0331354690487421	-0.0841506258361978	0.341153910251655	0.283223238466097	0.00109395511943542	-0.871043110399435	2.44458475840899e-41	0.852805583004209	6.33211636066694e-38	-0.345583711470309	5.64933000263666e-05	0.278746187163745	no
ENSACAG00000006105	blue	0.18844677033175	0.0317814890160431	-0.46767802975528	2.02233910642509e-08	0.324390327748752	0.00016638874977849	0.269065708852912	0.00196491145297182	-0.20315125090634	0.0204418613251553	0.28247657933494	0.00112913908396508	-0.702291409890496	1.27766957956849e-20	0.767682688578181	1.67148898129139e-26	-0.470966305653437	1.55946502727934e-08	0.278746187163745	no
ENSACAG00000006731	blue	0.188332962824667	0.0318867266532018	-0.597403126142623	6.2463637506809e-14	0.496787245479041	1.83654274898806e-09	0.220433693531753	0.0117309431788505	-0.00629078079835091	0.943370781243864	0.188405147917179	0.0318199430184372	-0.738161126746362	1.24891828790967e-23	0.754805655709635	3.36116702451351e-25	-0.318998470186287	0.00021633184423322	0.278746187163745	no
ENSACAG00000006334	blue	0.188315715947272	0.0319027005467868	-0.55008736139234	1.20966459799284e-11	0.248859922027622	0.00430239129402468	0.631365854439215	8.08547264774134e-16	-0.166660858241713	0.0580725299965985	0.0787066646271698	0.373407529126811	-0.5965599292835	6.91341845340869e-14	0.695060536907095	4.5654695842181e-20	-0.42481066799771	4.71623195623703e-07	0.278746187163745	no
ENSACAG00000014670	blue	0.188293318030758	0.0319234554020672	-0.147943137420029	0.0930008196929113	0.097566640277673	0.269452678756431	0.101633167470549	0.249902354495478	-0.174950314470072	0.0464966185318385	0.164204105723847	0.0619260266710618	-0.291871690566364	0.000753364248385028	0.34456766243421	5.96031344355796e-05	-0.281395549047715	0.00118191309089904	0.278746187163745	no
ENSACAG00000004857	blue	0.188130154250323	0.032074995298331	-0.368713058502346	1.58551635045042e-05	0.269167040013721	0.00195690445194574	0.109484909990261	0.214977282667765	-0.166647953210551	0.058092245149077	0.416548071748778	8.24645360146691e-07	-0.740344525651236	7.89649011033342e-24	0.776798513126031	1.77201109881704e-27	-0.531901176274738	7.41193401446517e-11	0.278746187163745	no
ENSACAG00000007041	blue	0.18812626376947	0.0320786160432023	-0.411844029006162	1.12606414774788e-06	0.366500903804294	1.7980839307102e-05	0.188582395623839	0.0316564609714709	-0.0757466960131005	0.391701711546457	0.216211801891636	0.0134855714246659	-0.618732036305336	4.33202803725644e-15	0.596402832340284	7.04512245244777e-14	-0.232460070177495	0.00778128606979882	0.278746187163745	no
ENSACAG00000011538	blue	0.188119816819222	0.0320846167736966	-0.446536693866392	1.00897101323586e-07	0.21271829480639	0.0151065873332995	0.489698259381406	3.36326684897632e-09	-0.0922599546805953	0.296488093213421	0.166996806467235	0.0575612284860589	-0.559902289865539	4.34225879956546e-12	0.663399053231451	7.95634505149971e-18	-0.452335596014731	6.56288063269818e-08	0.278746187163745	no
ENSACAG00000029119	blue	0.187732782795954	0.0324466084912702	-0.562692747397696	3.22504458391007e-12	0.300935707772176	0.000503167870676265	0.523478612797805	1.65555222761066e-10	-0.142700288534842	0.105314043827635	0.156159849429578	0.0760298792255567	-0.666664871693585	4.81035420712396e-18	0.752549777716953	5.57898130757907e-25	-0.454651648365424	5.51466421437547e-08	0.280604990034438	no
ENSACAG00000016238	blue	0.187700438073924	0.0324770163346695	-0.506089743031789	8.12772047295434e-10	0.437920319620281	1.88400838335735e-07	0.211635730078376	0.0156421741623408	-0.135164736853489	0.125207874472669	-0.0171979510774841	0.846013546636294	-0.460363530734523	3.5704329038888e-08	0.418945369975947	7.02300286111257e-07	-0.0481173928237146	0.586689890150903	0.280604990034438	no
ENSACAG00000010939	blue	0.187470462404543	0.032693916803589	-0.581363060176311	4.09587589223357e-13	0.565990672660905	2.26100100799334e-12	0.0909304408630869	0.303533000187737	-0.148086358661027	0.0926812131674606	0.35754388306374	2.96469993392537e-05	-0.88739729685076	7.1260518738309e-45	0.86632048825751	2.08916804053018e-40	-0.333673034343214	0.000104670428168727	0.281705118759692	no
ENSACAG00000011946	blue	0.187322969663688	0.0328336681158053	-0.39171111805224	4.05394874447856e-06	0.336655850186362	8.99016096836212e-05	0.201281242727689	0.0216559380443498	-0.0612723298330188	0.488613473367271	0.132936652630366	0.131612800088272	-0.525788092444895	1.33105290166686e-10	0.526690560798175	1.22173482950975e-10	-0.158231583062839	0.0721709573823921	0.281880550533866	no
ENSACAG00000002739	blue	0.187259950809396	0.0328935332419487	-0.686110637807809	2.09808960600735e-19	0.461649853203185	3.23388752107262e-08	0.5481279749071	1.47832616274745e-11	-0.169927115879441	0.0532564064736114	0.0133714800034565	0.879981552085928	-0.666013470717232	5.32090544654054e-18	0.719011563806623	5.77546087769227e-22	-0.291315081353863	0.000771941684675166	0.281880550533866	no
ENSACAG00000002296	blue	0.187024269728617	0.0331182389835767	-0.458178658176662	4.22033345606753e-08	0.332046250031391	0.000113649421409465	0.203409711772307	0.020278763175695	-0.135628746734874	0.123904740909458	0.34461740486555	5.94472312587588e-05	-0.753062402892763	4.97456948799138e-25	0.777931510010224	1.33081611554236e-27	-0.447781041123465	9.20639858715794e-08	0.282082313541088	no
ENSACAG00000000749	blue	0.186737669153927	0.0333932410459386	-0.431290832500776	3.01096627588433e-07	0.18626178842196	0.0338541270888488	0.459050297597686	3.94851755150153e-08	-0.115125707047858	0.192131762875165	0.357054338004404	3.04553905051083e-05	-0.746777124815628	1.99100486599618e-24	0.86409207344887	5.58956298560473e-40	-0.639655358695991	2.57610005001956e-16	0.282082313541088	no
ENSACAG00000017220	blue	0.186680229229167	0.0334485880354983	-0.65618708963347	2.36465286229137e-17	0.533136993900486	6.57521269945592e-11	0.343478930416596	6.31127873829959e-05	0.0471298038973184	0.594401535188378	0.16198183502647	0.065589517840777	-0.796818041287438	8.65244196464547e-30	0.798466678500166	5.43629905272765e-30	-0.281261104479695	0.00118863156516028	0.282082313541088	no
ENSACAG00000007406	blue	0.186673750848342	0.0334548352278113	-0.206077471023519	0.0186598187043028	0.0558400883223992	0.528028452912126	0.167842848740117	0.0562899510030112	-0.231801916670746	0.00796221318243398	0.545139617190393	2.00233881705863e-11	-0.713401851967956	1.67291231418954e-21	0.801643449766208	2.19306820172485e-30	-0.708455565848973	4.18465088335288e-21	0.282082313541088	no
ENSACAG00000000088	blue	0.18666134236279	0.0334668036562756	-0.360602003209263	2.5035814595724e-05	0.259094761327582	0.0029145822326121	0.164538249740315	0.0613899373113339	-0.192295488643974	0.0283918871393541	0.5010927563781	1.26317115427175e-09	-0.825875236125489	1.19743950017715e-33	0.877492274939903	1.13426823831957e-42	-0.587059282547675	2.12539996094868e-13	0.282082313541088	no
ENSACAG00000000893	blue	0.186552511960108	0.0335719296541146	-0.576600163963911	7.02046729799131e-13	0.449119229773445	8.3391703183842e-08	0.277388504831204	0.0013977711769127	-0.0999547435972283	0.257849501146931	0.37555277096358	1.06826609166378e-05	-0.906778513398868	7.54237085604349e-50	0.948659290946398	7.63244306231331e-66	-0.504598251048009	9.27788511336542e-10	0.282082313541088	no
ENSACAG00000000047	blue	0.186552421103505	0.0335720175345868	-0.43543235103559	2.24909883557535e-07	0.164151391114548	0.0620109488018105	0.52863772500484	1.01461344465308e-10	-0.15960049611304	0.0697092533533749	0.262683055503172	0.00253334889895144	-0.646555456600797	9.67822912395923e-17	0.774805561068221	2.92036806688342e-27	-0.584702028198918	2.79264086091757e-13	0.282082313541088	no
ENSACAG00000004199	blue	0.186487753627628	0.0336346160820057	-0.579790691921438	4.89803811339394e-13	0.426848151602047	4.09973188627783e-07	0.394188983424815	3.47822928346243e-06	-0.0953618178095196	0.28047519827173	0.0976115936880168	0.269231043521911	-0.647993389855268	7.86715676680139e-17	0.67013584417771	2.79820613287866e-18	-0.251905395585258	0.00383774990956258	0.282082313541088	no
ENSACAG00000007663	blue	0.186077461591097	0.0340340843463098	-0.469654355647291	1.73043063080365e-08	0.385139061088563	6.04956397666289e-06	0.212525632747867	0.0152007206161214	-0.106495588482454	0.227839860936037	0.418099931173946	7.43328338335063e-07	-0.865221750683193	3.40143871204634e-40	0.882200381724393	1.07844083268851e-43	-0.496830512130685	1.82969563595204e-09	0.282802029273385	no
ENSACAG00000012447	blue	0.185886896435175	0.0342209809480177	-0.547527213182737	1.57168141926612e-11	0.599835196779303	4.65375043399376e-14	-0.0657409764991416	0.45740451658627	-0.0949453610450556	0.282590685585123	0.309654730727345	0.000337027487570827	-0.813405308150517	6.55713693626212e-32	0.756745683786308	2.16432749386063e-25	-0.239589530346857	0.0060425485518761	0.282802029273385	no
ENSACAG00000011587	blue	0.185826513660949	0.0342803818374949	-0.556160871900528	6.44233150519338e-12	0.480583133877436	7.17706408023299e-09	0.142582731597993	0.10560411827932	-0.104162696427141	0.238247585962153	0.30376736202651	0.000442360714815584	-0.821330390832851	5.33942908805662e-33	0.813121372009943	7.15768518087761e-32	-0.364853730009004	1.97348856853426e-05	0.282802029273385	no
ENSACAG00000000339	blue	0.185727783460708	0.0343776941564443	-0.273165774056717	0.00166360795678097	0.155391190536452	0.0775032553482333	0.233604202878328	0.00747541317297646	-0.171519757747761	0.0510304609152221	0.295005736630726	0.000656203099977491	-0.542415518298128	2.63345780292472e-11	0.620393618386364	3.48891790793911e-15	-0.442797648306517	1.32582841380978e-07	0.282802029273385	no
ENSACAG00000017852	blue	0.185532497014946	0.0345708631325936	-0.564007998589845	2.80045832793905e-12	0.416280919949691	8.3947176788044e-07	0.334946956065174	9.81057528909955e-05	-0.0435084013412072	0.623063096680358	0.292844434079315	0.000721879909609118	-0.824509106508518	1.88526074016256e-33	0.863077825759008	8.69773778177329e-40	-0.437945561802448	1.8806120519922e-07	0.282802029273385	no
ENSACAG00000000144	blue	0.185494316795737	0.0346087362510006	-0.565413099941412	2.40677490969139e-12	0.430534187101333	3.17447332048646e-07	0.255318473171792	0.00337097424478835	-0.168839433262486	0.054822191170038	0.236860838054824	0.00666230492970132	-0.776809390714787	1.7671608015765e-27	0.793479766470042	2.18871272345339e-29	-0.397714403528851	2.79116339469122e-06	0.282802029273385	no
ENSACAG00000011519	blue	0.185462382781438	0.0346404402969865	-0.634671323868065	5.14548122477573e-16	0.623205108257841	2.4119100036825e-15	0.192559217487879	0.0281713369218946	-0.161191700374012	0.0669338836953807	0.175399849578125	0.0459281378953269	-0.782809737498374	3.80405315127961e-28	0.754990583513152	3.22362437240012e-25	-0.206165402946858	0.0186084160559163	0.282802029273385	no
ENSACAG00000002054	blue	0.185303604586495	0.0347984392682144	-0.619714162603737	3.81238562136748e-15	0.524168008460759	1.55143879090008e-10	0.259724495309334	0.00284414518996216	-0.145974572056531	0.0974829540875038	0.0793677646367339	0.369394155830607	-0.665057565711526	6.16700686422924e-18	0.642362038283306	1.75984206252172e-16	-0.180786584911233	0.0395547337497565	0.282802029273385	no
ENSACAG00000008715	blue	0.185115249693927	0.0349866580065856	-0.67564555191775	1.16628647495836e-18	0.53824313337554	3.98768374722511e-11	0.421984338618114	5.71915934199559e-07	-0.0533279592239443	0.546782264785604	0.0851818933711649	0.335248761346273	-0.745309196040457	2.73651185475309e-24	0.752802905092913	5.27205396678805e-25	-0.221505016972321	0.0113188755941027	0.282802029273385	no
ENSACAG00000012476	blue	0.185003572435484	0.0350986596065732	-0.162129137552298	0.0653413410559928	0.0161485263208103	0.855304034019381	0.19444711134035	0.0266347400157577	-0.128608387024555	0.144768341024669	0.400055661237575	2.40827478344554e-06	-0.526908730333804	1.19663874473037e-10	0.634337311739815	5.38724908132674e-16	-0.596358736617843	7.0825264705779e-14	0.282802029273385	no
ENSACAG00000005898	blue	0.184970032996056	0.0351323554541736	-0.592944992036082	1.06453735743921e-13	0.489890529027915	3.30912660923423e-09	0.438336234974278	1.82878688712551e-07	-0.070880263042229	0.4229217700998	-0.149731120910805	0.0890729665689565	-0.432561777174046	2.75425523639989e-07	0.403627642045572	1.91866242960776e-06	0.0378917954261742	0.668640888008937	0.282802029273385	no
ENSACAG00000005606	blue	0.184936203124839	0.0351663707268523	-0.500506351730902	1.32963553876071e-09	0.451212053222045	7.13765547235733e-08	0.0730933466021433	0.408549118632264	-0.158857701601524	0.0710364217251001	0.433337798836615	2.60792833872659e-07	-0.893949569533201	1.90419891263709e-46	0.902088019036723	1.49875032418973e-48	-0.478619043004001	8.42609844451614e-09	0.282802029273385	no
ENSACAG00000012496	blue	0.184754405535064	0.0353496407562651	-0.494246168174124	2.28495756152523e-09	0.338282927489608	8.26894697387052e-05	0.273746600600338	0.00162450251311398	-0.144834988574679	0.100154566340335	0.431687034370801	2.92858638510295e-07	-0.889253292360978	2.61412640333664e-45	0.943870593213943	1.97272040117116e-63	-0.603349925290728	3.02800977142086e-14	0.282802029273385	no
ENSACAG00000006057	blue	0.184750733771307	0.0353533505411134	-0.335873875552749	9.35728795999588e-05	0.175934786665292	0.0452592085468905	0.308157325260941	0.000361359363308621	-0.183135953472302	0.0370169870129277	0.19236576134223	0.028332976556245	-0.516292409857975	3.23034927632918e-10	0.566965610897202	2.03412736318143e-12	-0.362996690637621	2.19050920309723e-05	0.282802029273385	no
ENSACAG00000024790	blue	0.184746335384717	0.0353577949051651	-0.492375831321173	2.68051181777749e-09	0.434798319596502	2.35241645713971e-07	0.140493871172474	0.110863573010506	-0.153264984692924	0.0816987889690611	0.303895506743584	0.000439776331129802	-0.765885426343138	2.5705216378879e-26	0.750393670881887	9.00922599213444e-25	-0.338405463288761	8.21688063717009e-05	0.282802029273385	no
ENSACAG00000017809	blue	0.184714991221777	0.0353894803609603	-0.461476906820666	3.27729878191446e-08	0.552709114984836	9.23052724559284e-12	-0.166856792361838	0.0577738737527536	-0.215185728682997	0.0139451364499145	0.396044363154559	3.09881938849942e-06	-0.817115823837566	2.05738329449937e-32	0.760977534701443	8.16660641111887e-26	-0.264837259139961	0.00232673093082012	0.282802029273385	no
ENSACAG00000024335	blue	0.184610753083691	0.0354950257723586	-0.411263820731857	1.16979261769927e-06	0.40208909653555	2.11667814449019e-06	0.000619722520181746	0.994416704687857	0.00772307289021025	0.930506651435992	0.44089010525464	1.52213214682594e-07	-0.813229845861088	6.92214341705572e-32	0.798539084368102	5.32593786519376e-30	-0.400842249301033	2.29122529827069e-06	0.282802029273385	no
ENSACAG00000005566	blue	0.184551383680972	0.0355552582789491	-0.634732185857469	5.10258003215128e-16	0.428383011671691	3.68689015718911e-07	0.472322214586524	1.39985607880339e-08	-0.035948236485139	0.684709083406422	0.164735806859357	0.0610747737069044	-0.766654777078118	2.13901078387952e-26	0.800601207042512	2.9592567929289e-30	-0.385840024182804	5.79908658642213e-06	0.282802029273385	no
ENSACAG00000014108	blue	0.184508782072871	0.0355985323047657	-0.470001526794621	1.68351661922453e-08	0.44340769295401	1.26833098723607e-07	0.0245206782299713	0.781841408861666	-0.131894278548674	0.134694085197467	0.362010266923861	2.31472543348119e-05	-0.782438264179766	4.18942255429754e-28	0.777700090961898	1.41115949503088e-27	-0.377565529245073	9.49449651547504e-06	0.282802029273385	no
ENSACAG00000003679	blue	0.184426110464739	0.0356826354804343	-0.484963221933174	4.99994442555086e-09	0.516240086562785	3.24592504068562e-10	0.0716383901048402	0.417965551243141	-0.0728040646686483	0.410411333255325	0.143888283653624	0.102417583305598	-0.633803435443009	5.79682241431873e-16	0.577106428251293	6.63239797832167e-13	-0.0786117602366459	0.373985851599741	0.282802029273385	no
ENSACAG00000001533	blue	0.184382504711399	0.0357270637535269	-0.600056248991795	4.53034729169898e-14	0.519713888107153	2.35436849604092e-10	0.227933485925336	0.00910283064894443	-0.131100418241522	0.137077491388993	0.125698071852685	0.154158615102321	-0.692721173429544	6.83808639240846e-20	0.685500213585307	2.32345626226741e-19	-0.185469200721021	0.0346336693983924	0.282802029273385	no
ENSACAG00000005778	blue	0.184359573572268	0.035750446135279	-0.260103142683803	0.00280253573340353	0.138210653278899	0.116843821212291	0.166047533845039	0.0590156063341584	-0.0879130437385619	0.319926365447616	0.527231578332893	1.16041276686321e-10	-0.7630635158248	5.01365631448674e-26	0.842219712948753	3.78381277994649e-36	-0.676936070227152	9.47529551646232e-19	0.282802029273385	no
ENSACAG00000014281	blue	0.184313531944753	0.035797432726284	-0.544521718579625	2.13118505993106e-11	0.380311237864805	8.07360786088839e-06	0.490209792336311	3.22107375614797e-09	-0.0597353555266585	0.49960397533538	-0.0393767746466523	0.656463784129104	-0.483588437840676	5.60370104986519e-09	0.512002924175936	4.77899316802562e-10	-0.142380381763017	0.10610488778531	0.282802029273385	no
ENSACAG00000010300	blue	0.184234175122394	0.0358785404388174	-0.41646965951511	8.28971048962632e-07	0.261034838722621	0.00270248098457359	0.206317304817554	0.0185199066997039	-0.018259579449851	0.836636504942554	0.360920767331327	2.45960658900098e-05	-0.7309748927544	5.47102317765327e-23	0.769860146437014	9.87138929679352e-27	-0.516514332458801	3.16508440516506e-10	0.282802029273385	no
ENSACAG00000002002	blue	0.183973302823266	0.0361462606358376	-0.127836759974503	0.147214762120358	0.0990988788817891	0.261967903703024	0.014032896770554	0.8740926596163	-0.267744105939356	0.00207209861192195	0.281536701965719	0.00117489671320309	-0.397637605236808	2.80465175692452e-06	0.422971151197393	5.34788363926655e-07	-0.330820267876751	0.000120885090655988	0.282924555097617	no
ENSACAG00000015819	blue	0.183939962764762	0.0361805968442767	-0.612225549875782	9.98822237298868e-15	0.428765114269525	3.59045430721823e-07	0.489942606932688	3.29460715939197e-09	0.0104763160690911	0.905831568603837	-0.141252418896998	0.108930515241021	-0.460255751055642	3.60010719670226e-08	0.468528137921396	1.89141012519199e-08	-0.0577727166758927	0.513824615821528	0.282924555097617	no
ENSACAG00000014000	blue	0.183877510002206	0.0362449895408869	-0.364544519343176	2.00816120956903e-05	0.303655984570221	0.000444618312713282	0.0465846628391574	0.598677817221265	-0.104317724611248	0.237545839679467	0.255064221125463	0.00340389770285568	-0.583954258910332	3.0438987566765e-13	0.573681782588463	9.72527433108962e-13	-0.291508876686958	0.000765426391375673	0.282924555097617	no
ENSACAG00000011304	blue	0.183868850637384	0.0362539255021748	-0.476599922544202	9.92664791552992e-09	0.19846317131928	0.0236025138090909	0.507228558202074	7.3433374987157e-10	-0.214214241182247	0.0143927849267241	0.0271454352338796	0.759168542031688	-0.486549238127993	4.38103073749986e-09	0.548353894006062	1.44462692602972e-11	-0.361802825923019	2.34167699923494e-05	0.282924555097617	no
ENSACAG00000004428	blue	0.183293381498237	0.0368519497593816	-0.422381945657759	5.56670368880244e-07	0.223739583749207	0.0105000483894277	0.348663162101654	4.79704142232405e-05	-0.183636135821661	0.0364947696365595	0.323762610910763	0.000171595228528347	-0.719563263415344	5.19463967358843e-22	0.773550053616145	3.99012911129064e-27	-0.522051982538326	1.8928500630725e-10	0.28496541147384	no
ENSACAG00000007842	blue	0.183263547043722	0.0368831786032445	-0.339871929410329	7.6170713297045e-05	0.194062260161176	0.0269420380486024	0.2811281860236	0.00119530803520828	-0.117158451332116	0.184347662549464	0.347141965377388	5.2017581885078e-05	-0.647186639456698	8.83810437980831e-17	0.720726459771262	4.15089915528883e-22	-0.487934830546882	3.90121511753995e-09	0.28496541147384	no
ENSACAG00000010185	blue	0.183201238332956	0.0369484713066533	-0.102530477173837	0.245723783999999	0.16266275810165	0.0644486916198345	-0.125281951223302	0.155537794890643	0.00251550697477733	0.977339752873766	0.293776948388888	0.000692836140650098	-0.402405656021417	2.07441474600439e-06	0.36844408299348	1.61003651590431e-05	-0.217162639903252	0.0130715656627684	0.28496541147384	no
ENSACAG00000010922	blue	0.183174773388465	0.0369762330862569	-0.549387984202657	1.29963342434765e-11	0.594510187260036	8.83645721411299e-14	-0.060461526193686	0.494395213426698	-0.127868766931637	0.147112667963483	0.254628083359734	0.00346104809903229	-0.779183582003542	9.67936676650681e-28	0.695417428451782	4.29112936718741e-20	-0.184550690701437	0.0355559618413776	0.28496541147384	no
ENSACAG00000010294	blue	0.183141276625706	0.0370113964245792	-0.550456062897146	1.16469168739192e-11	0.50431514056844	9.51324098730795e-10	0.172074324874705	0.0502736786284691	-0.0908250911754261	0.304095895133411	0.0162181588300666	0.854686953018267	-0.538751336242666	3.79231736194489e-11	0.501212406819978	1.25000846622142e-09	-0.0547371169077897	0.536222429486126	0.28496541147384	no
ENSACAG00000027717	blue	0.182995573861072	0.0371646759555118	-0.497695245836727	1.69789214601843e-09	0.441100831159395	1.49915326774168e-07	0.203117087877283	0.020463503801692	-0.0860666879027335	0.330234514111662	0.252138432082811	0.00380412412397479	-0.744648599891675	3.15535661203797e-24	0.740371883236357	7.8510321630469e-24	-0.300134705236372	0.000521715619974862	0.28496541147384	no
ENSACAG00000007441	blue	0.182970358164705	0.0371912570431437	-0.21822355874954	0.0126227807044392	0.0165097213781411	0.852104093275098	0.278550840915388	0.00133172509391744	-0.134987561071229	0.125708234001629	0.135459548752099	0.12437870250104	-0.350979889260784	4.23694623717052e-05	0.392497377635545	3.86214668212512e-06	-0.368333306948964	1.62023847856637e-05	0.28496541147384	no
ENSACAG00000007650	blue	0.182907073281758	0.0372580391564214	-0.62750439279737	1.3615737336407e-15	0.51016281335147	5.6439037082725e-10	0.295115837659207	0.000653009184853756	-0.0111480388624044	0.899824159999512	-0.161216636870973	0.0668911158075633	-0.423292490558627	5.23202294572366e-07	0.411829214368328	1.12716108178447e-06	-0.00809430508610913	0.927175220900359	0.28496541147384	no
ENSACAG00000015849	blue	0.182773947490639	0.0373988510465498	-0.627186401523948	1.42082187183872e-15	0.611636809845795	1.0762315858705e-14	0.177174397393557	0.0437402449733749	-0.065799725386482	0.457001720604583	0.154035746051402	0.0801573273106806	-0.765232355877602	3.00280980931598e-26	0.720610176958417	4.24524319216787e-22	-0.162063657074528	0.0654515685862358	0.28496541147384	no
ENSACAG00000006728	blue	-0.182673584170744	0.0375053045918043	0.0258632405611921	0.77022002031579	-0.116313201381028	0.187555927368237	0.0348347568215214	0.693979186461234	0.0685302632370412	0.438499190494679	0.339585704541225	7.73082872893019e-05	-0.297965679272194	0.000575147807635816	0.36094437275648	2.45637916459168e-05	-0.431335801051874	3.00150618263555e-07	0.28496541147384	no
ENSACAG00000017682	blue	0.182667147991314	0.0375121400159522	-0.186419499096331	0.0337007939076899	0.0982186338416413	0.266250241493947	0.0838960082905765	0.342621946562864	-0.121135795702771	0.169788914836114	0.651640957377765	4.62804126440054e-17	-0.821325712651218	5.3475346021723e-33	0.88650839451739	1.1448203766615e-44	-0.733873334198968	3.03261367369823e-23	0.28496541147384	no
ENSACAG00000004911	blue	0.182443408603479	0.0377504102973543	-0.430416878007263	3.20056951867899e-07	0.205772490254281	0.0188390547191618	0.329007845070098	0.000132371452946117	-0.199089771868491	0.0231571843703021	0.340154315252151	7.50637402597233e-05	-0.725014523267527	1.79777770607538e-22	0.808703597191222	2.74597492277645e-31	-0.613407296150038	8.59438011369382e-15	0.28547521136821	no
ENSACAG00000004887	blue	-0.182410270627059	0.0377858083872435	-0.0401383995312318	0.650252880645653	-0.0466680894881251	0.598022495595229	0.0206822274330284	0.815325713024168	-0.0277994141999719	0.753550280130214	0.488058884101063	3.86081244110319e-09	-0.516682473203199	3.11648508293466e-10	0.596025039985364	7.37190339560267e-14	-0.596827623275076	6.69448322692571e-14	0.28547521136821	no
ENSACAG00000015647	blue	0.182250437167772	0.0379569350908044	-0.432870040616503	2.69521480489577e-07	0.503343514826096	1.03655203914041e-09	-0.0356604676556833	0.687100432659278	-0.131919346336192	0.134619343113138	0.350061244337284	4.45127307105497e-05	-0.752223144830384	6.00098499833838e-25	0.728931393970109	8.25558822501052e-23	-0.284158749080511	0.00105128695157755	0.28547521136821	no
ENSACAG00000007176	blue	0.182238228781118	0.037970032811142	-0.432149991304477	2.83505073818181e-07	0.344596063516547	5.95140727115607e-05	0.111835703382635	0.205231862517495	-0.0922924284954749	0.296317382665845	0.532543658634161	6.96486172643418e-11	-0.920942401431123	3.13305287391481e-54	0.954710632751953	3.02224615488236e-69	-0.607669779176408	1.77254566420319e-14	0.28547521136821	no
ENSACAG00000006906	blue	0.182179489190131	0.0380331044716311	-0.501136266319294	1.25836927395048e-09	0.213731666443954	0.0146197681315768	0.515388403819352	3.50987840929619e-10	-0.138791330758092	0.115299672184626	0.0614469382808364	0.487373092608905	-0.52870797703636	1.00781377189074e-10	0.619274656761147	4.0369635824975e-15	-0.441847350232029	1.42038633707197e-07	0.28547521136821	no
ENSACAG00000003791	blue	0.181862165397261	0.0383753555632969	-0.104561631461191	0.236444700858793	0.0337208726963915	0.703298152484228	0.100385187938472	0.255795073196802	-0.208909632041528	0.017064591210686	0.462568665121215	3.01234411008965e-08	-0.557208817089644	5.7712578907745e-12	0.615741280463169	6.3751884403855e-15	-0.517798876745447	2.81158734537864e-10	0.287358317253735	no
ENSACAG00000014978	blue	0.181769935127586	0.0384753148755571	-0.355540793693657	3.30876110181952e-05	0.441827729536905	1.42240497892264e-07	-0.0755092524320948	0.393192159511774	-0.14866825428485	0.0913916326775347	0.391378607501719	4.13774651019135e-06	-0.716768863208774	8.86301009308416e-22	0.667657197655234	4.12314730199748e-18	-0.268781175263679	0.00198755391608257	0.287422482858972	no
ENSACAG00000015359	blue	0.181615724889659	0.0386429366743462	-0.347577205203294	5.08281089221393e-05	0.357645135503944	2.9482334922937e-05	-0.0968685774040823	0.272910241074124	-0.0223127286821014	0.801057654842857	0.420756932680597	6.21527690357505e-07	-0.735546125818621	2.14979456352755e-23	0.694111363407981	5.3811344579122e-20	-0.381541099609146	7.5045622669552e-06	0.287868152463109	no
ENSACAG00000012681	blue	-0.181546814942411	0.0387180376762783	0.0281490851561013	0.750551556004234	0.113572025993238	0.198240414532909	-0.413570257839474	1.00496876155012e-06	0.0375310600705491	0.671612189598383	0.416873764812837	8.06907010225578e-07	-0.372666448943275	1.26334201638994e-05	0.347024151492747	5.23440114779219e-05	-0.21965852896253	0.0120372412526037	0.287868152463109	no
ENSACAG00000011643	blue	0.18143595187627	0.0388391181486719	-0.588643274373042	1.7669476691913e-13	0.470963858175378	1.55976833105494e-08	0.280512252833796	0.00122669541174473	-0.0733486382910546	0.40690984930564	0.205604528974941	0.0189383988521387	-0.759626237729517	1.11725035796996e-25	0.769326916253468	1.12362624136449e-26	-0.319491163699896	0.000211247768914034	0.288087326833899	no
ENSACAG00000014089	blue	0.181303142503389	0.0389845859109561	-0.417521655121984	7.72694574749252e-07	0.435982876991619	2.16291600122184e-07	-0.0724625522452477	0.412616177343184	-0.106710626414051	0.226896885693664	0.499779647144149	1.416684013168e-09	-0.881550373813445	1.50126593514285e-43	0.864180928900079	5.37626899282802e-40	-0.45903512835932	3.95310121198331e-08	0.288485935741075	no
ENSACAG00000010981	blue	0.181058303820808	0.0392539595424723	-0.634916858740296	4.97452579716933e-16	0.535546830084846	5.19829010216837e-11	0.271261014366827	0.00179793088019426	0.101111150474765	0.252355714920233	0.13270263513262	0.132299818042002	-0.735560046165125	2.14362491315382e-23	0.73152948249896	4.88983854670141e-23	-0.232624772871455	0.00773658252399273	0.289501982721393	no
ENSACAG00000006324	blue	0.180997754001034	0.0393208173340442	-0.693420995541248	6.0621118984609e-20	0.586216495916653	2.34392808876174e-13	0.329840009408921	0.000126976866418852	-0.103227664876899	0.24251074063235	0.171262959504072	0.0513840771245885	-0.8366192865952	2.92155204046479e-35	0.829149818734184	3.96908411114756e-34	-0.278408760766655	0.00133964280534149	0.289501982721393	no
ENSACAG00000006061	blue	0.18081541555257	0.0395227288070697	-0.58991666627999	1.52201695928305e-13	0.428100473580842	3.75978089627596e-07	0.364705848638137	1.99000002559661e-05	-0.0164542152491386	0.852595684485549	0.171329917418215	0.0512916799828897	-0.735261368210282	2.27988232922615e-23	0.739390610772589	9.6530494090974e-24	-0.311632717790286	0.000307205988926466	0.289501982721393	no
ENSACAG00000011378	blue	0.180813620864488	0.0395247204590661	-0.677603839932955	8.50615209390618e-19	0.533840981500788	6.14018235379439e-11	0.482751749093269	6.00481600670418e-09	-0.0607309212419089	0.492470189357699	0.0165135222924911	0.852070432471306	-0.67917301910128	6.59375173744658e-19	0.687546719323775	1.64873553891894e-19	-0.186003082817686	0.0341069284097102	0.289501982721393	no
ENSACAG00000008756	blue	0.180761906031474	0.0395821470811443	-0.492662349517487	2.61590867067932e-09	0.275694784115554	0.00149936359157085	0.483631207395818	5.58390469930021e-09	-0.0830116091067694	0.347752032671156	-0.0966868264752054	0.273815367085644	-0.370404551190428	1.43919777811365e-05	0.432411165559964	2.78354812242354e-07	-0.179444283794297	0.0410690753831898	0.289501982721393	no
ENSACAG00000023851	blue	0.180565391795658	0.0398010045170157	-0.538602265658811	3.84864382433006e-11	0.473944267470722	1.22947213184738e-08	0.243197793969005	0.00530201833942763	-0.00106582193922998	0.990397791785958	0.293240373135045	0.000709414237860198	-0.818392276145707	1.37244323946821e-32	0.814469208357188	4.71553756827359e-32	-0.356616926659895	3.11951593204694e-05	0.290427283540637	no
ENSACAG00000017156	blue	0.180452856449755	0.0399267911574059	-0.670219529821818	2.76164316493047e-18	0.602095059725301	3.53230250739561e-14	0.22282524884476	0.010828578356611	-0.0975248168948687	0.269658992990892	0.275698328165168	0.00149914417146887	-0.911289455784952	3.65140765650542e-51	0.899951954577802	5.56372240362963e-48	-0.332418145988456	0.000111535622825671	0.290670736551022	no
ENSACAG00000004217	blue	0.180256315304751	0.0401472748184155	-0.505939763116641	8.23685312672559e-10	0.376726564332164	9.97373247345408e-06	0.463498489390183	2.80299565878737e-08	-0.0848405670667405	0.337195987388525	-0.192012674553755	0.0286300296116588	-0.295020920823284	0.00065576177080538	0.330549352796569	0.00012254087264749	-0.00640888772428912	0.942309406015602	0.290775085329308	no
ENSACAG00000005790	blue	0.180228365525026	0.040178712149893	-0.548405657746047	1.4370109096384e-11	0.522643324658018	1.79075416589376e-10	0.0779287310840902	0.378164186060384	-0.104704049530177	0.235803393868764	0.0398192354080618	0.652852712068537	-0.537847363885709	4.14653210310727e-11	0.499125793281882	1.49967602756585e-09	-0.0793123347438792	0.369729635417063	0.290775085329308	no
ENSACAG00000004482	blue	0.180178703226114	0.0402346221727358	-0.348532997315917	4.83048248291255e-05	0.289498094694886	0.000835549641492571	0.251544003736334	0.00389042461782936	0.0606638134469315	0.492949351732353	0.0305466074160381	0.730093137153121	-0.371353346923778	1.3627942002009e-05	0.377985847346391	9.26265553274549e-06	-0.073472174173284	0.406117999569526	0.290775085329308	no
ENSACAG00000013456	blue	0.180086650826776	0.0403384275920915	-0.577480098237504	6.35939582386125e-13	0.385564948810105	5.89618769885872e-06	0.506916698158481	7.55056502360574e-10	-0.160551968408543	0.0680386976775831	0.0364032529920312	0.680934284689998	-0.57508154961268	8.32128126727614e-13	0.625752716361877	1.7205950963806e-15	-0.25529994845316	0.00337336332321128	0.290775085329308	no
ENSACAG00000017319	blue	0.18001222940504	0.0404225149355829	-0.258812589295693	0.00294665113634859	-0.0177562306626962	0.841079657748593	0.457793443147232	4.34609132349308e-08	-0.108266198420103	0.220157320665233	0.19898289695243	0.0232326271620929	-0.439657205824347	1.66346936928464e-07	0.571681004875054	1.21375912837e-12	-0.568067205616572	1.80429878487482e-12	0.290775085329308	no
ENSACAG00000003392	blue	0.179947419115965	0.0404958624401389	-0.546560446760759	1.7340046342731e-11	0.313167295653412	0.000285772586586488	0.566531931269552	2.13218236186478e-12	-0.0818807311809019	0.354381785171458	-0.141563761331412	0.108144767742397	-0.395695275392794	3.16706772085467e-06	0.412441488625522	1.08266219823946e-06	-0.0790056718045774	0.371589037873208	0.290775085329308	no
ENSACAG00000009965	blue	0.179749415537467	0.0407206393385959	-0.273099246691916	0.00166814126225616	0.0981198245266019	0.266733897830913	0.295000289588399	0.000656361484988317	-0.171375908461806	0.051228295287663	0.18577978825527	0.0343264071785176	-0.421937057101469	5.73755100173783e-07	0.490184571887883	3.2279467472068e-09	-0.384896275104472	6.1386797721127e-06	0.291537736301804	no
ENSACAG00000002697	blue	0.179613247294382	0.0408758254376095	-0.479435204134504	7.8836076232329e-09	0.36877871156619	1.57958496563368e-05	0.173602434190836	0.0482363315430307	-0.158574276870813	0.0715481883637723	0.454852755723041	5.43163061395469e-08	-0.885124783636236	2.37583467558269e-44	0.925767210411255	6.5043212856778e-56	-0.575127308463554	8.27887398494584e-13	0.291537736301804	no
ENSACAG00000005221	blue	0.179579373691028	0.0409145068104688	-0.661589132891796	1.04870821423325e-17	0.445163493543828	1.11584546894373e-07	0.550416848747571	1.16939689224475e-11	0.042110060755252	0.634286344656919	0.00608973326891841	0.94517773490629	-0.644968916826333	1.21483406800552e-16	0.702645251425657	1.19930057690557e-20	-0.286930653424122	0.000933638204756982	0.291537736301804	no
ENSACAG00000002741	blue	0.179528314360201	0.0409728710478211	-0.263835718554608	0.00242081687221409	0.197542622497501	0.0242700639394016	0.14840951544608	0.0919632714039066	-0.165711233510126	0.059538027678964	0.0732692684354178	0.407419080172632	-0.319364190198523	0.000212547287452567	0.371131389404804	1.38031731059312e-05	-0.208578512428037	0.0172447755242584	0.291537736301804	no
ENSACAG00000023029	blue	0.179443829232214	0.0410695963129396	-0.605474284588319	2.32933160722968e-14	0.638236886652469	3.14075656333165e-16	0.0385030307116154	0.663617980441434	-0.118160326836034	0.180597121789492	0.359508094053486	2.66017592264379e-05	-0.931479127620236	4.64976922078526e-58	0.884101543288994	4.05230023816689e-44	-0.308039942650893	0.000363333766540612	0.291566321454165	no
ENSACAG00000008010	blue	0.179307570090031	0.041225999339942	-0.549294464108969	1.31214415108882e-11	0.524444367907757	1.51150282389236e-10	0.103016425037247	0.243481157209841	-0.111208756702732	0.207799331657209	0.102240276919719	0.247069850536908	-0.623352150905769	2.36554544781933e-15	0.571366619904373	1.25659235585601e-12	-0.0766710723762576	0.385931690119575	0.29189516086606	no
ENSACAG00000004088	blue	0.179231198874816	0.0413138787260673	-0.21918633755264	0.0122272367139806	0.179388456287342	0.0411330952987522	-0.0364716919247423	0.680367197821203	-0.156116880407882	0.0761116426000314	0.420119387064847	6.48888572669431e-07	-0.582668690006954	3.52802585382664e-13	0.615019782880917	6.99371584960298e-15	-0.442115089725921	1.39311253996498e-07	0.29189516086606	no
ENSACAG00000017236	blue	0.179161381783524	0.0413943534964269	-0.177295962320994	0.0435936028298726	-0.00476106234108005	0.957126000762621	0.233553223912164	0.007488811687682	-0.150921721681972	0.0865315181112429	0.346441954351974	5.39854694299384e-05	-0.494118834969269	2.31000034617811e-09	0.586668507959012	2.22414731385683e-13	-0.592135075100374	1.17177166601295e-13	0.29189516086606	no
ENSACAG00000003577	blue	0.179041289248172	0.0415330852280929	-0.480574121852137	7.18236621278963e-09	0.205191539286512	0.0191845971391767	0.492199023204539	2.72114096857519e-09	-0.184822543027523	0.035280857248743	0.093866099145948	0.288122677012777	-0.549889456926499	1.23449276473858e-11	0.643138463270089	1.57651046991612e-16	-0.445574218426856	1.08279423860797e-07	0.292218239468349	no
ENSACAG00000000520	blue	0.178673413474134	0.04196048128594	-0.472431804781124	1.38766443489093e-08	0.379832191405095	8.30609685636632e-06	0.140589016347308	0.110619650279119	-0.154787882466552	0.0786757126030436	0.468381305152845	1.91342792436973e-08	-0.894578239786138	1.32855142817204e-46	0.928086489019945	9.19031716227203e-57	-0.551476956054871	1.04844762487873e-11	0.294566325098842	no
ENSACAG00000006591	blue	0.17837255406845	0.042312746624276	-0.658348894001475	1.71129851591035e-17	0.544041186763645	2.23689512444021e-11	0.281976087451065	0.00115329866037928	-0.175704489735955	0.0455461891506415	0.190203485397792	0.0301940216817675	-0.807745453104543	3.65880959300873e-31	0.807530286714602	3.90152375248756e-31	-0.320018520557875	0.000205929010699941	0.295745096239533	no
ENSACAG00000015386	blue	0.178369386555693	0.0423164684603465	-0.390544129266884	4.35533012345235e-06	0.219028469887225	0.0122913409292039	0.321670054648924	0.000190065553984303	-0.0867763356237166	0.32624770457107	0.111374966578089	0.207116438087316	-0.470225303175903	1.65392673291651e-08	0.535078394395725	5.44202420838095e-11	-0.351927645687569	4.02599284845436e-05	0.295745096239533	no
ENSACAG00000002031	blue	0.178219932123475	0.0424923891727342	-0.639008438607778	2.82015377821269e-16	0.563065091574014	3.09889847446776e-12	0.281926699626451	0.00115570810603577	0.0686678798375316	0.437578084625306	0.0307916778199754	0.728012289793819	-0.668189498552504	3.79499275954205e-18	0.629304217174382	1.06890544857683e-15	-0.0820482565325419	0.353394724019507	0.295798079642631	no
ENSACAG00000007216	blue	0.178203171069395	0.042512156438305	-0.257768388635657	0.00306811070616887	0.151657992659943	0.0849890599754887	0.128888127473658	0.143889076192342	-0.041901660121196	0.635966214582141	0.275870995191354	0.0014884893077363	-0.496069567592171	1.95378106323357e-09	0.534259005559486	5.89516787779451e-11	-0.395752006842167	3.15588034279899e-06	0.295798079642631	no
ENSACAG00000023480	blue	0.178054007633819	0.0426884121413483	-0.54135690624012	2.92738164828588e-11	0.439908737028203	1.63365304150594e-07	0.243251643815517	0.00529160894312234	-0.137175316314482	0.119636770089512	0.287535660946807	0.000909618738922894	-0.808547920450708	2.8773720843981e-31	0.827575717052183	6.76828816872836e-34	-0.376313104774239	1.02182224111455e-05	0.295799887597212	no
ENSACAG00000009245	blue	0.178043776133501	0.0427005243145101	-0.272357713417071	0.00171943652298895	0.222869265158242	0.010812558368694	-0.0823553862766104	0.351589578802183	-0.185028533720439	0.0350735996155884	0.301871632584925	0.00048226637337105	-0.520294509761089	2.23054084149179e-10	0.531554786220953	7.66434675778906e-11	-0.368726343084011	1.58431447281674e-05	0.295799887597212	no
ENSACAG00000008435	blue	0.177836481291206	0.0429465415726728	-0.570858807518684	1.32889165477006e-12	0.349386067813147	4.61523037894021e-05	0.506875636397469	7.57826644900013e-10	-0.103474143242811	0.241381843433572	0.226911311074789	0.00942733041993917	-0.764218984506128	3.81808530272558e-26	0.837039571390673	2.51285629277166e-35	-0.487169763923174	4.1595214282813e-09	0.296850270870453	no
ENSACAG00000010151	blue	0.177221046190595	0.0436839245525783	-0.649107965631633	6.69486070815984e-17	0.634318970905486	5.4008402341917e-16	0.102638301213421	0.245224949638491	-0.0973097050473338	0.27072182896093	0.308552988481043	0.00035477700902291	-0.919527758180353	9.31334299725499e-54	0.885087032210289	2.42331835666721e-44	-0.297886108389176	0.000577200485898195	0.299955109913264	no
ENSACAG00000016061	blue	0.177089780021986	0.0438425605880146	-0.127752089926697	0.147485096421343	0.1905491604824	0.0298897109958133	-0.235940088310079	0.00688382586661743	-0.171272516157329	0.0513708812082037	0.378203853452597	9.14452190859178e-06	-0.475362663962004	1.09695853782133e-08	0.457678340998506	4.38435907973183e-08	-0.304261544711884	0.000432470700714985	0.299955109913264	no
ENSACAG00000004383	blue	0.176945600185001	0.0440173565468079	-0.321512566994637	0.000191527813614002	0.113423425313542	0.19883194418956	0.283755250075473	0.00106950018290068	-0.254486238907766	0.00347982016190559	0.297591891467338	0.00058484903405632	-0.570944100677815	1.31647257261345e-12	0.682674817964014	3.71388014437028e-19	-0.557791885843982	5.42772635132848e-12	0.299955109913264	no
ENSACAG00000000177	blue	0.176928400569298	0.0440382472064542	-0.38265140662156	7.02357803645185e-06	0.230037838215231	0.00846565118310827	0.205790910649381	0.0188281870558117	-0.0981032305943629	0.266815181105812	0.448471727813644	8.74854869704781e-08	-0.794869168066379	1.49054363244371e-29	0.845295415218268	1.19007715430578e-36	-0.601211907261688	3.93519551868135e-14	0.299955109913264	no
ENSACAG00000006338	blue	0.176840095201161	0.0441456332276464	-0.136997788181312	0.120120822094434	0.115147517775479	0.192046993704846	-0.0546499622107033	0.53687258769595	-0.315637150504233	0.000254163137693121	0.222849841652797	0.0108196250958051	-0.353537109233786	3.69015976591982e-05	0.366056981529133	1.8438534697128e-05	-0.265543848647507	0.00226235751363867	0.299955109913264	no
ENSACAG00000022811	blue	0.176747974499557	0.044257891678653	-0.131662341942948	0.135387131311108	0.116221493028241	0.187906453561749	-0.106602562405762	0.227370419047535	-0.0920067118151865	0.297821587783307	0.583126531395961	3.34761032404173e-13	-0.704502442473957	8.5896267491971e-21	0.715473493387524	1.13290881583903e-21	-0.556855128337302	5.98980503745144e-12	0.299955109913264	no
ENSACAG00000002685	blue	-0.176726991888787	0.0442834943884314	0.0676934661366545	0.444123758574186	-0.0131553449115375	0.881907339590011	-0.261467529166549	0.00265712066844221	0.0381078158168276	0.666864021925678	0.546702202654143	1.70922727682767e-11	-0.47957166729466	7.79624081307066e-09	0.461750587636152	3.20885675522704e-08	-0.443535550140577	1.25658623345219e-07	0.299955109913264	no
ENSACAG00000012200	blue	0.176587853692141	0.0444535817212573	-0.614555424077435	7.42226036034327e-15	0.466875623485582	2.15386586120298e-08	0.331054729099628	0.000119468957856269	-0.079930642746293	0.365998036934807	0.30146539322184	0.000491238410368058	-0.869993479577146	3.96678603450789e-41	0.897250149035378	2.80374810697222e-47	-0.460684285919379	3.48350180751796e-08	0.299955109913264	no
ENSACAG00000010659	blue	0.176525004951124	0.0445305885980712	-0.359166779856158	2.71088945149519e-05	0.219410042598709	0.0121368997477856	0.154124467788153	0.0799813996734689	-0.0830352517602655	0.347614265169054	0.531043531476348	8.05212887996582e-11	-0.857002421024524	1.14377072349233e-38	0.916364822456754	9.91475958269802e-53	-0.660194881542642	1.29564740435129e-17	0.299955109913264	no
ENSACAG00000013258	blue	0.176421428377639	0.0446577408691352	-0.533381262816885	6.42099582565529e-11	0.510208629050058	5.62064396726526e-10	0.143598002531457	0.103119470917553	-0.134442371241504	0.12725755672937	0.186459937225749	0.0336615728728577	-0.690094966031388	1.07132310858605e-19	0.677513977903816	8.63070411677351e-19	-0.1936425003182	0.027280653890143	0.299955109913264	no
ENSACAG00000014453	blue	0.176210057469781	0.0449181623846695	-0.233318658353897	0.00755073585497623	0.0603038410306438	0.495523831160626	0.279172566683652	0.00129757753489945	-0.106959877231857	0.225807327245117	0.207959687361079	0.0175859437557125	-0.389756346104831	4.57064231918776e-06	0.500756036652179	1.30093396307712e-09	-0.442421647348466	1.36249910527449e-07	0.299955109913264	no
ENSACAG00000001592	blue	0.176085341337621	0.0450724128793174	-0.589322873546171	1.63182448952191e-13	0.46652672400398	2.21358064848147e-08	0.342533147820776	6.6317600153829e-05	-0.0644995441011593	0.465961979819898	0.258249303174718	0.00301162197908381	-0.825501450792107	1.35630425036602e-33	0.844831728982102	1.41907816670591e-36	-0.383520961131006	6.66738919994295e-06	0.299955109913264	no
ENSACAG00000002402	blue	0.176084300859225	0.0450737016102804	-0.564321659314341	2.70750231697155e-12	0.457786425840548	4.34841516347209e-08	0.309037898478794	0.000346861073990681	-0.0632025217363287	0.474995700539209	0.265232986911551	0.00229047707497239	-0.804216132689895	1.03871807534694e-30	0.822790546403777	3.31842143758058e-33	-0.383960929428287	6.49374134752589e-06	0.299955109913264	no
ENSACAG00000010313	blue	0.176072620650317	0.0450881707614001	-0.429764225102562	3.34953419368406e-07	0.302247982758379	0.000474089468263427	0.234049551453433	0.00735926520140163	-0.0997419447690466	0.258869315107183	0.244352207136934	0.00508282368716629	-0.63860223633996	2.98475026740313e-16	0.660467490245656	1.24328250637979e-17	-0.36976699162464	1.49278677663379e-05	0.299955109913264	no
ENSACAG00000003193	blue	0.176039787866539	0.0451288639243658	-0.255937505397944	0.00329200978161745	0.423188624324634	5.26920835249011e-07	-0.314876569313033	0.000263533830889782	-0.0145678065418576	0.869335136445306	0.241483554073703	0.00564308640260155	-0.476327098604648	1.01480983746861e-08	0.371217911428129	1.37346146060772e-05	0.00266710878579716	0.975974486363529	0.299955109913264	no
ENSACAG00000012836	blue	0.17591688865839	0.0452814577274931	-0.301234517748508	0.000496405727060462	0.201409714252698	0.0215705893540496	0.150276520447301	0.0879014807010517	-0.11325538884691	0.199502376085496	0.239859816749215	0.00598404542555693	-0.510643908209396	5.40422227722005e-10	0.523695171254485	1.62214139527806e-10	-0.332006564793612	0.000113877177477545	0.299955109913264	no
ENSACAG00000008552	blue	0.175916475033561	0.0452819720160998	-0.483931345821621	5.44686147311222e-09	0.560796208610401	3.94879029983255e-12	-0.113702696927641	0.197721309062019	-0.141794246691684	0.107565943595342	0.252660691988103	0.00372972410205911	-0.694640398012754	4.91042033218322e-20	0.628887069573223	1.13073211128478e-15	-0.154924634358668	0.0784087093733882	0.299955109913264	no
ENSACAG00000007901	blue	0.175854766794385	0.0453587527052924	-0.307335073830496	0.000375400983128351	0.199649648734235	0.0227653944228389	0.274042525541068	0.00160490187408535	-0.145546261007781	0.0984803962062954	0.0731032049560348	0.40848574450167	-0.354249614587138	3.5500421227762e-05	0.381079781664896	7.713417674616e-06	-0.182846442716265	0.0373221148605305	0.299955109913264	no
ENSACAG00000011456	blue	0.175850111059096	0.045364550016741	-0.496147263883125	1.94074913736646e-09	0.368291600897223	1.62409516597318e-05	0.266625127499118	0.00216696587136284	-0.0759401391518353	0.390489965234986	0.10372331617144	0.240244326138915	-0.591893048627041	1.20580270280263e-13	0.584947445807641	2.71465487500455e-13	-0.193717137522702	0.0272201809262265	0.299955109913264	no
ENSACAG00000009286	blue	0.175825909103732	0.0453946961825408	-0.515193546242976	3.57311657666076e-10	0.317540701824746	0.000232047052253586	0.322023459745864	0.000186821874828124	-0.17241775405302	0.0498097006136533	0.280605798599732	0.00122188046287658	-0.75735746143755	1.88220801744146e-25	0.814962765872376	4.04383988350861e-32	-0.483867336412988	5.47581416747337e-09	0.299955109913264	no
ENSACAG00000015631	blue	0.175759992889755	0.0454768866104484	-0.290261249996383	0.0008082701151643	0.0954506320659769	0.280025424760891	0.328028022436803	0.0001389965849431	-0.195734525375411	0.025628408074759	-0.00231484436152437	0.979146941975992	-0.253149220341882	0.00366131532242795	0.330713989619433	0.000121532142980275	-0.30635371318726	0.000392818863284139	0.299955109913264	no
ENSACAG00000011202	blue	0.175746291383312	0.0454939864637924	-0.567516759447469	1.91580268432945e-12	0.513932901965735	4.00960192799201e-10	0.130770374391761	0.138077790455207	0.00573398299656254	0.948375786807349	0.332271597074283	0.000112364170276448	-0.879697376552551	3.81431739265856e-43	0.84984012343085	2.0554751228466e-37	-0.352611067075962	3.88003162251596e-05	0.299955109913264	no
ENSACAG00000008566	blue	0.175500328925854	0.0458018663005916	-0.380333286378181	8.06305674183355e-06	0.122165205517182	0.166163508088957	0.47107165560235	1.5464630528646e-08	-0.120102803950888	0.173485514965454	0.263943817382447	0.00241049882877755	-0.61283344754083	9.24581195162769e-15	0.723230790207637	2.55113030890712e-22	-0.584758637039093	2.77446171957975e-13	0.301039622056611	no
ENSACAG00000010066	blue	0.175462068450003	0.0458499138203869	-0.553369936190964	8.61914854900489e-12	0.270740123073609	0.00183634091342842	0.584037070936657	3.01502801310544e-13	-0.103874939400779	0.239553969765317	0.0742003567610106	0.401468946150951	-0.58847524497577	1.80199568182815e-13	0.672021671729779	2.07829548757772e-18	-0.383815311120071	6.55073539493579e-06	0.301039622056611	no
ENSACAG00000011077	blue	0.175322504273714	0.0460255343814487	-0.465594874694348	2.38095375363764e-08	0.404840371252979	1.77510982454748e-06	0.272313760680638	0.00172252146799049	-0.0786904431040693	0.373506340051328	-0.0948320882949832	0.283167924571403	-0.374410388132843	1.14180652500787e-05	0.357158455850537	3.02817457721526e-05	0.0235961435251341	0.789872548256346	0.30156313672845	no
ENSACAG00000006063	blue	0.175189366600437	0.0461935895914064	-0.464058740174109	2.6836684052603e-08	0.4218649468196	5.76570912687147e-07	0.22802630271128	0.00907385887499202	-0.0643187914647068	0.467215233421944	0.249903628396593	0.00413776720662991	-0.704939017861147	7.93846112733594e-21	0.712803688106623	1.8709938203333e-21	-0.261923080347061	0.00261010793454576	0.302035008866888	no
ENSACAG00000013727	blue	0.174907479090985	0.046551092130085	-0.445522842161911	1.08687669120826e-07	0.409629448759087	1.30181593276617e-06	0.0944124893108396	0.285313079698643	-0.127830646261657	0.147234269417044	0.234277906615471	0.0073003323893912	-0.657756679591419	1.87030890870543e-17	0.641790670030477	1.90785418826962e-16	-0.260265044890661	0.00278491262285202	0.303741047197339	no
ENSACAG00000026629	blue	0.174696992631548	0.0468195388670225	-0.581675017408715	3.95263371449281e-13	0.571888330483346	1.1862903176985e-12	0.176732055485944	0.0442773147223025	-0.0910892030894379	0.302686009539414	0.169160607996033	0.0543559427836717	-0.730763947221834	5.70937644703433e-23	0.708622277337716	4.05857816444939e-21	-0.201974315807485	0.0211989240803088	0.304860144382579	no
ENSACAG00000007922	blue	0.174536946988308	0.0470245156435137	-0.483415399014086	5.68448473184014e-09	0.304474480330967	0.000428272467511777	0.356487296114011	3.14176163918913e-05	-0.131678345459295	0.135339224189214	0.316675878384086	0.000241863809792442	-0.760532247178364	9.05716665106458e-26	0.834969540937278	5.2568643178918e-35	-0.511475015920871	5.01309843864479e-10	0.305562193592666	no
ENSACAG00000012708	blue	0.174428465815322	0.0471638755370784	-0.413164167451637	1.03228842744795e-06	0.392919545503854	3.76274096379338e-06	0.040222189934192	0.649571039847451	-0.0868953458767239	0.325582143078114	0.36681984194631	1.76586316853483e-05	-0.741519522403063	6.15829399112535e-24	0.747410497981159	1.73452895766237e-24	-0.378247115675889	9.12124866213692e-06	0.305835852709508	no
ENSACAG00000008773	blue	0.174141323446817	0.0475344094876679	-0.579627153966628	4.9897313385956e-13	0.578860950692716	5.44197688229715e-13	0.0646167660351951	0.465150205496848	-0.167325488601679	0.0570645710577539	0.32097229139016	0.00019662400270426	-0.861701236795814	1.57612036301466e-39	0.845036418155467	1.31309908095411e-36	-0.323571495137111	0.000173210221820789	0.30760435769283	no
ENSACAG00000005717	blue	0.173836167844294	0.0479308357213293	-0.187714694794084	0.0324636103689036	-0.0430047068041038	0.627096025225748	0.383209764066806	6.79285369343653e-06	-0.0613856788090773	0.487808075271006	0.279042027345742	0.00130468030582255	-0.453607766888445	5.96556390835123e-08	0.567465685238201	1.92648097437063e-12	-0.503178292010635	1.05175823995397e-09	0.307954469976888	no
ENSACAG00000017898	blue	0.173831526836759	0.0479368859636185	-0.656372342185736	2.30026247587229e-17	0.449527280037214	8.09066781464106e-08	0.583908454797108	3.0599824720732e-13	-0.108747318603898	0.218101885030701	-0.0826061681105714	0.350119905340012	-0.561314023882037	3.73690540656815e-12	0.59214311692703	1.17065707417249e-13	-0.15280335112423	0.082633340905301	0.307954469976888	no
ENSACAG00000026698	blue	0.173778840700727	0.0480056146417036	-0.271500379309917	0.0017805262564477	0.129430755828715	0.142195062610588	0.167095304584048	0.0574120209303301	-0.0912722401963931	0.301711442893956	0.360363007542704	2.53703554081133e-05	-0.607222587354397	1.8742848019388e-14	0.65432419771151	3.11798194943336e-17	-0.51492695011266	3.66141943151185e-10	0.307954469976888	no
ENSACAG00000023488	blue	0.173759085251966	0.048031406563649	-0.450200755376422	7.69594759032857e-08	0.354035595055587	3.59159658772913e-05	0.151226047183804	0.0858912814328799	-0.137835911118603	0.117848832295438	0.267305269412851	0.00210884519864861	-0.676218791246775	1.0636282409472e-18	0.685155373609694	2.46103916424704e-19	-0.378475778638591	8.99916373327718e-06	0.307954469976888	no
ENSACAG00000005216	blue	0.173723337654819	0.0480781064415428	-0.660629139464894	1.21321218683197e-17	0.45395355595628	5.81242899202011e-08	0.517787765563034	2.81447500646088e-10	-0.109127154026247	0.216488812255907	0.0350878535369522	0.691868031336562	-0.667201996756967	4.42559020460702e-18	0.708815073795611	3.91740276127869e-21	-0.273073427943739	0.00166990362551377	0.307954469976888	no
ENSACAG00000006880	blue	0.173583696184979	0.0482608924221996	-0.296153063595016	0.000623613957401311	0.335397601333212	9.58769883686637e-05	-0.0276540559914175	0.754797934322908	-0.190188014478351	0.0302077025954008	0.0807579784244232	0.361041393365313	-0.337762532540037	8.49351823557349e-05	0.29913953546815	0.000545636169697736	-0.0387049335355863	0.661962080128848	0.308179581840285	no
ENSACAG00000008802	blue	0.17354684021775	0.0483092317479365	-0.462627985503914	2.99855238468593e-08	0.412477538039191	1.08009496728768e-06	0.0904541024740522	0.306083579669668	-0.0385344658200024	0.663360059293862	0.305251859129246	0.000413262855763732	-0.733476868005036	3.28901591944041e-23	0.712641435613741	1.92856187977797e-21	-0.326539324017218	0.000149655486536836	0.308179581840285	no
ENSACAG00000014452	blue	-0.173416185690688	0.0484809187121274	0.130819061134397	0.137929881791125	-0.209639822035684	0.016673006054388	0.0209102177135679	0.813326875405083	-0.0928875246774809	0.293200550242902	0.542597504765465	2.58589225507031e-11	-0.404607660504455	1.80184031689896e-06	0.510446052934289	5.50158122756168e-10	-0.62203907476889	2.81223541036105e-15	0.308648763865669	no
ENSACAG00000013938	blue	0.173094401664102	0.0489059202909719	-0.363313923470056	2.15191263860336e-05	0.161688017947355	0.0660868374144661	0.31685571442118	0.000239791297075378	-0.158439293311136	0.0717929691968572	0.474704914711254	1.15660725491933e-08	-0.797656302658603	6.83513870259755e-30	0.912126273763466	2.04549726951556e-51	-0.714606308554776	1.334249595412e-21	0.310226495152816	no
ENSACAG00000005306	blue	0.173059297170976	0.048952471532346	-0.361509857291724	2.38024363730576e-05	0.254065991118853	0.00353597555511162	0.17201111919394	0.0503594592724507	-0.188989892900475	0.0312833088680376	0.520590088770685	2.16994205617534e-10	-0.845159999597862	1.25291645969244e-36	0.896455621450128	4.47275326934665e-47	-0.630720544316975	8.82571705480749e-16	0.310226495152816	no
ENSACAG00000016936	blue	0.173004911292562	0.0490246639398885	-0.259878233029836	0.00282718424421618	0.166551491830971	0.0582397843568835	0.167716177940537	0.0564788051269192	-0.0917315796049141	0.299274826140912	0.336846847529915	8.90255636061152e-05	-0.579563333781056	5.02596417619165e-13	0.636291282080295	4.11496932364782e-16	-0.447806702984888	9.18898507970554e-08	0.310226495152816	no
ENSACAG00000013152	blue	0.172883727061837	0.0491858428381467	-0.495212824721403	2.10318335697135e-09	0.272953175053525	0.00167813429691991	0.550301349589228	1.18336247265173e-11	-0.0432586538056194	0.625061362567925	-0.101394714599971	0.251020977892273	-0.359709165739413	2.63071877214768e-05	0.439098269084816	1.73159764699053e-07	-0.212081116602954	0.0154198575025404	0.310621437200746	no
ENSACAG00000013947	blue	0.172541448922256	0.0496434585796083	-0.3988898388779	2.59223917069709e-06	0.412725071607275	1.06262276639513e-06	0.151731704361901	0.0848358547463751	-0.0524732576585726	0.553236355903254	-0.0521118909845223	0.555976191147241	-0.32979286306522	0.000127276941179805	0.294304920276958	0.000676871845546375	0.0406188872105636	0.646346876902931	0.31245293507319	no
ENSACAG00000001504	blue	0.172512391306681	0.0496824697221687	-0.468181976204954	1.9437113962142e-08	0.357411958325976	2.98628414487822e-05	0.215039184536474	0.0140118742467089	-0.120443742352744	0.17225894046939	0.440906452122715	1.52033760753664e-07	-0.873659392645811	7.17902294732655e-42	0.921889848350674	1.4932138415586e-54	-0.553284342101749	8.69607030016393e-12	0.31245293507319	no
ENSACAG00000014410	blue	0.172444361921622	0.0497739015808166	-0.657995891643166	1.80441804823183e-17	0.429248764067469	3.47183618306871e-07	0.628900653058834	1.12866513079401e-15	-0.0440085836715604	0.619069314542436	-0.110747391896457	0.209703358358118	-0.533084882759271	6.60857273957147e-11	0.582769290005179	3.48759244684777e-13	-0.163318706748685	0.0633650645026996	0.31245293507319	no
ENSACAG00000027759	blue	0.172156114604627	0.050162855990019	-0.236579995766367	0.00672919114760617	0.142102451480988	0.106795732519061	0.12977972290732	0.141113657378032	0.00891290772611023	0.919833634724788	0.30736232757711	0.000374927606395904	-0.532898659268391	6.7291293664802e-11	0.564833020563554	2.56233044327863e-12	-0.409535253756256	1.30984124039331e-06	0.314103666693299	no
ENSACAG00000002967	blue	0.172101664380304	0.0502366118749537	-0.534361321143979	5.83665313475548e-11	0.46664452497546	2.19324341678174e-08	0.12368055848402	0.160931826409235	-0.135987131273792	0.122905426066357	0.418007599259613	7.47944803224942e-07	-0.912982537787501	1.12376249074177e-51	0.904883257254838	2.57145849683564e-49	-0.47299149201291	1.32697322792376e-08	0.314103666693299	no
ENSACAG00000012356	blue	-0.171747887066115	0.050718013777511	0.0393671710440101	0.656542250772821	0.0135433405239381	0.878450755856236	-0.238752971850885	0.00622686052078843	0.271781267641301	0.00176029765347383	0.390709795401331	4.31129019773023e-06	-0.356981051360934	3.05781760990227e-05	0.328952750826845	0.00013273603346955	-0.262290619952345	0.00257272713189581	0.316484431210857	no
ENSACAG00000014783	blue	0.17164624868826	0.0508570220839108	-0.465512485190603	2.39632241761053e-08	0.402057261725001	2.12097329400067e-06	0.112099260779226	0.204159374715396	-0.161280314745853	0.0667820045387409	0.498332988935129	1.60659470401639e-09	-0.928549117749579	6.17164389973731e-57	0.940979071590709	4.4791606620803e-62	-0.550322372705217	1.18080850357479e-11	0.316723434562177	no
ENSACAG00000011571	blue	0.171396205518435	0.0512003425736384	-0.633813445646195	5.78887115251442e-16	0.611037669094356	1.16098588046656e-14	0.104263998153807	0.237788872810787	-0.142903204363744	0.104814814836844	0.310385118773008	0.000325717105491253	-0.900522115474578	3.93172399707836e-48	0.883420152692132	5.76645754695493e-44	-0.318669085057787	0.000219793818527698	0.317584025885588	no
ENSACAG00000002012	blue	0.171296368026957	0.0513379585521228	-0.507115841272895	7.41759600554918e-10	0.379160567655356	8.64271264267049e-06	0.24384939191391	0.00517728089849879	-0.0906400748126171	0.305086115019197	0.261336295639478	0.00267080510096881	-0.738254922600028	1.22467753833709e-23	0.767308465039466	1.82878118818266e-26	-0.386579101089453	5.54562955509272e-06	0.317584025885588	no
ENSACAG00000004900	blue	0.171288822680416	0.0513483714808206	-0.333248277297341	0.000106948785738983	0.271688592038695	0.00176694863109319	0.115792916725931	0.189550885363397	-0.220527836893231	0.0116942127092702	0.421829663491046	5.77953472125103e-07	-0.719499383683194	5.25885123338778e-22	0.739802583513559	8.85194293646032e-24	-0.472628250079252	1.36606501177222e-08	0.317584025885588	no
ENSACAG00000008542	blue	0.171252059269584	0.0513991316934067	-0.492821457169663	2.58068337040578e-09	0.499931418961059	1.39806231153055e-09	0.00454692698223437	0.95905260485289	-0.17512659277388	0.0462730038381896	0.386126072266584	5.69971733130387e-06	-0.856546277905622	1.38120435407724e-38	0.82472697141629	1.75408404236987e-33	-0.349644476077562	4.55182220131025e-05	0.317584025885588	no
ENSACAG00000000239	blue	0.171059714268769	0.0516653846470536	-0.515315613163829	3.53337418489203e-10	0.508189836573371	6.73849586917719e-10	0.126725301425789	0.150793334540231	-0.102929251248579	0.243882410548023	0.319408183486225	0.000212096197767897	-0.81901167305659	1.12636552920001e-32	0.790637821378217	4.75894649576136e-29	-0.307571780852058	0.000371307924007597	0.318603205323497	no
ENSACAG00000004466	blue	0.170902562743734	0.0518837668258846	-0.593513113732653	9.95069070799763e-14	0.456700826203904	4.72262186849212e-08	0.288237675203374	0.000882458011671771	-0.0937143615906166	0.288906187914492	0.319190257322049	0.000214339458037092	-0.884647148771916	3.0502134658828e-44	0.906695039677141	7.96540081973496e-50	-0.464453220424466	2.60258716931342e-08	0.319323770386315	no
ENSACAG00000022970	blue	0.170760113708712	0.0520823768611175	-0.257687134070356	0.00307774869059374	0.140043114088732	0.112024882637773	0.203196996024989	0.0204129124248734	-0.10899106618959	0.217065767347223	0.230641603899724	0.00829026718237279	-0.430265951753557	3.23444520155516e-07	0.48465772639357	5.12844616454564e-09	-0.337043475383735	8.81320215147683e-05	0.319583573859976	no
ENSACAG00000011703	blue	0.170690553084766	0.0521795901062658	-0.393270759508903	3.68189408497717e-06	0.308659451727032	0.000353024875823372	0.0524841621504958	0.55315378121614	-0.103559122947198	0.24099347619101	0.496048551132576	1.9573205835797e-09	-0.855268828631175	2.33441178227246e-38	0.860434612934451	2.70833042237676e-39	-0.554061675734659	8.02120695413582e-12	0.319583573859976	no
ENSACAG00000011742	blue	0.170598654769321	0.0523082508894539	-0.681275979861134	4.67553046796233e-19	0.573054534514642	1.04265426094959e-12	0.31790152003431	0.000228061650644543	-0.104081725547076	0.238614680896834	0.196212016492016	0.0252635216089275	-0.848217943150563	3.87255605128356e-37	0.846674603663107	7.02662470555435e-37	-0.298995168122961	0.000549188944573431	0.319583573859976	no
ENSACAG00000023202	blue	0.170521752748683	0.0524161177198518	-0.191775346897982	0.0288311802154866	0.101055052701238	0.252620345426707	0.146042555782754	0.0973253713433872	-0.149342318058673	0.0899156551424179	0.275635462959034	0.00150304064117438	-0.451050615971599	7.22410006103782e-08	0.485252972865528	4.88092960825852e-09	-0.381143749815874	7.68413254982397e-06	0.319583573859976	no
ENSACAG00000012396	blue	0.170490818974893	0.0524595588644721	-0.518839419832957	2.55346732417288e-10	0.374699235547047	1.12277372845507e-05	0.26831920366311	0.00202482091033722	-0.110315268472624	0.211497999058896	0.424485016237425	4.82261148721759e-07	-0.90351320773882	6.14221093450855e-49	0.952237553827967	8.39516071610187e-68	-0.573439039693766	9.99106169680389e-13	0.319583573859976	no
ENSACAG00000006330	blue	0.170386772654913	0.0526058922978621	-0.635868653317517	4.36258244909607e-16	0.626696937217085	1.51695186104276e-15	0.123796991522595	0.160534993550589	-0.0854010347121283	0.334002366531299	0.138512232124759	0.116039865654208	-0.736546429555784	1.74785019012232e-23	0.689343028271974	1.21721873878493e-19	-0.147297110478976	0.094453345230957	0.319583573859976	no
ENSACAG00000015415	blue	0.170305868139415	0.0527199113961969	-0.611366690522051	1.11367042085422e-14	0.501687059994703	1.1990817866922e-09	0.273543789432464	0.00163806120998567	-0.167407256847435	0.0569415633158378	0.136599994588858	0.121210956009792	-0.703607695885974	1.00913494981021e-20	0.717054960301106	8.39371543064184e-22	-0.267370299615067	0.00210336279215579	0.319583573859976	no
ENSACAG00000016311	blue	0.170278159098713	0.052759008767422	-0.55540897918162	6.96974816577212e-12	0.513077860974088	4.33445625560087e-10	0.132427747902681	0.133110321906566	-0.152328864536705	0.0836028173006497	0.367013130210125	1.74660157522559e-05	-0.895021013051819	1.02962224387789e-46	0.88759291509294	6.41663515873499e-45	-0.391994945618896	3.98369372084247e-06	0.319583573859976	no
ENSACAG00000002477	blue	0.170211723427065	0.0528528468449014	-0.451823773382962	6.81899514248325e-08	0.439538461720419	1.67772519518128e-07	-0.0389444575664663	0.659999747729235	-0.10285141999876	0.244241048639314	0.461068894633233	3.38193818330532e-08	-0.869651967361004	4.63924639915645e-41	0.855570985246284	2.06283950263091e-38	-0.452667166158744	6.40190666251467e-08	0.319583573859976	no
ENSACAG00000006490	blue	0.170089367580612	0.0530260309128383	-0.597952349148221	5.84595564725657e-14	0.59682171332376	6.69924320983485e-14	0.0801806328113179	0.364495918961133	-0.00090262618166897	0.991868000942908	0.255882716601273	0.00329893092943883	-0.821046785881908	5.85325292049964e-33	0.791152267680276	4.13844916500095e-29	-0.245733141656625	0.0048312760154783	0.319583573859976	no
ENSACAG00000001620	blue	0.170015679747698	0.0531305555148974	-0.253498824962465	0.0036130544206969	0.135812576911208	0.123391371298774	0.108928047295991	0.217333310872885	-0.104144213571091	0.238331346336792	0.477469788709133	9.25114322096178e-09	-0.696451423103684	3.58404989854206e-20	0.756710667483095	2.18167112666402e-25	-0.601180211469179	3.95045528078942e-14	0.319583573859976	no
ENSACAG00000009124	blue	0.169860657176358	0.0533510070960303	-0.445133686088596	1.11828126681806e-07	0.414844533787332	9.23636870866194e-07	0.0254436626546136	0.773846599554492	-0.0590291639402878	0.5046969086633	0.469913892295499	1.69524236646245e-08	-0.886138556218731	1.39281715056962e-44	0.877611178227245	1.07010931099166e-42	-0.474913313323593	1.13737922751173e-08	0.319583573859976	no
ENSACAG00000000092	blue	0.169859526644503	0.0533526175502856	-0.448778145826453	8.55247781480692e-08	0.364916182889646	1.96655428444216e-05	0.169970987350603	0.0531940335469351	-0.181645632239601	0.0386103804551988	0.247988573704837	0.00444429835876675	-0.673396921625702	1.67073842388715e-18	0.679389604292176	6.3652166121651e-19	-0.348414289940574	4.86117026908571e-05	0.319583573859976	no
ENSACAG00000008940	blue	0.169856001870621	0.0533576388845064	-0.635829689958863	4.38612757475407e-16	0.615943513637253	6.21158528880004e-15	0.156360313033538	0.0756493634307531	-0.0897497446909199	0.309880757102989	0.294023665479586	0.000685333597198019	-0.908381359763917	2.61848492913813e-50	0.876229067504107	2.0977509872183e-42	-0.289253693583957	0.000844462744084154	0.319583573859976	no
ENSACAG00000013683	blue	0.169737711112802	0.0535263802671271	-0.256013624605537	0.00328241578194988	0.297717779866561	0.000581565061666591	-0.072581579843343	0.411846934844295	-0.0637085530062106	0.471459952251535	0.551854452246329	1.00837553174915e-11	-0.802160880448864	1.88868672989656e-30	0.790576224870794	4.83909372735261e-29	-0.482886443801469	5.9384294184264e-09	0.319583573859976	no
ENSACAG00000004426	blue	0.169719888634828	0.0535518421062662	-0.481419975603674	6.70077064382906e-09	0.350895516931274	4.25621991394805e-05	0.364634181761889	1.99804855731781e-05	-0.073257654382332	0.407493626519057	0.271310753454623	0.00179430160130408	-0.723835866473132	2.26623884917661e-22	0.781445411102191	5.41701432865576e-28	-0.426493978311043	4.20106885138907e-07	0.319583573859976	no
ENSACAG00000011961	blue	0.169308856660457	0.0541418361058523	-0.530853610058019	8.20095643341889e-11	0.405940649398375	1.65374459655101e-06	0.257619857476579	0.00308574931934431	-0.206043878130612	0.0186794885930418	0.346430569056207	5.40180446414523e-05	-0.849956939159661	1.96325967400135e-37	0.879729440360912	3.75375899384247e-43	-0.482541934393244	6.10964979609747e-09	0.321799511189169	no
ENSACAG00000017423	blue	-0.169135131439004	0.0543928072480878	0.0613961719757924	0.487733552175054	-0.230493538795117	0.00833297770179054	0.199715044292038	0.0227200053821938	-0.0231813111098251	0.793483302533187	0.48743559442832	4.06795942055595e-09	-0.401923741261218	2.1390781232935e-06	0.526028297892443	1.30106736027071e-10	-0.658668866585085	1.6309509165193e-17	0.321799511189169	no
ENSACAG00000001412	blue	0.169082546432819	0.05446896269968	-0.45238210069303	6.54007173528547e-08	0.297469228290618	0.000588065273670678	0.290628597330287	0.000795432360473372	-0.12623747367371	0.15238452970597	0.441234751517645	1.48472243418624e-07	-0.85391422230996	4.05027994965598e-38	0.927209844582859	1.94030995564417e-56	-0.607611426419831	1.78551027997097e-14	0.321799511189169	no
ENSACAG00000016767	blue	0.169063601161251	0.0544964214367182	-0.472983949675319	1.32777389877796e-08	0.426846485007113	4.10020323279538e-07	0.0824954371347072	0.350768353953116	-0.0823494902886493	0.351624177849891	0.436012464577482	2.1583746164058e-07	-0.863392904576463	7.58433191433271e-40	0.860038757847059	3.20410534154371e-39	-0.447956940036785	9.08766838314817e-08	0.321799511189169	no
ENSACAG00000028036	blue	0.169041192501629	0.0545289146395092	-0.104398330463192	0.237181542172795	0.0667261839955005	0.450675806435252	0.00329756952810207	0.970297594627091	-0.122180163156222	0.166111257251811	0.203713257902905	0.0200886482501904	-0.301333531447046	0.000494183558638741	0.31596524849308	0.000250216958432426	-0.279239204183051	0.00129396533724439	0.321799511189169	no
ENSACAG00000000307	blue	0.169035558049412	0.0545370872698974	-0.504454378531395	9.39677949951552e-10	0.364906675760975	1.96760840079563e-05	0.293343233208426	0.000706208314681022	-0.0896021536058733	0.310680296820668	0.132493862528159	0.132915037157988	-0.598086897967395	5.75173206570964e-14	0.609174002858603	1.46820793517215e-14	-0.287246723574093	0.000921018374694908	0.321799511189169	no
ENSACAG00000001529	blue	0.168832139242902	0.0548328180291279	-0.275804449018848	0.00149258751797914	0.0650169454990318	0.462384783095419	0.322865641704524	0.000179298153637808	-0.172550362163879	0.0496314972454713	-0.0258595633730972	0.770251782289215	-0.21698600434676	0.0131476239346324	0.305968037144438	0.000399866080527498	-0.267124025622386	0.00212419346669391	0.322938600564808	no
ENSACAG00000003919	blue	0.168739710780046	0.0549676267179167	-0.482834230350133	5.9640795522371e-09	0.423122674551525	5.29294974918419e-07	0.070723964575548	0.423947775859401	-0.150796905981973	0.0867952028535645	0.500384024825155	1.3439188005167e-09	-0.950807319264035	5.30141571150985e-67	0.948663271987345	7.59561992222853e-66	-0.536159695460056	4.89529376231668e-11	0.323127450519342	no
ENSACAG00000002664	blue	0.168631321162087	0.0551260628191703	-0.387826079047715	5.14159194462246e-06	0.296254097301452	0.000620816648749388	0.103065420855214	0.243255835073712	-0.159474635093112	0.0699327059144744	0.557507109276766	5.59296075264496e-12	-0.908891924831585	1.861742623047e-50	0.951660866255879	1.77690101747955e-67	-0.642730027203607	1.67050119342242e-16	0.323454230534124	no
ENSACAG00000017699	blue	0.168392526727884	0.0554764428453806	-0.451353663427357	7.06264351235278e-08	0.382743462149388	6.98503577344385e-06	0.191864046642716	0.0287558611467654	-0.0139684628362431	0.874666046493839	0.114807533806451	0.193371461639627	-0.54451562061329	2.13249574287054e-11	0.531997788106098	7.34297825655265e-11	-0.163631266462029	0.0628539746382629	0.324903934355162	no
ENSACAG00000006841	blue	0.168247953345481	0.055689463331262	-0.586050999945841	2.38933050569754e-13	0.559025046712277	4.76516987068037e-12	0.0795672932964203	0.368188093072142	-0.122681734705624	0.164366202992406	0.251705179427791	0.00386685278477008	-0.805836350142113	6.45087409572157e-31	0.774291303651939	3.31943562152338e-27	-0.26522828233846	0.00229090505514968	0.325545282856541	no
ENSACAG00000002778	blue	0.168111893053116	0.0558905549283036	-0.487107504320576	4.18125066042354e-09	0.446789142167155	9.90419746272317e-08	0.301266917362593	0.000495677569813001	-0.103068512738193	0.243241620970964	-0.0838300713839487	0.343002765474648	-0.398742459610845	2.61642243794415e-06	0.364658138650619	1.99535468253446e-05	0.0353801153769225	0.689433130039092	0.326114647958284	no
ENSACAG00000014232	blue	0.167952584061607	0.0561267663565688	-0.233180580371738	0.00758739952443039	0.0445737016494444	0.614570383467717	0.228684600694179	0.00887070249775042	-0.193065005533456	0.0277524388770933	0.32768980349307	0.000141354230847007	-0.51990140016424	2.31367035571323e-10	0.60346317336391	2.98610630895329e-14	-0.572559572496852	1.10142864124974e-12	0.326886444798905	no
ENSACAG00000006399	blue	0.167730018045518	0.0564581455173183	-0.58850416716873	1.79591531111733e-13	0.352205331918089	3.96607593523802e-05	0.613923979395558	8.04618222663039e-15	-0.101071419090506	0.252543120382478	-0.0937906840442098	0.288511912692893	-0.465411651610561	2.41526106518091e-08	0.532106467873574	7.26614990296531e-11	-0.198058764792652	0.023893811000415	0.327315737862547	no
ENSACAG00000004954	blue	0.167510165131125	0.0567870635514059	-0.483628920509558	5.58496150600638e-09	0.330668247415808	0.000121811626558648	0.287982804645735	0.000892231783677147	-0.171527134717145	0.0510203325152381	0.133863401970065	0.128918905172926	-0.57994768833592	4.81155159075203e-13	0.616295340840621	5.93664134592118e-15	-0.336014829698119	9.29009488255343e-05	0.327315737862547	no
ENSACAG00000005145	blue	0.167467776895619	0.0568506606724214	-0.546737924051862	1.70303781256197e-11	0.463717021738292	2.75585775987497e-08	0.208556143604803	0.0172570071420761	-0.128386932431634	0.145467285259033	0.368764651220403	1.5808534772141e-05	-0.880264488387524	2.87204380090981e-43	0.903334211038237	6.87560589142686e-49	-0.454653360561527	5.51395217666389e-08	0.327315737862547	no
ENSACAG00000008842	blue	0.16745264605157	0.0568733763885332	-0.196226734125941	0.025252345725599	0.218757238595061	0.0124021650964943	-0.00643777833750917	0.942049794062928	-0.129405704707129	0.142272934160226	0.297944708212452	0.00057568814212549	-0.479478686737147	7.85566747211502e-09	0.490059785563644	3.26216120075757e-09	-0.306803852165109	0.000384738863868085	0.327315737862547	no
ENSACAG00000007036	blue	0.167359753646693	0.0570129980073541	-0.432340700933503	2.79735485094453e-07	0.227158019538925	0.00934809064243631	0.343464937893603	6.31591269769024e-05	-0.11264997532029	0.20193138532306	0.31888188298065	0.00021755139754055	-0.705716941293524	6.89562152808149e-21	0.782643000503339	3.97252932518215e-28	-0.572641443795521	1.09148988856565e-12	0.327315737862547	no
ENSACAG00000011867	blue	0.167235472416352	0.0572002390726981	-0.513940554128292	4.00680349779385e-10	0.458015607652944	4.2731316992577e-08	0.24740317082997	0.00454197599009024	-0.0773548134515232	0.38169692017257	0.269869225319311	0.00190222740318588	-0.775649650823128	2.36490739761938e-27	0.778857981362576	1.0516980468349e-27	-0.324745278809388	0.000163510060972362	0.327315737862547	no
ENSACAG00000001408	blue	0.1671840801627	0.0572778137878273	-0.670921275158089	2.47283657191588e-18	0.694241504460596	5.26140983355569e-20	0.100612180144562	0.254716221796674	-0.136687297124506	0.120971055015444	0.231322860426248	0.00809623749606445	-0.861070452922036	2.06522099826958e-39	0.823022634347482	3.07556070712108e-33	-0.197075288815373	0.0246151034649761	0.327315737862547	no
ENSACAG00000016643	blue	0.166989238831912	0.0575727053076048	-0.541532538773781	2.87651362778808e-11	0.582384218259052	3.64483844173622e-13	-0.000665449270231785	0.994004743921976	-0.0814804157181497	0.35674740872101	0.328069414207845	0.000138710579764946	-0.841960784062814	4.16609704394541e-36	0.781309350529541	5.61059622979461e-28	-0.245655289660139	0.0048451556008473	0.327315737862547	no
ENSACAG00000011827	blue	0.166967866720837	0.0576051276861024	-0.360911904699296	2.46081935104409e-05	0.314408094665603	0.000269463874972664	0.162067792811279	0.0654446021529664	-0.121859514727564	0.167234041158168	0.40557526114499	1.69314650919871e-06	-0.74945255930321	1.10884299033202e-24	0.774109052113788	3.4733057741364e-27	-0.442302773575544	1.37429295482491e-07	0.327315737862547	no
ENSACAG00000011069	blue	0.166964561297117	0.0576101434900968	-0.0349599681699379	0.692934466746136	-0.207024310708293	0.0181127266660586	0.351773260894045	4.05967085255281e-05	-0.111799367708679	0.205380039254612	0.171197157393286	0.0514750134365806	-0.183386251146088	0.0367548820345135	0.331218332140317	0.000118489977081499	-0.492904699216649	2.56243649746033e-09	0.327315737862547	no
ENSACAG00000005870	blue	0.166951452503378	0.0576300389178927	-0.519916518853263	2.31041869596779e-10	0.315310341864953	0.000258151075115551	0.481439669469583	6.68993609262296e-09	-0.214989372115164	0.0140346227201306	0.188990319293321	0.0312829203747656	-0.679629876028305	6.12072774611153e-19	0.743956678811358	3.66124772455518e-24	-0.402316655469152	2.08621543987842e-06	0.327315737862547	no
ENSACAG00000004824	blue	0.166945715563225	0.0576387477401067	-0.566945387862715	2.03860101557892e-12	0.582320328365463	3.67158498063187e-13	0.0562973911995361	0.524649738259656	-0.126295937494507	0.152193169213435	0.356445706871233	3.14893020891762e-05	-0.900519137186324	3.93888243518908e-48	0.866401362672514	2.01519677037993e-40	-0.311105267751083	0.000314909883415942	0.327315737862547	no
ENSACAG00000008238	blue	0.166938898779357	0.0576490971983312	-0.616804859061569	5.55933904540031e-15	0.474113380514474	1.21290085841093e-08	0.331387902539095	0.000117483181009386	-0.0651851132369185	0.461225378295568	0.283787359343411	0.00106804033288229	-0.864683633230325	4.31181876033391e-40	0.88344596888467	5.69012605359685e-44	-0.430325137421256	3.22112030185928e-07	0.327315737862547	no
ENSACAG00000003168	blue	0.166933347903194	0.057657525842878	-0.169950548192626	0.0532230847895183	0.0310128712642988	0.726135876427642	0.174071847603026	0.0476244249043572	-0.0386396167142747	0.662497595936127	0.142906752706151	0.10480610148091	-0.281872504866328	0.00115835735355594	0.301473969258438	0.00049104742487995	-0.276586150816792	0.00144508902015132	0.327315737862547	no
ENSACAG00000008029	blue	0.166854086096573	0.057777990218843	-0.699433964638962	2.12298466074648e-20	0.53231107337326	7.12361155776608e-11	0.421502277776619	5.90933394099044e-07	-0.0722772316204448	0.413815526930721	0.0489099299828279	0.580534658220634	-0.702050051135218	1.33397268864468e-20	0.708448017571536	4.19044877840786e-21	-0.219985920419457	0.0119070316979648	0.32740861124011	no
ENSACAG00000011787	blue	0.166629957118791	0.0581197471442953	-0.405544737011976	1.69647814392334e-06	0.216676632678838	0.0132817697284964	0.270918407438114	0.00182311132533186	-0.114139290981784	0.195994017754203	0.444643439494348	1.15908002485284e-07	-0.817124584840514	2.05169657194448e-32	0.890790048684044	1.12408654006724e-45	-0.640083958977111	2.42586915927672e-16	0.32829928228791	no
ENSACAG00000006342	blue	0.166614130304012	0.0581439428408159	-0.537004409538541	4.50551248886925e-11	0.369015279709563	1.55838525395962e-05	0.342010046058647	6.81548775978239e-05	-0.0311929246023619	0.72460965764839	0.244196617351418	0.00511188645921258	-0.732701421079874	3.85325426306702e-23	0.774827650993832	2.90432262177456e-27	-0.440645947363611	1.54917758283246e-07	0.32829928228791	no
ENSACAG00000017544	blue	-0.166425482293101	0.0584329812323018	-0.0334619280156259	0.70547091917591	0.126632973455144	0.151093525532585	-0.245710822076139	0.00483525154841878	-0.131697752334364	0.135281146350673	0.387516118331503	5.23933836581528e-06	-0.41269421019623	1.06478636573601e-06	0.389791082517211	4.5609397414264e-06	-0.288056051905961	0.000889412794396152	0.329340010708941	no
ENSACAG00000011619	blue	0.166347131700343	0.058553372792018	-0.417197920064004	7.89613363329227e-07	0.384532477210231	6.27454030901673e-06	0.0604112441084872	0.494754955452496	-0.17194532305992	0.0504488843241879	0.486662631981375	4.33972310937207e-09	-0.883474028654268	5.60828636996668e-44	0.895881348088446	6.25401165385654e-47	-0.508186022586518	6.74079793951818e-10	0.329428188606255	no
ENSACAG00000006489	blue	0.166254062387493	0.0586966452307367	-0.238447497573266	0.00629539962392695	-0.0522569068649208	0.554875913857917	0.570713303006106	1.35034039127161e-12	-0.186642350502684	0.0334851289948592	-0.0122422390121812	0.890050699115467	-0.200885829819261	0.0219204516948918	0.323680771370898	0.000172285079483307	-0.327557274438242	0.000142288167837485	0.329644552233334	no
ENSACAG00000004149	blue	0.166021812993562	0.0590554287966617	-0.431317518986871	3.00534877867739e-07	0.43765699632094	1.91978959175073e-07	0.0337509133872203	0.703046240010497	-0.127527451076032	0.148204139811242	0.165947036815946	0.0591713266697348	-0.548219146086026	1.46463605366359e-11	0.516255260064923	3.24140070119282e-10	-0.139775264528728	0.112719435707454	0.330375077749879	no
ENSACAG00000002161	blue	0.165999091216121	0.0590906262593758	-0.572695921117975	1.08492485913801e-12	0.494057474473731	2.32216230626185e-09	0.217169861582336	0.0130684642477866	-0.0564658142078983	0.523408132796769	-0.0320657540638208	0.717226551931931	-0.512176890929661	4.70418236098586e-10	0.469649692896983	1.73106917541833e-08	-0.0329620017526917	0.709672434873637	0.330375077749879	no
ENSACAG00000015649	blue	0.165908367711142	0.0592313342345448	-0.243735728580213	0.0051988493098716	-0.107556886893033	0.223212620430641	0.68526029820311	2.41835621719039e-19	-0.188864639121642	0.0313976068047978	-0.0475640492067064	0.591005065159698	-0.163261606544577	0.0634587989418657	0.318013539411318	0.000226837319346467	-0.370170048816556	1.45869416483312e-05	0.330375077749879	no
ENSACAG00000013237	blue	0.165801855312584	0.0593968806252283	-0.529541828872333	9.30393133006999e-11	0.366939938796775	1.75387186870688e-05	0.250799753388693	0.00400095211664764	-0.138877340806005	0.115072307343939	0.346166132261715	5.47798393274863e-05	-0.834919175330536	5.35144284394861e-35	0.868429272303821	8.09785868090555e-41	-0.518521170035806	2.62988240073366e-10	0.330375077749879	no
ENSACAG00000012549	blue	0.165711685933095	0.0595373223298153	-0.462524879336544	3.02256309623678e-08	0.260644588163807	0.00274399064277675	0.354081909247931	3.58256562185889e-05	-0.137762553236314	0.118046351009408	0.364929400267305	1.96508967193546e-05	-0.780802619868468	6.39300656278614e-28	0.867239414134674	1.38509685731725e-40	-0.593460104826661	1.00135996818584e-13	0.330375077749879	no
ENSACAG00000007736	blue	0.165639062681185	0.0596506332179647	-0.423868719693884	5.03022491057499e-07	0.332673508673194	0.000110105465363923	0.0395574724376628	0.654988084015886	-0.0909068854303548	0.303658800020492	0.283801845341272	0.00106738232248261	-0.678494542344555	7.36270919759018e-19	0.672413376271065	1.95325068446705e-18	-0.352581058011194	3.88633519868206e-05	0.330375077749879	no
ENSACAG00000008581	blue	0.165632173657759	0.0596613910345345	-0.600603723110688	4.23824575854554e-14	0.465242720488323	2.44731194504121e-08	0.405218420250605	1.73248604614083e-06	0.0163249308672205	0.853740913449357	-0.0481737333322423	0.586251336903316	-0.542807367392342	2.5320720306901e-11	0.541199019756138	2.97385156912807e-11	-0.0855533104404404	0.333138019893965	0.330375077749879	no
ENSACAG00000000099	blue	0.165628515214711	0.0596671046619814	-0.278909379976738	0.00131193408086432	0.244164192209155	0.00511796183997563	0.177310493444004	0.0435761016199571	-0.0443816782092202	0.616097495773344	0.0968187879005202	0.273157993174543	-0.361043121836354	2.44292092338237e-05	0.379472010743232	8.48504736304785e-06	-0.118747624118599	0.178424764388483	0.330375077749879	no
ENSACAG00000005180	blue	0.165108308019111	0.0604841243091098	-0.247471811728565	0.00453042428073513	-0.0375191906763522	0.671710041861201	0.515302525202296	3.53761485189945e-10	-0.05376344703452	0.543508003929624	0.053507212830706	0.545433359591671	-0.268626232699533	0.0019999831313461	0.362889206508366	2.20373342032124e-05	-0.356777462346166	3.09217161890437e-05	0.334310318017839	no
ENSACAG00000000290	blue	0.164806467650137	0.0609623703521385	-0.603980241462595	2.80183524572733e-14	0.541037515140647	3.022124144634e-11	0.238374618440466	0.00631185029079257	-0.018522957630809	0.834313658497659	0.228680362551922	0.00887199747646033	-0.799681127712183	3.84965482621544e-30	0.782232518797752	4.41905970411423e-28	-0.283763885167787	0.00106910740864831	0.335837611884188	no
ENSACAG00000020953	blue	0.164756354274959	0.0610420705131343	-0.425542637201888	4.48522548407607e-07	0.368692502647277	1.5873777646801e-05	0.151273500064851	0.085791792343147	-0.0712308848508148	0.420625382499631	0.435208835360564	2.28501692969261e-07	-0.824207601063967	2.08279084038688e-33	0.849713304601171	2.16040196020777e-37	-0.47837184197535	8.59736547273993e-09	0.335837611884188	no
ENSACAG00000000084	blue	0.164638022080107	0.0612306041978524	-0.47909767894692	8.10375795658784e-09	0.41633799765284	8.36282913859516e-07	0.224583700322793	0.0102045604955216	-0.0507383621452855	0.566449398280348	0.0881566234467122	0.318582164910035	-0.570360290729508	1.40378183120529e-12	0.556393563753602	6.28709099692877e-12	-0.126345536733083	0.152030965559889	0.335837611884188	no
ENSACAG00000025801	blue	-0.164608654644077	0.0612774678306273	-0.122699235402149	0.164305562363843	0.110272912469483	0.211674495323502	0.0291006571339058	0.742409976960719	-0.0655902113565079	0.458439098216862	0.331995639182955	0.00011393995488089	-0.454453504534129	5.59766209127704e-08	0.45847141577989	4.12709869592315e-08	-0.309713113188851	0.000336110228826652	0.335837611884188	no
ENSACAG00000004000	blue	0.164598068168721	0.0612943685918995	-0.518337729186364	2.67492604238611e-10	0.474678960773761	1.15902365363315e-08	0.0721005524747492	0.414960847285618	-0.11153531559618	0.206459151302741	0.382705740981218	7.00080482281201e-06	-0.863282469415723	7.95765496331933e-40	0.850686953750979	1.47236857884307e-37	-0.404827329366596	1.77659787602317e-06	0.335837611884188	no
ENSACAG00000006347	blue	0.164496965098496	0.0614559666745426	-0.626796223644174	1.49695404388685e-15	0.457659760878338	4.39056655008067e-08	0.445987793917945	1.05046071095652e-07	-0.130915624606381	0.137636882349332	0.125569544801851	0.154583618092037	-0.715386718641971	1.15163716243391e-21	0.76446228422393	3.60452303455942e-26	-0.321894733618859	0.000187997369081034	0.336137417724237	no
ENSACAG00000000187	blue	0.164387196772314	0.0616318093845844	-0.559593155073875	4.48696546945173e-12	0.541687821343461	2.83225233650167e-11	0.143448345435339	0.10348280922603	-0.010102232221344	0.909179439277342	0.258194167718022	0.0030180503203814	-0.796053760035982	1.07170754504423e-29	0.768841171276374	1.26393733351052e-26	-0.253114425002127	0.00366615017148184	0.336513959226594	no
ENSACAG00000006603	blue	0.164100915923548	0.0620923525025645	-0.403775798700467	1.90055162062612e-06	0.391507876985282	4.10497558677636e-06	0.0615120303881022	0.486911122584534	-0.232280007325024	0.00783042022366484	0.289394251874027	0.000839326112886691	-0.67008546442397	2.82044469430521e-18	0.659103898562847	1.52758465027042e-17	-0.293173966633446	0.000711491075770732	0.338237149575635	no
ENSACAG00000015640	blue	0.163976928259367	0.0622926841818305	-0.530417517740889	8.55281546943988e-11	0.524562314437723	1.49476254972053e-10	0.108620189401616	0.218643675112967	-0.161995326197177	0.0655667558806392	0.35492588660383	3.42168137941299e-05	-0.841630042639355	4.70991240744577e-36	0.837391742607732	2.21403679544523e-35	-0.346843029766718	5.28495929171376e-05	0.338237149575635	no
ENSACAG00000015560	blue	0.163960469390428	0.062319317096054	-0.606318805149236	2.09751686191382e-14	0.408605196578587	1.39164614167354e-06	0.502530755445173	1.11345195702314e-09	-0.207535484034929	0.017823177831452	-0.0721736210436897	0.414486956840123	-0.480580704632615	7.17849293110823e-09	0.529524643502636	9.31929133442461e-11	-0.155809132556712	0.0766993127500162	0.338237149575635	no
ENSACAG00000001677	blue	0.163924472231155	0.0623775983319136	-0.380850250186413	7.81936932136504e-06	0.134362044631718	0.12748706486034	0.511038295509007	5.21508746438747e-10	-0.171582573710588	0.0509442693384463	0.0903304744000506	0.306747840955347	-0.451074767507282	7.2111042355873e-08	0.534481885621776	5.76842201427312e-11	-0.397254511474858	2.87286407261433e-06	0.338237149575635	no
ENSACAG00000016644	blue	-0.163816640555519	0.0625524499892128	-0.170457189042981	0.0525068200411744	0.0520884531355093	0.556154119577277	0.201278447891163	0.0216577979879867	-0.0640508347076157	0.469076513106499	0.383627616472573	6.62489561193016e-06	-0.524349721342508	1.52506687672219e-10	0.596754968156548	6.75322969971705e-14	-0.500563979870194	1.32295747200317e-09	0.338298207702235	no
ENSACAG00000010155	blue	0.163781084485932	0.0626101927530435	-0.385738691146263	5.83467967384895e-06	0.456604137671814	4.75740686877633e-08	0.057953022739365	0.512509550790281	0.124662894645359	0.157606677660586	0.057844208341893	0.513302982747797	-0.43579678967744	2.19168828368217e-07	0.383065807054381	6.85164437358109e-06	0.0104124879006426	0.906402684691163	0.338298207702235	no
ENSACAG00000000684	blue	0.163654642288988	0.0628158868240473	-0.410905164344775	1.19762577916326e-06	0.448688922594477	8.60913186721726e-08	-0.0936062100815026	0.289465503474169	-0.111732126436983	0.205654451538393	0.333005919353815	0.000108269405345337	-0.71413924630399	1.45676986242824e-21	0.668747825942058	3.47818230963674e-18	-0.268249814460513	0.00203047290678449	0.338298207702235	no
ENSACAG00000005719	blue	0.163652653446798	0.0628191266448665	-0.28481885956234	0.00102210126870591	0.154555521478734	0.0791310652751272	0.208450488963392	0.0173148824252567	-0.0369460462642874	0.67644160779239	0.157585693826294	0.073356638431869	-0.411959479600012	1.117550441231e-06	0.449962001525483	7.83372330884384e-08	-0.326416281069196	0.000150569649880879	0.338298207702235	no
ENSACAG00000000068	blue	0.163473456685649	0.0631115986981874	-0.655611926876145	2.57596489028685e-17	0.681996724561535	4.15311702078464e-19	0.122600777066517	0.164646941316279	-0.0622474767633116	0.481707812649814	0.240549601707557	0.00583702202383403	-0.875270824059826	3.32951853419881e-42	0.828874709854514	4.35883821442146e-34	-0.205550126798171	0.0189706730429933	0.339292269924443	no
ENSACAG00000008639	blue	0.163260650329522	0.0634603696067816	-0.520060808222342	2.27960667388884e-10	0.43127224269479	3.01488534276523e-07	0.166004918351114	0.0590815980204728	-0.121371968136349	0.168952019738209	0.450225603699759	7.68174253838958e-08	-0.937799015605927	1.16333204730526e-60	0.952997742607703	3.08011733389072e-68	-0.524977156578166	1.43729390614596e-10	0.340585089442539	no
ENSACAG00000024081	blue	0.163168590109535	0.0636117350831963	-0.278860490797688	0.00131461683050035	0.198627249329249	0.0234851984764466	0.183407085119007	0.0367331358645957	-0.0958505571083895	0.278006125655633	0.0125831907446305	0.887008598669856	-0.279588807972277	0.00127516430864309	0.301534976488824	0.00048969078747657	-0.133226046526171	0.130766993652556	0.340815854917636	no
ENSACAG00000010210	blue	0.163077907553229	0.0637611234319802	-0.437340589057059	1.96364275918005e-07	0.44030292790238	1.58795072007808e-07	-0.0267631572780017	0.76245849869023	-0.211715307997981	0.0156022492166221	0.168710654091317	0.0550100628308744	-0.546327462858036	1.77548437303236e-11	0.527517273297628	1.12924084219204e-10	-0.188111617204335	0.0320922502332929	0.341035260533295	no
ENSACAG00000016222	blue	0.162987337294702	0.0639106124908392	-0.601447621626243	3.82349486648585e-14	0.660699535126901	1.20033975659027e-17	-0.0542029460867144	0.540213391338618	-0.14906561014205	0.0905192434809285	0.302281652549105	0.000473364193010495	-0.857427854395106	9.58691596397471e-39	0.800678109426107	2.89472459185832e-30	-0.216211787722491	0.0134855776784138	0.34125445888572	no
ENSACAG00000004726	blue	0.162272783032129	0.0651000632045391	-0.505147346876177	8.83730223711365e-10	0.40462555793302	1.79977102430475e-06	0.176849854218078	0.0441337547979731	-0.11879078843866	0.178265864949152	0.338571082388821	8.14699438506452e-05	-0.819800384740015	8.74843959893041e-33	0.83417402672195	6.96209351822571e-35	-0.439365773880262	1.69866570069983e-07	0.345436114136202	no
ENSACAG00000029174	blue	0.16220975639347	0.0652058379654702	-0.495571617607944	2.03932369440454e-09	0.417224653674473	7.88202984526501e-07	0.143619182223132	0.10306813181756	-0.0790092737802163	0.371567164649076	0.474824959503042	1.1454934692736e-08	-0.931209514805032	5.92687931093745e-58	0.94934754821384	3.28882108423216e-66	-0.530112738805507	8.80733624934603e-11	0.345436114136202	no
ENSACAG00000009597	blue	0.16220172518139	0.065219326441851	-0.54264439643516	2.57377152081917e-11	0.53860994768454	3.84572150201878e-11	0.0524720473297339	0.553245521533333	-0.133064330917076	0.131239121911443	0.135255406755296	0.124952409075445	-0.638784272097642	2.9098627082707e-16	0.583757904436846	3.11342999542739e-13	-0.140132990359692	0.111792575965403	0.345436114136202	no
ENSACAG00000016610	blue	0.162181805206789	0.0652527919927153	-0.495336020295357	2.08104244659803e-09	0.439997822477237	1.62321589457637e-07	0.0250207105515727	0.777507286840788	-0.0865922740250689	0.327278783436853	0.426201349971277	4.28659358298457e-07	-0.87559298125344	2.85178270800174e-42	0.863323337470409	7.81744479545573e-40	-0.448323545167503	8.84490350492949e-08	0.345436114136202	no
ENSACAG00000029133	blue	0.162103694795172	0.0653841525138211	-0.326589392588376	0.000149284975865153	0.355778343016111	3.2660822386003e-05	-0.136960969284464	0.120221402768895	-0.152631629460075	0.0829831594867637	0.416433270979541	8.30985786094003e-07	-0.695458062151637	4.26093448072446e-20	0.690053901889164	1.07882972488977e-19	-0.389287846356716	4.70342740469713e-06	0.345436114136202	no
ENSACAG00000007039	blue	0.161993551688542	0.0655697494188573	-0.403389117950182	1.9481644758444e-06	0.280052824341943	0.00125059525419646	0.187404552993442	0.032756304501372	-0.134096659617248	0.128247582058128	0.533694039214349	6.22862408692022e-11	-0.897229427310551	2.83824657599304e-47	0.957411781620956	6.43089899012825e-71	-0.656198513075044	2.36063196561016e-17	0.345436114136202	no
ENSACAG00000001365	blue	0.161949725334825	0.0656437183914388	-0.452981478597744	6.25280584892151e-08	0.460895854947892	3.42727653861988e-08	0.0193552030273191	0.826983201803954	-0.0794245757904711	0.369050510548233	0.421676186456751	5.84004221110496e-07	-0.836757797032667	2.78013286667931e-35	0.811873536539156	1.05018284847232e-31	-0.379112452112108	8.66731604273012e-06	0.345436114136202	no
ENSACAG00000012742	blue	0.161942549817019	0.0656558355160697	-0.413334602840275	1.02073749224963e-06	0.310122314108172	0.000329745690099394	0.20390089450559	0.0199718993802321	-0.122133687330304	0.16627364911706	0.486764895850435	4.3027913492718e-09	-0.868383216738194	8.2686641042843e-41	0.909874507195725	9.60223796107267e-51	-0.578423556937171	5.71771455684969e-13	0.345436114136202	no
ENSACAG00000029631	blue	0.161926888841983	0.0656822881568994	-0.0340405621849949	0.70061898613474	0.0377221087247494	0.670037926484779	-0.102836105139041	0.244311660944929	-0.0751885784051263	0.39521043053337	0.559314160020386	4.62156522691822e-12	-0.58927341781903	1.64130938422285e-13	0.594133395420217	9.24249308864497e-14	-0.510346775968129	5.551067570675e-10	0.345436114136202	no
ENSACAG00000001832	blue	0.16184919261797	0.0658136517101604	-0.452174755392221	6.64235579706209e-08	0.534149942513644	5.95816568298641e-11	-0.114805056678285	0.193381135999506	-0.173056609637899	0.0489560369207628	0.323474563894866	0.000174034712239733	-0.747914350777926	1.55385631866162e-24	0.701920301982851	1.3652341813854e-20	-0.237540920726994	0.00650277539042154	0.345549139613447	no
ENSACAG00000025275	blue	0.161667893604803	0.0661210122555109	-0.463105655654273	2.88968114891348e-08	0.22431612242819	0.0102974257382671	0.460152264495985	3.62882180270013e-08	-0.169256966236122	0.0542166990887963	0.168272391423926	0.0556534080201962	-0.579247304854152	5.209178424217e-13	0.677182466053876	9.10576983840868e-19	-0.454204047305898	5.70385570636179e-08	0.34658430590597	no
ENSACAG00000005611	blue	0.161126944264842	0.0670450489891911	-0.381016861948382	7.74232565867603e-06	0.446377488396749	1.02084067370244e-07	-0.180614403555044	0.0397463254795991	-0.10432173814429	0.237527691313701	0.314853656934912	0.000263821025277493	-0.654117085017433	3.21495403583996e-17	0.590493344108312	1.42225814504831e-13	-0.192328273562615	0.0283643901208698	0.349379266421135	no
ENSACAG00000014118	blue	0.161081679703243	0.0671228427474141	-0.341879817996181	6.86196162957542e-05	0.394056888648041	3.50685624900271e-06	-0.0174357028671533	0.84391163436053	0.357185453708081	3.02368715656334e-05	0.0695670155264788	0.43158706583133	-0.415825125672137	8.65354766101373e-07	0.342144024484964	6.76798275925666e-05	0.0360619579764033	0.683764920321227	0.349379266421135	no
ENSACAG00000001180	blue	0.160991331308003	0.0672783391948483	-0.32034684720073	0.000202680677292533	0.274775859576794	0.00155725298525277	0.0183108065395516	0.836184600076269	-0.115925589422813	0.189040708924779	0.405429618038481	1.70909920141601e-06	-0.697040206671201	3.23368804062126e-20	0.703172016033736	1.09125912186813e-20	-0.443380257863579	1.2708647684699e-07	0.349379266421135	no
ENSACAG00000005948	blue	0.160913239105909	0.0674129777345626	-0.529596847901328	9.25492051346801e-11	0.28416020514901	0.00105122174388921	0.651034929764512	5.05706511968356e-17	0.0261596000940071	0.767661450389423	-0.210810520014907	0.0160614535469354	-0.308965881656672	0.000348026300401553	0.353142238875248	3.77003075392908e-05	-0.0917129342244903	0.299373479248676	0.349379266421135	no
ENSACAG00000000593	blue	0.160905570366763	0.0674262111916928	-0.463579243422458	2.78548749394356e-08	0.383923478432694	6.50835447538193e-06	0.264950065149649	0.00231634386484876	-0.112517109108081	0.202467303320131	0.330040551557166	0.000125707812831374	-0.778982762905568	1.01879060923712e-27	0.794073961881219	1.85777280172667e-29	-0.390981798703282	4.23989523275026e-06	0.349379266421135	no
ENSACAG00000004401	blue	0.160866140447696	0.0674942862611817	-0.557780688720861	5.43413296411172e-12	0.400831339485283	2.29281118745897e-06	0.334805446854386	9.8815529022294e-05	-0.179809625102854	0.0406521781498797	0.30690180029893	0.000383001151134144	-0.834865140598415	5.45476787791501e-35	0.874060042119516	5.93649814229702e-42	-0.476256487594647	1.02061814537559e-08	0.349379266421135	no
ENSACAG00000007871	blue	0.160857720230572	0.067508830858534	-0.392409642451576	3.88311506537718e-06	0.335214215685183	9.67781994970436e-05	0.122866589756258	0.163726513558918	-0.0554623974079658	0.53082720464705	0.10331788330229	0.242097105659243	-0.473530168978695	1.27097218878528e-08	0.455159454225937	5.30730131071392e-08	-0.146271189428204	0.0967968863959645	0.349379266421135	no
ENSACAG00000011026	blue	0.160837970639445	0.0675429551618602	-0.550268531213839	1.187360065174e-11	0.510319563886752	5.56470667369119e-10	0.166874454831567	0.0577470135085631	-0.0815699477950958	0.35621747625827	0.317850496080132	0.000228621353152894	-0.849732934039668	2.14382380520498e-37	0.83040699216087	2.58144879418614e-34	-0.339727646647832	7.67421822365612e-05	0.349379266421135	no
ENSACAG00000013631	blue	0.16063106833099	0.0679012947823677	-0.611967165598073	1.03210478517545e-14	0.618435600176699	4.50197523536651e-15	0.11506824538969	0.192355222451523	-0.0775853772972764	0.380275292905638	0.175430248183376	0.0458899056753028	-0.750608071981491	8.59183994792022e-25	0.703152868838885	1.0950142279313e-20	-0.173235278204812	0.0487194764496726	0.350656111807137	no
ENSACAG00000009557	blue	0.160470354042606	0.068180705118118	-0.387078053410957	5.38048466814471e-06	0.276804092258523	0.0014320939358686	0.140104827300343	0.111865329674959	-0.0887613099216754	0.315261011021898	0.53843769630294	3.91176583181881e-11	-0.896742087174134	3.78123133751971e-47	0.927068339715544	2.18713882473992e-56	-0.628292765345368	1.22486346376799e-15	0.351203879667421	no
ENSACAG00000011675	blue	0.160440473767779	0.0682327564145626	-0.491664928882729	2.84750213985001e-09	0.409394849125098	1.32189088648982e-06	0.11601609042763	0.188693272944479	-0.128139005468159	0.146252806592568	0.468322271867675	1.92234917965793e-08	-0.923859723286855	3.10264394974472e-55	0.940392225694676	8.28051995790746e-62	-0.530912629893302	8.15442458473563e-11	0.351203879667421	no
ENSACAG00000000002	blue	0.16032654944413	0.0684315083382678	-0.556848907792801	5.99371957220375e-12	0.486340147862311	4.4581924813405e-09	0.170436304395899	0.0525361875790472	-0.0527195015545621	0.551373120797669	0.328230914288305	0.00013759989088763	-0.850722903848309	1.45159518705175e-37	0.841140282798585	5.64534621816856e-36	-0.372112033135397	1.30446759235774e-05	0.351203879667421	no
ENSACAG00000005616	blue	0.160249972593308	0.068565368116951	-0.600566623770758	4.25744793985313e-14	0.598205019169963	5.67022987653842e-14	0.163001065646494	0.0638879350398798	-0.151790674136298	0.0847134487145369	0.12409545345296	0.159521099033519	-0.711655134457275	2.3176234397535e-21	0.667075147629279	4.51365587079415e-18	-0.143749546683573	0.102752573424161	0.351203879667421	no
ENSACAG00000011425	blue	0.160249772776406	0.068565717683878	-0.0841246000077498	0.34130378326313	-0.00153707123620888	0.98615256700918	0.140764013638757	0.110172105318942	-0.0563059795388938	0.52458638942851	0.370383468328702	1.44094049761708e-05	-0.425393153972351	4.5315073334017e-07	0.523921637174087	1.58789863250631e-10	-0.477403060027211	9.3013578015383e-09	0.351203879667421	no
ENSACAG00000009127	blue	0.160102007746035	0.0688246197942894	-0.196188671063296	0.0252812577134506	0.124141972942724	0.159363501445783	0.0349802809059598	0.692765038705184	-0.214839398942576	0.0141033074825061	0.156661524190051	0.0750804999126933	-0.285295221928838	0.00100150212253782	0.326136387819793	0.000152668535931729	-0.238504940256246	0.00628246024205097	0.351337526556786	no
ENSACAG00000009078	blue	0.159957180862201	0.0690791436661915	-0.500742331714846	1.30249376175433e-09	0.481686825204149	6.55538701675585e-09	0.188808803216444	0.0314486727632561	0.0591802762900003	0.503604842534137	0.172587960960431	0.0495810669444182	-0.678578101680617	7.26347941962232e-19	0.642992195247055	1.60956249727547e-16	-0.148715810808846	0.0912868724909849	0.351337526556786	no
ENSACAG00000012301	blue	0.159871594843586	0.0692299144082216	-0.393208718539221	3.6960547462786e-06	0.391342601317761	4.14691840367963e-06	-0.0750481523639906	0.396096194387526	-0.155144562344708	0.0779808367412696	0.529151180782404	9.65920082131944e-11	-0.879780188864303	3.65983600583534e-43	0.878131761049266	8.28710771935059e-43	-0.484671226023904	5.1227013263797e-09	0.351337526556786	no
ENSACAG00000013808	blue	0.15985697859659	0.0692556894830916	-0.335258284242994	9.65609150342175e-05	0.32373418955848	0.000171834509451887	-0.0742165656986353	0.401365821315256	-0.154691051624659	0.0788652131324855	0.497636598912298	1.7065342720358e-09	-0.792885956035364	2.57695068770539e-29	0.793122189103169	2.41502227970769e-29	-0.501314115577813	1.23892350501138e-09	0.351337526556786	no
ENSACAG00000003396	blue	0.159812285950121	0.0693345512197812	-0.559933151587041	4.32806305281361e-12	0.421650354839352	5.85028532738591e-07	0.323268507787529	0.000175799543143777	-0.145013561567875	0.0997321534190898	0.322523200532072	0.00018232276656124	-0.848735952919657	3.16595922371849e-37	0.888987184883673	3.02165908583417e-45	-0.473294259400324	1.29521238121516e-08	0.351337526556786	no
ENSACAG00000016955	blue	0.159802533299569	0.0693517697959647	-0.465222147848885	2.45124288655305e-08	0.532322359968278	7.11582789284478e-11	-0.0920169036292833	0.297767844643488	-0.0483329550005385	0.585012772011674	0.283270092798083	0.00109178102595475	-0.721430372478017	3.62203454784276e-22	0.67094953830703	2.4618442562707e-18	-0.176267037212668	0.0448478356651987	0.351337526556786	no
ENSACAG00000008083	blue	0.159790057655849	0.0693738009512763	-0.453121773679133	6.18733228541718e-08	0.27438173188064	0.00158269925822819	0.374612285737997	1.1284713259294e-05	-0.0458002422172991	0.60485516484728	0.165744120761898	0.0594867727221187	-0.567301039438723	1.96129827583451e-12	0.630780949071772	8.7537185609984e-16	-0.366289526688604	1.81974241825816e-05	0.351337526556786	no
ENSACAG00000005878	blue	0.159615130310014	0.069683309560094	-0.32840914038717	0.000136383783824432	0.25171690631534	0.00386514274961826	0.0317218278109588	0.72013268982035	-0.118850391841636	0.178046619941503	0.596092540520748	7.31245651978712e-14	-0.882089625738137	1.14112915478458e-43	0.910672949209563	5.57542515372613e-51	-0.652471411664723	4.09728079796859e-17	0.352337634351279	no
ENSACAG00000006763	blue	0.159517518747557	0.0698565054861938	-0.300958252951502	0.000502654722867523	0.167010184719334	0.0575409440770679	0.22829389461231	0.00899078776538816	-0.0287548797872271	0.745365183160108	0.0121722268123961	0.890675573982624	-0.282459484017338	0.00112995661755692	0.335699562775647	9.44101038544231e-05	-0.23331167451229	0.00755258648967633	0.352646404099646	no
ENSACAG00000016044	blue	0.159279755725087	0.0702798389262289	-0.425974677567599	4.35397988595225e-07	0.499224713302218	1.48682647940357e-09	-0.0625420481511937	0.479632125678605	-0.0412235394801288	0.641445174386973	0.169139208513594	0.0543869063543278	-0.570664511962939	1.35760749660872e-12	0.504760148767614	9.14582814630628e-10	-0.0585207854142328	0.508379920282495	0.353944774056541	no
ENSACAG00000014649	blue	0.159246740264828	0.0703387865772141	-0.448742632632275	8.57498475494428e-08	0.302911135959525	0.000459991516618269	0.306071749763955	0.000397959619219045	-0.0505213696915955	0.56811248827649	0.171229961718894	0.051429662333048	-0.594017809134643	9.3706413349519e-14	0.65357877434175	3.48094904778335e-17	-0.363757296774996	2.09903974875819e-05	0.353944774056541	no
ENSACAG00000013254	blue	0.159012041000241	0.0707589880427231	-0.42583692233157	4.39542449175098e-07	0.313969019112449	0.00027513375614118	0.25198796769662	0.00382580483875258	-0.0501998880543995	0.570580646795228	0.3945787416512	3.39504761052273e-06	-0.807631768744461	3.7851437137671e-31	0.835289667514346	4.69292538665265e-35	-0.492444271137371	2.66494210937961e-09	0.355490443121987	no
ENSACAG00000005986	blue	0.158938592523622	0.0708909060728615	-0.329119401151972	0.000131636095514054	0.310005102363512	0.000331557267749339	-0.0322389303719562	0.715764758495874	-0.096208425422759	0.276207504248243	0.504150325284389	9.65289371851521e-10	-0.809863331864095	1.93591213639454e-31	0.808641563727859	2.7976130409618e-31	-0.478608073328994	8.43362851277275e-09	0.3555851668248	no
ENSACAG00000005905	blue	0.158703237452945	0.0713149613711367	-0.402761564912817	2.02785454793125e-06	0.232018642170305	0.0079022281993622	0.27204126158287	0.00174176009885509	-0.129536475460576	0.1418667887915	0.205028152949047	0.0192827581989188	-0.554633177685934	7.55767766533914e-12	0.609139651732763	1.47455386037998e-14	-0.404640741548353	1.79801727092159e-06	0.357142601134116	no
ENSACAG00000005215	blue	0.158630708301436	0.0714460554515501	-0.151833869035144	0.0846238768706432	-0.010798300046752	0.902951288221726	0.151661463267461	0.0849818415747036	-0.253902628391629	0.00355802381567667	0.248199175983772	0.00440962102060122	-0.363003001585232	2.18973506565033e-05	0.442251787479367	1.37938129357114e-07	-0.425406336056147	4.52740776773979e-07	0.35723027725775	no
ENSACAG00000014813	blue	0.158531598913124	0.0716255079252616	-0.444160374664991	1.20067072015709e-07	0.123216282946312	0.162521477472518	0.666238089434426	5.13915509332737e-18	-0.251637403803118	0.00387674925679654	0.032701981206767	0.711861181167502	-0.433927288602789	2.50176439035915e-07	0.569385315971082	1.56225095368908e-12	-0.454238009701833	5.68928535440202e-08	0.357559083214203	no
ENSACAG00000014975	blue	0.158205582808017	0.0722183854890753	-0.514744718266522	3.72298609927585e-10	0.440879240800783	1.52332595282018e-07	0.118550955575983	0.179150072484336	-0.0900070808142471	0.308489914624771	0.453869422507857	5.84933776836809e-08	-0.92638976515337	3.87092015763213e-56	0.94393281604337	1.84118631106515e-63	-0.517601476138286	2.86331767189012e-10	0.35931321582539	no
ENSACAG00000014566	blue	0.158180901459895	0.0722634310576735	-0.268464883748849	0.00201300114140712	0.0526775558816479	0.551690292429512	0.324887368548859	0.000162370731502222	-0.101551493696637	0.250285112053989	0.383690256777135	6.60005795014848e-06	-0.623939425374131	2.18886573377104e-15	0.704845087836659	8.07435722131519e-21	-0.624925984002662	1.92055240121511e-15	0.35931321582539	no
ENSACAG00000015040	blue	0.158150121314726	0.0723196393060323	-0.585394396093685	2.57802260173966e-13	0.541759484831222	2.81204839001577e-11	0.339613602573608	7.71967149540279e-05	-0.0696069914616634	0.431321798214712	-0.00859713070622224	0.922664895313042	-0.562011571715192	3.46881310276154e-12	0.537254070645814	4.39617331236964e-11	-0.0370754771954899	0.675371984659818	0.35931321582539	no
ENSACAG00000016660	blue	0.157831639120635	0.0729033052684061	-0.591411582335405	1.27637744094769e-13	0.586248255431008	2.33531141235535e-13	0.0538871159315913	0.542579947642343	-0.11445309293112	0.194759294644676	0.285453831086573	0.000994728185427965	-0.830317430083462	2.66209700095753e-34	0.790867792809878	4.47104780433973e-29	-0.276380712350766	0.00145743684103361	0.361356705326042	no
ENSACAG00000014591	blue	0.157770034557976	0.0730166432819938	-0.37815729401104	9.16963155002845e-06	0.321995765160512	0.000187074196837941	0.0361955776959173	0.682656178013649	-0.119706323907504	0.174920005885001	0.516379035900479	3.20472054093446e-10	-0.863176555432027	8.33261730130913e-40	0.878999545196233	5.39754068982196e-43	-0.557735198742471	5.46023617267065e-12	0.361356705326042	no
ENSACAG00000008187	blue	0.157734407445302	0.0730822538477487	-0.589482015870173	1.60166297572617e-13	0.484944285940097	5.00781872084954e-09	0.250221814952662	0.00408871534778484	-0.134939906941933	0.125843075714503	0.365343904738367	1.91967603620432e-05	-0.913815755580958	6.23681782685543e-52	0.941917839136571	1.65409940258324e-62	-0.470295081293255	1.64480251847093e-08	0.361356705326042	no
ENSACAG00000012542	blue	0.157591526137752	0.0733458618392904	-0.454278540788293	5.6719435814214e-08	0.101436148098963	0.25082635874837	0.73370961706574	3.13603157665003e-23	-0.0871933865086876	0.323919191250991	-0.181669539383511	0.0385843724437988	-0.23660542719385	0.00672310985934524	0.353441470751541	3.70935769483309e-05	-0.22000335418305	0.0119001327141793	0.361356705326042	no
ENSACAG00000009496	blue	0.157530355375014	0.0734589531734916	-0.493750206039553	2.38399726396266e-09	0.285127934831838	0.00100869238403245	0.358227536897617	2.85517475823912e-05	-0.0816414597019972	0.355794556066737	0.227073667445201	0.0093751172029056	-0.687353900646296	1.70310033392126e-19	0.750062385122981	9.69346153777982e-25	-0.46437771775145	2.61792191805265e-08	0.361356705326042	no
ENSACAG00000017318	blue	0.157490666427824	0.07353240469482	-0.374530652705279	1.1338453424965e-05	0.341945576302084	6.83845786866425e-05	-0.0255094882846173	0.773277317432448	-0.052154861858197	0.555650049077225	0.558408634342775	5.08591969174737e-12	-0.898641020893092	1.22640425514718e-47	0.899135333017281	9.11490183148485e-48	-0.554183801299529	7.91989834276265e-12	0.361356705326042	no
ENSACAG00000000349	blue	0.157429618802412	0.0736455001374727	-0.466800481904358	2.16659445565048e-08	0.468509867884098	1.89413644586559e-08	-0.0126402221713433	0.886499902029018	-0.0218737152514059	0.804893101836738	0.24178801080843	0.00558111900512744	-0.675485503792028	1.19663435228405e-18	0.621503439295168	3.01712907057625e-15	-0.18033473525608	0.0400591797436528	0.361356705326042	no
ENSACAG00000026879	blue	0.157427123111672	0.0736501265863252	-0.138598172759142	0.115811551563907	0.0410983617993688	0.642458687759792	0.146412080742545	0.0964723483508117	-0.104036084743213	0.238821774817541	0.301044117921305	0.000500704773477582	-0.428064168793296	3.76924603478158e-07	0.480072612568961	7.48343044279165e-09	-0.390943976850664	4.24975520343546e-06	0.361356705326042	no
ENSACAG00000001729	blue	0.157317110570861	0.0738542985405493	-0.56800252392392	1.81706778430027e-12	0.467058953401638	2.12311099586425e-08	0.212566629204469	0.0151806474064487	-0.111444973657647	0.206829287682876	0.33404689045777	0.000102702631158768	-0.867295190332893	1.35083786846729e-40	0.88561901327615	1.83241727487648e-44	-0.434182354462539	2.45711847930757e-07	0.361550865952885	no
ENSACAG00000002447	blue	0.15728196542572	0.0739196206065835	-0.467034588285605	2.12717400690153e-08	0.32392992506784	0.000170192867649664	0.341846741568644	6.87381255064482e-05	0.0235915341917463	0.789912644152662	0.129496853508148	0.141989752870536	-0.579414204162445	5.11162778430966e-13	0.612339293088514	9.84503911265646e-15	-0.270776185664079	0.00183365787780943	0.361550865952885	no
ENSACAG00000017125	blue	0.157144741600683	0.0741751169119438	-0.261438335354285	0.00266015937712453	0.144614656048803	0.100677702344865	0.0906469173538011	0.305049455675409	-0.0422228324577356	0.633378092737281	0.418002178365887	7.48216686689395e-07	-0.650886154048464	5.16817267562193e-17	0.697425289058673	3.02287569784861e-20	-0.553875608766959	8.17797363634228e-12	0.362237178087055	no
ENSACAG00000004721	blue	0.156965170177418	0.074510536843579	-0.506147156293253	8.0863137235571e-10	0.372841984660695	1.25057799006589e-05	0.163985523889799	0.0622787788638184	-0.112135006638167	0.204014225862217	0.402246123642429	2.0956125652054e-06	-0.87309499845635	9.37252121658525e-42	0.885293363537571	2.17471112301575e-44	-0.522353460726735	1.84011686367603e-10	0.36264222385372	no
ENSACAG00000000356	blue	0.156941584004415	0.0745546841008354	-0.408606574548622	1.39152142460506e-06	0.299254205293098	0.00054282931948146	0.239214201102409	0.00612463240612753	-0.196387203501481	0.0251307669272574	-0.0189111733642642	0.830892424608625	-0.370433948152006	1.4367711263625e-05	0.365499139591707	1.90292396866393e-05	-0.0946481652587465	0.284106878570571	0.36264222385372	no
ENSACAG00000003678	blue	0.156915260138205	0.0746039805511468	-0.196504029316432	0.0250425697405992	0.39618739099048	3.07126133769425e-06	-0.37671351190207	9.98136560077481e-06	-0.0329308205858111	0.709934780667328	0.37425188856174	1.15237931622105e-05	-0.548683688818625	1.39676422238831e-11	0.431909717012079	2.88323399450129e-07	-0.0840362880449796	0.341812649226639	0.36264222385372	no
ENSACAG00000016908	blue	0.156685129191016	0.075036066060517	-0.548264416068745	1.45788404824949e-11	0.370010145318893	1.47213086225157e-05	0.393712577590246	3.58252665922591e-06	-0.0805911480178605	0.362037525605564	0.249758260445689	0.00416035231827817	-0.776461090997358	1.92911603726952e-27	0.825524177178554	1.34608123687762e-33	-0.447891746816238	9.13150137074949e-08	0.363877831220678	no
ENSACAG00000010360	blue	0.156656704689047	0.0750895747097678	-0.211868303884476	0.0155257387004943	0.145001298197886	0.0997611173380216	0.0467970611580895	0.597010048950549	-0.137221780886152	0.11951032846021	0.511143121812422	5.16589998310688e-10	-0.715212010343256	1.19026635381485e-21	0.738038641189396	1.28128132942598e-23	-0.553366057395019	8.62262005468186e-12	0.363877831220678	no
ENSACAG00000002580	blue	0.156574614721404	0.075244280582514	-0.38225042678632	7.1938188900542e-06	0.317598168503646	0.000231408012522333	0.0401979310183246	0.649768415931574	-0.129048534068003	0.143386723745374	0.572821343161179	1.06995552590054e-12	-0.920772719859545	3.57423620553012e-54	0.930634101899099	9.91598748716761e-58	-0.606614050363724	2.02189125183089e-14	0.363989532535165	no
ENSACAG00000024584	blue	0.156452990818608	0.0754739643312104	-0.528307628365249	1.04716114935737e-10	0.440573094851111	1.55733601861681e-07	0.174376028881469	0.0472313613996404	-0.129466052814648	0.142085396634186	0.434832057212214	2.34680652633394e-07	-0.930364396375327	1.26019472029328e-57	0.942811443273351	6.30945613839219e-63	-0.50057993121138	1.32111471364265e-09	0.363989532535165	no
ENSACAG00000002355	blue	0.156369938422585	0.0756311314338804	-0.523654386318509	1.62838356846998e-10	0.41361774972168	1.00181904512555e-06	0.184583773385958	0.0355223870240531	-0.132463636592635	0.133004289192902	0.441650442554844	1.44076958540659e-07	-0.929608377591456	2.45489519785413e-57	0.951959130093882	1.20710444674792e-67	-0.54418052458547	2.20573165050898e-11	0.363989532535165	no
ENSACAG00000012467	blue	0.156177840919522	0.0759956652529096	-0.110666390982234	0.210038928669423	0.115590058520904	0.190332888958535	-0.173261594645614	0.0486847132654415	0.011103165761832	0.900225300050739	0.326567686466846	0.000149445497659126	-0.411872873918888	1.12393126845295e-06	0.402059162409862	2.12071662178212e-06	-0.334363586049304	0.000101062749284655	0.363989532535165	no
ENSACAG00000017209	blue	0.156174547467619	0.0760019274008443	-0.380245916726203	8.10494331356329e-06	0.268344500287392	0.0020227639616868	0.129114821601168	0.143179516811501	-0.0751320010649615	0.395567160406639	0.505654897539508	8.44803594113827e-10	-0.855688504013899	1.96581220901468e-38	0.894563312711071	1.33999071389909e-46	-0.608293090021809	1.6396456010175e-14	0.363989532535165	no
ENSACAG00000004951	blue	-0.156163492928144	0.0760229494716346	0.0505428405059683	0.567947827184432	0.0216701738980357	0.806672925329988	-0.24515722497245	0.0049347981226005	0.0446967613108647	0.61359258893305	0.503584072807261	1.01479051638073e-09	-0.443853615728309	1.22781855947583e-07	0.442466638011326	1.35806072234005e-07	-0.402298205536854	2.08866969901936e-06	0.363989532535165	no
ENSACAG00000011987	blue	0.156131449986575	0.076083911016101	-0.308945916795361	0.000348349970206933	0.168799376849009	0.0548805714058005	0.173042314051909	0.0489750056348067	-0.115075925294716	0.192325345552677	0.494259560867093	2.28233884152592e-09	-0.750380526490603	9.03545058503976e-25	0.821523528468976	5.01510971177724e-33	-0.633461218600776	6.07513776055681e-16	0.363989532535165	no
ENSACAG00000013961	blue	0.156094733719775	0.0761538119804703	0.0518841109952692	0.557706544812493	-0.210764045667218	0.0160853542931872	0.143128294991269	0.104263203865148	-0.217347422691236	0.0129924110676945	0.3937207910541	3.58070368515373e-06	-0.324518511076026	0.000165343778402426	0.440922547779378	1.51857262138079e-07	-0.622486143555895	2.65164109173995e-15	0.363989532535165	no
ENSACAG00000012039	blue	0.15604542760901	0.076247763099563	-0.355602239206773	3.2976716925544e-05	0.273162956864954	0.00166379969842615	0.0926684634032346	0.294345351254156	-0.160239892103367	0.0685830050968038	0.373247354818357	1.22156472431164e-05	-0.688251262744091	1.464121737871e-19	0.704098327686239	9.23870307441775e-21	-0.467599755957418	2.03482220307387e-08	0.363989532535165	no
ENSACAG00000004782	blue	0.155823460460624	0.0766718715262797	-0.507100151604061	7.42798965022129e-10	0.250278657428584	0.00408000758300986	0.584199800954564	2.95906755573664e-13	-0.0806375513863182	0.361760283769895	-0.0726033040978412	0.411706627762327	-0.423005608251558	5.3353439269594e-07	0.520970508686753	2.09428447649931e-10	-0.251961365317481	0.00382964954983004	0.363989532535165	no
ENSACAG00000004177	blue	0.155811675279491	0.0766944422750087	-0.610800815127665	1.19625091011203e-14	0.595774814409376	7.59639607364052e-14	0.158587289919965	0.0715246261023805	-0.11566685542668	0.190036566771492	0.217595871512039	0.0128866446921164	-0.815950978291851	2.96872451188003e-32	0.784455741358533	2.47490079978212e-28	-0.22429077722018	0.0103062604317127	0.363989532535165	no
ENSACAG00000007811	blue	0.155787978670506	0.0767398417605173	-0.411691902180726	1.13737668078658e-06	0.175088447294249	0.0463213165883687	0.40897164922115	1.35885082696568e-06	-0.223565071041054	0.0105620674138881	0.119791155768394	0.174612345333184	-0.505172964248715	8.81724753988651e-10	0.558958506050529	4.79882777143118e-12	-0.343021931401117	6.46428103385303e-05	0.363989532535165	no
ENSACAG00000003029	blue	0.155742422669952	0.0768271816911003	-0.298922918246155	0.00055097494509029	0.102884787890962	0.244087248164618	0.320395808304621	0.000202200371203883	-0.127288575316511	0.148971653837723	0.485281046358387	4.86954428664381e-09	-0.752435617829195	5.72306276382797e-25	0.844727246324999	1.47636607229489e-36	-0.708973129306279	3.8052555380372e-21	0.363989532535165	no
ENSACAG00000006871	blue	0.155663938983742	0.0769778383501671	-0.44820823184111	8.92058681383233e-08	0.377096394727501	9.75972936324582e-06	0.0682119688525186	0.440633836815193	-0.153360829314891	0.0815058231469708	0.485717316117451	4.69586110755923e-09	-0.90152218057491	2.12761221647697e-48	0.903852747696905	4.95608398020733e-49	-0.526260209720215	1.27273667692575e-10	0.363989532535165	no
ENSACAG00000003898	blue	0.155636448668459	0.0770306647763712	-0.61807902590186	4.7150026713296e-15	0.493502808430654	2.43493234354771e-09	0.392006376274085	3.98088861973348e-06	-0.219275387345262	0.0121912061778	0.119138859804231	0.17698832251565	-0.699360998094362	2.15052322387102e-20	0.716891119496127	8.65941209283007e-22	-0.25059295567269	0.00403215942274452	0.363989532535165	no
ENSACAG00000011360	blue	0.155602723886244	0.0770955114653365	-0.43141542459052	2.98482519370264e-07	0.448107579995099	8.987153409887e-08	-0.0156887945252955	0.859380339778764	-0.11646554173433	0.186974709241271	0.47322059599574	1.30287194294047e-08	-0.862889098192996	9.43992297800934e-40	0.863214795157505	8.19527989265914e-40	-0.424908288669561	4.68478073709505e-07	0.363989532535165	no
ENSACAG00000015999	blue	0.15556403138633	0.0771699643277713	-0.395319147424124	3.24219593212913e-06	0.289073354222608	0.000851095349741463	0.14317214326192	0.104156014199023	-0.109858561467335	0.213406634739594	0.545607965859496	1.90973103735649e-11	-0.906605319458076	8.44609620062445e-50	0.96011261057346	1.05766101086963e-72	-0.650661793282989	5.34023954135299e-17	0.363989532535165	no
ENSACAG00000017077	blue	0.155536712196817	0.0772225673088229	-0.409601492957382	1.30419284563981e-06	0.198709173813329	0.0234268101205364	0.331097719000368	0.000119210984098982	-0.102420306879079	0.246234198855257	0.314731671766883	0.000265354931195947	-0.675612654443058	1.17246245328944e-18	0.756139248684871	2.48468913941567e-25	-0.554827790298489	7.40583513249415e-12	0.363989532535165	no
ENSACAG00000014279	blue	0.155490503235339	0.0773116081823498	-0.381412747309232	7.56212912393797e-06	0.264151388214381	0.00239079762772757	0.121044676419516	0.170112622716108	-0.185431700141379	0.0346709250693583	0.420526856005431	6.31272438216226e-07	-0.766130981019685	2.42427556603958e-26	0.800730740113793	2.85135699937592e-30	-0.524409240758031	1.51652334121004e-10	0.363989532535165	no
ENSACAG00000005930	blue	0.155340145626904	0.0776019071792279	-0.282829151727653	0.00111239837455467	0.288874219865267	0.000858474646429094	-0.0393125977322243	0.656988215398759	-0.140767646931839	0.110162828394718	0.299131311395708	0.000545837988423307	-0.544380651302632	2.16170616027295e-11	0.543452760979417	2.37326046563606e-11	-0.313781554643535	0.000277588017959379	0.364689102856825	no
ENSACAG00000003414	blue	0.155292594798745	0.0776938970927255	-0.320550270440312	0.000200692020963166	0.201647614500022	0.0214133067652277	0.184437532157497	0.0356710060440753	-0.141468578057758	0.108384513698526	0.518794860427087	2.56403602790978e-10	-0.809815806011043	1.96393579912133e-31	0.873226176908041	8.81035270408932e-42	-0.634010410120273	5.63456157203152e-16	0.364689102856825	no
ENSACAG00000012791	blue	0.155233638971926	0.0778080725014085	-0.383363429426277	6.73062450764482e-06	0.286026972804928	0.000970598163816512	0.118032258161527	0.181073402990487	-0.165059952243921	0.0605605334578589	0.526543593021412	1.23892627614837e-10	-0.883045541071143	6.99410411099925e-44	0.91480566935692	3.07450189193387e-52	-0.606134811224844	2.14602884015517e-14	0.364689102856825	no
ENSACAG00000027532	blue	0.155070484004831	0.0781247467449501	-0.519486642878813	2.40461691003902e-10	0.38444844079442	6.30632546840683e-06	0.252368410907526	0.00377119916046729	-0.150869815468789	0.0866410970487766	0.43080779956088	3.11439294465029e-07	-0.914273422783084	4.50196759483654e-52	0.959101757837958	5.0824882887679e-72	-0.571064059709394	1.29919620063552e-12	0.365628465048911	no
ENSACAG00000008189	blue	0.154935991212566	0.0783865683336537	-0.259816452192716	0.00283398914797677	0.174488223730012	0.0470870653717944	0.167029984963531	0.057510933277226	-0.0442335248740168	0.617276844346759	0.254831929495012	0.00343423005922542	-0.50527309177841	8.73928202862544e-10	0.516740248085058	3.09995266055389e-10	-0.330278079717832	0.000124219992611665	0.366308703431413	no
ENSACAG00000005214	blue	0.154724173115272	0.0788003522473452	-0.293540273996066	0.000700104107309246	0.211760564520379	0.0155795831656796	0.122822422650151	0.16387918463435	-0.0903379585967898	0.306707601087128	0.393579264262158	3.61223872042959e-06	-0.668412329242434	3.66531429907962e-18	0.705356388113083	7.36115635621877e-21	-0.489839456183997	3.32342561630165e-09	0.367696005664541	no
ENSACAG00000009015	blue	0.154545185830268	0.0791513689175976	-0.426442501823727	4.21599471280507e-07	0.330973474332758	0.000119957972621825	0.119585730777224	0.175358050096718	-0.103594303525255	0.240832824157571	0.525813876481999	1.32780250935395e-10	-0.919675002790926	8.32271368159653e-54	0.940585456977723	6.76843755835385e-62	-0.595700886370126	7.66398239978075e-14	0.368646178282093	no
ENSACAG00000018006	blue	0.154456745152039	0.0793252755565005	-0.417627452176597	7.67240702947322e-07	0.233197898711849	0.00758279237418186	0.226323036634292	0.0096186705813405	-0.138068572234441	0.117224078868999	0.370041530442087	1.46948440479331e-05	-0.750363327849871	9.06987672121454e-25	0.800369252253757	3.16256089433197e-30	-0.556826274085736	6.0079836834138e-12	0.368646178282093	no
ENSACAG00000013917	blue	0.154422819811063	0.0793920665795594	-0.252741646990076	0.0037183091756705	0.291602571962042	0.000762294534391133	-0.0824935377773473	0.350779483287071	-0.0578210090936163	0.513472224286751	0.246903418271256	0.00462687817472414	-0.468494452742282	1.89643968088491e-08	0.450492519230578	7.53072860525315e-08	-0.235638876101721	0.00695770020431581	0.368646178282093	no
ENSACAG00000013771	blue	0.15433901878692	0.0795572447841649	-0.318386099488844	0.000222809088339376	0.196861854331406	0.0247740771063579	0.234237284674808	0.00731078520773708	-0.154991026020974	0.0782793450609881	0.35041838086818	4.36677069227738e-05	-0.640182380000989	2.39259504413686e-16	0.702639422878321	1.20055261812821e-20	-0.499188715345189	1.49149023569422e-09	0.368646178282093	no
ENSACAG00000014409	blue	0.154301504038534	0.0796312786215767	-0.385103407669628	6.06257366436922e-06	0.341427540824796	7.02567511492296e-05	0.142183335923509	0.106594317551611	0.00825760525217698	0.925710164384344	0.289878927478479	0.000821832736971247	-0.660448392742973	1.24688269560977e-17	0.641155467374986	2.08664387479648e-16	-0.297876848235923	0.000577439806048006	0.368646178282093	no
ENSACAG00000025590	blue	0.154241235320549	0.0797503323658736	-0.387640244371111	5.19998589871391e-06	0.357908173170842	2.90585683404189e-05	0.122311064038993	0.165654508140217	0.114791326832676	0.193434763925591	0.214744464351955	0.0141469370097921	-0.591242939903302	1.30203326764806e-13	0.574323182898181	9.05554991866526e-13	-0.22422388851866	0.0103296081479661	0.368646178282093	no
ENSACAG00000003673	blue	0.154153608736337	0.0799236833551285	-0.617468633129578	5.10263334307156e-15	0.599645700577719	4.76213154691331e-14	0.16236995546276	0.064937257183257	-0.112978623029382	0.200610171422051	0.261475325538144	0.00265630969480834	-0.853989534286069	3.92865405053004e-38	0.83394000334381	7.5598040992713e-35	-0.282297625042882	0.00113772388979204	0.368646178282093	no
ENSACAG00000013806	blue	0.154094848738303	0.0800400972107219	-0.147078477928049	0.0949489678525921	0.0482433692488339	0.585709500199971	0.179051479821656	0.0415212979202892	0.00563833215344066	0.949235791773196	0.185553523550983	0.0345500206659335	-0.314663580407	0.000266214736703629	0.381041625414569	7.73093607983165e-06	-0.326322069334247	0.000151273116652207	0.368646178282093	no
ENSACAG00000005808	blue	0.154050024138845	0.0801289941215256	-0.363667903660216	2.10960063537231e-05	0.276428630608063	0.00145454816609263	0.235271432161734	0.0070487705186504	-0.0469155950950289	0.596080220236821	0.1131900753686	0.19976340376355	-0.478463161207658	8.53371134086178e-09	0.48199689882766	6.3902609692647e-09	-0.164069101594512	0.0621437058366384	0.368646178282093	no
ENSACAG00000009986	blue	0.153991137976767	0.0802458986282355	-0.362403491198671	2.26443480910747e-05	0.274253390841705	0.00159106669578028	0.121813266237378	0.167396448951364	-0.0922969794852552	0.29629346390839	0.563489115069708	2.96106259989607e-12	-0.888467570994517	4.00536980606671e-45	0.941721859386834	2.03925805342257e-62	-0.631065944086795	8.42166276535407e-16	0.368646178282093	no
ENSACAG00000001995	blue	0.153967248399556	0.0802933647450663	-0.412103322001914	1.10702864578621e-06	0.288586501690527	0.000869240168547758	0.283830668168914	0.00106607417959434	-0.105153851811853	0.23378592875898	0.289301705864604	0.000842704928708106	-0.680987021271799	4.90252131083118e-19	0.724562655667851	1.96495871398865e-22	-0.389755705847687	4.57082133911527e-06	0.368646178282093	no
ENSACAG00000000591	blue	0.153840006656069	0.0805465607967394	-0.409812128608495	1.2863848289381e-06	0.322637851498679	0.000181304872786525	0.129634000626185	0.141564470323341	-0.0985158680526458	0.264798923393495	0.389902680804196	4.52989986593628e-06	-0.774798197639638	2.92573590478151e-27	0.787937483596147	9.8450348393029e-29	-0.465542948304752	2.39062887760042e-08	0.368891763683071	no
ENSACAG00000003390	blue	0.15375459990125	0.0807168692981533	-0.209830690759931	0.0165719418106016	-0.0159340255245202	0.857205481078282	0.269129651037551	0.0019598554072878	-0.0644588911599515	0.466243687228853	0.258526916608594	0.00297944168040821	-0.437049342812613	2.00485294272429e-07	0.525279052271902	1.39681927772638e-10	-0.516330711098824	3.21899337659216e-10	0.368891763683071	no
ENSACAG00000010694	blue	0.153711829618546	0.0808022654921321	-0.329005038154309	0.000132390004860417	0.476565543437227	9.95429560808179e-09	-0.186394106229993	0.0337254422421865	-0.11215515880091	0.203932429148623	0.272120423066623	0.00173615121859522	-0.562425894477304	3.3184969027878e-12	0.500040661495406	1.38480489510073e-09	-0.0591121296922912	0.504097175022815	0.368891763683071	no
ENSACAG00000010036	blue	0.153686768998368	0.0808523358144905	-0.270694761276151	0.00183972086635081	0.122303343064887	0.165681422796462	0.292537337633385	0.000731686598561284	-0.108850709919308	0.217661962984818	0.466343734635158	2.24553117317707e-08	-0.707339250374586	5.13309156773616e-21	0.796591267140806	9.22053482940782e-30	-0.640305704473509	2.35152848529841e-16	0.368891763683071	no
ENSACAG00000001550	blue	0.153646258013433	0.0809333281212461	-0.549263806778473	1.3162706659733e-11	0.463594821511462	2.78212211667089e-08	0.295213147316611	0.000650198233226414	-0.104481924602086	0.236804151412224	0.301433639935907	0.000491946141558677	-0.83826184193487	1.61724618139394e-35	0.850685962507908	1.47294547255234e-37	-0.384393905472877	6.32703379306646e-06	0.368891763683071	no
ENSACAG00000002330	blue	0.153385798479188	0.0814556123024332	-0.483335746780904	5.72204574010843e-09	0.309234679254765	0.000343695540117654	0.304263815809047	0.000432425724211523	-0.118147994558886	0.180642944884934	0.36585730210164	1.86479654295049e-05	-0.82089473007255	6.14840010728479e-33	0.869737301163656	4.46140948846822e-41	-0.549613154084228	1.26998285721047e-11	0.370735022707891	no
ENSACAG00000015271	blue	0.153318388472075	0.0815912249782741	-0.417828963710353	7.56953917940259e-07	0.300908291572639	0.000503792537407139	0.136093999035223	0.12260864472128	-0.131824409408338	0.134902574244965	0.537964309151415	4.09896836027135e-11	-0.919327423388098	1.08494193790754e-53	0.954694640269904	3.08974547241664e-69	-0.628521844523172	1.18770981604023e-15	0.370815610631029	no
ENSACAG00000004758	blue	0.153116331515086	0.0819987996742817	-0.478340851897078	8.61907059509727e-09	0.272221845956064	0.00172898902202161	0.402027831514001	2.12495137187615e-06	-0.0128094159689521	0.884991036313166	0.273153094191598	0.00166447112279584	-0.737971198190928	1.29944977314248e-23	0.802257184397711	1.83679645043902e-30	-0.508011500321546	6.8469520140817e-10	0.370944938323748	no
ENSACAG00000016948	blue	0.153071242139983	0.0820899730354427	-0.569386812244988	1.56199495726637e-12	0.532031350600386	7.31916873860135e-11	0.108882210124346	0.217528057442989	-0.116170780442278	0.188100491412669	0.274791212980819	0.00155626929163081	-0.813505045360707	6.35814203753225e-32	0.785200533896877	2.03491140272016e-28	-0.279864009466692	0.00126054015618297	0.370944938323748	no
ENSACAG00000006934	blue	0.153027863078287	0.0821777647051836	-0.642972492529121	1.61406595732654e-16	0.494971490664891	2.14721525097943e-09	0.414230484882072	9.62014552525923e-07	-0.105560189124144	0.231973835248796	0.0910424840366331	0.302935092516339	-0.710463276591571	2.89094837289408e-21	0.725295436546338	1.70094363840045e-22	-0.265752034476835	0.00224370082317238	0.370944938323748	no
ENSACAG00000001476	blue	0.153011527168394	0.0822108452387961	-0.416420837603487	8.31675256752766e-07	0.349688357620922	4.54113598260701e-05	0.0603900498395189	0.494906630775951	-0.0637447480243975	0.471207600785616	0.473288007362512	1.29586078912974e-08	-0.848400389185755	3.60761066902156e-37	0.840973442029851	6.00387976524785e-36	-0.496469671127841	1.88756055520265e-09	0.370944938323748	no
ENSACAG00000014198	blue	-0.152992192385912	0.0822500123356767	-0.0691005502467419	0.434689280686401	-0.007391896718914	0.933479637667135	-0.0919588435764509	0.298074090689485	-0.0478756992579052	0.588572929802729	0.537428036380651	4.32150604467133e-11	-0.581990924469113	3.81253520220095e-13	0.608364752238777	1.62500158905719e-14	-0.579995416872989	4.78555372477226e-13	0.370944938323748	no
ENSACAG00000016975	blue	0.152914055639916	0.0824084488164189	-0.502105230562443	1.15587621663443e-09	0.391168580554628	4.19151891630558e-06	0.326991409319751	0.000146340813515126	-0.0276680267960604	0.754677991086604	0.117310454992806	0.183774996172435	-0.62509317101145	1.87837285505704e-15	0.643374340229563	1.52459737614254e-16	-0.237896401293698	0.00642074780076018	0.370944938323748	no
ENSACAG00000026971	blue	0.152895892055096	0.0824453137959619	-0.316702123286342	0.000241560320191433	0.119923732781408	0.174132326747482	0.329068416795071	0.000131971701901947	-0.169174697465332	0.0543355642322635	0.290666853262037	0.000794106231184039	-0.573074016606339	1.0404041845365e-12	0.64862083222565	7.18463478505327e-17	-0.51025593185573	5.59672622843881e-10	0.370944938323748	no
ENSACAG00000009285	blue	0.152742572374753	0.0827570195450399	-0.423839012449164	5.04044460056689e-07	0.194797147769798	0.0263578439392609	0.416519756913713	8.26204892367639e-07	-0.219332707751755	0.0121680629169921	0.265218227657113	0.00229181998322806	-0.646966453039593	9.12277672206064e-17	0.738615701778775	1.13565366952645e-23	-0.565027869058073	2.50902318544788e-12	0.371620108451078	no
ENSACAG00000022998	blue	0.152705907840381	0.082831699848714	-0.439069306122749	1.73519958709574e-07	0.356478963123869	3.14319673440658e-05	0.167148680997672	0.0573312977986546	-0.0177598284677991	0.841047881325356	0.362227960453637	2.28675564747897e-05	-0.763715981372506	4.29963259764134e-26	0.787012435258864	1.25983114406826e-28	-0.426397344912456	4.22912979497685e-07	0.371620108451078	no
ENSACAG00000011381	blue	0.152622874293408	0.0830010265818473	-0.369259845888834	1.53675076091918e-05	0.24348193171621	0.00524729885669357	0.235302000585908	0.00704115405388275	-0.100971468964239	0.253014990091658	0.351894543411267	4.03319174658122e-05	-0.667161331082285	4.45363848217004e-18	0.72753719521149	1.09075080739029e-22	-0.484472754330445	5.20778853205505e-09	0.3718493284899	no
ENSACAG00000009144	blue	0.152412754002546	0.0834307541243405	-0.611788126145085	1.05579669452886e-14	0.493719722384305	2.39021750632239e-09	0.315354178697841	0.000257612802492432	-0.0439715571178287	0.61936458003459	0.13709816298694	0.119846952152859	-0.723326766639534	2.50371247054208e-22	0.708359717428389	4.25885851169378e-21	-0.265458083353293	0.0022700841822141	0.372931244523871	no
ENSACAG00000022959	blue	0.152327227405083	0.0836061779952573	-0.59296895351115	1.06151458474762e-13	0.402508460712226	2.06086259939615e-06	0.446010924921841	1.04867985619976e-07	-0.0831453395288746	0.346973227395583	0.224489298774674	0.0102372389190423	-0.781604741583601	5.19863212217861e-28	0.835025090012264	5.15445341519407e-35	-0.424000723200438	4.98505224938207e-07	0.372931244523871	no
ENSACAG00000024701	blue	-0.152269811240801	0.0837241099738565	0.0762439500969416	0.388591414506375	-0.154687806155813	0.0788715709511798	-0.017463397661446	0.843666861778108	-0.0206547842850906	0.815566393119867	0.487224355068171	4.1405579529389e-09	-0.404215815391414	1.84771547420674e-06	0.434252455101612	2.44498215375437e-07	-0.544342551672511	2.17002158540723e-11	0.372931244523871	no
ENSACAG00000010559	blue	0.152197370152782	0.0838730928037256	-0.344053583960541	6.12369272324157e-05	0.247450675734956	0.004533978492382	0.0909309290155925	0.303530393528944	-0.150442729569298	0.0875469250047493	0.591239989802528	1.30248649667795e-13	-0.898508843589394	1.32734421730556e-47	0.946226032144464	1.36799778886167e-64	-0.678389679227109	7.48911099205417e-19	0.372931244523871	no
ENSACAG00000002832	blue	0.152111302750052	0.0840503752190568	-0.190569157621325	0.0298721867799752	0.00150439984215227	0.986446874429347	0.258462985381378	0.00298682483764632	-0.0941894153913351	0.286457930769885	0.397660314696414	2.80065679008897e-06	-0.574776909280509	8.60902591064789e-13	0.656823141419628	2.15062889963983e-17	-0.592530434083023	1.11817688784769e-13	0.372931244523871	no
ENSACAG00000001830	blue	0.152003773295917	0.0842722864064055	-0.283184377880794	0.00109576129488347	0.128931072734725	0.143754452071277	0.196886921596501	0.0247553606810952	-0.0609924530044706	0.490605160482658	0.365085246139174	1.94789767762555e-05	-0.596201736467117	7.21727344480299e-14	0.677642011780484	8.45377682600861e-19	-0.50131444093169	1.23888819796557e-09	0.372931244523871	no
ENSACAG00000012406	blue	0.151818404521549	0.0846559364193738	-0.272873000738012	0.00168364227506269	0.322504625563954	0.00018248817765319	-0.081081728667055	0.35911315718557	-0.0313872197316965	0.722963931076791	0.410142936976083	1.25888264050914e-06	-0.651190425138728	4.94342735346551e-17	0.625452486905108	1.7907488331075e-15	-0.318092245311663	0.000225980741728609	0.372931244523871	no
ENSACAG00000017218	blue	0.151818159808717	0.0846564438126131	-0.577735359684811	6.17920199177345e-13	0.548023060776358	1.49423313094501e-11	0.121035956530412	0.170143624704554	-0.0781451861653653	0.376836987839607	0.248628237789575	0.00433972140489543	-0.802425966275989	1.74920404838518e-30	0.766593261160853	2.17072880584343e-26	-0.25230233087928	0.00378063321765772	0.372931244523871	no
ENSACAG00000008206	blue	0.151803285747484	0.0846872885999875	-0.61266373664554	9.44749710053469e-15	0.339986618866338	7.57192954378077e-05	0.585719751948924	2.48278349234751e-13	-0.132144917812727	0.133948204101672	-0.0613982591950061	0.487718729343693	-0.512852585658255	4.42418241952112e-10	0.601459034172623	3.81816559023147e-14	-0.291215241339028	0.0007753180721983	0.372931244523871	no
ENSACAG00000009577	blue	0.151796495959147	0.0847013717742652	-0.0948863943113039	0.282891082168543	0.0541095850559581	0.540912426059465	-0.0200719874346248	0.820681625880401	-0.12808351871241	0.146429046940906	0.234198405434031	0.00732080202153191	-0.317487535144373	0.000232639732257046	0.330452483988683	0.000123138026816284	-0.329169725386974	0.000131305613857228	0.372931244523871	no
ENSACAG00000015337	blue	0.15177121836225	0.084753818263828	-0.60012775833262	4.49111184872097e-14	0.620303483820867	3.5302399167057e-15	0.0790796571343976	0.371139915690206	-0.0308798928087192	0.727263756447806	0.245720627734449	0.00483350461796864	-0.818377932233633	1.37872551016398e-32	0.766732726874483	2.09947055261761e-26	-0.179015782671961	0.0415626006384388	0.372931244523871	no
ENSACAG00000006982	blue	-0.151764366303429	0.0847680395308333	-0.0746462707959449	0.398637677125765	0.105331964554376	0.23299040404922	-0.1491854451092	0.0902574508868019	0.271582390973668	0.00177459834435734	0.300479194333316	0.000513662899316348	-0.389517857498803	4.63778642888693e-06	0.35868986765647	2.78327358735418e-05	-0.252467104836154	0.00375714827713232	0.372931244523871	no
ENSACAG00000001541	blue	0.151743950798175	0.0848104226810494	-0.665475364930103	5.78218432156778e-18	0.598905249365521	5.2096247711186e-14	0.264394840421733	0.00236787649436726	-0.0557481112023451	0.528709333381504	0.130620921818443	0.138532576855216	-0.749515552277007	1.09356909097208e-24	0.731976745709365	4.46551091182767e-23	-0.224763336802077	0.0101426301776691	0.372931244523871	no
ENSACAG00000000604	blue	0.151697364964557	0.0849071995794913	-0.663604455737507	7.70991061442882e-18	0.490959633663373	3.02304194614408e-09	0.487646393540458	3.99673331566862e-09	0.134948664398564	0.125818287342934	-0.045713479478009	0.605540156833465	-0.599324833124184	4.951264963955e-14	0.607141226150187	1.89339549869656e-14	-0.159876908139557	0.0692205465866726	0.372931244523871	no
ENSACAG00000012079	blue	0.151605691176604	0.0850978994304094	-0.640229026830059	2.37698036778383e-16	0.50473960386181	9.16248535767253e-10	0.464940894584722	2.5055946590279e-08	-0.0872915794360141	0.323372512184162	-0.203748515729946	0.0200666657713419	-0.409485677142366	1.31408397586761e-06	0.404965711996418	1.76086892786513e-06	0.0281115352067545	0.750873401034625	0.372931244523871	no
ENSACAG00000009625	blue	0.151579487406192	0.0851524713769633	-0.280091312563611	0.00124857687982032	0.151045183633944	0.086271322591061	0.185559502653211	0.0345440958430787	-0.0376930023391149	0.670277674240027	0.437093800444818	1.99850938600107e-07	-0.681480867579161	4.52082956906561e-19	0.734796212347238	2.50912168697263e-23	-0.555055062964787	7.23224733011142e-12	0.372931244523871	no
ENSACAG00000001714	blue	0.15145105302955	0.0854203532389126	-0.513367260408732	4.22176234590006e-10	0.396844936292487	2.94752998201901e-06	0.20131327883081	0.0216346280595818	-0.135826635537549	0.123352178414443	0.412332738870109	1.09044192857474e-06	-0.881947960801772	1.22655047280881e-43	0.914004934807873	5.45184961125052e-52	-0.517128219268601	2.99110556035356e-10	0.372931244523871	no
ENSACAG00000007276	blue	0.151444767593936	0.0854334803394386	-0.208692419245534	0.0171826060134113	0.185398684591236	0.034703752995773	0.0703216364633367	0.426595427169888	-0.080746403374882	0.361110452248437	0.194609387065555	0.026506064729885	-0.409387922755126	1.32248803185085e-06	0.414603916286358	9.38498462881419e-07	-0.197457053331033	0.0243329293124817	0.372931244523871	no
ENSACAG00000008047	blue	0.15137205299633	0.085585461602255	-0.66977954535016	2.95923132728741e-18	0.627710956974136	1.32438229270473e-15	0.160750240684566	0.0676947088002507	-0.0276996632966089	0.754406404559092	0.17472465899308	0.0467841808910827	-0.809290164212692	2.30167441338883e-31	0.774362678704872	3.2610124457853e-27	-0.212798452293605	0.0150675726667789	0.372931244523871	no
ENSACAG00000022557	blue	0.151332966582895	0.0856672455691771	-0.463630631502231	2.77440075998057e-08	0.334952825317468	9.80764171136175e-05	0.220595095975034	0.0116680330466213	-0.158658832126625	0.071395199405886	0.47171223850041	1.46961568232103e-08	-0.904616769560414	3.04915879414915e-49	0.94735457468707	3.64885517442153e-65	-0.599898419511685	4.61812659717374e-14	0.372931244523871	no
ENSACAG00000004293	blue	0.151301713740417	0.0857326835582698	-0.299632959745678	0.00053365248498475	0.0736846168346864	0.404758396626687	0.314626146292357	0.000266688524701718	-0.129838338586269	0.140932629151567	0.404537526877343	1.80997092637886e-06	-0.657119234287676	2.05755507205814e-17	0.773109093270993	4.4502911540734e-27	-0.687861017830918	1.56373027293596e-19	0.372931244523871	no
ENSACAG00000016623	blue	0.151058896723703	0.0862424608914433	-0.654564331990845	3.00911460109403e-17	0.531021610986596	8.06917223618421e-11	0.307016430846139	0.000380976679844884	-0.0386076593986398	0.662759667901721	0.0744137585533737	0.400112495856294	-0.709337766407632	3.5583613412365e-21	0.697146449256805	3.17413294801727e-20	-0.198590360394582	0.0235115302949185	0.374627946498673	no
ENSACAG00000003501	blue	0.150984369015928	0.0863994109751491	-0.179862396148066	0.0405922542266842	0.172362297529067	0.0498843820812999	-0.0511616818155534	0.563211618845349	-0.150322471277953	0.0878033445686538	0.366418366642152	1.80651195605948e-05	-0.504934907870816	9.00531340528267e-10	0.524418402909738	1.51521229876239e-10	-0.345412952801531	5.70050971285933e-05	0.374627946498673	no
ENSACAG00000008230	blue	0.150715663612314	0.0869671790530934	-0.452619435401926	6.42484431794788e-08	0.389359950965745	4.68275603386149e-06	0.145258967564902	0.099153940013512	-0.130682903581746	0.138343827221589	-0.0451453703244506	0.610033836503756	-0.37556321506255	1.06761485056972e-05	0.369727447521232	1.49617175655478e-05	-0.0475935761391083	0.590774439476195	0.374627946498673	no
ENSACAG00000012181	blue	0.150698387622239	0.0870037843917089	-0.556570614881901	6.17140402177889e-12	0.277295695742117	0.00140317133325053	0.599685079951291	4.73940884210609e-14	-0.0378426510594245	0.669045379493378	-0.0437165479078289	0.621399778394375	-0.477654032501402	9.1138446563034e-09	0.55610188254604	6.48227219266251e-12	-0.270907457506054	0.00182392136345973	0.374627946498673	no
ENSACAG00000010533	blue	0.150671604575934	0.0870605581100626	-0.243586745202844	0.00522724142907469	0.0712773182356777	0.420321811850712	0.207373549045673	0.0179144674255673	-0.204704851858712	0.0194782735449328	0.377032774191443	9.79623216892048e-06	-0.597168843900462	6.42515783813336e-14	0.668483194666611	3.62498676630432e-18	-0.59872359785702	5.3254961152663e-14	0.374627946498673	no
ENSACAG00000013087	blue	0.150665910407457	0.087072632207537	-0.240744918243576	0.00579598033627831	0.0146577101835525	0.868535981313175	0.48668204706452	4.33268815027709e-09	-0.0315241842378429	0.721804568667265	0.0836905777545158	0.343809292122139	-0.314549856096465	0.000267656516890746	0.425446358087548	4.51498275327112e-07	-0.363930981762668	2.07866267531678e-05	0.374627946498673	no
ENSACAG00000017654	blue	0.150651987556596	0.0871021602924514	-0.229441644983964	0.00864204484761935	0.101472853497837	0.250654035139791	0.22153554785069	0.0113073208812327	-0.0709440550919437	0.422503426802549	0.215433344258017	0.0138329996434623	-0.42674270889315	4.12965518654772e-07	0.459088472557933	3.9370048172824e-08	-0.355137903702252	3.38234464256927e-05	0.374627946498673	no
ENSACAG00000016592	blue	0.150619812593599	0.0871704286709856	-0.470303097559485	1.64375740691033e-08	0.423826902759103	5.04461616972555e-07	0.121378104444708	0.168930316097417	-0.109230658536637	0.216050727612166	0.386325659656007	5.63133959752612e-06	-0.823913799385411	2.29474725182726e-33	0.826849754366409	8.64148203000477e-34	-0.423349786782553	5.21161732753573e-07	0.374627946498673	no
ENSACAG00000013827	blue	0.150504400865617	0.087415658767039	-0.349282412185942	4.64089721319424e-05	0.403397368856531	1.94713680494864e-06	0.00384625862888115	0.965358203834684	-0.00573907657224991	0.948329991687739	0.0243608609587268	0.783228074449374	-0.380645804881627	7.91489749867241e-06	0.311441338215078	0.000309980877823778	0.0710227935664911	0.421987396533115	0.374627946498673	no
ENSACAG00000011599	blue	0.150487978885041	0.0874505973152703	-0.515769221216474	3.38939211330804e-10	0.444572464329494	1.16510329223116e-07	0.108599367431954	0.218732503664256	-0.0951734087612519	0.281430944771451	0.449081336224655	8.3626144759456e-08	-0.935901515192166	7.49152411389176e-60	0.941166048361	3.6778676834428e-62	-0.503006267595103	1.06781870395643e-09	0.374627946498673	no
ENSACAG00000009208	blue	0.15048218668052	0.0874629231629037	-0.591611337252602	1.24662303466064e-13	0.59595070619867	7.43791125619179e-14	0.102283709250646	0.24686806966835	-0.098237316925154	0.266158857781806	0.350652052564043	4.31229772569307e-05	-0.916191616921271	1.1255198235468e-52	0.886854862292205	9.52123117512971e-45	-0.344684635938906	5.92371213707078e-05	0.374627946498673	no
ENSACAG00000003874	blue	0.150419898842866	0.0875955596309176	-0.536232168921377	4.86061289188872e-11	0.473672746718615	1.25653382386772e-08	0.242800633487231	0.00537935725329371	-0.0971499768041549	0.271512855943692	0.318263559776536	0.000224126642032237	-0.842136937206047	3.90211966906167e-36	0.851358705935863	1.12833507741696e-37	-0.372147292872469	1.30181495154675e-05	0.374627946498673	no
ENSACAG00000010183	blue	0.150384374306106	0.0876712777815654	-0.397953168151653	2.74962008571703e-06	0.34363042671761	6.26131031266895e-05	0.0323230735008936	0.715054871566731	-0.0290291649119265	0.743020683390019	0.528047176077154	1.07355138413635e-10	-0.89407176398318	1.77583574104991e-46	0.899918565478789	5.67763208182004e-48	-0.536060268618625	4.94326206567705e-11	0.374627946498673	no
ENSACAG00000010703	blue	0.150116485430949	0.0882439463610319	-0.418617291423297	7.17958727506692e-07	0.396249081487982	3.0594468991665e-06	0.0341686507848472	0.699546565830588	-0.0542223271167653	0.540068333119081	0.196480331202341	0.0250604390952525	-0.576359978602479	7.2121939484167e-13	0.564884225681752	2.54821623555463e-12	-0.202240761619596	0.0210254516587301	0.376344769218219	no
ENSACAG00000004018	blue	0.150004569895905	0.0884840701299048	-0.682193006534403	4.0210116357006e-19	0.545548750474561	1.92120686812603e-11	0.416551008104436	8.24483791166332e-07	0.019854092485306	0.822596048877088	0.0169462431006267	0.848240023005475	-0.670740797933498	2.54416651249484e-18	0.667308652163903	4.35284277407153e-18	-0.161859521799993	0.0657961754998837	0.376344769218219	no
ENSACAG00000011870	blue	0.149866020546007	0.0887820595678118	-0.601770859920064	3.67531393727252e-14	0.455042292273455	5.35447122621987e-08	0.352618110013882	3.87855360304285e-05	-0.150141156645527	0.0881910821920034	0.241976972864047	0.00554296457660572	-0.821247307631796	5.48519053221045e-33	0.840748534441233	6.52276387081345e-36	-0.39439916289862	3.43313612941141e-06	0.376344769218219	no
ENSACAG00000011617	blue	-0.149824862580042	0.0888707351687187	-0.11025578002955	0.21174591559007	0.0941720848559133	0.286547002030208	-0.0467989299621283	0.596995384228584	-0.0502124858785828	0.570483832694434	0.307135939168771	0.000378876589633664	-0.39631179011235	3.0474816373558e-06	0.404542414825399	1.8094031378683e-06	-0.269367575049806	0.00194114573869372	0.376344769218219	no
ENSACAG00000001451	blue	0.149776001698025	0.0889760983861106	-0.520176094042281	2.25527354388337e-10	0.477603054811755	9.15163614220065e-09	0.122703269479762	0.164291586482286	-0.0475989329015563	0.590732603856414	0.348346431763123	4.87879465375164e-05	-0.84762165049468	4.87875448837893e-37	0.831876322958469	1.55437383151201e-34	-0.373480652037914	1.20515610347139e-05	0.376344769218219	no
ENSACAG00000004999	blue	0.149764494826424	0.0890009261757148	-0.0897658743662652	0.309793459886595	0.0346905581197478	0.695183042316579	-0.00839097868122707	0.92451378170454	0.0633176796528517	0.474189805703285	0.303867329486206	0.000440343404052352	-0.379589779977109	8.42613862290061e-06	0.422139028898711	5.65937922896112e-07	-0.368234202365586	1.62941712538581e-05	0.376344769218219	no
ENSACAG00000007304	blue	0.149722210780741	0.0890922076804803	-0.415252729299644	8.98935705904128e-07	0.322323212485618	0.000184111016785075	0.103873872066789	0.239558824612029	-0.117618253839336	0.182619368785038	0.558588744441061	4.99009830566121e-12	-0.935788936923558	8.3517848074509e-60	0.969728740098033	3.08026301637256e-80	-0.634272762010003	5.435230681499e-16	0.376344769218219	no
ENSACAG00000011850	blue	0.149622773980457	0.0893071625279765	-0.393156919561814	3.70791720783844e-06	0.23092482702377	0.0082091081864089	0.248196104309752	0.00441012504966433	-0.172069052817102	0.0502808290601674	0.344754879962097	5.9018337883133e-05	-0.695520560812969	4.21489629820069e-20	0.753201062335035	4.822412718685e-25	-0.540150907170641	3.30092444981759e-11	0.376344769218219	no
ENSACAG00000008829	blue	0.149610152981508	0.0893344751318076	-0.469094056817734	1.80880178460489e-08	0.306382515547646	0.000392297205090013	0.26257343292122	0.0025442935770182	-0.0603816784245613	0.494966546993841	0.390512754317782	4.36371852205511e-06	-0.815498173029475	3.42114998424567e-32	0.877561598508212	1.09641673238232e-42	-0.579599149423783	5.00559914040069e-13	0.376344769218219	no
ENSACAG00000011323	blue	0.149526991569672	0.0895146077088277	-0.473371385829019	1.28723906379147e-08	0.332936361752648	0.000108651226498221	0.426025694430917	4.33872584878433e-07	0.13077732652743	0.13805666271409	-0.139721674393702	0.112858800604623	-0.339173906265766	7.89728120754714e-05	0.34976459497005	4.52262622603762e-05	-0.011827760851581	0.893750981496876	0.376344769218219	no
ENSACAG00000010195	blue	0.149520197927131	0.0895293359048764	-0.451234121338154	7.12591588529444e-08	0.532129191030677	7.25018481513834e-11	-0.0698034122552212	0.430019770081927	0.00757669769270988	0.931820553704098	0.0986963350482534	0.263920383001625	-0.517956412400019	2.77095206265562e-10	0.455665720280573	5.10801221346828e-08	0.0413960376811774	0.640049607324716	0.376344769218219	no
ENSACAG00000016176	blue	0.14945534225082	0.0896700360875612	-0.38025412287158	8.10100041230816e-06	0.344905125188864	5.85529168082047e-05	0.00976310689771653	0.912215827632758	-0.130865292382685	0.137789544573221	0.599278707961854	4.97904605278562e-14	-0.94137804260123	2.93901801030354e-62	0.962695250240778	1.58205892825417e-74	-0.602296618385362	3.44613204665626e-14	0.376344769218219	no
ENSACAG00000002658	blue	0.149351647524703	0.0898953605262474	-0.475300429269912	1.10247332026525e-08	0.335950800904747	9.32056150578192e-05	0.256621182097377	0.00320673740596685	-0.119661462951039	0.175082865095917	0.441541927890458	1.45212184419351e-07	-0.866091933997885	2.31292941959353e-40	0.92479594932568	1.44856100152057e-55	-0.587871306215881	1.93362530496716e-13	0.376344769218219	no
ENSACAG00000010772	blue	0.14933165217556	0.089938861364321	-0.337596826667085	8.56621397886998e-05	0.189971984983282	0.0303992877834564	0.368386279154241	1.61535241019511e-05	-0.00855680918355003	0.923026489056121	-0.0178473736332675	0.840274746609705	-0.322447566042189	0.000182997168081128	0.341300021347129	7.07248974895735e-05	-0.135714694647681	0.1236645155605	0.376344769218219	no
ENSACAG00000003137	blue	0.149190031921458	0.0902474424700983	-0.465006602872307	2.49279412098159e-08	0.211838643497533	0.0155405457848348	0.596174763573823	7.24067244986043e-14	-0.195124159995348	0.026101385678429	-0.179267082353541	0.0412725685553709	-0.247581982651306	0.00451193837930064	0.346363569393211	5.42101148396254e-05	-0.194034190182308	0.0269645693922822	0.376344769218219	no
ENSACAG00000015352	blue	0.149163454051755	0.090305447598132	-0.529933567330745	8.96036107194087e-11	0.471961759621091	1.44068524844437e-08	0.148529882483577	0.0916969891186934	-0.104018166864421	0.238903110959609	0.433034157333208	2.66427687865723e-07	-0.94000026144141	1.24392231200512e-61	0.937311594108151	1.88751887754542e-60	-0.469136728424622	1.8027152978445e-08	0.376344769218219	no
ENSACAG00000009068	blue	0.149133744761232	0.0903703220121756	-0.405274041386708	1.72629757031978e-06	0.225674320691362	0.00983362901920917	0.23698489697153	0.00663294725361213	-0.168055142690914	0.0559746061117746	0.500970825226616	1.2767220384712e-09	-0.858501633483152	6.12465408494195e-39	0.936021880025659	6.66808101383111e-60	-0.697574662542045	2.94476709426138e-20	0.376344769218219	no
ENSACAG00000026916	blue	-0.149133610661467	0.090370614921859	0.0514939231109596	0.560676650236195	-0.0781528954775481	0.376789770473221	-0.0550144570021676	0.534156132163561	-0.190215010199505	0.0301838337347564	0.48391767769607	5.45303144764459e-09	-0.428931296812599	3.54926774137855e-07	0.455358084639127	5.22823965448101e-08	-0.490476040230305	3.1493702630093e-09	0.376344769218219	no
ENSACAG00000010130	blue	0.149117009985841	0.0904068810601129	-0.595839215019661	7.53799192038002e-14	0.465417494194232	2.41415979992985e-08	0.297527476091419	0.000586535987816243	-0.0658301321884744	0.456793321886439	0.250909642090756	0.00398445742042109	-0.819379568951481	1.00127512405609e-32	0.831908526260158	1.53710367886295e-34	-0.390352037103258	4.40692823008262e-06	0.376344769218219	no
ENSACAG00000012975	blue	0.149089803447611	0.0904663419805958	-0.566903092622093	2.0479882313471e-12	0.463797306645598	2.73873179034685e-08	0.286850285052275	0.000936872243016239	-0.025998420157034	0.769052661714475	0.284832984267093	0.00102148494671177	-0.831703892154445	1.65013490085916e-34	0.836391343454798	3.16979340701943e-35	-0.382897494249234	6.92099156302737e-06	0.376344769218219	no
ENSACAG00000003021	blue	0.148752443878249	0.0912062401701006	-0.520051703619197	2.28153912100978e-10	0.562953667940326	3.1361376064896e-12	0.0804026241721632	0.363165233722452	-0.0404325979845227	0.647860132691985	0.263719682038497	0.00243193700784474	-0.75706796121996	2.0109107113552e-25	0.723574800674746	2.385124424299e-22	-0.191574281032181	0.0290025362622604	0.377904400221683	no
ENSACAG00000017007	blue	0.148752054937483	0.0912070959625909	-0.381801083525799	7.38922412573416e-06	0.325228802584651	0.000159663093685894	0.12647766045746	0.151599518044945	-0.109150824167362	0.216388572291722	0.395613330569937	3.18329352436503e-06	-0.740052554162804	8.39796113860142e-24	0.770147214113761	9.20526919194419e-27	-0.464728679378858	2.54736792834023e-08	0.377904400221683	no
ENSACAG00000005847	blue	0.148719302305332	0.0912791849867796	-0.36521347841442	1.93385810170761e-05	0.326154107615334	0.000152534854515343	0.0136667367064822	0.877351917812826	-0.156462034843103	0.0754568654732795	0.407740156298521	1.47207096816546e-06	-0.73682480318778	1.64973953012267e-23	0.733111220644189	3.5442073608555e-23	-0.439757658783604	1.65149991926274e-07	0.377904400221683	no
ENSACAG00000007815	blue	0.148699909558783	0.0913218900376721	-0.432657187602496	2.73585104460109e-07	0.190050479894967	0.0303295558065783	0.377733689984506	9.40109186185181e-06	-0.160693365867256	0.0677932378067487	-0.0639301583773861	0.469916076222661	-0.33960153687159	7.72449507258322e-05	0.405523785044277	1.69876860247876e-06	-0.187356055674623	0.0328022747897476	0.377904400221683	no
ENSACAG00000024312	blue	0.148434049212516	0.0919089467616837	-0.48628419782593	4.47906063454655e-09	0.318136772993984	0.00022549746469059	0.357957152469791	2.89802948584959e-05	-0.124014829418509	0.159794511034211	0.382985007990332	6.88485232818891e-06	-0.828718751221056	4.59621386647389e-34	0.910001914453271	8.80737523514384e-51	-0.583096082029379	3.35932591013066e-13	0.37926804319027	no
ENSACAG00000013034	blue	0.148292968224041	0.0922216879422514	-0.541000434472122	3.03331377739446e-11	0.539620093684629	3.47957654278576e-11	0.0887568316387732	0.315285524426484	-0.0868839446983867	0.325645866026255	0.364266194675159	2.03985993225462e-05	-0.856621717445813	1.33884181059201e-38	0.842494321310952	3.41598813170565e-36	-0.350646192737881	4.31365593225011e-05	0.37926804319027	no
ENSACAG00000029470	blue	0.148241672930248	0.092335605914793	-0.43522042630977	2.28314092399471e-07	0.196666347060874	0.0249204682821698	0.442115514970429	1.39306962241672e-07	-0.0311764400566273	0.724749343734805	0.191785420997149	0.0288226173900387	-0.592113384048068	1.17478317149249e-13	0.656672457900736	2.19955765686302e-17	-0.461083004265256	3.37826675513687e-08	0.37926804319027	no
ENSACAG00000012302	blue	0.148234882457663	0.0923506947467457	-0.527060818270746	1.17943931290316e-10	0.343150436027954	6.42091100177402e-05	0.308100335960157	0.000362316695301731	-0.126649049166245	0.151041225362689	0.354618528634937	3.47947024405626e-05	-0.841292541459529	5.33653635312343e-36	0.89419562890961	1.6544020611247e-46	-0.538396445558386	3.92774411523506e-11	0.37926804319027	no
ENSACAG00000000988	blue	0.148226019896574	0.092370390825629	-0.603573088983474	2.94597500319419e-14	0.615507885348599	6.56921228820686e-15	0.0426977192207757	0.629559403543654	0.041271882413158	0.641053937632575	0.299638580359018	0.000533517385356277	-0.868618897130164	7.4303642684905e-41	0.822418495005578	3.74751948366405e-33	-0.263176491132529	0.00248460944512437	0.37926804319027	no
ENSACAG00000002848	blue	0.147966464245218	0.0929487050132898	-0.595671933536876	7.69061042056944e-14	0.545170112624705	1.99617893270783e-11	0.181156258456959	0.0391460021598607	-0.0666102977167226	0.451464393361643	0.254051993052994	0.00353785998153712	-0.825516786315964	1.3493975486316e-33	0.810073360364464	1.81669179103201e-31	-0.284961515686264	0.00101589216401715	0.37926804319027	no
ENSACAG00000007324	blue	0.14794604046596	0.0929943327082978	-0.473645572996568	1.2592734128748e-08	0.487786268909898	3.95013494890949e-09	0.055452150868314	0.530903236706124	0.0381759651643856	0.666303844891865	0.29887219013321	0.000552232125536468	-0.748664875389011	1.31838737948144e-24	0.732649681270716	3.89410002044746e-23	-0.252943512776715	0.00368998199966718	0.37926804319027	no
ENSACAG00000004885	blue	0.147917079281256	0.0930590638284128	-0.434503738392189	2.40194666056773e-07	0.309978640253156	0.000331967526840171	0.183650196636918	0.0364801794962259	-0.115878991658882	0.189219780755017	0.510262002559507	5.59366380975236e-10	-0.909766172265405	1.03332552526336e-50	0.951276220363182	2.91509122585367e-67	-0.603526051262152	2.96308439103175e-14	0.37926804319027	no
ENSACAG00000013059	blue	0.147905313148599	0.0930853725082427	-0.25160266718451	0.00388183024145028	-0.0757464219792551	0.39170342971853	0.724875727072829	1.84759139432754e-22	-0.108940974424741	0.217278410303155	-0.0611294798968054	0.489629497699044	-0.154218033941765	0.0797962020496971	0.337409015963941	8.64930939144869e-05	-0.373735849983833	1.1874452612371e-05	0.37926804319027	no
ENSACAG00000000255	blue	0.14787114321635	0.0931618087772008	-0.651770477767297	4.54106132977845e-17	0.503402621746718	1.03116377730026e-09	0.449743287764985	7.96200345913444e-08	-0.0293145369488898	0.740583914088182	0.0676119820802481	0.444673623146159	-0.707389125252146	5.08655874019354e-21	0.717072760177847	8.36533422011951e-22	-0.248795307471165	0.00431277327032046	0.37926804319027	no
ENSACAG00000015883	blue	0.147831711574966	0.0932500770549867	-0.451288142771958	7.09725601172938e-08	0.363833824928163	2.09003826112057e-05	0.104828752464706	0.235242857412392	-0.141102975873204	0.109309252197739	0.532576704612075	6.94258559041331e-11	-0.94819367923262	1.34019470041538e-65	0.972548335950159	6.44985123408102e-83	-0.601192806916457	3.94438440230546e-14	0.37926804319027	no
ENSACAG00000002801	blue	0.147783146406504	0.0933588819846811	-0.576649359871924	6.98181142196658e-13	0.424379921658208	4.85742769476212e-07	0.397370600556052	2.85202931542248e-06	-0.104156633437958	0.238275059876573	0.144971971000161	0.0998304098975285	-0.685982052241765	2.14371483604573e-19	0.713479368796911	1.64879275083416e-21	-0.320533410374915	0.000200856153171051	0.37926804319027	no
ENSACAG00000011422	blue	0.14772849788235	0.0934814363440773	-0.550534536163092	1.15533083966571e-11	0.488188204311142	3.81912300013254e-09	0.140088972004812	0.111906304939972	-0.125605807110085	0.154463619809596	0.437223831897988	1.98006533330894e-07	-0.952781402067892	4.10416518567606e-68	0.958464565409661	1.33974456996618e-71	-0.483733943187643	5.53662662510841e-09	0.37926804319027	no
ENSACAG00000005695	blue	0.147681442072374	0.093587065506433	-0.389397344812735	4.67206963738458e-06	0.299919902864958	0.00052679548676644	0.111784651293932	0.205440074594277	-0.106735840523246	0.226786498271977	0.514995378240913	3.63855570992918e-10	-0.876239769479008	2.0869106876322e-42	0.910829892417386	5.00737816224373e-51	-0.592641244371271	1.10358757431258e-13	0.37926804319027	no
ENSACAG00000009348	blue	0.147680743048465	0.0935886353626681	-0.188666311513665	0.0315793108869905	0.125573489242038	0.154570561862467	0.011845473733276	0.893592801190596	-0.17538794341483	0.0459431194595605	0.568712028581837	1.68166592625733e-12	-0.730457492672649	6.07383545754089e-23	0.785253815013982	2.00655434695277e-28	-0.60784619440237	1.73390430428713e-14	0.37926804319027	no
ENSACAG00000017808	blue	0.147642083771145	0.0936754882291862	-0.30777500636892	0.000367826749398904	-0.0504316479695575	0.568800814165537	0.709262217486895	3.60819449995099e-21	-0.0735932481363281	0.40534281338335	-0.0295110401086115	0.738907481506572	-0.243790073928265	0.00518852691138964	0.402114348900616	2.11327697011958e-06	-0.42826291989421	3.71770589522608e-07	0.37926804319027	no
ENSACAG00000003907	blue	0.147577396780815	0.0938209584638527	-0.242873551720525	0.00536508291944275	0.173031431593755	0.0489894495795787	0.17156029278912	0.0509748278282878	0.171304927713212	0.0513261479024399	0.129461703183351	0.142098907253152	-0.369157391141071	1.54577931193322e-05	0.386665850357812	5.51657682399932e-06	-0.250216619637693	0.00408951205480923	0.37926804319027	no
ENSACAG00000000095	blue	0.14757688480516	0.0938221105252878	-0.497445317539359	1.73501653862066e-09	0.393717355716194	3.58146604969022e-06	0.184726139259711	0.0353782081944653	-0.139833276602972	0.112568722389324	0.217152759383786	0.0130758099827558	-0.688016677817102	1.52322984502604e-19	0.684474141596342	2.75659811714555e-19	-0.298896577389057	0.000551627413891235	0.37926804319027	no
ENSACAG00000011640	blue	0.14749231895257	0.0940125568132142	-0.160546531305543	0.0680481506540836	0.109125573398833	0.216495507183293	-0.0476890550965412	0.590028963266991	-0.140365134617143	0.111194281459074	0.364925549086506	1.96551631378657e-05	-0.503969263480872	9.80858928616664e-10	0.501345589209066	1.23551250512979e-09	-0.392881894269708	3.77150710796168e-06	0.37955005285951	no
ENSACAG00000015856	blue	0.147415849887979	0.0941850323737911	-0.538332744982318	3.95254225583759e-11	0.500481664896889	1.33250622187923e-09	0.136885133871688	0.120428772818405	-0.0792247689888822	0.370259992766121	0.3154670362104	0.000256231806108607	-0.823274501416764	2.8317150203389e-33	0.821079118985605	5.79230830293321e-33	-0.342707306671007	6.57162554148726e-05	0.379700301866592	no
ENSACAG00000012929	blue	0.147363771962863	0.0943026372872309	-0.491177310208646	2.96778315768441e-09	0.456514361559301	4.78992464421179e-08	0.130201776508692	0.139814126244063	0.00121013361654142	0.989097733514583	0.0312532467634888	0.724098579381182	-0.477463611816929	9.2557804898818e-09	0.449540625225974	8.08266147323654e-08	-0.0634268345045068	0.473426607281685	0.379700301866592	no
ENSACAG00000008335	blue	0.147296070588505	0.0944556977203657	-0.481536783880651	6.63675446934455e-09	0.377943575027395	9.28572828996796e-06	0.226933887572119	0.00942005459146202	-0.0262209359649299	0.767132228882635	0.119130674109591	0.177018289244833	-0.55431818637183	7.8098514180315e-12	0.555332118103922	7.02595983499082e-12	-0.212112412101389	0.0154043400727841	0.379700301866592	no
ENSACAG00000010272	blue	0.147262044671357	0.09453269836615	-0.432854866452293	2.69809256435508e-07	0.270355301098639	0.00186519422429144	0.30117677615961	0.000497705870283453	-0.0625105380516564	0.479853929923851	0.112130580652325	0.204032193897171	-0.496815779741921	1.83202432875464e-09	0.548516256936092	1.42086837940909e-11	-0.295930147660652	0.000629826841229401	0.379700301866592	no
ENSACAG00000012034	blue	0.147140416155866	0.0948083502404101	-0.340217582085954	7.48177997013434e-05	0.286752894437435	0.000940805002146172	0.0625962109026757	0.479250995266842	-0.0250741197470811	0.77704475440349	0.444018456416063	1.21315822034954e-07	-0.742941377049143	4.55007109682727e-24	0.751080106274584	7.73848057128824e-25	-0.483537856392195	5.62720029450046e-09	0.379811041484359	no
ENSACAG00000016411	blue	0.147094828694089	0.0949118308740595	-0.559144516122626	4.70531218550333e-12	0.472076049317349	1.42761733875468e-08	0.35008794469917	4.4449028492091e-05	-0.0432869511905861	0.624834813910363	-0.184845055992363	0.0352581556603767	-0.357859527541903	2.91365051031354e-05	0.337783307092584	8.48444511411316e-05	0.0727574304822971	0.410712000523144	0.379811041484359	no
ENSACAG00000012139	blue	0.14709010048919	0.0949225687143739	-0.485913313478463	4.61978622565145e-09	0.351889934853309	4.0341949467166e-05	0.221051216302085	0.0114918463772825	-0.169266006219608	0.0542036508517685	0.469043117071566	1.81609342045845e-08	-0.919669538874774	8.35755012277779e-54	0.963491423631865	4.07860309430164e-75	-0.605761234417083	2.24790372966423e-14	0.379811041484359	no
ENSACAG00000009016	blue	0.14698797172563	0.0951547398603182	-0.586257044937709	2.33293216694367e-13	0.464267229869077	2.64051847964678e-08	0.288766476890963	0.000862491662585052	-0.0889568232974696	0.314192008412987	0.288792836297943	0.000861507308016364	-0.855208267900178	2.39292013098245e-38	0.867468259730859	1.24974538237153e-40	-0.403495374715078	1.93496922474932e-06	0.380256234892885	no
ENSACAG00000007651	blue	0.146776356715422	0.095637238581155	-0.460040092155609	3.66019431716971e-08	0.37649570342657	1.01095575899168e-05	0.102336633129613	0.246622346558191	-0.0830756260453512	0.347379080528658	0.492401900957115	2.67457081622689e-09	-0.920868560764079	3.31804328234989e-54	0.934644872412832	2.49308512033344e-59	-0.556040805591401	6.52387896463959e-12	0.381699384946361	no
ENSACAG00000005665	blue	0.14665957521168	0.0959043372352596	-0.534112021460085	5.98022197204191e-11	0.466865844897711	2.15551823434442e-08	0.205683313496176	0.0188917439063624	-0.160295346023493	0.0684860276706341	0.337238162840307	8.72555518840949e-05	-0.842841867109341	3.00043809950746e-36	0.84870455394293	3.20492560566998e-37	-0.387008594044085	5.40319250114297e-06	0.382280279600623	no
ENSACAG00000027734	blue	0.146536789680528	0.0961858040923305	-0.515806394607013	3.37784696874339e-10	0.425305976839675	4.55870821449173e-07	0.298766195916422	0.000554867476831188	-0.0165737569820604	0.851537031131255	-0.154144869552689	0.0799409885966797	-0.346375241723515	5.41766074500144e-05	0.307388385047356	0.0003744755237418	0.099094098913384	0.26199103021574	0.382916903633392	no
ENSACAG00000008247	blue	0.146460131137212	0.0963618629367706	-0.439649582715947	1.664381074547e-07	0.266107872412142	0.00221213450164744	0.283409446934949	0.00108533815407488	-0.132392185548606	0.133215454234742	0.434109161417946	2.46985153918809e-07	-0.82909340229377	4.046117918468e-34	0.90400265472265	4.50698952294436e-49	-0.609379815394321	1.43073905021491e-14	0.383132817871231	no
ENSACAG00000011499	blue	-0.146250254599542	0.0968451825632978	-0.116015968059844	0.188693742403552	0.329944982973386	0.000126311101021309	-0.418228265936992	7.36956812881526e-07	0.0693543401674721	0.432999882037696	0.297588850419167	0.000584928574603055	-0.41179463602983	1.12972535251466e-06	0.307202995173722	0.000377702919107214	-0.0106971177184977	0.903856271970108	0.38428765970011	no
ENSACAG00000029337	blue	0.146189737422796	0.0969849013990385	-0.319289991456505	0.000213310109369768	0.131782125602142	0.135028868500888	0.320372493080152	0.000202428960511386	-0.0344851538999165	0.696899189525667	0.34311168932677	6.43395918547528e-05	-0.640809854115387	2.19067180257346e-16	0.714756097540185	1.29713389021879e-21	-0.546065706584314	1.82323191594359e-11	0.38428765970011	no
ENSACAG00000011448	blue	0.146175027172543	0.0970188876953536	-0.550074672907123	1.21124183032478e-11	0.387868948350576	5.12820967967125e-06	0.345429466042991	5.69554148272044e-05	-0.0593424800784985	0.502433993672863	0.330175577335708	0.000124860019932247	-0.847654035236763	4.81805856509746e-37	0.89558651144476	7.42288200060569e-47	-0.503558523217817	1.01708074140579e-09	0.38428765970011	no
ENSACAG00000003973	blue	0.146082642932539	0.0972325457697212	-0.435120871951348	2.29930192669083e-07	0.362004732539032	2.31544067999048e-05	0.0977657967721329	0.268471710878902	-0.150634674232133	0.087138890156503	0.478503987110044	8.50540028848788e-09	-0.86599350298712	2.41639590790394e-40	0.904531998656195	3.21865393095431e-49	-0.556923971652193	5.9466475060908e-12	0.384649504963237	no
ENSACAG00000004052	blue	0.145974886124799	0.0974822256305011	-0.592947546785446	1.06421467471529e-13	0.563117895280867	3.08140079463211e-12	0.100312473237294	0.256141335137057	0.0149263177195102	0.866149117656001	0.338595241603734	8.13684644845343e-05	-0.904201022005255	3.97369430962507e-49	0.865670971782753	2.78829737433478e-40	-0.32574449719485	0.000155653033538562	0.38515276332654	no
ENSACAG00000002319	blue	0.145883157490468	0.0976951659087905	0.0801782483728925	0.364510228352468	-0.119908692742243	0.17418673284735	-0.00106718077527034	0.990385550338861	-0.0279940228213506	0.751880890105783	0.420857118147147	6.17329324496482e-07	-0.323342045463942	0.000175167807370489	0.397786179777146	2.77861269745941e-06	-0.466234135694088	2.26487879021939e-08	0.385509782663922	no
ENSACAG00000007884	blue	0.145728047886591	0.0980560753062899	-0.482092939225103	6.33993176809961e-09	0.367314840115025	1.71693045410816e-05	0.20083195898871	0.021956703015032	-0.14331777189012	0.103800637152588	0.467721258061927	2.01547658360578e-08	-0.916562192499014	8.57792968734381e-53	0.954165012323101	6.39248702658311e-69	-0.580785141372708	4.37466101115869e-13	0.385614017420632	no
ENSACAG00000000409	blue	0.145666658153704	0.0981992074808239	-0.582781360009192	3.48277155479234e-13	0.290214989537996	0.00080990018720758	0.642407318181446	1.74860284433882e-16	-0.050232950061091	0.570326582230826	-0.205189888784122	0.0191855865841861	-0.32170346783801	0.000189756651583787	0.405461315930099	1.70561513866366e-06	-0.139529685623233	0.113359182687832	0.385614017420632	no
ENSACAG00000001179	blue	0.145538915448093	0.0984975723775552	-0.405069688495199	1.74913777446828e-06	0.30574440092277	0.000404005722426489	0.097832887193275	0.268141795926405	-0.10327634620203	0.242287484695861	0.55791276618732	5.35902678924349e-12	-0.923157596905296	5.45815186327715e-55	0.95524711782447	1.43384385693632e-69	-0.637237397874385	3.6092264154406e-16	0.385614017420632	no
ENSACAG00000001583	blue	0.145524603563322	0.0985310447431882	-0.47069882049126	1.59295028257332e-08	0.330250535823427	0.000124391676417762	0.197974997161765	0.0239545331992856	-0.109118472657191	0.216525584999735	0.363941514672292	2.07743293780888e-05	-0.791437995963953	3.82882443895059e-29	0.828174475821351	5.52825900829099e-34	-0.529167615682383	9.6439938130353e-11	0.385614017420632	no
ENSACAG00000013805	blue	0.145496179781516	0.0985975483613162	-0.353348067452695	3.72819735105696e-05	0.243563933637202	0.00523160088291605	0.100285068904595	0.256271915952251	-0.0657732223142844	0.45718340742305	0.512724904635342	4.47582976043091e-10	-0.837842947061027	1.88169158311306e-35	0.8745507285859	4.69961644773289e-42	-0.609070749088519	1.48736320214404e-14	0.385614017420632	no
ENSACAG00000017811	blue	0.145465674309477	0.0986689619445339	-0.486085440750475	4.55395484089006e-09	0.350259986859743	4.40406116409009e-05	0.236213644679135	0.00681733857596359	-0.0564229275387271	0.523724149593045	0.422389839335385	5.56371654878912e-07	-0.878138471668695	8.25978018046492e-43	0.905297233026767	1.97146515977247e-49	-0.548644245295134	1.40240678590218e-11	0.385614017420632	no
ENSACAG00000002928	blue	0.145451772451845	0.0987015198514341	-0.567284701306259	1.96478633993247e-12	0.519488185390105	2.40427236716071e-10	0.19680130086962	0.024819339206394	0.122806008738586	0.16393594910836	0.0502115510155134	0.570491016838202	-0.600891317169565	4.0922177771484e-14	0.564664617636843	2.60928536081822e-12	-0.059661388083112	0.500136148659863	0.385614017420632	no
ENSACAG00000001538	blue	0.145413609393819	0.0987909406371787	-0.546735361615226	1.70348108429709e-11	0.449081906469968	8.36226120703633e-08	0.270424505641906	0.00185997522465957	-0.119667101664386	0.175062388672369	0.319026925074232	0.000216035158178743	-0.847448682793491	5.21586258431736e-37	0.867061300858427	1.50031010290537e-40	-0.409322088003592	1.32817667784553e-06	0.385614017420632	no
ENSACAG00000025725	blue	0.145398365612821	0.0988266765675532	-0.607625255789445	1.78242941056824e-14	0.396890809696428	2.93907663322184e-06	0.542697965022484	2.55999214716483e-11	-0.0958944699234316	0.277784999751471	-0.00651793617660174	0.941329525159897	-0.578718153097987	5.53054856338898e-13	0.640096007332061	2.42177178101507e-16	-0.260941195490964	0.00271238946624559	0.385614017420632	no
ENSACAG00000006070	blue	0.145346773847579	0.0989476985877425	-0.596081883991625	7.32181054539767e-14	0.505055773805678	8.90935070798227e-10	0.302689369164868	0.000464662445364241	-0.103183276144516	0.242714435020872	0.204258252137004	0.0197511669689653	-0.783813551399925	2.92811870720751e-28	0.79231517130504	3.01339118487513e-29	-0.283210597795787	0.00109454233800207	0.385614017420632	no
ENSACAG00000006582	blue	0.145124931661675	0.0994694202137544	-0.385693668463198	5.85056003084974e-06	0.196653671988561	0.0249299845716121	0.334321441912856	0.000101279558190212	-0.182356733172774	0.0378430562176987	0.466958431916411	2.13992162431118e-08	-0.817069350481399	2.08780835415886e-32	0.912679754786044	1.38983235404317e-51	-0.693753298017687	5.72443531785845e-20	0.386701891676874	no
ENSACAG00000024792	blue	0.144958188790394	0.0998629867828555	-0.525422121996912	1.37802469421306e-10	0.230405001475017	0.00835860980570706	0.645717875206792	1.09140532949537e-16	-0.0765475410552712	0.386699797849115	0.101660187132334	0.249775818030993	-0.589151101706459	1.66499828228525e-13	0.689812943340245	1.12392323702622e-19	-0.452399131246415	6.53173785003726e-08	0.386701891676874	no
ENSACAG00000001939	blue	0.144950836852275	0.0998803679192242	-0.421363833960958	5.96505424938172e-07	0.322378164854658	0.000183618027920166	0.170745275352573	0.052103101378275	-0.188164907352778	0.0320426670619241	0.437923082410976	1.88363636501565e-07	-0.833710110610098	8.19588202674893e-35	0.863173508005217	8.34365879625024e-40	-0.528027045996664	1.07561758635059e-10	0.386701891676874	no
ENSACAG00000000303	blue	0.144885601683816	0.100034698557328	-0.403383395077792	1.94887757621367e-06	0.239107795585354	0.00614808294526875	0.277504742377964	0.00139103453417388	-0.0959734164166008	0.277387757150512	0.299433445991786	0.000538468542209785	-0.663428220852506	7.92088862857423e-18	0.737020853504898	1.58389726863686e-23	-0.49900524640332	1.51547946799526e-09	0.386701891676874	no
ENSACAG00000004831	blue	0.14484743349144	0.100125082370844	-0.508066361043662	6.8134102420704e-10	0.304669395132242	0.000424462527634092	0.346983912978394	5.2455939990497e-05	-0.161548514152804	0.0663240365393336	0.38903943214686	4.77530754711681e-06	-0.849466934565769	2.37948643448224e-37	0.918811694302723	1.60435117266468e-53	-0.609324472903103	1.44072197016002e-14	0.386701891676874	no
ENSACAG00000013075	blue	0.144800746826785	0.10023572574476	-0.588770984190894	1.74075308950156e-13	0.509655684743961	5.90764118023403e-10	0.283276068107801	0.00109150404897406	-0.0784206134176568	0.375152311235699	-0.00693029490410063	0.937624983115315	-0.581303396989055	4.12383949476293e-13	0.545067136952453	2.01705324361012e-11	-0.0789502136453453	0.371925910658934	0.386701891676874	no
ENSACAG00000006865	blue	0.144769224537935	0.100310485315081	-0.305134458644642	0.000415498054917038	0.0677542623507994	0.443713748127137	0.340072699525968	7.53821254114149e-05	-0.181568542905901	0.0386943443962566	0.508944931826079	6.29735207666415e-10	-0.774571054598337	3.09615079067918e-27	0.895573445690048	7.47937094275227e-47	-0.776575794064302	1.8742372101827e-27	0.386701891676874	no
ENSACAG00000006816	blue	0.144736842602932	0.100387329390546	-0.30514213033423	0.000415351652847962	0.0677721773869259	0.443592969659784	0.340019494382536	7.55903590853946e-05	-0.181450403980187	0.0388233161074771	0.508945339694825	6.2971214892179e-10	-0.774606211318561	3.06915242370399e-27	0.895572665880741	7.48275572180708e-47	-0.776571869844945	1.87608920550533e-27	0.386701891676874	no
ENSACAG00000004798	blue	0.144708224650645	0.10045527992584	-0.483993679415782	5.41880824210642e-09	0.306576697272377	0.000388796913701438	0.312601783446944	0.000293504605670793	-0.128609340685642	0.144765336634342	0.397750541394191	2.78483767303649e-06	-0.841214979185375	5.49171726114058e-36	0.913297593938347	9.00093899686631e-52	-0.589179714054987	1.65942738373474e-13	0.386701891676874	no
ENSACAG00000000974	blue	0.144707744012857	0.100456421462641	-0.497021346845004	1.79978745561265e-09	0.482721257649603	6.0199429435255e-09	0.024559158688081	0.781507632667513	-0.024320578415304	0.783577696307182	0.435126985933081	2.2983062834902e-07	-0.897303419367887	2.71694104484303e-47	0.875334430200372	3.22935311703061e-42	-0.409149069863745	1.3432378957159e-06	0.386701891676874	no
ENSACAG00000006537	blue	0.144620723581127	0.100663267432142	-0.334380867217636	0.000100973972186927	0.184704281486951	0.0354003121961685	0.16504111671492	0.0605903177155238	-0.153738715003163	0.0807485770164423	0.572353981448976	1.12677469665694e-12	-0.862036098118409	1.36471538086403e-39	0.937500436305576	1.5655218860808e-60	-0.718901991664164	5.89814914397504e-22	0.387024420628468	no
ENSACAG00000013849	blue	0.144200488604704	0.1016668832029	-0.193323207999105	0.0275406476409951	0.119791219075153	0.174612115887104	0.0564174029110007	0.523764865663402	-0.108384558951747	0.21965039318649	0.248998858067245	0.00428014348468166	-0.407039261702124	1.54045356879756e-06	0.441367589485277	1.47053943603919e-07	-0.339077034881656	7.93692093233596e-05	0.389943028446347	no
ENSACAG00000001508	blue	0.144199038333827	0.10167036035803	-0.265655433055381	0.00225234042138543	-0.0394912214152361	0.655528980348568	0.504991224906021	8.96047667116443e-10	-0.159267961595395	0.0703008922252648	0.347365438215653	5.14036315540628e-05	-0.569077579353959	1.61577479346789e-12	0.731991636308915	4.45202183304665e-23	-0.707644147909904	4.85499142818929e-21	0.389943028446347	no
ENSACAG00000005349	blue	0.144016749829528	0.102108159006717	-0.0636832955574736	0.471636090661984	-0.0850095351956486	0.33623114798191	0.157501206413125	0.0735128927740575	-0.113945365299594	0.19675988964229	0.378692579188606	8.88483846432293e-06	-0.43689579722068	2.0269102276529e-07	0.508387038466839	6.62049457580641e-10	-0.555253943994041	7.08358192728771e-12	0.390843738770549	no
ENSACAG00000010215	blue	0.143974250372117	0.102210441931928	-0.165339064183116	0.0601205827804309	0.0521581143640013	0.555625366835841	0.0726712948376653	0.411267687635137	-0.0434278463565193	0.623707329986589	0.448499464976194	8.73062471706666e-08	-0.582816759111764	3.46867002365112e-13	0.632200543387899	7.21711576532866e-16	-0.57020850092345	1.42738599888581e-12	0.390843738770549	no
ENSACAG00000012966	blue	0.143908132647578	0.102369726817393	-0.540105524984669	3.31584490103364e-11	0.541257806951747	2.95646628239237e-11	0.0459547108157716	0.603636485715811	-0.101399704266689	0.250997535191201	0.426569341556325	4.17930773925288e-07	-0.928513335629099	6.36528097346765e-57	0.910950880622562	4.60866624464111e-51	-0.39483184422582	3.34204409574614e-06	0.390843738770549	no
ENSACAG00000028344	blue	0.143840823526377	0.102532082335603	-0.481030956823332	6.91827718055679e-09	0.198535481546171	0.0235507504068073	0.590365514373345	1.4438083144447e-13	-0.171815315613938	0.0506259670766398	0.0217877690047778	0.8056445189593	-0.473601416688817	1.26373737888495e-08	0.602457153027046	3.37896464664668e-14	-0.394670185192915	3.37580670296311e-06	0.390843738770549	no
ENSACAG00000000650	blue	0.143732793574706	0.102793083189265	-0.292841154339511	0.000721984002891407	0.250490167177179	0.00404775206111071	0.0846164881530552	0.338478229572716	-0.173646083438919	0.0481791584398735	0.371894926144431	1.32091348131801e-05	-0.618914138271837	4.23074018384088e-15	0.642620664309366	1.69658063338082e-16	-0.40225453842195	2.0944893370409e-06	0.390843738770549	no
ENSACAG00000004810	blue	0.143718746111424	0.102827060257463	-0.430744237366213	3.12825255422447e-07	0.270560346724326	0.00184976942247077	0.349547644725849	4.57548641129133e-05	-0.179726450849497	0.0407467767278076	0.344349808556188	6.02904517567034e-05	-0.743710288518258	3.85989942976573e-24	0.818464554229026	1.34121191701064e-32	-0.516460717133415	3.18073451154248e-10	0.390843738770549	no
ENSACAG00000007378	blue	0.143685169537075	0.102908308803179	-0.34371329373125	6.23413488772593e-05	0.299879891900478	0.000527746724540692	0.0522847051585917	0.554665120398251	-0.12778702535001	0.147373509290191	0.572145018656894	1.15311556066657e-12	-0.895457527107238	7.99939199296444e-47	0.907944789549616	3.49966048970044e-50	-0.575243183523015	8.17242124424955e-13	0.390843738770549	no
ENSACAG00000012678	blue	-0.143654482508718	0.102982609350346	0.0588220235564034	0.506195883068027	-0.241686454045123	0.00560172152028157	0.134833512554339	0.126144530167128	-0.112383093740423	0.203008893181469	0.573622139960773	9.78993654906049e-13	-0.484556979015687	5.17151575194981e-09	0.600038479565316	4.54014847772969e-14	-0.778001034723858	1.30756644397396e-27	0.390843738770549	no
ENSACAG00000007286	blue	0.14363752915635	0.103023675497865	-0.0585791856252156	0.507956125733524	-0.0618867999721359	0.484255871498371	0.111895809710175	0.204986917760132	-0.0794132047378369	0.369119277234527	0.421994012916822	5.71540314098592e-07	-0.466355518488177	2.24346042045526e-08	0.538448305214908	3.90766668919271e-11	-0.538293955589124	3.96771674091601e-11	0.390843738770549	no
ENSACAG00000014051	blue	0.143583711484925	0.103154123447496	-0.581231093229204	4.15797591789903e-13	0.33907572531706	7.93745807662589e-05	0.537568808046624	4.26198469804195e-11	-0.0720682955324689	0.415170152208866	0.171738150271135	0.0507313169150279	-0.708063306749221	4.4965741085099e-21	0.79023829295518	5.30290021516616e-29	-0.449569880712709	8.06513639033149e-08	0.3908671304125	no
ENSACAG00000016067	blue	0.14349269491839	0.10337503261888	-0.247914064406961	0.00445662526471338	0.132113197785104	0.134042425325607	0.173688243556773	0.0481239892693315	-0.121104526439237	0.169899949696229	0.461747031489994	3.20973722518201e-08	-0.672271648719619	1.99762331371187e-18	0.7328813441301	3.71445058498195e-23	-0.58326588274479	3.29449796154733e-13	0.390965338067294	no
ENSACAG00000011225	blue	0.143470619661376	0.103428668130998	-0.475245852458714	1.10733141876328e-08	0.494023776280359	2.32886764885396e-09	0.100764489655713	0.253994079023526	0.0499078575101473	0.57282706232819	0.00783698604415112	0.929484266322051	-0.470026554828728	1.68018210952295e-08	0.393056418617206	3.73103583012974e-06	0.0484009617120656	0.584484123087699	0.390965338067294	no
ENSACAG00000014404	blue	0.143293112154764	0.103860747162931	-0.341933654126347	6.84271357611012e-05	0.328041211779671	0.000138905390863864	-0.102777481202397	0.244582089525628	-0.0812730792259095	0.357976498482385	0.551815038641614	1.01248905077026e-11	-0.857776991117118	8.29050783327713e-39	0.849449370968686	2.39591203814404e-37	-0.510248625266261	5.60041424389884e-10	0.392127310717188	no
ENSACAG00000004931	blue	0.14312407430176	0.104273526154724	-0.457451694077987	4.46065755013467e-08	0.474859467789594	1.14231770271265e-08	0.0053575729587616	0.951760455726912	-0.0188452724098973	0.831472969525393	0.230630111047175	0.00829357544191608	-0.665248046099946	5.98855985698742e-18	0.595526843374954	7.82540942082896e-14	-0.148241002495687	0.0923370955730062	0.393213716734541	no
ENSACAG00000017176	blue	0.143003648595242	0.104568382244609	-0.3424270226962	6.66865535919859e-05	0.0220414664909334	0.803426987575412	0.624218134663554	2.10957567696635e-15	-0.0937298738136447	0.288826024068917	0.20932504940048	0.0168408453130584	-0.5082668130926	6.69219556102488e-10	0.660336154913431	1.26824763503804e-17	-0.583892956504767	3.06544321100309e-13	0.393413147966409	no
ENSACAG00000011401	blue	0.143000298087105	0.104576595135109	-0.399734805687378	2.45763046977639e-06	0.24197723373389	0.00554291206403899	0.183758526749896	0.0363679358634772	-0.171299966215692	0.0513329934997084	0.453457731080975	6.03320308813772e-08	-0.81447335669382	4.70946001108341e-32	0.857876873964691	7.95241150468852e-39	-0.613512978229272	8.47937677114596e-15	0.393413147966409	no
ENSACAG00000005359	blue	0.142817650043434	0.105025075242913	-0.404905568845448	1.76768864732892e-06	0.321324604810929	0.000193286700430839	0.157689787495468	0.0731644927661828	-0.109731855201083	0.21393832613688	0.421111981066597	6.06770461978495e-07	-0.814030328169708	5.4039126150152e-32	0.828755147836167	4.53970714833058e-34	-0.477929339299224	8.91232714014968e-09	0.394628269580599	no
ENSACAG00000002246	blue	-0.142734358873701	0.105230091371925	-0.0952251975557303	0.28116801728284	-0.0103258111209299	0.907178320104911	0.183121359211645	0.0370323181333592	-0.0732342589625627	0.407643817531761	0.296100217414704	0.000625081714931354	-0.383067599838897	6.8509092690473e-06	0.467837981286357	1.99705810506307e-08	-0.460737293756161	3.46933235128418e-08	0.394890422429904	no
ENSACAG00000001349	blue	0.142687339007436	0.105345966428836	-0.173385228782892	0.048521671847662	0.111684759587098	0.205847914102	0.0352974779423397	0.690121280792769	-0.0873611046703736	0.322985797121734	0.483887049942813	5.46688162870212e-09	-0.635193064807655	4.78882114185601e-16	0.710960540327123	2.63661986272471e-21	-0.575766503893742	7.70796242354378e-13	0.394890422429904	no
ENSACAG00000009451	blue	0.142481504522458	0.105854400005163	-0.639389125589153	2.67394008199435e-16	0.624580041329098	2.0107767267861e-15	0.1449761328869	0.0998205741299472	-0.0420540470743157	0.634737675689775	0.266250635333034	0.00219958348357742	-0.879718155555273	3.77496395255025e-43	0.846835990904788	6.604242444387e-37	-0.257004259819701	0.00315983197696638	0.395778675161294	no
ENSACAG00000011763	blue	0.142477902541689	0.1058633143824	-0.410347573791983	1.24215067051411e-06	0.392121867986772	3.95265150250333e-06	0.134657126964002	0.126645519557808	-0.00996556193872503	0.910402973439524	0.046913384802605	0.596097552706642	-0.442464802494855	1.35824152753278e-07	0.410606667056415	1.22126924425474e-06	-0.0565312554873927	0.522926105408642	0.395778675161294	no
ENSACAG00000006625	blue	0.142438665162357	0.105960459295965	-0.33880659007808	8.04857281071016e-05	0.24085868621549	0.00577219305302283	0.239994174460535	0.00595515197663212	-0.153351285084658	0.0815250223294049	0.0585590046957581	0.508102552567441	-0.371753705917283	1.33171564251505e-05	0.41097390275604	1.19224310341953e-06	-0.189728056533881	0.030616854068962	0.395778675161294	no
ENSACAG00000017546	blue	0.142351614931801	0.10617622992979	-0.312643654975778	0.000292925541886382	0.271887625734649	0.00175269276982125	0.0182565507381783	0.836663224693404	-0.0822613755508884	0.352141509820566	0.436355705102856	2.1063518468115e-07	-0.703692174302679	9.93925065748584e-21	0.709404196156603	3.51509939846034e-21	-0.446573625078895	1.00623650625602e-07	0.396062130964088	no
ENSACAG00000008011	blue	0.142228742807706	0.106481377748936	-0.385440110523412	5.94076082548434e-06	0.328811461745132	0.000133675277136684	0.027765193900039	0.753843946395758	-0.120547236014157	0.171887878734186	0.583846196862348	3.08197608075207e-13	-0.935385373247629	1.2311498744955e-59	0.946646971454063	8.38444053818777e-65	-0.599376229577735	4.92048634602134e-14	0.396062130964088	no
ENSACAG00000026707	blue	0.142221356992065	0.106499741981366	-0.261028664536814	0.00270313327337879	0.472085368563116	1.42655680553867e-08	-0.473571051411735	1.26681595686271e-08	-0.0294531019232527	0.73940164399688	0.451169936651278	7.16011163837476e-08	-0.678470565075955	7.39142648581885e-19	0.562779400373603	3.19525072043586e-12	-0.146463742036969	0.096353564202255	0.396062130964088	no
ENSACAG00000016297	blue	0.142205135723597	0.106540083559815	-0.430556608065909	3.16950878616638e-07	0.368734393552475	1.58358655154507e-05	0.0732016630107199	0.407853127332307	-0.14139454802632	0.108571266421459	0.468312863825232	1.92377462756929e-08	-0.840828446966744	6.33354583907398e-36	0.856744252549542	1.27273618068471e-38	-0.516690996963359	3.11404065035645e-10	0.396062130964088	no
ENSACAG00000006197	blue	-0.142011881917744	0.107021618544102	0.102924705686739	0.243903345955658	-0.135117905077924	0.12533998199764	-0.127143997104836	0.149437641806476	0.0425224595768271	0.63096758034228	0.426385851716371	4.23247911800096e-07	-0.308248168759164	0.000359838164460847	0.339828279580609	7.6343178773309e-05	-0.42032315634638	6.40021285408628e-07	0.396530473719496	no
ENSACAG00000004701	blue	0.142004600920079	0.10703979403031	-0.364224020416276	2.04470408326261e-05	0.287625284213169	0.000906109118278737	0.0983255814159599	0.265727422205561	-0.173836737661589	0.0479300929236065	0.346214340724328	5.46402140643977e-05	-0.690885843671903	9.36308287417264e-20	0.697228412277727	3.12892116369489e-20	-0.384666702159643	6.22408628550935e-06	0.396530473719496	no
ENSACAG00000010721	blue	-0.141937919567986	0.107206362504969	-0.1367016951213	0.120931525662268	0.0308594024147744	0.727437601313244	0.0804308646587063	0.362996167151797	-0.0677075884857485	0.444028498217995	0.204175567300681	0.0198020516105125	-0.344161307003553	6.08911413677897e-05	0.343569991601991	6.28119925207824e-05	-0.292928774347021	0.000719207823100303	0.396530473719496	no
ENSACAG00000002654	blue	0.141908289670123	0.107280442388984	-0.440494250877406	1.56621166435755e-07	0.207346666848734	0.0179296611666318	0.495694679766308	2.01785354493047e-09	-0.0828822620579406	0.348506354821828	-0.104665378542654	0.235977408495762	-0.311840309836544	0.000304222027828331	0.376281944653159	1.02368756042156e-05	-0.184546350602053	0.0355603684878968	0.396530473719496	no
ENSACAG00000007448	blue	0.141901876730467	0.107296481124099	-0.652463849811293	4.10183490358818e-17	0.475003181079455	1.12918257887205e-08	0.35384403170736	3.62917756904637e-05	-0.0521051605474409	0.556027282450498	0.242637336883732	0.00541144687189735	-0.859042380879872	4.88063108316331e-39	0.888320636658377	4.33654222069289e-45	-0.42719889737668	4.00167510385556e-07	0.396530473719496	no
ENSACAG00000011285	blue	0.141655932645829	0.107913003771936	-0.237826324775932	0.00643684486096411	0.189790582214336	0.0305609601770268	-0.0248219272334525	0.779229466756757	-0.0778045079753666	0.378927145513056	0.538434416374968	3.9130339934938e-11	-0.746561477604642	2.08652257482513e-24	0.77731212114902	1.55663766781253e-27	-0.570934048433544	1.31793035682014e-12	0.398063654997253	no
ENSACAG00000016492	blue	0.141634069668179	0.107967942854385	-0.269345279074032	0.00194289212398039	0.161162603337083	0.0669838153299397	0.123214014238275	0.162529274028282	-0.141446976375486	0.108438981459749	0.6070642461739	1.91165137777571e-14	-0.833921961297226	7.60792063819324e-35	0.900230312719363	4.69748821599513e-48	-0.706829309580346	5.63337243363788e-21	0.398063654997253	no
ENSACAG00000003504	blue	0.141585109676588	0.108091052899095	-0.455614020685346	5.12803018373013e-08	0.128716251736388	0.144428825919609	0.651105049466385	5.00550920701786e-17	-0.133687176921338	0.129427873287632	0.168206923530157	0.0557500409091485	-0.584550219634004	2.84196455129244e-13	0.730555580091679	5.95477432543137e-23	-0.568679797954907	1.68759890917556e-12	0.398063654997253	no
ENSACAG00000008913	blue	0.141444768955333	0.10844454858484	-0.160638764061102	0.0678879387303693	-0.0351889481088107	0.691025431254692	0.277168801749082	0.00141058550634545	0.0167529260535141	0.849950817711757	0.11993507355704	0.174091310723077	-0.268318137387426	0.00202490765423467	0.333108385245548	0.000107709219619967	-0.351663217534871	4.08383712852373e-05	0.398801926999523	no
ENSACAG00000016406	blue	0.141339635994029	0.108709953353496	-0.153738538771027	0.0807489288480551	-0.0567761024806239	0.521124611585053	0.432670401635246	2.7333113956144e-07	-0.0880543731321554	0.319145990001475	0.0823126881862371	0.351840189432349	-0.247082291871541	0.00459632780050444	0.35900428899639	2.73535074294151e-05	-0.370333853269018	1.44504955196049e-05	0.398801926999523	no
ENSACAG00000005207	blue	0.141224519898053	0.109001142351696	-0.509372303336568	6.06015031239371e-10	0.418397279840932	7.28644949967081e-07	0.184235929093232	0.0358767460970333	-0.126146564345505	0.152682448423265	0.467438592434429	2.06075771896375e-08	-0.936578007874831	3.88211469907145e-60	0.961704061033776	8.21281653773623e-74	-0.542713717963078	2.55595363406933e-11	0.398801926999523	no
ENSACAG00000014369	blue	0.141199673551998	0.109064071710136	-0.390061114004966	4.48617665034825e-06	0.291191468190808	0.000776124026429525	0.15898252539992	0.0708119759662228	-0.188996324974388	0.0312774489382213	0.543408266121799	2.38389275485237e-11	-0.899960274956596	5.53568809432054e-48	0.950534100677252	7.49149236268828e-67	-0.645777534711865	1.08211649293081e-16	0.398801926999523	no
ENSACAG00000001397	blue	0.141160295862339	0.109163863351776	-0.414457537462501	9.47650454008684e-07	0.352262904528058	3.95375849934567e-05	0.119468695017639	0.175783945297	-0.107228135228002	0.224638811546298	0.398050413786174	2.73286865478226e-06	-0.793997308886765	1.89753699196882e-29	0.796710553308106	8.91729948298866e-30	-0.438493167224864	1.80835534516988e-07	0.398801926999523	no
ENSACAG00000013411	blue	0.14111813172563	0.109270795547076	-0.437819544883788	1.89762607962507e-07	0.54328041191651	2.41470123804665e-11	-0.0784183826829202	0.375165937233938	0.0179771615157953	0.839128835552217	0.308163477954271	0.000361256147501265	-0.742986849243427	4.50609431461731e-24	0.663720555765508	7.57392693441352e-18	-0.136395736672691	0.121773678613647	0.398801926999523	no
ENSACAG00000017275	blue	0.141108747253256	0.109294606578795	-0.419711792890547	6.66977840333178e-07	0.294055983211882	0.000684356378121286	0.177109318004091	0.0438189184018099	-0.116228856152829	0.187878292718235	0.534703431509893	5.645046798313e-11	-0.916353961035414	9.99399429999057e-53	0.969605742808907	3.97752303904561e-80	-0.660295385857199	1.27609621351456e-17	0.398801926999523	no
ENSACAG00000001527	blue	0.141077979386836	0.109372701699709	-0.428009039514496	3.78366242821007e-07	0.298325597441836	0.000565946686318027	0.219960953914987	0.011916917681839	-0.0744128069839195	0.400118538287377	0.347501122383676	5.10341822862391e-05	-0.738091733697547	1.2671537748058e-23	0.785122988251495	2.07688520944022e-28	-0.490655794497993	3.10183145058312e-09	0.398801926999523	no
ENSACAG00000014282	blue	0.141054325223412	0.10943277042944	-0.472815098613972	1.34582047934381e-08	0.448624599799298	8.65019743122794e-08	0.0220269303010262	0.803554004173264	-0.139100390535829	0.114484306152952	0.481663597259697	6.5679205152227e-09	-0.926359704124041	3.96956475374172e-56	0.916405052708664	9.62662038649083e-53	-0.485970023075158	4.5979967864504e-09	0.398801926999523	no
ENSACAG00000014727	blue	0.140948516354951	0.109701783057922	-0.257015247062936	0.00315849582314946	0.164522338003347	0.0614153791665984	0.0874027399701898	0.322754354894349	-0.0974513582169419	0.270021622952735	0.491468325513076	2.89542302123661e-09	-0.727211527646581	1.16379601924574e-22	0.759967624681929	1.03240280079385e-25	-0.539230027282476	3.61678083660032e-11	0.398881437116338	no
ENSACAG00000002721	blue	0.140918134180404	0.109779123268012	-0.495338272876416	2.08063970518373e-09	0.391571084746932	4.08904148989234e-06	0.278991742103613	0.00130742582104414	-0.0756667301369935	0.392203283465449	0.373262020637921	1.22052705063885e-05	-0.852281238131959	7.81231779707478e-38	0.882142621477983	1.1106991380356e-43	-0.475321927577669	1.10056529479161e-08	0.398881437116338	no
ENSACAG00000005065	blue	0.140896162927269	0.109835079345866	-0.185065557231438	0.035036457498651	0.302623090388867	0.000466066895879866	-0.366187448203162	1.83028947518167e-05	-0.0240764901684991	0.785697118023004	0.544271297708328	2.18565621935249e-11	-0.693577253681385	5.90097183873993e-20	0.641860746571561	1.88906866701175e-16	-0.367827108272793	1.66763668633706e-05	0.398881437116338	no
ENSACAG00000000539	blue	0.140800548918147	0.110078847184082	-0.608943593556944	1.51128660329403e-14	0.551790676963369	1.01503974761085e-11	0.191792115924326	0.0288169280043815	-0.110145240290778	0.212207138100907	0.294095150377982	0.00068317376241336	-0.862111010587119	1.32137781668137e-39	0.872938292807701	1.00903915404351e-41	-0.357832689533193	2.91795871570544e-05	0.399094276258342	no
ENSACAG00000010796	blue	0.140773657735793	0.110147482286881	-0.407780646779704	1.46820996962219e-06	0.308228556247272	0.000360166079523525	0.156004560438748	0.0763257048907396	-0.114608093463483	0.194151495607026	0.534071118484289	6.00410111093426e-11	-0.901168515143699	2.64564160967721e-48	0.945785298299821	2.27440901932553e-64	-0.619046304014861	4.15867397994304e-15	0.399094276258342	no
ENSACAG00000012439	blue	0.140642362285216	0.11048307119929	-0.51184501084906	4.84789285089607e-10	0.382043582724006	7.28315436899345e-06	0.282487354868717	0.00112862405323984	-0.000747624568390852	0.993264415473245	0.164622638888912	0.0612551485520959	-0.663491112672714	7.84496019073499e-18	0.664573773006241	6.64386637826888e-18	-0.286681281170533	0.000943706474321522	0.399849549967511	no
ENSACAG00000016661	blue	0.140459815016792	0.110950984356435	-0.441332247263558	1.47430020211411e-07	0.266070870101068	0.00221539813031281	0.28151270368722	0.00117608692092302	-0.115514339878767	0.190625379714526	0.361833836923458	2.33762925359942e-05	-0.773276446751172	4.26983570408119e-27	0.825640602154526	1.29488357385962e-33	-0.551029310459306	1.09796577022682e-11	0.401058471079103	no
ENSACAG00000006479	blue	0.140337936354246	0.11126424882618	-0.277840879564289	0.00137171957610348	-0.0244633406844725	0.782338823462497	0.599796281113804	4.67581064773708e-14	-0.0341856622534903	0.699404181993706	0.178125749787946	0.0426035635302957	-0.424885660354118	4.69205323215537e-07	0.57450417314975	8.87480371123508e-13	-0.527088885529231	1.17629142573521e-10	0.401058471079103	no
ENSACAG00000010443	blue	0.140254556424897	0.11147895720035	-0.50013849448376	1.3730349468872e-09	0.316663196864352	0.000242010582400999	0.306597236016465	0.000388428376772237	-0.169760520022484	0.0534938092055253	0.414439813609018	9.48764341015926e-07	-0.874465402647734	4.89482699765642e-42	0.941435875416542	2.76420210175176e-62	-0.614225537851834	7.742105414917e-15	0.401058471079103	no
ENSACAG00000002701	blue	0.140228110302455	0.111547125018946	-0.62268192932407	2.58415422518853e-15	0.629183017866386	1.0865213662067e-15	0.151037155388753	0.0862882230757364	0.0142024870422162	0.872583817001749	0.199993765300404	0.0225274240701452	-0.796726295648113	8.87801844804635e-30	0.759067917679334	1.27094177918881e-25	-0.169000575430398	0.0545878512718636	0.401058471079103	no
ENSACAG00000007677	blue	0.140223351641027	0.111559394447239	-0.391727188704804	4.04993968642695e-06	0.279017777751939	0.00130600364810783	0.154437685056745	0.07936279484447	-0.165198686745541	0.0603415245050946	0.531016563756708	8.0731014312003e-11	-0.893399328118009	2.60458607129562e-46	0.932999592273062	1.16117871281013e-58	-0.634031362317256	5.61838440315918e-16	0.401058471079103	no
ENSACAG00000012846	blue	0.140208851884612	0.111596786180293	-0.278621025397248	0.00132782968254319	0.227228698487145	0.00932549789699786	0.00220117115894809	0.980170742597887	-0.147653717103595	0.0936493457858766	0.650845491214673	5.198951778508e-17	-0.901701809285693	1.90409036865208e-48	0.92870319685993	5.40192007983712e-57	-0.683362538395354	3.3148091287221e-19	0.401058471079103	no
ENSACAG00000023049	blue	-0.14016506279001	0.111709768097073	0.00350580569559632	0.968422875186117	0.078369571826444	0.375464164261341	-0.33043538896983	0.000123243691182443	-0.0586044822626468	0.507772611750458	0.560171693932346	4.2198447891633e-12	-0.536181468660905	4.88484953263005e-11	0.517984894011558	2.76366615995453e-10	-0.424688262578456	4.75595268312186e-07	0.401058471079103	no
ENSACAG00000017667	blue	0.140081287928139	0.11192616731376	-0.43179645551576	2.90621685856368e-07	0.458346459369756	4.16664970614254e-08	-0.0868707733605274	0.325719492647146	-0.15991123798666	0.0691600447572621	0.479125132907281	8.08563274280386e-09	-0.863627342205578	6.84790241478722e-40	0.836001116662695	3.64365712888677e-35	-0.426699622647076	4.14194234232952e-07	0.401377190651967	no
ENSACAG00000013009	blue	0.139737556879624	0.112817483102527	-0.518331773427296	2.67640087675344e-10	0.437153109131742	1.99007660390049e-07	0.201475515932988	0.0215269868838224	-0.150221309119249	0.0880195098610144	0.263828999449392	0.0024214595281414	-0.75241060783084	5.75511087707039e-25	0.767480353698893	1.75481190620773e-26	-0.373408335755284	1.21022000184959e-05	0.402201296985379	no
ENSACAG00000013515	blue	0.139726608718162	0.112845962941658	-0.277463722562696	0.00139340848575244	0.223055796287442	0.0107449001293863	-0.00926775139786809	0.916653301721769	-0.155987279763537	0.0763586818732345	0.447873313951123	9.1439314291943e-08	-0.698116541234632	2.67761450615105e-20	0.704882880435402	8.01940857501812e-21	-0.48333278823274	5.72344546540438e-09	0.402201296985379	no
ENSACAG00000017093	blue	0.139704286433526	0.112904048036637	-0.612749143782474	9.34547001902765e-15	0.601472690580525	3.81179798977703e-14	0.187065638765187	0.0330787027612057	-0.0205086869317756	0.816847975493685	0.178961992840125	0.0416249020799385	-0.769870645954209	9.8462146969116e-27	0.742957828789487	4.53411213135461e-24	-0.17613744147062	0.0450079211809945	0.402201296985379	no
ENSACAG00000016751	blue	0.139687903155183	0.112946693983897	-0.417151554474344	7.92065159003111e-07	0.374368078733217	1.14461980635191e-05	0.142749994370706	0.105191581640257	-0.0854319383313567	0.333826836088075	0.259427721173912	0.00287714636454313	-0.670550803182906	2.62142594663769e-18	0.668179123314885	3.80113850701971e-18	-0.278383638850118	0.00134104723312832	0.402201296985379	no
ENSACAG00000022366	blue	0.139649041138738	0.113047902633044	-0.335060223291778	9.75410619200629e-05	0.331658331371135	0.000115894034085595	-0.0938966874554164	0.287964903109716	-0.116931614393271	0.185204685678375	0.553416820984996	8.57729372861047e-12	-0.857177249226006	1.0638152388407e-38	0.853342226308188	5.10282506306659e-38	-0.519301675947223	2.4462792835675e-10	0.402201296985379	no
ENSACAG00000004104	blue	0.139549507559979	0.113307440776732	-0.401233901081839	2.23497781378365e-06	0.401583367946016	2.18589716112709e-06	-0.0530779645919535	0.548666226390078	-0.0363125246995127	0.681686336589282	0.414654746794855	9.35340120171439e-07	-0.788558050801703	8.3382075662635e-29	0.760510464866977	9.1030875903496e-26	-0.35486200201577	3.43361817031883e-05	0.402201296985379	no
ENSACAG00000008601	blue	0.139545431805093	0.113318078363694	-0.390975679360117	4.24148904527262e-06	0.331195228219501	0.00011862777340485	0.0415461047543356	0.638836537931565	-0.0940424937446487	0.287213628669997	0.537055675687082	4.48284813146366e-11	-0.886230752081799	1.32645721125778e-44	0.893189449941143	2.93377677298507e-46	-0.546936863709085	1.66896211626332e-11	0.402201296985379	no
ENSACAG00000014726	blue	0.139473871994958	0.113504973818725	-0.350180210985064	4.42295550392772e-05	0.227673701785712	0.00918435380851306	0.184898532253526	0.0352042807352244	-0.147381949025737	0.0942615757473825	0.388637847316952	4.89371173763873e-06	-0.704706790323761	8.27858852170476e-21	0.757419421850218	1.85572865784203e-25	-0.537549918713695	4.26992523945958e-11	0.402201296985379	no
ENSACAG00000009256	blue	0.139324963897177	0.113894651762618	-0.25652149118574	0.00321904629790559	0.107728392699024	0.222471140034539	0.218858028827944	0.0123608808602689	-0.137012894759499	0.120079573275143	0.26524864442504	0.0022890532149927	-0.49330968034505	2.47542047449858e-09	0.535214546168556	5.3700663965696e-11	-0.425600432268701	4.46745248127148e-07	0.402201296985379	no
ENSACAG00000009544	blue	0.139267932494921	0.11404417277046	-0.482798574450375	5.9816568532259e-09	0.375076375896736	1.09837334504345e-05	0.109426891800812	0.215221899255721	-0.188261380546728	0.0319530698065397	0.284495132117522	0.00103632045413564	-0.727496298034267	1.09967157967744e-22	0.730855731008957	5.60444480444248e-23	-0.406274580111356	1.61849790858233e-06	0.402201296985379	no
ENSACAG00000000389	blue	0.139240020339189	0.114117406580615	-0.373251385382038	1.22127946066492e-05	0.314718287165874	0.000265523738275162	0.0515365954527786	0.560351460562703	-0.0586627491965119	0.507350046231656	0.374946714279946	1.10670525391222e-05	-0.719518304162153	5.23975203628257e-22	0.71324142238207	1.72393071815947e-21	-0.416095871772081	8.49889915992819e-07	0.402201296985379	no
ENSACAG00000014593	blue	0.139219666797846	0.11417083173034	-0.450311233818651	7.63298229492408e-08	0.424989209752038	4.65886138208528e-07	0.0726582192099391	0.411352081005466	-0.107203720889265	0.224744981972189	0.361442345709506	2.38921518965847e-05	-0.782715358344533	3.89853750232293e-28	0.763748674602203	4.26660437246538e-26	-0.36365688973173	2.11090527212121e-05	0.402201296985379	no
ENSACAG00000015382	blue	0.139182317113781	0.114268919946453	-0.171739235960199	0.0507298334223603	0.196147500375791	0.0253125620628086	-0.016485837004793	0.852315618786897	-0.103838023730551	0.23972192321407	0.186193480264916	0.0339207219709181	-0.33757741268331	8.57476887686374e-05	0.362772803047488	2.21813969451574e-05	-0.214674882135441	0.0141789899314006	0.402201296985379	no
ENSACAG00000015766	blue	0.139170598818455	0.114299708188688	-0.286277799883465	0.000960207506336674	0.181954796072247	0.0382751819575966	0.126145834775256	0.152684841066231	-0.0615343238303262	0.486752955904835	0.495436297029751	2.06318634422639e-09	-0.739094399820664	1.02724486158053e-23	0.802133548430183	1.90367366875324e-30	-0.619718172778408	3.81039353941054e-15	0.402201296985379	no
ENSACAG00000002944	blue	0.139164631237717	0.114315389682605	-0.451759433735821	6.85185937932289e-08	0.355576366382841	3.30233684412827e-05	0.15127721410775	0.0857840094143289	-0.109448491673562	0.215130806613517	0.520313500682841	2.22659877056585e-10	-0.935264758175478	1.38187741003902e-59	0.96907320752885	1.18879084724857e-79	-0.601344376468459	3.87203644480519e-14	0.402201296985379	no
ENSACAG00000028531	blue	0.139118452474623	0.114436793933382	-0.426818180853882	4.10821610956687e-07	0.272698405704665	0.00169569386310774	0.220858389080077	0.0115660434715362	-0.118382337469024	0.179773654569522	0.459509233486864	3.81222475718866e-08	-0.850913543403363	1.34615207917619e-37	0.909773605915189	1.02813932929341e-50	-0.61814272393945	4.6762416874856e-15	0.402201296985379	no
ENSACAG00000009599	blue	0.139099951262624	0.114485461859223	-0.539634060156305	3.4747584154741e-11	0.422352516256995	5.57785388862116e-07	0.229052506759801	0.00875892152268712	-0.139939124987679	0.112294136621628	0.406388248174231	1.60666378351074e-06	-0.907393223523153	5.03836557856633e-50	0.941093757525018	3.96940176653454e-62	-0.520536114332623	2.1808878493124e-10	0.402201296985379	no
ENSACAG00000001595	blue	0.13902889246985	0.114672533537271	-0.469847135718551	1.70422713257248e-08	0.252970707964957	0.00368618064298312	0.43742718460349	1.95154669496891e-07	-0.0544891407419205	0.538073313994663	0.172392110628283	0.0498442222423467	-0.601350589219552	3.86909861528961e-14	0.663228538320883	8.16674217531201e-18	-0.41718315994317	7.90393088391404e-07	0.402201296985379	no
ENSACAG00000017940	blue	0.139019729241375	0.114696674240851	-0.424268711303384	4.89453075373851e-07	0.438806067748637	1.76826667724015e-07	-0.0360208080737806	0.684106507595688	-0.162913666457136	0.0640324193713333	0.518910418590505	2.53671447160472e-10	-0.90522490365886	2.06532420573871e-49	0.898709071956091	1.17741681054603e-47	-0.459941526790117	3.68797559880476e-08	0.402201296985379	no
ENSACAG00000016223	blue	0.139003319515848	0.114739915856478	-0.284359487062219	0.00104233203119912	0.316859155225351	0.000239751804680419	-0.107915294220695	0.221665084734052	-0.168871977158359	0.0547747977440376	0.490284701405099	3.20074269328053e-09	-0.723639287295548	2.3552032464029e-22	0.741337721230243	6.40036610379069e-24	-0.45455301647195	5.55583044414813e-08	0.402201296985379	no
ENSACAG00000011083	blue	0.138964758537363	0.114841578598687	-0.275957708306814	0.00148316450040464	0.197888508617854	0.024017366473496	0.0412227072322823	0.641451910586007	-0.11209359402325	0.204182391837576	0.559965404775015	4.3132752987173e-12	-0.79888175174575	4.83272895956967e-30	0.817927691334651	1.5909133567512e-32	-0.613017995243984	9.03124565218674e-15	0.402201296985379	no
ENSACAG00000014015	blue	0.138808640026083	0.115253887644531	-0.611013385434593	1.16455444089692e-14	0.332251830917335	0.000112476360776741	0.585578581023615	2.52368051368297e-13	0.0389789233434487	0.659717572000354	-0.166297024505633	0.0586304729279874	-0.411816433380229	1.12810825269844e-06	0.466573110164258	2.20555101786394e-08	-0.173891911915959	0.0478582145880454	0.403196303272581	no
ENSACAG00000013498	blue	0.138737047894262	0.115443346818783	-0.438112258814732	1.85832938738637e-07	0.413716000069508	9.95332747944544e-07	0.0944688796468998	0.285024160237522	-0.110596904462995	0.210327103128886	0.477688156296943	9.08863133349249e-09	-0.898923326988072	1.03540383941507e-47	0.910960556884595	4.57816099762684e-51	-0.486383261381895	4.44217587785004e-09	0.40341036193897	no
ENSACAG00000013652	blue	0.138509800102244	0.116046331766509	-0.350037186388555	4.45702018822712e-05	0.18675404516768	0.0333774759156773	0.24108424028773	0.00572528991004031	-0.16500833025824	0.0606421909195087	0.543106601087408	2.45720192548264e-11	-0.863714927607267	6.5911877236878e-40	0.940264203043797	9.46050247575826e-62	-0.712677465444209	1.91563065676649e-21	0.404238216634773	no
ENSACAG00000016330	blue	0.138493441997066	0.11608983096441	-0.342695643403332	6.57563670960827e-05	0.372131076010001	1.30303433726523e-05	0.0462659107935945	0.601184593612627	-0.162420453695206	0.0648527818737937	-0.0148951472731523	0.866426038786796	-0.345033911999779	5.81567045903242e-05	0.295264024620445	0.000648732988440988	0.0624513671756896	0.480270591794679	0.404238216634773	no
ENSACAG00000016197	blue	0.138442267517422	0.116225995052313	-0.463342304205632	2.83715776273207e-08	0.441325281832171	1.47504247714257e-07	0.0318813429133155	0.718784305374593	-0.0516230264545793	0.559693079639604	0.0901607708907804	0.307661204130459	-0.534992089009065	5.48811926009228e-11	0.49507618209878	2.12800619617137e-09	-0.103644794165474	0.240602389040104	0.404238216634773	no
ENSACAG00000001691	blue	0.138370326424594	0.116417624224488	-0.236289421266783	0.00679902238254974	0.0792387865086153	0.370175061820581	0.266700223346817	0.002160478138657	-0.0113536094910878	0.897986800046783	0.0605998238854	0.49340647915571	-0.281809224580698	0.00116145775457083	0.321113597211153	0.000195279103381078	-0.266248806831706	0.00219974382788726	0.404238216634773	no
ENSACAG00000021969	blue	0.138362500122202	0.116438485896944	-0.218363565971543	0.0125645740425969	0.221855932124313	0.011186691036273	-0.0225272755234911	0.799184979754645	-0.163175680683694	0.0636000662896682	0.227128916581869	0.00935740751013512	-0.41806548239594	7.45047547320173e-07	0.433986314464154	2.49136434972399e-07	-0.220278197956684	0.0117918319772526	0.404238216634773	no
ENSACAG00000015685	blue	0.138328473319122	0.116529220966472	-0.45380032070675	5.87981999807988e-08	0.426740658728965	4.13023905554852e-07	0.111165973615937	0.207975372053743	-0.104040953799316	0.238799675636341	0.342846361890052	6.52397836284578e-05	-0.764377614352097	3.67748258948127e-26	0.772218236241877	5.54405177671692e-27	-0.356026386431783	3.22206984433933e-05	0.404238216634773	no
ENSACAG00000008655	blue	-0.138309443982288	0.116579988072413	0.0476350497794129	0.590450570890713	-0.0885743678083336	0.316285354608679	-0.00610008800292633	0.945084662838324	-0.127919856346114	0.146949816424686	0.63419336097769	5.49482250097e-16	-0.568147598057881	1.78854945945161e-12	0.652624439578681	4.00617181703018e-17	-0.661202299070212	1.11219857924873e-17	0.404238216634773	no
ENSACAG00000016700	blue	0.138233376188351	0.116783095796594	-0.51656690920681	3.14980961389428e-10	0.549690599478412	1.25993690313521e-11	-0.0516186828759265	0.559726157635698	-0.100022642441778	0.25752468398746	0.448726241471115	8.58539196513045e-08	-0.917958275772434	3.0477128925302e-53	0.879359256917828	4.51429843263501e-43	-0.355551701207171	3.30679001101048e-05	0.40449651572719	no
ENSACAG00000016906	blue	0.138074431430657	0.117208378692128	-0.498604877667472	1.56912599225656e-09	0.461852025444096	3.18383892178789e-08	0.0717765875792705	0.417065749165296	-0.0350227638573571	0.692410738536639	0.305796607266962	0.000403035827057621	-0.764489474637285	3.58139526823825e-26	0.736914605936165	1.61925410740305e-23	-0.290745950796863	0.000791370769116552	0.405522938379255	no
ENSACAG00000012612	blue	0.137926233551681	0.117605988034795	-0.38892871835896	4.80767707516865e-06	0.337591110505028	8.56873201464758e-05	0.0714518460315451	0.419181927731818	-0.124755074807021	0.157297313275384	0.500274536050427	1.35682827306261e-09	-0.866785241709271	1.69771661860607e-40	0.89125025453488	8.70903994044761e-46	-0.523906695268092	1.59013625111251e-10	0.406451464142231	no
ENSACAG00000014115	blue	0.137654633495397	0.118337395132146	-0.525710295386019	1.34090680238274e-10	0.468607469018729	1.87961565596877e-08	0.328296965645771	0.000137148023945805	-0.029283664437605	0.740847408478636	-0.0289688164024279	0.74353632156384	-0.493227345245212	2.49287781018253e-09	0.468592107039768	1.88189405945379e-08	-0.0436596569577669	0.621854209842141	0.408530304819538	no
ENSACAG00000004031	blue	0.137468060979076	0.118841865994299	-0.393766026568924	3.57067942405638e-06	0.372632559382648	1.26582038965436e-05	0.0124869743537043	0.887866913093239	0.0246409457682965	0.780798350698751	0.442450565885765	1.35964466791204e-07	-0.807086158476797	4.45349215195437e-31	0.803086438821392	1.44412003010557e-30	-0.454138472010559	5.73208959657527e-08	0.409131625229153	no
ENSACAG00000013784	blue	0.137446162217484	0.118901186837621	-0.425198936277544	4.59231973251891e-07	0.1996737143766	0.0227486821566726	0.524630824016202	1.4851212512437e-10	0.0857134386362508	0.332230641587898	0.0175736598038452	0.842692489290651	-0.422690563863057	5.45104628559057e-07	0.477084216479213	9.5449294887238e-09	-0.239422231212097	0.00607901482806023	0.409131625229153	no
ENSACAG00000002729	blue	0.137445918954704	0.118901845933051	-0.327092092718821	0.000145611967746025	0.37360320843335	1.19661977466769e-05	-0.126129212653307	0.152739361349144	-0.123616465633335	0.16115058313454	0.534047755947156	6.01778146787547e-11	-0.818189420602646	1.46395659026882e-32	0.791675336876318	3.58899091783247e-29	-0.437830037917438	1.89620378258224e-07	0.409131625229153	no
ENSACAG00000009895	blue	0.137313666151591	0.119260590479132	-0.419841791279627	6.61156920544778e-07	0.302145817627684	0.000476296464367547	0.15271690197595	0.0828093007364024	-0.153708134748541	0.0808096461607602	0.514590338894454	3.77592307918198e-10	-0.896744683309641	3.775471751676e-47	0.942824605492927	6.21979998191935e-63	-0.630649821059403	8.91074714204041e-16	0.409535377845377	no
ENSACAG00000026142	blue	0.137300000675715	0.11929770672115	-0.284154950319162	0.00105145709041162	0.258349184251579	0.0030000080906738	0.121832655076713	0.167328348185667	-0.161138881795268	0.0670245448268599	0.0992683801985883	0.26114872098746	-0.347487959434505	5.10699139600255e-05	0.352539069161653	3.89517132056015e-05	-0.170914941080612	0.0518665378983846	0.409535377845377	no
ENSACAG00000010392	blue	0.137258736000852	0.119409838309765	-0.274027844383626	0.0016058691887688	0.196433509443984	0.0250957767016124	0.046081945013959	0.602633492157438	-0.0790271149792714	0.371458834479599	0.193505033591432	0.0273923327681533	-0.442341939890875	1.37039640205904e-07	0.430195939913622	3.25027536770553e-07	-0.264687033681797	0.00234062898572537	0.409535377845377	no
ENSACAG00000014937	blue	0.137032287847289	0.120026636122626	-0.386903774468402	5.4376320957743e-06	0.337495137828482	8.61111244053997e-05	0.13730738097716	0.119277660274439	-0.0223530649784029	0.800705492323353	0.168631248853459	0.0551261686401243	-0.527702121305524	1.10950482027609e-10	0.530768670823672	8.26837391441374e-11	-0.237185888811266	0.00658562785189892	0.411202364494182	no
ENSACAG00000006362	blue	0.136842263319802	0.120546123641458	-0.144743074201943	0.100372537868351	-0.000325675611257407	0.997065858235671	0.179987651101082	0.0404503177337826	-0.163207159433188	0.063548283539083	0.272300073728491	0.00172348315130857	-0.386797332385757	5.47281722251284e-06	0.441362871280498	1.47104096946728e-07	-0.455534878216033	5.15881957528874e-08	0.411689379122311	no
ENSACAG00000006764	blue	0.136793567017025	0.120679528740129	-0.51976153515647	2.34396205782516e-10	0.35317232224245	3.76388913878831e-05	0.275904818316692	0.00148641025813557	-0.120065478320843	0.173620189956948	0.337509268610976	8.60486018758979e-05	-0.816041468215509	2.88561772002339e-32	0.863090287719734	8.6507990394205e-40	-0.526502246475007	1.24380471194915e-10	0.411689379122311	no
ENSACAG00000012027	blue	0.136743751039512	0.120816119346543	-0.491138785739826	2.97749157916581e-09	0.536926300994203	4.54025673645408e-11	0.00909928931361073	0.918163004045833	-0.0393218038845735	0.656912975680984	0.32374848514206	0.000171714115414054	-0.789331366587541	6.77377346158318e-29	0.747744913068208	1.61245644883449e-24	-0.212748178511806	0.0150920319148475	0.411689379122311	no
ENSACAG00000016051	blue	0.136673910704135	0.121007816071754	-0.442138788290851	1.39072270256242e-07	0.340108781707078	7.52412125429285e-05	0.114369531861046	0.195087531904529	-0.105389123231244	0.232735512533211	0.466058006267294	2.29630643767353e-08	-0.873319185896395	8.43195959164091e-42	0.899291649506803	8.29577034154904e-48	-0.556580911701866	6.16473978374601e-12	0.411689379122311	no
ENSACAG00000025521	blue	0.136663570386784	0.121036217998674	-0.462193040196926	3.10109719628886e-08	0.340761415554728	7.2734567587361e-05	0.220297729543514	0.0117841686386128	-0.0566443809471833	0.522093377461071	0.426196573573648	4.28800322351078e-07	-0.86098297146616	2.14387573646187e-39	0.898731173267049	1.16192445599801e-47	-0.531713762624672	7.5474870361961e-11	0.411689379122311	no
ENSACAG00000004563	blue	0.136649172015184	0.121075774837572	-0.371626610651487	1.34150850746873e-05	0.22720652071936	0.00933258190075409	0.248300782016035	0.00439297760248685	0.0097720958173523	0.912135328011946	0.0687017864178704	0.437351307590375	-0.438396825375123	1.82087242168766e-07	0.430028813843244	3.28836306651232e-07	-0.220088783444038	0.0118663767912665	0.411689379122311	no
ENSACAG00000027709	blue	0.136645774073214	0.121085111506562	-0.304850423545322	0.000420952056134074	0.274704659169093	0.00156182220010916	0.0182715520145471	0.836530882995967	0.100658024332584	0.254498713142501	0.275417020546718	0.00151665178000132	-0.566340616507708	2.17688052612454e-12	0.561303769012954	3.74099264188323e-12	-0.281648317090724	0.00116937554031392	0.411689379122311	no
ENSACAG00000016148	blue	0.136579914273072	0.121266187241363	-0.521714014899092	1.95370021960085e-10	0.463344639541061	2.83664403189607e-08	0.15333288600912	0.0815620441606963	-0.0531437402558907	0.548170233582755	0.418196107427773	7.3854850941402e-07	-0.900958596307618	3.00978166694129e-48	0.901517417781307	2.13387683606848e-48	-0.443787548643702	1.2337417439456e-07	0.411859782801389	no
ENSACAG00000014806	blue	0.136419733216995	0.121707464617526	-0.150744837930186	0.0869053907605481	0.0107352288209585	0.903515388324851	0.0760868942639347	0.389572180597492	-0.145094621968603	0.099540869709045	0.636232328797216	4.14866956526612e-16	-0.747367194043945	1.75098316191488e-24	0.830411544672999	2.57741403027582e-34	-0.775304995301298	2.5779443658441e-27	0.412859054350373	no
ENSACAG00000006286	blue	0.136377883979797	0.121822957849649	-0.469762229323884	1.71572071344164e-08	0.389556084779157	4.62696144783759e-06	0.131352690200782	0.136316635998699	-0.170175761056525	0.0529036999166584	0.400768307859978	2.3019940960516e-06	-0.839499676983477	1.03114044903189e-35	0.848962282170416	2.89851290769605e-37	-0.454417529653802	5.61285887294949e-08	0.412859054350373	no
ENSACAG00000008642	blue	0.136196291272599	0.122325088590685	-0.583950708772818	3.04514241826712e-13	0.592795399951446	1.08359843469256e-13	0.130012014856337	0.140397284457113	-0.104970164091541	0.234608344392465	0.139568503270126	0.1132578728495	-0.672401002862443	1.95708597857089e-18	0.63772311887381	3.37364176174785e-16	-0.106046155483132	0.229819598168735	0.413578359804537	no
ENSACAG00000017500	blue	0.136194862266964	0.122329046331839	-0.512734434870107	4.47195475871554e-10	0.452550768029886	6.45798139283282e-08	0.13083541348047	0.137880231005131	-0.109663361172003	0.214226137222955	0.417195532414404	7.89739444772094e-07	-0.893974354444132	1.87744652264216e-46	0.901507552655708	2.14691038712124e-48	-0.464113608615743	2.67224749853724e-08	0.413578359804537	no
ENSACAG00000001190	blue	0.136158526315147	0.122429714778386	-0.243193746869885	0.00530280139819498	0.241438301029848	0.00565234911967637	-0.0732712448426211	0.407406395139853	-0.121069753602811	0.170023488644667	0.476115060604706	1.0323477778055e-08	-0.689050557506138	1.27905770109261e-19	0.700727560600655	1.68824058667668e-20	-0.48870099548045	3.6580346581905e-09	0.413578359804537	no
ENSACAG00000008641	blue	0.135985859556893	0.122908961073611	-0.357665474553031	2.94493617884519e-05	0.373003363082511	1.23895077664049e-05	-0.0748540282368703	0.397322618053464	-0.121762887929518	0.167573492365369	0.567938923415552	1.82970871967986e-12	-0.894781823319098	1.18179057783505e-46	0.876418093864247	1.91417106007913e-42	-0.47981432022116	7.64318141365503e-09	0.414751805339599	no
ENSACAG00000016096	blue	0.135828811731305	0.123346112442028	-0.538936042125473	3.72363094865724e-11	0.424923467811058	4.67990834733624e-07	0.45030480773487	7.63663118758333e-08	0.076139308912635	0.389244701695373	-0.033334302033395	0.706542685143907	-0.508969614803308	6.28341227335035e-10	0.506182399699176	8.06099676886359e-10	-0.0986961302874699	0.263921378680688	0.415780839903728	no
ENSACAG00000014720	blue	0.135674600506045	0.123776534377565	-0.604927908741786	2.49237510785429e-14	0.544946899552355	2.04169397139451e-11	0.247194645738069	0.004577230967928	-0.0260530916424381	0.768580686691768	0.0823664614484317	0.351524592843897	-0.674856984857447	1.32344250422101e-18	0.642263438104323	1.78456020936319e-16	-0.145960302350768	0.0975160560997732	0.416785011367711	no
ENSACAG00000005400	blue	0.135605306489961	0.123970319066109	-0.396292164998226	3.05122147488959e-06	0.311997193360076	0.00030198477716357	0.0781839494384352	0.376599610229508	-0.117738430981488	0.182169613209408	0.578719480798668	5.5297186393423e-13	-0.939969494154447	1.28414980159935e-61	0.974749622272035	3.28347281771355e-85	-0.640563826435254	2.26778457410649e-16	0.416825492734871	no
ENSACAG00000005053	blue	0.135575542214958	0.124053628362429	-0.370064973561442	1.46751055873383e-05	0.365800132717414	1.87083377162215e-05	0.0285954455582371	0.746729048395418	-0.111921554259748	0.204882068081902	0.373099215965367	1.23209297031476e-05	-0.735210543114423	2.30389730710968e-23	0.713362089992623	1.68541780321076e-21	-0.36018885599142	2.56167702892246e-05	0.416825492734871	no
ENSACAG00000001754	blue	0.135380088074939	0.124601771459804	-0.427625611841433	3.8853936745105e-07	0.351511817516256	4.11730612519751e-05	0.0806060619370276	0.36194840647392	-0.0229763836331699	0.795268638300186	0.393653386850711	3.59569003746199e-06	-0.78305156011628	3.57208013994481e-28	0.800416619910576	3.11996145461733e-30	-0.457988183812211	4.28207389372739e-08	0.417918178652457	no
ENSACAG00000013305	blue	0.135364846168209	0.124644595095709	-0.508600330216458	6.49510814959565e-10	0.346242980642939	5.45574226388251e-05	0.289356269885355	0.000840711314137284	-0.136626815226855	0.121137215748997	0.311278591092384	0.000312358839372935	-0.781942674949529	4.76360759873753e-28	0.825347693428119	1.42749751236141e-33	-0.490131332133144	3.24250181859552e-09	0.417918178652457	no
ENSACAG00000023832	blue	0.135135817428444	0.125289440463567	-0.491841452731652	2.80512643766496e-09	0.375539883148896	1.06907022712106e-05	0.22019185480736	0.0118257616014289	-0.125128675336398	0.156048134288941	0.450369861342625	7.59976906374545e-08	-0.905521068999887	1.70677500081072e-49	0.944236925264878	1.31261734100549e-63	-0.556799498587304	6.02490046166948e-12	0.418467611034025	no
ENSACAG00000000034	blue	0.135107510856348	0.125369317559098	-0.388895098284976	4.81754765009048e-06	0.354302271413844	3.53988754539131e-05	0.0131077949848917	0.882331107689302	-0.0965818119578317	0.274339266198371	0.571324662667356	1.26241847183721e-12	-0.929807949904458	2.060159636705e-57	0.945040538090914	5.31850687026912e-64	-0.572612445752355	1.09500011581308e-12	0.418467611034025	no
ENSACAG00000025707	blue	0.135107214404618	0.125370154310944	-0.294235976634811	0.000678937137741604	0.205934525840954	0.0187436426298123	0.148740667208333	0.0912321553903756	-0.110960794701413	0.208821111027175	0.320610082703699	0.00020011075430087	-0.600530085055714	4.27644254605723e-14	0.650528996576625	5.44470035050779e-17	-0.437720083443239	1.9111584583e-07	0.418467611034025	no
ENSACAG00000016050	blue	0.134899003593545	0.12595890426096	-0.520178384827014	2.25479258209865e-10	0.422159768556906	5.65140977960312e-07	0.215095838553685	0.0139860404318488	-0.127066452738221	0.149688026387079	0.36309742068358	2.1781837516634e-05	-0.855100929717589	2.50017759031207e-38	0.870575834276761	3.03405792080727e-41	-0.459734793073616	3.74690264476706e-08	0.418467611034025	no
ENSACAG00000003865	blue	0.134894507963362	0.125971639819601	-0.33176554273038	0.000115269580992023	0.235336600085458	0.0070325420133736	0.168476648842249	0.0553528028996495	-0.0528937097347356	0.550056796742135	0.468397256106052	1.91102420153726e-08	-0.766926779935459	2.00411902014149e-26	0.817387138886743	1.88824703348203e-32	-0.573187235951033	1.02742084574816e-12	0.418467611034025	no
ENSACAG00000005047	blue	0.134873462662694	0.126031271708703	-0.422935403052853	5.36092288372585e-07	0.367918860191872	1.65894967902501e-05	0.0803211493296249	0.363653269863092	-0.0461153005192616	0.602370671780959	0.274931464982362	0.00154730947647774	-0.649992182628436	5.88763566123526e-17	0.639142030355048	2.76797868053646e-16	-0.293670472427334	0.000696097262730442	0.418467611034025	no
ENSACAG00000014389	blue	0.134845810438693	0.126109657352868	-0.175891980760446	0.0453124361315364	0.160429311165192	0.0682522098969433	-0.0379074438849884	0.668512110517766	0.00845942708837567	0.923899853016899	0.202783644122588	0.0206757814657756	-0.353736350651202	3.65046414962715e-05	0.335335308061161	9.61822339859497e-05	-0.196223625810778	0.0252547056825694	0.418467611034025	no
ENSACAG00000006884	blue	0.134816023028599	0.126194137576575	-0.597394019375997	6.25322246936422e-14	0.620626066453152	3.3845117618696e-15	0.0516126577855278	0.559772042531694	-0.0830801296768957	0.34735285258405	0.312532667180906	0.000294462770011356	-0.877797671084196	9.76591421838064e-43	0.840328029452139	7.6135963524171e-36	-0.266699779567947	0.00216051642616674	0.418467611034025	no
ENSACAG00000012049	blue	0.134793079875878	0.126259236456	-0.283021399312431	0.00110336598807686	0.195953852524922	0.0254602482678861	0.0787377157958405	0.373218430295758	-0.159064050457976	0.0706656961910562	0.57991949534589	4.82697270180145e-13	-0.840532682694908	7.06202598961966e-36	0.881619026225362	1.44985402228635e-43	-0.666691575394202	4.79047761908776e-18	0.418467611034025	no
ENSACAG00000002773	blue	0.134776086807877	0.126307469228225	-0.60859114825697	1.579568401151e-14	0.631515296844739	7.9228650937649e-16	0.0708472768422983	0.423138185020799	-0.11618988922811	0.188027359719082	0.243385876102573	0.00526574065554577	-0.809725104479036	2.01852621508148e-31	0.754218768798306	3.83681355981269e-25	-0.188952911833911	0.0313170184696753	0.418467611034025	no
ENSACAG00000016925	blue	0.134767854106332	0.126330841856041	-0.398044683251568	2.73385310133216e-06	0.305389277683195	0.000410660630311904	0.321734134713252	0.000189473549065086	-0.143167134680036	0.104168253592704	-0.0623657398119337	0.480873896467849	-0.31695702981987	0.000238630955088229	0.358667754995872	2.78667342757799e-05	-0.0915759334314606	0.300099010885627	0.418467611034025	no
ENSACAG00000012959	blue	0.134711573138022	0.126490712602539	-0.335570514187868	9.50344216080345e-05	0.385624136959936	5.87516544934776e-06	-0.164223264514618	0.0618951858355841	-0.195316329291551	0.0259516741892585	0.511557577378746	4.97577010290796e-10	-0.80694140466643	4.6494160258516e-31	0.778293745689304	1.21396891446125e-27	-0.405197149414371	1.73485822949185e-06	0.418467611034025	no
ENSACAG00000006991	blue	0.134694859587984	0.126538218789621	-0.38230545185609	7.17022864998602e-06	0.358563547123512	2.80274805959793e-05	0.0354370677038374	0.688959015828155	-0.0406734726031251	0.645903744834867	0.491016579505798	3.00849097098182e-09	-0.841349011216639	5.22627076799637e-36	0.854179228465285	3.63796925694768e-38	-0.482902534117811	5.93054636021378e-09	0.418467611034025	no
ENSACAG00000027513	blue	0.134646525215242	0.126675680486077	-0.41173867384958	1.13388716884233e-06	0.325980175813246	0.000153851752199639	0.0732224651170396	0.407719542557908	-0.117504980886795	0.183044030117429	0.260294738245765	0.00278169136639829	-0.635191695784146	4.7897247316757e-16	0.625669259258495	1.73982329425373e-15	-0.328537934056338	0.000135511209534004	0.418482158748647	no
ENSACAG00000009296	blue	0.13458204647249	0.12685923515816	-0.444729828674862	1.15178882437509e-07	0.334512199683205	0.000100301662127218	0.211799967821211	0.0155598719347253	-0.0757485746798977	0.391689932565393	0.426336520229277	4.24688393784818e-07	-0.834339835698861	6.56692485987166e-35	0.882656588952514	8.54006355725621e-44	-0.533918316351269	6.0941246730777e-11	0.418648787589101	no
ENSACAG00000002156	blue	0.134407315748212	0.127357677723232	-0.273836080101549	0.0016185529835335	-0.0338973651953448	0.701818599681611	0.536951158777662	4.5291714949006e-11	-0.1242450671111	0.159014656407998	-0.017107774220559	0.846811064967953	-0.227732779715556	0.0091657581370142	0.353721461206359	3.65341672286781e-05	-0.379337213541991	8.55295089382734e-06	0.41928753327447	no
ENSACAG00000007847	blue	0.134355686439415	0.127505244984959	-0.326186068994424	0.000152294007237395	0.140193713092259	0.111635836275703	0.32190898272633	0.000187866912546982	-0.0780921942202492	0.377161646169634	0.411351256408522	1.16310110106235e-06	-0.707786498567961	4.7302462746213e-21	0.802217503733006	1.85800558971719e-30	-0.631074373346589	8.41203066062107e-16	0.41928753327447	no
ENSACAG00000011433	blue	0.134333445543684	0.127568854565721	-0.583504094253269	3.20559371893117e-13	0.428302239305489	3.70758952941912e-07	0.319613384792361	0.000210003857176174	-0.0504335706817541	0.568786059400074	0.264406884149078	0.00236674775046995	-0.798524805447674	5.3475265666743e-30	0.824534440262588	1.86952628641389e-33	-0.426105196169775	4.31505634314514e-07	0.41928753327447	no
ENSACAG00000011971	blue	0.134327429997962	0.127586063384314	-0.350142218208419	4.4319805012811e-05	0.387236819648459	5.32891896889342e-06	-0.108797486229922	0.217888346858512	-0.142643622745478	0.105453789869934	0.595599579833682	7.75754779229504e-14	-0.915527064940325	1.82620363099362e-52	0.903738016172218	5.32923955741636e-49	-0.513733886498342	4.08304840071883e-10	0.41928753327447	no
ENSACAG00000014994	blue	0.134259706290152	0.127779925400088	-0.535373673827734	5.28713072212429e-11	0.601570647413084	3.76642491068427e-14	-0.0365284438608564	0.679897085141048	-0.121295687752846	0.169221990068033	0.414052823883925	9.73398157471131e-07	-0.912995930482289	1.11322944659594e-51	0.867595426088641	1.18023746738884e-40	-0.301593385357531	0.000488395167825468	0.41948628954413	no
ENSACAG00000017862	blue	0.134151028697984	0.128091492695807	-0.581835339694381	3.88092102590511e-13	0.274745413002805	0.00155920537295127	0.739134746671549	1.01858476828598e-23	-0.0472917178915348	0.59313408653341	-0.261621287744035	0.00264116801237687	-0.303364540927533	0.000450576195933416	0.356585630387561	3.12487305558691e-05	-0.0665591982735113	0.451812361513328	0.419752770298689	no
ENSACAG00000016858	blue	0.134111644211479	0.128204547885157	-0.512130653403817	4.72395492208002e-10	0.466119903174108	2.28521449897233e-08	0.220278493823325	0.0117917158595773	-0.0584301247833764	0.509038182817603	0.298155115254572	0.000570287956407222	-0.774196321300505	3.39877445336981e-27	0.776497252223395	1.91164724714525e-27	-0.321973442577566	0.000187277805537109	0.419752770298689	no
ENSACAG00000005759	blue	0.134091814766134	0.128261498332922	-0.456074862060326	4.95221181982733e-08	0.475471870110522	1.08734545025738e-08	0.194259625355092	0.0267840690723097	0.0251576118730917	0.776321855339049	0.0403833711139394	0.648260250685638	-0.508284661608548	6.68150380391575e-10	0.464651671220671	2.56269100725692e-08	0.00491490461402227	0.95574201364838	0.419752770298689	no
ENSACAG00000009960	blue	0.1339876588778	0.128560954711655	-0.390838853054913	4.27727461647565e-06	0.34789414570832	4.99780191136972e-05	-0.00603666545657635	0.945654739041669	-0.15493215739067	0.0783940420950848	0.560165459157338	4.22263963455732e-12	-0.918893184319506	1.50844633160216e-53	0.922818379715099	7.15695590774539e-55	-0.559591208308527	4.48789138805947e-12	0.420295428865026	no
ENSACAG00000027104	blue	0.133854340417787	0.128945038954055	-0.524520551312462	1.50066945945897e-10	0.473265502938795	1.29819733612397e-08	0.195076919814795	0.0261383013989673	-0.0568478858289948	0.520597055403537	0.224780826220552	0.0101366183404283	-0.731470321813734	4.94883805456264e-23	0.723165676445601	2.58379891042301e-22	-0.26200597392827	0.00260163460631372	0.420990869055244	no
ENSACAG00000015436	blue	0.133820941221023	0.129041398336806	-0.469560059205681	1.74338818105047e-08	0.479436681773508	7.88265658746536e-09	-0.039612802496995	0.654536487269548	-0.0903599321089461	0.306589477284269	0.530085867385313	8.83012429388938e-11	-0.958569613954315	1.14308936087374e-71	0.942811619272149	6.30824895741689e-63	-0.48199096471865	6.39338325416687e-09	0.420990869055244	no
ENSACAG00000011734	blue	0.133715062342257	0.129347232876216	-0.402612787593412	2.04719572287213e-06	0.323058533773683	0.000177615026684014	0.105977059854038	0.230125031189939	-0.119059579277957	0.177278715005021	0.513202630350696	4.28551900344284e-10	-0.887619936892605	6.32426127384471e-45	0.90768157761632	4.16557271838256e-50	-0.576087398336982	7.43593300088788e-13	0.421551344451502	no
ENSACAG00000001445	blue	0.133562247927542	0.129789622703069	-0.370969721978671	1.39321407242716e-05	0.276856002564551	0.00142901444500492	0.140557484623771	0.110700441397023	-0.12596411790886	0.153281664328011	0.472138546245603	1.42051962149524e-08	-0.80461891098217	9.23101563289884e-31	0.847459227612029	5.19467241459923e-37	-0.543247488013378	2.42269691076767e-11	0.421658423430528	no
ENSACAG00000024762	blue	0.133500539751938	0.129968593336923	-0.464322109898814	2.62927134900875e-08	0.467542774669479	2.04395602631413e-08	0.157530439060021	0.0734587983620383	0.0211504266198978	0.811222213913236	0.0458155191278318	0.604734589173753	-0.494545383006175	2.2271347785794e-09	0.44219566496433	1.38500305720457e-07	0.00948480726840848	0.914708556310231	0.421658423430528	no
ENSACAG00000024384	blue	0.133492581813009	0.129991687316155	-0.576708543137635	6.93558142595562e-13	0.603774438745666	2.87381517282913e-14	0.0353368814931077	0.689793122053464	-0.0630530716496503	0.476042684628811	0.273847573533164	0.0016177902183975	-0.825316994335454	1.4421446908496e-33	0.774915805101136	2.84114559491132e-27	-0.191446295491619	0.0291120610509765	0.421658423430528	no
ENSACAG00000009399	blue	0.13347517561318	0.13004221116819	-0.481617286368248	6.59297803514357e-09	0.362891364053127	2.20346723175395e-05	0.263027882891258	0.00249919835055217	-0.216465576256666	0.013373969990842	0.208693530156704	0.0171820006441378	-0.674961716100185	1.30143796528449e-18	0.673638830013273	1.60760959669742e-18	-0.322484723024912	0.000182665565544849	0.421658423430528	no
ENSACAG00000009495	blue	0.13347233710812	0.130050451741689	-0.505104927882215	8.87060685926001e-10	0.566177255944007	2.21576512587715e-12	0.0343910950131494	0.697685561803123	-0.104429124443659	0.237042472067808	0.175277900007451	0.0460817800743675	-0.646530629724056	9.71281711434343e-17	0.601827970903995	3.64971931095119e-14	-0.11631783058416	0.187538246357835	0.421658423430528	no
ENSACAG00000017373	blue	0.132988705263631	0.131460358498759	-0.371276963278902	1.36880073936855e-05	0.338878599902358	8.01870143823228e-05	0.00513127839010296	0.953795708253972	-0.112535823840304	0.202391755240561	0.429093885584888	3.5094081959981e-07	-0.764675259476558	3.42721167490397e-26	0.756939237125712	2.07086749319726e-25	-0.429500024853271	3.41169758621152e-07	0.425790759504219	no
ENSACAG00000002300	blue	0.132829754502323	0.131926286965405	-0.502477279631375	1.11869983145376e-09	0.38778183710819	5.15543733991062e-06	0.186193459162502	0.0339207425611404	-0.0228400217411414	0.796457216075884	0.402237041292586	2.09682554400569e-06	-0.865402753434531	3.1399165310189e-40	0.885999624568076	1.49902040787053e-44	-0.511998078832937	4.7810931421305e-10	0.426463259045209	no
ENSACAG00000005198	blue	0.132794282910395	0.132030436347123	-0.398576139494223	2.64397062852829e-06	0.262881195074532	0.00251367462898435	0.220604403106279	0.0116644144250586	-0.151593514729681	0.0851232546097472	0.349856688389999	4.50036104722125e-05	-0.71608853892142	1.00843615311159e-21	0.779188373120227	9.66754295885017e-28	-0.515732737977029	3.40075992131021e-10	0.426463259045209	no
ENSACAG00000029045	blue	0.132779183305439	0.132074789923699	-0.186962459276153	0.0331773854499598	0.19005172590695	0.0303284499915099	-0.0238190085474391	0.787934536833073	0.116365536776205	0.187356105768171	0.294201693112537	0.000679966296662404	-0.497178016400865	1.77558608365727e-09	0.457884446886815	4.31606222065776e-08	-0.248473957502167	0.00436474049522219	0.426463259045209	no
ENSACAG00000004722	blue	0.132669783522836	0.132396481642436	-0.569008170821608	1.6280902308681e-12	0.539586866483622	3.49106517919886e-11	0.212120861100794	0.0154001530852576	-0.166236625017501	0.0587235205791583	-0.0260344716837602	0.768741421953922	-0.520574940807393	2.17300863679682e-10	0.501490486211097	1.21992542045938e-09	-0.0587008623942412	0.507073739118105	0.427063522836371	no
ENSACAG00000004985	blue	0.132620261285832	0.132542299572031	-0.343197076052933	6.40523752129133e-05	0.214438781391945	0.0142882217418548	0.153986729351583	0.0802546564145869	-0.158383915961177	0.0718935870844678	0.566858150837191	2.05800873556928e-12	-0.872711142730391	1.12277443222521e-41	0.925848702712074	6.07870168063294e-56	-0.693716559750656	5.76084523499633e-20	0.427095832125038	no
ENSACAG00000012864	blue	0.132453113586545	0.13303537259335	-0.376652146917333	1.0017326106401e-05	0.282938695038307	0.00110724344499218	0.189171370493529	0.0311183309706594	-0.0300586827521441	0.734241853440421	0.486089595484445	4.55237703399677e-09	-0.840796304255524	6.40899733095476e-36	0.867207861300708	1.40485363404035e-40	-0.564848458171459	2.55806725556936e-12	0.427848396776305	no
ENSACAG00000000236	blue	0.132448863762492	0.133047927518991	-0.497343058947169	1.75043027051286e-09	0.402715164443113	2.03386795858232e-06	0.162572791405411	0.0645984884140618	-0.00681237934480464	0.93868417840513	0.276725489629753	0.00143676841162671	-0.735458355897973	2.18909706158452e-23	0.72917815928174	7.85701497885749e-23	-0.329719730008226	0.000127743722027989	0.427848396776305	no
ENSACAG00000015151	blue	0.132212738869911	0.133746918165853	-0.316455061467541	0.000244431316332208	0.257540074502975	0.00309526151149369	0.0482252480624791	0.585850478942535	-0.0134710451267873	0.879094651117063	0.181790293344601	0.0384532318194161	-0.482297466926235	6.23401705570772e-09	0.456700357268403	4.72278998495402e-08	-0.256051522302604	0.00327764858004228	0.429350850900151	no
ENSACAG00000017352	blue	0.132198828964846	0.133788182474451	-0.57652448717213	7.08033616563387e-13	0.482894312197174	5.93457323231867e-09	0.259894985982662	0.00282534151860009	-0.100887404227214	0.25341233370064	0.273697019469171	0.00162780774052472	-0.83075609885961	2.28934423697345e-34	0.842041349247172	4.04325880603147e-36	-0.367564399132509	1.69274733658304e-05	0.429350850900151	no
ENSACAG00000010445	blue	0.13209619142795	0.134092961893344	-0.492337582021472	2.68925142752403e-09	0.349130078680487	4.67886030346537e-05	0.336559726488496	9.03455372042543e-05	-0.110459914194464	0.210896057055829	-0.0192172166460041	0.828197580503648	-0.424484971560807	4.82262623723538e-07	0.430220094277873	3.24480556506548e-07	-0.129962011401202	0.140551257845573	0.429890280483758	no
ENSACAG00000013084	blue	0.132041238475284	0.134256361182744	-0.465038677028376	2.48656859932271e-08	0.496693476817614	1.85146676158717e-09	0.0488778510756096	0.580783217281866	-0.061278349418999	0.488570683559685	0.400538960711316	2.33570240930017e-06	-0.839049531140591	1.21503468245314e-35	0.812072664308227	9.88051452406139e-32	-0.325469290560117	0.000157781243962907	0.429975820692189	no
ENSACAG00000025824	blue	0.131938777315116	0.134561429531566	-0.357639748072782	2.94910746923899e-05	0.208030399966294	0.0175466651575408	0.240760746145155	0.00579266572287608	-0.116409460077568	0.187188522279826	0.49492351933236	2.1560728106216e-09	-0.809975992223104	1.87103870835633e-31	0.872863167581267	1.04534247301645e-41	-0.648840439331798	6.95966249541298e-17	0.430444194007194	no
ENSACAG00000016337	blue	0.13190022941339	0.134676339237863	-0.435246918412427	2.27885867261181e-07	0.412287833017777	1.09366988186461e-06	0.0220034050983397	0.803759577236888	-0.10453311875079	0.236573239563682	0.545213308735381	1.98748495594165e-11	-0.939948012588035	1.31299208729629e-61	0.945765646547392	2.32632277752621e-64	-0.538060899975454	4.06008126317132e-11	0.430444194007194	no
ENSACAG00000006279	blue	0.131829510870846	0.134887343178937	-0.43332476231111	2.61032405442268e-07	0.325498789424021	0.000157551837145009	0.166327982436473	0.0585828280093488	-0.124084951130506	0.159556694658048	0.532087858126297	7.27925024156989e-11	-0.921480457638742	2.05914978418539e-54	0.972191604002802	1.45728408357124e-82	-0.638809063582689	2.89980638451329e-16	0.430680907916504	no
ENSACAG00000010935	blue	0.131729273463109	0.135186855437036	-0.121692974364455	0.167819418350282	0.235622039519682	0.00696185017850254	-0.288001149102688	0.000891525012976499	-0.0381906586401367	0.666183090893573	0.26120415609381	0.00268464828667099	-0.35431428963324	3.53757372173742e-05	0.302243963712974	0.000474176110238184	-0.082745461444319	0.349305261564173	0.430740800197706	no
ENSACAG00000004772	blue	0.131666066652713	0.135375980098031	-0.191440351590701	0.029117156134204	0.0452268764375147	0.609388233563392	0.248266785138886	0.00439854013397115	-0.144152805896333	0.101781255838078	0.400765701905786	2.30237450067309e-06	-0.553643515480407	8.37767976807081e-12	0.629371536147677	1.05924125684469e-15	-0.5594776061612	4.54224439490798e-12	0.430740800197706	no
ENSACAG00000010060	blue	0.131664951485013	0.135379318666536	-0.424502339272956	4.81689551356556e-07	0.275275998873357	0.00152549833277866	0.229994897207645	0.00847824882534836	-0.192413921765323	0.028292663132056	0.467856175422626	1.99420172556626e-08	-0.845381162420852	1.15189683046761e-36	0.91233289346644	1.77122585964633e-51	-0.62491737168575	1.92274997704605e-15	0.430740800197706	no
ENSACAG00000004422	blue	0.131640030446766	0.135453943210026	-0.530730192205745	8.29909086576367e-11	0.462122473326817	3.11804814875132e-08	0.195170771462999	0.0260650049240186	-0.17208474271837	0.0502595515021362	0.300186254756348	0.000520503255322098	-0.776300863437023	2.00841869513179e-27	0.799624458456628	3.91235746918579e-30	-0.380597999732428	7.93739320278875e-06	0.430740800197706	no
ENSACAG00000013155	blue	0.131480623620135	0.135932020342409	-0.388916097587339	4.8113801830301e-06	0.282705661825741	0.00111823589555895	0.164764129120566	0.0610296998351435	-0.074365071729503	0.400421724965338	0.2804810385034	0.00122830591186109	-0.638860300224094	2.87913007542246e-16	0.673958937667951	1.52763984947723e-18	-0.410258255239786	1.24942756812731e-06	0.43152427335214	no
ENSACAG00000003119	blue	0.131466400554596	0.135974739234331	-0.495009804851549	2.1401659816928e-09	0.489961445934497	3.28936990842966e-09	0.0711237296382579	0.421326423668201	-0.137044505429571	0.119993295162538	0.251812620191716	0.00385121094878896	-0.710442235862662	2.90222243750144e-21	0.697969669712627	2.74759004795225e-20	-0.233582656991559	0.00748107336298982	0.43152427335214	no
ENSACAG00000011688	blue	0.13134797211897	0.136330836170379	-0.114353405490594	0.195150924222641	0.0534557854663105	0.545820189785564	0.0497015875386071	0.574416268772151	-0.0730500449186971	0.408827550705852	0.380297234686596	8.0803157269866e-06	-0.491315219019502	2.93327825877384e-09	0.548711387961557	1.39281487949083e-11	-0.465147536779416	2.46555014687813e-08	0.432218225560325	no
ENSACAG00000005781	blue	0.131086728417262	0.137118872484328	-0.278913330292044	0.0013117175290187	0.180866184377883	0.0394664230554759	0.120646787059589	0.171531510747401	-0.0711311927146279	0.421277576073783	0.48839515512211	3.7533068692134e-09	-0.748203637919395	1.45858652030843e-24	0.793402852980245	2.23556571311806e-29	-0.570646703155032	1.36026943428172e-12	0.434278805602429	no
ENSACAG00000009341	blue	0.130950063804865	0.137532499398873	-0.442899456200113	1.31606274812757e-07	0.397096426387685	2.90146808564411e-06	0.117381113180897	0.183509238636908	-0.0719949045998309	0.415646592001388	0.49193782545977	2.78224827121403e-09	-0.894817615226614	1.15768918119782e-46	0.930234866224134	1.41346635137581e-57	-0.533927992205494	6.08838565728043e-11	0.434562019125843	no
ENSACAG00000024844	blue	0.13092626087214	0.137604638085583	-0.348452253059515	4.85133637773613e-05	0.246418695296326	0.00471058089580581	0.103456949325181	0.241460474588794	-0.0437337211676889	0.621262630482404	0.418488831619989	7.24179906040586e-07	-0.740641613660031	7.41632800954266e-24	0.762790000746627	5.34639788631888e-26	-0.506036659612546	8.16618625843634e-10	0.434562019125843	no
ENSACAG00000010470	blue	-0.130906061436068	0.137665878395977	-0.102766388496688	0.244633282841722	0.182614222038791	0.0375683887735636	-0.0880094882369171	0.319393696426989	0.0306097162035633	0.729557103678588	0.228316786869567	0.00898371236468987	-0.324553491590386	0.000165059673059361	0.303359698170875	0.000450675813712037	-0.0845202867075981	0.339029668993377	0.434562019125843	no
ENSACAG00000002607	blue	0.130845993823307	0.137848113063199	-0.461071756188973	3.38119327683475e-08	0.279971591437236	0.00125486499350657	0.315375355017421	0.000257353151089077	-0.14346153225231	0.103450753854992	0.440994199298101	1.51073932959042e-07	-0.865419012875703	3.11741440018033e-40	0.940352027031017	8.63451943605891e-62	-0.637863634009223	3.3083283008373e-16	0.434562019125843	no
ENSACAG00000011480	blue	0.13075152874076	0.138135075318371	-0.0544589355966152	0.538298980330193	-0.0696441031793499	0.431075620274573	0.0499725944875426	0.57232872196316	-0.12473667300639	0.157359034906855	0.400152597685827	2.39354943205577e-06	-0.449585582770823	8.05574529588066e-08	0.497711485301032	1.6955065812423e-09	-0.49370409806825	2.39341172628474e-09	0.434562019125843	no
ENSACAG00000001563	blue	0.130750231806929	0.13813901825565	-0.518121493227794	2.72897876369412e-10	0.373013384899374	1.23823208323233e-05	0.285376254822602	0.000998036085864313	-0.0821700898985595	0.352677960518684	0.293633952993137	0.000697219014481314	-0.766097853839163	2.4435191719584e-26	0.805808082279664	6.50496029666774e-31	-0.44689392538967	9.82815906263725e-08	0.434562019125843	no
ENSACAG00000002787	blue	0.1307382258671	0.138175522774513	-0.404092046764498	1.86243462237226e-06	0.454426082857374	5.60924218831805e-08	-0.108643013006798	0.218546336813198	-0.0962726574489457	0.275885510471307	0.281453939221936	0.00117900602675466	-0.659350880010681	1.47177214759025e-17	0.59242870403435	1.13173544920804e-13	-0.202489484938244	0.0208646221216391	0.434562019125843	no
ENSACAG00000000845	blue	0.130554810662616	0.138734117512322	-0.537846773502793	4.14677357070313e-11	0.518009915322663	2.75728069486965e-10	0.204532680571135	0.0195830902810833	-0.122248660609298	0.165872134228012	0.214748980163274	0.0141448589946011	-0.73663062687272	1.71758859355049e-23	0.725003032291162	1.80185144038176e-22	-0.231051742370175	0.00817296850091083	0.435882916659593	no
ENSACAG00000006174	blue	0.13044037910085	0.139083490880296	-0.516374378919661	3.20609332766108e-10	0.438574461608277	1.7978572672711e-07	0.191209955175876	0.0293152360871867	-0.0658226626574998	0.456844510827269	0.321939302361778	0.000187589603369466	-0.81048606173719	1.60302074607408e-31	0.813490757806153	6.3862807484429e-32	-0.383513710983212	6.67028713422346e-06	0.436413993109131	no
ENSACAG00000010529	blue	0.13036275563929	0.139320865511261	-0.649742168692475	6.10572636050268e-17	0.527518133459223	1.12914822324838e-10	0.35089159169071	4.25711857791692e-05	-0.0475631707898142	0.591011926827455	0.00511935837825805	0.95390292306129	-0.623211941094491	2.40973606629869e-15	0.603391116404687	3.01270275712623e-14	-0.13509850181896	0.125394747999633	0.436413993109131	no
ENSACAG00000003012	blue	0.130321503054773	0.139447142383453	-0.376593378090778	1.00518798307815e-05	0.292098980696516	0.000745896864055903	0.168440641600504	0.055405697363275	-0.0688916968376464	0.436082368161519	0.404546867593868	1.8088860474229e-06	-0.755869145140388	2.64190233577974e-25	0.774272438865557	3.33504766098985e-27	-0.452148459538496	6.65543650662444e-08	0.436413993109131	no
ENSACAG00000029277	blue	0.130317889566331	0.139458207654905	-0.378626894321844	8.91933039535527e-06	0.307849431633893	0.000366559434640886	0.0806736993462119	0.361544405100662	0.064064863186713	0.468978968126741	0.0925068034220554	0.295192073037629	-0.430283668895461	3.23045090830607e-07	0.407935094880054	1.45357062234827e-06	-0.144541040909816	0.100852965731498	0.436413993109131	no
ENSACAG00000015768	blue	0.130133064819054	0.140025071639609	-0.686385566149401	2.00369534190056e-19	0.539405584057054	3.55439418091955e-11	0.487645888461831	3.99690253262069e-09	-0.0825367749754802	0.350526188601417	-0.0727920957275621	0.410488488965419	-0.601248168985701	3.91780774345218e-14	0.606737065680482	1.99116959782532e-14	-0.0898358093657321	0.309415142572668	0.437752336288837	no
ENSACAG00000000165	blue	0.129829558032662	0.140959735707341	-0.494022128038707	2.32919609724743e-09	0.393180139434155	3.70259518185255e-06	0.209259889820215	0.0168757714232764	-0.061316428931572	0.488300044257463	0.392275113627271	3.91547649384098e-06	-0.86090193280295	2.21935761749403e-39	0.88739030098156	7.15280059983043e-45	-0.472698186092713	1.35845363938179e-08	0.43904684951637	no
ENSACAG00000026105	blue	0.129827144931432	0.14096718591581	-0.423700560175226	5.08833556944664e-07	0.324016006321916	0.000169475525964641	0.125844323502707	0.15367606988832	-0.074851281275714	0.397339988832103	0.386581729221116	5.54474725971195e-06	-0.788619351214874	8.20225058594557e-29	0.806165729113253	5.85225521578943e-31	-0.484443304122066	5.22052937529138e-09	0.43904684951637	no
ENSACAG00000006576	blue	0.129801500787593	0.141046378124782	-0.543183563358512	2.43829440131815e-11	0.36761544563119	1.68784043489648e-05	0.4702627438593	1.64902495251041e-08	0.0154981956222279	0.861071416918843	-0.00431478326360117	0.961141499212573	-0.537506557708223	4.28820711229097e-11	0.558992608957286	4.78154902313518e-12	-0.164428712870821	0.061565254584483	0.43904684951637	no
ENSACAG00000002797	blue	0.129731834864956	0.141261685504557	-0.588140523228737	1.87383500568132e-13	0.552835609617992	9.11033772159853e-12	0.174038867937288	0.0476672040918182	0.0200566681275906	0.820816186813455	0.212779325681154	0.0150768740951642	-0.786541295274353	1.42775240131516e-28	0.764844407236132	3.29249946345561e-26	-0.233087923104493	0.00761209103369992	0.43904684951637	no
ENSACAG00000013182	blue	0.129710805325981	0.141326727780906	-0.330243140659719	0.000124437808824524	0.0792378961516871	0.370180456060855	0.460111765341141	3.64011882206308e-08	-0.110445629576676	0.21095544782537	0.38870857651012	4.87265818721116e-06	-0.689023634365986	1.28490200091976e-19	0.827969629182898	5.92509800142582e-34	-0.711192520036022	2.52558222999321e-21	0.43904684951637	no
ENSACAG00000005655	blue	0.129696592271794	0.14137070022528	-0.235031780526397	0.00710873616970543	0.0240686713248906	0.785765035197677	0.245062447506383	0.00495202324009231	-0.13065275704358	0.138435606332183	0.492387738777352	2.67779665744331e-09	-0.691482793228691	8.45547653003113e-20	0.794987340932951	1.44243012632057e-29	-0.721512485258627	3.56480836224711e-22	0.43904684951637	no
ENSACAG00000012477	blue	0.12968183672707	0.141416362022284	-0.224610067513533	0.0101954495324298	0.25296643695801	0.00368677741342882	-0.0831626403610252	0.34687255281771	-0.108601811808105	0.218722074390487	0.343723218279484	6.23088763817837e-05	-0.554376978961905	7.76217344549463e-12	0.53831126962753	3.96093650959723e-11	-0.289708773416709	0.000827935660209985	0.43904684951637	no
ENSACAG00000003808	blue	0.129579856980148	0.14173224986822	-0.375354895742165	1.0806756364137e-05	0.31924747792744	0.000213748326171796	0.0290366684745134	0.7429565783586	-0.0869266624214929	0.32540715130964	0.539470243155477	3.53167984984887e-11	-0.888932602450813	3.11265648788439e-45	0.901270737567275	2.48435549951219e-48	-0.563690798343751	2.8976049809995e-12	0.439329161979908	no
[truncated: 8,823 more rows]
