# Supplementary material for: Selection on adaptive and maladaptive gene expression plasticity during thermal adaptation to urban heat islands
Source: Nat Commun. 2021 Oct 26;12:6195. doi: 10.1038/s41467-021-26334-4 (PMC8548502; doi:10.1038/s41467-021-26334-4)
Supplement: Supplementary file 5 — Source Data [file 41467_2021_26334_MOESM5_ESM.zip › NATCOMM_maladaptive_plasticity_source_data_file_09062021/Data_files/Figure3C_plot_data_08202021.csv]

	Gene	Gene_Significance	pvalue	Group	Regulator
1	ENSACAG00000009586	-0.308685576200235	0.000928207090809995	negative_WC	negative
2	ENSACAG00000014583	-0.265523381899811	0.00466226621744049	negative_WC	negative
3	ENSACAG00000013021	-0.269948551330778	0.00399624627657743	negative_WC	negative
4	ENSACAG00000017313	-0.255965639759322	0.00644900680585607	negative_WC	negative
5	ENSACAG00000012084	-0.259039567041972	0.00581735349047313	negative_WC	negative
6	ENSACAG00000012275	-0.238720628891389	0.0112511701002659	negative_WC	negative
7	ENSACAG00000016239	-0.223011163350103	0.0181033092552815	negative_WC	negative
8	ENSACAG00000004077	-0.314335266726575	0.000737431049475526	negative_WC	negative
9	ENSACAG00000002289	-0.28045800777103	0.00274314446197298	negative_WC	negative
10	ENSACAG00000014640	-0.284551429733814	0.00235993119507047	negative_WC	negative
11	ENSACAG00000014815	-0.387805547252348	2.39299165979646e-05	negative_WC	negative
12	ENSACAG00000015593	-0.310629154373859	0.000858006004208259	negative_WC	negative
13	ENSACAG00000028725	-0.2649168901493	0.00476088057473814	negative_WC	negative
14	ENSACAG00000000054	-0.265686831225499	0.00463600361716266	negative_WC	negative
15	ENSACAG00000017497	-0.258146163484982	0.00599500852536586	negative_WC	negative
16	ENSACAG00000002045	-0.13993452585497	0.141138388294818	negative_WC	negative
17	ENSACAG00000001792	-0.31852319785877	0.000619986209932397	negative_WC	negative
18	ENSACAG00000001486	-0.363018122764242	8.36158795407194e-05	negative_WC	negative
19	ENSACAG00000009468	-0.308576403896966	0.000932301827983213	negative_WC	negative
20	ENSACAG00000001575	-0.270757510736225	0.00388414884752475	negative_WC	negative
21	ENSACAG00000015939	-0.173429825679512	0.0674442358998175	negative_WC	negative
22	ENSACAG00000016639	-0.322944122094656	0.000514832257556685	negative_WC	negative
23	ENSACAG00000013836	-0.296509349715641	0.00150114270626775	negative_WC	negative
24	ENSACAG00000005867	-0.225723367047728	0.0167110986474451	negative_WC	negative
25	ENSACAG00000014560	-0.362254674381384	8.67627579629465e-05	negative_WC	negative
26	ENSACAG00000001260	-0.398399402225799	1.35839689552695e-05	negative_WC	negative
27	ENSACAG00000005829	-0.313484594279905	0.000763646160046351	negative_WC	negative
28	ENSACAG00000014950	-0.374844757708441	4.66154509299311e-05	negative_WC	negative
29	ENSACAG00000014680	-0.321650089901833	0.000543774262724971	negative_WC	negative
30	ENSACAG00000004989	-0.252755748469535	0.00717284660637103	negative_WC	negative
31	ENSACAG00000002805	-0.262867964856869	0.00510794660389054	negative_WC	negative
32	ENSACAG00000002115	-0.220746013934329	0.0193417244734236	negative_WC	negative
33	ENSACAG00000002576	-0.30614316384745	0.00102795853458332	negative_WC	negative
34	ENSACAG00000029203	-0.321688368724512	0.000542897100261876	negative_WC	negative
35	ENSACAG00000001771	-0.238310036587663	0.0113961940756247	negative_WC	negative
36	ENSACAG00000008452	-0.315425987602906	0.000705024739806792	negative_WC	negative
37	ENSACAG00000006224	-0.349642696801356	0.000157618253028557	negative_WC	negative
38	ENSACAG00000014906	-0.16613950633268	0.0799942963671853	negative_WC	negative
39	ENSACAG00000009264	-0.201112810570682	0.0334802461911674	negative_WC	negative
40	ENSACAG00000007444	-0.287256221528584	0.00213396936729586	negative_WC	negative
41	ENSACAG00000004352	-0.319121183405969	0.000604693922438207	negative_WC	negative
42	ENSACAG00000015817	-0.339079338523644	0.000255000820109452	negative_WC	negative
43	ENSACAG00000009351	-0.35598888402439	0.00011708409054113	negative_WC	negative
44	ENSACAG00000009434	-0.320720389580424	0.000565482418023461	negative_WC	negative
45	ENSACAG00000000583	-0.273453954495627	0.00353056131924408	negative_WC	negative
46	ENSACAG00000012873	-0.212902426682753	0.0242102830794625	negative_WC	negative
47	ENSACAG00000029280	-0.316470947354457	0.00067520729684216	negative_WC	negative
48	ENSACAG00000012653	-0.280803480431755	0.00270876032379068	negative_WC	negative
49	ENSACAG00000004393	-0.322990829245766	0.00051381459776741	negative_WC	negative
50	ENSACAG00000002575	-0.247405455379045	0.00854003936760083	negative_WC	negative
51	ENSACAG00000017506	-0.350472170362441	0.000151665151935901	negative_WC	negative
52	ENSACAG00000013044	-0.233796143791084	0.0131016423226895	negative_WC	negative
53	ENSACAG00000012248	-0.347009673906429	0.000177982914958163	negative_WC	negative
54	ENSACAG00000017166	-0.180509745045585	0.0568345615160536	negative_WC	negative
55	ENSACAG00000017106	-0.229211477862281	0.0150575934396197	negative_WC	negative
56	ENSACAG00000015324	-0.207597913118679	0.0280669563894681	negative_WC	negative
57	ENSACAG00000009251	-0.235731215844552	0.0123450265371366	negative_WC	negative
58	ENSACAG00000008776	-0.297772528174029	0.00142947258211294	negative_WC	negative
59	ENSACAG00000014575	-0.310613130387485	0.000858564367620622	negative_WC	negative
60	ENSACAG00000014596	-0.332037855726279	0.000348139882095538	negative_WC	negative
61	ENSACAG00000017173	-0.256512456922479	0.00633237921061396	negative_WC	negative
62	ENSACAG00000029372	-0.244997705682162	0.00922691995383212	negative_WC	negative
63	ENSACAG00000015107	-0.211787727051241	0.024980793755636	negative_WC	negative
64	ENSACAG00000015787	-0.381985289958669	3.23964582557491e-05	negative_WC	negative
65	ENSACAG00000016080	-0.290846640636548	0.00186426507543853	negative_WC	negative
66	ENSACAG00000006700	-0.230066950787505	0.0146744652110692	negative_WC	negative
67	ENSACAG00000008007	-0.167163377312563	0.0781263661088818	negative_WC	negative
68	ENSACAG00000006676	-0.264404748536863	0.00484559920300915	negative_WC	negative
69	ENSACAG00000006743	-0.321528111338048	0.000546578104962057	negative_WC	negative
70	ENSACAG00000007357	-0.259514901173363	0.00572475328586862	negative_WC	negative
71	ENSACAG00000009212	-0.215671487853483	0.0223836464716169	negative_WC	negative
72	ENSACAG00000002777	-0.327382711990162	0.000425980553510474	negative_WC	negative
73	ENSACAG00000013659	-0.302634222955814	0.00118172564608955	negative_WC	negative
74	ENSACAG00000013586	-0.280605564742796	0.00272841061589788	negative_WC	negative
75	ENSACAG00000010923	-0.189869611535859	0.0449493915007285	negative_WC	negative
76	ENSACAG00000003622	-0.306005595704687	0.00103362526593589	negative_WC	negative
77	ENSACAG00000003600	-0.376239797790884	4.34454030475771e-05	negative_WC	negative
78	ENSACAG00000004318	-0.132794898959018	0.162776810913105	negative_WC	negative
79	ENSACAG00000001488	-0.264569144033617	0.00481825939881234	negative_WC	negative
80	ENSACAG00000007680	-0.324654720755635	0.000478745523160167	negative_WC	negative
81	ENSACAG00000004197	-0.282214694984197	0.00257230291155275	negative_WC	negative
82	ENSACAG00000000876	-0.403543338965632	1.02459937208033e-05	negative_WC	negative
83	ENSACAG00000016306	-0.308956306209118	0.000918123598976231	negative_WC	negative
84	ENSACAG00000016299	-0.307706252053668	0.000965533482884154	negative_WC	negative
85	ENSACAG00000007173	-0.184215272806641	0.051852706775742	negative_WC	negative
86	ENSACAG00000004310	-0.209283180697009	0.0267887024923714	negative_WC	negative
87	ENSACAG00000015557	-0.275231154048298	0.00331359119659818	negative_WC	negative
88	ENSACAG00000001244	-0.303261122004301	0.00115280270603442	negative_WC	negative
89	ENSACAG00000017468	-0.275120716248342	0.00332671663395434	negative_WC	negative
90	ENSACAG00000017131	-0.319491654492932	0.000595394352674755	negative_WC	negative
91	ENSACAG00000006186	-0.32756845352415	0.000422590335632258	negative_WC	negative
92	ENSACAG00000012664	-0.354979820911528	0.00012280297026581	negative_WC	negative
93	ENSACAG00000011393	-0.236406595647788	0.0120900892603816	negative_WC	negative
94	ENSACAG00000013643	-0.296217919034749	0.00151813463269465	negative_WC	negative
95	ENSACAG00000017928	-0.232586319808561	0.0135949659334761	negative_WC	negative
96	ENSACAG00000003196	-0.180040745924829	0.0574922123746077	negative_WC	negative
97	ENSACAG00000001581	-0.328761791261791	0.000401395068882431	negative_WC	negative
98	ENSACAG00000001560	-0.430199629616164	2.20027359185009e-06	negative_WC	negative
99	ENSACAG00000014800	-0.258458075958279	0.00593244378689189	negative_WC	negative
100	ENSACAG00000014833	-0.306528366799354	0.0010122417148647	negative_WC	negative
101	ENSACAG00000010500	-0.152686598058106	0.108011798184236	negative_WC	negative
102	ENSACAG00000013673	-0.356386936046382	0.000114897033391403	negative_WC	negative
103	ENSACAG00000013754	-0.228903538185238	0.0151976173202996	negative_WC	negative
104	ENSACAG00000011934	-0.298328449645251	0.00139892815999655	negative_WC	negative
105	ENSACAG00000011389	-0.198124037580953	0.0362572435121776	negative_WC	negative
106	ENSACAG00000010189	-0.286669596976804	0.00218124486099718	negative_WC	negative
107	ENSACAG00000004463	-0.173948186953218	0.0666164885017375	negative_WC	negative
108	ENSACAG00000023762	-0.23553052167701	0.0124216826150315	negative_WC	negative
109	ENSACAG00000014462	-0.229315981466881	0.015010329767645	negative_WC	negative
110	ENSACAG00000014587	-0.294914045250731	0.00159631730059338	negative_WC	negative
111	ENSACAG00000011061	-0.292861494795308	0.00172682103968403	negative_WC	negative
112	ENSACAG00000016861	-0.380186209993591	3.5535423725374e-05	negative_WC	negative
113	ENSACAG00000000175	-0.220556371165744	0.0194486429016705	negative_WC	negative
114	ENSACAG00000008213	-0.2316753868421	0.0139770185385427	negative_WC	negative
115	ENSACAG00000005307	-0.30528311923116	0.00106385643792018	negative_WC	negative
116	ENSACAG00000001310	-0.293640729531263	0.00167617785233183	negative_WC	negative
117	ENSACAG00000000306	-0.17957477079201	0.0581517902667577	negative_WC	negative
118	ENSACAG00000028892	-0.157603864696464	0.0969949248184736	negative_WC	negative
119	ENSACAG00000014695	-0.368152524583479	6.506250106824e-05	negative_WC	negative
120	ENSACAG00000012937	-0.336467734757258	0.000286460923057837	negative_WC	negative
121	ENSACAG00000002137	-0.370742674466756	5.72352368476843e-05	negative_WC	negative
122	ENSACAG00000004529	-0.287711017452212	0.00209795761581989	negative_WC	negative
123	ENSACAG00000001362	-0.282875286121519	0.00251058334058524	negative_WC	negative
124	ENSACAG00000014574	-0.347793129165398	0.000171681890438116	negative_WC	negative
125	ENSACAG00000010916	-0.301461658181032	0.00123760526152235	negative_WC	negative
126	ENSACAG00000007308	-0.2823936609865	0.00255544824575027	negative_WC	negative
127	ENSACAG00000016653	-0.277005933558244	0.00310894538617893	negative_WC	negative
128	ENSACAG00000012215	-0.352636907960933	0.000137097820593968	negative_WC	negative
129	ENSACAG00000004632	-0.297527487648772	0.00144312755678993	negative_WC	negative
130	ENSACAG00000006337	-0.297979151021225	0.00141804984667551	negative_WC	negative
131	ENSACAG00000016749	-0.338095533282363	0.000266456521474323	negative_WC	negative
132	ENSACAG00000016744	-0.353287199572032	0.000132982528492273	negative_WC	negative
133	ENSACAG00000016072	-0.277884586774252	0.00301189783238476	negative_WC	negative
134	ENSACAG00000004732	-0.164051803002626	0.0839139151546803	negative_WC	negative
135	ENSACAG00000005463	-0.264627875900175	0.0048085254180005	negative_WC	negative
136	ENSACAG00000013480	-0.279913968300887	0.00279808926105445	negative_WC	negative
137	ENSACAG00000014954	-0.177406882620127	0.0613024067622985	negative_WC	negative
138	ENSACAG00000014762	-0.222982561125657	0.0181185093899159	negative_WC	negative
139	ENSACAG00000007616	-0.150696839855167	0.112738071968919	negative_WC	negative
140	ENSACAG00000004597	-0.373549317743121	4.97516693475585e-05	negative_WC	negative
141	ENSACAG00000012771	-0.306292284880577	0.00102184795350793	negative_WC	negative
142	ENSACAG00000011711	-0.300673373053039	0.00127651324329402	negative_WC	negative
143	ENSACAG00000003477	-0.251370206157798	0.00750690244061987	negative_WC	negative
144	ENSACAG00000003116	-0.219561470796805	0.0200179391182421	negative_WC	negative
145	ENSACAG00000000802	-0.262682323052838	0.00514047999575715	negative_WC	negative
146	ENSACAG00000003149	-0.346290027862086	0.000183959053446655	negative_WC	negative
147	ENSACAG00000003204	-0.209913264630601	0.0263236954466197	negative_WC	negative
148	ENSACAG00000007037	-0.300307268600279	0.00129495928430412	negative_WC	negative
149	ENSACAG00000007047	-0.243453676872098	0.00969257333899515	negative_WC	negative
150	ENSACAG00000000979	-0.376678756967098	4.24904039170111e-05	negative_WC	negative
151	ENSACAG00000001294	-0.203065438987994	0.0317646577194232	negative_WC	negative
152	ENSACAG00000000818	-0.265741770129218	0.00462720589375615	negative_WC	negative
153	ENSACAG00000012343	-0.247207505752057	0.00859475831803878	negative_WC	negative
154	ENSACAG00000006259	-0.231225929102533	0.0141689445884703	negative_WC	negative
155	ENSACAG00000006670	-0.260469572823686	0.00554272452457617	negative_WC	negative
156	ENSACAG00000015209	-0.242062930838568	0.0101295560927654	negative_WC	negative
157	ENSACAG00000008845	-0.319857474369787	0.000586340532772017	negative_WC	negative
158	ENSACAG00000006281	-0.26252527624369	0.00516814623802815	negative_WC	negative
159	ENSACAG00000002232	-0.237440260510004	0.0117088203589942	negative_WC	negative
160	ENSACAG00000002092	-0.211565877776752	0.025136615188035	negative_WC	negative
161	ENSACAG00000013841	-0.291732991754546	0.00180262551153639	negative_WC	negative
162	ENSACAG00000015703	-0.28150130000973	0.00264048989836796	negative_WC	negative
163	ENSACAG00000011338	-0.322866635746981	0.000516524624794145	negative_WC	negative
164	ENSACAG00000012860	-0.273015191743437	0.00358605289252969	negative_WC	negative
165	ENSACAG00000012076	-0.321410927631703	0.000549284234552371	negative_WC	negative
166	ENSACAG00000011192	-0.317688483271889	0.000641926164529493	negative_WC	negative
167	ENSACAG00000013266	-0.20539188241505	0.0298182518356114	negative_WC	negative
168	ENSACAG00000007436	-0.235768916024671	0.0123306729765776	negative_WC	negative
169	ENSACAG00000017596	-0.248773714213917	0.00817014197509457	negative_WC	negative
170	ENSACAG00000013756	-0.282190791056696	0.00257456170979917	negative_WC	negative
171	ENSACAG00000008565	-0.227727490100658	0.0157428380750218	negative_WC	negative
172	ENSACAG00000016321	-0.180878010083978	0.0563225022841873	negative_WC	negative
173	ENSACAG00000016508	-0.28904859766553	0.0019952081942322	negative_WC	negative
174	ENSACAG00000016938	-0.190208802012501	0.0445608314591571	negative_WC	negative
175	ENSACAG00000003160	-0.229726833909861	0.0148257614270424	negative_WC	negative
176	ENSACAG00000027909	-0.149118353900612	0.1166005630539	negative_WC	negative
177	ENSACAG00000014329	-0.341906075920369	0.000224570829818218	negative_WC	negative
178	ENSACAG00000013600	-0.268814689782739	0.00415824079430004	negative_WC	negative
179	ENSACAG00000013267	-0.187633590057558	0.0475819810370257	negative_WC	negative
180	ENSACAG00000005228	-0.301224837110124	0.00124917916784283	negative_WC	negative
181	ENSACAG00000020966	-0.161774938667472	0.0883619249000532	negative_WC	negative
182	ENSACAG00000013749	-0.177687215318872	0.0608873118218971	negative_WC	negative
183	ENSACAG00000009150	-0.217770876970286	0.0210787295903951	negative_WC	negative
184	ENSACAG00000008373	-0.209556516121495	0.0265861265765798	negative_WC	negative
185	ENSACAG00000006821	-0.238628866285666	0.011283440269603	negative_WC	negative
186	ENSACAG00000002878	-0.38867528889326	2.28595667227227e-05	negative_WC	negative
187	ENSACAG00000009248	-0.245832285347947	0.00898351597740939	negative_WC	negative
188	ENSACAG00000009504	-0.20981953207801	0.0263924321987064	negative_WC	negative
189	ENSACAG00000014871	-0.36087575219248	9.27279228974512e-05	negative_WC	negative
190	ENSACAG00000010502	-0.215360021566292	0.022583026406913	negative_WC	negative
191	ENSACAG00000015753	-0.269297052065373	0.0040886210810627	negative_WC	negative
192	ENSACAG00000001021	-0.233876040300858	0.013069620069936	negative_WC	negative
193	ENSACAG00000028682	-0.313478056327375	0.000763850903052767	negative_WC	negative
194	ENSACAG00000009121	-0.311145668471077	0.000840184733633728	negative_WC	negative
195	ENSACAG00000010558	-0.238576247896716	0.0113019811271896	negative_WC	negative
196	ENSACAG00000016027	-0.24648480738679	0.0087971662353153	negative_WC	negative
197	ENSACAG00000008122	-0.236886010295802	0.0119119275777402	negative_WC	negative
198	ENSACAG00000008356	-0.166258457167823	0.0797754641775821	negative_WC	negative
199	ENSACAG00000003607	-0.20347009236088	0.031418586115904	negative_WC	negative
200	ENSACAG00000007900	-0.309101582008287	0.000912754087294983	negative_WC	negative
201	ENSACAG00000002636	-0.287621117800516	0.00210503217330934	negative_WC	negative
202	ENSACAG00000001437	-0.286820745239926	0.00216897427183127	negative_WC	negative
203	ENSACAG00000000652	-0.345502011638029	0.000190716012030954	negative_WC	negative
204	ENSACAG00000000164	-0.283359759000317	0.00246617131131459	negative_WC	negative
205	ENSACAG00000011038	-0.334581429741297	0.000311373709574981	negative_WC	negative
206	ENSACAG00000021095	-0.202016852322358	0.0326764712307161	negative_WC	negative
207	ENSACAG00000017984	-0.317524747011837	0.00064631254116031	negative_WC	negative
208	ENSACAG00000000210	-0.309320785179707	0.000904706466296295	negative_WC	negative
209	ENSACAG00000000253	-0.263402742824492	0.00501525124011343	negative_WC	negative
210	ENSACAG00000011415	-0.188563726581188	0.0464717523888735	negative_WC	negative
211	ENSACAG00000006844	-0.161958584324425	0.0879963491920139	negative_WC	negative
212	ENSACAG00000013893	-0.278988149334139	0.00289387408924342	negative_WC	negative
213	ENSACAG00000005347	-0.352873568280373	0.000135586640939734	negative_WC	negative
214	ENSACAG00000005765	-0.296491822115329	0.00150215975216854	negative_WC	negative
215	ENSACAG00000016664	-0.251581428314344	0.00745510390183686	negative_WC	negative
216	ENSACAG00000009136	-0.206862614414623	0.0286407092745122	negative_WC	negative
217	ENSACAG00000002608	-0.237656900546599	0.0116302591710718	negative_WC	negative
218	ENSACAG00000004299	-0.232503251287909	0.0136294244383082	negative_WC	negative
219	ENSACAG00000002308	-0.296439386698432	0.00150520607697603	negative_WC	negative
220	ENSACAG00000001369	-0.308527999204877	0.00093412262373956	negative_WC	negative
221	ENSACAG00000001050	-0.136020427240522	0.152713802002926	negative_WC	negative
222	ENSACAG00000012186	-0.329851224422887	0.000382904981146552	negative_WC	negative
223	ENSACAG00000012638	-0.238426387291429	0.0113549329718243	negative_WC	negative
224	ENSACAG00000003130	-0.342578009326547	0.000217849984430219	negative_WC	negative
225	ENSACAG00000012468	-0.313245183746624	0.000771176421218901	negative_WC	negative
226	ENSACAG00000013666	-0.282308640963962	0.00256344280435497	negative_WC	negative
227	ENSACAG00000016580	-0.298814338939141	0.001372718949597	negative_WC	negative
228	ENSACAG00000010356	-0.286727031202758	0.00217657483533593	negative_WC	negative
229	ENSACAG00000005705	-0.293103325442866	0.00171095768779395	negative_WC	negative
230	ENSACAG00000005906	-0.212755073485073	0.024310957541498	negative_WC	negative
231	ENSACAG00000016710	-0.168789737642889	0.0752314204675093	negative_WC	negative
232	ENSACAG00000009148	-0.187904124579097	0.0472568208566232	negative_WC	negative
233	ENSACAG00000011908	-0.33288307304527	0.000335500426111325	negative_WC	negative
234	ENSACAG00000012797	-0.391942268892542	1.92272386495077e-05	negative_WC	negative
235	ENSACAG00000005518	-0.197779159179179	0.0365898019958307	negative_WC	negative
236	ENSACAG00000006099	-0.339316363992651	0.000252309779425364	negative_WC	negative
237	ENSACAG00000014639	-0.243212814382941	0.0097670461932208	negative_WC	negative
238	ENSACAG00000000193	-0.363557059876588	8.14588290031266e-05	negative_WC	negative
239	ENSACAG00000011431	-0.176519395508765	0.0626317932848379	negative_WC	negative
240	ENSACAG00000003402	-0.253512041573658	0.00699611294515965	negative_WC	negative
241	ENSACAG00000001333	-0.191755322368915	0.0428244637483466	negative_WC	negative
242	ENSACAG00000017224	-0.176766015974423	0.0622600374602232	negative_WC	negative
243	ENSACAG00000023721	-0.237475441272617	0.0116960311054869	negative_WC	negative
244	ENSACAG00000024407	-0.35347833712185	0.000131794945294362	negative_WC	negative
245	ENSACAG00000026867	-0.251971401251582	0.00736029996704008	negative_WC	negative
246	ENSACAG00000027275	-0.357152814891028	0.00011079549179006	negative_WC	negative
247	ENSACAG00000009417	-0.273583273493281	0.00351435365054713	negative_WC	negative
248	ENSACAG00000005815	-0.243488305187361	0.0096819076744469	negative_WC	negative
249	ENSACAG00000025985	-0.18562300909122	0.0500571057517426	negative_WC	negative
250	ENSACAG00000010175	-0.252424946740695	0.00725138423370358	negative_WC	negative
251	ENSACAG00000008264	-0.180281679109326	0.0571535901840961	negative_WC	negative
252	ENSACAG00000012801	-0.194722065991039	0.0396512891242549	negative_WC	negative
253	ENSACAG00000010186	-0.242836977030153	0.00988425705187351	negative_WC	negative
254	ENSACAG00000017791	-0.214307205168876	0.0232682784570872	negative_WC	negative
255	ENSACAG00000013617	-0.23955989131624	0.0109597570594808	negative_WC	negative
256	ENSACAG00000012182	-0.293474392867729	0.00168687369643555	negative_WC	negative
257	ENSACAG00000029385	-0.234591621509497	0.0127858481863062	negative_WC	negative
258	ENSACAG00000006812	-0.233619967809751	0.0131724949701094	negative_WC	negative
259	ENSACAG00000004409	-0.164091977723215	0.0838370669436437	negative_WC	negative
260	ENSACAG00000004384	-0.315264301335816	0.000709744715074424	negative_WC	negative
261	ENSACAG00000003455	-0.247042704126285	0.00864054977165126	negative_WC	negative
262	ENSACAG00000028017	-0.194365609929263	0.0400218266913562	negative_WC	negative
263	ENSACAG00000006158	-0.236777997401663	0.0119518660801985	negative_WC	negative
264	ENSACAG00000009060	-0.27250302107051	0.00365181739164395	negative_WC	negative
265	ENSACAG00000003508	-0.274545084975793	0.00339588894901012	negative_WC	negative
266	ENSACAG00000008416	-0.258003071268684	0.00602390625160966	negative_WC	negative
267	ENSACAG00000016928	-0.189554143709856	0.0453133012152971	negative_WC	negative
268	ENSACAG00000015089	-0.224668161370625	0.0172413242976853	negative_WC	negative
269	ENSACAG00000003564	-0.177885126233315	0.0605956459435642	negative_WC	negative
270	ENSACAG00000001916	-0.190704162122478	0.043998395616216	negative_WC	negative
271	ENSACAG00000015587	-0.152430909049454	0.108610328161715	negative_WC	negative
272	ENSACAG00000015731	-0.150290698375052	0.113722247469856	negative_WC	negative
273	ENSACAG00000015804	-0.21727136672495	0.0213831325354048	negative_WC	negative
274	ENSACAG00000007373	-0.189520732986791	0.0453519853790187	negative_WC	negative
275	ENSACAG00000007300	-0.19917535546176	0.0352591206646201	negative_WC	negative
276	ENSACAG00000007268	-0.16502225583073	0.0820732492917184	negative_WC	negative
277	ENSACAG00000008755	-0.25357901130984	0.00698065066271427	negative_WC	negative
278	ENSACAG00000009931	-0.329027572227171	0.00039680982688953	negative_WC	negative
279	ENSACAG00000001875	-0.163510107261955	0.0849555995283466	negative_WC	negative
280	ENSACAG00000013796	-0.272599939560913	0.00363929036730063	negative_WC	negative
281	ENSACAG00000006742	-0.306774026055908	0.00100233335821533	negative_WC	negative
282	ENSACAG00000003754	-0.181128388985898	0.055976527436775	negative_WC	negative
283	ENSACAG00000028566	-0.155588737634726	0.101397427051731	negative_WC	negative
284	ENSACAG00000009778	-0.230449457584938	0.0145059177102661	negative_WC	negative
285	ENSACAG00000009801	-0.326786013843748	0.000437041885239051	negative_WC	negative
286	ENSACAG00000029331	-0.373639748490403	4.95264908967539e-05	negative_WC	negative
287	ENSACAG00000001544	-0.217837922624469	0.0210381565957807	negative_WC	negative
288	ENSACAG00000002390	-0.211782088863702	0.0249847436393934	negative_WC	negative
289	ENSACAG00000013400	-0.296802856334851	0.00148420456662123	negative_WC	negative
290	ENSACAG00000024196	-0.16168966947652	0.0885320766978196	negative_WC	negative
291	ENSACAG00000026606	-0.31280592724705	0.000785169556759126	negative_WC	negative
292	ENSACAG00000024204	-0.30730603569734	0.00098117826420751	negative_WC	negative
293	ENSACAG00000003615	-0.244242492677189	0.00945216038332342	negative_WC	negative
294	ENSACAG00000008885	-0.321261414587641	0.000552754817760607	negative_WC	negative
295	ENSACAG00000010238	-0.353258144907263	0.000133163920272219	negative_WC	negative
296	ENSACAG00000004282	-0.313897428901262	0.000750819109047118	negative_WC	negative
297	ENSACAG00000016008	0.210232253100895	0.0260909140643696	positive_WC	positive
298	ENSACAG00000017371	0.23853477915295	0.0113166120372808	positive_WC	positive
299	ENSACAG00000017090	0.21153865798558	0.0251557907275714	positive_WC	positive
300	ENSACAG00000016423	0.233302950588301	0.0133008315923423	positive_WC	positive
301	ENSACAG00000029596	0.249700475662405	0.00792770284101177	positive_WC	positive
302	ENSACAG00000015864	0.32557277860515	0.000460352096055534	positive_WC	positive
303	ENSACAG00000004538	0.24182250146897	0.0102068297419133	positive_WC	positive
304	ENSACAG00000005179	0.216503910942051	0.0218581767501684	positive_WC	positive
305	ENSACAG00000015933	0.191638293568316	0.042953855323222	positive_WC	positive
306	ENSACAG00000000077	0.1910166511772	0.0436466428823641	positive_WC	positive
307	ENSACAG00000009707	0.216029286416865	0.0221564723577995	positive_WC	positive
308	ENSACAG00000015576	0.228337616900417	0.0154578990337885	positive_WC	positive
309	ENSACAG00000028980	0.206813769913609	0.0286791729177507	positive_WC	positive
310	ENSACAG00000017513	0.271818809003605	0.00374135970117223	positive_WC	positive
311	ENSACAG00000004133	0.226949206120961	0.0161129143087945	positive_WC	positive
312	ENSACAG00000010273	0.251860571700819	0.0073871339608787	positive_WC	positive
313	ENSACAG00000025482	0.248868171805849	0.00814513603586042	positive_WC	positive
314	ENSACAG00000013525	0.307181736363616	0.000986084131561025	positive_WC	positive
315	ENSACAG00000015637	0.233040629185576	0.013407848799729	positive_WC	positive
316	ENSACAG00000015921	0.267846302471408	0.00430121962416444	positive_WC	positive
317	ENSACAG00000005146	0.25951490222563	0.00572475308233532	positive_WC	positive
318	ENSACAG00000004843	0.260698241796331	0.00549989602723367	positive_WC	positive
319	ENSACAG00000000664	0.169104490954354	0.0746812586245387	positive_WC	positive
320	ENSACAG00000016543	0.174125385439683	0.066335428077337	positive_WC	positive
321	ENSACAG00000010536	0.276456048223797	0.00317110186318521	positive_WC	positive
322	ENSACAG00000015094	0.260296872102831	0.00557526694160983	positive_WC	positive
323	ENSACAG00000012165	0.209036668695365	0.0269725248234046	positive_WC	positive
324	ENSACAG00000011707	0.251151677231586	0.00756082758186717	positive_WC	positive
325	ENSACAG00000014627	0.201441464982484	0.0331861338156617	positive_WC	positive
326	ENSACAG00000004912	0.263872000464278	0.00493515156095214	positive_WC	positive
327	ENSACAG00000008534	0.214479396282696	0.0231550004543453	positive_WC	positive
328	ENSACAG00000006381	0.213203071868691	0.0240059818085622	positive_WC	positive
329	ENSACAG00000005901	0.332019840136275	0.00034841400801398	positive_WC	positive
330	ENSACAG00000002483	0.23193967369956	0.0138652235608898	positive_WC	positive
331	ENSACAG00000014297	0.356309076766209	0.000115321810964669	positive_WC	positive
332	ENSACAG00000014187	0.285725661523058	0.00225930602548497	positive_WC	positive
333	ENSACAG00000003420	0.173743368555439	0.0669425621226104	positive_WC	positive
334	ENSACAG00000015417	0.273617499284578	0.00351007529000228	positive_WC	positive
335	ENSACAG00000026231	0.191412947392282	0.0432039248760251	positive_WC	positive
336	ENSACAG00000016838	0.223928633722539	0.0176215446470273	positive_WC	positive
337	ENSACAG00000012574	0.229358999916209	0.0149909113642815	positive_WC	positive
338	ENSACAG00000007987	0.189775372240119	0.0450578462885901	positive_WC	positive
339	ENSACAG00000001578	0.326529637361687	0.000441875201567869	positive_WC	positive
340	ENSACAG00000016407	0.214870197926407	0.0228996579782843	positive_WC	positive
341	ENSACAG00000001924	0.154320613686912	0.104247416612281	positive_WC	positive
342	ENSACAG00000012787	0.301769903193738	0.0012226870267506	positive_WC	positive
343	ENSACAG00000011826	0.256620598430984	0.00630953730978158	positive_WC	positive
344	ENSACAG00000005949	0.197910532539543	0.0364628206457233	positive_WC	positive
345	ENSACAG00000015657	0.212617192728037	0.0244054841463721	positive_WC	positive
346	ENSACAG00000017040	0.260542650267828	0.00552900534220293	positive_WC	positive
347	ENSACAG00000016939	0.189454023157825	0.0454293066065801	positive_WC	positive
348	ENSACAG00000015726	0.240771756415481	0.0105506435349351	positive_WC	positive
349	ENSACAG00000007823	0.217795402937461	0.0210638797929228	positive_WC	positive
350	ENSACAG00000007892	0.283176091899091	0.00248292409734615	positive_WC	positive
351	ENSACAG00000009800	0.216592944553715	0.0218026058298952	positive_WC	positive
352	ENSACAG00000011924	0.205341396563865	0.029859391523656	positive_WC	positive
353	ENSACAG00000017238	0.180344246943102	0.0570659216609516	positive_WC	positive
354	ENSACAG00000007067	0.259400935633271	0.00574683470192325	positive_WC	positive
355	ENSACAG00000007931	0.25979176509324	0.00567142350932046	positive_WC	positive
356	ENSACAG00000014858	0.209866111344482	0.0263582552008962	positive_WC	positive
357	ENSACAG00000015653	0.191011980044351	0.0436518836364502	positive_WC	positive
358	ENSACAG00000015709	0.187095021583108	0.0482348194496764	positive_WC	positive
359	ENSACAG00000016730	0.308131461612546	0.000949161604941134	positive_WC	positive
360	ENSACAG00000017694	0.152740196300748	0.107886659762909	positive_WC	positive
361	ENSACAG00000016885	0.259619203450227	0.00570461034799673	positive_WC	positive
362	ENSACAG00000007236	0.275395983452992	0.00329408788005023	positive_WC	positive
363	ENSACAG00000010539	0.213881655867276	0.0235502685079046	positive_WC	positive
364	ENSACAG00000016098	0.184821836097421	0.0510726091513078	positive_WC	positive
365	ENSACAG00000005909	0.237955595305134	0.0115226986392086	positive_WC	positive
366	ENSACAG00000005353	0.224385825831866	0.0173856382407043	positive_WC	positive
367	ENSACAG00000024664	0.247789716928774	0.0084346947723154	positive_WC	positive
368	ENSACAG00000007747	0.292731388399112	0.00173541069942242	positive_WC	positive
369	ENSACAG00000008316	0.247744474316711	0.00844703812876167	positive_WC	positive
370	ENSACAG00000008460	0.213162393120482	0.0240335382112144	positive_WC	positive
371	ENSACAG00000011695	0.334347152602869	0.000314603765372936	positive_WC	positive
372	ENSACAG00000011738	0.243774700667099	0.00959409151398341	positive_WC	positive
373	ENSACAG00000007455	0.301462044158919	0.001237586478016	positive_WC	positive
374	ENSACAG00000014845	0.242732700502587	0.0099169956015049	positive_WC	positive
375	ENSACAG00000029027	0.296830167586574	0.00148263731192971	positive_WC	positive
376	ENSACAG00000013772	0.197556438119923	0.0368059260842796	positive_WC	positive
377	ENSACAG00000017226	0.225764701746943	0.0166906191638144	positive_WC	positive
378	ENSACAG00000011070	0.227842207248032	0.0156889181080628	positive_WC	positive
379	ENSACAG00000007074	0.248637985813897	0.00820619225441311	positive_WC	positive
380	ENSACAG00000011260	0.269019500246404	0.00412855179678931	positive_WC	positive
381	ENSACAG00000007973	0.298449229562374	0.00139237104834453	positive_WC	positive
382	ENSACAG00000009684	0.231526492669373	0.0140403466438519	positive_WC	positive
383	ENSACAG00000003851	0.210284469387019	0.0260529769482349	positive_WC	positive
384	ENSACAG00000002586	0.195892090458236	0.0384551669185369	positive_WC	positive
385	ENSACAG00000002554	0.278860094427267	0.00290735242221663	positive_WC	positive
386	ENSACAG00000016291	0.18083151174982	0.0563869468339074	positive_WC	positive
387	ENSACAG00000004301	0.267455956569138	0.00436008508627842	positive_WC	positive
388	ENSACAG00000004916	0.291744043474101	0.00180186874160358	positive_WC	positive
389	ENSACAG00000004920	0.232059888169062	0.0138146302730807	positive_WC	positive
390	ENSACAG00000015996	0.263483663499431	0.00500135635116216	positive_WC	positive
391	ENSACAG00000020986	0.275544924235238	0.00327655333293479	positive_WC	positive
392	ENSACAG00000017452	0.220158726058409	0.0196744851823685	positive_WC	positive
393	ENSACAG00000004603	0.310973175150491	0.000846098252029909	positive_WC	positive
394	ENSACAG00000026026	0.194374774598418	0.0400122638216122	positive_WC	positive
395	ENSACAG00000000625	0.286889272868362	0.00216343161921609	positive_WC	positive
396	ENSACAG00000020972	0.218045128415283	0.020913188967578	positive_WC	positive
397	ENSACAG00000023513	0.178846797410912	0.0591946216980977	positive_WC	positive
398	ENSACAG00000008221	0.372315109235992	5.29221661491788e-05	positive_WC	positive
399	ENSACAG00000012679	0.250546552611976	0.00771194234572315	positive_WC	positive
400	ENSACAG00000007867	0.329705428144932	0.00038533311800634	positive_WC	positive
401	ENSACAG00000006325	0.318527029391825	0.000619887106633747	positive_WC	positive
402	ENSACAG00000004634	0.145039763485203	0.127055443676776	positive_WC	positive
403	ENSACAG00000003222	0.160756394432118	0.0904114700043217	positive_WC	positive
404	ENSACAG00000013526	0.161860523108683	0.088191405580027	positive_WC	positive
405	ENSACAG00000015158	0.263867019331121	0.00493599578529365	positive_WC	positive
406	ENSACAG00000010415	0.177624457410453	0.060980038785702	positive_WC	positive
407	ENSACAG00000009420	0.250962561985537	0.00760777065265639	positive_WC	positive
408	ENSACAG00000000133	0.252864227349182	0.00714725644407969	positive_WC	positive
409	ENSACAG00000009490	0.270704448705279	0.003891414388713	positive_WC	positive
410	ENSACAG00000028555	0.241992890139322	0.0101520138643821	positive_WC	positive
411	ENSACAG00000008396	0.244819204934928	0.00927972666151118	positive_WC	positive
412	ENSACAG00000008456	0.320547695179382	0.000569601371562541	positive_WC	positive
413	ENSACAG00000008766	0.30677068136629	0.00100246766534408	positive_WC	positive
414	ENSACAG00000022405	0.310651924497031	0.000857213139697301	positive_WC	positive
415	ENSACAG00000012451	0.238210458246825	0.0114316114326496	positive_WC	positive
416	ENSACAG00000003077	0.234215221029068	0.0129344364498756	positive_WC	positive
417	ENSACAG00000003095	0.291889463581316	0.00179193784316684	positive_WC	positive
418	ENSACAG00000003669	0.260669704236064	0.0055052248255557	positive_WC	positive
419	ENSACAG00000005537	0.265254131543128	0.00470581841042273	positive_WC	positive
420	ENSACAG00000002815	0.312182745981461	0.00080542087796376	positive_WC	positive
421	ENSACAG00000001823	0.365941534159344	7.25230692036773e-05	positive_WC	positive
422	ENSACAG00000005728	0.163045552832399	0.0858571335184879	positive_WC	positive
423	ENSACAG00000001671	0.248598103788268	0.00821681181354038	positive_WC	positive
424	ENSACAG00000007870	0.216438070757982	0.0218993494798259	positive_WC	positive
425	ENSACAG00000013098	0.21537868454613	0.0225710368819548	positive_WC	positive
426	ENSACAG00000015230	0.310537190654623	0.000861215045610047	positive_WC	positive
427	ENSACAG00000007433	0.172685665117481	0.0686471251163763	positive_WC	positive
428	ENSACAG00000003106	0.214497296140333	0.0231432519624241	positive_WC	positive
429	ENSACAG00000016485	0.190280602299862	0.0444789400061818	positive_WC	positive
430	ENSACAG00000016694	0.267313372183493	0.00438176622708748	positive_WC	positive
431	ENSACAG00000009308	0.197821575746223	0.0365487629220585	positive_WC	positive
432	ENSACAG00000005823	0.277362240841791	0.00306925720492529	positive_WC	positive
433	ENSACAG00000003435	0.232053179734209	0.0138174493337876	positive_WC	positive
434	ENSACAG00000005903	0.179537570900967	0.0582047121110809	positive_WC	positive
435	ENSACAG00000006578	0.260214139404602	0.00559091661562934	positive_WC	positive
436	ENSACAG00000016540	0.237015648801001	0.0118641469926538	positive_WC	positive
437	ENSACAG00000016234	0.23991768994466	0.0108375453795818	positive_WC	positive
438	ENSACAG00000012501	0.229604550910547	0.0148804876689818	positive_WC	positive
439	ENSACAG00000023506	0.179495637251994	0.0582644156737283	positive_WC	positive
440	ENSACAG00000012247	0.200960166690858	0.0336175931055293	positive_WC	positive
441	ENSACAG00000015528	0.211682837518587	0.0250543624548466	positive_WC	positive
442	ENSACAG00000016347	0.255503982856475	0.00654895067295648	positive_WC	positive
443	ENSACAG00000005056	0.394706412702159	1.6584769656122e-05	positive_WC	positive
444	ENSACAG00000003939	0.241292886384673	0.0103788753443114	positive_WC	positive
445	ENSACAG00000013012	0.245141396950658	0.00918460343258503	positive_WC	positive
446	ENSACAG00000013225	0.249438081281645	0.00799569139060536	positive_WC	positive
447	ENSACAG00000013452	0.220379776484459	0.019548662498649	positive_WC	positive
448	ENSACAG00000013618	0.218515687839435	0.0206317581323353	positive_WC	positive
449	ENSACAG00000005414	0.223834265695797	0.0176705806214275	positive_WC	positive
450	ENSACAG00000012812	0.329740298145561	0.000384751094352651	positive_WC	positive
451	ENSACAG00000004963	0.204878496149107	0.0302388464277206	positive_WC	positive
452	ENSACAG00000002041	0.267309017712307	0.00438242987460361	positive_WC	positive
453	ENSACAG00000004742	0.182617962025804	0.0539541397780627	positive_WC	positive
454	ENSACAG00000014741	0.263464727621148	0.00500460475041592	positive_WC	positive
455	ENSACAG00000010297	0.260444716584723	0.00554739780704146	positive_WC	positive
456	ENSACAG00000006001	0.266070259322472	0.0045749131963103	positive_WC	positive
457	ENSACAG00000016439	0.284414294768702	0.00237194302182856	positive_WC	positive
458	ENSACAG00000016864	0.222616879920747	0.0183138175243437	positive_WC	positive
459	ENSACAG00000015748	0.225045944904112	0.0170498445030068	positive_WC	positive
460	ENSACAG00000003899	0.300325022625393	0.00129405918624242	positive_WC	positive
461	ENSACAG00000012875	0.340405385919281	0.000240279954286857	positive_WC	positive
462	ENSACAG00000012553	0.256472649327524	0.00634080592740933	positive_WC	positive
463	ENSACAG00000011704	0.240516267663959	0.0106357617729323	positive_WC	positive
464	ENSACAG00000006518	0.181276740135194	0.055772359950104	positive_WC	positive
465	ENSACAG00000008039	0.300158618614299	0.00130251796952532	positive_WC	positive
466	ENSACAG00000014580	0.217224122451077	0.0214121177898146	positive_WC	positive
467	ENSACAG00000013080	0.19868868673516	0.0357182518047003	positive_WC	positive
468	ENSACAG00000000328	0.271619456822856	0.00376781646480472	positive_WC	positive
469	ENSACAG00000003566	0.244004141866522	0.00952424508598207	positive_WC	positive
470	ENSACAG00000013359	0.189779367847222	0.045053243551996	positive_WC	positive
471	ENSACAG00000013472	0.255730356363938	0.00649977280508135	positive_WC	positive
472	ENSACAG00000012130	0.268531143249222	0.00419965854856518	positive_WC	positive
473	ENSACAG00000001904	0.273678191217408	0.00350250004801311	positive_WC	positive
474	ENSACAG00000017887	0.23222302502058	0.0137462299046942	positive_WC	positive
475	ENSACAG00000005320	0.230203694578657	0.0146140160217722	positive_WC	positive
476	ENSACAG00000013873	0.330085886868112	0.000379026438879291	positive_WC	positive
477	ENSACAG00000013955	0.257648683267641	0.00609600904642969	positive_WC	positive
478	ENSACAG00000026170	0.307954256077465	0.000955953493100311	positive_WC	positive
479	ENSACAG00000001580	0.243077536876228	0.00980909314761972	positive_WC	positive
480	ENSACAG00000000524	0.23542872371762	0.0124607235123173	positive_WC	positive
481	ENSACAG00000016910	0.197447735714283	0.036911797546999	positive_WC	positive
482	ENSACAG00000003543	0.250828131542513	0.00764129611079973	positive_WC	positive
483	ENSACAG00000014939	0.186678175611957	0.0487451888508174	positive_WC	positive
484	ENSACAG00000017437	0.43061046896822	2.14648505918751e-06	positive_WC	positive
485	ENSACAG00000004472	0.2769325659871	0.00311717468464057	positive_WC	positive
486	ENSACAG00000006527	0.323764400787052	0.000497226651896445	positive_WC	positive
487	ENSACAG00000012969	0.302160808692359	0.0012040038706318	positive_WC	positive
488	ENSACAG00000017687	0.156107836410768	0.100248605370421	positive_WC	positive
489	ENSACAG00000009279	0.26866540489341	0.00418000111299199	positive_WC	positive
490	ENSACAG00000005502	0.191232318066784	0.0434052465929492	positive_WC	positive
491	ENSACAG00000016804	0.25047968983048	0.00772880233846662	positive_WC	positive
492	ENSACAG00000011531	0.280399229245422	0.00274903354790306	positive_WC	positive
493	ENSACAG00000014086	0.28910007146573	0.00199134672989057	positive_WC	positive
494	ENSACAG00000015304	0.17333321033473	0.0675994355305511	positive_WC	positive
495	ENSACAG00000002460	0.180446167040534	0.0569233499641764	positive_WC	positive
496	ENSACAG00000015194	0.250800191737559	0.0076482803582152	positive_WC	positive
497	ENSACAG00000010053	0.264571664485778	0.00481784130846752	positive_WC	positive
498	ENSACAG00000011005	0.256118512302395	0.00641621105858159	positive_WC	positive
499	ENSACAG00000028140	0.218270542561769	0.0207779648480697	positive_WC	positive
500	ENSACAG00000012157	0.244029621559241	0.00951651622255999	positive_WC	positive
501	ENSACAG00000004128	0.26897794175597	0.00413456066280018	positive_WC	positive
502	ENSACAG00000004486	0.229710864977375	0.0148328981805771	positive_WC	positive
503	ENSACAG00000000291	0.306796066385032	0.00100144873217201	positive_WC	positive
504	ENSACAG00000002696	0.343094912907483	0.000212807062431248	positive_WC	positive
505	ENSACAG00000009175	0.263131452850892	0.00506208593856436	positive_WC	positive
506	ENSACAG00000006994	0.226898215037368	0.0161374218050949	positive_WC	positive
507	ENSACAG00000008048	0.266055974325513	0.00457717622121826	positive_WC	positive
508	ENSACAG00000006941	0.230510449354767	0.0144791985615579	positive_WC	positive
509	ENSACAG00000006621	0.270691280045319	0.00389321939774268	positive_WC	positive
510	ENSACAG00000009349	0.216614302728989	0.0217892930303503	positive_WC	positive
511	ENSACAG00000006445	0.194353745823349	0.0400342091270557	positive_WC	positive
512	ENSACAG00000006162	0.277292099565048	0.00307703385395141	positive_WC	positive
513	ENSACAG00000000858	0.236747332909806	0.0119632258021232	positive_WC	positive
514	ENSACAG00000004317	0.338838145931803	0.000257766399279631	positive_WC	positive
515	ENSACAG00000001307	0.227664135133321	0.0157726853686991	positive_WC	positive
516	ENSACAG00000014372	0.210298573278256	0.0260427380061322	positive_WC	positive
517	ENSACAG00000012784	0.299443542861599	0.00133944306645666	positive_WC	positive
518	ENSACAG00000015147	0.213582769188116	0.0237500697688722	positive_WC	positive
519	ENSACAG00000017784	0.209264372639513	0.0268026898374868	positive_WC	positive
520	ENSACAG00000011272	0.251371904148635	0.00750648477223683	positive_WC	positive
521	ENSACAG00000022067	0.245562405774614	0.00906159991978047	positive_WC	positive
522	ENSACAG00000007434	0.246850594028054	0.00869420047193419	positive_WC	positive
523	ENSACAG00000017693	0.159666122835817	0.0926469615155595	positive_WC	positive
524	ENSACAG00000003109	0.281304026762603	0.00265963088976128	positive_WC	positive
525	ENSACAG00000013786	0.295951995949868	0.00153379159457553	positive_WC	positive
526	ENSACAG00000005395	0.199238095869061	0.035200293453323	positive_WC	positive
527	ENSACAG00000014985	0.197907785867856	0.0364654716964476	positive_WC	positive
528	ENSACAG00000016278	0.217720038807911	0.0211095393488243	positive_WC	positive
529	ENSACAG00000014338	0.294224909773523	0.00163909940614562	positive_WC	positive
530	ENSACAG00000014661	0.249510914766708	0.00797676819613847	positive_WC	positive
531	ENSACAG00000004652	0.213554126773969	0.0237692927228409	positive_WC	positive
532	ENSACAG00000015062	0.302929377166945	0.00116802687266992	positive_WC	positive
533	ENSACAG00000014738	0.208325138810141	0.0275091426110282	positive_WC	positive
534	ENSACAG00000029236	0.217289594147586	0.0213719586795879	positive_WC	positive
535	ENSACAG00000006427	0.1814268494724	0.0555663959007948	positive_WC	positive
536	ENSACAG00000001972	0.304661355733193	0.00109051690655863	positive_WC	positive
537	ENSACAG00000012902	0.264496032339132	0.00483040120116939	positive_WC	positive
538	ENSACAG00000013089	0.339818038358213	0.000246700489162151	positive_WC	positive
539	ENSACAG00000012384	0.343773946073517	0.000206346637069789	positive_WC	positive
540	ENSACAG00000012412	0.218308780859391	0.020755100736608	positive_WC	positive
541	ENSACAG00000011693	0.351482423726364	0.000144696640280909	positive_WC	positive
542	ENSACAG00000015688	0.162593928428602	0.0867408680308098	positive_WC	positive
543	ENSACAG00000017076	0.327031733345712	0.000432455203711551	positive_WC	positive
544	ENSACAG00000000205	0.256128918121728	0.00641398408738024	positive_WC	positive
545	ENSACAG00000000155	0.248398398129432	0.00827017093704762	positive_WC	positive
546	ENSACAG00000014097	0.159302097011729	0.0934030305322854	positive_WC	positive
547	ENSACAG00000016265	0.30356222211943	0.00113914167902654	positive_WC	positive
548	ENSACAG00000016650	0.188194664480382	0.0469096706260926	positive_WC	positive
549	ENSACAG00000016360	0.20239069122957	0.032348890466709	positive_WC	positive
550	ENSACAG00000016646	0.271658450770163	0.00376262827982352	positive_WC	positive
551	ENSACAG00000007564	0.259524412343218	0.00572291386352233	positive_WC	positive
552	ENSACAG00000003403	0.180461135624568	0.0569024356839615	positive_WC	positive
553	ENSACAG00000003441	0.255973790541477	0.00644725447205996	positive_WC	positive
554	ENSACAG00000008815	0.253478013616457	0.00700398109422173	positive_WC	positive
555	ENSACAG00000008579	0.221029156560383	0.0191830347905603	positive_WC	positive
556	ENSACAG00000008979	0.194178650384044	0.0402173273238731	positive_WC	positive
557	ENSACAG00000008287	0.217043487540324	0.0215232520764651	positive_WC	positive
558	ENSACAG00000014197	0.214938881238738	0.0228550317491058	positive_WC	positive
559	ENSACAG00000012794	0.204728763252343	0.0303624588787441	positive_WC	positive
560	ENSACAG00000002414	0.275081956400986	0.0033313342675524	positive_WC	positive
561	ENSACAG00000013639	0.215109536215655	0.0227444730075315	positive_WC	positive
562	ENSACAG00000008939	0.186486863584061	0.0489809162286158	positive_WC	positive
563	ENSACAG00000001037	0.339472766602468	0.000250548490907599	positive_WC	positive
564	ENSACAG00000004469	0.24881939273939	0.00815804096276989	positive_WC	positive
565	ENSACAG00000011684	0.259385931833038	0.00574974740178208	positive_WC	positive
566	ENSACAG00000011739	0.379314033663147	3.71576368991905e-05	positive_WC	positive
567	ENSACAG00000002046	0.303922998429395	0.00112296755697291	positive_WC	positive
568	ENSACAG00000002081	0.232444628725093	0.0136537880395944	positive_WC	positive
569	ENSACAG00000003734	0.331320237297771	0.000359214466103136	positive_WC	positive
570	ENSACAG00000010305	0.274627930803339	0.00338585464604774	positive_WC	positive
571	ENSACAG00000008857	0.216775335377988	0.0216891439263945	positive_WC	positive
572	ENSACAG00000008464	0.268046514113216	0.00427130365390997	positive_WC	positive
573	ENSACAG00000011359	0.18819916608139	0.0469043086021999	positive_WC	positive
574	ENSACAG00000001722	0.333781384984183	0.000322532172311214	positive_WC	positive
575	ENSACAG00000002195	0.313826443766628	0.000753010521177151	positive_WC	positive
576	ENSACAG00000010958	0.281483194138636	0.00264224148115638	positive_WC	positive
577	ENSACAG00000000882	0.343174628002048	0.000212039052423267	positive_WC	positive
578	ENSACAG00000006159	0.17789661742884	0.0605787462420765	positive_WC	positive
579	ENSACAG00000015214	0.278717470201588	0.00292243073479311	positive_WC	positive
580	ENSACAG00000003870	0.316926867123747	0.000662563818343998	positive_WC	positive
581	ENSACAG00000000848	0.306388662083558	0.00101791633169786	positive_WC	positive
582	ENSACAG00000012835	0.319964095011713	0.000583725626771982	positive_WC	positive
583	ENSACAG00000001035	0.268707529149222	0.00417385063038162	positive_WC	positive
584	ENSACAG00000014181	0.271738422159248	0.00375200803262869	positive_WC	positive
585	ENSACAG00000003431	0.272651520692199	0.00363263906756558	positive_WC	positive
586	ENSACAG00000008921	0.204848649351131	0.0302634524523725	positive_WC	positive
587	ENSACAG00000005183	0.251064871088989	0.00758234311355147	positive_WC	positive
588	ENSACAG00000005046	0.328981687325236	0.000397597968380659	positive_WC	positive
589	ENSACAG00000012949	0.277871514094153	0.00301332151004984	positive_WC	positive
590	ENSACAG00000005484	0.207082692701093	0.0284679469548973	positive_WC	positive
591	ENSACAG00000006586	0.291443839828344	0.00182252793729526	positive_WC	positive
592	ENSACAG00000008279	0.215375019848292	0.0225733907370208	positive_WC	positive
593	ENSACAG00000004008	0.20355814727251	0.0313437030420941	positive_WC	positive
594	ENSACAG00000012565	0.242990950112694	0.00983608946958694	positive_WC	positive
595	ENSACAG00000013083	0.273400828930662	0.0035372390090916	positive_WC	positive
596	ENSACAG00000015242	0.243420886716773	0.00970268236246848	positive_WC	positive
597	ENSACAG00000009471	0.215416975959701	0.0225464546836748	positive_WC	positive
598	ENSACAG00000029251	0.158837564812925	0.0943749289409814	positive_WC	positive
599	ENSACAG00000001049	0.194405133711799	0.039980599273765	positive_WC	positive
600	ENSACAG00000008483	0.21787042367495	0.021018512595509	positive_WC	positive
601	ENSACAG00000004961	0.198598902216675	0.0358035031350489	positive_WC	positive
602	ENSACAG00000013505	0.346549072620027	0.00018178676675361	positive_WC	positive
603	ENSACAG00000003089	0.319169179222613	0.000603481659544171	positive_WC	positive
604	ENSACAG00000004057	0.219033389449079	0.0203259011288888	positive_WC	positive
605	ENSACAG00000004340	0.234620113447836	0.0127746615759225	positive_WC	positive
606	ENSACAG00000014477	0.270755044721777	0.00388448623814524	positive_WC	positive
607	ENSACAG00000007003	0.274367479985878	0.00341749053267838	positive_WC	positive
608	ENSACAG00000000750	0.298839515906692	0.00137137313717312	positive_WC	positive
609	ENSACAG00000011291	0.304594777820484	0.00109340751257551	positive_WC	positive
610	ENSACAG00000002351	0.231334426163369	0.014122405728218	positive_WC	positive
611	ENSACAG00000016519	0.204825844729161	0.0302822642633887	positive_WC	positive
612	ENSACAG00000002990	0.200296235218879	0.0342205320358227	positive_WC	positive
613	ENSACAG00000003359	0.190717367336524	0.043983483571904	positive_WC	positive
614	ENSACAG00000006097	0.196382799436393	0.0379625937176062	positive_WC	positive
615	ENSACAG00000016579	0.265309490615317	0.00469683433724445	positive_WC	positive
616	ENSACAG00000016110	0.295391996885723	0.00156724376999892	positive_WC	positive
617	ENSACAG00000007383	0.180484134145276	0.0568703141695015	positive_WC	positive
618	ENSACAG00000014867	0.235008438950228	0.0126230452568791	positive_WC	positive
619	ENSACAG00000000630	0.183174543145811	0.0532140781775577	positive_WC	positive
620	ENSACAG00000004064	0.252395756256085	0.00725835092878086	positive_WC	positive
621	ENSACAG00000005312	0.214337145030398	0.0232485481454274	positive_WC	positive
622	ENSACAG00000007879	0.288619105701162	0.00202769300864587	positive_WC	positive
623	ENSACAG00000016171	0.27583319457639	0.00324285378968547	positive_WC	positive
624	ENSACAG00000013251	0.307710861077115	0.000965354647075244	positive_WC	positive
625	ENSACAG00000004950	0.217911839121963	0.020993503476534	positive_WC	positive
626	ENSACAG00000015676	0.232181133442983	0.0137637660866873	positive_WC	positive
627	ENSACAG00000013221	0.267878524366951	0.00429639235709163	positive_WC	positive
628	ENSACAG00000009652	0.236112338721088	0.0122005918403011	positive_WC	positive
629	ENSACAG00000003108	0.212756169358887	0.0243102075011615	positive_WC	positive
630	ENSACAG00000003037	0.245659190074766	0.00903352896929763	positive_WC	positive
631	ENSACAG00000023287	0.23787916915087	0.0115501366220554	positive_WC	positive
632	ENSACAG00000007221	0.210849824132393	0.0256452275858654	positive_WC	positive
633	ENSACAG00000009586	-0.235074110210182	0.380814390911547	negative_CG	negative
634	ENSACAG00000014583	-0.301216729657933	0.256915056911129	negative_CG	negative
635	ENSACAG00000013021	-0.656785225061007	0.00571066454086156	negative_CG	negative
636	ENSACAG00000017313	-0.478357243551707	0.0608872215800236	negative_CG	negative
637	ENSACAG00000012084	-0.450754463427621	0.0797279724287224	negative_CG	negative
638	ENSACAG00000012275	-0.440254310434368	0.0878938010745298	negative_CG	negative
639	ENSACAG00000016239	-0.0805413540575538	0.76683778349907	negative_CG	negative
640	ENSACAG00000004077	0.0242316813115079	0.929021133303043	negative_CG	negative
641	ENSACAG00000002289	-0.284058218827188	0.286321552609484	negative_CG	negative
642	ENSACAG00000014640	-0.263754613355138	0.323611433958072	negative_CG	negative
643	ENSACAG00000014815	-0.106730076044536	0.694011936189158	negative_CG	negative
644	ENSACAG00000015593	-0.298480274907765	0.261474924027784	negative_CG	negative
645	ENSACAG00000028725	0.0295040945858177	0.913626225790402	negative_CG	negative
646	ENSACAG00000000054	-0.262837690503369	0.325358771434076	negative_CG	negative
647	ENSACAG00000017497	-0.266061323561824	0.319239717678578	negative_CG	negative
648	ENSACAG00000002045	-0.320810246129549	0.225705933199777	negative_CG	negative
649	ENSACAG00000001792	-0.629935598968751	0.00891386238495444	negative_CG	negative
650	ENSACAG00000001486	0.439620689947899	0.0884049713098248	negative_CG	negative
651	ENSACAG00000009468	0.00945901884229735	0.972265282007122	negative_CG	negative
652	ENSACAG00000001575	-0.359013473505014	0.172060350480672	negative_CG	negative
653	ENSACAG00000015939	-0.278445646006531	0.29636039550394	negative_CG	negative
654	ENSACAG00000016639	-0.381532547739161	0.144793342784229	negative_CG	negative
655	ENSACAG00000013836	-0.104072294775672	0.701300848090252	negative_CG	negative
656	ENSACAG00000005867	-0.305865074311034	0.249282405166396	negative_CG	negative
657	ENSACAG00000014560	-0.202223364146778	0.452598323312187	negative_CG	negative
658	ENSACAG00000001260	-0.0778552285124388	0.774423286750971	negative_CG	negative
659	ENSACAG00000005829	-0.392637676918113	0.132495676928389	negative_CG	negative
660	ENSACAG00000014950	-0.313251377431414	0.237446689541946	negative_CG	negative
661	ENSACAG00000014680	-0.335872199923	0.203426801760412	negative_CG	negative
662	ENSACAG00000004989	0.0479446607410448	0.86004084700434	negative_CG	negative
663	ENSACAG00000002805	-0.270341412396036	0.311219501801607	negative_CG	negative
664	ENSACAG00000002115	-0.129956590519557	0.63143916560563	negative_CG	negative
665	ENSACAG00000002576	0.0614891725729477	0.821031672247655	negative_CG	negative
666	ENSACAG00000029203	0.322043616035734	0.223825805198185	negative_CG	negative
667	ENSACAG00000001771	-0.390526024767424	0.134776776179005	negative_CG	negative
668	ENSACAG00000008452	-0.335962335850851	0.203297928203132	negative_CG	negative
669	ENSACAG00000006224	-0.0547046385295867	0.840528130314092	negative_CG	negative
670	ENSACAG00000014906	-0.197331904301752	0.463832969240231	negative_CG	negative
671	ENSACAG00000009264	-0.187975329393338	0.485700791892112	negative_CG	negative
672	ENSACAG00000007444	0.270360567028908	0.311183876743943	negative_CG	negative
673	ENSACAG00000004352	-0.311441756047275	0.240313190488032	negative_CG	negative
674	ENSACAG00000015817	-0.492286288747325	0.052732118211259	negative_CG	negative
675	ENSACAG00000009351	-0.183793396113909	0.495631965721771	negative_CG	negative
676	ENSACAG00000009434	-0.608434949101278	0.0123861613720627	negative_CG	negative
677	ENSACAG00000000583	-0.167661702767957	0.534820631837647	negative_CG	negative
678	ENSACAG00000012873	-0.165610565317954	0.539900705447945	negative_CG	negative
679	ENSACAG00000029280	-0.109601508546884	0.686165262579847	negative_CG	negative
680	ENSACAG00000012653	-0.311145650895852	0.240784282257271	negative_CG	negative
681	ENSACAG00000004393	-0.309232966309686	0.243841192061528	negative_CG	negative
682	ENSACAG00000002575	0.319921076641825	0.227067557089324	negative_CG	negative
683	ENSACAG00000017506	-0.205081218885231	0.446098266293211	negative_CG	negative
684	ENSACAG00000013044	0.157774019304165	0.559504378422089	negative_CG	negative
685	ENSACAG00000012248	-0.556894301467478	0.0250407062828862	negative_CG	negative
686	ENSACAG00000017166	-0.253241498145907	0.343971001777285	negative_CG	negative
687	ENSACAG00000017106	-0.441583969530274	0.0868279862257213	negative_CG	negative
688	ENSACAG00000015324	-0.285189920731374	0.284322382920397	negative_CG	negative
689	ENSACAG00000009251	-0.237470789793582	0.375834948632318	negative_CG	negative
690	ENSACAG00000008776	-0.239677220977814	0.371282518600187	negative_CG	negative
691	ENSACAG00000014575	-0.0711164843159089	0.793536229671907	negative_CG	negative
692	ENSACAG00000014596	0.57836844728142	0.0189268660568693	negative_CG	negative
693	ENSACAG00000017173	-0.0829623011259711	0.76001807618598	negative_CG	negative
694	ENSACAG00000029372	-0.112995390141249	0.676929564544361	negative_CG	negative
695	ENSACAG00000015107	-0.10631367710405	0.695152260873668	negative_CG	negative
696	ENSACAG00000015787	0.00524879519369661	0.984608141099818	negative_CG	negative
697	ENSACAG00000016080	-0.268509719144014	0.314637235467655	negative_CG	negative
698	ENSACAG00000006700	-0.115746954994034	0.669473264701548	negative_CG	negative
699	ENSACAG00000008007	-0.210566680977157	0.433755374591111	negative_CG	negative
700	ENSACAG00000006676	-0.329472383328772	0.212712199325775	negative_CG	negative
701	ENSACAG00000006743	-0.419907310881743	0.105389805151598	negative_CG	negative
702	ENSACAG00000007357	0.0102322373577154	0.969999047307382	negative_CG	negative
703	ENSACAG00000009212	-0.203766728456602	0.449082130520633	negative_CG	negative
704	ENSACAG00000002777	-0.538239066731765	0.0314918073456192	negative_CG	negative
705	ENSACAG00000013659	0.0255940566057602	0.925040666922733	negative_CG	negative
706	ENSACAG00000013586	-0.42800414892081	0.0981570195447245	negative_CG	negative
707	ENSACAG00000010923	-0.170972778559939	0.526665554769862	negative_CG	negative
708	ENSACAG00000003622	-0.42327024969678	0.102341615493988	negative_CG	negative
709	ENSACAG00000003600	-0.446767101321609	0.082761642619875	negative_CG	negative
710	ENSACAG00000004318	-0.568737279387639	0.0215063372709166	negative_CG	negative
711	ENSACAG00000001488	-0.159790809694423	0.554430069543437	negative_CG	negative
712	ENSACAG00000007680	-0.215866240603948	0.421999548080196	negative_CG	negative
713	ENSACAG00000004197	0.222109627237214	0.408365836726404	negative_CG	negative
714	ENSACAG00000000876	-0.262070434801917	0.326825073411947	negative_CG	negative
715	ENSACAG00000016306	-0.430274610230428	0.096193662726545	negative_CG	negative
716	ENSACAG00000016299	-0.370337449314087	0.15795377733085	negative_CG	negative
717	ENSACAG00000007173	-0.350182564479661	0.183624498866847	negative_CG	negative
718	ENSACAG00000004310	-0.409464384609925	0.115261746861304	negative_CG	negative
719	ENSACAG00000015557	-0.322274677640683	0.223474688077523	negative_CG	negative
720	ENSACAG00000001244	-0.475240111944623	0.062832387197134	negative_CG	negative
721	ENSACAG00000017468	-0.349118478760838	0.185051554285356	negative_CG	negative
722	ENSACAG00000017131	-0.414516639379213	0.110408367225423	negative_CG	negative
723	ENSACAG00000006186	-0.473940076143322	0.0636569599948884	negative_CG	negative
724	ENSACAG00000012664	0.114209494318294	0.67363602107285	negative_CG	negative
725	ENSACAG00000011393	-0.279931554570649	0.293682554777227	negative_CG	negative
726	ENSACAG00000013643	-0.253622595780829	0.343220567875278	negative_CG	negative
727	ENSACAG00000017928	-0.452766317196165	0.0782281300199088	negative_CG	negative
728	ENSACAG00000003196	0.00245823615979274	0.992791021513754	negative_CG	negative
729	ENSACAG00000001581	-0.0819593747281035	0.762841298318251	negative_CG	negative
730	ENSACAG00000001560	-0.267121476805187	0.317242068787168	negative_CG	negative
731	ENSACAG00000014800	-0.488317232030364	0.0549681425041989	negative_CG	negative
732	ENSACAG00000014833	-0.387375411383598	0.138230049270948	negative_CG	negative
733	ENSACAG00000010500	-0.628031334777862	0.00918603814136254	negative_CG	negative
734	ENSACAG00000013673	-0.288808315159936	0.277986883396099	negative_CG	negative
735	ENSACAG00000013754	0.103483713375078	0.702918353883781	negative_CG	negative
736	ENSACAG00000011934	-0.48875282321253	0.0547193803540554	negative_CG	negative
737	ENSACAG00000011389	-0.298455679645568	0.261516131814926	negative_CG	negative
738	ENSACAG00000010189	0.00595392909918292	0.982540643055496	negative_CG	negative
739	ENSACAG00000004463	-0.175307585193887	0.516075139602751	negative_CG	negative
740	ENSACAG00000023762	-0.400664962904413	0.124066664643598	negative_CG	negative
741	ENSACAG00000014462	-0.12558588528418	0.643051295481137	negative_CG	negative
742	ENSACAG00000014587	-0.337129384295726	0.201634082716672	negative_CG	negative
743	ENSACAG00000011061	-0.257768249865895	0.335117355097401	negative_CG	negative
744	ENSACAG00000016861	0.0634550574513809	0.815400185645862	negative_CG	negative
745	ENSACAG00000000175	-0.191776642241194	0.476757319202765	negative_CG	negative
746	ENSACAG00000008213	-0.389426351816497	0.135975292775145	negative_CG	negative
747	ENSACAG00000005307	-0.276423983376759	0.300026953701033	negative_CG	negative
748	ENSACAG00000001310	-0.0858342565779198	0.75194936965126	negative_CG	negative
749	ENSACAG00000000306	-0.0997395654802945	0.713235543470377	negative_CG	negative
750	ENSACAG00000028892	-0.386311990393152	0.139409155947407	negative_CG	negative
751	ENSACAG00000014695	-0.551839593651151	0.0266781434485122	negative_CG	negative
752	ENSACAG00000012937	-0.237869482247755	0.375010088242904	negative_CG	negative
753	ENSACAG00000002137	-0.069602437709102	0.797846081906465	negative_CG	negative
754	ENSACAG00000004529	0.15479664440493	0.567031884491703	negative_CG	negative
755	ENSACAG00000001362	-0.0355852732723606	0.895905814023198	negative_CG	negative
756	ENSACAG00000014574	-0.230424123707729	0.3905772614239	negative_CG	negative
757	ENSACAG00000010916	-0.375898531857232	0.151319684944813	negative_CG	negative
758	ENSACAG00000007308	-0.379651371778722	0.146950781603752	negative_CG	negative
759	ENSACAG00000016653	-0.362527710411542	0.167596209398578	negative_CG	negative
760	ENSACAG00000012215	-0.11895704936144	0.660810898596359	negative_CG	negative
761	ENSACAG00000004632	-0.336260953367808	0.202871351176586	negative_CG	negative
762	ENSACAG00000006337	-0.319126416654178	0.228288844414479	negative_CG	negative
763	ENSACAG00000016749	-0.195508566140759	0.468055750623913	negative_CG	negative
764	ENSACAG00000016744	-0.344018118527707	0.19199268285513	negative_CG	negative
765	ENSACAG00000016072	-0.384894198743303	0.140991844123453	negative_CG	negative
766	ENSACAG00000004732	-0.462032595304813	0.0715822504037653	negative_CG	negative
767	ENSACAG00000005463	-0.179045538818653	0.507022468736707	negative_CG	negative
768	ENSACAG00000013480	-0.416034916553753	0.108978288170282	negative_CG	negative
769	ENSACAG00000014954	-0.147454141389028	0.58577696840374	negative_CG	negative
770	ENSACAG00000014762	-0.447527555183314	0.0821767697994747	negative_CG	negative
771	ENSACAG00000007616	-0.554918175997134	0.0256714061201249	negative_CG	negative
772	ENSACAG00000004597	-0.257722840873245	0.335205514948137	negative_CG	negative
773	ENSACAG00000012771	-0.515123620443976	0.041152877597921	negative_CG	negative
774	ENSACAG00000011711	-0.329300646736752	0.21296504732704	negative_CG	negative
775	ENSACAG00000003477	-0.168168929050167	0.533567691547032	negative_CG	negative
776	ENSACAG00000003116	-0.149974936876097	0.579312751798245	negative_CG	negative
777	ENSACAG00000000802	-0.165041349434994	0.541314278644128	negative_CG	negative
778	ENSACAG00000003149	-0.0422636490259309	0.87649849044601	negative_CG	negative
779	ENSACAG00000003204	-0.468410489855527	0.0672529694573068	negative_CG	negative
780	ENSACAG00000007037	-0.402616376518113	0.122075082776689	negative_CG	negative
781	ENSACAG00000007047	-0.211167194460926	0.432414901630409	negative_CG	negative
782	ENSACAG00000000979	-0.201790500712481	0.453586973828482	negative_CG	negative
783	ENSACAG00000001294	0.0813382053241949	0.764591289180586	negative_CG	negative
784	ENSACAG00000000818	-0.48686196428253	0.0558052977049041	negative_CG	negative
785	ENSACAG00000012343	0.0603982593500371	0.82416026575773	negative_CG	negative
786	ENSACAG00000006259	-0.300974302278296	0.257317031948833	negative_CG	negative
787	ENSACAG00000006670	-0.335970199674862	0.203286687254405	negative_CG	negative
788	ENSACAG00000015209	-0.265361018430589	0.320563302757053	negative_CG	negative
789	ENSACAG00000008845	-0.379166826539661	0.147509999018411	negative_CG	negative
790	ENSACAG00000006281	-0.551084235793499	0.0269297091272121	negative_CG	negative
791	ENSACAG00000002232	-0.513994563105242	0.0416758850980506	negative_CG	negative
792	ENSACAG00000002092	-0.402320528333541	0.122375585178387	negative_CG	negative
793	ENSACAG00000013841	-0.188129118605396	0.485337410224792	negative_CG	negative
794	ENSACAG00000015703	0.0107883539027581	0.968369251264216	negative_CG	negative
795	ENSACAG00000011338	-0.242376568708667	0.365754633012439	negative_CG	negative
796	ENSACAG00000012860	0.122913150480969	0.650190806799631	negative_CG	negative
797	ENSACAG00000012076	-0.448350771228867	0.081546983794084	negative_CG	negative
798	ENSACAG00000011192	-0.218615885079053	0.41596619381989	negative_CG	negative
799	ENSACAG00000013266	-0.0518877681419658	0.848649109297377	negative_CG	negative
800	ENSACAG00000007436	-0.367334234201462	0.161616510665795	negative_CG	negative
801	ENSACAG00000017596	0.249922802719103	0.35054520204459	negative_CG	negative
802	ENSACAG00000013756	-0.318987812430677	0.228502285275755	negative_CG	negative
803	ENSACAG00000008565	-0.18229613481157	0.499210863344309	negative_CG	negative
804	ENSACAG00000016321	-0.380897373623483	0.145519373027011	negative_CG	negative
805	ENSACAG00000016508	-0.25352440399496	0.343413832179576	negative_CG	negative
806	ENSACAG00000016938	-0.466025174041519	0.0688491049699179	negative_CG	negative
807	ENSACAG00000003160	-0.399708887310948	0.125050583988801	negative_CG	negative
808	ENSACAG00000027909	-0.312727880339461	0.238273711780995	negative_CG	negative
809	ENSACAG00000014329	-0.326810320041328	0.216653207824068	negative_CG	negative
810	ENSACAG00000013600	-0.311743022221727	0.239834479874794	negative_CG	negative
811	ENSACAG00000013267	-0.0991103550040192	0.714974001591488	negative_CG	negative
812	ENSACAG00000005228	-0.677722981966852	0.00391561550827748	negative_CG	negative
813	ENSACAG00000020966	-0.426630112515964	0.0993589027225483	negative_CG	negative
814	ENSACAG00000013749	-0.422058685802421	0.103432520124424	negative_CG	negative
815	ENSACAG00000009150	-0.342309685097778	0.194355171996099	negative_CG	negative
816	ENSACAG00000008373	-0.362404274662913	0.16775168795315	negative_CG	negative
817	ENSACAG00000006821	-0.106444763768183	0.694793208749458	negative_CG	negative
818	ENSACAG00000002878	-0.119743600263133	0.658694500581617	negative_CG	negative
819	ENSACAG00000009248	0.0316350266225095	0.907411989341152	negative_CG	negative
820	ENSACAG00000009504	-0.151177413286238	0.576239695025366	negative_CG	negative
821	ENSACAG00000014871	-0.177350671061027	0.511117936484421	negative_CG	negative
822	ENSACAG00000010502	-0.321912184983858	0.224025681648338	negative_CG	negative
823	ENSACAG00000015753	0.402056224997851	0.122644479940213	negative_CG	negative
824	ENSACAG00000001021	-0.480225509499386	0.0597427974714333	negative_CG	negative
825	ENSACAG00000028682	-0.346107673041015	0.189128751613765	negative_CG	negative
826	ENSACAG00000009121	-0.434002650388897	0.0930306198536814	negative_CG	negative
827	ENSACAG00000010558	-0.362559807667473	0.167555795727889	negative_CG	negative
828	ENSACAG00000016027	-0.134586652409221	0.619225533924796	negative_CG	negative
829	ENSACAG00000008122	-0.20678540397311	0.442244783840244	negative_CG	negative
830	ENSACAG00000008356	-0.43254279529139	0.0942602757160737	negative_CG	negative
831	ENSACAG00000003607	-0.433722142256054	0.093266004280653	negative_CG	negative
832	ENSACAG00000007900	-0.200685023837491	0.456116760414834	negative_CG	negative
833	ENSACAG00000002636	-0.320515433388586	0.226156818009421	negative_CG	negative
834	ENSACAG00000001437	-0.405683803734537	0.118989519702368	negative_CG	negative
835	ENSACAG00000000652	-0.187080248513544	0.487818330428901	negative_CG	negative
836	ENSACAG00000000164	-0.143082794177768	0.597056460169013	negative_CG	negative
837	ENSACAG00000011038	-0.208132736835494	0.439210230603754	negative_CG	negative
838	ENSACAG00000021095	-0.562820084670062	0.0232205385049042	negative_CG	negative
839	ENSACAG00000017984	-0.308195790879552	0.245508907678508	negative_CG	negative
840	ENSACAG00000000210	-0.0975995886264809	0.719153480230951	negative_CG	negative
841	ENSACAG00000000253	0.031133599025129	0.908873815314071	negative_CG	negative
842	ENSACAG00000011415	-0.63983755494215	0.00759962424266465	negative_CG	negative
843	ENSACAG00000006844	-0.428002350002952	0.0981585863075286	negative_CG	negative
844	ENSACAG00000013893	-0.43447893503302	0.0926319216840802	negative_CG	negative
845	ENSACAG00000005347	-0.330420723360563	0.211319423210756	negative_CG	negative
846	ENSACAG00000005765	-0.321888155234818	0.22406223762355	negative_CG	negative
847	ENSACAG00000016664	0.175963139185484	0.514482139718217	negative_CG	negative
848	ENSACAG00000009136	-0.326743116088731	0.216753298127259	negative_CG	negative
849	ENSACAG00000002608	-0.268014530102977	0.315564948665811	negative_CG	negative
850	ENSACAG00000004299	-0.263652108520569	0.323806502606873	negative_CG	negative
851	ENSACAG00000002308	-0.0946899645460957	0.727223810732015	negative_CG	negative
852	ENSACAG00000001369	-0.353701967049799	0.178956221470918	negative_CG	negative
853	ENSACAG00000001050	-0.476187922162861	0.0622361762544053	negative_CG	negative
854	ENSACAG00000012186	-0.227988154150084	0.395745046365862	negative_CG	negative
855	ENSACAG00000012638	-0.39038011429144	0.134935383327329	negative_CG	negative
856	ENSACAG00000003130	0.0470435488153596	0.862647897833859	negative_CG	negative
857	ENSACAG00000012468	-0.259522399718664	0.331721897977902	negative_CG	negative
858	ENSACAG00000013666	-0.509811048337165	0.0436573707148007	negative_CG	negative
859	ENSACAG00000016580	-0.226052943044772	0.399876491980366	negative_CG	negative
860	ENSACAG00000010356	0.0484696656495723	0.858522552527759	negative_CG	negative
861	ENSACAG00000005705	-0.0834912517020298	0.758530229247098	negative_CG	negative
862	ENSACAG00000005906	-0.305279026422153	0.250236862901459	negative_CG	negative
863	ENSACAG00000016710	-0.568024125433273	0.0217075953613485	negative_CG	negative
864	ENSACAG00000009148	-0.583375963366999	0.0176841534232201	negative_CG	negative
865	ENSACAG00000011908	0.148681820225241	0.582625048585648	negative_CG	negative
866	ENSACAG00000012797	-0.261839323983448	0.327267494776757	negative_CG	negative
867	ENSACAG00000005518	-0.430793155288149	0.0957491970868052	negative_CG	negative
868	ENSACAG00000006099	-0.559376422278347	0.0242654385198193	negative_CG	negative
869	ENSACAG00000014639	-0.126069564639032	0.641762373320945	negative_CG	negative
870	ENSACAG00000000193	-0.41675757387692	0.108302197412256	negative_CG	negative
871	ENSACAG00000011431	-0.431372078907619	0.0952547040057615	negative_CG	negative
872	ENSACAG00000003402	-0.2063934921346	0.443129468932237	negative_CG	negative
873	ENSACAG00000001333	-0.476214487657281	0.0622195255127591	negative_CG	negative
874	ENSACAG00000017224	-0.355639701026894	0.176419689240642	negative_CG	negative
875	ENSACAG00000023721	-0.227572028363878	0.396631486625218	negative_CG	negative
876	ENSACAG00000024407	-0.420320390185296	0.105011985749119	negative_CG	negative
877	ENSACAG00000026867	-0.0603393947320393	0.824329152638147	negative_CG	negative
878	ENSACAG00000027275	-0.0446507979816117	0.869576867199742	negative_CG	negative
879	ENSACAG00000009417	-0.130062685222854	0.631158280564749	negative_CG	negative
880	ENSACAG00000005815	-0.350540745157042	0.183145771744803	negative_CG	negative
881	ENSACAG00000025985	-0.288002716117684	0.279389972311551	negative_CG	negative
882	ENSACAG00000010175	-0.113392719792609	0.6758511067171	negative_CG	negative
883	ENSACAG00000008264	-0.465407578028442	0.0692668303526466	negative_CG	negative
884	ENSACAG00000012801	-0.0705547028919781	0.795134737854998	negative_CG	negative
885	ENSACAG00000010186	-0.429962818388734	0.09646161600007	negative_CG	negative
886	ENSACAG00000017791	-0.412923744031041	0.111922812959335	negative_CG	negative
887	ENSACAG00000013617	-0.454221944320816	0.0771557341988392	negative_CG	negative
888	ENSACAG00000012182	-0.198822955605388	0.460393815372212	negative_CG	negative
889	ENSACAG00000029385	-0.340807603964792	0.196447884256219	negative_CG	negative
890	ENSACAG00000006812	-0.254351343696746	0.341788151476155	negative_CG	negative
891	ENSACAG00000004409	-0.0972236572232004	0.720194645582394	negative_CG	negative
892	ENSACAG00000004384	-0.275271628215391	0.302128863156476	negative_CG	negative
893	ENSACAG00000003455	-0.318690464428628	0.228960605985408	negative_CG	negative
894	ENSACAG00000028017	-0.410257328696547	0.114490342381258	negative_CG	negative
895	ENSACAG00000006158	-0.235325979274543	0.380289412899621	negative_CG	negative
896	ENSACAG00000009060	-0.0979267245527873	0.718247833451156	negative_CG	negative
897	ENSACAG00000003508	-0.220640839263484	0.411552074506033	negative_CG	negative
898	ENSACAG00000008416	-0.438540874186291	0.0892810002097102	negative_CG	negative
899	ENSACAG00000016928	-0.216531940000909	0.420534688107047	negative_CG	negative
900	ENSACAG00000015089	-0.384828858297968	0.141065078148762	negative_CG	negative
901	ENSACAG00000003564	-0.433920546575416	0.0930994722736044	negative_CG	negative
902	ENSACAG00000001916	-0.163392597533151	0.545417973775584	negative_CG	negative
903	ENSACAG00000015587	-0.553714129830562	0.0260616154091574	negative_CG	negative
904	ENSACAG00000015731	-0.593427924656143	0.0153813722921246	negative_CG	negative
905	ENSACAG00000015804	-0.316174363233002	0.232862070802091	negative_CG	negative
906	ENSACAG00000007373	-0.362958944739154	0.167053784697111	negative_CG	negative
907	ENSACAG00000007300	-0.54179014895705	0.0301758511504465	negative_CG	negative
908	ENSACAG00000007268	-0.365007996938379	0.164492404713798	negative_CG	negative
909	ENSACAG00000008755	-0.431151596156188	0.0954428169950253	negative_CG	negative
910	ENSACAG00000009931	-0.328224352869394	0.214554061412962	negative_CG	negative
911	ENSACAG00000001875	-0.149024979801799	0.581745286232549	negative_CG	negative
912	ENSACAG00000013796	-0.0313417438706274	0.908266971263466	negative_CG	negative
913	ENSACAG00000006742	-0.430410786539229	0.0960767990433364	negative_CG	negative
914	ENSACAG00000003754	-0.174412526847496	0.518253797787774	negative_CG	negative
915	ENSACAG00000028566	-0.407097455774404	0.117585934826264	negative_CG	negative
916	ENSACAG00000009778	-0.278858417653772	0.295615065948268	negative_CG	negative
917	ENSACAG00000009801	-0.261224949827445	0.328445284615026	negative_CG	negative
918	ENSACAG00000029331	-0.362417752587692	0.167734706606894	negative_CG	negative
919	ENSACAG00000001544	-0.339245912807422	0.198639122002139	negative_CG	negative
920	ENSACAG00000002390	-0.360279428859981	0.17044320591775	negative_CG	negative
921	ENSACAG00000013400	-0.259820763657611	0.331146335841867	negative_CG	negative
922	ENSACAG00000024196	-0.346862267172863	0.188101418252227	negative_CG	negative
923	ENSACAG00000026606	-0.202789608925626	0.451306666713706	negative_CG	negative
924	ENSACAG00000024204	0.230623745557154	0.390155395416342	negative_CG	negative
925	ENSACAG00000003615	-0.328943161470576	0.213491990880254	negative_CG	negative
926	ENSACAG00000008885	-0.0552677165005247	0.838906568801488	negative_CG	negative
927	ENSACAG00000010238	0.0801370397062524	0.767978299442667	negative_CG	negative
928	ENSACAG00000004282	-0.156898371440838	0.561713746089919	negative_CG	negative
929	ENSACAG00000016008	0.298504823994037	0.261433797579259	positive_CG	positive
930	ENSACAG00000017371	0.426160064850852	0.0997724389133491	positive_CG	positive
931	ENSACAG00000017090	0.147890518800347	0.584655816144396	positive_CG	positive
932	ENSACAG00000016423	0.387837157106164	0.137720201882549	positive_CG	positive
933	ENSACAG00000029596	0.287533090125582	0.280209875022144	positive_CG	positive
934	ENSACAG00000015864	0.28190345733909	0.290151210955845	positive_CG	positive
935	ENSACAG00000004538	0.428802933759695	0.0974630696939982	positive_CG	positive
936	ENSACAG00000005179	0.592915836321944	0.0154927099859693	positive_CG	positive
937	ENSACAG00000015933	0.443500634202765	0.0853079785343702	positive_CG	positive
938	ENSACAG00000000077	0.440729674892301	0.0875116939837088	positive_CG	positive
939	ENSACAG00000009707	0.34703585933986	0.187865601377755	positive_CG	positive
940	ENSACAG00000015576	0.347421754398613	0.187342074896934	positive_CG	positive
941	ENSACAG00000028980	-0.00613583571887641	0.982007297532445	positive_CG	positive
942	ENSACAG00000017513	-0.159498385432285	0.55516457697978	positive_CG	positive
943	ENSACAG00000004133	0.0356271631860478	0.895783898460839	positive_CG	positive
944	ENSACAG00000010273	0.0213587160801918	0.937420172315236	positive_CG	positive
945	ENSACAG00000025482	0.307860667049418	0.246049280695657	positive_CG	positive
946	ENSACAG00000013525	0.289872935373442	0.27613921088336	positive_CG	positive
947	ENSACAG00000015637	0.449407920535478	0.0807433362534418	positive_CG	positive
948	ENSACAG00000015921	0.351217162826497	0.182243944980418	positive_CG	positive
949	ENSACAG00000005146	0.508251074439161	0.0444140078750071	positive_CG	positive
950	ENSACAG00000004843	-0.0688586840579202	0.799965249200495	positive_CG	positive
951	ENSACAG00000000664	0.531626257785533	0.0340581365865681	positive_CG	positive
952	ENSACAG00000016543	0.073609093157615	0.786453060666536	positive_CG	positive
953	ENSACAG00000010536	0.589529136669334	0.0162449496623192	positive_CG	positive
954	ENSACAG00000015094	0.281216663419412	0.291378250031482	positive_CG	positive
955	ENSACAG00000012165	0.388976941517717	0.136467193337006	positive_CG	positive
956	ENSACAG00000011707	0.221438697388607	0.409819661055912	positive_CG	positive
957	ENSACAG00000014627	0.36598381513435	0.163281880717308	positive_CG	positive
958	ENSACAG00000004912	0.315094860597265	0.234548697911734	positive_CG	positive
959	ENSACAG00000008534	0.66478902349979	0.00496001718317883	positive_CG	positive
960	ENSACAG00000006381	0.508462280635685	0.0443109960136107	positive_CG	positive
961	ENSACAG00000005901	0.177209448716597	0.5114598762889	positive_CG	positive
962	ENSACAG00000002483	0.38260856835523	0.143569034472256	positive_CG	positive
963	ENSACAG00000014297	0.494947960533766	0.0512708694247868	positive_CG	positive
964	ENSACAG00000014187	0.351874336947285	0.18137057868937	positive_CG	positive
965	ENSACAG00000003420	0.560381309301703	0.0239568694882613	positive_CG	positive
966	ENSACAG00000015417	0.206878067783329	0.442035739777959	positive_CG	positive
967	ENSACAG00000026231	0.365941635928666	0.163334081330648	positive_CG	positive
968	ENSACAG00000016838	0.346822306433162	0.188155730492167	positive_CG	positive
969	ENSACAG00000012574	0.228096919276711	0.395513527851711	positive_CG	positive
970	ENSACAG00000007987	-0.0606587410268574	0.823413011733086	positive_CG	positive
971	ENSACAG00000001578	0.198311477877739	0.461572123999858	positive_CG	positive
972	ENSACAG00000016407	0.363658458338205	0.166176399448954	positive_CG	positive
973	ENSACAG00000001924	0.482907996914804	0.0581273918579938	positive_CG	positive
974	ENSACAG00000012787	0.202595496506841	0.451749246267289	positive_CG	positive
975	ENSACAG00000011826	0.134850070413416	0.618533425332699	positive_CG	positive
976	ENSACAG00000005949	0.549497732941551	0.0274639876886631	positive_CG	positive
977	ENSACAG00000015657	0.449785360007491	0.080457792771534	positive_CG	positive
978	ENSACAG00000017040	0.363107795605099	0.166866825963172	positive_CG	positive
979	ENSACAG00000016939	0.498967077401099	0.049121646538443	positive_CG	positive
980	ENSACAG00000015726	0.203932776384599	0.448704651546285	positive_CG	positive
981	ENSACAG00000007823	0.503510578550767	0.0467735569091574	positive_CG	positive
982	ENSACAG00000007892	0.00370380618709047	0.989138452319952	positive_CG	positive
983	ENSACAG00000009800	0.371707657331167	0.156301358274749	positive_CG	positive
984	ENSACAG00000011924	0.000286960678599367	0.999158454320399	positive_CG	positive
985	ENSACAG00000017238	0.412057642852972	0.112752331857214	positive_CG	positive
986	ENSACAG00000007067	0.530192522291544	0.0346348546960219	positive_CG	positive
987	ENSACAG00000007931	0.435005495189651	0.0921925560912474	positive_CG	positive
988	ENSACAG00000014858	0.0539118215188011	0.842812316179844	positive_CG	positive
989	ENSACAG00000015653	0.271444444559338	0.309171901738836	positive_CG	positive
990	ENSACAG00000015709	0.546437418430948	0.0285174516596797	positive_CG	positive
991	ENSACAG00000016730	0.230164786072726	0.391125693700529	positive_CG	positive
992	ENSACAG00000017694	0.571443290086837	0.0207557431010699	positive_CG	positive
993	ENSACAG00000016885	0.187216916203402	0.487494722837763	positive_CG	positive
994	ENSACAG00000007236	0.116022314246976	0.668728662267681	positive_CG	positive
995	ENSACAG00000010539	0.425940980106255	0.099965599711134	positive_CG	positive
996	ENSACAG00000016098	0.514751532643735	0.0413246902471929	positive_CG	positive
997	ENSACAG00000005909	0.143925525299654	0.594875125384038	positive_CG	positive
998	ENSACAG00000005353	-0.189907961122643	0.481143783778884	positive_CG	positive
999	ENSACAG00000024664	0.430790093849657	0.0957518168795794	positive_CG	positive
1000	ENSACAG00000007747	0.521390831514612	0.0383388765694242	positive_CG	positive
1001	ENSACAG00000008316	0.424182749309243	0.101525372186634	positive_CG	positive
1002	ENSACAG00000008460	0.505397043437704	0.0458236422296429	positive_CG	positive
1003	ENSACAG00000011695	0.566462406346284	0.0221533980669719	positive_CG	positive
1004	ENSACAG00000011738	0.143007683230508	0.597251034929261	positive_CG	positive
1005	ENSACAG00000007455	0.395852812978002	0.129073732211273	positive_CG	positive
1006	ENSACAG00000014845	0.0869570280468679	0.748801450624772	positive_CG	positive
1007	ENSACAG00000029027	0.0895686955601732	0.741493550361918	positive_CG	positive
1008	ENSACAG00000013772	0.110571433546578	0.683521508459483	positive_CG	positive
1009	ENSACAG00000017226	0.293366906728659	0.270127737118676	positive_CG	positive
1010	ENSACAG00000011070	0.0521047214072958	0.848023119809965	positive_CG	positive
1011	ENSACAG00000007074	0.45650016709507	0.0754987036619729	positive_CG	positive
1012	ENSACAG00000011260	0.146548909580778	0.588105534338093	positive_CG	positive
1013	ENSACAG00000007973	-0.370590143020963	0.15764815894349	positive_CG	positive
1014	ENSACAG00000009684	0.56938788288363	0.0213239900650827	positive_CG	positive
1015	ENSACAG00000003851	0.376792881051663	0.150270646700827	positive_CG	positive
1016	ENSACAG00000002586	0.499857840949775	0.0486545299889206	positive_CG	positive
1017	ENSACAG00000002554	0.224029725092383	0.404220326758047	positive_CG	positive
1018	ENSACAG00000016291	0.39393765972815	0.131104651597904	positive_CG	positive
1019	ENSACAG00000004301	0.434000070354108	0.0930327829240179	positive_CG	positive
1020	ENSACAG00000004916	0.17761195744218	0.510485566977161	positive_CG	positive
1021	ENSACAG00000004920	-0.000617226231717703	0.99818991312346	positive_CG	positive
1022	ENSACAG00000015996	0.0480525953017793	0.859728666605115	positive_CG	positive
1023	ENSACAG00000020986	0.0496337781806913	0.855157647307281	positive_CG	positive
1024	ENSACAG00000017452	0.367185892087869	0.16179889103613	positive_CG	positive
1025	ENSACAG00000004603	0.216866704257633	0.419799048582594	positive_CG	positive
1026	ENSACAG00000026026	0.132940434152987	0.623557608982005	positive_CG	positive
1027	ENSACAG00000000625	0.220172950679807	0.412569807026399	positive_CG	positive
1028	ENSACAG00000020972	0.368419575538884	0.160286319875357	positive_CG	positive
1029	ENSACAG00000023513	0.493539212999028	0.0520404721768326	positive_CG	positive
1030	ENSACAG00000008221	0.284039139954293	0.286355327814074	positive_CG	positive
1031	ENSACAG00000012679	0.385566007594372	0.140240379970647	positive_CG	positive
1032	ENSACAG00000007867	0.547068672886254	0.0282976679595083	positive_CG	positive
1033	ENSACAG00000006325	0.303502640736654	0.25314376806566	positive_CG	positive
1034	ENSACAG00000004634	0.650260708237233	0.00638739537825339	positive_CG	positive
1035	ENSACAG00000003222	0.740890454227037	0.00102551569016449	positive_CG	positive
1036	ENSACAG00000013526	0.373981353105573	0.153585119026084	positive_CG	positive
1037	ENSACAG00000015158	0.402607413498843	0.122084179274861	positive_CG	positive
1038	ENSACAG00000010415	0.391468166695798	0.133755729934714	positive_CG	positive
1039	ENSACAG00000009420	0.556430579329867	0.0251876284343648	positive_CG	positive
1040	ENSACAG00000000133	0.281226304431604	0.291361003815963	positive_CG	positive
1041	ENSACAG00000009490	0.235812634424611	0.379276182892773	positive_CG	positive
1042	ENSACAG00000028555	0.598198696271743	0.0143738305364666	positive_CG	positive
1043	ENSACAG00000008396	0.137742507626918	0.610953654788016	positive_CG	positive
1044	ENSACAG00000008456	0.301983230992355	0.255646648980691	positive_CG	positive
1045	ENSACAG00000008766	0.239332582061356	0.371991586276114	positive_CG	positive
1046	ENSACAG00000022405	0.227633573535379	0.396500314750145	positive_CG	positive
1047	ENSACAG00000012451	0.234363436453225	0.382297797734846	positive_CG	positive
1048	ENSACAG00000003077	0.34288105336454	0.193562964510803	positive_CG	positive
1049	ENSACAG00000003095	0.633668791315158	0.00839880405363937	positive_CG	positive
1050	ENSACAG00000003669	0.207802264589526	0.439953557535875	positive_CG	positive
1051	ENSACAG00000005537	0.35164212179265	0.181678870611891	positive_CG	positive
1052	ENSACAG00000002815	0.43992206310978	0.0881615755761538	positive_CG	positive
1053	ENSACAG00000001823	0.51159012042375	0.0428062917868622	positive_CG	positive
1054	ENSACAG00000005728	0.507530869816564	0.0447666216680886	positive_CG	positive
1055	ENSACAG00000001671	0.554516538123622	0.0258010683517016	positive_CG	positive
1056	ENSACAG00000007870	0.142403480077662	0.598817152521068	positive_CG	positive
1057	ENSACAG00000013098	0.296384707476535	0.265000206899712	positive_CG	positive
1058	ENSACAG00000015230	0.509906340366937	0.0436114659670862	positive_CG	positive
1059	ENSACAG00000007433	0.568859160284142	0.0214720859889175	positive_CG	positive
1060	ENSACAG00000003106	0.00735067301591149	0.978445619306341	positive_CG	positive
1061	ENSACAG00000016485	0.297276681692824	0.26349614127414	positive_CG	positive
1062	ENSACAG00000016694	-0.479362076946928	0.0602697173685636	positive_CG	positive
1063	ENSACAG00000009308	0.259250704922516	0.332246512806011	positive_CG	positive
1064	ENSACAG00000005823	0.46126995529714	0.0721131592779381	positive_CG	positive
1065	ENSACAG00000003435	0.142763166282894	0.597884632900473	positive_CG	positive
1066	ENSACAG00000005903	0.486119952323513	0.0562357537492339	positive_CG	positive
1067	ENSACAG00000006578	-0.152898229015647	0.57185389772823	positive_CG	positive
1068	ENSACAG00000016540	0.30689257271466	0.247614446076495	positive_CG	positive
1069	ENSACAG00000016234	0.272530825583205	0.30716295990592	positive_CG	positive
1070	ENSACAG00000012501	0.00788890439111928	0.976867742745034	positive_CG	positive
1071	ENSACAG00000023506	0.415005147233423	0.109946810264018	positive_CG	positive
1072	ENSACAG00000012247	0.367201946411699	0.161779146271291	positive_CG	positive
1073	ENSACAG00000015528	0.348999021632325	0.185212212666915	positive_CG	positive
1074	ENSACAG00000016347	0.242260748129693	0.365990875881993	positive_CG	positive
1075	ENSACAG00000005056	-0.0520890009211109	0.848068476302897	positive_CG	positive
1076	ENSACAG00000003939	0.274284243750458	0.303936765230072	positive_CG	positive
1077	ENSACAG00000013012	0.295784330442244	0.266015525827894	positive_CG	positive
1078	ENSACAG00000013225	-0.0644023435513978	0.812689587865519	positive_CG	positive
1079	ENSACAG00000013452	0.426063778551684	0.0998572992506482	positive_CG	positive
1080	ENSACAG00000013618	0.254888363182202	0.340734771013732	positive_CG	positive
1081	ENSACAG00000005414	0.286852527465284	0.281400616674382	positive_CG	positive
1082	ENSACAG00000012812	0.0785916743755696	0.772341660954327	positive_CG	positive
1083	ENSACAG00000004963	0.573585973370421	0.0201758942474159	positive_CG	positive
1084	ENSACAG00000002041	0.23519441639993	0.380563583941163	positive_CG	positive
1085	ENSACAG00000004742	0.602793518613064	0.0134529332608975	positive_CG	positive
1086	ENSACAG00000014741	0.3232895314081	0.221936677562726	positive_CG	positive
1087	ENSACAG00000010297	0.230300328163052	0.390839005326217	positive_CG	positive
1088	ENSACAG00000006001	0.129147648244616	0.633582387166112	positive_CG	positive
1089	ENSACAG00000016439	0.160180829301462	0.55345108107302	positive_CG	positive
1090	ENSACAG00000016864	0.138637428697744	0.608615906442934	positive_CG	positive
1091	ENSACAG00000015748	0.483766302285941	0.0576173799826082	positive_CG	positive
1092	ENSACAG00000003899	0.448631718035744	0.0813328480219906	positive_CG	positive
1093	ENSACAG00000012875	-0.071721564825019	0.791815378645334	positive_CG	positive
1094	ENSACAG00000012553	0.280752773214284	0.292208794688369	positive_CG	positive
1095	ENSACAG00000011704	0.389560347383763	0.135828863793892	positive_CG	positive
1096	ENSACAG00000006518	0.165663558516928	0.539769187317794	positive_CG	positive
1097	ENSACAG00000008039	0.192674673917682	0.474656261262234	positive_CG	positive
1098	ENSACAG00000014580	0.510078838553117	0.043528460879108	positive_CG	positive
1099	ENSACAG00000013080	0.257667614507529	0.335312752732835	positive_CG	positive
1100	ENSACAG00000000328	0.030087148903877	0.911925438720178	positive_CG	positive
1101	ENSACAG00000003566	0.449962066528585	0.0803243597238151	positive_CG	positive
1102	ENSACAG00000013359	0.212548857426629	0.429338844004778	positive_CG	positive
1103	ENSACAG00000013472	0.131471670584213	0.627432499258099	positive_CG	positive
1104	ENSACAG00000012130	0.0632844792825453	0.815888493489895	positive_CG	positive
1105	ENSACAG00000001904	0.438880482769524	0.0890048180902235	positive_CG	positive
1106	ENSACAG00000017887	0.426708715622387	0.0992898682743952	positive_CG	positive
1107	ENSACAG00000005320	0.350642007073222	0.183010578914194	positive_CG	positive
1108	ENSACAG00000013873	0.414475481034571	0.11044731679465	positive_CG	positive
1109	ENSACAG00000013955	0.17681600900476	0.512413065705973	positive_CG	positive
1110	ENSACAG00000026170	0.474052028440679	0.063585641801023	positive_CG	positive
1111	ENSACAG00000001580	0.0900797789329871	0.740065848759572	positive_CG	positive
1112	ENSACAG00000000524	0.317846939965074	0.230263941182005	positive_CG	positive
1113	ENSACAG00000016910	0.559472880143719	0.0242356875884378	positive_CG	positive
1114	ENSACAG00000003543	0.342248138489799	0.194440632746401	positive_CG	positive
1115	ENSACAG00000014939	0.286836568419499	0.281428575830422	positive_CG	positive
1116	ENSACAG00000017437	0.387958624250163	0.137586295107867	positive_CG	positive
1117	ENSACAG00000004472	-0.217877008801267	0.417582996945022	positive_CG	positive
1118	ENSACAG00000006527	0.400476418914259	0.124260273903335	positive_CG	positive
1119	ENSACAG00000012969	-0.128030564843904	0.636546493485677	positive_CG	positive
1120	ENSACAG00000017687	0.395223087072752	0.129739114393414	positive_CG	positive
1121	ENSACAG00000009279	0.246765238257664	0.356865349666978	positive_CG	positive
1122	ENSACAG00000005502	0.683464375922099	0.00351270199095079	positive_CG	positive
1123	ENSACAG00000016804	-0.245818240213052	0.358773191354876	positive_CG	positive
1124	ENSACAG00000011531	0.38943629888178	0.135964419009375	positive_CG	positive
1125	ENSACAG00000014086	0.339611542760128	0.198124684165176	positive_CG	positive
1126	ENSACAG00000015304	0.624950590975711	0.0096402370598835	positive_CG	positive
1127	ENSACAG00000002460	0.449401179257557	0.0807484428440109	positive_CG	positive
1128	ENSACAG00000015194	0.536547329246681	0.0321338632425076	positive_CG	positive
1129	ENSACAG00000010053	0.491306483315368	0.053277724816741	positive_CG	positive
1130	ENSACAG00000011005	0.3207770093718	0.225756736781035	positive_CG	positive
1131	ENSACAG00000028140	0.565957910964639	0.0222989068994595	positive_CG	positive
1132	ENSACAG00000012157	0.588670114480624	0.0164401977506001	positive_CG	positive
1133	ENSACAG00000004128	0.150184222936096	0.578777408208274	positive_CG	positive
1134	ENSACAG00000004486	0.415023772177309	0.109929239671647	positive_CG	positive
1135	ENSACAG00000000291	0.443251252014177	0.0855046627196869	positive_CG	positive
1136	ENSACAG00000002696	0.260410996898014	0.330009430879678	positive_CG	positive
1137	ENSACAG00000009175	0.0394251457921215	0.88473972559998	positive_CG	positive
1138	ENSACAG00000006994	0.339548914245745	0.198212740429891	positive_CG	positive
1139	ENSACAG00000008048	0.236685793748559	0.377461941832438	positive_CG	positive
1140	ENSACAG00000006941	0.43261573234858	0.0941985669595854	positive_CG	positive
1141	ENSACAG00000006621	0.195356354280628	0.468409120214689	positive_CG	positive
1142	ENSACAG00000009349	0.654960054663233	0.00589391450786781	positive_CG	positive
1143	ENSACAG00000006445	0.516898072970441	0.0403408891808389	positive_CG	positive
1144	ENSACAG00000006162	0.601994659396846	0.0136096298869284	positive_CG	positive
1145	ENSACAG00000000858	0.423935071624288	0.101746466916076	positive_CG	positive
1146	ENSACAG00000004317	0.0915127903148546	0.736067011649368	positive_CG	positive
1147	ENSACAG00000001307	0.283884859772542	0.286628536791317	positive_CG	positive
1148	ENSACAG00000014372	0.354334902016701	0.178125065137638	positive_CG	positive
1149	ENSACAG00000012784	0.190487968385384	0.479780214640658	positive_CG	positive
1150	ENSACAG00000015147	0.281703867282917	0.290507483569959	positive_CG	positive
1151	ENSACAG00000017784	0.343334490249823	0.192935770138722	positive_CG	positive
1152	ENSACAG00000011272	0.189237749987646	0.482721747804336	positive_CG	positive
1153	ENSACAG00000022067	-0.0918031691427612	0.735257475399693	positive_CG	positive
1154	ENSACAG00000007434	0.273559350052024	0.305268098190234	positive_CG	positive
1155	ENSACAG00000017693	0.571490354543191	0.0207428699036107	positive_CG	positive
1156	ENSACAG00000003109	0.444542045917694	0.0844901379384974	positive_CG	positive
1157	ENSACAG00000013786	0.422800566051337	0.10276355490305	positive_CG	positive
1158	ENSACAG00000005395	0.496213251838058	0.0505868687302307	positive_CG	positive
1159	ENSACAG00000014985	0.421069655926822	0.104329112446454	positive_CG	positive
1160	ENSACAG00000016278	0.609845354812092	0.0121301304728878	positive_CG	positive
1161	ENSACAG00000014338	0.466036035848385	0.0688417748029524	positive_CG	positive
1162	ENSACAG00000014661	0.31391480616203	0.236401192532569	positive_CG	positive
1163	ENSACAG00000004652	0.534620689005211	0.0328771286050846	positive_CG	positive
1164	ENSACAG00000015062	0.226048116503397	0.399886824762415	positive_CG	positive
1165	ENSACAG00000014738	0.193905610787866	0.471783685790839	positive_CG	positive
1166	ENSACAG00000029236	-0.0539579455489201	0.842679395830648	positive_CG	positive
1167	ENSACAG00000006427	0.531123459683918	0.0342595515872968	positive_CG	positive
1168	ENSACAG00000001972	0.411008967649113	0.113762456071207	positive_CG	positive
1169	ENSACAG00000012902	0.432214206107786	0.0945386367611667	positive_CG	positive
1170	ENSACAG00000013089	0.350042803595989	0.183811519483463	positive_CG	positive
1171	ENSACAG00000012384	0.320967310807602	0.225465952204934	positive_CG	positive
1172	ENSACAG00000012412	0.306963362050672	0.247499788338484	positive_CG	positive
1173	ENSACAG00000011693	0.448321577973523	0.0815692579476661	positive_CG	positive
1174	ENSACAG00000015688	0.53139418487422	0.0341509904529164	positive_CG	positive
1175	ENSACAG00000017076	0.165679336690003	0.539730031916281	positive_CG	positive
1176	ENSACAG00000000205	0.349843855705303	0.184077956925945	positive_CG	positive
1177	ENSACAG00000000155	0.362897660129169	0.167130799593101	positive_CG	positive
1178	ENSACAG00000014097	0.61913941966439	0.0105451369096194	positive_CG	positive
1179	ENSACAG00000016265	0.484196299289123	0.0573631164236511	positive_CG	positive
1180	ENSACAG00000016650	0.476195678669061	0.0622313142874068	positive_CG	positive
1181	ENSACAG00000016360	0.243838882008493	0.362779183059926	positive_CG	positive
1182	ENSACAG00000016646	0.554144809191872	0.0259215216952547	positive_CG	positive
1183	ENSACAG00000007564	0.0379557196661557	0.889010425413809	positive_CG	positive
1184	ENSACAG00000003403	0.348909438493041	0.18533275346672	positive_CG	positive
1185	ENSACAG00000003441	0.368518229528728	0.160165775188797	positive_CG	positive
1186	ENSACAG00000008815	-0.0384795477149554	0.887487651833439	positive_CG	positive
1187	ENSACAG00000008579	0.304200994029566	0.251998492104643	positive_CG	positive
1188	ENSACAG00000008979	0.417360285545669	0.107740580119372	positive_CG	positive
1189	ENSACAG00000008287	-0.00384535605738133	0.988723376226063	positive_CG	positive
1190	ENSACAG00000014197	0.380691516694856	0.145755205780453	positive_CG	positive
1191	ENSACAG00000012794	0.484870695673685	0.0569660039092265	positive_CG	positive
1192	ENSACAG00000002414	0.297805361543677	0.262607143813575	positive_CG	positive
1193	ENSACAG00000013639	0.354446354367933	0.177978972877433	positive_CG	positive
1194	ENSACAG00000008939	0.38182211257949	0.144463177028296	positive_CG	positive
1195	ENSACAG00000001037	0.60558179867871	0.0129170484974097	positive_CG	positive
1196	ENSACAG00000004469	0.212887130625493	0.428587456733209	positive_CG	positive
1197	ENSACAG00000011684	0.264354955602472	0.322470336969302	positive_CG	positive
1198	ENSACAG00000011739	0.231738850076661	0.387803345565838	positive_CG	positive
1199	ENSACAG00000002046	0.449671212378759	0.0805440717678696	positive_CG	positive
1200	ENSACAG00000002081	0.0760629591330897	0.779495283135017	positive_CG	positive
1201	ENSACAG00000003734	0.119048406810612	0.660564956091225	positive_CG	positive
1202	ENSACAG00000010305	0.253899346435559	0.342676190257639	positive_CG	positive
1203	ENSACAG00000008857	0.270036400343754	0.311787105252837	positive_CG	positive
1204	ENSACAG00000008464	0.143287638075093	0.5965259426825	positive_CG	positive
1205	ENSACAG00000011359	0.332294301146804	0.208585040617216	positive_CG	positive
1206	ENSACAG00000001722	0.25084852415817	0.348704316240953	positive_CG	positive
1207	ENSACAG00000002195	0.441455610102153	0.086930469629164	positive_CG	positive
1208	ENSACAG00000010958	0.300551145662517	0.258019606543014	positive_CG	positive
1209	ENSACAG00000000882	0.215826933008607	0.422086126719192	positive_CG	positive
1210	ENSACAG00000006159	0.175769312680266	0.514952902703745	positive_CG	positive
1211	ENSACAG00000015214	0.261112048588194	0.328661987749861	positive_CG	positive
1212	ENSACAG00000003870	0.277688209611929	0.297730976574276	positive_CG	positive
1213	ENSACAG00000000848	0.421971034943608	0.103511758652295	positive_CG	positive
1214	ENSACAG00000012835	0.352645144924184	0.180349715151428	positive_CG	positive
1215	ENSACAG00000001035	0.291820277022296	0.272778846312074	positive_CG	positive
1216	ENSACAG00000014181	-0.107379044222651	0.692235938529028	positive_CG	positive
1217	ENSACAG00000003431	0.491299163385079	0.0532818166066269	positive_CG	positive
1218	ENSACAG00000008921	0.331085616644994	0.210346428813497	positive_CG	positive
1219	ENSACAG00000005183	0.49482189421083	0.0513393934739174	positive_CG	positive
1220	ENSACAG00000005046	0.318393352394782	0.229419142752051	positive_CG	positive
1221	ENSACAG00000012949	0.597844970751351	0.0144467146716362	positive_CG	positive
1222	ENSACAG00000005484	0.175794607719881	0.514891455207796	positive_CG	positive
1223	ENSACAG00000006586	0.185548966788569	0.491451189263237	positive_CG	positive
1224	ENSACAG00000008279	0.260000847453205	0.330799220992064	positive_CG	positive
1225	ENSACAG00000004008	0.295231498154955	0.266952539453025	positive_CG	positive
1226	ENSACAG00000012565	0.198416287662292	0.461330548366941	positive_CG	positive
1227	ENSACAG00000013083	0.189962810510149	0.481014755351674	positive_CG	positive
1228	ENSACAG00000015242	0.317321513689799	0.231078142558176	positive_CG	positive
1229	ENSACAG00000009471	0.256777511158124	0.337043848020823	positive_CG	positive
1230	ENSACAG00000029251	0.490962379559328	0.0534703282615834	positive_CG	positive
1231	ENSACAG00000001049	0.150756172798733	0.577315442348017	positive_CG	positive
1232	ENSACAG00000008483	0.334996833461781	0.204681119593106	positive_CG	positive
1233	ENSACAG00000004961	-0.0298613496703183	0.912584059774434	positive_CG	positive
1234	ENSACAG00000013505	0.389464738267894	0.135933333405769	positive_CG	positive
1235	ENSACAG00000003089	0.357187698152461	0.174410505997749	positive_CG	positive
1236	ENSACAG00000004057	0.194661876157174	0.470023058647561	positive_CG	positive
1237	ENSACAG00000004340	0.67191097159179	0.0043605050560241	positive_CG	positive
1238	ENSACAG00000014477	0.328687299407133	0.213869651253552	positive_CG	positive
1239	ENSACAG00000007003	0.497982916642056	0.0496416121306137	positive_CG	positive
1240	ENSACAG00000000750	0.650274899603488	0.00638585715335957	positive_CG	positive
1241	ENSACAG00000011291	0.400221181880487	0.124522700992218	positive_CG	positive
1242	ENSACAG00000002351	0.533493294727868	0.0333180672039012	positive_CG	positive
1243	ENSACAG00000016519	0.3612942683481	0.169154162067413	positive_CG	positive
1244	ENSACAG00000002990	0.237458825318531	0.375859717463711	positive_CG	positive
1245	ENSACAG00000003359	0.32186718833382	0.224094137241946	positive_CG	positive
1246	ENSACAG00000006097	0.454666598594225	0.0768302760365203	positive_CG	positive
1247	ENSACAG00000016579	0.00574724538600191	0.983146642779356	positive_CG	positive
1248	ENSACAG00000016110	0.229143736543447	0.393288981501131	positive_CG	positive
1249	ENSACAG00000007383	0.599970742592192	0.0140130194845241	positive_CG	positive
1250	ENSACAG00000014867	0.107296111905142	0.692462811585495	positive_CG	positive
1251	ENSACAG00000000630	0.249845981426268	0.350698213965856	positive_CG	positive
1252	ENSACAG00000004064	-0.120988819859821	0.655348912511426	positive_CG	positive
1253	ENSACAG00000005312	0.493063238175552	0.0523024250421883	positive_CG	positive
1254	ENSACAG00000007879	-0.175269877944814	0.516166837468986	positive_CG	positive
1255	ENSACAG00000016171	0.26384614363007	0.323437307579619	positive_CG	positive
1256	ENSACAG00000013251	0.0656199378742789	0.8092084501693	positive_CG	positive
1257	ENSACAG00000004950	0.244079536637022	0.362290803146957	positive_CG	positive
1258	ENSACAG00000015676	0.509917076395952	0.043606296398137	positive_CG	positive
1259	ENSACAG00000013221	0.396643689532998	0.128241411926509	positive_CG	positive
1260	ENSACAG00000009652	0.609142645109116	0.0122571687520715	positive_CG	positive
1261	ENSACAG00000003108	0.484426330735981	0.0572274356782513	positive_CG	positive
1262	ENSACAG00000003037	0.170960053965377	0.526696786691762	positive_CG	positive
1263	ENSACAG00000023287	0.514163090042214	0.0415975041374499	positive_CG	positive
1264	ENSACAG00000007221	0.180956403856966	0.502423514780995	positive_CG	positive
