# Supplementary material for: Selection on adaptive and maladaptive gene expression plasticity during thermal adaptation to urban heat islands
Source: Nat Commun. 2021 Oct 26;12:6195. doi: 10.1038/s41467-021-26334-4 (PMC8548502; doi:10.1038/s41467-021-26334-4)
Supplement: Supplementary file 5 — Source Data [file 41467_2021_26334_MOESM5_ESM.zip › NATCOMM_maladaptive_plasticity_source_data_file_09062021/Data_files/Arecibo_urban_background_LD_10132020.csv]

	CHR	POS1	POS2	N_INDV	R.2	distance	genome_pos1	genome_pos2
1	1	77878	77910	12	0.0181818	32	1_77878	1_77910
2	1	77878	77912	12	0.0385208	34	1_77878	1_77912
7486	1	77910	77912	14	0.837321	2	1_77910	1_77912
22453	1	1224786	1224834	14	0.0483005	48	1_1224786	1_1224834
22454	1	1224786	1224894	14	0.478699	108	1_1224786	1_1224894
22455	1	1224786	1224978	13	0.000483559	192	1_1224786	1_1224978
22456	1	1224786	1225029	14	0.00410397	243	1_1224786	1_1225029
22457	1	1224786	1225053	14	0.344663	267	1_1224786	1_1225053
22458	1	1224786	1225086	14	0.267173	300	1_1224786	1_1225086
22459	1	1224786	1225245	13	0.0947776	459	1_1224786	1_1225245
22460	1	1224786	1225302	14	0.47093	516	1_1224786	1_1225302
22462	1	1224786	1225491	14	0.147743	705	1_1224786	1_1225491
22463	1	1224786	1225494	13	0.269139	708	1_1224786	1_1225494
29935	1	1224834	1224894	16	0.00740741	60	1_1224834	1_1224894
29936	1	1224834	1224978	15	0.010989	144	1_1224834	1_1224978
29937	1	1224834	1225029	16	0.026087	195	1_1224834	1_1225029
29938	1	1224834	1225053	15	0.0301724	219	1_1224834	1_1225053
29939	1	1224834	1225086	15	0.0225564	252	1_1224834	1_1225086
29940	1	1224834	1225245	15	0.464286	411	1_1224834	1_1225245
29941	1	1224834	1225302	16	0.0518519	468	1_1224834	1_1225302
29943	1	1224834	1225491	16	0.0927203	657	1_1224834	1_1225491
29944	1	1224834	1225494	15	0.0306122	660	1_1224834	1_1225494
37416	1	1224894	1224978	15	0.010989	84	1_1224894	1_1224978
37417	1	1224894	1225029	16	0.00483092	135	1_1224894	1_1225029
37418	1	1224894	1225053	15	0.216418	159	1_1224894	1_1225053
37419	1	1224894	1225086	15	0.190888	192	1_1224894	1_1225086
37420	1	1224894	1225245	15	0.010989	351	1_1224894	1_1225245
37421	1	1224894	1225302	16	0.636684	408	1_1224894	1_1225302
37423	1	1224894	1225491	16	0.215837	597	1_1224894	1_1225491
37424	1	1224894	1225494	15	0.422974	600	1_1224894	1_1225494
44896	1	1224978	1225029	15	0.134615	51	1_1224978	1_1225029
44897	1	1224978	1225053	14	0.00160256	75	1_1224978	1_1225053
44898	1	1224978	1225086	14	0.00660066	108	1_1224978	1_1225086
44899	1	1224978	1225245	15	0.0236686	267	1_1224978	1_1225245
44900	1	1224978	1225302	15	0.000686813	324	1_1224978	1_1225302
44902	1	1224978	1225491	15	0.0254678	513	1_1224978	1_1225491
44903	1	1224978	1225494	14	0.00219298	516	1_1224978	1_1225494
52375	1	1225029	1225053	15	0.0431034	24	1_1225029	1_1225053
52376	1	1225029	1225086	15	0.0986842	57	1_1225029	1_1225086
52377	1	1225029	1225245	15	0.134615	216	1_1225029	1_1225245
52378	1	1225029	1225302	16	0.00621118	273	1_1225029	1_1225302
52380	1	1225029	1225491	16	0.112444	462	1_1225029	1_1225491
52381	1	1225029	1225494	15	0.0816327	465	1_1225029	1_1225494
59853	1	1225053	1225086	15	0.882033	33	1_1225053	1_1225086
59854	1	1225053	1225245	14	0.00160256	192	1_1225053	1_1225245
59855	1	1225053	1225302	15	0.367816	249	1_1225053	1_1225302
59857	1	1225053	1225491	15	0.257339	438	1_1225053	1_1225491
59858	1	1225053	1225494	14	0.210748	441	1_1225053	1_1225494
67330	1	1225086	1225245	14	0.00660066	159	1_1225086	1_1225245
67331	1	1225086	1225302	15	0.247076	216	1_1225086	1_1225302
67333	1	1225086	1225491	15	0.308321	405	1_1225086	1_1225491
67334	1	1225086	1225494	14	0.13034	408	1_1225086	1_1225494
74806	1	1225245	1225302	15	0.000686813	57	1_1225245	1_1225302
74808	1	1225245	1225491	15	0.0254678	246	1_1225245	1_1225491
74809	1	1225245	1225494	14	0.0364372	249	1_1225245	1_1225494
82282	1	1225302	1225491	16	0.153439	189	1_1225302	1_1225491
82283	1	1225302	1225494	15	0.642857	192	1_1225302	1_1225494
97228	1	1225491	1225494	15	0.301339	3	1_1225491	1_1225494
127110	1	1380729	1380901	16	0.04	172	1_1380729	1_1380901
127111	1	1380729	1381003	16	0.0140056	274	1_1380729	1_1381003
127112	1	1380729	1381066	16	0.00444444	337	1_1380729	1_1381066
127113	1	1380729	1381084	16	0.0518519	355	1_1380729	1_1381084
127114	1	1380729	1381150	16	0.0153846	421	1_1380729	1_1381150
127115	1	1380729	1381246	16	0.2	517	1_1380729	1_1381246
127116	1	1380729	1381258	16	0.00444444	529	1_1380729	1_1381258
127117	1	1380729	1381297	16	0.2	568	1_1380729	1_1381297
127118	1	1380729	1381300	16	0.0153846	571	1_1380729	1_1381300
127119	1	1380729	1381309	16	0.0153846	580	1_1380729	1_1381309
127120	1	1380729	1381360	16	0.2	631	1_1380729	1_1381360
127121	1	1380729	1381372	16	0.0153846	643	1_1380729	1_1381372
127122	1	1380729	1381384	16	0.0153846	655	1_1380729	1_1381384
127123	1	1380729	1381405	15	0.196429	676	1_1380729	1_1381405
127125	1	1380729	1381516	16	0.030303	787	1_1380729	1_1381516
127126	1	1380729	1381564	16	0.0666667	835	1_1380729	1_1381564
127127	1	1380729	1381573	16	0.000600601	844	1_1380729	1_1381573
127128	1	1380729	1381627	16	0.0666667	898	1_1380729	1_1381627
127129	1	1380729	1381630	16	0.0666667	901	1_1380729	1_1381630
127130	1	1380729	1381732	15	0.00510204	1003	1_1380729	1_1381732
127131	1	1380729	1381819	16	0.00740741	1090	1_1380729	1_1381819
127132	1	1380729	1381825	16	0.0222222	1096	1_1380729	1_1381825
127133	1	1380729	1381831	16	0.00444444	1102	1_1380729	1_1381831
127134	1	1380729	1381876	16	0.0193548	1147	1_1380729	1_1381876
127135	1	1380729	1381897	16	0.0425197	1168	1_1380729	1_1381897
127136	1	1380729	1381930	16	0.0568421	1201	1_1380729	1_1381930
127137	1	1380729	1381939	16	0.0518519	1210	1_1380729	1_1381939
127138	1	1380729	1381972	15	0.0688776	1243	1_1380729	1_1381972
127139	1	1380729	1382101	13	0.108333	1372	1_1380729	1_1382101
127140	1	1380729	1382185	15	0.0531561	1456	1_1380729	1_1382185
127141	1	1380729	1382200	15	0.0225564	1471	1_1380729	1_1382200
127142	1	1380729	1382203	16	0.12	1474	1_1380729	1_1382203
127143	1	1380729	1382209	16	0.0724638	1480	1_1380729	1_1382209
127144	1	1380729	1382227	16	0.0545455	1498	1_1380729	1_1382227
127145	1	1380729	1382230	15	0.0225564	1501	1_1380729	1_1382230
127146	1	1380729	1382239	16	0.0568421	1510	1_1380729	1_1382239
127147	1	1380729	1382245	14	0.461538	1516	1_1380729	1_1382245
127148	1	1380729	1382247	14	0.0358974	1518	1_1380729	1_1382247
127149	1	1380729	1382257	16	0.0425197	1528	1_1380729	1_1382257
127150	1	1380729	1382308	16	0.0444444	1579	1_1380729	1_1382308
127151	1	1380729	1382398	15	0.0507519	1669	1_1380729	1_1382398
127152	1	1380729	1382410	16	0.00952381	1681	1_1380729	1_1382410
127153	1	1380729	1382425	16	0.00952381	1696	1_1380729	1_1382425
127154	1	1380729	1382428	15	0.285714	1699	1_1380729	1_1382428
127155	1	1380729	1382461	15	0.00510204	1732	1_1380729	1_1382461
127156	1	1380729	1382548	15	0.375	1819	1_1380729	1_1382548
127157	1	1380729	1382569	14	0.192308	1840	1_1380729	1_1382569
127158	1	1380729	1382611	15	0.0306122	1882	1_1380729	1_1382611
134578	1	1380901	1381003	16	0.0453782	102	1_1380901	1_1381003
134579	1	1380901	1381066	16	0.04	165	1_1380901	1_1381066
134580	1	1380901	1381084	16	0.026455	183	1_1380901	1_1381084
134581	1	1380901	1381150	16	0.0017094	249	1_1380901	1_1381150
134582	1	1380901	1381246	16	0.0222222	345	1_1380901	1_1381246
134583	1	1380901	1381258	16	0.0241975	357	1_1380901	1_1381258
134584	1	1380901	1381297	16	0.0222222	396	1_1380901	1_1381297
134585	1	1380901	1381300	16	0.0017094	399	1_1380901	1_1381300
134586	1	1380901	1381309	16	0.0017094	408	1_1380901	1_1381309
134587	1	1380901	1381360	16	0.0222222	459	1_1380901	1_1381360
134588	1	1380901	1381372	16	0.0017094	471	1_1380901	1_1381372
134589	1	1380901	1381384	16	0.0017094	483	1_1380901	1_1381384
134590	1	1380901	1381405	15	0.0113636	504	1_1380901	1_1381405
134592	1	1380901	1381516	16	0.00121212	615	1_1380901	1_1381516
134593	1	1380901	1381564	16	0	663	1_1380901	1_1381564
134594	1	1380901	1381573	16	0.015015	672	1_1380901	1_1381573
134595	1	1380901	1381627	16	0	726	1_1380901	1_1381627
134596	1	1380901	1381630	16	0	729	1_1380901	1_1381630
134597	1	1380901	1381732	15	0.0357143	831	1_1380901	1_1381732
134598	1	1380901	1381819	16	0.00740741	918	1_1380901	1_1381819
134599	1	1380901	1381825	16	0.0222222	924	1_1380901	1_1381825
134600	1	1380901	1381831	16	0.000493827	930	1_1380901	1_1381831
134601	1	1380901	1381876	16	0.0193548	975	1_1380901	1_1381876
134602	1	1380901	1381897	16	0.0131234	996	1_1380901	1_1381897
134603	1	1380901	1381930	16	0.118596	1029	1_1380901	1_1381930
134604	1	1380901	1381939	16	0.128042	1038	1_1380901	1_1381939
134605	1	1380901	1381972	15	0.0972222	1071	1_1380901	1_1381972
134606	1	1380901	1382101	13	0	1200	1_1380901	1_1382101
134607	1	1380901	1382185	15	0.0232558	1284	1_1380901	1_1382185
134608	1	1380901	1382200	15	0.0394737	1299	1_1380901	1_1382200
134609	1	1380901	1382203	16	0.0133333	1302	1_1380901	1_1382203
134610	1	1380901	1382209	16	0.026087	1308	1_1380901	1_1382209
134611	1	1380901	1382227	16	0.0545455	1326	1_1380901	1_1382227
134612	1	1380901	1382230	15	0.0935673	1329	1_1380901	1_1382230
134613	1	1380901	1382239	16	0.253333	1338	1_1380901	1_1382239
134614	1	1380901	1382245	14	0.0925926	1344	1_1380901	1_1382245
134615	1	1380901	1382247	14	0.0103704	1346	1_1380901	1_1382247
134616	1	1380901	1382257	16	0.0887139	1356	1_1380901	1_1382257
134617	1	1380901	1382308	16	0.0444444	1407	1_1380901	1_1382308
134618	1	1380901	1382398	15	1.09474e-31	1497	1_1380901	1_1382398
134619	1	1380901	1382410	16	0.0857143	1509	1_1380901	1_1382410
134620	1	1380901	1382425	16	0.0857143	1524	1_1380901	1_1382425
134621	1	1380901	1382428	15	0	1527	1_1380901	1_1382428
134622	1	1380901	1382461	15	0.0357143	1560	1_1380901	1_1382461
134623	1	1380901	1382548	15	0.335317	1647	1_1380901	1_1382548
134624	1	1380901	1382569	14	0.02	1668	1_1380901	1_1382569
134625	1	1380901	1382611	15	0.126984	1710	1_1380901	1_1382611
142045	1	1381003	1381066	16	0.247059	63	1_1381003	1_1381066
142046	1	1381003	1381084	16	0.346939	81	1_1381003	1_1381084
142047	1	1381003	1381150	16	0.234648	147	1_1381003	1_1381150
142048	1	1381003	1381246	16	0.473389	243	1_1381003	1_1381246
142049	1	1381003	1381258	16	0.794833	255	1_1381003	1_1381258
142050	1	1381003	1381297	16	0.473389	294	1_1381003	1_1381297
142051	1	1381003	1381300	16	0.475975	297	1_1381003	1_1381300
142052	1	1381003	1381309	16	0.475975	306	1_1381003	1_1381309
142053	1	1381003	1381360	16	0.473389	357	1_1381003	1_1381360
142054	1	1381003	1381372	16	0.475975	369	1_1381003	1_1381372
142055	1	1381003	1381384	16	0.475975	381	1_1381003	1_1381384
142056	1	1381003	1381405	15	0.516529	402	1_1381003	1_1381405
142058	1	1381003	1381516	16	0.0808251	513	1_1381003	1_1381516
142059	1	1381003	1381564	16	0.411765	561	1_1381003	1_1381564
142060	1	1381003	1381573	16	0.103641	570	1_1381003	1_1381573
142061	1	1381003	1381627	16	0.411765	624	1_1381003	1_1381627
142062	1	1381003	1381630	16	0.411765	627	1_1381003	1_1381630
142063	1	1381003	1381732	15	0.25974	729	1_1381003	1_1381732
142064	1	1381003	1381819	16	0.0457516	816	1_1381003	1_1381819
142065	1	1381003	1381825	16	0.00280112	822	1_1381003	1_1381825
142066	1	1381003	1381831	16	0.149455	828	1_1381003	1_1381831
142067	1	1381003	1381876	16	0.295202	873	1_1381003	1_1381876
142068	1	1381003	1381897	16	0.0556475	894	1_1381003	1_1381897
142069	1	1381003	1381930	16	0.0319328	927	1_1381003	1_1381930
142070	1	1381003	1381939	16	0.0481526	936	1_1381003	1_1381939
142071	1	1381003	1381972	15	0.0243506	969	1_1381003	1_1381972
142072	1	1381003	1382101	13	0.0147727	1098	1_1381003	1_1382101
142073	1	1381003	1382185	15	0.264271	1182	1_1381003	1_1382185
142074	1	1381003	1382200	15	0.0717703	1197	1_1381003	1_1382200
142075	1	1381003	1382203	16	0.136134	1200	1_1381003	1_1382203
142076	1	1381003	1382209	16	0.0179028	1206	1_1381003	1_1382209
142077	1	1381003	1382227	16	0.220779	1224	1_1381003	1_1382227
142078	1	1381003	1382230	15	0.219383	1227	1_1381003	1_1382230
142079	1	1381003	1382239	16	0.0743919	1236	1_1381003	1_1382239
142080	1	1381003	1382245	14	0.237624	1242	1_1381003	1_1382245
142081	1	1381003	1382247	14	0.115512	1244	1_1381003	1_1382247
142082	1	1381003	1382257	16	0.081056	1254	1_1381003	1_1382257
142083	1	1381003	1382308	16	0.0504202	1305	1_1381003	1_1382308
142084	1	1381003	1382398	15	0.245951	1395	1_1381003	1_1382398
142085	1	1381003	1382410	16	0.202881	1407	1_1381003	1_1382410
142086	1	1381003	1382425	16	0.030012	1422	1_1381003	1_1382425
142087	1	1381003	1382428	15	0.227273	1425	1_1381003	1_1382428
142088	1	1381003	1382461	15	0.25974	1458	1_1381003	1_1382461
142089	1	1381003	1382548	15	0.0974026	1545	1_1381003	1_1382548
142090	1	1381003	1382569	14	0.00891089	1566	1_1381003	1_1382569
142091	1	1381003	1382611	15	0.0243506	1608	1_1381003	1_1382611
149511	1	1381066	1381084	16	0.0857143	18	1_1381066	1_1381084
149512	1	1381066	1381150	16	0.0153846	84	1_1381066	1_1381150
149513	1	1381066	1381246	16	0.2	180	1_1381066	1_1381246
149514	1	1381066	1381258	16	0.178272	192	1_1381066	1_1381258
149515	1	1381066	1381297	16	0.2	231	1_1381066	1_1381297
149516	1	1381066	1381300	16	0.288889	234	1_1381066	1_1381300
149517	1	1381066	1381309	16	0.288889	243	1_1381066	1_1381309
149518	1	1381066	1381360	16	0.2	294	1_1381066	1_1381360
149519	1	1381066	1381372	16	0.288889	306	1_1381066	1_1381372
149520	1	1381066	1381384	16	0.288889	318	1_1381066	1_1381384
149521	1	1381066	1381405	15	0.196429	339	1_1381066	1_1381405
149523	1	1381066	1381516	16	0.030303	450	1_1381066	1_1381516
149524	1	1381066	1381564	16	0.0666667	498	1_1381066	1_1381564
149525	1	1381066	1381573	16	0.000600601	507	1_1381066	1_1381573
149526	1	1381066	1381627	16	0.0666667	561	1_1381066	1_1381627
149527	1	1381066	1381630	16	0.0666667	564	1_1381066	1_1381630
149528	1	1381066	1381732	15	1	666	1_1381066	1_1381732
149529	1	1381066	1381819	16	0.0666667	753	1_1381066	1_1381819
149530	1	1381066	1381825	16	0.0222222	759	1_1381066	1_1381825
149531	1	1381066	1381831	16	0.00444444	765	1_1381066	1_1381831
149532	1	1381066	1381876	16	0.260215	810	1_1381066	1_1381876
149533	1	1381066	1381897	16	0.0257218	831	1_1381066	1_1381897
149534	1	1381066	1381930	16	0.0568421	864	1_1381066	1_1381930
149535	1	1381066	1381939	16	0.0857143	873	1_1381066	1_1381939
149536	1	1381066	1381972	15	0.0688776	906	1_1381066	1_1381972
149537	1	1381066	1382101	13	0.108333	1035	1_1381066	1_1382101
149538	1	1381066	1382185	15	0.0531561	1119	1_1381066	1_1382185
149539	1	1381066	1382200	15	0.0225564	1134	1_1381066	1_1382200
149540	1	1381066	1382203	16	0.0133333	1137	1_1381066	1_1382203
149541	1	1381066	1382209	16	0.026087	1143	1_1381066	1_1382209
149542	1	1381066	1382227	16	0.0545455	1161	1_1381066	1_1382227
149543	1	1381066	1382230	15	0.0225564	1164	1_1381066	1_1382230
149544	1	1381066	1382239	16	0.034386	1173	1_1381066	1_1382239
149545	1	1381066	1382245	14	0.0128205	1179	1_1381066	1_1382245
149546	1	1381066	1382247	14	0.0358974	1181	1_1381066	1_1382247
149547	1	1381066	1382257	16	0.0425197	1191	1_1381066	1_1382257
149548	1	1381066	1382308	16	0.0444444	1242	1_1381066	1_1382308
149549	1	1381066	1382398	15	0.0225564	1332	1_1381066	1_1382398
149550	1	1381066	1382410	16	0.00952381	1344	1_1381066	1_1382410
149551	1	1381066	1382425	16	0.00952381	1359	1_1381066	1_1382425
149552	1	1381066	1382428	15	0.0178571	1362	1_1381066	1_1382428
149553	1	1381066	1382461	15	1	1395	1_1381066	1_1382461
149554	1	1381066	1382548	15	0.0306122	1482	1_1381066	1_1382548
149555	1	1381066	1382569	14	0.0307692	1503	1_1381066	1_1382569
149556	1	1381066	1382611	15	0.0688776	1545	1_1381066	1_1382611
156976	1	1381084	1381150	16	0.179487	66	1_1381084	1_1381150
156977	1	1381084	1381246	16	0.00529101	162	1_1381084	1_1381246
156978	1	1381084	1381258	16	0.559788	174	1_1381084	1_1381258
156979	1	1381084	1381297	16	0.00529101	213	1_1381084	1_1381297
156980	1	1381084	1381300	16	0.049247	216	1_1381084	1_1381300
156981	1	1381084	1381309	16	0.049247	225	1_1381084	1_1381309
156982	1	1381084	1381360	16	0.00529101	276	1_1381084	1_1381360
156983	1	1381084	1381372	16	0.049247	288	1_1381084	1_1381372
156984	1	1381084	1381384	16	0.049247	300	1_1381084	1_1381384
156985	1	1381084	1381405	15	0.00162338	321	1_1381084	1_1381405
156987	1	1381084	1381516	16	0.0025974	432	1_1381084	1_1381516
156988	1	1381084	1381564	16	0.142857	480	1_1381084	1_1381564
156989	1	1381084	1381573	16	0.0893751	489	1_1381084	1_1381573
156990	1	1381084	1381627	16	0.142857	543	1_1381084	1_1381627
156991	1	1381084	1381630	16	0.142857	546	1_1381084	1_1381630
156992	1	1381084	1381732	15	0.0816327	648	1_1381084	1_1381732
156993	1	1381084	1381819	16	0.015873	735	1_1381084	1_1381819
156994	1	1381084	1381825	16	0.132275	741	1_1381084	1_1381825
156995	1	1381084	1381831	16	0.0518519	747	1_1381084	1_1381831
156996	1	1381084	1381876	16	0.0128008	792	1_1381084	1_1381876
156997	1	1381084	1381897	16	0.136108	813	1_1381084	1_1381897
156998	1	1381084	1381930	16	0.000167084	846	1_1381084	1_1381930
156999	1	1381084	1381939	16	0.0566893	855	1_1381084	1_1381939
157000	1	1381084	1381972	15	0.00793651	888	1_1381084	1_1381972
157001	1	1381084	1382101	13	0.12381	1017	1_1381084	1_1382101
157002	1	1381084	1382185	15	0.00332226	1101	1_1381084	1_1382185
157003	1	1381084	1382200	15	0.0507519	1116	1_1381084	1_1382200
157004	1	1381084	1382203	16	0.0285714	1119	1_1381084	1_1382203
157005	1	1381084	1382209	16	0.116632	1125	1_1381084	1_1382209
157006	1	1381084	1382227	16	0.001443	1143	1_1381084	1_1382227
157007	1	1381084	1382230	15	0.114192	1146	1_1381084	1_1382230
157008	1	1381084	1382239	16	0.000167084	1155	1_1381084	1_1382239
157009	1	1381084	1382245	14	0.00347222	1161	1_1381084	1_1382245
157010	1	1381084	1382247	14	0.0388889	1163	1_1381084	1_1382247
157011	1	1381084	1382257	16	0.000124984	1173	1_1381084	1_1382257
157012	1	1381084	1382308	16	0.26455	1224	1_1381084	1_1382308
157013	1	1381084	1382398	15	0.00140977	1314	1_1381084	1_1382398
157014	1	1381084	1382410	16	0.183673	1326	1_1381084	1_1382410
157015	1	1381084	1382425	16	0.0204082	1341	1_1381084	1_1382425
157016	1	1381084	1382428	15	0.0178571	1344	1_1381084	1_1382428
157017	1	1381084	1382461	15	0.0816327	1377	1_1381084	1_1382461
157018	1	1381084	1382548	15	0.0178571	1464	1_1381084	1_1382548
157019	1	1381084	1382569	14	0.00833333	1485	1_1381084	1_1382569
157020	1	1381084	1382611	15	0.00793651	1527	1_1381084	1_1382611
164440	1	1381150	1381246	16	0.0769231	96	1_1381150	1_1381246
164441	1	1381150	1381258	16	0.288889	108	1_1381150	1_1381258
164442	1	1381150	1381297	16	0.0769231	147	1_1381150	1_1381297
164443	1	1381150	1381300	16	0.0532544	150	1_1381150	1_1381300
164444	1	1381150	1381309	16	0.0532544	159	1_1381150	1_1381309
164445	1	1381150	1381360	16	0.0769231	210	1_1381150	1_1381360
164446	1	1381150	1381372	16	0.0532544	222	1_1381150	1_1381372
164447	1	1381150	1381384	16	0.0532544	234	1_1381150	1_1381384
164448	1	1381150	1381405	15	0.0909091	255	1_1381150	1_1381405
164450	1	1381150	1381516	16	0.104895	366	1_1381150	1_1381516
164451	1	1381150	1381564	16	0.230769	414	1_1381150	1_1381564
164452	1	1381150	1381573	16	0.039039	423	1_1381150	1_1381573
164453	1	1381150	1381627	16	0.230769	477	1_1381150	1_1381627
164454	1	1381150	1381630	16	0.230769	480	1_1381150	1_1381630
164455	1	1381150	1381732	15	0.0178571	582	1_1381150	1_1381732
164456	1	1381150	1381819	16	0.0712251	669	1_1381150	1_1381819
164457	1	1381150	1381825	16	0.0769231	675	1_1381150	1_1381825
164458	1	1381150	1381831	16	0.100475	681	1_1381150	1_1381831
164459	1	1381150	1381876	16	0.0405294	726	1_1381150	1_1381876
164460	1	1381150	1381897	16	0.0244296	747	1_1381150	1_1381897
164461	1	1381150	1381930	16	0.196761	780	1_1381150	1_1381930
164462	1	1381150	1381939	16	0.010175	789	1_1381150	1_1381939
164463	1	1381150	1381972	15	0.241071	822	1_1381150	1_1381972
164464	1	1381150	1382101	13	0.0590909	951	1_1381150	1_1382101
164465	1	1381150	1382185	15	0.0116279	1035	1_1381150	1_1382185
164466	1	1381150	1382200	15	0.00219298	1050	1_1381150	1_1382200
164467	1	1381150	1382203	16	0.0461538	1053	1_1381150	1_1382203
164468	1	1381150	1382209	16	0.00111483	1059	1_1381150	1_1382209
164469	1	1381150	1382227	16	0.114219	1077	1_1381150	1_1382227
164470	1	1381150	1382230	15	0.00303644	1080	1_1381150	1_1382230
164471	1	1381150	1382239	16	0.00674764	1089	1_1381150	1_1382239
164472	1	1381150	1382245	14	0.0454545	1095	1_1381150	1_1382245
164473	1	1381150	1382247	14	0.0141414	1097	1_1381150	1_1382247
164474	1	1381150	1382257	16	0.0890369	1107	1_1381150	1_1382257
164475	1	1381150	1382308	16	0.153846	1158	1_1381150	1_1382308
164476	1	1381150	1382398	15	0.048583	1248	1_1381150	1_1382398
164477	1	1381150	1382410	16	0.032967	1260	1_1381150	1_1382410
164478	1	1381150	1382425	16	0.003663	1275	1_1381150	1_1382425
164479	1	1381150	1382428	15	0.0625	1278	1_1381150	1_1382428
164480	1	1381150	1382461	15	0.0178571	1311	1_1381150	1_1382461
164481	1	1381150	1382548	15	0.047619	1398	1_1381150	1_1382548
164482	1	1381150	1382569	14	0.109091	1419	1_1381150	1_1382569
164483	1	1381150	1382611	15	0.107143	1461	1_1381150	1_1382611
171903	1	1381246	1381258	16	0.298765	12	1_1381246	1_1381258
171904	1	1381246	1381297	16	1	51	1_1381246	1_1381297
171905	1	1381246	1381300	16	0.692308	54	1_1381246	1_1381300
171906	1	1381246	1381309	16	0.692308	63	1_1381246	1_1381309
171907	1	1381246	1381360	16	1	114	1_1381246	1_1381360
171908	1	1381246	1381372	16	0.692308	126	1_1381246	1_1381372
171909	1	1381246	1381384	16	0.692308	138	1_1381246	1_1381384
171910	1	1381246	1381405	15	1	159	1_1381246	1_1381405
171912	1	1381246	1381516	16	0.151515	270	1_1381246	1_1381516
171913	1	1381246	1381564	16	0.333333	318	1_1381246	1_1381564
171914	1	1381246	1381573	16	0.027027	327	1_1381246	1_1381573
171915	1	1381246	1381627	16	0.333333	381	1_1381246	1_1381627
171916	1	1381246	1381630	16	0.333333	384	1_1381246	1_1381630
171917	1	1381246	1381732	15	0.196429	486	1_1381246	1_1381732
171918	1	1381246	1381819	16	0.037037	573	1_1381246	1_1381819
171919	1	1381246	1381825	16	0.111111	579	1_1381246	1_1381825
171920	1	1381246	1381831	16	0.120988	585	1_1381246	1_1381831
171921	1	1381246	1381876	16	0.526882	630	1_1381246	1_1381876
171922	1	1381246	1381897	16	0.00262467	651	1_1381246	1_1381897
171923	1	1381246	1381930	16	0.0877193	684	1_1381246	1_1381930
171924	1	1381246	1381939	16	0.00529101	693	1_1381246	1_1381939
171925	1	1381246	1381972	15	0.119318	726	1_1381246	1_1381972
171926	1	1381246	1382101	13	0.144444	855	1_1381246	1_1382101
171927	1	1381246	1382185	15	0.583774	939	1_1381246	1_1382185
171928	1	1381246	1382200	15	0.30323	954	1_1381246	1_1382200
171929	1	1381246	1382203	16	0.6	957	1_1381246	1_1382203
171930	1	1381246	1382209	16	0.362319	963	1_1381246	1_1382209
171931	1	1381246	1382227	16	0.272727	981	1_1381246	1_1382227
171932	1	1381246	1382230	15	0.0161483	984	1_1381246	1_1382230
171933	1	1381246	1382239	16	0.0315789	993	1_1381246	1_1382239
171934	1	1381246	1382245	14	0.416667	999	1_1381246	1_1382245
171935	1	1381246	1382247	14	0.42	1001	1_1381246	1_1382247
171936	1	1381246	1382257	16	0.0656168	1011	1_1381246	1_1382257
171937	1	1381246	1382308	16	0.0555556	1062	1_1381246	1_1382308
171938	1	1381246	1382398	15	0.518541	1152	1_1381246	1_1382398
171939	1	1381246	1382410	16	0.047619	1164	1_1381246	1_1382410
171940	1	1381246	1382425	16	0.047619	1179	1_1381246	1_1382425
171941	1	1381246	1382428	15	0.6875	1182	1_1381246	1_1382428
171942	1	1381246	1382461	15	0.196429	1215	1_1381246	1_1382461
171943	1	1381246	1382548	15	0.411526	1302	1_1381246	1_1382548
171944	1	1381246	1382569	14	0.0025	1323	1_1381246	1_1382569
171945	1	1381246	1382611	15	0.119318	1365	1_1381246	1_1382611
179365	1	1381258	1381297	16	0.298765	39	1_1381258	1_1381297
179366	1	1381258	1381300	16	0.319278	42	1_1381258	1_1381300
179367	1	1381258	1381309	16	0.319278	51	1_1381258	1_1381309
179368	1	1381258	1381360	16	0.298765	102	1_1381258	1_1381360
179369	1	1381258	1381372	16	0.319278	114	1_1381258	1_1381372
179370	1	1381258	1381384	16	0.319278	126	1_1381258	1_1381384
179371	1	1381258	1381405	15	0.318182	147	1_1381258	1_1381405
179373	1	1381258	1381516	16	0.146667	258	1_1381258	1_1381516
179374	1	1381258	1381564	16	0.6	306	1_1381258	1_1381564
179375	1	1381258	1381573	16	0.173574	315	1_1381258	1_1381573
179376	1	1381258	1381627	16	0.6	369	1_1381258	1_1381627
179377	1	1381258	1381630	16	0.6	372	1_1381258	1_1381630
179378	1	1381258	1381732	15	0.183673	474	1_1381258	1_1381732
179379	1	1381258	1381819	16	0.139095	561	1_1381258	1_1381819
179380	1	1381258	1381825	16	0.120988	567	1_1381258	1_1381825
179381	1	1381258	1381831	16	0.276598	573	1_1381258	1_1381831
179382	1	1381258	1381876	16	0.22963	618	1_1381258	1_1381876
179383	1	1381258	1381897	16	0.203033	639	1_1381258	1_1381897
179384	1	1381258	1381930	16	0.034386	672	1_1381258	1_1381930
179385	1	1381258	1381939	16	0.160964	681	1_1381258	1_1381939
179386	1	1381258	1381972	15	0.0306122	714	1_1381258	1_1381972
179387	1	1381258	1382101	13	0.013	843	1_1381258	1_1382101
179388	1	1381258	1382185	15	0.119601	927	1_1381258	1_1382185
179389	1	1381258	1382200	15	0.0100251	942	1_1381258	1_1382200
179390	1	1381258	1382203	16	0.0725926	945	1_1381258	1_1382203
179391	1	1381258	1382209	16	0.000322061	951	1_1381258	1_1382209
179392	1	1381258	1382227	16	0.151515	969	1_1381258	1_1382227
179393	1	1381258	1382230	15	0.300136	972	1_1381258	1_1382230
179394	1	1381258	1382239	16	0.0094347	981	1_1381258	1_1382239
179395	1	1381258	1382245	14	0.14245	987	1_1381258	1_1382245
179396	1	1381258	1382247	14	0.0358974	989	1_1381258	1_1382247
179397	1	1381258	1382257	16	0.0257218	999	1_1381258	1_1382257
179398	1	1381258	1382308	16	0.123457	1050	1_1381258	1_1382308
179399	1	1381258	1382398	15	0.133394	1140	1_1381258	1_1382398
179400	1	1381258	1382410	16	0.128042	1152	1_1381258	1_1382410
179401	1	1381258	1382425	16	0.00952381	1167	1_1381258	1_1382425
179402	1	1381258	1382428	15	0.126984	1170	1_1381258	1_1382428
179403	1	1381258	1382461	15	0.183673	1203	1_1381258	1_1382461
179404	1	1381258	1382548	15	0.0688776	1290	1_1381258	1_1382548
179405	1	1381258	1382569	14	0.000854701	1311	1_1381258	1_1382569
179406	1	1381258	1382611	15	0.0306122	1353	1_1381258	1_1382611
186826	1	1381297	1381300	16	0.692308	3	1_1381297	1_1381300
186827	1	1381297	1381309	16	0.692308	12	1_1381297	1_1381309
186828	1	1381297	1381360	16	1	63	1_1381297	1_1381360
186829	1	1381297	1381372	16	0.692308	75	1_1381297	1_1381372
186830	1	1381297	1381384	16	0.692308	87	1_1381297	1_1381384
186831	1	1381297	1381405	15	1	108	1_1381297	1_1381405
186833	1	1381297	1381516	16	0.151515	219	1_1381297	1_1381516
186834	1	1381297	1381564	16	0.333333	267	1_1381297	1_1381564
186835	1	1381297	1381573	16	0.027027	276	1_1381297	1_1381573
186836	1	1381297	1381627	16	0.333333	330	1_1381297	1_1381627
186837	1	1381297	1381630	16	0.333333	333	1_1381297	1_1381630
186838	1	1381297	1381732	15	0.196429	435	1_1381297	1_1381732
186839	1	1381297	1381819	16	0.037037	522	1_1381297	1_1381819
186840	1	1381297	1381825	16	0.111111	528	1_1381297	1_1381825
186841	1	1381297	1381831	16	0.120988	534	1_1381297	1_1381831
186842	1	1381297	1381876	16	0.526882	579	1_1381297	1_1381876
186843	1	1381297	1381897	16	0.00262467	600	1_1381297	1_1381897
186844	1	1381297	1381930	16	0.0877193	633	1_1381297	1_1381930
186845	1	1381297	1381939	16	0.00529101	642	1_1381297	1_1381939
186846	1	1381297	1381972	15	0.119318	675	1_1381297	1_1381972
186847	1	1381297	1382101	13	0.144444	804	1_1381297	1_1382101
186848	1	1381297	1382185	15	0.583774	888	1_1381297	1_1382185
186849	1	1381297	1382200	15	0.30323	903	1_1381297	1_1382200
186850	1	1381297	1382203	16	0.6	906	1_1381297	1_1382203
186851	1	1381297	1382209	16	0.362319	912	1_1381297	1_1382209
186852	1	1381297	1382227	16	0.272727	930	1_1381297	1_1382227
186853	1	1381297	1382230	15	0.0161483	933	1_1381297	1_1382230
186854	1	1381297	1382239	16	0.0315789	942	1_1381297	1_1382239
186855	1	1381297	1382245	14	0.416667	948	1_1381297	1_1382245
186856	1	1381297	1382247	14	0.42	950	1_1381297	1_1382247
186857	1	1381297	1382257	16	0.0656168	960	1_1381297	1_1382257
186858	1	1381297	1382308	16	0.0555556	1011	1_1381297	1_1382308
186859	1	1381297	1382398	15	0.518541	1101	1_1381297	1_1382398
186860	1	1381297	1382410	16	0.047619	1113	1_1381297	1_1382410
186861	1	1381297	1382425	16	0.047619	1128	1_1381297	1_1382425
186862	1	1381297	1382428	15	0.6875	1131	1_1381297	1_1382428
186863	1	1381297	1382461	15	0.196429	1164	1_1381297	1_1382461
186864	1	1381297	1382548	15	0.411526	1251	1_1381297	1_1382548
186865	1	1381297	1382569	14	0.0025	1272	1_1381297	1_1382569
186866	1	1381297	1382611	15	0.119318	1314	1_1381297	1_1382611
194286	1	1381300	1381309	16	1	9	1_1381300	1_1381309
194287	1	1381300	1381360	16	0.692308	60	1_1381300	1_1381360
194288	1	1381300	1381372	16	1	72	1_1381300	1_1381372
194289	1	1381300	1381384	16	1	84	1_1381300	1_1381384
194290	1	1381300	1381405	15	0.6875	105	1_1381300	1_1381405
194292	1	1381300	1381516	16	0.104895	216	1_1381300	1_1381516
194293	1	1381300	1381564	16	0.230769	264	1_1381300	1_1381564
194294	1	1381300	1381573	16	0.039039	273	1_1381300	1_1381573
194295	1	1381300	1381627	16	0.230769	327	1_1381300	1_1381627
194296	1	1381300	1381630	16	0.230769	330	1_1381300	1_1381630
194297	1	1381300	1381732	15	0.285714	432	1_1381300	1_1381732
194298	1	1381300	1381819	16	0.025641	519	1_1381300	1_1381819
194299	1	1381300	1381825	16	0.0769231	525	1_1381300	1_1381825
194300	1	1381300	1381831	16	0.118708	531	1_1381300	1_1381831
194301	1	1381300	1381876	16	0.516956	576	1_1381300	1_1381876
194302	1	1381300	1381897	16	0.00504745	597	1_1381300	1_1381897
194303	1	1381300	1381930	16	0.0326586	630	1_1381300	1_1381930
194304	1	1381300	1381939	16	0.049247	639	1_1381300	1_1381939
194305	1	1381300	1381972	15	0.047619	672	1_1381300	1_1381972
194306	1	1381300	1382101	13	0.39	801	1_1381300	1_1382101
194307	1	1381300	1382185	15	0.491279	885	1_1381300	1_1382185
194308	1	1381300	1382200	15	0.265351	900	1_1381300	1_1382200
194309	1	1381300	1382203	16	0.415385	903	1_1381300	1_1382203
194310	1	1381300	1382209	16	0.250836	909	1_1381300	1_1382209
194311	1	1381300	1382227	16	0.188811	927	1_1381300	1_1382227
194312	1	1381300	1382230	15	0.00219298	930	1_1381300	1_1382230
194313	1	1381300	1382239	16	0.119028	939	1_1381300	1_1382239
194314	1	1381300	1382245	14	0.0808081	945	1_1381300	1_1382245
194315	1	1381300	1382247	14	0.353535	947	1_1381300	1_1382247
194316	1	1381300	1382257	16	0.0244296	957	1_1381300	1_1382257
194317	1	1381300	1382308	16	0.153846	1008	1_1381300	1_1382308
194318	1	1381300	1382398	15	0.429825	1098	1_1381300	1_1382398
194319	1	1381300	1382410	16	0.0915751	1110	1_1381300	1_1382410
194320	1	1381300	1382425	16	0.0915751	1125	1_1381300	1_1382425
194321	1	1381300	1382428	15	0.340278	1128	1_1381300	1_1382428
194322	1	1381300	1382461	15	0.285714	1161	1_1381300	1_1382461
194323	1	1381300	1382548	15	0.107143	1248	1_1381300	1_1382548
194324	1	1381300	1382569	14	0.109091	1269	1_1381300	1_1382569
194325	1	1381300	1382611	15	0.241071	1311	1_1381300	1_1382611
201745	1	1381309	1381360	16	0.692308	51	1_1381309	1_1381360
201746	1	1381309	1381372	16	1	63	1_1381309	1_1381372
201747	1	1381309	1381384	16	1	75	1_1381309	1_1381384
201748	1	1381309	1381405	15	0.6875	96	1_1381309	1_1381405
201750	1	1381309	1381516	16	0.104895	207	1_1381309	1_1381516
201751	1	1381309	1381564	16	0.230769	255	1_1381309	1_1381564
201752	1	1381309	1381573	16	0.039039	264	1_1381309	1_1381573
201753	1	1381309	1381627	16	0.230769	318	1_1381309	1_1381627
201754	1	1381309	1381630	16	0.230769	321	1_1381309	1_1381630
201755	1	1381309	1381732	15	0.285714	423	1_1381309	1_1381732
201756	1	1381309	1381819	16	0.025641	510	1_1381309	1_1381819
201757	1	1381309	1381825	16	0.0769231	516	1_1381309	1_1381825
201758	1	1381309	1381831	16	0.118708	522	1_1381309	1_1381831
201759	1	1381309	1381876	16	0.516956	567	1_1381309	1_1381876
201760	1	1381309	1381897	16	0.00504745	588	1_1381309	1_1381897
201761	1	1381309	1381930	16	0.0326586	621	1_1381309	1_1381930
201762	1	1381309	1381939	16	0.049247	630	1_1381309	1_1381939
201763	1	1381309	1381972	15	0.047619	663	1_1381309	1_1381972
201764	1	1381309	1382101	13	0.39	792	1_1381309	1_1382101
201765	1	1381309	1382185	15	0.491279	876	1_1381309	1_1382185
201766	1	1381309	1382200	15	0.265351	891	1_1381309	1_1382200
201767	1	1381309	1382203	16	0.415385	894	1_1381309	1_1382203
201768	1	1381309	1382209	16	0.250836	900	1_1381309	1_1382209
201769	1	1381309	1382227	16	0.188811	918	1_1381309	1_1382227
201770	1	1381309	1382230	15	0.00219298	921	1_1381309	1_1382230
201771	1	1381309	1382239	16	0.119028	930	1_1381309	1_1382239
201772	1	1381309	1382245	14	0.0808081	936	1_1381309	1_1382245
201773	1	1381309	1382247	14	0.353535	938	1_1381309	1_1382247
201774	1	1381309	1382257	16	0.0244296	948	1_1381309	1_1382257
201775	1	1381309	1382308	16	0.153846	999	1_1381309	1_1382308
201776	1	1381309	1382398	15	0.429825	1089	1_1381309	1_1382398
201777	1	1381309	1382410	16	0.0915751	1101	1_1381309	1_1382410
201778	1	1381309	1382425	16	0.0915751	1116	1_1381309	1_1382425
201779	1	1381309	1382428	15	0.340278	1119	1_1381309	1_1382428
201780	1	1381309	1382461	15	0.285714	1152	1_1381309	1_1382461
201781	1	1381309	1382548	15	0.107143	1239	1_1381309	1_1382548
201782	1	1381309	1382569	14	0.109091	1260	1_1381309	1_1382569
201783	1	1381309	1382611	15	0.241071	1302	1_1381309	1_1382611
209203	1	1381360	1381372	16	0.692308	12	1_1381360	1_1381372
209204	1	1381360	1381384	16	0.692308	24	1_1381360	1_1381384
209205	1	1381360	1381405	15	1	45	1_1381360	1_1381405
209207	1	1381360	1381516	16	0.151515	156	1_1381360	1_1381516
209208	1	1381360	1381564	16	0.333333	204	1_1381360	1_1381564
209209	1	1381360	1381573	16	0.027027	213	1_1381360	1_1381573
209210	1	1381360	1381627	16	0.333333	267	1_1381360	1_1381627
209211	1	1381360	1381630	16	0.333333	270	1_1381360	1_1381630
209212	1	1381360	1381732	15	0.196429	372	1_1381360	1_1381732
209213	1	1381360	1381819	16	0.037037	459	1_1381360	1_1381819
209214	1	1381360	1381825	16	0.111111	465	1_1381360	1_1381825
209215	1	1381360	1381831	16	0.120988	471	1_1381360	1_1381831
209216	1	1381360	1381876	16	0.526882	516	1_1381360	1_1381876
209217	1	1381360	1381897	16	0.00262467	537	1_1381360	1_1381897
209218	1	1381360	1381930	16	0.0877193	570	1_1381360	1_1381930
209219	1	1381360	1381939	16	0.00529101	579	1_1381360	1_1381939
209220	1	1381360	1381972	15	0.119318	612	1_1381360	1_1381972
209221	1	1381360	1382101	13	0.144444	741	1_1381360	1_1382101
209222	1	1381360	1382185	15	0.583774	825	1_1381360	1_1382185
209223	1	1381360	1382200	15	0.30323	840	1_1381360	1_1382200
209224	1	1381360	1382203	16	0.6	843	1_1381360	1_1382203
209225	1	1381360	1382209	16	0.362319	849	1_1381360	1_1382209
209226	1	1381360	1382227	16	0.272727	867	1_1381360	1_1382227
209227	1	1381360	1382230	15	0.0161483	870	1_1381360	1_1382230
209228	1	1381360	1382239	16	0.0315789	879	1_1381360	1_1382239
209229	1	1381360	1382245	14	0.416667	885	1_1381360	1_1382245
209230	1	1381360	1382247	14	0.42	887	1_1381360	1_1382247
209231	1	1381360	1382257	16	0.0656168	897	1_1381360	1_1382257
209232	1	1381360	1382308	16	0.0555556	948	1_1381360	1_1382308
209233	1	1381360	1382398	15	0.518541	1038	1_1381360	1_1382398
209234	1	1381360	1382410	16	0.047619	1050	1_1381360	1_1382410
209235	1	1381360	1382425	16	0.047619	1065	1_1381360	1_1382425
209236	1	1381360	1382428	15	0.6875	1068	1_1381360	1_1382428
209237	1	1381360	1382461	15	0.196429	1101	1_1381360	1_1382461
209238	1	1381360	1382548	15	0.411526	1188	1_1381360	1_1382548
209239	1	1381360	1382569	14	0.0025	1209	1_1381360	1_1382569
209240	1	1381360	1382611	15	0.119318	1251	1_1381360	1_1382611
216660	1	1381372	1381384	16	1	12	1_1381372	1_1381384
216661	1	1381372	1381405	15	0.6875	33	1_1381372	1_1381405
216663	1	1381372	1381516	16	0.104895	144	1_1381372	1_1381516
216664	1	1381372	1381564	16	0.230769	192	1_1381372	1_1381564
216665	1	1381372	1381573	16	0.039039	201	1_1381372	1_1381573
216666	1	1381372	1381627	16	0.230769	255	1_1381372	1_1381627
216667	1	1381372	1381630	16	0.230769	258	1_1381372	1_1381630
216668	1	1381372	1381732	15	0.285714	360	1_1381372	1_1381732
216669	1	1381372	1381819	16	0.025641	447	1_1381372	1_1381819
216670	1	1381372	1381825	16	0.0769231	453	1_1381372	1_1381825
216671	1	1381372	1381831	16	0.118708	459	1_1381372	1_1381831
216672	1	1381372	1381876	16	0.516956	504	1_1381372	1_1381876
216673	1	1381372	1381897	16	0.00504745	525	1_1381372	1_1381897
216674	1	1381372	1381930	16	0.0326586	558	1_1381372	1_1381930
216675	1	1381372	1381939	16	0.049247	567	1_1381372	1_1381939
216676	1	1381372	1381972	15	0.047619	600	1_1381372	1_1381972
216677	1	1381372	1382101	13	0.39	729	1_1381372	1_1382101
216678	1	1381372	1382185	15	0.491279	813	1_1381372	1_1382185
216679	1	1381372	1382200	15	0.265351	828	1_1381372	1_1382200
216680	1	1381372	1382203	16	0.415385	831	1_1381372	1_1382203
216681	1	1381372	1382209	16	0.250836	837	1_1381372	1_1382209
216682	1	1381372	1382227	16	0.188811	855	1_1381372	1_1382227
216683	1	1381372	1382230	15	0.00219298	858	1_1381372	1_1382230
216684	1	1381372	1382239	16	0.119028	867	1_1381372	1_1382239
216685	1	1381372	1382245	14	0.0808081	873	1_1381372	1_1382245
216686	1	1381372	1382247	14	0.353535	875	1_1381372	1_1382247
216687	1	1381372	1382257	16	0.0244296	885	1_1381372	1_1382257
216688	1	1381372	1382308	16	0.153846	936	1_1381372	1_1382308
216689	1	1381372	1382398	15	0.429825	1026	1_1381372	1_1382398
216690	1	1381372	1382410	16	0.0915751	1038	1_1381372	1_1382410
216691	1	1381372	1382425	16	0.0915751	1053	1_1381372	1_1382425
216692	1	1381372	1382428	15	0.340278	1056	1_1381372	1_1382428
216693	1	1381372	1382461	15	0.285714	1089	1_1381372	1_1382461
216694	1	1381372	1382548	15	0.107143	1176	1_1381372	1_1382548
216695	1	1381372	1382569	14	0.109091	1197	1_1381372	1_1382569
216696	1	1381372	1382611	15	0.241071	1239	1_1381372	1_1382611
224116	1	1381384	1381405	15	0.6875	21	1_1381384	1_1381405
224118	1	1381384	1381516	16	0.104895	132	1_1381384	1_1381516
224119	1	1381384	1381564	16	0.230769	180	1_1381384	1_1381564
224120	1	1381384	1381573	16	0.039039	189	1_1381384	1_1381573
224121	1	1381384	1381627	16	0.230769	243	1_1381384	1_1381627
224122	1	1381384	1381630	16	0.230769	246	1_1381384	1_1381630
224123	1	1381384	1381732	15	0.285714	348	1_1381384	1_1381732
224124	1	1381384	1381819	16	0.025641	435	1_1381384	1_1381819
224125	1	1381384	1381825	16	0.0769231	441	1_1381384	1_1381825
224126	1	1381384	1381831	16	0.118708	447	1_1381384	1_1381831
224127	1	1381384	1381876	16	0.516956	492	1_1381384	1_1381876
224128	1	1381384	1381897	16	0.00504745	513	1_1381384	1_1381897
224129	1	1381384	1381930	16	0.0326586	546	1_1381384	1_1381930
224130	1	1381384	1381939	16	0.049247	555	1_1381384	1_1381939
224131	1	1381384	1381972	15	0.047619	588	1_1381384	1_1381972
224132	1	1381384	1382101	13	0.39	717	1_1381384	1_1382101
224133	1	1381384	1382185	15	0.491279	801	1_1381384	1_1382185
224134	1	1381384	1382200	15	0.265351	816	1_1381384	1_1382200
224135	1	1381384	1382203	16	0.415385	819	1_1381384	1_1382203
224136	1	1381384	1382209	16	0.250836	825	1_1381384	1_1382209
224137	1	1381384	1382227	16	0.188811	843	1_1381384	1_1382227
224138	1	1381384	1382230	15	0.00219298	846	1_1381384	1_1382230
224139	1	1381384	1382239	16	0.119028	855	1_1381384	1_1382239
224140	1	1381384	1382245	14	0.0808081	861	1_1381384	1_1382245
224141	1	1381384	1382247	14	0.353535	863	1_1381384	1_1382247
224142	1	1381384	1382257	16	0.0244296	873	1_1381384	1_1382257
224143	1	1381384	1382308	16	0.153846	924	1_1381384	1_1382308
224144	1	1381384	1382398	15	0.429825	1014	1_1381384	1_1382398
224145	1	1381384	1382410	16	0.0915751	1026	1_1381384	1_1382410
224146	1	1381384	1382425	16	0.0915751	1041	1_1381384	1_1382425
224147	1	1381384	1382428	15	0.340278	1044	1_1381384	1_1382428
224148	1	1381384	1382461	15	0.285714	1077	1_1381384	1_1382461
224149	1	1381384	1382548	15	0.107143	1164	1_1381384	1_1382548
224150	1	1381384	1382569	14	0.109091	1185	1_1381384	1_1382569
224151	1	1381384	1382611	15	0.241071	1227	1_1381384	1_1382611
231572	1	1381405	1381516	15	0.181818	111	1_1381405	1_1381516
231573	1	1381405	1381564	15	0.415584	159	1_1381405	1_1381564
231574	1	1381405	1381573	15	0.0264423	168	1_1381405	1_1381573
231575	1	1381405	1381627	15	0.415584	222	1_1381405	1_1381627
231576	1	1381405	1381630	15	0.415584	225	1_1381405	1_1381630
231577	1	1381405	1381732	15	0.196429	327	1_1381405	1_1381732
231578	1	1381405	1381819	15	0.0434193	414	1_1381405	1_1381819
231579	1	1381405	1381825	15	0.0909091	420	1_1381405	1_1381825
231580	1	1381405	1381831	15	0.131494	426	1_1381405	1_1381831
231581	1	1381405	1381876	15	0.516529	471	1_1381405	1_1381876
231582	1	1381405	1381897	15	0.000783699	492	1_1381405	1_1381897
231583	1	1381405	1381930	15	0.0763742	525	1_1381405	1_1381930
231584	1	1381405	1381939	15	0.0151515	534	1_1381405	1_1381939
231585	1	1381405	1381972	14	0.106579	567	1_1381405	1_1381972
231586	1	1381405	1382101	13	0.144444	696	1_1381405	1_1382101
231587	1	1381405	1382185	15	0.583774	780	1_1381405	1_1382185
231588	1	1381405	1382200	15	0.30323	795	1_1381405	1_1382200
231589	1	1381405	1382203	15	0.594595	798	1_1381405	1_1382203
231590	1	1381405	1382209	15	0.350649	804	1_1381405	1_1382209
231591	1	1381405	1382227	15	0.268293	822	1_1381405	1_1382227
231592	1	1381405	1382230	14	0.0240385	825	1_1381405	1_1382230
231593	1	1381405	1382239	15	0.0219156	834	1_1381405	1_1382239
231594	1	1381405	1382245	14	0.416667	840	1_1381405	1_1382245
231595	1	1381405	1382247	14	0.42	842	1_1381405	1_1382247
231596	1	1381405	1382257	15	0.0566223	852	1_1381405	1_1382257
231597	1	1381405	1382308	15	0.0446617	903	1_1381405	1_1382308
231598	1	1381405	1382398	14	0.508654	993	1_1381405	1_1382398
231599	1	1381405	1382410	15	0.0428322	1005	1_1381405	1_1382410
231600	1	1381405	1382425	15	0.0428322	1020	1_1381405	1_1382425
231601	1	1381405	1382428	15	0.6875	1023	1_1381405	1_1382428
231602	1	1381405	1382461	15	0.196429	1056	1_1381405	1_1382461
231603	1	1381405	1382548	14	0.39589	1143	1_1381405	1_1382548
231604	1	1381405	1382569	14	0.0025	1164	1_1381405	1_1382569
231605	1	1381405	1382611	14	0.165753	1206	1_1381405	1_1382611
246478	1	1381516	1381564	16	0.454545	48	1_1381516	1_1381564
246479	1	1381516	1381573	16	0.460115	57	1_1381516	1_1381573
246480	1	1381516	1381627	16	0.454545	111	1_1381516	1_1381627
246481	1	1381516	1381630	16	0.454545	114	1_1381516	1_1381630
246482	1	1381516	1381732	15	0.0357143	216	1_1381516	1_1381732
246483	1	1381516	1381819	16	0.244444	303	1_1381516	1_1381819
246484	1	1381516	1381825	16	0.151515	309	1_1381516	1_1381825
246485	1	1381516	1381831	16	0.323367	315	1_1381516	1_1381831
246486	1	1381516	1381876	16	0.169501	360	1_1381516	1_1381876
246487	1	1381516	1381897	16	0.289907	381	1_1381516	1_1381897
246488	1	1381516	1381930	16	0.497799	414	1_1381516	1_1381930
246489	1	1381516	1381939	16	0.353535	423	1_1381516	1_1381939
246490	1	1381516	1381972	15	0.482143	456	1_1381516	1_1381972
246491	1	1381516	1382101	13	0.0325	585	1_1381516	1_1382101
246492	1	1381516	1382185	15	0.284884	669	1_1381516	1_1382185
246493	1	1381516	1382200	15	0.157895	684	1_1381516	1_1382200
246494	1	1381516	1382203	16	0.0909091	687	1_1381516	1_1382203
246495	1	1381516	1382209	16	0.0387352	693	1_1381516	1_1382209
246496	1	1381516	1382227	16	0.0413223	711	1_1381516	1_1382227
246497	1	1381516	1382230	15	0.355263	714	1_1381516	1_1382230
246498	1	1381516	1382239	16	0.00172249	723	1_1381516	1_1382239
246499	1	1381516	1382245	14	0.0925926	729	1_1381516	1_1382245
246500	1	1381516	1382247	14	0.0933333	731	1_1381516	1_1382247
246501	1	1381516	1382257	16	0.0241947	741	1_1381516	1_1382257
246502	1	1381516	1382308	16	0.0121212	792	1_1381516	1_1382308
246503	1	1381516	1382398	15	0.0394737	882	1_1381516	1_1382398
246504	1	1381516	1382410	16	0.0233766	894	1_1381516	1_1382410
246505	1	1381516	1382425	16	0.0649351	909	1_1381516	1_1382425
246506	1	1381516	1382428	15	0.125	912	1_1381516	1_1382428
246507	1	1381516	1382461	15	0.0357143	945	1_1381516	1_1382461
246508	1	1381516	1382548	15	0.0535714	1032	1_1381516	1_1382548
246509	1	1381516	1382569	14	0.268889	1053	1_1381516	1_1382569
246510	1	1381516	1382611	15	0.0535714	1095	1_1381516	1_1382611
253930	1	1381564	1381573	16	0.225225	9	1_1381564	1_1381573
253931	1	1381564	1381627	16	1	63	1_1381564	1_1381627
253932	1	1381564	1381630	16	1	66	1_1381564	1_1381630
253933	1	1381564	1381732	15	0.0816327	168	1_1381564	1_1381732
253934	1	1381564	1381819	16	0.444444	255	1_1381564	1_1381819
253935	1	1381564	1381825	16	0.333333	261	1_1381564	1_1381825
253936	1	1381564	1381831	16	0.6	267	1_1381564	1_1381831
253937	1	1381564	1381876	16	0.290323	312	1_1381564	1_1381876
253938	1	1381564	1381897	16	0.385827	333	1_1381564	1_1381897
253939	1	1381564	1381930	16	0.0947368	366	1_1381564	1_1381930
253940	1	1381564	1381939	16	0.396825	375	1_1381564	1_1381939
253941	1	1381564	1381972	15	0.0688776	408	1_1381564	1_1381972
253942	1	1381564	1382101	13	0	537	1_1381564	1_1382101
253943	1	1381564	1382185	15	0.349045	621	1_1381564	1_1382185
253944	1	1381564	1382200	15	0.114192	636	1_1381564	1_1382200
253945	1	1381564	1382203	16	0.2	639	1_1381564	1_1382203
253946	1	1381564	1382209	16	0.0434783	645	1_1381564	1_1382209
253947	1	1381564	1382227	16	0.204545	663	1_1381564	1_1382227
253948	1	1381564	1382230	15	0.360902	666	1_1381564	1_1382230
253949	1	1381564	1382239	16	0.0105263	675	1_1381564	1_1382239
253950	1	1381564	1382245	14	0.222222	681	1_1381564	1_1382245
253951	1	1381564	1382247	14	0.155556	683	1_1381564	1_1382247
253952	1	1381564	1382257	16	0.00787402	693	1_1381564	1_1382257
253953	1	1381564	1382308	16	0.0416667	744	1_1381564	1_1382308
253954	1	1381564	1382398	15	0.114192	834	1_1381564	1_1382398
253955	1	1381564	1382410	16	0	846	1_1381564	1_1382410
253956	1	1381564	1382425	16	0.0357143	861	1_1381564	1_1382425
253957	1	1381564	1382428	15	0.285714	864	1_1381564	1_1382428
253958	1	1381564	1382461	15	0.0816327	897	1_1381564	1_1382461
253959	1	1381564	1382548	15	0.154974	984	1_1381564	1_1382548
253960	1	1381564	1382569	14	0.0520833	1005	1_1381564	1_1382569
253961	1	1381564	1382611	15	0.231505	1047	1_1381564	1_1382611
261381	1	1381573	1381627	16	0.225225	54	1_1381573	1_1381627
261382	1	1381573	1381630	16	0.225225	57	1_1381573	1_1381630
261383	1	1381573	1381732	15	0.000686813	159	1_1381573	1_1381732
261384	1	1381573	1381819	16	0.441441	246	1_1381573	1_1381819
261385	1	1381573	1381825	16	0.147147	252	1_1381573	1_1381825
261386	1	1381573	1381831	16	0.459726	258	1_1381573	1_1381831
261387	1	1381573	1381876	16	0.211857	303	1_1381573	1_1381876
261388	1	1381573	1381897	16	0.536923	324	1_1381573	1_1381897
261389	1	1381573	1381930	16	0.505358	357	1_1381573	1_1381930
261390	1	1381573	1381939	16	0.464607	366	1_1381573	1_1381939
261391	1	1381573	1381972	15	0.47619	399	1_1381573	1_1381972
261392	1	1381573	1382101	13	0	528	1_1381573	1_1382101
261393	1	1381573	1382185	15	0.314065	612	1_1381573	1_1382185
261394	1	1381573	1382200	15	0.219383	627	1_1381573	1_1382200
261395	1	1381573	1382203	16	0.0882883	630	1_1381573	1_1382203
261396	1	1381573	1382209	16	0.0661966	636	1_1381573	1_1382209
261397	1	1381573	1382227	16	0.0990991	654	1_1381573	1_1382227
261398	1	1381573	1382230	15	0.367409	657	1_1381573	1_1382230
261399	1	1381573	1382239	16	0.050166	666	1_1381573	1_1382239
261400	1	1381573	1382245	14	0	672	1_1381573	1_1382245
261401	1	1381573	1382247	14	0.0888889	674	1_1381573	1_1382247
261402	1	1381573	1382257	16	0.0443357	684	1_1381573	1_1382257
261403	1	1381573	1382308	16	0.00600601	735	1_1381573	1_1382308
261404	1	1381573	1382398	15	0.0877193	825	1_1381573	1_1382398
261405	1	1381573	1382410	16	0.001287	837	1_1381573	1_1382410
261406	1	1381573	1382425	16	0.155727	852	1_1381573	1_1382425
261407	1	1381573	1382428	15	0.0384615	855	1_1381573	1_1382428
261408	1	1381573	1382461	15	0.000686813	888	1_1381573	1_1382461
261409	1	1381573	1382548	15	0	975	1_1381573	1_1382548
261410	1	1381573	1382569	14	0.0583333	996	1_1381573	1_1382569
261411	1	1381573	1382611	15	0.0297619	1038	1_1381573	1_1382611
268831	1	1381627	1381630	16	1	3	1_1381627	1_1381630
268832	1	1381627	1381732	15	0.0816327	105	1_1381627	1_1381732
268833	1	1381627	1381819	16	0.444444	192	1_1381627	1_1381819
268834	1	1381627	1381825	16	0.333333	198	1_1381627	1_1381825
268835	1	1381627	1381831	16	0.6	204	1_1381627	1_1381831
268836	1	1381627	1381876	16	0.290323	249	1_1381627	1_1381876
268837	1	1381627	1381897	16	0.385827	270	1_1381627	1_1381897
268838	1	1381627	1381930	16	0.0947368	303	1_1381627	1_1381930
268839	1	1381627	1381939	16	0.396825	312	1_1381627	1_1381939
268840	1	1381627	1381972	15	0.0688776	345	1_1381627	1_1381972
268841	1	1381627	1382101	13	0	474	1_1381627	1_1382101
268842	1	1381627	1382185	15	0.349045	558	1_1381627	1_1382185
268843	1	1381627	1382200	15	0.114192	573	1_1381627	1_1382200
268844	1	1381627	1382203	16	0.2	576	1_1381627	1_1382203
268845	1	1381627	1382209	16	0.0434783	582	1_1381627	1_1382209
268846	1	1381627	1382227	16	0.204545	600	1_1381627	1_1382227
268847	1	1381627	1382230	15	0.360902	603	1_1381627	1_1382230
268848	1	1381627	1382239	16	0.0105263	612	1_1381627	1_1382239
268849	1	1381627	1382245	14	0.222222	618	1_1381627	1_1382245
268850	1	1381627	1382247	14	0.155556	620	1_1381627	1_1382247
268851	1	1381627	1382257	16	0.00787402	630	1_1381627	1_1382257
268852	1	1381627	1382308	16	0.0416667	681	1_1381627	1_1382308
268853	1	1381627	1382398	15	0.114192	771	1_1381627	1_1382398
268854	1	1381627	1382410	16	0	783	1_1381627	1_1382410
268855	1	1381627	1382425	16	0.0357143	798	1_1381627	1_1382425
268856	1	1381627	1382428	15	0.285714	801	1_1381627	1_1382428
268857	1	1381627	1382461	15	0.0816327	834	1_1381627	1_1382461
268858	1	1381627	1382548	15	0.154974	921	1_1381627	1_1382548
268859	1	1381627	1382569	14	0.0520833	942	1_1381627	1_1382569
268860	1	1381627	1382611	15	0.231505	984	1_1381627	1_1382611
276280	1	1381630	1381732	15	0.0816327	102	1_1381630	1_1381732
276281	1	1381630	1381819	16	0.444444	189	1_1381630	1_1381819
276282	1	1381630	1381825	16	0.333333	195	1_1381630	1_1381825
276283	1	1381630	1381831	16	0.6	201	1_1381630	1_1381831
276284	1	1381630	1381876	16	0.290323	246	1_1381630	1_1381876
276285	1	1381630	1381897	16	0.385827	267	1_1381630	1_1381897
276286	1	1381630	1381930	16	0.0947368	300	1_1381630	1_1381930
276287	1	1381630	1381939	16	0.396825	309	1_1381630	1_1381939
276288	1	1381630	1381972	15	0.0688776	342	1_1381630	1_1381972
276289	1	1381630	1382101	13	0	471	1_1381630	1_1382101
276290	1	1381630	1382185	15	0.349045	555	1_1381630	1_1382185
276291	1	1381630	1382200	15	0.114192	570	1_1381630	1_1382200
276292	1	1381630	1382203	16	0.2	573	1_1381630	1_1382203
276293	1	1381630	1382209	16	0.0434783	579	1_1381630	1_1382209
276294	1	1381630	1382227	16	0.204545	597	1_1381630	1_1382227
276295	1	1381630	1382230	15	0.360902	600	1_1381630	1_1382230
276296	1	1381630	1382239	16	0.0105263	609	1_1381630	1_1382239
276297	1	1381630	1382245	14	0.222222	615	1_1381630	1_1382245
276298	1	1381630	1382247	14	0.155556	617	1_1381630	1_1382247
276299	1	1381630	1382257	16	0.00787402	627	1_1381630	1_1382257
276300	1	1381630	1382308	16	0.0416667	678	1_1381630	1_1382308
276301	1	1381630	1382398	15	0.114192	768	1_1381630	1_1382398
276302	1	1381630	1382410	16	0	780	1_1381630	1_1382410
276303	1	1381630	1382425	16	0.0357143	795	1_1381630	1_1382425
276304	1	1381630	1382428	15	0.285714	798	1_1381630	1_1382428
276305	1	1381630	1382461	15	0.0816327	831	1_1381630	1_1382461
276306	1	1381630	1382548	15	0.154974	918	1_1381630	1_1382548
276307	1	1381630	1382569	14	0.0520833	939	1_1381630	1_1382569
276308	1	1381630	1382611	15	0.231505	981	1_1381630	1_1382611
283728	1	1381732	1381819	15	0.0644989	87	1_1381732	1_1381819
283729	1	1381732	1381825	15	0.0178571	93	1_1381732	1_1381825
283730	1	1381732	1381831	15	0.00510204	99	1_1381732	1_1381831
283731	1	1381732	1381876	15	0.25974	144	1_1381732	1_1381876
283732	1	1381732	1381897	15	0.0301724	165	1_1381732	1_1381897
283733	1	1381732	1381930	15	0.0531561	198	1_1381732	1_1381930
283734	1	1381732	1381939	15	0.107143	207	1_1381732	1_1381939
283735	1	1381732	1381972	14	0.0647773	240	1_1381732	1_1381972
283736	1	1381732	1382101	13	0.108333	369	1_1381732	1_1382101
283737	1	1381732	1382185	15	0.0531561	453	1_1381732	1_1382185
283738	1	1381732	1382200	15	0.0225564	468	1_1381732	1_1382200
283739	1	1381732	1382203	15	0.015444	471	1_1381732	1_1382203
283740	1	1381732	1382209	15	0.0306122	477	1_1381732	1_1382209
283741	1	1381732	1382227	15	0.0527003	495	1_1381732	1_1382227
283742	1	1381732	1382230	14	0.0266272	498	1_1381732	1_1382230
283743	1	1381732	1382239	15	0.0306122	507	1_1381732	1_1382239
283744	1	1381732	1382245	14	0.0128205	513	1_1381732	1_1382245
283745	1	1381732	1382247	14	0.0358974	515	1_1381732	1_1382247
283746	1	1381732	1382257	15	0.0394089	525	1_1381732	1_1382257
283747	1	1381732	1382308	15	0.0531561	576	1_1381732	1_1382308
283748	1	1381732	1382398	14	0.0266272	666	1_1381732	1_1382398
283749	1	1381732	1382410	15	0.010989	678	1_1381732	1_1382410
283750	1	1381732	1382425	15	0.010989	693	1_1381732	1_1382425
283751	1	1381732	1382428	15	0.0178571	696	1_1381732	1_1382428
283752	1	1381732	1382461	15	1	729	1_1381732	1_1382461
283753	1	1381732	1382548	14	0.0263435	816	1_1381732	1_1382548
283754	1	1381732	1382569	14	0.0307692	837	1_1381732	1_1382569
283755	1	1381732	1382611	14	0.085353	879	1_1381732	1_1382611
291175	1	1381819	1381825	16	0.333333	6	1_1381819	1_1381825
291176	1	1381819	1381831	16	0.896296	12	1_1381819	1_1381831
291177	1	1381819	1381876	16	0.290323	57	1_1381819	1_1381876
291178	1	1381819	1381897	16	0.546807	78	1_1381819	1_1381897
291179	1	1381819	1381930	16	0.14152	111	1_1381819	1_1381930
291180	1	1381819	1381939	16	0.396825	120	1_1381819	1_1381939
291181	1	1381819	1381972	15	0.0974026	153	1_1381819	1_1381972
291182	1	1381819	1382101	13	0	282	1_1381819	1_1382101
291183	1	1381819	1382185	15	0.291913	366	1_1381819	1_1382185
291184	1	1381819	1382200	15	0.170267	381	1_1381819	1_1382200
291185	1	1381819	1382203	16	0.2	384	1_1381819	1_1382203
291186	1	1381819	1382209	16	0.120773	390	1_1381819	1_1382209
291187	1	1381819	1382227	16	0.252525	408	1_1381819	1_1382227
291188	1	1381819	1382230	15	0.360902	411	1_1381819	1_1382230
291189	1	1381819	1382239	16	0.0292398	420	1_1381819	1_1382239
291190	1	1381819	1382245	14	0.0412541	426	1_1381819	1_1382245
291191	1	1381819	1382247	14	0.226403	428	1_1381819	1_1382247
291192	1	1381819	1382257	16	0.105862	438	1_1381819	1_1382257
291193	1	1381819	1382308	16	0	489	1_1381819	1_1382308
291194	1	1381819	1382398	15	0.0995679	579	1_1381819	1_1382398
291195	1	1381819	1382410	16	0.015873	591	1_1381819	1_1382410
291196	1	1381819	1382425	16	0.253968	606	1_1381819	1_1382425
291197	1	1381819	1382428	15	0.151119	609	1_1381819	1_1382428
291198	1	1381819	1382461	15	0.0644989	642	1_1381819	1_1382461
291199	1	1381819	1382548	15	0.0974026	729	1_1381819	1_1382548
291200	1	1381819	1382569	14	0.119802	750	1_1381819	1_1382569
291201	1	1381819	1382611	15	0.0974026	792	1_1381819	1_1382611
298621	1	1381825	1381831	16	0.298765	6	1_1381825	1_1381831
298622	1	1381825	1381876	16	0.0107527	51	1_1381825	1_1381876
298623	1	1381825	1381897	16	0.590551	72	1_1381825	1_1381897
298624	1	1381825	1381930	16	0.00350877	105	1_1381825	1_1381930
298625	1	1381825	1381939	16	0.428571	114	1_1381825	1_1381939
298626	1	1381825	1381972	15	0.00297619	147	1_1381825	1_1381972
298627	1	1381825	1382101	13	0.236364	276	1_1381825	1_1382101
298628	1	1381825	1382185	15	0.0116279	360	1_1381825	1_1382185
298629	1	1381825	1382200	15	0.0350877	375	1_1381825	1_1382200
298630	1	1381825	1382203	16	0.0666667	378	1_1381825	1_1382203
298631	1	1381825	1382209	16	0.130435	384	1_1381825	1_1382209
298632	1	1381825	1382227	16	0	402	1_1381825	1_1382227
298633	1	1381825	1382230	15	0.30323	405	1_1381825	1_1382230
298634	1	1381825	1382239	16	0.0877193	414	1_1381825	1_1382239
298635	1	1381825	1382245	14	0.0277778	420	1_1381825	1_1382245
298636	1	1381825	1382247	14	0.0777778	422	1_1381825	1_1382247
298637	1	1381825	1382257	16	0.023622	432	1_1381825	1_1382257
298638	1	1381825	1382308	16	0.222222	483	1_1381825	1_1382308
298639	1	1381825	1382398	15	0.114833	573	1_1381825	1_1382398
298640	1	1381825	1382410	16	0.047619	585	1_1381825	1_1382410
298641	1	1381825	1382425	16	0	600	1_1381825	1_1382425
298642	1	1381825	1382428	15	0.0625	603	1_1381825	1_1382428
298643	1	1381825	1382461	15	0.0178571	636	1_1381825	1_1382461
298644	1	1381825	1382548	15	0.047619	723	1_1381825	1_1382548
298645	1	1381825	1382569	14	0.0666667	744	1_1381825	1_1382569
298646	1	1381825	1382611	15	0.047619	786	1_1381825	1_1382611
306066	1	1381831	1381876	16	0.527838	45	1_1381831	1_1381876
306067	1	1381831	1381897	16	0.667775	66	1_1381831	1_1381897
306068	1	1381831	1381930	16	0.219025	99	1_1381831	1_1381930
306069	1	1381831	1381939	16	0.559788	108	1_1381831	1_1381939
306070	1	1381831	1381972	15	0.174107	141	1_1381831	1_1381972
306071	1	1381831	1382101	13	0.0158537	270	1_1381831	1_1382101
306072	1	1381831	1382185	15	0.401993	354	1_1381831	1_1382185
306073	1	1381831	1382200	15	0.22619	369	1_1381831	1_1382200
306074	1	1381831	1382203	16	0.179259	372	1_1381831	1_1382203
306075	1	1381831	1382209	16	0.0930757	378	1_1381831	1_1382209
306076	1	1381831	1382227	16	0.356229	396	1_1381831	1_1382227
306077	1	1381831	1382230	15	0.460073	399	1_1381831	1_1382230
306078	1	1381831	1382239	16	0.0568421	408	1_1381831	1_1382239
306079	1	1381831	1382245	14	0.0277778	414	1_1381831	1_1382245
306080	1	1381831	1382247	14	0.175	416	1_1381831	1_1382247
306081	1	1381831	1382257	16	0.163838	426	1_1381831	1_1382257
306082	1	1381831	1382308	16	0.00493827	477	1_1381831	1_1382308
306083	1	1381831	1382398	15	0.0758145	567	1_1381831	1_1382398
306084	1	1381831	1382410	16	0.026455	579	1_1381831	1_1382410
306085	1	1381831	1382425	16	0.238095	594	1_1381831	1_1382425
306086	1	1381831	1382428	15	0.126984	597	1_1381831	1_1382428
306087	1	1381831	1382461	15	0.00510204	630	1_1381831	1_1382461
306088	1	1381831	1382548	15	0.148352	717	1_1381831	1_1382548
306089	1	1381831	1382569	14	0.176042	738	1_1381831	1_1382569
306090	1	1381831	1382611	15	0.174107	780	1_1381831	1_1382611
313510	1	1381876	1381897	16	0.185166	21	1_1381876	1_1381897
313511	1	1381876	1381930	16	0.285569	54	1_1381876	1_1381930
313512	1	1381876	1381939	16	0.225806	63	1_1381876	1_1381939
313513	1	1381876	1381972	15	0.271617	96	1_1381876	1_1381972
313514	1	1381876	1382101	13	0.236364	225	1_1381876	1_1382101
313515	1	1381876	1382185	15	0.676533	309	1_1381876	1_1382185
313516	1	1381876	1382200	15	0.448565	324	1_1381876	1_1382200
313517	1	1381876	1382203	16	0.316129	327	1_1381876	1_1382203
313518	1	1381876	1382209	16	0.237027	333	1_1381876	1_1382209
313519	1	1381876	1382227	16	0.495601	351	1_1381876	1_1382227
313520	1	1381876	1382230	15	0.161483	354	1_1381876	1_1382230
313521	1	1381876	1382239	16	0.247538	363	1_1381876	1_1382239
313522	1	1381876	1382245	14	0.0412541	369	1_1381876	1_1382245
313523	1	1381876	1382247	14	0.226403	371	1_1381876	1_1382247
313524	1	1381876	1382257	16	0.347727	381	1_1381876	1_1382257
313525	1	1381876	1382308	16	0.0215054	432	1_1381876	1_1382308
313526	1	1381876	1382398	15	0.200139	522	1_1381876	1_1382398
313527	1	1381876	1382410	16	0.00460829	534	1_1381876	1_1382410
313528	1	1381876	1382425	16	0.225806	549	1_1381876	1_1382425
313529	1	1381876	1382428	15	0.227273	552	1_1381876	1_1382428
313530	1	1381876	1382461	15	0.25974	585	1_1381876	1_1382461
313531	1	1381876	1382548	15	0.304511	672	1_1381876	1_1382548
313532	1	1381876	1382569	14	0.119802	693	1_1381876	1_1382569
313533	1	1381876	1382611	15	0.135338	735	1_1381876	1_1382611
320953	1	1381897	1381930	16	0.199005	33	1_1381897	1_1381930
320954	1	1381897	1381939	16	0.820022	42	1_1381897	1_1381939
320955	1	1381897	1381972	15	0.150748	75	1_1381897	1_1381972
320956	1	1381897	1382101	13	0	204	1_1381897	1_1382101
320957	1	1381897	1382185	15	0.115878	288	1_1381897	1_1382185
320958	1	1381897	1382200	15	0.0823503	303	1_1381897	1_1382200
320959	1	1381897	1382203	16	0.0015748	306	1_1381897	1_1382203
320960	1	1381897	1382209	16	0.00308114	312	1_1381897	1_1382209
320961	1	1381897	1382227	16	0.161059	330	1_1381897	1_1382227
320962	1	1381897	1382230	15	0.542936	333	1_1381897	1_1382230
320963	1	1381897	1382239	16	0.018649	342	1_1381897	1_1382239
320964	1	1381897	1382245	14	0.0789474	348	1_1381897	1_1382245
320965	1	1381897	1382247	14	5.93376e-32	350	1_1381897	1_1382247
320966	1	1381897	1382257	16	0.0675181	360	1_1381897	1_1382257
320967	1	1381897	1382308	16	0.0472441	411	1_1381897	1_1382308
320968	1	1381897	1382398	15	0.0245009	501	1_1381897	1_1382398
320969	1	1381897	1382410	16	0.0911136	513	1_1381897	1_1382410
320970	1	1381897	1382425	16	0.136108	528	1_1381897	1_1382425
320971	1	1381897	1382428	15	0.0193966	531	1_1381897	1_1382428
320972	1	1381897	1382461	15	0.0301724	564	1_1381897	1_1382461
320973	1	1381897	1382548	15	0.00124585	651	1_1381897	1_1382548
320974	1	1381897	1382569	14	0.189474	672	1_1381897	1_1382569
320975	1	1381897	1382611	15	0.0448505	714	1_1381897	1_1382611
328395	1	1381930	1381939	16	0.160568	9	1_1381930	1_1381939
328396	1	1381930	1381972	15	1	42	1_1381930	1_1381972
328397	1	1381930	1382101	13	0.019697	171	1_1381930	1_1382101
328398	1	1381930	1382185	15	0.227285	255	1_1381930	1_1382185
328399	1	1381930	1382200	15	0.179927	270	1_1381930	1_1382200
328400	1	1381930	1382203	16	0.0526316	273	1_1381930	1_1382203
328401	1	1381930	1382209	16	0.0553776	279	1_1381930	1_1382209
328402	1	1381930	1382227	16	0.077512	297	1_1381930	1_1382227
328403	1	1381930	1382230	15	0.271617	300	1_1381930	1_1382230
328404	1	1381930	1382239	16	0.120665	309	1_1381930	1_1382239
328405	1	1381930	1382245	14	0.00219298	315	1_1381930	1_1382245
328406	1	1381930	1382247	14	0.0245614	317	1_1381930	1_1382247
328407	1	1381930	1382257	16	0.0796519	327	1_1381930	1_1382257
328408	1	1381930	1382308	16	0.00701754	378	1_1381930	1_1382308
328409	1	1381930	1382398	15	0.00845865	468	1_1381930	1_1382398
328410	1	1381930	1382410	16	0.0736842	480	1_1381930	1_1382410
328411	1	1381930	1382425	16	0.121805	495	1_1381930	1_1382425
328412	1	1381930	1382428	15	0.0261628	498	1_1381930	1_1382428
328413	1	1381930	1382461	15	0.0531561	531	1_1381930	1_1382461
328414	1	1381930	1382548	15	0.183673	618	1_1381930	1_1382548
328415	1	1381930	1382569	14	0.0328947	639	1_1381930	1_1382569
328416	1	1381930	1382611	15	0.0625	681	1_1381930	1_1382611
335836	1	1381939	1381972	15	0.126984	33	1_1381939	1_1381972
335837	1	1381939	1382101	13	0.0325	162	1_1381939	1_1382101
335838	1	1381939	1382185	15	0.234496	246	1_1381939	1_1382185
335839	1	1381939	1382200	15	0.210526	261	1_1381939	1_1382200
335840	1	1381939	1382203	16	0.0031746	264	1_1381939	1_1382203
335841	1	1381939	1382209	16	0.00621118	270	1_1381939	1_1382209
335842	1	1381939	1382227	16	0.116883	288	1_1381939	1_1382227
335843	1	1381939	1382230	15	0.276316	291	1_1381939	1_1382230
335844	1	1381939	1382239	16	0.000167084	300	1_1381939	1_1382239
335845	1	1381939	1382245	14	0.0925926	306	1_1381939	1_1382245
335846	1	1381939	1382247	14	0.0103704	308	1_1381939	1_1382247
335847	1	1381939	1382257	16	0.0281215	318	1_1381939	1_1382257
335848	1	1381939	1382308	16	0.010582	369	1_1381939	1_1382308
335849	1	1381939	1382398	15	0.00584795	459	1_1381939	1_1382398
335850	1	1381939	1382410	16	0.111111	471	1_1381939	1_1382410
335851	1	1381939	1382425	16	0.0566893	486	1_1381939	1_1382425
335852	1	1381939	1382428	15	0.00462963	489	1_1381939	1_1382428
335853	1	1381939	1382461	15	0.107143	522	1_1381939	1_1382461
335854	1	1381939	1382548	15	0.0178571	609	1_1381939	1_1382548
335855	1	1381939	1382569	14	0.222222	630	1_1381939	1_1382569
335856	1	1381939	1382611	15	0.126984	672	1_1381939	1_1382611
343276	1	1381972	1382101	13	0.019697	129	1_1381972	1_1382101
343277	1	1381972	1382185	14	0.200139	213	1_1381972	1_1382185
343278	1	1381972	1382200	14	0.163968	228	1_1381972	1_1382200
343279	1	1381972	1382203	15	0.0709459	231	1_1381972	1_1382203
343280	1	1381972	1382209	15	0.0816327	237	1_1381972	1_1382209
343281	1	1381972	1382227	15	0.0556319	255	1_1381972	1_1382227
343282	1	1381972	1382230	14	0.217933	258	1_1381972	1_1382230
343283	1	1381972	1382239	15	0.100914	267	1_1381972	1_1382239
343284	1	1381972	1382245	14	0.00219298	273	1_1381972	1_1382245
343285	1	1381972	1382247	14	0.0245614	275	1_1381972	1_1382247
343286	1	1381972	1382257	15	0.0601504	285	1_1381972	1_1382257
343287	1	1381972	1382308	15	0.0199336	336	1_1381972	1_1382308
343288	1	1381972	1382398	14	0.0189673	426	1_1381972	1_1382398
343289	1	1381972	1382410	15	0.0659341	438	1_1381972	1_1382410
343290	1	1381972	1382425	15	0.0904018	453	1_1381972	1_1382425
343291	1	1381972	1382428	14	0.0398724	456	1_1381972	1_1382428
343292	1	1381972	1382461	14	0.0647773	489	1_1381972	1_1382461
343293	1	1381972	1382548	15	0.183673	576	1_1381972	1_1382548
343294	1	1381972	1382569	14	0.0328947	597	1_1381972	1_1382569
343295	1	1381972	1382611	15	0.0625	639	1_1381972	1_1382611
350715	1	1382101	1382185	13	0.305882	84	1_1382101	1_1382185
350716	1	1382101	1382200	13	0.508696	99	1_1382101	1_1382200
350717	1	1382101	1382203	13	0.083871	102	1_1382101	1_1382203
350718	1	1382101	1382209	13	0.305882	108	1_1382101	1_1382209
350719	1	1382101	1382227	13	0.285088	126	1_1382101	1_1382227
350720	1	1382101	1382230	13	0	129	1_1382101	1_1382230
350721	1	1382101	1382239	13	0.305882	138	1_1382101	1_1382239
350722	1	1382101	1382245	13	0	144	1_1382101	1_1382245
350723	1	1382101	1382247	13	0.345745	146	1_1382101	1_1382247
350724	1	1382101	1382257	13	0.0553191	156	1_1382101	1_1382257
350725	1	1382101	1382308	13	0.477941	207	1_1382101	1_1382308
350726	1	1382101	1382398	12	0.100134	297	1_1382101	1_1382398
350727	1	1382101	1382410	13	0	309	1_1382101	1_1382410
350728	1	1382101	1382425	13	0.396341	324	1_1382101	1_1382425
350729	1	1382101	1382428	13	0.0433333	327	1_1382101	1_1382428
350730	1	1382101	1382461	13	0.108333	360	1_1382101	1_1382461
350731	1	1382101	1382548	13	0.019697	447	1_1382101	1_1382548
350732	1	1382101	1382569	13	0.144444	468	1_1382101	1_1382569
350733	1	1382101	1382611	13	0.177273	510	1_1382101	1_1382611
358153	1	1382185	1382200	15	0.772032	15	1_1382185	1_1382200
358154	1	1382185	1382203	15	0.604023	18	1_1382185	1_1382203
358155	1	1382185	1382209	15	0.549419	24	1_1382185	1_1382209
358156	1	1382185	1382227	15	0.420377	42	1_1382185	1_1382227
358157	1	1382185	1382230	14	0.0979021	45	1_1382185	1_1382230
358158	1	1382185	1382239	15	0.100914	54	1_1382185	1_1382239
358159	1	1382185	1382245	14	0.140351	60	1_1382185	1_1382245
358160	1	1382185	1382247	14	0.614035	62	1_1382185	1_1382247
358161	1	1382185	1382257	15	0.168504	72	1_1382185	1_1382257
358162	1	1382185	1382308	15	0.156301	123	1_1382185	1_1382308
358163	1	1382185	1382398	14	0.486336	213	1_1382185	1_1382398
358164	1	1382185	1382410	15	0.000447227	225	1_1382185	1_1382410
358165	1	1382185	1382425	15	0.246981	240	1_1382185	1_1382425
358166	1	1382185	1382428	15	0.491279	243	1_1382185	1_1382428
358167	1	1382185	1382461	15	0.0531561	276	1_1382185	1_1382461
358168	1	1382185	1382548	14	0.162221	363	1_1382185	1_1382548
358169	1	1382185	1382569	14	0.0328947	384	1_1382185	1_1382569
358170	1	1382185	1382611	14	0.121846	426	1_1382185	1_1382611
365590	1	1382200	1382203	15	0.345661	3	1_1382200	1_1382203
365591	1	1382200	1382209	15	0.68515	9	1_1382200	1_1382209
365592	1	1382200	1382227	15	0.52423	27	1_1382200	1_1382227
365593	1	1382200	1382230	14	0.0643564	30	1_1382200	1_1382230
365594	1	1382200	1382239	15	0.158835	39	1_1382200	1_1382239
365595	1	1382200	1382245	14	0.0576923	45	1_1382200	1_1382245
365596	1	1382200	1382247	14	0.646154	47	1_1382200	1_1382247
365597	1	1382200	1382257	15	0.24569	57	1_1382200	1_1382257
365598	1	1382200	1382308	15	0.235006	108	1_1382200	1_1382308
365599	1	1382200	1382398	14	0.391608	198	1_1382200	1_1382398
365600	1	1382200	1382410	15	0.00303644	210	1_1382200	1_1382410
365601	1	1382200	1382425	15	0.401569	225	1_1382200	1_1382425
365602	1	1382200	1382428	15	0.265351	228	1_1382200	1_1382428
365603	1	1382200	1382461	15	0.0225564	261	1_1382200	1_1382461
365604	1	1382200	1382548	14	0.0890411	348	1_1382200	1_1382548
365605	1	1382200	1382569	14	0.00384615	369	1_1382200	1_1382569
365606	1	1382200	1382611	14	0.0337197	411	1_1382200	1_1382611
373026	1	1382203	1382209	16	0.704348	6	1_1382203	1_1382209
373027	1	1382203	1382227	16	0.163636	24	1_1382203	1_1382227
373028	1	1382203	1382230	15	0.00426743	27	1_1382203	1_1382230
373029	1	1382203	1382239	16	0.0189474	36	1_1382203	1_1382239
373030	1	1382203	1382245	14	0.245098	42	1_1382203	1_1382245
373031	1	1382203	1382247	14	0.686275	44	1_1382203	1_1382247
373032	1	1382203	1382257	16	0.0393701	54	1_1382203	1_1382257
373033	1	1382203	1382308	16	0.3	105	1_1382203	1_1382308
373034	1	1382203	1382398	15	0.777738	195	1_1382203	1_1382398
373035	1	1382203	1382410	16	0.0285714	207	1_1382203	1_1382410
373036	1	1382203	1382425	16	0.114286	222	1_1382203	1_1382425
373037	1	1382203	1382428	15	0.864865	225	1_1382203	1_1382428
373038	1	1382203	1382461	15	0.015444	258	1_1382203	1_1382461
373039	1	1382203	1382548	15	0.244691	345	1_1382203	1_1382548
373040	1	1382203	1382569	14	0.00147059	366	1_1382203	1_1382569
373041	1	1382203	1382611	15	0.0709459	408	1_1382203	1_1382611
380461	1	1382209	1382227	16	0.320158	18	1_1382209	1_1382227
380462	1	1382209	1382230	15	0.00845865	21	1_1382209	1_1382230
380463	1	1382209	1382239	16	0.0773455	30	1_1382209	1_1382239
380464	1	1382209	1382245	14	0.140351	36	1_1382209	1_1382245
380465	1	1382209	1382247	14	0.884211	38	1_1382209	1_1382247
380466	1	1382209	1382257	16	0.123588	48	1_1382209	1_1382257
380467	1	1382209	1382308	16	0.463768	99	1_1382209	1_1382308
380468	1	1382209	1382398	15	0.616776	189	1_1382209	1_1382398
380469	1	1382209	1382410	16	0.00621118	201	1_1382209	1_1382410
380470	1	1382209	1382425	16	0.304348	216	1_1382209	1_1382425
380471	1	1382209	1382428	15	0.583333	219	1_1382209	1_1382428
380472	1	1382209	1382461	15	0.0306122	252	1_1382209	1_1382461
380473	1	1382209	1382548	15	0.183673	339	1_1382209	1_1382548
380474	1	1382209	1382569	14	0.00526316	360	1_1382209	1_1382569
380475	1	1382209	1382611	15	0.0114796	402	1_1382209	1_1382611
387895	1	1382227	1382230	15	0.352444	3	1_1382227	1_1382230
387896	1	1382227	1382239	16	0.345455	12	1_1382227	1_1382239
387897	1	1382227	1382245	14	0.13908	18	1_1382227	1_1382245
387898	1	1382227	1382247	14	0.389425	20	1_1382227	1_1382247
387899	1	1382227	1382257	16	0.602004	30	1_1382227	1_1382257
387900	1	1382227	1382308	16	0.0151515	81	1_1382227	1_1382308
387901	1	1382227	1382398	15	0.182692	171	1_1382227	1_1382398
387902	1	1382227	1382410	16	0.012987	183	1_1382227	1_1382410
387903	1	1382227	1382425	16	0.636364	198	1_1382227	1_1382425
387904	1	1382227	1382428	15	0.184451	201	1_1382227	1_1382428
387905	1	1382227	1382461	15	0.0527003	234	1_1382227	1_1382461
387906	1	1382227	1382548	15	0.302885	321	1_1382227	1_1382548
387907	1	1382227	1382569	14	0.000689655	342	1_1382227	1_1382569
387908	1	1382227	1382611	15	0.010989	384	1_1382227	1_1382611
395328	1	1382230	1382239	15	0.111077	9	1_1382230	1_1382239
395329	1	1382230	1382245	13	0.131016	15	1_1382230	1_1382245
395330	1	1382230	1382247	13	0.0156446	17	1_1382230	1_1382247
395331	1	1382230	1382257	15	0.133394	27	1_1382230	1_1382257
395332	1	1382230	1382308	15	0.111077	78	1_1382230	1_1382308
395333	1	1382230	1382398	14	0.0033284	168	1_1382230	1_1382398
395334	1	1382230	1382410	15	0.00303644	180	1_1382230	1_1382410
395335	1	1382230	1382425	15	0.245951	195	1_1382230	1_1382425
395336	1	1382230	1382428	14	0.004662	198	1_1382230	1_1382428
395337	1	1382230	1382461	14	0.0266272	231	1_1382230	1_1382461
395338	1	1382230	1382548	14	0.133971	318	1_1382230	1_1382548
395339	1	1382230	1382569	13	0.0494281	339	1_1382230	1_1382569
395340	1	1382230	1382611	14	0	381	1_1382230	1_1382611
402760	1	1382239	1382245	14	0.00219298	6	1_1382239	1_1382245
402761	1	1382239	1382247	14	0.0982456	8	1_1382239	1_1382247
402762	1	1382239	1382257	16	0.543804	18	1_1382239	1_1382257
402763	1	1382239	1382308	16	0.0631579	69	1_1382239	1_1382308
402764	1	1382239	1382398	15	0.0743574	159	1_1382239	1_1382398
402765	1	1382239	1382410	16	0.0736842	171	1_1382239	1_1382410
402766	1	1382239	1382425	16	0.542857	186	1_1382239	1_1382425
402767	1	1382239	1382428	15	0.00297619	189	1_1382239	1_1382428
402768	1	1382239	1382461	15	0.0306122	222	1_1382239	1_1382461
402769	1	1382239	1382548	15	0.150748	309	1_1382239	1_1382548
402770	1	1382239	1382569	14	0.00526316	330	1_1382239	1_1382569
402771	1	1382239	1382611	15	0.0448505	372	1_1382239	1_1382611
410191	1	1382245	1382247	14	0.311111	2	1_1382245	1_1382247
410192	1	1382245	1382257	14	0.00160256	12	1_1382245	1_1382257
410193	1	1382245	1382308	14	0.00219298	63	1_1382245	1_1382308
410194	1	1382245	1382398	13	0.352515	153	1_1382245	1_1382398
410195	1	1382245	1382410	14	0.173611	165	1_1382245	1_1382410
410196	1	1382245	1382425	14	0.0299625	180	1_1382245	1_1382425
410197	1	1382245	1382428	14	0.611111	183	1_1382245	1_1382428
410198	1	1382245	1382461	14	0.0128205	216	1_1382245	1_1382461
410199	1	1382245	1382548	14	0.328767	303	1_1382245	1_1382548
410200	1	1382245	1382569	14	0.0375	324	1_1382245	1_1382569
410201	1	1382245	1382611	14	0.00913242	366	1_1382245	1_1382611
417621	1	1382247	1382257	14	0.0717949	10	1_1382247	1_1382257
417622	1	1382247	1382308	14	0.392982	61	1_1382247	1_1382308
417623	1	1382247	1382398	13	0.742531	151	1_1382247	1_1382398
417624	1	1382247	1382410	14	0.0777778	163	1_1382247	1_1382410
417625	1	1382247	1382425	14	0.424719	178	1_1382247	1_1382425
417626	1	1382247	1382428	14	0.692929	181	1_1382247	1_1382428
417627	1	1382247	1382461	14	0.0358974	214	1_1382247	1_1382461
417628	1	1382247	1382548	14	0.159817	301	1_1382247	1_1382548
417629	1	1382247	1382569	14	1.80386e-30	322	1_1382247	1_1382569
417630	1	1382247	1382611	14	0.0575342	364	1_1382247	1_1382611
425050	1	1382257	1382308	16	0.00524934	51	1_1382257	1_1382308
425051	1	1382257	1382398	15	0.0443213	141	1_1382257	1_1382398
425052	1	1382257	1382410	16	0.00112486	153	1_1382257	1_1382410
425053	1	1382257	1382425	16	0.325084	168	1_1382257	1_1382425
425054	1	1382257	1382428	15	0.0193966	171	1_1382257	1_1382428
425055	1	1382257	1382461	15	0.0394089	204	1_1382257	1_1382461
425056	1	1382257	1382548	15	0.271617	291	1_1382257	1_1382548
425057	1	1382257	1382569	14	0.0778846	312	1_1382257	1_1382569
425058	1	1382257	1382611	15	0.0460526	354	1_1382257	1_1382611
432478	1	1382308	1382398	15	0.235006	90	1_1382308	1_1382398
432479	1	1382308	1382410	16	0	102	1_1382308	1_1382410
432480	1	1382308	1382425	16	0.214286	117	1_1382308	1_1382425
432481	1	1382308	1382428	15	0.142442	120	1_1382308	1_1382428
432482	1	1382308	1382461	15	0.0531561	153	1_1382308	1_1382461
432483	1	1382308	1382548	15	0.00124585	240	1_1382308	1_1382548
432484	1	1382308	1382569	14	0.106579	261	1_1382308	1_1382569
432485	1	1382308	1382611	15	0.0199336	303	1_1382308	1_1382611
439905	1	1382398	1382410	15	0.367409	12	1_1382398	1_1382410
439906	1	1382398	1382425	15	0.161184	27	1_1382398	1_1382425
439907	1	1382398	1382428	14	0.787879	30	1_1382398	1_1382428
439908	1	1382398	1382461	14	0.0266272	63	1_1382398	1_1382461
439909	1	1382398	1382548	14	0.118546	150	1_1382398	1_1382548
439910	1	1382398	1382569	13	0.00118203	171	1_1382398	1_1382569
439911	1	1382398	1382611	14	0.00455466	213	1_1382398	1_1382611
447331	1	1382410	1382425	16	0.0204082	15	1_1382410	1_1382425
447332	1	1382410	1382428	15	0.0865385	18	1_1382410	1_1382428
447333	1	1382410	1382461	15	0.010989	51	1_1382410	1_1382461
447334	1	1382410	1382548	15	0.00412088	138	1_1382410	1_1382548
447335	1	1382410	1382569	14	0.0375	159	1_1382410	1_1382569
447336	1	1382410	1382611	15	0.0659341	201	1_1382410	1_1382611
454756	1	1382425	1382428	15	0.0865385	3	1_1382425	1_1382428
454757	1	1382425	1382461	15	0.010989	36	1_1382425	1_1382461
454758	1	1382425	1382548	15	0.135045	123	1_1382425	1_1382548
454759	1	1382425	1382569	14	0.0404494	144	1_1382425	1_1382569
454760	1	1382425	1382611	15	0.00111607	186	1_1382425	1_1382611
462180	1	1382428	1382461	15	0.0178571	33	1_1382428	1_1382461
462181	1	1382428	1382548	14	0.349108	120	1_1382428	1_1382548
462182	1	1382428	1382569	14	0.0030303	141	1_1382428	1_1382569
462183	1	1382428	1382611	14	0.0701536	183	1_1382428	1_1382611
469603	1	1382461	1382548	14	0.0263435	87	1_1382461	1_1382548
469604	1	1382461	1382569	14	0.0307692	108	1_1382461	1_1382569
469605	1	1382461	1382611	14	0.085353	150	1_1382461	1_1382611
477025	1	1382548	1382569	14	0.0123288	21	1_1382548	1_1382569
477026	1	1382548	1382611	15	0.00510204	63	1_1382548	1_1382611
484446	1	1382569	1382611	14	0.39589	42	1_1382569	1_1382611
506703	1	1471406	1471414	14	0.102564	8	1_1471406	1_1471414
506704	1	1471406	1471433	12	0.28	27	1_1471406	1_1471433
506705	1	1471406	1471443	14	0.136878	37	1_1471406	1_1471443
506706	1	1471406	1471444	14	0.000865052	38	1_1471406	1_1471444
506707	1	1471406	1471528	16	0.0306513	122	1_1471406	1_1471528
506708	1	1471406	1471549	15	0.108108	143	1_1471406	1_1471549
506709	1	1471406	1472758	16	0.00108893	1352	1_1471406	1_1472758
506710	1	1471406	1472778	16	0.0308338	1372	1_1471406	1_1472778
514120	1	1471414	1471433	12	0.0181818	19	1_1471414	1_1471433
514121	1	1471414	1471443	13	0.390625	29	1_1471414	1_1471443
514122	1	1471414	1471444	13	0.388441	30	1_1471414	1_1471444
514123	1	1471414	1471528	14	0	114	1_1471414	1_1471528
514124	1	1471414	1471549	13	0.037037	135	1_1471414	1_1471549
514125	1	1471414	1472758	14	0.0364372	1344	1_1471414	1_1472758
514126	1	1471414	1472778	14	0.0769231	1364	1_1471414	1_1472778
521536	1	1471433	1471443	12	0.0181818	10	1_1471433	1_1471443
521537	1	1471433	1471444	12	0.228571	11	1_1471433	1_1471444
521538	1	1471433	1471528	12	0.410169	95	1_1471433	1_1471528
521539	1	1471433	1471549	11	0.126984	116	1_1471433	1_1471549
521540	1	1471433	1472758	12	0.00338983	1325	1_1471433	1_1472758
521541	1	1471433	1472778	12	0	1345	1_1471433	1_1472778
528951	1	1471443	1471444	14	0.651584	1	1_1471443	1_1471444
528952	1	1471443	1471528	14	0.00111483	85	1_1471443	1_1471528
528953	1	1471443	1471549	13	0.0046875	106	1_1471443	1_1471549
528954	1	1471443	1472758	14	0.0364372	1315	1_1471443	1_1472758
528955	1	1471443	1472778	14	0.0769231	1335	1_1471443	1_1472778
536365	1	1471444	1471528	14	0.122762	84	1_1471444	1_1471528
536366	1	1471444	1471549	13	0.0197581	105	1_1471444	1_1471549
536367	1	1471444	1472758	14	0.0193498	1314	1_1471444	1_1472758
536368	1	1471444	1472778	14	0.0588235	1334	1_1471444	1_1472778
543778	1	1471528	1471549	15	0.027027	21	1_1471528	1_1471549
543779	1	1471528	1472758	16	0	1230	1_1471528	1_1472758
543780	1	1471528	1472778	16	0	1250	1_1471528	1_1472778
551190	1	1471549	1472758	15	0.0232558	1209	1_1471549	1_1472758
551191	1	1471549	1472778	15	0.0833333	1229	1_1471549	1_1472778
558601	1	1472758	1472778	16	0.000167084	20	1_1472758	1_1472778
580828	1	1484248	1484263	15	0.842193	15	1_1484248	1_1484263
580829	1	1484248	1484284	14	0.0789474	36	1_1484248	1_1484284
580830	1	1484248	1485944	14	0	1696	1_1484248	1_1485944
580831	1	1484248	1485960	15	0.11449	1712	1_1484248	1_1485960
580832	1	1484248	1489978	15	0.000447227	5730	1_1484248	1_1489978
580833	1	1484248	1489981	15	0.0145349	5733	1_1484248	1_1489981
580834	1	1484248	1490056	15	0.0199336	5808	1_1484248	1_1490056
588235	1	1484263	1484284	15	0.0480769	21	1_1484263	1_1484284
588236	1	1484263	1485944	14	0.0328947	1681	1_1484263	1_1485944
588237	1	1484263	1485960	16	0.00621118	1697	1_1484263	1_1485960
588238	1	1484263	1489978	16	0.0559006	5715	1_1484263	1_1489978
588239	1	1484263	1489981	16	0.00049975	5718	1_1484263	1_1489981
588240	1	1484263	1490056	16	0.047259	5793	1_1484263	1_1490056
595641	1	1484284	1485944	13	0.0808081	1660	1_1484284	1_1485944
595642	1	1484284	1485960	15	0.0236686	1676	1_1484284	1_1485960
595643	1	1484284	1489978	15	0.178994	5694	1_1484284	1_1489978
595644	1	1484284	1489981	15	0.0865385	5697	1_1484284	1_1489981
595645	1	1484284	1490056	15	0.0120192	5772	1_1484284	1_1490056
603046	1	1485944	1485960	14	0.416667	16	1_1485944	1_1485960
603047	1	1485944	1489978	14	0.0375	4034	1_1485944	1_1489978
603048	1	1485944	1489981	14	0.0123288	4037	1_1485944	1_1489981
603049	1	1485944	1490056	14	0.0328947	4112	1_1485944	1_1490056
610450	1	1485960	1489978	16	0.183673	4018	1_1485960	1_1489978
610451	1	1485960	1489981	16	0.0147783	4021	1_1485960	1_1489981
610452	1	1485960	1490056	16	0.00621118	4096	1_1485960	1_1490056
617853	1	1489978	1489981	16	0.198686	3	1_1489978	1_1489981
617854	1	1489978	1490056	16	0.15528	78	1_1489978	1_1490056
617855	1	1489978	1497677	15	0.102564	7699	1_1489978	1_1497677
625255	1	1489981	1490056	16	0.544228	75	1_1489981	1_1490056
625256	1	1489981	1497677	15	0.0520833	7696	1_1489981	1_1497677
632656	1	1490056	1497677	15	0.126984	7621	1_1490056	1_1497677
662250	1	1514961	1514988	14	0.010101	27	1_1514961	1_1514988
662251	1	1514961	1515547	13	0.025	586	1_1514961	1_1515547
662252	1	1514961	1515559	13	0.105376	598	1_1514961	1_1515559
669646	1	1514988	1515547	13	0.133333	559	1_1514988	1_1515547
669647	1	1514988	1515559	13	0.0145161	571	1_1514988	1_1515559
699220	1	1691387	1691395	16	0.00215054	8	1_1691387	1_1691395
699221	1	1691387	1691421	16	0.466667	34	1_1691387	1_1691421
699223	1	1691387	1691458	16	0.00952381	71	1_1691387	1_1691458
699224	1	1691387	1691489	13	0.0767045	102	1_1691387	1_1691489
699225	1	1691387	1691614	16	0.0666667	227	1_1691387	1_1691614
699226	1	1691387	1691635	16	0.0666667	248	1_1691387	1_1691635
699227	1	1691387	1691665	16	0.2	278	1_1691387	1_1691665
699228	1	1691387	1691994	14	0.246154	607	1_1691387	1_1691994
699229	1	1691387	1693644	14	0.138462	2257	1_1691387	1_1693644
699230	1	1691387	1693876	16	0.0153846	2489	1_1691387	1_1693876
699231	1	1691387	1693928	15	0.010989	2541	1_1691387	1_1693928
699232	1	1691387	1693955	15	0.285714	2568	1_1691387	1_1693955
699233	1	1691387	1694324	16	0.00444444	2937	1_1691387	1_1694324
699234	1	1691387	1694336	16	0.00444444	2949	1_1691387	1_1694336
699236	1	1691387	1697095	12	0.0109091	5708	1_1691387	1_1697095
699237	1	1691387	1698665	15	0.107143	7278	1_1691387	1_1698665
699238	1	1691387	1698704	16	0.0518519	7317	1_1691387	1_1698704
699239	1	1691387	1698761	15	0.00669643	7374	1_1691387	1_1698761
699240	1	1691387	1698779	15	0.025974	7392	1_1691387	1_1698779
699241	1	1691387	1698787	13	0.0714286	7400	1_1691387	1_1698787
699242	1	1691387	1698836	14	0.138462	7449	1_1691387	1_1698836
706611	1	1691395	1691421	16	0.00460829	26	1_1691395	1_1691421
706613	1	1691395	1691458	16	0.557604	63	1_1691395	1_1691458
706614	1	1691395	1691489	13	0.498925	94	1_1691395	1_1691489
706615	1	1691395	1691614	16	0.516129	219	1_1691395	1_1691614
706616	1	1691395	1691635	16	0.516129	240	1_1691395	1_1691635
706617	1	1691395	1691665	16	0.0967742	270	1_1691395	1_1691665
706618	1	1691395	1691994	14	0.0666667	599	1_1691395	1_1691994
706619	1	1691395	1693644	14	0.00444444	2249	1_1691395	1_1693644
706620	1	1691395	1693876	16	0.100083	2481	1_1691395	1_1693876
706621	1	1691395	1693928	15	0.00530504	2533	1_1691395	1_1693928
706622	1	1691395	1693955	15	0.0193966	2560	1_1691395	1_1693955
706623	1	1691395	1694324	16	0.174194	2929	1_1691395	1_1694324
706624	1	1691395	1694336	16	0.174194	2941	1_1691395	1_1694336
706626	1	1691395	1697095	12	0.0708434	5700	1_1691395	1_1697095
706627	1	1691395	1698665	15	0.012931	7270	1_1691395	1_1698665
706628	1	1691395	1698704	16	0.0414747	7309	1_1691395	1_1698704
706629	1	1691395	1698761	15	0.00390625	7366	1_1691395	1_1698761
706630	1	1691395	1698779	15	0.0948276	7384	1_1691395	1_1698779
706631	1	1691395	1698787	13	0.128049	7392	1_1691395	1_1698787
706632	1	1691395	1698836	14	0.0375	7441	1_1691395	1_1698836
714002	1	1691421	1691458	16	0.0204082	37	1_1691421	1_1691458
714003	1	1691421	1691489	13	0.0129132	68	1_1691421	1_1691489
714004	1	1691421	1691614	16	0	193	1_1691421	1_1691614
714005	1	1691421	1691635	16	0	214	1_1691421	1_1691635
714006	1	1691421	1691665	16	0.047619	244	1_1691421	1_1691665
714007	1	1691421	1691994	14	0.533333	573	1_1691421	1_1691994
714008	1	1691421	1693644	14	0.3	2223	1_1691421	1_1693644
714009	1	1691421	1693876	16	0.032967	2455	1_1691421	1_1693876
714010	1	1691421	1693928	15	0.0236686	2507	1_1691421	1_1693928
714011	1	1691421	1693955	15	0.0865385	2534	1_1691421	1_1693955
714012	1	1691421	1694324	16	0.00952381	2903	1_1691421	1_1694324
714013	1	1691421	1694336	16	0.00952381	2915	1_1691421	1_1694336
714015	1	1691421	1697095	12	0.0109091	5674	1_1691421	1_1697095
714016	1	1691421	1698665	15	0.0576923	7244	1_1691421	1_1698665
714017	1	1691421	1698704	16	0.00226757	7283	1_1691421	1_1698704
714018	1	1691421	1698761	15	0.176683	7340	1_1691421	1_1698761
714019	1	1691421	1698779	15	0.0428322	7358	1_1691421	1_1698779
714020	1	1691421	1698787	13	0.00108225	7366	1_1691421	1_1698787
714021	1	1691421	1698836	14	0.3	7415	1_1691421	1_1698836
728778	1	1691458	1691489	13	0.864884	31	1_1691458	1_1691489
728779	1	1691458	1691614	16	0.571429	156	1_1691458	1_1691614
728780	1	1691458	1691635	16	0.571429	177	1_1691458	1_1691635
728781	1	1691458	1691665	16	0.190476	207	1_1691458	1_1691665
728782	1	1691458	1691994	14	0.150521	536	1_1691458	1_1691994
728783	1	1691458	1693644	14	0.000249688	2186	1_1691458	1_1693644
728784	1	1691458	1693876	16	0.032967	2418	1_1691458	1_1693876
728785	1	1691458	1693928	15	0.0236686	2470	1_1691458	1_1693928
728786	1	1691458	1693955	15	0.00240385	2497	1_1691458	1_1693955
728787	1	1691458	1694324	16	0.00952381	2866	1_1691458	1_1694324
728788	1	1691458	1694336	16	0.00952381	2878	1_1691458	1_1694336
728790	1	1691458	1697095	12	0.1296	5637	1_1691458	1_1697095
728791	1	1691458	1698665	15	0.230769	7207	1_1691458	1_1698665
728792	1	1691458	1698704	16	0.00226757	7246	1_1691458	1_1698704
728793	1	1691458	1698761	15	0.109075	7303	1_1691458	1_1698761
728794	1	1691458	1698779	15	0.000218531	7321	1_1691458	1_1698779
728795	1	1691458	1698787	13	0.00108225	7329	1_1691458	1_1698787
728796	1	1691458	1698836	14	0.16875	7378	1_1691458	1_1698836
736165	1	1691489	1691614	13	0.676407	125	1_1691489	1_1691614
736166	1	1691489	1691635	13	0.676407	146	1_1691489	1_1691635
736167	1	1691489	1691665	13	0.236742	176	1_1691489	1_1691665
736168	1	1691489	1691994	12	0.0135593	505	1_1691489	1_1691994
736169	1	1691489	1693644	12	0.06	2155	1_1691489	1_1693644
736170	1	1691489	1693876	13	0.0330579	2387	1_1691489	1_1693876
736171	1	1691489	1693928	13	0.0330579	2439	1_1691489	1_1693928
736172	1	1691489	1693955	13	0.0742424	2466	1_1691489	1_1693955
736176	1	1691489	1697095	10	0.0696023	5606	1_1691489	1_1697095
736177	1	1691489	1698665	13	0.295455	7176	1_1691489	1_1698665
736178	1	1691489	1698704	13	0.00108225	7215	1_1691489	1_1698704
736179	1	1691489	1698761	13	0.0497543	7272	1_1691489	1_1698761
736180	1	1691489	1698779	13	0.00284091	7290	1_1691489	1_1698779
736181	1	1691489	1698787	12	0	7298	1_1691489	1_1698787
736182	1	1691489	1698836	12	0.141176	7347	1_1691489	1_1698836
743551	1	1691614	1691635	16	1	21	1_1691614	1_1691635
743552	1	1691614	1691665	16	0	51	1_1691614	1_1691665
743553	1	1691614	1691994	14	0.176042	380	1_1691614	1_1691994
743554	1	1691614	1693644	14	0.0222222	2030	1_1691614	1_1693644
743555	1	1691614	1693876	16	0.230769	2262	1_1691614	1_1693876
743556	1	1691614	1693928	15	0.175824	2314	1_1691614	1_1693928
743557	1	1691614	1693955	15	0.0178571	2341	1_1691614	1_1693955
743558	1	1691614	1694324	16	0.0666667	2710	1_1691614	1_1694324
743559	1	1691614	1694336	16	0.0666667	2722	1_1691614	1_1694336
743561	1	1691614	1697095	12	0.277714	5481	1_1691614	1_1697095
743562	1	1691614	1698665	15	0.0267857	7051	1_1691614	1_1698665
743563	1	1691614	1698704	16	0.015873	7090	1_1691614	1_1698704
743564	1	1691614	1698761	15	0.0820313	7147	1_1691614	1_1698761
743565	1	1691614	1698779	15	0.00162338	7165	1_1691614	1_1698779
743566	1	1691614	1698787	13	0.0482143	7173	1_1691614	1_1698787
743567	1	1691614	1698836	14	0.00104167	7222	1_1691614	1_1698836
750936	1	1691635	1691665	16	0	30	1_1691635	1_1691665
750937	1	1691635	1691994	14	0.176042	359	1_1691635	1_1691994
750938	1	1691635	1693644	14	0.0222222	2009	1_1691635	1_1693644
750939	1	1691635	1693876	16	0.230769	2241	1_1691635	1_1693876
750940	1	1691635	1693928	15	0.175824	2293	1_1691635	1_1693928
750941	1	1691635	1693955	15	0.0178571	2320	1_1691635	1_1693955
750942	1	1691635	1694324	16	0.0666667	2689	1_1691635	1_1694324
750943	1	1691635	1694336	16	0.0666667	2701	1_1691635	1_1694336
750945	1	1691635	1697095	12	0.277714	5460	1_1691635	1_1697095
750946	1	1691635	1698665	15	0.0267857	7030	1_1691635	1_1698665
750947	1	1691635	1698704	16	0.015873	7069	1_1691635	1_1698704
750948	1	1691635	1698761	15	0.0820313	7126	1_1691635	1_1698761
750949	1	1691635	1698779	15	0.00162338	7144	1_1691635	1_1698779
750950	1	1691635	1698787	13	0.0482143	7152	1_1691635	1_1698787
750951	1	1691635	1698836	14	0.00104167	7201	1_1691635	1_1698836
758320	1	1691665	1691994	14	0.02	329	1_1691665	1_1691994
758321	1	1691665	1693644	14	0.02	1979	1_1691665	1_1693644
758322	1	1691665	1693876	16	0.0769231	2211	1_1691665	1_1693876
758323	1	1691665	1693928	15	0.0559441	2263	1_1691665	1_1693928
758324	1	1691665	1693955	15	0.00568182	2290	1_1691665	1_1693955
758325	1	1691665	1694324	16	0.0222222	2659	1_1691665	1_1694324
758326	1	1691665	1694336	16	0.0222222	2671	1_1691665	1_1694336
758328	1	1691665	1697095	12	0.04	5430	1_1691665	1_1697095
758329	1	1691665	1698665	15	0.545455	7000	1_1691665	1_1698665
758330	1	1691665	1698704	16	0.259259	7039	1_1691665	1_1698704
758331	1	1691665	1698761	15	0.00213068	7096	1_1691665	1_1698761
758332	1	1691665	1698779	15	0.132231	7114	1_1691665	1_1698779
758333	1	1691665	1698787	13	0.380952	7122	1_1691665	1_1698787
758334	1	1691665	1698836	14	0.36125	7171	1_1691665	1_1698836
765703	1	1691994	1693644	12	0.470588	1650	1_1691994	1_1693644
765704	1	1691994	1693876	14	0.0136364	1882	1_1691994	1_1693876
765705	1	1691994	1693928	14	0.00833333	1934	1_1691994	1_1693928
765706	1	1691994	1693955	14	0.151515	1961	1_1691994	1_1693955
765707	1	1691994	1694324	14	0.00384615	2330	1_1691994	1_1694324
765708	1	1691994	1694336	14	0.00384615	2342	1_1691994	1_1694336
765710	1	1691994	1697095	11	0.3125	5101	1_1691994	1_1697095
765711	1	1691994	1698665	14	0.0676	6671	1_1691994	1_1698665
765712	1	1691994	1698704	14	0.05	6710	1_1691994	1_1698704
765713	1	1691994	1698761	13	0.420745	6767	1_1691994	1_1698761
765714	1	1691994	1698779	14	0.02	6785	1_1691994	1_1698779
765715	1	1691994	1698787	13	0.046332	6793	1_1691994	1_1698787
765716	1	1691994	1698836	14	0.16	6842	1_1691994	1_1698836
773085	1	1693644	1693876	14	0.0148148	232	1_1693644	1_1693876
773086	1	1693644	1693928	13	0.0315657	284	1_1693644	1_1693928
773087	1	1693644	1693955	13	0.675	311	1_1693644	1_1693955
773091	1	1693644	1697095	10	0.57483	3451	1_1693644	1_1697095
773092	1	1693644	1698665	13	0.00383142	5021	1_1693644	1_1698665
773093	1	1693644	1698704	14	0.0666667	5060	1_1693644	1_1698704
773094	1	1693644	1698761	14	0.401111	5117	1_1693644	1_1698761
773095	1	1693644	1698779	13	0.0771605	5135	1_1693644	1_1698779
773096	1	1693644	1698787	12	0.125	5143	1_1693644	1_1698787
773097	1	1693644	1698836	12	0	5192	1_1693644	1_1698836
780466	1	1693876	1693928	15	0.615385	52	1_1693876	1_1693928
780467	1	1693876	1693955	15	0.0277778	79	1_1693876	1_1693955
780468	1	1693876	1694324	16	0.288889	448	1_1693876	1_1694324
780469	1	1693876	1694336	16	0.288889	460	1_1693876	1_1694336
780471	1	1693876	1697095	12	0.024	3219	1_1693876	1_1697095
780472	1	1693876	1698665	15	0.166667	4789	1_1693876	1_1698665
780473	1	1693876	1698704	16	0.296703	4828	1_1693876	1_1698704
780474	1	1693876	1698761	15	0.0144231	4885	1_1693876	1_1698761
780475	1	1693876	1698779	15	0.00568182	4903	1_1693876	1_1698779
780476	1	1693876	1698787	13	0.212121	4911	1_1693876	1_1698787
780477	1	1693876	1698836	14	0.437879	4960	1_1693876	1_1698836
787846	1	1693928	1693955	15	0.0865385	27	1_1693928	1_1693955
787847	1	1693928	1694324	15	0.010989	396	1_1693928	1_1694324
787848	1	1693928	1694336	15	0.010989	408	1_1693928	1_1694336
787850	1	1693928	1697095	11	0.032	3167	1_1693928	1_1697095
787851	1	1693928	1698665	15	0.0576923	4737	1_1693928	1_1698665
787852	1	1693928	1698704	15	0.175824	4776	1_1693928	1_1698704
787853	1	1693928	1698761	14	0.0168539	4833	1_1693928	1_1698761
787854	1	1693928	1698779	15	0.0428322	4851	1_1693928	1_1698779
787855	1	1693928	1698787	13	0.212121	4859	1_1693928	1_1698787
787856	1	1693928	1698836	14	0.16875	4908	1_1693928	1_1698836
795225	1	1693955	1694324	15	0.0178571	369	1_1693955	1_1694324
795226	1	1693955	1694336	15	0.0178571	381	1_1693955	1_1694336
795228	1	1693955	1697095	11	0.401111	3140	1_1693955	1_1697095
795229	1	1693955	1698665	15	0	4710	1_1693955	1_1698665
795230	1	1693955	1698704	15	0.0401786	4749	1_1693955	1_1698704
795231	1	1693955	1698761	14	0.180116	4806	1_1693955	1_1698761
795232	1	1693955	1698779	15	0.00568182	4824	1_1693955	1_1698779
795233	1	1693955	1698787	13	0.0507937	4832	1_1693955	1_1698787
795234	1	1693955	1698836	14	0.0136364	4881	1_1693955	1_1698836
802603	1	1694324	1694336	16	1	12	1_1694324	1_1694336
802605	1	1694324	1697095	12	0.0109091	2771	1_1694324	1_1697095
802606	1	1694324	1698665	15	0.107143	4341	1_1694324	1_1698665
802607	1	1694324	1698704	16	0.0857143	4380	1_1694324	1_1698704
802609	1	1694324	1698779	15	0.025974	4455	1_1694324	1_1698779
802611	1	1694324	1698836	14	0.246154	4512	1_1694324	1_1698836
809981	1	1694336	1697095	12	0.0109091	2759	1_1694336	1_1697095
809982	1	1694336	1698665	15	0.107143	4329	1_1694336	1_1698665
809983	1	1694336	1698704	16	0.0857143	4368	1_1694336	1_1698704
809985	1	1694336	1698779	15	0.025974	4443	1_1694336	1_1698779
809987	1	1694336	1698836	14	0.246154	4500	1_1694336	1_1698836
824731	1	1697095	1698665	11	0.00214286	1570	1_1697095	1_1698665
824732	1	1697095	1698704	12	0.00342857	1609	1_1697095	1_1698704
824733	1	1697095	1698761	11	0.530882	1666	1_1697095	1_1698761
824734	1	1697095	1698779	11	0.217778	1684	1_1697095	1_1698779
824735	1	1697095	1698787	10	0.0340909	1692	1_1697095	1_1698787
824736	1	1697095	1698836	11	0.032	1741	1_1697095	1_1698836
832105	1	1698665	1698704	15	0.241071	39	1_1698665	1_1698704
832106	1	1698665	1698761	14	0.0108764	96	1_1698665	1_1698761
832107	1	1698665	1698779	15	0	114	1_1698665	1_1698779
832108	1	1698665	1698787	13	0.154762	122	1_1698665	1_1698787
832109	1	1698665	1698836	14	0.3364	171	1_1698665	1_1698836
832110	1	1698665	1707104	15	0.0416667	8439	1_1698665	1_1707104
839478	1	1698704	1698761	15	0.444444	57	1_1698704	1_1698761
839479	1	1698704	1698779	15	0.415584	75	1_1698704	1_1698779
839480	1	1698704	1698787	13	1	83	1_1698704	1_1698787
839481	1	1698704	1698836	14	0.2	132	1_1698704	1_1698836
839482	1	1698704	1707104	16	0.049247	8400	1_1698704	1_1707104
846850	1	1698761	1698779	14	0.189888	18	1_1698761	1_1698779
846851	1	1698761	1698787	13	0.464607	26	1_1698761	1_1698787
846852	1	1698761	1698836	13	0.0871139	75	1_1698761	1_1698836
846853	1	1698761	1707104	15	0.0324519	8343	1_1698761	1_1707104
854221	1	1698779	1698787	13	0.518519	8	1_1698779	1_1698787
854222	1	1698779	1698836	14	0.02	57	1_1698779	1_1698836
854223	1	1698779	1707104	15	0.00568182	8325	1_1698779	1_1707104
861591	1	1698787	1698836	13	0.137755	49	1_1698787	1_1698836
861592	1	1698787	1707104	13	0.00108225	8317	1_1698787	1_1707104
868960	1	1698836	1707104	14	0.151515	8268	1_1698836	1_1707104
891061	1	2313546	2313735	15	0.0178571	189	1_2313546	1_2313735
891063	1	2313546	2313925	15	0.047619	379	1_2313546	1_2313925
891064	1	2313546	2313961	15	0.025974	415	1_2313546	1_2313961
891065	1	2313546	2314334	15	0.788961	788	1_2313546	1_2314334
891066	1	2313546	2314415	15	0.0357143	869	1_2313546	1_2314415
891068	1	2313546	2314732	14	0.489879	1186	1_2313546	1_2314732
891069	1	2313546	2314787	15	0.025974	1241	1_2313546	1_2314787
891070	1	2313546	2314801	14	0.489879	1255	1_2313546	1_2314801
898427	1	2313735	2313925	16	0.0017094	190	1_2313735	1_2313925
898428	1	2313735	2313961	16	0.0769231	226	1_2313735	1_2313961
898429	1	2313735	2314334	16	0.0292524	599	1_2313735	1_2314334
898430	1	2313735	2314415	16	0.0004662	680	1_2313735	1_2314415
898432	1	2313735	2314732	15	0.241071	997	1_2313735	1_2314732
898433	1	2313735	2314787	16	0.0769231	1052	1_2313735	1_2314787
898434	1	2313735	2314801	15	0.241071	1066	1_2313735	1_2314801
898435	1	2313735	2315007	14	0.109091	1272	1_2313735	1_2315007
913153	1	2313925	2313961	16	0.0222222	36	1_2313925	1_2313961
913154	1	2313925	2314334	16	0.0760563	409	1_2313925	1_2314334
913155	1	2313925	2314415	16	0.757576	490	1_2313925	1_2314415
913157	1	2313925	2314732	15	0.0535714	807	1_2313925	1_2314732
913158	1	2313925	2314787	16	0.0222222	862	1_2313925	1_2314787
913159	1	2313925	2314801	15	0.0972222	876	1_2313925	1_2314801
913160	1	2313925	2315007	14	0.00833333	1082	1_2313925	1_2315007
920515	1	2313961	2314334	16	0.0422535	373	1_2313961	1_2314334
920516	1	2313961	2314415	16	0.00606061	454	1_2313961	1_2314415
920518	1	2313961	2314732	15	0.00297619	771	1_2313961	1_2314732
920519	1	2313961	2314787	16	0	826	1_2313961	1_2314787
920520	1	2313961	2314801	15	0.0219156	840	1_2313961	1_2314801
920521	1	2313961	2315007	14	0.0025	1046	1_2313961	1_2315007
927876	1	2314334	2314415	16	0.0576184	81	1_2314334	1_2314415
927878	1	2314334	2314732	15	0.318182	398	1_2314334	1_2314732
927879	1	2314334	2314787	16	0.0422535	453	1_2314334	1_2314787
927880	1	2314334	2314801	15	0.318182	467	1_2314334	1_2314801
927881	1	2314334	2315007	14	0.0307692	673	1_2314334	1_2315007
935237	1	2314415	2314732	15	0.0219156	317	1_2314415	1_2314732
935238	1	2314415	2314787	16	0.0545455	372	1_2314415	1_2314787
935239	1	2314415	2314801	15	0.0535714	386	1_2314415	1_2314801
935240	1	2314415	2315007	14	0.0355556	592	1_2314415	1_2315007
949953	1	2314732	2314787	15	0.155844	55	1_2314732	1_2314787
949954	1	2314732	2314801	14	1	69	1_2314732	1_2314801
949955	1	2314732	2315007	13	0.197531	275	1_2314732	1_2315007
957310	1	2314787	2314801	15	0.155844	14	1_2314787	1_2314801
957311	1	2314787	2315007	14	1	220	1_2314787	1_2315007
964666	1	2314801	2315007	13	0.197531	206	1_2314801	1_2315007
979375	1	2359433	2359445	11	0.45	12	1_2359433	1_2359445
994080	1	3185310	3185531	14	0	221	1_3185310	1_3185531
994081	1	3185310	3185724	15	0.0223214	414	1_3185310	1_3185724
994082	1	3185310	3185996	12	0.0545455	686	1_3185310	1_3185996
994083	1	3185310	3186009	13	0.0151515	699	1_3185310	1_3186009
994084	1	3185310	3186564	14	0.000793021	1254	1_3185310	1_3186564
994085	1	3185310	3186577	14	0.192308	1267	1_3185310	1_3186577
994086	1	3185310	3186876	13	0.025	1566	1_3185310	1_3186876
1001431	1	3185531	3185724	14	0.4375	193	1_3185531	1_3185724
1001432	1	3185531	3185996	12	0.490909	465	1_3185531	1_3185996
1001433	1	3185531	3186009	13	0.159801	478	1_3185531	1_3186009
1001434	1	3185531	3186564	14	0.601375	1033	1_3185531	1_3186564
1001435	1	3185531	3186577	14	0	1046	1_3185531	1_3186577
1001436	1	3185531	3186876	13	0	1345	1_3185531	1_3186876
1008781	1	3185724	3185996	12	0.075	272	1_3185724	1_3185996
1008782	1	3185724	3186009	13	0.0102273	285	1_3185724	1_3186009
1008783	1	3185724	3186564	15	0.270833	840	1_3185724	1_3186564
1008784	1	3185724	3186577	14	0.0520833	853	1_3185724	1_3186577
1008785	1	3185724	3186876	13	0.0507937	1152	1_3185724	1_3186876
1016130	1	3185996	3186009	11	0.0571429	13	1_3185996	1_3186009
1016131	1	3185996	3186564	12	0.254237	568	1_3185996	1_3186564
1016132	1	3185996	3186577	12	0	581	1_3185996	1_3186577
1016133	1	3185996	3186876	11	0.153846	880	1_3185996	1_3186876
1023478	1	3186009	3186564	13	0.0984848	555	1_3186009	1_3186564
1023479	1	3186009	3186577	13	0.0808081	568	1_3186009	1_3186577
1023480	1	3186009	3186876	12	0.0666667	867	1_3186009	1_3186876
1030825	1	3186564	3186577	14	0.0257732	13	1_3186564	1_3186577
1030826	1	3186564	3186876	13	0.195926	312	1_3186564	1_3186876
1038171	1	3186577	3186876	13	0.0177778	299	1_3186577	1_3186876
1060203	1	3648804	3648818	16	0.2	14	1_3648804	1_3648818
1074886	1	3662703	3662727	16	0.179487	24	1_3662703	1_3662727
1074887	1	3662703	3664508	16	0.0714286	1805	1_3662703	1_3664508
1074888	1	3662703	3664520	16	0.0714286	1817	1_3662703	1_3664520
1074889	1	3662703	3664921	16	0.032967	2218	1_3662703	1_3664921
1074890	1	3662703	3668477	16	0.0204082	5774	1_3662703	1_3668477
1074891	1	3662703	3670495	16	0.00952381	7792	1_3662703	1_3670495
1074892	1	3662703	3670585	16	0.0414747	7882	1_3662703	1_3670585
1074893	1	3662703	3672124	16	0.0285714	9421	1_3662703	1_3672124
1074894	1	3662703	3672172	16	0.0124827	9469	1_3662703	1_3672172
1074895	1	3662703	3672187	16	0.0124827	9484	1_3662703	1_3672187
1082226	1	3662727	3664508	16	0.461538	1781	1_3662727	1_3664508
1082227	1	3662727	3664520	16	0.461538	1793	1_3662727	1_3664520
1082228	1	3662727	3664921	16	0.00591716	2194	1_3662727	1_3664921
1082229	1	3662727	3668477	16	0.296703	5750	1_3662727	1_3668477
1082230	1	3662727	3670495	16	0.0320988	7768	1_3662727	1_3670495
1082231	1	3662727	3670585	16	0.0405294	7858	1_3662727	1_3670585
1082232	1	3662727	3672124	16	0.128205	9397	1_3662727	1_3672124
1082233	1	3662727	3672172	16	0.460294	9445	1_3662727	1_3672172
1082234	1	3662727	3672187	16	0.460294	9460	1_3662727	1_3672187
1089565	1	3664508	3664520	16	1	12	1_3664508	1_3664520
1089566	1	3664508	3664921	16	0.115385	413	1_3664508	1_3664921
1089567	1	3664508	3668477	16	0.642857	3969	1_3664508	1_3668477
1089568	1	3664508	3670495	16	0.181481	5987	1_3664508	1_3670495
1089569	1	3664508	3670585	16	0.145161	6077	1_3664508	1_3670585
1089570	1	3664508	3672124	16	0.1	7616	1_3664508	1_3672124
1089571	1	3664508	3672172	16	0.121359	7664	1_3664508	1_3672172
1089572	1	3664508	3672187	16	0.121359	7679	1_3664508	1_3672187
1089573	1	3664508	3673309	16	0.281609	8801	1_3664508	1_3673309
1089574	1	3664508	3673366	16	0.0714286	8858	1_3664508	1_3673366
1096903	1	3664520	3664921	16	0.115385	401	1_3664520	1_3664921
1096904	1	3664520	3668477	16	0.642857	3957	1_3664520	1_3668477
1096905	1	3664520	3670495	16	0.181481	5975	1_3664520	1_3670495
1096906	1	3664520	3670585	16	0.145161	6065	1_3664520	1_3670585
1096907	1	3664520	3672124	16	0.1	7604	1_3664520	1_3672124
1096908	1	3664520	3672172	16	0.121359	7652	1_3664520	1_3672172
1096909	1	3664520	3672187	16	0.121359	7667	1_3664520	1_3672187
1096910	1	3664520	3673309	16	0.281609	8789	1_3664520	1_3673309
1096911	1	3664520	3673366	16	0.0714286	8846	1_3664520	1_3673366
1104240	1	3664921	3668477	16	0.032967	3556	1_3664921	1_3668477
1104241	1	3664921	3670495	16	0.00930674	5574	1_3664921	1_3670495
1104242	1	3664921	3670585	16	0.0669975	5664	1_3664921	1_3670585
1104243	1	3664921	3672124	16	0.0461538	7203	1_3664921	1_3672124
1104244	1	3664921	3672172	16	0.0201643	7251	1_3664921	1_3672172
1104245	1	3664921	3672187	16	0.0201643	7266	1_3664921	1_3672187
1104246	1	3664921	3673309	16	0.000294724	8388	1_3664921	1_3673309
1104247	1	3664921	3673366	16	0.032967	8445	1_3664921	1_3673366
1111576	1	3668477	3670495	16	0.178836	2018	1_3668477	1_3670495
1111577	1	3668477	3670585	16	0.0414747	2108	1_3668477	1_3670585
1111578	1	3668477	3672124	16	0.0285714	3647	1_3668477	1_3672124
1111579	1	3668477	3672172	16	0.234397	3695	1_3668477	1_3672172
1111580	1	3668477	3672187	16	0.234397	3710	1_3668477	1_3672187
1111581	1	3668477	3673309	16	0.198686	4832	1_3668477	1_3673309
1111582	1	3668477	3673366	16	0.0204082	4889	1_3668477	1_3673366
1111583	1	3668477	3676004	16	0.0285714	7527	1_3668477	1_3676004
1111584	1	3668477	3676036	16	0.142857	7559	1_3668477	1_3676036
1111585	1	3668477	3676507	16	0.0410509	8030	1_3668477	1_3676507
1111586	1	3668477	3676525	16	0.032967	8048	1_3668477	1_3676525
1111587	1	3668477	3676531	16	0.234397	8054	1_3668477	1_3676531
1111588	1	3668477	3678087	16	0.15528	9610	1_3668477	1_3678087
1111589	1	3668477	3678262	16	0.225806	9785	1_3668477	1_3678262
1111590	1	3668477	3678275	16	0.619048	9798	1_3668477	1_3678275
1111591	1	3668477	3678414	12	0.142857	9937	1_3668477	1_3678414
1118911	1	3670495	3670585	16	0.573716	90	1_3670495	1_3670585
1118912	1	3670495	3672124	16	0.534815	1629	1_3670495	1_3672124
1118913	1	3670495	3672172	16	0.120892	1677	1_3670495	1_3672172
1118914	1	3670495	3672187	16	0.120892	1692	1_3670495	1_3672187
1118915	1	3670495	3673309	16	0.0927203	2814	1_3670495	1_3673309
1118916	1	3670495	3673366	16	0.128042	2871	1_3670495	1_3673366
1118917	1	3670495	3676004	16	0.534815	5509	1_3670495	1_3676004
1118918	1	3670495	3676036	16	0.0666667	5541	1_3670495	1_3676036
1118919	1	3670495	3676507	16	0.531375	6012	1_3670495	1_3676507
1118920	1	3670495	3676525	16	0.118708	6030	1_3670495	1_3676525
1118921	1	3670495	3676531	16	0.0449479	6036	1_3670495	1_3676531
1118922	1	3670495	3678087	16	0.201288	7592	1_3670495	1_3678087
1118923	1	3670495	3678262	16	0.0403823	7767	1_3670495	1_3678262
1118924	1	3670495	3678275	16	0.100475	7780	1_3670495	1_3678275
1118925	1	3670495	3678414	12	0.124269	7919	1_3670495	1_3678414
1118927	1	3670495	3678482	13	0.336128	7987	1_3670495	1_3678482
1118928	1	3670495	3678812	16	0.0617284	8317	1_3670495	1_3678812
1118929	1	3670495	3678926	14	0.273224	8431	1_3670495	1_3678926
1118930	1	3670495	3678927	16	0.178836	8432	1_3670495	1_3678927
1118931	1	3670495	3678953	16	0.238095	8458	1_3670495	1_3678953
1118932	1	3670495	3678957	16	0.144172	8462	1_3670495	1_3678957
1118933	1	3670495	3678987	16	0.0617284	8492	1_3670495	1_3678987
1118934	1	3670495	3679003	16	0.00444444	8508	1_3670495	1_3679003
1118935	1	3670495	3680214	16	0.0234642	9719	1_3670495	1_3680214
1118936	1	3670495	3680251	16	0.00444444	9756	1_3670495	1_3680251
1126245	1	3670585	3672124	16	0.780645	1539	1_3670585	1_3672124
1126246	1	3670585	3672172	16	0.165675	1587	1_3670585	1_3672172
1126247	1	3670585	3672187	16	0.165675	1602	1_3670585	1_3672187
1126248	1	3670585	3673309	16	0.356322	2724	1_3670585	1_3673309
1126249	1	3670585	3673366	16	0.373272	2781	1_3670585	1_3673366
1126250	1	3670585	3676004	16	0.780645	5419	1_3670585	1_3676004
1126251	1	3670585	3676036	16	0.129032	5451	1_3670585	1_3676036
1126252	1	3670585	3676507	16	0.623285	5922	1_3670585	1_3676507
1126253	1	3670585	3676525	16	0.186104	5940	1_3670585	1_3676525
1126254	1	3670585	3676531	16	0.0153461	5946	1_3670585	1_3676531
1126255	1	3670585	3678087	16	0.169705	7502	1_3670585	1_3678087
1126256	1	3670585	3678262	16	0.0260146	7677	1_3670585	1_3678262
1126257	1	3670585	3678275	16	0.0669975	7690	1_3670585	1_3678275
1126258	1	3670585	3678414	12	0.215146	7829	1_3670585	1_3678414
1126260	1	3670585	3678482	13	0.30872	7897	1_3670585	1_3678482
1126261	1	3670585	3678812	16	0.0967742	8227	1_3670585	1_3678812
1126262	1	3670585	3678926	14	0.330601	8341	1_3670585	1_3678926
1126263	1	3670585	3678927	16	0.0414747	8342	1_3670585	1_3678927
1126264	1	3670585	3678953	16	0.115207	8368	1_3670585	1_3678953
1126265	1	3670585	3678957	16	0.00848896	8372	1_3670585	1_3678957
1126266	1	3670585	3678987	16	0.0967742	8402	1_3670585	1_3678987
1126267	1	3670585	3679003	16	0.0193548	8418	1_3670585	1_3679003
1126268	1	3670585	3680214	16	0.0558238	9629	1_3670585	1_3680214
1126269	1	3670585	3680251	16	0.0193548	9666	1_3670585	1_3680251
1133578	1	3672124	3672172	16	0.328155	48	1_3672124	1_3672172
1133579	1	3672124	3672187	16	0.328155	63	1_3672124	1_3672187
1133580	1	3672124	3673309	16	0.388506	1185	1_3672124	1_3673309
1133581	1	3672124	3673366	16	0.0285714	1242	1_3672124	1_3673366
1133582	1	3672124	3676004	16	1	3880	1_3672124	1_3676004
1133583	1	3672124	3676036	16	0.05	3912	1_3672124	1_3676036
1133584	1	3672124	3676507	16	0.829885	4383	1_3672124	1_3676507
1133585	1	3672124	3676525	16	0.00512821	4401	1_3672124	1_3676525
1133586	1	3672124	3676531	16	0.157282	4407	1_3672124	1_3676531
1133587	1	3672124	3678087	16	0.217391	5963	1_3672124	1_3678087
1133588	1	3672124	3678262	16	0.0580645	6138	1_3672124	1_3678262
1133589	1	3672124	3678275	16	0.0461538	6151	1_3672124	1_3678275
1133590	1	3672124	3678414	12	0.204082	6290	1_3672124	1_3678414
1133592	1	3672124	3678482	13	0.409091	6358	1_3672124	1_3678482
1133593	1	3672124	3678812	16	0.0666667	6688	1_3672124	1_3678812
1133594	1	3672124	3678926	14	0.292663	6802	1_3672124	1_3678926
1133595	1	3672124	3678927	16	0.0285714	6803	1_3672124	1_3678927
1133596	1	3672124	3678953	16	0.257143	6829	1_3672124	1_3678953
1133597	1	3672124	3678957	16	0.103158	6833	1_3672124	1_3678957
1133598	1	3672124	3678987	16	0.0666667	6863	1_3672124	1_3678987
1133599	1	3672124	3679003	16	0.0133333	6879	1_3672124	1_3679003
1133600	1	3672124	3680214	16	0.14491	8090	1_3672124	1_3680214
1133601	1	3672124	3680251	16	0.0133333	8127	1_3672124	1_3680251
1133603	1	3672124	3680800	15	0.108108	8676	1_3672124	1_3680800
1133604	1	3672124	3680809	15	0.0540541	8685	1_3672124	1_3680809
1133605	1	3672124	3680812	15	0.586039	8688	1_3672124	1_3680812
1133606	1	3672124	3680841	16	0.44	8717	1_3672124	1_3680841
1133607	1	3672124	3680862	16	0.44	8738	1_3672124	1_3680862
1133608	1	3672124	3680876	16	0.0285714	8752	1_3672124	1_3680876
1133609	1	3672124	3680878	16	0.473684	8754	1_3672124	1_3680878
1133610	1	3672124	3680879	16	0.328155	8755	1_3672124	1_3680879
1133611	1	3672124	3680981	16	0.155556	8857	1_3672124	1_3680981
1133612	1	3672124	3681001	16	0.223841	8877	1_3672124	1_3681001
1133613	1	3672124	3681030	16	0.155556	8906	1_3672124	1_3681030
1133615	1	3672124	3681079	16	0.704348	8955	1_3672124	1_3681079
1133616	1	3672124	3681082	16	0.16129	8958	1_3672124	1_3681082
1133617	1	3672124	3681288	16	0.0206897	9164	1_3672124	1_3681288
1133618	1	3672124	3681309	16	0.04	9185	1_3672124	1_3681309
1133619	1	3672124	3681316	16	0.0285714	9192	1_3672124	1_3681316
1133622	1	3672124	3681396	16	0.0666667	9272	1_3672124	1_3681396
1133623	1	3672124	3681400	16	0.0133333	9276	1_3672124	1_3681400
1133624	1	3672124	3681422	16	0.12	9298	1_3672124	1_3681422
1133625	1	3672124	3681443	16	0.0666667	9319	1_3672124	1_3681443
1133626	1	3672124	3681508	16	0.179259	9384	1_3672124	1_3681508
1133627	1	3672124	3681509	16	0.103158	9385	1_3672124	1_3681509
1133628	1	3672124	3681550	16	0.0285714	9426	1_3672124	1_3681550
1133629	1	3672124	3681568	16	0.179259	9444	1_3672124	1_3681568
1133630	1	3672124	3681635	15	0.108108	9511	1_3672124	1_3681635
1133631	1	3672124	3681737	16	0.0206897	9613	1_3672124	1_3681737
1133632	1	3672124	3681775	16	0.0909091	9651	1_3672124	1_3681775
1133633	1	3672124	3681779	16	0.223841	9655	1_3672124	1_3681779
1133635	1	3672124	3682011	16	0.0666667	9887	1_3672124	1_3682011
1140910	1	3672172	3672187	16	1	15	1_3672172	1_3672187
1140911	1	3672172	3673309	16	0.000111595	1137	1_3672172	1_3673309
1140912	1	3672172	3673366	16	0.0124827	1194	1_3672172	1_3673366
1140913	1	3672172	3676004	16	0.328155	3832	1_3672172	1_3676004
1140914	1	3672172	3676036	16	0.00970874	3864	1_3672172	1_3676036
1140915	1	3672172	3676507	16	0.267939	4335	1_3672172	1_3676507
1140916	1	3672172	3676525	16	0.0201643	4353	1_3672172	1_3676525
1140917	1	3672172	3676531	16	0.475163	4359	1_3672172	1_3676531
1140918	1	3672172	3678087	16	0.405656	5915	1_3672172	1_3678087
1140919	1	3672172	3678262	16	0.138115	6090	1_3672172	1_3678262
1140920	1	3672172	3678275	16	0.13169	6103	1_3672172	1_3678275
1140921	1	3672172	3678414	12	0.522449	6242	1_3672172	1_3678414
1140923	1	3672172	3678482	13	0.121622	6310	1_3672172	1_3678482
1140924	1	3672172	3678812	16	0.0809061	6640	1_3672172	1_3678812
1140925	1	3672172	3678926	14	0.0970169	6754	1_3672172	1_3678926
1140926	1	3672172	3678927	16	0.234397	6755	1_3672172	1_3678927
1140927	1	3672172	3678953	16	0.234397	6781	1_3672172	1_3678953
1140928	1	3672172	3678957	16	0.486561	6785	1_3672172	1_3678957
1140929	1	3672172	3678987	16	0.0809061	6815	1_3672172	1_3678987
1140930	1	3672172	3679003	16	0.00582524	6831	1_3672172	1_3679003
1140931	1	3672172	3680214	16	0.460496	8042	1_3672172	1_3680214
1140932	1	3672172	3680251	16	0.00582524	8079	1_3672172	1_3680251
1140934	1	3672172	3680800	15	0.046875	8628	1_3672172	1_3680800
1140935	1	3672172	3680809	15	0.127604	8637	1_3672172	1_3680809
1140936	1	3672172	3680812	15	0.549419	8640	1_3672172	1_3680812
1140937	1	3672172	3680841	16	0.192233	8669	1_3672172	1_3680841
1140938	1	3672172	3680862	16	0.192233	8690	1_3672172	1_3680862
1140939	1	3672172	3680876	16	0.0124827	8704	1_3672172	1_3680876
1140940	1	3672172	3680878	16	0.486561	8706	1_3672172	1_3680878
1140941	1	3672172	3680879	16	0.143369	8707	1_3672172	1_3680879
1140942	1	3672172	3680981	16	0.432886	8809	1_3672172	1_3680981
1140943	1	3672172	3681001	16	0.580274	8829	1_3672172	1_3681001
1140944	1	3672172	3681030	16	0.432886	8858	1_3672172	1_3681030
1140946	1	3672172	3681079	16	0.223301	8907	1_3672172	1_3681079
1140947	1	3672172	3681082	16	0.579079	8910	1_3672172	1_3681082
1140948	1	3672172	3681288	16	0.121527	9116	1_3672172	1_3681288
1140949	1	3672172	3681309	16	0.157282	9137	1_3672172	1_3681309
1140950	1	3672172	3681316	16	0.234397	9144	1_3672172	1_3681316
1140953	1	3672172	3681396	16	0.0809061	9224	1_3672172	1_3681396
1140954	1	3672172	3681400	16	0.145631	9228	1_3672172	1_3681400
1140955	1	3672172	3681422	16	0.404531	9250	1_3672172	1_3681422
1140956	1	3672172	3681443	16	0.0291262	9271	1_3672172	1_3681443
1140957	1	3672172	3681508	16	0.569651	9336	1_3672172	1_3681508
1140958	1	3672172	3681509	16	0.287072	9337	1_3672172	1_3681509
1140959	1	3672172	3681550	16	0.0346741	9378	1_3672172	1_3681550
1140960	1	3672172	3681568	16	0.569651	9396	1_3672172	1_3681568
1140961	1	3672172	3681635	15	0.331081	9463	1_3672172	1_3681635
1140962	1	3672172	3681737	16	0.121527	9565	1_3672172	1_3681737
1140963	1	3672172	3681775	16	0.169638	9603	1_3672172	1_3681775
1140964	1	3672172	3681779	16	0.580274	9607	1_3672172	1_3681779
1140966	1	3672172	3682011	16	0.0809061	9839	1_3672172	1_3682011
1148241	1	3672187	3673309	16	0.000111595	1122	1_3672187	1_3673309
1148242	1	3672187	3673366	16	0.0124827	1179	1_3672187	1_3673366
1148243	1	3672187	3676004	16	0.328155	3817	1_3672187	1_3676004
1148244	1	3672187	3676036	16	0.00970874	3849	1_3672187	1_3676036
1148245	1	3672187	3676507	16	0.267939	4320	1_3672187	1_3676507
1148246	1	3672187	3676525	16	0.0201643	4338	1_3672187	1_3676525
1148247	1	3672187	3676531	16	0.475163	4344	1_3672187	1_3676531
1148248	1	3672187	3678087	16	0.405656	5900	1_3672187	1_3678087
1148249	1	3672187	3678262	16	0.138115	6075	1_3672187	1_3678262
1148250	1	3672187	3678275	16	0.13169	6088	1_3672187	1_3678275
1148251	1	3672187	3678414	12	0.522449	6227	1_3672187	1_3678414
1148253	1	3672187	3678482	13	0.121622	6295	1_3672187	1_3678482
1148254	1	3672187	3678812	16	0.0809061	6625	1_3672187	1_3678812
1148255	1	3672187	3678926	14	0.0970169	6739	1_3672187	1_3678926
1148256	1	3672187	3678927	16	0.234397	6740	1_3672187	1_3678927
1148257	1	3672187	3678953	16	0.234397	6766	1_3672187	1_3678953
1148258	1	3672187	3678957	16	0.486561	6770	1_3672187	1_3678957
1148259	1	3672187	3678987	16	0.0809061	6800	1_3672187	1_3678987
1148260	1	3672187	3679003	16	0.00582524	6816	1_3672187	1_3679003
1148261	1	3672187	3680214	16	0.460496	8027	1_3672187	1_3680214
1148262	1	3672187	3680251	16	0.00582524	8064	1_3672187	1_3680251
1148264	1	3672187	3680800	15	0.046875	8613	1_3672187	1_3680800
1148265	1	3672187	3680809	15	0.127604	8622	1_3672187	1_3680809
1148266	1	3672187	3680812	15	0.549419	8625	1_3672187	1_3680812
1148267	1	3672187	3680841	16	0.192233	8654	1_3672187	1_3680841
1148268	1	3672187	3680862	16	0.192233	8675	1_3672187	1_3680862
1148269	1	3672187	3680876	16	0.0124827	8689	1_3672187	1_3680876
1148270	1	3672187	3680878	16	0.486561	8691	1_3672187	1_3680878
1148271	1	3672187	3680879	16	0.143369	8692	1_3672187	1_3680879
1148272	1	3672187	3680981	16	0.432886	8794	1_3672187	1_3680981
1148273	1	3672187	3681001	16	0.580274	8814	1_3672187	1_3681001
1148274	1	3672187	3681030	16	0.432886	8843	1_3672187	1_3681030
1148276	1	3672187	3681079	16	0.223301	8892	1_3672187	1_3681079
1148277	1	3672187	3681082	16	0.579079	8895	1_3672187	1_3681082
1148278	1	3672187	3681288	16	0.121527	9101	1_3672187	1_3681288
1148279	1	3672187	3681309	16	0.157282	9122	1_3672187	1_3681309
1148280	1	3672187	3681316	16	0.234397	9129	1_3672187	1_3681316
1148283	1	3672187	3681396	16	0.0809061	9209	1_3672187	1_3681396
1148284	1	3672187	3681400	16	0.145631	9213	1_3672187	1_3681400
1148285	1	3672187	3681422	16	0.404531	9235	1_3672187	1_3681422
1148286	1	3672187	3681443	16	0.0291262	9256	1_3672187	1_3681443
1148287	1	3672187	3681508	16	0.569651	9321	1_3672187	1_3681508
1148288	1	3672187	3681509	16	0.287072	9322	1_3672187	1_3681509
1148289	1	3672187	3681550	16	0.0346741	9363	1_3672187	1_3681550
1148290	1	3672187	3681568	16	0.569651	9381	1_3672187	1_3681568
1148291	1	3672187	3681635	15	0.331081	9448	1_3672187	1_3681635
1148292	1	3672187	3681737	16	0.121527	9550	1_3672187	1_3681737
1148293	1	3672187	3681775	16	0.169638	9588	1_3672187	1_3681775
1148294	1	3672187	3681779	16	0.580274	9592	1_3672187	1_3681779
1148296	1	3672187	3682011	16	0.0809061	9824	1_3672187	1_3682011
1155571	1	3673309	3673366	16	0.0410509	57	1_3673309	1_3673366
1155572	1	3673309	3676004	16	0.388506	2695	1_3673309	1_3676004
1155573	1	3673309	3676036	16	0.0114943	2727	1_3673309	1_3676036
1155574	1	3673309	3676507	16	0.22209	3198	1_3673309	1_3676507
1155575	1	3673309	3676525	16	0.000294724	3216	1_3673309	1_3676525
1155576	1	3673309	3676531	16	0.000111595	3222	1_3673309	1_3676531
1155577	1	3673309	3678087	16	0.00049975	4778	1_3673309	1_3678087
1155578	1	3673309	3678262	16	0.00926956	4953	1_3673309	1_3678262
1155579	1	3673309	3678275	16	0.320955	4966	1_3673309	1_3678275
1155580	1	3673309	3678414	12	0.0585956	5105	1_3673309	1_3678414
1155582	1	3673309	3678482	13	0.126562	5173	1_3673309	1_3678482
1155583	1	3673309	3678812	16	0.463602	5503	1_3673309	1_3678812
1155584	1	3673309	3678926	14	0.188861	5617	1_3673309	1_3678926
1155585	1	3673309	3678927	16	0.198686	5618	1_3673309	1_3678927
1155586	1	3673309	3678953	16	0.0410509	5644	1_3673309	1_3678953
1155587	1	3673309	3678957	16	0.148215	5648	1_3673309	1_3678957
1155588	1	3673309	3678987	16	0.463602	5678	1_3673309	1_3678987
1155589	1	3673309	3679003	16	0.0927203	5694	1_3673309	1_3679003
1155590	1	3673309	3680214	16	0.0154863	6905	1_3673309	1_3680214
1155591	1	3673309	3680251	16	0.0927203	6942	1_3673309	1_3680251
1155593	1	3673309	3680800	15	0.432432	7491	1_3673309	1_3680800
1155594	1	3673309	3680809	15	0.408784	7500	1_3673309	1_3680809
1155595	1	3673309	3680812	15	0.133929	7503	1_3673309	1_3680812
1155596	1	3673309	3680841	16	0.130617	7532	1_3673309	1_3680841
1155597	1	3673309	3680862	16	0.130617	7553	1_3673309	1_3680862
1155598	1	3673309	3680876	16	0.0147783	7567	1_3673309	1_3680876
1155599	1	3673309	3680878	16	0.101754	7569	1_3673309	1_3680878
1155600	1	3673309	3680879	16	0.107242	7570	1_3673309	1_3680879
1155601	1	3673309	3680981	16	0.0658639	7672	1_3673309	1_3680981
1155602	1	3673309	3681001	16	0.00616579	7692	1_3673309	1_3681001
1155603	1	3673309	3681030	16	0.0658639	7721	1_3673309	1_3681030
1155605	1	3673309	3681079	16	0.264368	7770	1_3673309	1_3681079
1155606	1	3673309	3681082	16	0.0626622	7773	1_3673309	1_3681082
1155607	1	3673309	3681288	16	0.00647377	7979	1_3673309	1_3681288
1155608	1	3673309	3681309	16	0.0206897	8000	1_3673309	1_3681309
1155609	1	3673309	3681316	16	0.198686	8007	1_3673309	1_3681316
1155612	1	3673309	3681396	16	0.463602	8087	1_3673309	1_3681396
1155613	1	3673309	3681400	16	0.000766284	8091	1_3673309	1_3681400
1155614	1	3673309	3681422	16	0.172414	8113	1_3673309	1_3681422
1155615	1	3673309	3681443	16	0.0344828	8134	1_3673309	1_3681443
1155616	1	3673309	3681508	16	0.0818221	8199	1_3673309	1_3681508
1155617	1	3673309	3681509	16	0.148215	8200	1_3673309	1_3681509
1155618	1	3673309	3681550	16	0.0147783	8241	1_3673309	1_3681550
1155619	1	3673309	3681568	16	0.0818221	8259	1_3673309	1_3681568
1155620	1	3673309	3681635	15	0.15625	8326	1_3673309	1_3681635
1155621	1	3673309	3681737	16	0.00647377	8428	1_3673309	1_3681737
1155622	1	3673309	3681775	16	0.130617	8466	1_3673309	1_3681775
1155623	1	3673309	3681779	16	0.00616579	8470	1_3673309	1_3681779
1155625	1	3673309	3682011	16	0.463602	8702	1_3673309	1_3682011
1162900	1	3673366	3676004	16	0.0285714	2638	1_3673366	1_3676004
1162901	1	3673366	3676036	16	0.142857	2670	1_3673366	1_3676036
1162902	1	3673366	3676507	16	0.0147783	3141	1_3673366	1_3676507
1162903	1	3673366	3676525	16	0.619048	3159	1_3673366	1_3676525
1162904	1	3673366	3676531	16	0.167822	3165	1_3673366	1_3676531
1162905	1	3673366	3678087	16	0.00621118	4721	1_3673366	1_3678087
1162906	1	3673366	3678262	16	0.00460829	4896	1_3673366	1_3678262
1162907	1	3673366	3678275	16	0.032967	4909	1_3673366	1_3678275
1162908	1	3673366	3678414	12	0.0649351	5048	1_3673366	1_3678414
1162910	1	3673366	3678482	13	0.0859375	5116	1_3673366	1_3678482
1162911	1	3673366	3678812	16	0.047619	5446	1_3673366	1_3678812
1162912	1	3673366	3678926	14	0.152585	5560	1_3673366	1_3678926
1162913	1	3673366	3678927	16	0.0204082	5561	1_3673366	1_3678927
1162914	1	3673366	3678953	16	0.0204082	5587	1_3673366	1_3678953
1162915	1	3673366	3678957	16	0.121805	5591	1_3673366	1_3678957
1162916	1	3673366	3678987	16	0.047619	5621	1_3673366	1_3678987
1162917	1	3673366	3679003	16	0.00952381	5637	1_3673366	1_3679003
1162918	1	3673366	3680214	16	0.0213858	6848	1_3673366	1_3680214
1162919	1	3673366	3680251	16	0.00952381	6885	1_3673366	1_3680251
1162921	1	3673366	3680800	15	0.0769231	7434	1_3673366	1_3680800
1162922	1	3673366	3680809	15	0.0384615	7443	1_3673366	1_3680809
1162923	1	3673366	3680812	15	0.00412088	7446	1_3673366	1_3680812
1162924	1	3673366	3680841	16	0.0233766	7475	1_3673366	1_3680841
1162925	1	3673366	3680862	16	0.0233766	7496	1_3673366	1_3680862
1162926	1	3673366	3680876	16	0.0204082	7510	1_3673366	1_3680876
1162927	1	3673366	3680878	16	0.00150376	7512	1_3673366	1_3680878
1162928	1	3673366	3680879	16	0.0346741	7513	1_3673366	1_3680879
1162929	1	3673366	3680981	16	0.00226757	7615	1_3673366	1_3680981
1162930	1	3673366	3681001	16	0.00851466	7635	1_3673366	1_3681001
1162931	1	3673366	3681030	16	0.00226757	7664	1_3673366	1_3681030
1162933	1	3673366	3681079	16	0.00621118	7713	1_3673366	1_3681079
1162934	1	3673366	3681082	16	0.0414747	7716	1_3673366	1_3681082
1162935	1	3673366	3681288	16	0.0410509	7922	1_3673366	1_3681288
1162936	1	3673366	3681309	16	0.0285714	7943	1_3673366	1_3681309
1162937	1	3673366	3681316	16	0.0204082	7950	1_3673366	1_3681316
1162940	1	3673366	3681396	16	0.047619	8030	1_3673366	1_3681396
1162941	1	3673366	3681400	16	0.0857143	8034	1_3673366	1_3681400
1162942	1	3673366	3681422	16	0.00952381	8056	1_3673366	1_3681422
1162943	1	3673366	3681443	16	0.047619	8077	1_3673366	1_3681443
1162944	1	3673366	3681508	16	0.026455	8142	1_3673366	1_3681508
1162945	1	3673366	3681509	16	0.00150376	8143	1_3673366	1_3681509
1162946	1	3673366	3681550	16	0.0204082	8184	1_3673366	1_3681550
1162947	1	3673366	3681568	16	0.026455	8202	1_3673366	1_3681568
1162948	1	3673366	3681635	15	0.0192308	8269	1_3673366	1_3681635
1162949	1	3673366	3681737	16	0.0410509	8371	1_3673366	1_3681737
1162950	1	3673366	3681775	16	0.0649351	8409	1_3673366	1_3681775
1162951	1	3673366	3681779	16	0.00851466	8413	1_3673366	1_3681779
1162953	1	3673366	3682011	16	0.047619	8645	1_3673366	1_3682011
1170228	1	3676004	3676036	16	0.05	32	1_3676004	1_3676036
1170229	1	3676004	3676507	16	0.829885	503	1_3676004	1_3676507
1170230	1	3676004	3676525	16	0.00512821	521	1_3676004	1_3676525
1170231	1	3676004	3676531	16	0.157282	527	1_3676004	1_3676531
1170232	1	3676004	3678087	16	0.217391	2083	1_3676004	1_3678087
1170233	1	3676004	3678262	16	0.0580645	2258	1_3676004	1_3678262
1170234	1	3676004	3678275	16	0.0461538	2271	1_3676004	1_3678275
1170235	1	3676004	3678414	12	0.204082	2410	1_3676004	1_3678414
1170237	1	3676004	3678482	13	0.409091	2478	1_3676004	1_3678482
1170238	1	3676004	3678812	16	0.0666667	2808	1_3676004	1_3678812
1170239	1	3676004	3678926	14	0.292663	2922	1_3676004	1_3678926
1170240	1	3676004	3678927	16	0.0285714	2923	1_3676004	1_3678927
1170241	1	3676004	3678953	16	0.257143	2949	1_3676004	1_3678953
1170242	1	3676004	3678957	16	0.103158	2953	1_3676004	1_3678957
1170243	1	3676004	3678987	16	0.0666667	2983	1_3676004	1_3678987
1170244	1	3676004	3679003	16	0.0133333	2999	1_3676004	1_3679003
1170245	1	3676004	3680214	16	0.14491	4210	1_3676004	1_3680214
1170246	1	3676004	3680251	16	0.0133333	4247	1_3676004	1_3680251
1170248	1	3676004	3680800	15	0.108108	4796	1_3676004	1_3680800
1170249	1	3676004	3680809	15	0.0540541	4805	1_3676004	1_3680809
1170250	1	3676004	3680812	15	0.586039	4808	1_3676004	1_3680812
1170251	1	3676004	3680841	16	0.44	4837	1_3676004	1_3680841
1170252	1	3676004	3680862	16	0.44	4858	1_3676004	1_3680862
1170253	1	3676004	3680876	16	0.0285714	4872	1_3676004	1_3680876
1170254	1	3676004	3680878	16	0.473684	4874	1_3676004	1_3680878
1170255	1	3676004	3680879	16	0.328155	4875	1_3676004	1_3680879
1170256	1	3676004	3680981	16	0.155556	4977	1_3676004	1_3680981
1170257	1	3676004	3681001	16	0.223841	4997	1_3676004	1_3681001
1170258	1	3676004	3681030	16	0.155556	5026	1_3676004	1_3681030
[truncated: 426,205 more rows]
