# Supplementary material for: Selection on adaptive and maladaptive gene expression plasticity during thermal adaptation to urban heat islands
Source: Nat Commun. 2021 Oct 26;12:6195. doi: 10.1038/s41467-021-26334-4 (PMC8548502; doi:10.1038/s41467-021-26334-4)
Supplement: Supplementary file 5 — Source Data [file 41467_2021_26334_MOESM5_ESM.zip › NATCOMM_maladaptive_plasticity_source_data_file_09062021/Data_files/Aguadilla_forest_background_LD_10162020.csv]

	CHR	POS1	POS2	N_INDV	R.2	distance	genome_pos1	genome_pos2
37424	1	1224894	1225494	10	0.277778	600	1_1224894	1_1225494
67333	1	1225086	1225491	10	0.0909091	405	1_1225086	1_1225491
67334	1	1225086	1225494	10	0.107143	408	1_1225086	1_1225494
82283	1	1225302	1225494	10	0.242424	192	1_1225302	1_1225494
97228	1	1225491	1225494	10	0.0692641	3	1_1225491	1_1225494
134578	1	1380901	1381003	11	0.0128205	102	1_1380901	1_1381003
134579	1	1380901	1381066	11	0.0833333	165	1_1380901	1_1381066
134580	1	1380901	1381084	11	0.0496324	183	1_1380901	1_1381084
134581	1	1380901	1381150	11	0.12	249	1_1380901	1_1381150
134583	1	1380901	1381258	11	0.000833333	357	1_1380901	1_1381258
134592	1	1380901	1381516	11	0.0392628	615	1_1380901	1_1381516
134593	1	1380901	1381564	11	0.0578704	663	1_1380901	1_1381564
134594	1	1380901	1381573	11	0.00362319	672	1_1380901	1_1381573
134595	1	1380901	1381627	11	0.0578704	726	1_1380901	1_1381627
134596	1	1380901	1381630	11	0.0578704	729	1_1380901	1_1381630
134598	1	1380901	1381819	11	0.0350877	918	1_1380901	1_1381819
134600	1	1380901	1381831	11	0.0350877	930	1_1380901	1_1381831
134601	1	1380901	1381876	11	0.0350877	975	1_1380901	1_1381876
134602	1	1380901	1381897	11	0.0350877	996	1_1380901	1_1381897
134603	1	1380901	1381930	11	0.266667	1029	1_1380901	1_1381930
134604	1	1380901	1381939	11	0.0168011	1038	1_1380901	1_1381939
134605	1	1380901	1381972	11	0.266667	1071	1_1380901	1_1381972
134606	1	1380901	1382101	11	0.00362319	1200	1_1380901	1_1382101
134607	1	1380901	1382185	11	0.0275901	1284	1_1380901	1_1382185
134608	1	1380901	1382200	11	0.00362319	1299	1_1380901	1_1382200
134609	1	1380901	1382203	11	0.266667	1302	1_1380901	1_1382203
134610	1	1380901	1382209	11	0.000833333	1308	1_1380901	1_1382209
134612	1	1380901	1382230	11	0.000833333	1329	1_1380901	1_1382230
134614	1	1380901	1382245	11	0.255208	1344	1_1380901	1_1382245
134615	1	1380901	1382247	11	0.229167	1346	1_1380901	1_1382247
134617	1	1380901	1382308	11	0.00694444	1407	1_1380901	1_1382308
134618	1	1380901	1382398	11	0.266667	1497	1_1380901	1_1382398
134620	1	1380901	1382425	11	0.0168011	1524	1_1380901	1_1382425
134621	1	1380901	1382428	11	0.00694444	1527	1_1380901	1_1382428
134623	1	1380901	1382548	11	0.172043	1647	1_1380901	1_1382548
134624	1	1380901	1382569	11	0.126689	1668	1_1380901	1_1382569
134625	1	1380901	1382611	11	0.0680556	1710	1_1380901	1_1382611
142045	1	1381003	1381066	11	0.153846	63	1_1381003	1_1381066
142046	1	1381003	1381084	11	0.651584	81	1_1381003	1_1381084
142047	1	1381003	1381150	11	0.153846	147	1_1381003	1_1381150
142049	1	1381003	1381258	11	0.678462	255	1_1381003	1_1381258
142058	1	1381003	1381516	11	0.33284	513	1_1381003	1_1381516
142059	1	1381003	1381564	11	0.106838	561	1_1381003	1_1381564
142060	1	1381003	1381573	11	0.135452	570	1_1381003	1_1381573
142061	1	1381003	1381627	11	0.106838	624	1_1381003	1_1381627
142062	1	1381003	1381630	11	0.106838	627	1_1381003	1_1381630
142064	1	1381003	1381819	11	0.198381	816	1_1381003	1_1381819
142066	1	1381003	1381831	11	0.198381	828	1_1381003	1_1381831
142067	1	1381003	1381876	11	0.198381	873	1_1381003	1_1381876
142068	1	1381003	1381897	11	0.198381	894	1_1381003	1_1381897
142069	1	1381003	1381930	11	0.0692308	927	1_1381003	1_1381930
142070	1	1381003	1381939	11	0.164082	936	1_1381003	1_1381939
142071	1	1381003	1381972	11	0.0692308	969	1_1381003	1_1381972
142072	1	1381003	1382101	11	0.668896	1098	1_1381003	1_1382101
142073	1	1381003	1382185	11	0.162422	1182	1_1381003	1_1382185
142074	1	1381003	1382200	11	0.668896	1197	1_1381003	1_1382200
142075	1	1381003	1382203	11	0.0480769	1200	1_1381003	1_1382203
142076	1	1381003	1382209	11	0.153846	1206	1_1381003	1_1382209
142078	1	1381003	1382230	11	0.153846	1227	1_1381003	1_1382230
142080	1	1381003	1382245	11	0.00106838	1242	1_1381003	1_1382245
142081	1	1381003	1382247	11	0.105769	1244	1_1381003	1_1382247
142083	1	1381003	1382308	11	0.180288	1305	1_1381003	1_1382308
142084	1	1381003	1382398	11	0.0480769	1395	1_1381003	1_1382398
142086	1	1381003	1382425	11	0.000310174	1422	1_1381003	1_1382425
142087	1	1381003	1382428	11	0.0128205	1425	1_1381003	1_1382428
142089	1	1381003	1382548	11	0.044665	1545	1_1381003	1_1382548
142090	1	1381003	1382569	11	0.00233888	1566	1_1381003	1_1382569
142091	1	1381003	1382611	11	0.125641	1608	1_1381003	1_1382611
149511	1	1381066	1381084	11	0.0294118	18	1_1381066	1_1381084
149512	1	1381066	1381150	11	0.0711111	84	1_1381066	1_1381150
149514	1	1381066	1381258	11	0.0711111	192	1_1381066	1_1381258
149523	1	1381066	1381516	11	0.153846	450	1_1381066	1_1381516
149524	1	1381066	1381564	11	0.0493827	498	1_1381066	1_1381564
149525	1	1381066	1381573	11	0.0301932	507	1_1381066	1_1381573
149526	1	1381066	1381627	11	0.0493827	561	1_1381066	1_1381627
149527	1	1381066	1381630	11	0.0493827	564	1_1381066	1_1381630
149529	1	1381066	1381819	11	0.0592105	753	1_1381066	1_1381819
149531	1	1381066	1381831	11	0.0592105	765	1_1381066	1_1381831
149532	1	1381066	1381876	11	0.0592105	810	1_1381066	1_1381876
149533	1	1381066	1381897	11	0.0592105	831	1_1381066	1_1381897
149534	1	1381066	1381930	11	0.0222222	864	1_1381066	1_1381930
149535	1	1381066	1381939	11	0.0439068	873	1_1381066	1_1381939
149536	1	1381066	1381972	11	0.0222222	906	1_1381066	1_1381972
149537	1	1381066	1382101	11	0.0434783	1035	1_1381066	1_1382101
149538	1	1381066	1382185	11	0.108108	1119	1_1381066	1_1382185
149539	1	1381066	1382200	11	0.0434783	1134	1_1381066	1_1382200
149540	1	1381066	1382203	11	0.0222222	1137	1_1381066	1_1382203
149541	1	1381066	1382209	11	0.0711111	1143	1_1381066	1_1382209
149543	1	1381066	1382230	11	0.0711111	1164	1_1381066	1_1382230
149545	1	1381066	1382245	11	0.278549	1179	1_1381066	1_1382245
149546	1	1381066	1382247	11	0.0763889	1181	1_1381066	1_1382247
149548	1	1381066	1382308	11	0.0833333	1242	1_1381066	1_1382308
149549	1	1381066	1382398	11	0.0222222	1332	1_1381066	1_1382398
149551	1	1381066	1382425	11	0.201613	1359	1_1381066	1_1382425
149552	1	1381066	1382428	11	0.0578704	1362	1_1381066	1_1382428
149554	1	1381066	1382548	11	0.201613	1482	1_1381066	1_1382548
149555	1	1381066	1382569	11	0.108108	1503	1_1381066	1_1382569
149556	1	1381066	1382611	11	0.00185185	1545	1_1381066	1_1382611
156976	1	1381084	1381150	11	0.301176	66	1_1381084	1_1381150
156978	1	1381084	1381258	11	0.857647	174	1_1381084	1_1381258
156987	1	1381084	1381516	11	0.191176	432	1_1381084	1_1381516
156988	1	1381084	1381564	11	0.0294118	480	1_1381084	1_1381564
156989	1	1381084	1381573	11	0.127877	489	1_1381084	1_1381573
156990	1	1381084	1381627	11	0.0294118	543	1_1381084	1_1381627
156991	1	1381084	1381630	11	0.0294118	546	1_1381084	1_1381630
156993	1	1381084	1381819	11	0.250774	735	1_1381084	1_1381819
156995	1	1381084	1381831	11	0.250774	747	1_1381084	1_1381831
156996	1	1381084	1381876	11	0.250774	792	1_1381084	1_1381876
156997	1	1381084	1381897	11	0.250774	813	1_1381084	1_1381897
156998	1	1381084	1381930	11	0.288235	846	1_1381084	1_1381930
156999	1	1381084	1381939	11	0.185958	855	1_1381084	1_1381939
157000	1	1381084	1381972	11	0.288235	888	1_1381084	1_1381972
157001	1	1381084	1382101	11	0.563939	1017	1_1381084	1_1382101
157002	1	1381084	1382185	11	0.0643879	1101	1_1381084	1_1382185
157003	1	1381084	1382200	11	0.563939	1116	1_1381084	1_1382200
157004	1	1381084	1382203	11	0.0941176	1119	1_1381084	1_1382203
157005	1	1381084	1382209	11	0.301176	1125	1_1381084	1_1382209
157007	1	1381084	1382230	11	0.301176	1146	1_1381084	1_1382230
157009	1	1381084	1382245	11	0.0294118	1161	1_1381084	1_1382245
157010	1	1381084	1382247	11	0.323529	1163	1_1381084	1_1382247
157012	1	1381084	1382308	11	0.352941	1224	1_1381084	1_1382308
157013	1	1381084	1382398	11	0.0941176	1314	1_1381084	1_1382398
157015	1	1381084	1382425	11	0.00592979	1341	1_1381084	1_1382425
157016	1	1381084	1382428	11	0.103554	1344	1_1381084	1_1382428
157018	1	1381084	1382548	11	0.0685484	1464	1_1381084	1_1382548
157019	1	1381084	1382569	11	0.0643879	1485	1_1381084	1_1382569
157020	1	1381084	1382611	11	0.0240196	1527	1_1381084	1_1382611
164441	1	1381150	1381258	11	0.3136	108	1_1381150	1_1381258
164450	1	1381150	1381516	11	0.678462	366	1_1381150	1_1381516
164451	1	1381150	1381564	11	0.0711111	414	1_1381150	1_1381564
164452	1	1381150	1381573	11	0.0434783	423	1_1381150	1_1381573
164453	1	1381150	1381627	11	0.0711111	477	1_1381150	1_1381627
164454	1	1381150	1381630	11	0.0711111	480	1_1381150	1_1381630
164456	1	1381150	1381819	11	0.00421053	669	1_1381150	1_1381819
164458	1	1381150	1381831	11	0.00421053	681	1_1381150	1_1381831
164459	1	1381150	1381876	11	0.00421053	726	1_1381150	1_1381876
164460	1	1381150	1381897	11	0.00421053	747	1_1381150	1_1381897
164461	1	1381150	1381930	11	0.032	780	1_1381150	1_1381930
164462	1	1381150	1381939	11	0.00290323	789	1_1381150	1_1381939
164463	1	1381150	1381972	11	0.032	822	1_1381150	1_1381972
164464	1	1381150	1382101	11	0.0626087	951	1_1381150	1_1382101
164465	1	1381150	1382185	11	0.0218919	1035	1_1381150	1_1382185
164466	1	1381150	1382200	11	0.0626087	1050	1_1381150	1_1382200
164467	1	1381150	1382203	11	0.032	1053	1_1381150	1_1382203
164468	1	1381150	1382209	11	0.1156	1059	1_1381150	1_1382209
164470	1	1381150	1382230	11	0.1156	1080	1_1381150	1_1382230
164472	1	1381150	1382245	11	0.0802778	1095	1_1381150	1_1382245
164473	1	1381150	1382247	11	0	1097	1_1381150	1_1382247
164475	1	1381150	1382308	11	0.0833333	1158	1_1381150	1_1382308
164476	1	1381150	1382398	11	0.032	1248	1_1381150	1_1382398
164478	1	1381150	1382425	11	0.201613	1275	1_1381150	1_1382425
164479	1	1381150	1382428	11	0.000833333	1278	1_1381150	1_1382428
164481	1	1381150	1382548	11	0.00290323	1398	1_1381150	1_1382548
164482	1	1381150	1382569	11	0.0456757	1419	1_1381150	1_1382569
164483	1	1381150	1382611	11	0.266667	1461	1_1381150	1_1382611
179373	1	1381258	1381516	11	0.153846	258	1_1381258	1_1381516
179374	1	1381258	1381564	11	0.0711111	306	1_1381258	1_1381564
179375	1	1381258	1381573	11	0.23	315	1_1381258	1_1381573
179376	1	1381258	1381627	11	0.0711111	369	1_1381258	1_1381627
179377	1	1381258	1381630	11	0.0711111	372	1_1381258	1_1381630
179379	1	1381258	1381819	11	0.360263	561	1_1381258	1_1381819
179381	1	1381258	1381831	11	0.360263	573	1_1381258	1_1381831
179382	1	1381258	1381876	11	0.360263	618	1_1381258	1_1381876
179383	1	1381258	1381897	11	0.360263	639	1_1381258	1_1381897
179384	1	1381258	1381930	11	0.032	672	1_1381258	1_1381930
179385	1	1381258	1381939	11	0.290323	681	1_1381258	1_1381939
179386	1	1381258	1381972	11	0.032	714	1_1381258	1_1381972
179387	1	1381258	1382101	11	0.502609	843	1_1381258	1_1382101
179388	1	1381258	1382185	11	0.0456757	927	1_1381258	1_1382185
179389	1	1381258	1382200	11	0.502609	942	1_1381258	1_1382200
179390	1	1381258	1382203	11	0.098	945	1_1381258	1_1382203
179391	1	1381258	1382209	11	0.3136	951	1_1381258	1_1382209
179393	1	1381258	1382230	11	0.3136	972	1_1381258	1_1382230
179395	1	1381258	1382245	11	0.00694444	987	1_1381258	1_1382245
179396	1	1381258	1382247	11	0.2475	989	1_1381258	1_1382247
179398	1	1381258	1382308	11	0.3675	1050	1_1381258	1_1382308
179399	1	1381258	1382398	11	0.098	1140	1_1381258	1_1382398
179401	1	1381258	1382425	11	0.00290323	1167	1_1381258	1_1382425
179402	1	1381258	1382428	11	0.0833333	1170	1_1381258	1_1382428
179404	1	1381258	1382548	11	0.0206452	1290	1_1381258	1_1382548
179405	1	1381258	1382569	11	0.0456757	1311	1_1381258	1_1382569
179406	1	1381258	1382611	11	0.00266667	1353	1_1381258	1_1382611
246478	1	1381516	1381564	11	0.106838	48	1_1381516	1_1381564
246479	1	1381516	1381573	11	0.0940635	57	1_1381516	1_1381573
246480	1	1381516	1381627	11	0.106838	111	1_1381516	1_1381627
246481	1	1381516	1381630	11	0.106838	114	1_1381516	1_1381630
246483	1	1381516	1381819	11	0.00632591	303	1_1381516	1_1381819
246485	1	1381516	1381831	11	0.00632591	315	1_1381516	1_1381831
246486	1	1381516	1381876	11	0.00632591	360	1_1381516	1_1381876
246487	1	1381516	1381897	11	0.00632591	381	1_1381516	1_1381897
246488	1	1381516	1381930	11	0.0692308	414	1_1381516	1_1381930
246489	1	1381516	1381939	11	0.0310174	423	1_1381516	1_1381939
246490	1	1381516	1381972	11	0.0692308	456	1_1381516	1_1381972
246491	1	1381516	1382101	11	0.135452	585	1_1381516	1_1382101
246492	1	1381516	1382185	11	0.00233888	669	1_1381516	1_1382185
246493	1	1381516	1382200	11	0.135452	684	1_1381516	1_1382200
246494	1	1381516	1382203	11	0.0692308	687	1_1381516	1_1382203
246495	1	1381516	1382209	11	0.0311538	693	1_1381516	1_1382209
246497	1	1381516	1382230	11	0.0311538	714	1_1381516	1_1382230
246499	1	1381516	1382245	11	0.106838	729	1_1381516	1_1382245
246500	1	1381516	1382247	11	0.0264423	731	1_1381516	1_1382247
246502	1	1381516	1382308	11	0.0128205	792	1_1381516	1_1382308
246503	1	1381516	1382398	11	0.0692308	882	1_1381516	1_1382398
246505	1	1381516	1382425	11	0.136787	909	1_1381516	1_1382425
246506	1	1381516	1382428	11	0.0392628	912	1_1381516	1_1382428
246508	1	1381516	1382548	11	0.000310174	1032	1_1381516	1_1382548
246509	1	1381516	1382569	11	0.00233888	1053	1_1381516	1_1382569
246510	1	1381516	1382611	11	0.0410256	1095	1_1381516	1_1382611
253930	1	1381564	1381573	11	0.0301932	9	1_1381564	1_1381573
253931	1	1381564	1381627	11	1	63	1_1381564	1_1381627
253932	1	1381564	1381630	11	1	66	1_1381564	1_1381630
253934	1	1381564	1381819	11	0.0592105	255	1_1381564	1_1381819
253936	1	1381564	1381831	11	0.0592105	267	1_1381564	1_1381831
253937	1	1381564	1381876	11	0.0592105	312	1_1381564	1_1381876
253938	1	1381564	1381897	11	0.0592105	333	1_1381564	1_1381897
253939	1	1381564	1381930	11	0.0222222	366	1_1381564	1_1381930
253940	1	1381564	1381939	11	0.0439068	375	1_1381564	1_1381939
253941	1	1381564	1381972	11	0.0222222	408	1_1381564	1_1381972
253942	1	1381564	1382101	11	0.0434783	537	1_1381564	1_1382101
253943	1	1381564	1382185	11	0.108108	621	1_1381564	1_1382185
253944	1	1381564	1382200	11	0.0434783	636	1_1381564	1_1382200
253945	1	1381564	1382203	11	0.0222222	639	1_1381564	1_1382203
253946	1	1381564	1382209	11	0.0711111	645	1_1381564	1_1382209
253948	1	1381564	1382230	11	0.0711111	666	1_1381564	1_1382230
253950	1	1381564	1382245	11	0.00694444	681	1_1381564	1_1382245
253951	1	1381564	1382247	11	0.0763889	683	1_1381564	1_1382247
253953	1	1381564	1382308	11	0.0833333	744	1_1381564	1_1382308
253954	1	1381564	1382398	11	0.0222222	834	1_1381564	1_1382398
253956	1	1381564	1382425	11	0.0143369	861	1_1381564	1_1382425
253957	1	1381564	1382428	11	0.0833333	864	1_1381564	1_1382428
253959	1	1381564	1382548	11	0.0143369	984	1_1381564	1_1382548
253960	1	1381564	1382569	11	0.0750751	1005	1_1381564	1_1382569
253961	1	1381564	1382611	11	0.266667	1047	1_1381564	1_1382611
261381	1	1381573	1381627	11	0.0301932	54	1_1381573	1_1381627
261382	1	1381573	1381630	11	0.0301932	57	1_1381573	1_1381630
261384	1	1381573	1381819	11	0.773455	246	1_1381573	1_1381819
261386	1	1381573	1381831	11	0.773455	258	1_1381573	1_1381831
261387	1	1381573	1381876	11	0.773455	303	1_1381573	1_1381876
261388	1	1381573	1381897	11	0.773455	324	1_1381573	1_1381897
261389	1	1381573	1381930	11	0.0195652	357	1_1381573	1_1381930
261390	1	1381573	1381939	11	0.841865	366	1_1381573	1_1381939
261391	1	1381573	1381972	11	0.0195652	399	1_1381573	1_1381972
261392	1	1381573	1382101	11	0.0798677	528	1_1381573	1_1382101
261393	1	1381573	1382185	11	0.00470035	612	1_1381573	1_1382185
261394	1	1381573	1382200	11	0.0798677	627	1_1381573	1_1382200
261395	1	1381573	1382203	11	0.0195652	630	1_1381573	1_1382203
261396	1	1381573	1382209	11	0.0626087	636	1_1381573	1_1382209
261398	1	1381573	1382230	11	0.0626087	657	1_1381573	1_1382230
261400	1	1381573	1382245	11	0.309179	672	1_1381573	1_1382245
261401	1	1381573	1382247	11	0.478261	674	1_1381573	1_1382247
261403	1	1381573	1382308	11	0.0733696	735	1_1381573	1_1382308
261404	1	1381573	1382398	11	0.0195652	825	1_1381573	1_1382398
261406	1	1381573	1382425	11	0.25561	852	1_1381573	1_1382425
261407	1	1381573	1382428	11	0.0733696	855	1_1381573	1_1382428
261409	1	1381573	1382548	11	0.0897616	975	1_1381573	1_1382548
261410	1	1381573	1382569	11	0.0660987	996	1_1381573	1_1382569
261411	1	1381573	1382611	11	0.0115942	1038	1_1381573	1_1382611
268831	1	1381627	1381630	11	1	3	1_1381627	1_1381630
268833	1	1381627	1381819	11	0.0592105	192	1_1381627	1_1381819
268835	1	1381627	1381831	11	0.0592105	204	1_1381627	1_1381831
268836	1	1381627	1381876	11	0.0592105	249	1_1381627	1_1381876
268837	1	1381627	1381897	11	0.0592105	270	1_1381627	1_1381897
268838	1	1381627	1381930	11	0.0222222	303	1_1381627	1_1381930
268839	1	1381627	1381939	11	0.0439068	312	1_1381627	1_1381939
268840	1	1381627	1381972	11	0.0222222	345	1_1381627	1_1381972
268841	1	1381627	1382101	11	0.0434783	474	1_1381627	1_1382101
268842	1	1381627	1382185	11	0.108108	558	1_1381627	1_1382185
268843	1	1381627	1382200	11	0.0434783	573	1_1381627	1_1382200
268844	1	1381627	1382203	11	0.0222222	576	1_1381627	1_1382203
268845	1	1381627	1382209	11	0.0711111	582	1_1381627	1_1382209
268847	1	1381627	1382230	11	0.0711111	603	1_1381627	1_1382230
268849	1	1381627	1382245	11	0.00694444	618	1_1381627	1_1382245
268850	1	1381627	1382247	11	0.0763889	620	1_1381627	1_1382247
268852	1	1381627	1382308	11	0.0833333	681	1_1381627	1_1382308
268853	1	1381627	1382398	11	0.0222222	771	1_1381627	1_1382398
268855	1	1381627	1382425	11	0.0143369	798	1_1381627	1_1382425
268856	1	1381627	1382428	11	0.0833333	801	1_1381627	1_1382428
268858	1	1381627	1382548	11	0.0143369	921	1_1381627	1_1382548
268859	1	1381627	1382569	11	0.0750751	942	1_1381627	1_1382569
268860	1	1381627	1382611	11	0.266667	984	1_1381627	1_1382611
276281	1	1381630	1381819	11	0.0592105	189	1_1381630	1_1381819
276283	1	1381630	1381831	11	0.0592105	201	1_1381630	1_1381831
276284	1	1381630	1381876	11	0.0592105	246	1_1381630	1_1381876
276285	1	1381630	1381897	11	0.0592105	267	1_1381630	1_1381897
276286	1	1381630	1381930	11	0.0222222	300	1_1381630	1_1381930
276287	1	1381630	1381939	11	0.0439068	309	1_1381630	1_1381939
276288	1	1381630	1381972	11	0.0222222	342	1_1381630	1_1381972
276289	1	1381630	1382101	11	0.0434783	471	1_1381630	1_1382101
276290	1	1381630	1382185	11	0.108108	555	1_1381630	1_1382185
276291	1	1381630	1382200	11	0.0434783	570	1_1381630	1_1382200
276292	1	1381630	1382203	11	0.0222222	573	1_1381630	1_1382203
276293	1	1381630	1382209	11	0.0711111	579	1_1381630	1_1382209
276295	1	1381630	1382230	11	0.0711111	600	1_1381630	1_1382230
276297	1	1381630	1382245	11	0.00694444	615	1_1381630	1_1382245
276298	1	1381630	1382247	11	0.0763889	617	1_1381630	1_1382247
276300	1	1381630	1382308	11	0.0833333	678	1_1381630	1_1382308
276301	1	1381630	1382398	11	0.0222222	768	1_1381630	1_1382398
276303	1	1381630	1382425	11	0.0143369	795	1_1381630	1_1382425
276304	1	1381630	1382428	11	0.0833333	798	1_1381630	1_1382428
276306	1	1381630	1382548	11	0.0143369	918	1_1381630	1_1382548
276307	1	1381630	1382569	11	0.0750751	939	1_1381630	1_1382569
276308	1	1381630	1382611	11	0.266667	981	1_1381630	1_1382611
291176	1	1381819	1381831	11	1	12	1_1381819	1_1381831
291177	1	1381819	1381876	11	1	57	1_1381819	1_1381876
291178	1	1381819	1381897	11	1	78	1_1381819	1_1381897
291179	1	1381819	1381930	11	0.00131579	111	1_1381819	1_1381930
291180	1	1381819	1381939	11	0.86927	120	1_1381819	1_1381939
291181	1	1381819	1381972	11	0.00131579	153	1_1381819	1_1381972
291182	1	1381819	1382101	11	0.103261	282	1_1381819	1_1382101
291183	1	1381819	1382185	11	0.0513869	366	1_1381819	1_1382185
291184	1	1381819	1382200	11	0.103261	381	1_1381819	1_1382200
291185	1	1381819	1382203	11	0.00131579	384	1_1381819	1_1382203
291186	1	1381819	1382209	11	0.360263	390	1_1381819	1_1382209
291188	1	1381819	1382230	11	0.360263	411	1_1381819	1_1382230
291190	1	1381819	1382245	11	0.153692	426	1_1381819	1_1382245
291191	1	1381819	1382247	11	0.651316	428	1_1381819	1_1382247
291193	1	1381819	1382308	11	0.342654	489	1_1381819	1_1382308
291194	1	1381819	1382398	11	0.00131579	579	1_1381819	1_1382398
291196	1	1381819	1382425	11	0.0848896	606	1_1381819	1_1382425
291197	1	1381819	1382428	11	0.107456	609	1_1381819	1_1382428
291199	1	1381819	1382548	11	0.203947	729	1_1381819	1_1382548
291200	1	1381819	1382569	11	0.256757	750	1_1381819	1_1382569
291201	1	1381819	1382611	11	0.0157895	792	1_1381819	1_1382611
306066	1	1381831	1381876	11	1	45	1_1381831	1_1381876
306067	1	1381831	1381897	11	1	66	1_1381831	1_1381897
306068	1	1381831	1381930	11	0.00131579	99	1_1381831	1_1381930
306069	1	1381831	1381939	11	0.86927	108	1_1381831	1_1381939
306070	1	1381831	1381972	11	0.00131579	141	1_1381831	1_1381972
306071	1	1381831	1382101	11	0.103261	270	1_1381831	1_1382101
306072	1	1381831	1382185	11	0.0513869	354	1_1381831	1_1382185
306073	1	1381831	1382200	11	0.103261	369	1_1381831	1_1382200
306074	1	1381831	1382203	11	0.00131579	372	1_1381831	1_1382203
306075	1	1381831	1382209	11	0.360263	378	1_1381831	1_1382209
306077	1	1381831	1382230	11	0.360263	399	1_1381831	1_1382230
306079	1	1381831	1382245	11	0.153692	414	1_1381831	1_1382245
306080	1	1381831	1382247	11	0.651316	416	1_1381831	1_1382247
306082	1	1381831	1382308	11	0.342654	477	1_1381831	1_1382308
306083	1	1381831	1382398	11	0.00131579	567	1_1381831	1_1382398
306085	1	1381831	1382425	11	0.0848896	594	1_1381831	1_1382425
306086	1	1381831	1382428	11	0.107456	597	1_1381831	1_1382428
306088	1	1381831	1382548	11	0.203947	717	1_1381831	1_1382548
306089	1	1381831	1382569	11	0.256757	738	1_1381831	1_1382569
306090	1	1381831	1382611	11	0.0157895	780	1_1381831	1_1382611
313510	1	1381876	1381897	11	1	21	1_1381876	1_1381897
313511	1	1381876	1381930	11	0.00131579	54	1_1381876	1_1381930
313512	1	1381876	1381939	11	0.86927	63	1_1381876	1_1381939
313513	1	1381876	1381972	11	0.00131579	96	1_1381876	1_1381972
313514	1	1381876	1382101	11	0.103261	225	1_1381876	1_1382101
313515	1	1381876	1382185	11	0.0513869	309	1_1381876	1_1382185
313516	1	1381876	1382200	11	0.103261	324	1_1381876	1_1382200
313517	1	1381876	1382203	11	0.00131579	327	1_1381876	1_1382203
313518	1	1381876	1382209	11	0.360263	333	1_1381876	1_1382209
313520	1	1381876	1382230	11	0.360263	354	1_1381876	1_1382230
313522	1	1381876	1382245	11	0.153692	369	1_1381876	1_1382245
313523	1	1381876	1382247	11	0.651316	371	1_1381876	1_1382247
313525	1	1381876	1382308	11	0.342654	432	1_1381876	1_1382308
313526	1	1381876	1382398	11	0.00131579	522	1_1381876	1_1382398
313528	1	1381876	1382425	11	0.0848896	549	1_1381876	1_1382425
313529	1	1381876	1382428	11	0.107456	552	1_1381876	1_1382428
313531	1	1381876	1382548	11	0.203947	672	1_1381876	1_1382548
313532	1	1381876	1382569	11	0.256757	693	1_1381876	1_1382569
313533	1	1381876	1382611	11	0.0157895	735	1_1381876	1_1382611
320953	1	1381897	1381930	11	0.00131579	33	1_1381897	1_1381930
320954	1	1381897	1381939	11	0.86927	42	1_1381897	1_1381939
320955	1	1381897	1381972	11	0.00131579	75	1_1381897	1_1381972
320956	1	1381897	1382101	11	0.103261	204	1_1381897	1_1382101
320957	1	1381897	1382185	11	0.0513869	288	1_1381897	1_1382185
320958	1	1381897	1382200	11	0.103261	303	1_1381897	1_1382200
320959	1	1381897	1382203	11	0.00131579	306	1_1381897	1_1382203
320960	1	1381897	1382209	11	0.360263	312	1_1381897	1_1382209
320962	1	1381897	1382230	11	0.360263	333	1_1381897	1_1382230
320964	1	1381897	1382245	11	0.153692	348	1_1381897	1_1382245
320965	1	1381897	1382247	11	0.651316	350	1_1381897	1_1382247
320967	1	1381897	1382308	11	0.342654	411	1_1381897	1_1382308
320968	1	1381897	1382398	11	0.00131579	501	1_1381897	1_1382398
320970	1	1381897	1382425	11	0.0848896	528	1_1381897	1_1382425
320971	1	1381897	1382428	11	0.107456	531	1_1381897	1_1382428
320973	1	1381897	1382548	11	0.203947	651	1_1381897	1_1382548
320974	1	1381897	1382569	11	0.256757	672	1_1381897	1_1382569
320975	1	1381897	1382611	11	0.0157895	714	1_1381897	1_1382611
328395	1	1381930	1381939	11	0.00645161	9	1_1381930	1_1381939
328396	1	1381930	1381972	11	1	42	1_1381930	1_1381972
328397	1	1381930	1382101	11	0.13913	171	1_1381930	1_1382101
328398	1	1381930	1382185	11	0.0337838	255	1_1381930	1_1382185
328399	1	1381930	1382200	11	0.13913	270	1_1381930	1_1382200
328400	1	1381930	1382203	11	0.01	273	1_1381930	1_1382203
328401	1	1381930	1382209	11	0.032	279	1_1381930	1_1382209
328403	1	1381930	1382230	11	0.032	300	1_1381930	1_1382230
328405	1	1381930	1382245	11	0.0680556	315	1_1381930	1_1382245
328406	1	1381930	1382247	11	0.1375	317	1_1381930	1_1382247
328408	1	1381930	1382308	11	0.0375	378	1_1381930	1_1382308
328409	1	1381930	1382398	11	0.01	468	1_1381930	1_1382398
328411	1	1381930	1382425	11	0.00645161	495	1_1381930	1_1382425
328412	1	1381930	1382428	11	0.0375	498	1_1381930	1_1382428
328414	1	1381930	1382548	11	0.130645	618	1_1381930	1_1382548
328415	1	1381930	1382569	11	0.0337838	639	1_1381930	1_1382569
328416	1	1381930	1382611	11	0.0833333	681	1_1381930	1_1382611
335836	1	1381939	1381972	11	0.00645161	33	1_1381939	1_1381972
335837	1	1381939	1382101	11	0.0897616	162	1_1381939	1_1382101
335838	1	1381939	1382185	11	0.0313862	246	1_1381939	1_1382185
335839	1	1381939	1382200	11	0.0897616	261	1_1381939	1_1382200
335840	1	1381939	1382203	11	0.00645161	264	1_1381939	1_1382203
335841	1	1381939	1382209	11	0.290323	270	1_1381939	1_1382209
335843	1	1381939	1382230	11	0.290323	291	1_1381939	1_1382230
335845	1	1381939	1382245	11	0.140009	306	1_1381939	1_1382245
335846	1	1381939	1382247	11	0.554435	308	1_1381939	1_1382247
335848	1	1381939	1382308	11	0.19422	369	1_1381939	1_1382308
335849	1	1381939	1382398	11	0.00645161	459	1_1381939	1_1382398
335851	1	1381939	1382425	11	0.0842872	486	1_1381939	1_1382425
335852	1	1381939	1382428	11	0.0241935	489	1_1381939	1_1382428
335854	1	1381939	1382548	11	0.218783	609	1_1381939	1_1382548
335855	1	1381939	1382569	11	0.223191	630	1_1381939	1_1382569
335856	1	1381939	1382611	11	0.000537634	672	1_1381939	1_1382611
343276	1	1381972	1382101	11	0.13913	129	1_1381972	1_1382101
343277	1	1381972	1382185	11	0.0337838	213	1_1381972	1_1382185
343278	1	1381972	1382200	11	0.13913	228	1_1381972	1_1382200
343279	1	1381972	1382203	11	0.01	231	1_1381972	1_1382203
343280	1	1381972	1382209	11	0.032	237	1_1381972	1_1382209
343282	1	1381972	1382230	11	0.032	258	1_1381972	1_1382230
343284	1	1381972	1382245	11	0.0680556	273	1_1381972	1_1382245
343285	1	1381972	1382247	11	0.1375	275	1_1381972	1_1382247
343287	1	1381972	1382308	11	0.0375	336	1_1381972	1_1382308
343288	1	1381972	1382398	11	0.01	426	1_1381972	1_1382398
343290	1	1381972	1382425	11	0.00645161	453	1_1381972	1_1382425
343291	1	1381972	1382428	11	0.0375	456	1_1381972	1_1382428
343293	1	1381972	1382548	11	0.130645	576	1_1381972	1_1382548
343294	1	1381972	1382569	11	0.0337838	597	1_1381972	1_1382569
343295	1	1381972	1382611	11	0.0833333	639	1_1381972	1_1382611
350715	1	1382101	1382185	11	0.402174	84	1_1382101	1_1382185
350716	1	1382101	1382200	11	1	99	1_1382101	1_1382200
350717	1	1382101	1382203	11	0.0195652	102	1_1382101	1_1382203
350718	1	1382101	1382209	11	0.0626087	108	1_1382101	1_1382209
350720	1	1382101	1382230	11	0.0626087	129	1_1382101	1_1382230
350722	1	1382101	1382245	11	0.133152	144	1_1382101	1_1382245
350723	1	1382101	1382247	11	0.269022	146	1_1382101	1_1382247
350725	1	1382101	1382308	11	0.0733696	207	1_1382101	1_1382308
350726	1	1382101	1382398	11	0.0195652	297	1_1382101	1_1382398
350728	1	1382101	1382425	11	0.0897616	324	1_1382101	1_1382425
350729	1	1382101	1382428	11	0.0733696	327	1_1382101	1_1382428
350731	1	1382101	1382548	11	0.25561	447	1_1382101	1_1382548
350732	1	1382101	1382569	11	0.0660987	468	1_1382101	1_1382569
350733	1	1382101	1382611	11	0.163043	510	1_1382101	1_1382611
358153	1	1382185	1382200	11	0.402174	15	1_1382185	1_1382200
358154	1	1382185	1382203	11	0.0486486	18	1_1382185	1_1382203
358155	1	1382185	1382209	11	0.25973	24	1_1382185	1_1382209
358157	1	1382185	1382230	11	0.25973	45	1_1382185	1_1382230
358159	1	1382185	1382245	11	0.180368	60	1_1382185	1_1382245
358160	1	1382185	1382247	11	0	62	1_1382185	1_1382247
358162	1	1382185	1382308	11	0.126689	123	1_1382185	1_1382308
358163	1	1382185	1382398	11	0.0486486	213	1_1382185	1_1382398
358165	1	1382185	1382425	11	0.223191	240	1_1382185	1_1382425
358166	1	1382185	1382428	11	0.0275901	243	1_1382185	1_1382428
358168	1	1382185	1382548	11	0.00021796	363	1_1382185	1_1382548
358169	1	1382185	1382569	11	0.114134	384	1_1382185	1_1382569
358170	1	1382185	1382611	11	0.405405	426	1_1382185	1_1382611
365590	1	1382200	1382203	11	0.0195652	3	1_1382200	1_1382203
365591	1	1382200	1382209	11	0.0626087	9	1_1382200	1_1382209
365593	1	1382200	1382230	11	0.0626087	30	1_1382200	1_1382230
365595	1	1382200	1382245	11	0.133152	45	1_1382200	1_1382245
365596	1	1382200	1382247	11	0.269022	47	1_1382200	1_1382247
365598	1	1382200	1382308	11	0.0733696	108	1_1382200	1_1382308
365599	1	1382200	1382398	11	0.0195652	198	1_1382200	1_1382398
365601	1	1382200	1382425	11	0.0897616	225	1_1382200	1_1382425
365602	1	1382200	1382428	11	0.0733696	228	1_1382200	1_1382428
365604	1	1382200	1382548	11	0.25561	348	1_1382200	1_1382548
365605	1	1382200	1382569	11	0.0660987	369	1_1382200	1_1382569
365606	1	1382200	1382611	11	0.163043	411	1_1382200	1_1382611
373026	1	1382203	1382209	11	0.098	6	1_1382203	1_1382209
373028	1	1382203	1382230	11	0.098	27	1_1382203	1_1382230
373030	1	1382203	1382245	11	0.0680556	42	1_1382203	1_1382245
373031	1	1382203	1382247	11	0	44	1_1382203	1_1382247
373033	1	1382203	1382308	11	0.266667	105	1_1382203	1_1382308
373034	1	1382203	1382398	11	1	195	1_1382203	1_1382398
373036	1	1382203	1382425	11	0.130645	222	1_1382203	1_1382425
373037	1	1382203	1382428	11	0.266667	225	1_1382203	1_1382428
373039	1	1382203	1382548	11	0.130645	345	1_1382203	1_1382548
373040	1	1382203	1382569	11	0.0337838	366	1_1382203	1_1382569
373041	1	1382203	1382611	11	0.12	408	1_1382203	1_1382611
380462	1	1382209	1382230	11	1	21	1_1382209	1_1382230
380464	1	1382209	1382245	11	0.0802778	36	1_1382209	1_1382245
380465	1	1382209	1382247	11	0.2475	38	1_1382209	1_1382247
380467	1	1382209	1382308	11	0.853333	99	1_1382209	1_1382308
380468	1	1382209	1382398	11	0.098	189	1_1382209	1_1382398
380470	1	1382209	1382425	11	0.201613	216	1_1382209	1_1382425
380471	1	1382209	1382428	11	0.0833333	219	1_1382209	1_1382428
380473	1	1382209	1382548	11	0.116452	339	1_1382209	1_1382548
380474	1	1382209	1382569	11	0.331081	360	1_1382209	1_1382569
380475	1	1382209	1382611	11	0.054	402	1_1382209	1_1382611
395329	1	1382230	1382245	11	0.0802778	15	1_1382230	1_1382245
395330	1	1382230	1382247	11	0.2475	17	1_1382230	1_1382247
395332	1	1382230	1382308	11	0.853333	78	1_1382230	1_1382308
395333	1	1382230	1382398	11	0.098	168	1_1382230	1_1382398
395335	1	1382230	1382425	11	0.201613	195	1_1382230	1_1382425
395336	1	1382230	1382428	11	0.0833333	198	1_1382230	1_1382428
395338	1	1382230	1382548	11	0.116452	318	1_1382230	1_1382548
395339	1	1382230	1382569	11	0.331081	339	1_1382230	1_1382569
395340	1	1382230	1382611	11	0.054	381	1_1382230	1_1382611
410191	1	1382245	1382247	11	0.477431	2	1_1382245	1_1382247
410193	1	1382245	1382308	11	0.0578704	63	1_1382245	1_1382308
410194	1	1382245	1382398	11	0.0680556	153	1_1382245	1_1382398
410196	1	1382245	1382425	11	0.753584	180	1_1382245	1_1382425
410197	1	1382245	1382428	11	0.0833333	183	1_1382245	1_1382428
410199	1	1382245	1382548	11	0.290323	303	1_1382245	1_1382548
410200	1	1382245	1382569	11	0.0750751	324	1_1382245	1_1382569
410201	1	1382245	1382611	11	0.0375	366	1_1382245	1_1382611
417622	1	1382247	1382308	11	0.229167	61	1_1382247	1_1382308
417623	1	1382247	1382398	11	0	151	1_1382247	1_1382398
417625	1	1382247	1382425	11	0.199597	178	1_1382247	1_1382425
417626	1	1382247	1382428	11	0.229167	181	1_1382247	1_1382428
417628	1	1382247	1382548	11	0.554435	301	1_1382247	1_1382548
417629	1	1382247	1382569	11	0.464527	322	1_1382247	1_1382569
417630	1	1382247	1382611	11	0	364	1_1382247	1_1382611
432478	1	1382308	1382398	11	0.266667	90	1_1382308	1_1382398
432480	1	1382308	1382425	11	0.172043	117	1_1382308	1_1382425
432481	1	1382308	1382428	11	0.293403	120	1_1382308	1_1382428
432483	1	1382308	1382548	11	0.0241935	240	1_1382308	1_1382548
432484	1	1382308	1382569	11	0.182432	261	1_1382308	1_1382569
432485	1	1382308	1382611	11	0.0222222	303	1_1382308	1_1382611
439906	1	1382398	1382425	11	0.130645	27	1_1382398	1_1382425
439907	1	1382398	1382428	11	0.266667	30	1_1382398	1_1382428
439909	1	1382398	1382548	11	0.130645	150	1_1382398	1_1382548
439910	1	1382398	1382569	11	0.0337838	171	1_1382398	1_1382569
439911	1	1382398	1382611	11	0.12	213	1_1382398	1_1382611
454756	1	1382425	1382428	11	0.0241935	3	1_1382425	1_1382428
454758	1	1382425	1382548	11	0.218783	123	1_1382425	1_1382548
454759	1	1382425	1382569	11	0.021796	144	1_1382425	1_1382569
454760	1	1382425	1382611	11	0.0537634	186	1_1382425	1_1382611
462181	1	1382428	1382548	11	0.0241935	120	1_1382428	1_1382548
462182	1	1382428	1382569	11	0.182432	141	1_1382428	1_1382569
462183	1	1382428	1382611	11	0.0222222	183	1_1382428	1_1382611
477025	1	1382548	1382569	11	0.635571	21	1_1382548	1_1382569
477026	1	1382548	1382611	11	0.000537634	63	1_1382548	1_1382611
484446	1	1382569	1382611	11	0.281532	42	1_1382569	1_1382611
506704	1	1471406	1471433	10	0.138889	27	1_1471406	1_1471433
506705	1	1471406	1471443	10	0.138889	37	1_1471406	1_1471443
506707	1	1471406	1471528	10	0.047619	122	1_1471406	1_1471528
506709	1	1471406	1472758	10	0.259259	1352	1_1471406	1_1472758
506710	1	1471406	1472778	11	0.140625	1372	1_1471406	1_1472778
506711	1	1471406	1472826	11	0.00694444	1420	1_1471406	1_1472826
521536	1	1471433	1471443	10	1	10	1_1471433	1_1471443
521541	1	1471433	1472778	10	0.026455	1345	1_1471433	1_1472778
521542	1	1471433	1472826	10	0.026455	1393	1_1471433	1_1472826
528955	1	1471443	1472778	10	0.026455	1335	1_1471443	1_1472778
528956	1	1471443	1472826	10	0.026455	1383	1_1471443	1_1472826
543779	1	1471528	1472758	10	0.0123457	1230	1_1471528	1_1472758
543780	1	1471528	1472778	10	0.0277778	1250	1_1471528	1_1472778
543781	1	1471528	1472826	10	0.444444	1298	1_1471528	1_1472826
558601	1	1472758	1472778	10	0.0277778	20	1_1472758	1_1472778
558602	1	1472758	1472826	10	0.0277778	68	1_1472758	1_1472826
566011	1	1472778	1472826	11	0.00694444	48	1_1472778	1_1472826
699220	1	1691387	1691395	11	0.370709	8	1_1691387	1_1691395
699222	1	1691387	1691430	11	0.0195652	43	1_1691387	1_1691430
699223	1	1691387	1691458	11	0.358696	71	1_1691387	1_1691458
699224	1	1691387	1691489	11	0.362319	102	1_1691387	1_1691489
699225	1	1691387	1691614	10	0.542061	227	1_1691387	1_1691614
699226	1	1691387	1691635	11	0.358696	248	1_1691387	1_1691635
699228	1	1691387	1691994	11	0.0195652	607	1_1691387	1_1691994
699230	1	1691387	1693876	11	0.111801	2489	1_1691387	1_1693876
699231	1	1691387	1693928	11	0.0434783	2541	1_1691387	1_1693928
699232	1	1691387	1693955	11	1	2568	1_1691387	1_1693955
699233	1	1691387	1694324	11	0.111801	2937	1_1691387	1_1694324
699234	1	1691387	1694336	11	0.111801	2949	1_1691387	1_1694336
699237	1	1691387	1698665	11	0.0115942	7278	1_1691387	1_1698665
699238	1	1691387	1698704	11	0.163043	7317	1_1691387	1_1698704
699239	1	1691387	1698761	11	0.000434783	7374	1_1691387	1_1698761
699241	1	1691387	1698787	11	0.159722	7400	1_1691387	1_1698787
699242	1	1691387	1698836	11	0.0434783	7449	1_1691387	1_1698836
706612	1	1691395	1691430	11	0.131579	35	1_1691395	1_1691430
706613	1	1691395	1691458	11	0.868421	63	1_1691395	1_1691458
706614	1	1691395	1691489	11	0.764133	94	1_1691395	1_1691489
706615	1	1691395	1691614	10	0.83965	219	1_1691395	1_1691614
706616	1	1691395	1691635	11	0.868421	240	1_1691395	1_1691635
706618	1	1691395	1691994	11	0.189474	599	1_1691395	1_1691994
706620	1	1691395	1693876	11	0.0230263	2481	1_1691395	1_1693876
706621	1	1691395	1693928	11	0.292398	2533	1_1691395	1_1693928
706622	1	1691395	1693955	11	0.370709	2560	1_1691395	1_1693955
706623	1	1691395	1694324	11	0.0075188	2929	1_1691395	1_1694324
706624	1	1691395	1694336	11	0.0075188	2941	1_1691395	1_1694336
706627	1	1691395	1698665	11	0.0157895	7270	1_1691395	1_1698665
706628	1	1691395	1698704	11	0.34386	7309	1_1691395	1_1698704
706629	1	1691395	1698761	11	0.0852632	7366	1_1691395	1_1698761
706631	1	1691395	1698787	11	0.00292398	7392	1_1691395	1_1698787
706632	1	1691395	1698836	11	0.123538	7441	1_1691395	1_1698836
721390	1	1691430	1691458	11	0.183333	28	1_1691430	1_1691458
721391	1	1691430	1691489	11	0.00185185	59	1_1691430	1_1691489
721392	1	1691430	1691614	10	0.00226757	184	1_1691430	1_1691614
721393	1	1691430	1691635	11	0	205	1_1691430	1_1691635
721395	1	1691430	1691994	11	0.01	564	1_1691430	1_1691994
721397	1	1691430	1693876	11	0.175	2446	1_1691430	1_1693876
721398	1	1691430	1693928	11	0.0222222	2498	1_1691430	1_1693928
721399	1	1691430	1693955	11	0.0195652	2525	1_1691430	1_1693955
721400	1	1691430	1694324	11	0.175	2894	1_1691430	1_1694324
721401	1	1691430	1694336	11	0.175	2906	1_1691430	1_1694336
721404	1	1691430	1698665	11	0.0833333	7235	1_1691430	1_1698665
721405	1	1691430	1698704	11	0.12	7274	1_1691430	1_1698704
721406	1	1691430	1698761	11	0.098	7331	1_1691430	1_1698761
721408	1	1691430	1698787	11	0.0222222	7357	1_1691430	1_1698787
721409	1	1691430	1698836	11	0.0222222	7406	1_1691430	1_1698836
728778	1	1691458	1691489	11	0.848765	31	1_1691458	1_1691489
728779	1	1691458	1691614	10	0.633486	156	1_1691458	1_1691614
728780	1	1691458	1691635	11	0.694444	177	1_1691458	1_1691635
728782	1	1691458	1691994	11	0.183333	536	1_1691458	1_1691994
728784	1	1691458	1693876	11	0	2418	1_1691458	1_1693876
728785	1	1691458	1693928	11	0.407407	2470	1_1691458	1_1693928
728786	1	1691458	1693955	11	0.358696	2497	1_1691458	1_1693955
728787	1	1691458	1694324	11	0	2866	1_1691458	1_1694324
728788	1	1691458	1694336	11	0	2878	1_1691458	1_1694336
728791	1	1691458	1698665	11	0.0611111	7207	1_1691458	1_1698665
728792	1	1691458	1698704	11	0.55	7246	1_1691458	1_1698704
728793	1	1691458	1698761	11	0.146667	7303	1_1691458	1_1698761
728795	1	1691458	1698787	11	0.025463	7329	1_1691458	1_1698787
728796	1	1691458	1698836	11	0.101852	7378	1_1691458	1_1698836
736165	1	1691489	1691614	10	0.816327	125	1_1691489	1_1691614
736166	1	1691489	1691635	11	0.848765	146	1_1691489	1_1691635
736168	1	1691489	1691994	11	0.185185	505	1_1691489	1_1691994
736170	1	1691489	1693876	11	0.0324074	2387	1_1691489	1_1693876
736171	1	1691489	1693928	11	0.592593	2439	1_1691489	1_1693928
736172	1	1691489	1693955	11	0.362319	2466	1_1691489	1_1693955
736173	1	1691489	1694324	11	0.0324074	2835	1_1691489	1_1694324
736174	1	1691489	1694336	11	0.0324074	2847	1_1691489	1_1694336
736177	1	1691489	1698665	11	0.158025	7176	1_1691489	1_1698665
736178	1	1691489	1698704	11	0.45	7215	1_1691489	1_1698704
736179	1	1691489	1698761	11	0.0833333	7272	1_1691489	1_1698761
736181	1	1691489	1698787	11	0.0578704	7298	1_1691489	1_1698787
736182	1	1691489	1698836	11	0.0833333	7347	1_1691489	1_1698836
743551	1	1691614	1691635	10	1	21	1_1691614	1_1691635
743555	1	1691614	1693876	10	0.047619	2262	1_1691614	1_1693876
743556	1	1691614	1693928	10	0.413265	2314	1_1691614	1_1693928
743557	1	1691614	1693955	10	0.542061	2341	1_1691614	1_1693955
743558	1	1691614	1694324	10	0.00874636	2710	1_1691614	1_1694324
743559	1	1691614	1694336	10	0.00874636	2722	1_1691614	1_1694336
743562	1	1691614	1698665	10	0.0204082	7051	1_1691614	1_1698665
743563	1	1691614	1698704	10	0.183673	7090	1_1691614	1_1698704
743564	1	1691614	1698761	10	0.0166976	7147	1_1691614	1_1698761
743566	1	1691614	1698787	10	0.0163934	7173	1_1691614	1_1698787
743567	1	1691614	1698836	10	0.00226757	7222	1_1691614	1_1698836
750937	1	1691635	1691994	11	0.183333	359	1_1691635	1_1691994
750939	1	1691635	1693876	11	0	2241	1_1691635	1_1693876
750940	1	1691635	1693928	11	0.407407	2293	1_1691635	1_1693928
750941	1	1691635	1693955	11	0.358696	2320	1_1691635	1_1693955
750942	1	1691635	1694324	11	0.0654762	2689	1_1691635	1_1694324
750943	1	1691635	1694336	11	0.0654762	2701	1_1691635	1_1694336
750946	1	1691635	1698665	11	0.0611111	7030	1_1691635	1_1698665
750947	1	1691635	1698704	11	0.244444	7069	1_1691635	1_1698704
750948	1	1691635	1698761	11	0.0366667	7126	1_1691635	1_1698761
750950	1	1691635	1698787	11	0	7152	1_1691635	1_1698787
750951	1	1691635	1698836	11	0.101852	7201	1_1691635	1_1698836
765704	1	1691994	1693876	11	0.175	1882	1_1691994	1_1693876
765705	1	1691994	1693928	11	0.0222222	1934	1_1691994	1_1693928
765706	1	1691994	1693955	11	0.0195652	1961	1_1691994	1_1693955
765707	1	1691994	1694324	11	0.175	2330	1_1691994	1_1694324
765708	1	1691994	1694336	11	0.175	2342	1_1691994	1_1694336
765711	1	1691994	1698665	11	0.0833333	6671	1_1691994	1_1698665
765712	1	1691994	1698704	11	0.0833333	6710	1_1691994	1_1698704
765713	1	1691994	1698761	11	0.032	6767	1_1691994	1_1698761
765715	1	1691994	1698787	11	0.0680556	6793	1_1691994	1_1698787
765716	1	1691994	1698836	11	0.45	6842	1_1691994	1_1698836
780466	1	1693876	1693928	11	0.126984	52	1_1693876	1_1693928
780467	1	1693876	1693955	11	0.111801	79	1_1693876	1_1693955
780468	1	1693876	1694324	11	0.368622	448	1_1693876	1_1694324
780469	1	1693876	1694336	11	0.368622	460	1_1693876	1_1694336
780472	1	1693876	1698665	11	0.47619	4789	1_1693876	1_1698665
780473	1	1693876	1698704	11	0.0964286	4828	1_1693876	1_1698704
780474	1	1693876	1698761	11	0.0178571	4885	1_1693876	1_1698761
780476	1	1693876	1698787	11	0.126984	4911	1_1693876	1_1698787
780477	1	1693876	1698836	11	0.0178571	4960	1_1693876	1_1698836
787846	1	1693928	1693955	11	0.0434783	27	1_1693928	1_1693955
787847	1	1693928	1694324	11	0.126984	396	1_1693928	1_1694324
787848	1	1693928	1694336	11	0.126984	408	1_1693928	1_1694336
787851	1	1693928	1698665	11	0.266667	4737	1_1693928	1_1698665
787852	1	1693928	1698704	11	0.266667	4776	1_1693928	1_1698704
787853	1	1693928	1698761	11	0.217778	4833	1_1693928	1_1698761
787855	1	1693928	1698787	11	0.151235	4859	1_1693928	1_1698787
787856	1	1693928	1698836	11	0.0493827	4908	1_1693928	1_1698836
795225	1	1693955	1694324	11	0.111801	369	1_1693955	1_1694324
795226	1	1693955	1694336	11	0.111801	381	1_1693955	1_1694336
795229	1	1693955	1698665	11	0.0115942	4710	1_1693955	1_1698665
795230	1	1693955	1698704	11	0.163043	4749	1_1693955	1_1698704
795231	1	1693955	1698761	11	0.000434783	4806	1_1693955	1_1698761
795233	1	1693955	1698787	11	0.159722	4832	1_1693955	1_1698787
795234	1	1693955	1698836	11	0.0434783	4881	1_1693955	1_1698836
802603	1	1694324	1694336	11	1	12	1_1694324	1_1694336
802606	1	1694324	1698665	11	0.47619	4341	1_1694324	1_1698665
802607	1	1694324	1698704	11	0.0964286	4380	1_1694324	1_1698704
802608	1	1694324	1698761	11	0.182857	4437	1_1694324	1_1698761
802610	1	1694324	1698787	11	0.0124008	4463	1_1694324	1_1698787
802611	1	1694324	1698836	11	0.0178571	4512	1_1694324	1_1698836
809982	1	1694336	1698665	11	0.47619	4329	1_1694336	1_1698665
809983	1	1694336	1698704	11	0.0964286	4368	1_1694336	1_1698704
809984	1	1694336	1698761	11	0.182857	4425	1_1694336	1_1698761
809986	1	1694336	1698787	11	0.0124008	4451	1_1694336	1_1698787
809987	1	1694336	1698836	11	0.0178571	4500	1_1694336	1_1698836
832105	1	1698665	1698704	11	0.401111	39	1_1698665	1_1698704
832106	1	1698665	1698761	11	0.384	96	1_1698665	1_1698761
832108	1	1698665	1698787	11	0.56713	122	1_1698665	1_1698787
832109	1	1698665	1698836	11	0.00185185	171	1_1698665	1_1698836
839478	1	1698704	1698761	11	0.384	57	1_1698704	1_1698761
839480	1	1698704	1698787	11	0.266667	83	1_1698704	1_1698787
839481	1	1698704	1698836	11	0.00185185	132	1_1698704	1_1698836
846851	1	1698761	1698787	11	0.217778	26	1_1698761	1_1698787
846852	1	1698761	1698836	11	0.0711111	75	1_1698761	1_1698836
861591	1	1698787	1698836	11	0.151235	49	1_1698787	1_1698836
891061	1	2313546	2313735	11	0.173868	189	1_2313546	1_2313735
891062	1	2313546	2313912	11	0.0833333	366	1_2313546	1_2313912
891064	1	2313546	2313961	11	0.45	415	1_2313546	1_2313961
891065	1	2313546	2314334	11	1	788	1_2313546	1_2314334
891067	1	2313546	2314575	11	0.01	1029	1_2313546	1_2314575
891068	1	2313546	2314732	11	0.0493827	1186	1_2313546	1_2314732
891070	1	2313546	2314801	11	0.0493827	1255	1_2313546	1_2314801
898426	1	2313735	2313912	11	0.0493827	177	1_2313735	1_2313912
898428	1	2313735	2313961	11	0.00185185	226	1_2313735	1_2313961
898429	1	2313735	2314334	11	0.173868	599	1_2313735	1_2314334
898431	1	2313735	2314575	11	0.25037	840	1_2313735	1_2314575
898432	1	2313735	2314732	11	0.00411523	997	1_2313735	1_2314732
898434	1	2313735	2314801	11	0.00411523	1066	1_2313735	1_2314801
905791	1	2313912	2313961	11	0.0375	49	1_2313912	1_2313961
905792	1	2313912	2314334	11	0.0833333	422	1_2313912	1_2314334
905794	1	2313912	2314575	11	0.440833	663	1_2313912	1_2314575
905795	1	2313912	2314732	11	0.0578704	820	1_2313912	1_2314732
905797	1	2313912	2314801	11	0.0578704	889	1_2313912	1_2314801
920515	1	2313961	2314334	11	0.45	373	1_2313961	1_2314334
920517	1	2313961	2314575	11	0.032	614	1_2313961	1_2314575
920518	1	2313961	2314732	11	0.0222222	771	1_2313961	1_2314732
920520	1	2313961	2314801	11	0.0222222	840	1_2313961	1_2314801
927877	1	2314334	2314575	11	0.01	241	1_2314334	1_2314575
927878	1	2314334	2314732	11	0.0493827	398	1_2314334	1_2314732
927880	1	2314334	2314801	11	0.0493827	467	1_2314334	1_2314801
942595	1	2314575	2314732	11	0.01	157	1_2314575	1_2314732
942597	1	2314575	2314801	11	0.01	226	1_2314575	1_2314801
949954	1	2314732	2314801	11	1	69	1_2314732	1_2314801
1001431	1	3185531	3185724	11	1	193	1_3185531	1_3185724
1001432	1	3185531	3185996	10	0.277778	465	1_3185531	1_3185996
1001433	1	3185531	3186009	11	0.214286	478	1_3185531	1_3186009
1001435	1	3185531	3186577	11	0.0014881	1046	1_3185531	1_3186577
1008781	1	3185724	3185996	10	0.277778	272	1_3185724	1_3185996
1008782	1	3185724	3186009	11	0.214286	285	1_3185724	1_3186009
1008784	1	3185724	3186577	11	0.0014881	853	1_3185724	1_3186577
1016130	1	3185996	3186009	10	0.0793651	13	1_3185996	1_3186009
1016132	1	3185996	3186577	10	0	581	1_3185996	1_3186577
1023479	1	3186009	3186577	11	0.140625	568	1_3186009	1_3186577
1060203	1	3648804	3648818	11	0.01	14	1_3648804	1_3648818
1074886	1	3662703	3662727	11	0.052521	24	1_3662703	1_3662727
1074887	1	3662703	3664508	11	0.052521	1805	1_3662703	1_3664508
1074888	1	3662703	3664520	11	0.052521	1817	1_3662703	1_3664520
1074890	1	3662703	3668477	11	0.0257143	5774	1_3662703	1_3668477
1074891	1	3662703	3670495	11	0.0047619	7792	1_3662703	1_3670495
1074892	1	3662703	3670585	11	0.368622	7882	1_3662703	1_3670585
1074894	1	3662703	3672172	11	0.175	9469	1_3662703	1_3672172
1074895	1	3662703	3672187	11	0.175	9484	1_3662703	1_3672187
1082226	1	3662727	3664508	11	1	1781	1_3662727	1_3664508
1082227	1	3662727	3664520	11	1	1793	1_3662727	1_3664520
1082229	1	3662727	3668477	11	0.857647	5750	1_3662727	1_3668477
1082230	1	3662727	3670495	11	0.158824	7768	1_3662727	1_3670495
1082231	1	3662727	3670585	11	0.00052521	7858	1_3662727	1_3670585
1082233	1	3662727	3672172	11	0.0941176	9445	1_3662727	1_3672172
1082234	1	3662727	3672187	11	0.0941176	9460	1_3662727	1_3672187
1089565	1	3664508	3664520	11	1	12	1_3664508	1_3664520
1089567	1	3664508	3668477	11	0.857647	3969	1_3664508	1_3668477
1089568	1	3664508	3670495	11	0.158824	5987	1_3664508	1_3670495
1089569	1	3664508	3670585	11	0.00052521	6077	1_3664508	1_3670585
1089571	1	3664508	3672172	11	0.0941176	7664	1_3664508	1_3672172
1089572	1	3664508	3672187	11	0.0941176	7679	1_3664508	1_3672187
1089574	1	3664508	3673366	11	0.00245098	8858	1_3664508	1_3673366
1096904	1	3664520	3668477	11	0.857647	3957	1_3664520	1_3668477
1096905	1	3664520	3670495	11	0.158824	5975	1_3664520	1_3670495
1096906	1	3664520	3670585	11	0.00052521	6065	1_3664520	1_3670585
1096908	1	3664520	3672172	11	0.0941176	7652	1_3664520	1_3672172
1096909	1	3664520	3672187	11	0.0941176	7667	1_3664520	1_3672187
1096911	1	3664520	3673366	11	0.00245098	8846	1_3664520	1_3673366
1111576	1	3668477	3670495	11	0.112667	2018	1_3668477	1_3670495
1111577	1	3668477	3670585	11	0.0178571	2108	1_3668477	1_3670585
1111579	1	3668477	3672172	11	0.098	3695	1_3668477	1_3672172
1111580	1	3668477	3672187	11	0.098	3710	1_3668477	1_3672187
1111582	1	3668477	3673366	11	0.000833333	4889	1_3668477	1_3673366
1111586	1	3668477	3676525	11	0.221538	8048	1_3668477	1_3676525
1111587	1	3668477	3676531	11	0.0466667	8054	1_3668477	1_3676531
1111588	1	3668477	3678087	11	0.0833333	9610	1_3668477	1_3678087
1111589	1	3668477	3678262	11	0.0592105	9785	1_3668477	1_3678262
1111590	1	3668477	3678275	11	0.153846	9798	1_3668477	1_3678275
1111591	1	3668477	3678414	10	0.0243902	9937	1_3668477	1_3678414
1111592	1	3668477	3678471	11	0.098	9994	1_3668477	1_3678471
1118911	1	3670495	3670585	11	0.0964286	90	1_3670495	1_3670585
1118913	1	3670495	3672172	11	0.0833333	1677	1_3670495	1_3672172
1118914	1	3670495	3672187	11	0.0833333	1692	1_3670495	1_3672187
1118916	1	3670495	3673366	11	0.0222222	2871	1_3670495	1_3673366
1118920	1	3670495	3676525	11	0.00576923	6030	1_3670495	1_3676525
1118921	1	3670495	3676531	11	0.0571429	6036	1_3670495	1_3676531
1118922	1	3670495	3678087	11	0.3125	7592	1_3670495	1_3678087
1118923	1	3670495	3678262	11	0.0109649	7767	1_3670495	1_3678262
1118924	1	3670495	3678275	11	0.0410256	7780	1_3670495	1_3678275
1118925	1	3670495	3678414	10	0.25	7919	1_3670495	1_3678414
1118926	1	3670495	3678471	11	0.12	7976	1_3670495	1_3678471
1118928	1	3670495	3678812	11	0.0410256	8317	1_3670495	1_3678812
1118930	1	3670495	3678927	11	0.00185185	8432	1_3670495	1_3678927
1118931	1	3670495	3678953	10	0.00406504	8458	1_3670495	1_3678953
1118933	1	3670495	3678987	11	0.125641	8492	1_3670495	1_3678987
1118934	1	3670495	3679003	11	0.185185	8508	1_3670495	1_3679003
1118935	1	3670495	3680214	10	0	9719	1_3670495	1_3680214
1118936	1	3670495	3680251	11	0.0833333	9756	1_3670495	1_3680251
1126246	1	3670585	3672172	11	0.175	1587	1_3670585	1_3672172
1126247	1	3670585	3672187	11	0.175	1602	1_3670585	1_3672187
1126249	1	3670585	3673366	11	0.14881	2781	1_3670585	1_3673366
1126253	1	3670585	3676525	11	0.0556319	5940	1_3670585	1_3676525
1126254	1	3670585	3676531	11	0.153486	5946	1_3670585	1_3676531
1126255	1	3670585	3678087	11	0.14881	7502	1_3670585	1_3678087
1126256	1	3670585	3678262	11	0.152256	7677	1_3670585	1_3678262
1126257	1	3670585	3678275	11	0.0556319	7690	1_3670585	1_3678275
1126258	1	3670585	3678414	10	0.375	7829	1_3670585	1_3678414
1126259	1	3670585	3678471	11	0.0571429	7886	1_3670585	1_3678471
1126261	1	3670585	3678812	11	0.0556319	8227	1_3670585	1_3678812
1126263	1	3670585	3678927	11	0.388889	8342	1_3670585	1_3678927
1126264	1	3670585	3678953	10	0.00406504	8368	1_3670585	1_3678953
1126266	1	3670585	3678987	11	0.116071	8402	1_3670585	1_3678987
1126267	1	3670585	3679003	11	0.388889	8418	1_3670585	1_3679003
1126268	1	3670585	3680214	10	0.31746	9629	1_3670585	1_3680214
1126269	1	3670585	3680251	11	0.175	9666	1_3670585	1_3680251
1140910	1	3672172	3672187	11	1	15	1_3672172	1_3672187
1140912	1	3672172	3673366	11	0.0375	1194	1_3672172	1_3673366
1140916	1	3672172	3676525	11	0.0692308	4353	1_3672172	1_3676525
1140917	1	3672172	3676531	11	0.0047619	4359	1_3672172	1_3676531
1140918	1	3672172	3678087	11	0.266667	5915	1_3672172	1_3678087
1140919	1	3672172	3678262	11	0.00131579	6090	1_3672172	1_3678262
1140920	1	3672172	3678275	11	0.0480769	6103	1_3672172	1_3678275
1140921	1	3672172	3678414	10	0.444444	6242	1_3672172	1_3678414
1140922	1	3672172	3678471	11	0.01	6299	1_3672172	1_3678471
1140924	1	3672172	3678812	11	0.0480769	6640	1_3672172	1_3678812
1140926	1	3672172	3678927	11	0.0222222	6755	1_3672172	1_3678927
1140927	1	3672172	3678953	10	0.0243902	6781	1_3672172	1_3678953
1140929	1	3672172	3678987	11	0.0692308	6815	1_3672172	1_3678987
1140930	1	3672172	3679003	11	0.45	6831	1_3672172	1_3679003
1140931	1	3672172	3680214	10	0	8042	1_3672172	1_3680214
1140932	1	3672172	3680251	11	1	8079	1_3672172	1_3680251
1140936	1	3672172	3680812	10	0.0123457	8640	1_3672172	1_3680812
1140937	1	3672172	3680841	11	0.0375	8669	1_3672172	1_3680841
1140938	1	3672172	3680862	11	0.0375	8690	1_3672172	1_3680862
1140939	1	3672172	3680876	11	0.0375	8704	1_3672172	1_3680876
1140940	1	3672172	3680878	11	0.0480769	8706	1_3672172	1_3680878
1140941	1	3672172	3680879	11	0.0375	8707	1_3672172	1_3680879
1140943	1	3672172	3681001	11	0.0480769	8829	1_3672172	1_3681001
1140945	1	3672172	3681061	11	0.0375	8889	1_3672172	1_3681061
1140946	1	3672172	3681079	11	0.01	8907	1_3672172	1_3681079
1140947	1	3672172	3681082	11	0.098	8910	1_3672172	1_3681082
1140948	1	3672172	3681288	11	0.00645161	9116	1_3672172	1_3681288
1140949	1	3672172	3681309	11	0.00131579	9137	1_3672172	1_3681309
1140950	1	3672172	3681316	11	0.0222222	9144	1_3672172	1_3681316
1140952	1	3672172	3681325	11	0.0222222	9153	1_3672172	1_3681325
1140953	1	3672172	3681396	11	0.0375	9224	1_3672172	1_3681396
1140954	1	3672172	3681400	11	0.00645161	9228	1_3672172	1_3681400
1140956	1	3672172	3681443	11	0.12	9271	1_3672172	1_3681443
1140957	1	3672172	3681508	10	0.0892532	9336	1_3672172	1_3681508
1140958	1	3672172	3681509	11	0.01	9337	1_3672172	1_3681509
1140960	1	3672172	3681568	11	0.0941176	9396	1_3672172	1_3681568
1140962	1	3672172	3681737	11	0.00645161	9565	1_3672172	1_3681737
1140964	1	3672172	3681779	11	0.0375	9607	1_3672172	1_3681779
1140966	1	3672172	3682011	11	0.0680556	9839	1_3672172	1_3682011
1148242	1	3672187	3673366	11	0.0375	1179	1_3672187	1_3673366
1148246	1	3672187	3676525	11	0.0692308	4338	1_3672187	1_3676525
1148247	1	3672187	3676531	11	0.0047619	4344	1_3672187	1_3676531
1148248	1	3672187	3678087	11	0.266667	5900	1_3672187	1_3678087
1148249	1	3672187	3678262	11	0.00131579	6075	1_3672187	1_3678262
1148250	1	3672187	3678275	11	0.0480769	6088	1_3672187	1_3678275
1148251	1	3672187	3678414	10	0.444444	6227	1_3672187	1_3678414
1148252	1	3672187	3678471	11	0.01	6284	1_3672187	1_3678471
1148254	1	3672187	3678812	11	0.0480769	6625	1_3672187	1_3678812
1148256	1	3672187	3678927	11	0.0222222	6740	1_3672187	1_3678927
1148257	1	3672187	3678953	10	0.0243902	6766	1_3672187	1_3678953
1148259	1	3672187	3678987	11	0.0692308	6800	1_3672187	1_3678987
1148260	1	3672187	3679003	11	0.45	6816	1_3672187	1_3679003
1148261	1	3672187	3680214	10	0	8027	1_3672187	1_3680214
1148262	1	3672187	3680251	11	1	8064	1_3672187	1_3680251
1148266	1	3672187	3680812	10	0.0123457	8625	1_3672187	1_3680812
1148267	1	3672187	3680841	11	0.0375	8654	1_3672187	1_3680841
1148268	1	3672187	3680862	11	0.0375	8675	1_3672187	1_3680862
1148269	1	3672187	3680876	11	0.0375	8689	1_3672187	1_3680876
1148270	1	3672187	3680878	11	0.0480769	8691	1_3672187	1_3680878
1148271	1	3672187	3680879	11	0.0375	8692	1_3672187	1_3680879
1148273	1	3672187	3681001	11	0.0480769	8814	1_3672187	1_3681001
1148275	1	3672187	3681061	11	0.0375	8874	1_3672187	1_3681061
1148276	1	3672187	3681079	11	0.01	8892	1_3672187	1_3681079
1148277	1	3672187	3681082	11	0.098	8895	1_3672187	1_3681082
1148278	1	3672187	3681288	11	0.00645161	9101	1_3672187	1_3681288
1148279	1	3672187	3681309	11	0.00131579	9122	1_3672187	1_3681309
1148280	1	3672187	3681316	11	0.0222222	9129	1_3672187	1_3681316
1148282	1	3672187	3681325	11	0.0222222	9138	1_3672187	1_3681325
1148283	1	3672187	3681396	11	0.0375	9209	1_3672187	1_3681396
1148284	1	3672187	3681400	11	0.00645161	9213	1_3672187	1_3681400
1148286	1	3672187	3681443	11	0.12	9256	1_3672187	1_3681443
1148287	1	3672187	3681508	10	0.0892532	9321	1_3672187	1_3681508
1148288	1	3672187	3681509	11	0.01	9322	1_3672187	1_3681509
1148290	1	3672187	3681568	11	0.0941176	9381	1_3672187	1_3681568
1148292	1	3672187	3681737	11	0.00645161	9550	1_3672187	1_3681737
1148294	1	3672187	3681779	11	0.0375	9592	1_3672187	1_3681779
1148296	1	3672187	3682011	11	0.0680556	9824	1_3672187	1_3682011
1162903	1	3673366	3676525	11	0.541667	3159	1_3673366	1_3676525
1162904	1	3673366	3676531	11	0.754464	3165	1_3673366	1_3676531
1162905	1	3673366	3678087	11	0.293403	4721	1_3673366	1_3678087
1162906	1	3673366	3678262	11	0.493421	4896	1_3673366	1_3678262
1162907	1	3673366	3678275	11	0.0392628	4909	1_3673366	1_3678275
1162908	1	3673366	3678414	10	0.140625	5048	1_3673366	1_3678414
1162909	1	3673366	3678471	11	0.0375	5105	1_3673366	1_3678471
1162911	1	3673366	3678812	11	0.0392628	5446	1_3673366	1_3678812
1162913	1	3673366	3678927	11	0.592593	5561	1_3673366	1_3678927
1162914	1	3673366	3678953	10	0.0940767	5587	1_3673366	1_3678953
1162916	1	3673366	3678987	11	0.0128205	5621	1_3673366	1_3678987
1162917	1	3673366	3679003	11	0.0578704	5637	1_3673366	1_3679003
1162918	1	3673366	3680214	10	0.31746	6848	1_3673366	1_3680214
1162919	1	3673366	3680251	11	0.0375	6885	1_3673366	1_3680251
1162923	1	3673366	3680812	10	0.444444	7446	1_3673366	1_3680812
1162924	1	3673366	3680841	11	0.00694444	7475	1_3673366	1_3680841
1162925	1	3673366	3680862	11	0.00694444	7496	1_3673366	1_3680862
1162926	1	3673366	3680876	11	0.293403	7510	1_3673366	1_3680876
1162927	1	3673366	3680878	11	0.541667	7512	1_3673366	1_3680878
1162928	1	3673366	3680879	11	0.00694444	7513	1_3673366	1_3680879
1162930	1	3673366	3681001	11	0.259615	7635	1_3673366	1_3681001
1162932	1	3673366	3681061	11	0.293403	7695	1_3673366	1_3681061
1162933	1	3673366	3681079	11	0.266667	7713	1_3673366	1_3681079
1162934	1	3673366	3681082	11	0.440833	7716	1_3673366	1_3681082
1162935	1	3673366	3681288	11	0.489919	7922	1_3673366	1_3681288
1162936	1	3673366	3681309	11	0.493421	7943	1_3673366	1_3681309
1162937	1	3673366	3681316	11	0.592593	7950	1_3673366	1_3681316
1162939	1	3673366	3681325	11	0.0833333	7959	1_3673366	1_3681325
1162940	1	3673366	3681396	11	0.00694444	8030	1_3673366	1_3681396
1162941	1	3673366	3681400	11	0.489919	8034	1_3673366	1_3681400
1162943	1	3673366	3681443	11	0.0680556	8077	1_3673366	1_3681443
1162944	1	3673366	3681508	10	0.262295	8142	1_3673366	1_3681508
1162945	1	3673366	3681509	11	0.0375	8143	1_3673366	1_3681509
1162947	1	3673366	3681568	11	0.245098	8202	1_3673366	1_3681568
1162949	1	3673366	3681737	11	0.489919	8371	1_3673366	1_3681737
1162951	1	3673366	3681779	11	0.293403	8413	1_3673366	1_3681779
1162953	1	3673366	3682011	11	0.0833333	8645	1_3673366	1_3682011
1192206	1	3676525	3676531	11	0.717949	6	1_3676525	1_3676531
1192207	1	3676525	3678087	11	0.0128205	1562	1_3676525	1_3678087
1192208	1	3676525	3678262	11	0.60754	1737	1_3676525	1_3678262
1192209	1	3676525	3678275	11	0.47929	1750	1_3676525	1_3678275
1192210	1	3676525	3678414	10	0	1889	1_3676525	1_3678414
1192211	1	3676525	3678471	11	0.0692308	1946	1_3676525	1_3678471
1192213	1	3676525	3678812	11	0.47929	2287	1_3676525	1_3678812
1192215	1	3676525	3678927	11	0.471154	2402	1_3676525	1_3678927
1192216	1	3676525	3678953	10	0.43459	2428	1_3676525	1_3678953
1192218	1	3676525	3678987	11	0.33284	2462	1_3676525	1_3678987
1192219	1	3676525	3679003	11	0.00106838	2478	1_3676525	1_3679003
1192220	1	3676525	3680214	10	0.606061	3689	1_3676525	1_3680214
1192221	1	3676525	3680251	11	0.0692308	3726	1_3676525	1_3680251
1192225	1	3676525	3680812	10	0.555556	4287	1_3676525	1_3680812
1192226	1	3676525	3680841	11	0.541667	4316	1_3676525	1_3680841
1192227	1	3676525	3680862	11	0.541667	4337	1_3676525	1_3680862
1192228	1	3676525	3680876	11	0.0128205	4351	1_3676525	1_3680876
1192229	1	3676525	3680878	11	0.133506	4353	1_3676525	1_3680878
1192230	1	3676525	3680879	11	0.541667	4354	1_3676525	1_3680879
1192232	1	3676525	3681001	11	0.816938	4476	1_3676525	1_3681001
1192234	1	3676525	3681061	11	0.0128205	4536	1_3676525	1_3681061
1192235	1	3676525	3681079	11	0.0480769	4554	1_3676525	1_3681079
1192236	1	3676525	3681082	11	0.813846	4557	1_3676525	1_3681082
1192237	1	3676525	3681288	11	0.573511	4763	1_3676525	1_3681288
1192238	1	3676525	3681309	11	0.60754	4784	1_3676525	1_3681309
1192239	1	3676525	3681316	11	0.471154	4791	1_3676525	1_3681316
1192241	1	3676525	3681325	11	0.00106838	4800	1_3676525	1_3681325
1192242	1	3676525	3681396	11	0.541667	4871	1_3676525	1_3681396
1192243	1	3676525	3681400	11	0.573511	4875	1_3676525	1_3681400
1192245	1	3676525	3681443	11	0.0410256	4918	1_3676525	1_3681443
1192246	1	3676525	3681508	10	0.737705	4983	1_3676525	1_3681508
1192247	1	3676525	3681509	11	0.0692308	4984	1_3676525	1_3681509
1192249	1	3676525	3681568	11	0.735577	5043	1_3676525	1_3681568
1192251	1	3676525	3681737	11	0.573511	5212	1_3676525	1_3681737
1192253	1	3676525	3681779	11	0.541667	5254	1_3676525	1_3681779
1192255	1	3676525	3682011	11	0.565171	5486	1_3676525	1_3682011
1199530	1	3676531	3678087	11	0.388889	1556	1_3676531	1_3678087
1199531	1	3676531	3678262	11	0.724311	1731	1_3676531	1_3678262
1199532	1	3676531	3678275	11	0.234432	1744	1_3676531	1_3678275
1199533	1	3676531	3678414	10	0.262295	1883	1_3676531	1_3678414
1199534	1	3676531	3678471	11	0.0964286	1940	1_3676531	1_3678471
1199536	1	3676531	3678812	11	0.234432	2281	1_3676531	1_3678812
1199538	1	3676531	3678927	11	0.44709	2396	1_3676531	1_3678927
1199539	1	3676531	3678953	10	0.483917	2422	1_3676531	1_3678953
1199541	1	3676531	3678987	11	0.121108	2456	1_3676531	1_3678987
1199542	1	3676531	3679003	11	0.14881	2472	1_3676531	1_3679003
1199543	1	3676531	3680214	10	0.603865	3683	1_3676531	1_3680214
1199544	1	3676531	3680251	11	0.0047619	3720	1_3676531	1_3680251
1199548	1	3676531	3680812	10	0.307832	4281	1_3676531	1_3680812
1199549	1	3676531	3680841	11	0.143353	4310	1_3676531	1_3680841
1199550	1	3676531	3680862	11	0.143353	4331	1_3676531	1_3680862
1199551	1	3676531	3680876	11	0.143353	4345	1_3676531	1_3680876
1199552	1	3676531	3680878	11	0.463599	4347	1_3676531	1_3680878
1199553	1	3676531	3680879	11	0.143353	4348	1_3676531	1_3680879
1199555	1	3676531	3681001	11	0.423306	4470	1_3676531	1_3681001
1199557	1	3676531	3681061	11	0.143353	4530	1_3676531	1_3681061
1199558	1	3676531	3681079	11	0.20119	4548	1_3676531	1_3681079
1199559	1	3676531	3681082	11	0.525952	4551	1_3676531	1_3681082
1199560	1	3676531	3681288	11	0.668395	4757	1_3676531	1_3681288
1199561	1	3676531	3681309	11	0.724311	4778	1_3676531	1_3681309
1199562	1	3676531	3681316	11	0.44709	4785	1_3676531	1_3681316
1199564	1	3676531	3681325	11	0.0324074	4794	1_3676531	1_3681325
1199565	1	3676531	3681396	11	0.143353	4865	1_3676531	1_3681396
1199566	1	3676531	3681400	11	0.668395	4869	1_3676531	1_3681400
1199568	1	3676531	3681443	11	0.0396825	4912	1_3676531	1_3681443
1199569	1	3676531	3681508	10	0.45176	4977	1_3676531	1_3681508
1199570	1	3676531	3681509	11	0.0964286	4978	1_3676531	1_3681509
1199572	1	3676531	3681568	11	0.420343	5037	1_3676531	1_3681568
1199574	1	3676531	3681737	11	0.668395	5206	1_3676531	1_3681737
1199576	1	3676531	3681779	11	0.388889	5248	1_3676531	1_3681779
1199578	1	3676531	3682011	11	0.214286	5480	1_3676531	1_3682011
1206853	1	3678087	3678262	11	0.197917	175	1_3678087	1_3678262
1206854	1	3678087	3678275	11	0.0128205	188	1_3678087	1_3678275
1206855	1	3678087	3678414	10	1	327	1_3678087	1_3678414
1206856	1	3678087	3678471	11	0.0375	384	1_3678087	1_3678471
1206858	1	3678087	3678812	11	0.0128205	725	1_3678087	1_3678812
1206860	1	3678087	3678927	11	0.0578704	840	1_3678087	1_3678927
1206861	1	3678087	3678953	10	0.0940767	866	1_3678087	1_3678953
1206863	1	3678087	3678987	11	0.0392628	900	1_3678087	1_3678987
1206864	1	3678087	3679003	11	0.592593	916	1_3678087	1_3679003
1206865	1	3678087	3680214	10	0.0793651	2127	1_3678087	1_3680214
1206866	1	3678087	3680251	11	0.266667	2164	1_3678087	1_3680251
1206870	1	3678087	3680812	10	0.0277778	2725	1_3678087	1_3680812
1206871	1	3678087	3680841	11	0.140625	2754	1_3678087	1_3680841
1206872	1	3678087	3680862	11	0.140625	2775	1_3678087	1_3680862
1206873	1	3678087	3680876	11	0.293403	2789	1_3678087	1_3680876
1206874	1	3678087	3680878	11	0.541667	2791	1_3678087	1_3680878
1206875	1	3678087	3680879	11	0.140625	2792	1_3678087	1_3680879
1206877	1	3678087	3681001	11	0.0128205	2914	1_3678087	1_3681001
1206879	1	3678087	3681061	11	0.293403	2974	1_3678087	1_3681061
1206880	1	3678087	3681079	11	0.266667	2992	1_3678087	1_3681079
1206881	1	3678087	3681082	11	0.000833333	2995	1_3678087	1_3681082
1206882	1	3678087	3681288	11	0.172043	3201	1_3678087	1_3681288
1206883	1	3678087	3681309	11	0.197917	3222	1_3678087	1_3681309
1206884	1	3678087	3681316	11	0.0578704	3229	1_3678087	1_3681316
1206886	1	3678087	3681325	11	0.0833333	3238	1_3678087	1_3681325
1206887	1	3678087	3681396	11	0.140625	3309	1_3678087	1_3681396
1206888	1	3678087	3681400	11	0.172043	3313	1_3678087	1_3681400
1206890	1	3678087	3681443	11	0.45	3356	1_3678087	1_3681443
1206891	1	3678087	3681508	10	0.0163934	3421	1_3678087	1_3681508
1206892	1	3678087	3681509	11	0.0375	3422	1_3678087	1_3681509
1206894	1	3678087	3681568	11	0.00245098	3481	1_3678087	1_3681568
1206896	1	3678087	3681737	11	0.172043	3650	1_3678087	1_3681737
1206898	1	3678087	3681779	11	0.00694444	3692	1_3678087	1_3681779
1206900	1	3678087	3682011	11	0.0578704	3924	1_3678087	1_3682011
1206901	1	3678087	3687048	11	0.0833333	8961	1_3678087	1_3687048
1206902	1	3678087	3687572	11	0.0392628	9485	1_3678087	1_3687572
1214175	1	3678262	3678275	11	0.384868	13	1_3678262	1_3678275
1214176	1	3678262	3678414	10	0.104167	152	1_3678262	1_3678414
1214177	1	3678262	3678471	11	0.00131579	209	1_3678262	1_3678471
1214179	1	3678262	3678812	11	0.384868	550	1_3678262	1_3678812
1214181	1	3678262	3678927	11	0.292398	665	1_3678262	1_3678927
1214182	1	3678262	3678953	10	0.653588	691	1_3678262	1_3678953
1214184	1	3678262	3678987	11	0.365385	725	1_3678262	1_3678987
1214185	1	3678262	3679003	11	0.0592105	741	1_3678262	1_3679003
1214186	1	3678262	3680214	10	0.869565	1952	1_3678262	1_3680214
1214187	1	3678262	3680251	11	0.00131579	1989	1_3678262	1_3680251
1214191	1	3678262	3680812	10	0.185185	2550	1_3678262	1_3680812
1214192	1	3678262	3680841	11	0.197917	2579	1_3678262	1_3680841
1214193	1	3678262	3680862	11	0.197917	2600	1_3678262	1_3680862
1214194	1	3678262	3680876	11	0.197917	2614	1_3678262	1_3680876
1214195	1	3678262	3680878	11	0.365385	2616	1_3678262	1_3680878
1214196	1	3678262	3680879	11	0.197917	2617	1_3678262	1_3680879
1214198	1	3678262	3681001	11	0.384868	2739	1_3678262	1_3681001
1214200	1	3678262	3681061	11	0.197917	2799	1_3678262	1_3681061
1214201	1	3678262	3681079	11	0.131579	2817	1_3678262	1_3681079
1214202	1	3678262	3681082	11	0.606316	2820	1_3678262	1_3681082
1214203	1	3678262	3681288	11	0.86927	3026	1_3678262	1_3681288
1214204	1	3678262	3681309	11	1	3047	1_3678262	1_3681309
1214205	1	3678262	3681316	11	0.292398	3054	1_3678262	1_3681316
1214207	1	3678262	3681325	11	0.0592105	3063	1_3678262	1_3681325
1214208	1	3678262	3681396	11	0.197917	3134	1_3678262	1_3681396
1214209	1	3678262	3681400	11	0.86927	3138	1_3678262	1_3681400
1214211	1	3678262	3681443	11	0.0157895	3181	1_3678262	1_3681443
1214212	1	3678262	3681508	10	0.68306	3246	1_3678262	1_3681508
1214213	1	3678262	3681509	11	0.189474	3247	1_3678262	1_3681509
1214215	1	3678262	3681568	11	0.650929	3306	1_3678262	1_3681568
1214217	1	3678262	3681737	11	0.86927	3475	1_3678262	1_3681737
1214219	1	3678262	3681779	11	0.493421	3517	1_3678262	1_3681779
1214221	1	3678262	3682011	11	0.421053	3749	1_3678262	1_3682011
1214222	1	3678262	3687048	11	0.00292398	8786	1_3678262	1_3687048
1214223	1	3678262	3687572	11	0.0731275	9310	1_3678262	1_3687572
1221496	1	3678275	3678414	10	0.0909091	139	1_3678275	1_3678414
1221497	1	3678275	3678471	11	0.0480769	196	1_3678275	1_3678471
1221499	1	3678275	3678812	11	1	537	1_3678275	1_3678812
1221501	1	3678275	3678927	11	0.00106838	652	1_3678275	1_3678927
1221502	1	3678275	3678953	10	0.663957	678	1_3678275	1_3678953
1221504	1	3678275	3678987	11	0.816938	712	1_3678275	1_3678987
1221505	1	3678275	3679003	11	0.106838	728	1_3678275	1_3679003
1221506	1	3678275	3680214	10	0.333333	1939	1_3678275	1_3680214
1221507	1	3678275	3680251	11	0.0480769	1976	1_3678275	1_3680251
1221511	1	3678275	3680812	10	0.0617284	2537	1_3678275	1_3680812
1221512	1	3678275	3680841	11	0.673878	2566	1_3678275	1_3680841
1221513	1	3678275	3680862	11	0.673878	2587	1_3678275	1_3680862
1221514	1	3678275	3680876	11	0.0128205	2601	1_3678275	1_3680876
1221515	1	3678275	3680878	11	0.0236686	2603	1_3678275	1_3680878
1221516	1	3678275	3680879	11	0.673878	2604	1_3678275	1_3680879
1221518	1	3678275	3681001	11	0.33284	2726	1_3678275	1_3681001
1221520	1	3678275	3681061	11	0.0128205	2786	1_3678275	1_3681061
1221521	1	3678275	3681079	11	0.0692308	2804	1_3678275	1_3681079
1221522	1	3678275	3681082	11	0.369615	2807	1_3678275	1_3681082
1221523	1	3678275	3681288	11	0.358561	3013	1_3678275	1_3681288
1221524	1	3678275	3681309	11	0.384868	3034	1_3678275	1_3681309
1221525	1	3678275	3681316	11	0.00106838	3041	1_3678275	1_3681316
1221527	1	3678275	3681325	11	0.153846	3050	1_3678275	1_3681325
1221528	1	3678275	3681396	11	0.673878	3121	1_3678275	1_3681396
1221529	1	3678275	3681400	11	0.358561	3125	1_3678275	1_3681400
1221531	1	3678275	3681443	11	0.125641	3168	1_3678275	1_3681443
1221532	1	3678275	3681508	10	0.657228	3233	1_3678275	1_3681508
1221533	1	3678275	3681509	11	0.0480769	3234	1_3678275	1_3681509
1221535	1	3678275	3681568	11	0.651584	3293	1_3678275	1_3681568
1221537	1	3678275	3681737	11	0.358561	3462	1_3678275	1_3681737
1221539	1	3678275	3681779	11	0.259615	3504	1_3678275	1_3681779
1221541	1	3678275	3682011	11	0.471154	3736	1_3678275	1_3682011
1221542	1	3678275	3687048	11	0.0451389	8773	1_3678275	1_3687048
1221543	1	3678275	3687572	11	0.0236686	9297	1_3678275	1_3687572
1228816	1	3678414	3678471	10	0.0277778	57	1_3678414	1_3678471
1228818	1	3678414	3678812	10	0.0909091	398	1_3678414	1_3678812
1228820	1	3678414	3678927	10	0.140625	513	1_3678414	1_3678927
1228823	1	3678414	3678987	10	0.138889	573	1_3678414	1_3678987
1228824	1	3678414	3679003	10	1	589	1_3678414	1_3679003
1228826	1	3678414	3680251	10	0.444444	1837	1_3678414	1_3680251
1228831	1	3678414	3680841	10	0.107143	2427	1_3678414	1_3680841
1228832	1	3678414	3680862	10	0.107143	2448	1_3678414	1_3680862
1228833	1	3678414	3680876	10	0.140625	2462	1_3678414	1_3680876
1228834	1	3678414	3680878	10	0.555556	2464	1_3678414	1_3680878
1228835	1	3678414	3680879	10	0.107143	2465	1_3678414	1_3680879
1228837	1	3678414	3681001	10	0	2587	1_3678414	1_3681001
1228839	1	3678414	3681061	10	0.140625	2647	1_3678414	1_3681061
1228841	1	3678414	3681082	10	0.00568182	2668	1_3678414	1_3681082
1228842	1	3678414	3681288	10	0.0816327	2874	1_3678414	1_3681288
1228843	1	3678414	3681309	10	0.104167	2895	1_3678414	1_3681309
1228844	1	3678414	3681316	10	0.140625	2902	1_3678414	1_3681316
1228846	1	3678414	3681325	10	0.0625	2911	1_3678414	1_3681325
1228847	1	3678414	3681396	10	0.107143	2982	1_3678414	1_3681396
1228848	1	3678414	3681400	10	0.0816327	2986	1_3678414	1_3681400
1228850	1	3678414	3681443	10	0.375	3029	1_3678414	1_3681443
1228851	1	3678414	3681508	10	0.0163934	3094	1_3678414	1_3681508
1228852	1	3678414	3681509	10	0.0277778	3095	1_3678414	1_3681509
1228854	1	3678414	3681568	10	0.0163934	3154	1_3678414	1_3681568
1228856	1	3678414	3681737	10	0.0816327	3323	1_3678414	1_3681737
1228858	1	3678414	3681779	10	0.047619	3365	1_3678414	1_3681779
1228860	1	3678414	3682011	10	0.0163934	3597	1_3678414	1_3682011
1228861	1	3678414	3687048	10	0.0625	8634	1_3678414	1_3687048
1228862	1	3678414	3687572	10	0.00568182	9158	1_3678414	1_3687572
1236136	1	3678471	3678812	11	0.0480769	341	1_3678471	1_3678812
1236138	1	3678471	3678927	11	0.0222222	456	1_3678471	1_3678927
1236141	1	3678471	3678987	11	0.0480769	516	1_3678471	1_3678987
1236142	1	3678471	3679003	11	0.0222222	532	1_3678471	1_3679003
1236143	1	3678471	3680214	10	0	1743	1_3678471	1_3680214
1236144	1	3678471	3680251	11	0.01	1780	1_3678471	1_3680251
1236148	1	3678471	3680812	10	0.0123457	2341	1_3678471	1_3680812
1236149	1	3678471	3680841	11	0.0375	2370	1_3678471	1_3680841
1236150	1	3678471	3680862	11	0.0375	2391	1_3678471	1_3680862
1236151	1	3678471	3680876	11	0.266667	2405	1_3678471	1_3680876
1236152	1	3678471	3680878	11	0.0480769	2407	1_3678471	1_3680878
1236153	1	3678471	3680879	11	0.0375	2408	1_3678471	1_3680879
1236155	1	3678471	3681001	11	0.0480769	2530	1_3678471	1_3681001
1236157	1	3678471	3681061	11	0.266667	2590	1_3678471	1_3681061
1236158	1	3678471	3681079	11	0.01	2608	1_3678471	1_3681079
1236159	1	3678471	3681082	11	0.098	2611	1_3678471	1_3681082
1236160	1	3678471	3681288	11	0.00645161	2817	1_3678471	1_3681288
1236161	1	3678471	3681309	11	0.00131579	2838	1_3678471	1_3681309
1236162	1	3678471	3681316	11	0.0222222	2845	1_3678471	1_3681316
1236164	1	3678471	3681325	11	0.0222222	2854	1_3678471	1_3681325
1236165	1	3678471	3681396	11	0.0375	2925	1_3678471	1_3681396
1236166	1	3678471	3681400	11	0.00645161	2929	1_3678471	1_3681400
1236168	1	3678471	3681443	11	0.12	2972	1_3678471	1_3681443
1236169	1	3678471	3681508	10	0.0892532	3037	1_3678471	1_3681508
1236170	1	3678471	3681509	11	0.01	3038	1_3678471	1_3681509
1236172	1	3678471	3681568	11	0.0941176	3097	1_3678471	1_3681568
1236174	1	3678471	3681737	11	0.00645161	3266	1_3678471	1_3681737
1236176	1	3678471	3681779	11	0.0375	3308	1_3678471	1_3681779
1236178	1	3678471	3682011	11	0.0222222	3540	1_3678471	1_3682011
1236179	1	3678471	3687048	11	0.3125	8577	1_3678471	1_3687048
1236180	1	3678471	3687572	11	0.555769	9101	1_3678471	1_3687572
1250771	1	3678812	3678927	11	0.00106838	115	1_3678812	1_3678927
1250772	1	3678812	3678953	10	0.663957	141	1_3678812	1_3678953
1250774	1	3678812	3678987	11	0.816938	175	1_3678812	1_3678987
1250775	1	3678812	3679003	11	0.106838	191	1_3678812	1_3679003
1250776	1	3678812	3680214	10	0.333333	1402	1_3678812	1_3680214
1250777	1	3678812	3680251	11	0.0480769	1439	1_3678812	1_3680251
1250781	1	3678812	3680812	10	0.0617284	2000	1_3678812	1_3680812
1250782	1	3678812	3680841	11	0.673878	2029	1_3678812	1_3680841
1250783	1	3678812	3680862	11	0.673878	2050	1_3678812	1_3680862
1250784	1	3678812	3680876	11	0.0128205	2064	1_3678812	1_3680876
1250785	1	3678812	3680878	11	0.0236686	2066	1_3678812	1_3680878
1250786	1	3678812	3680879	11	0.673878	2067	1_3678812	1_3680879
1250788	1	3678812	3681001	11	0.33284	2189	1_3678812	1_3681001
1250790	1	3678812	3681061	11	0.0128205	2249	1_3678812	1_3681061
1250791	1	3678812	3681079	11	0.0692308	2267	1_3678812	1_3681079
1250792	1	3678812	3681082	11	0.369615	2270	1_3678812	1_3681082
1250793	1	3678812	3681288	11	0.358561	2476	1_3678812	1_3681288
1250794	1	3678812	3681309	11	0.384868	2497	1_3678812	1_3681309
1250795	1	3678812	3681316	11	0.00106838	2504	1_3678812	1_3681316
1250797	1	3678812	3681325	11	0.153846	2513	1_3678812	1_3681325
1250798	1	3678812	3681396	11	0.673878	2584	1_3678812	1_3681396
1250799	1	3678812	3681400	11	0.358561	2588	1_3678812	1_3681400
1250801	1	3678812	3681443	11	0.125641	2631	1_3678812	1_3681443
1250802	1	3678812	3681508	10	0.657228	2696	1_3678812	1_3681508
1250803	1	3678812	3681509	11	0.0480769	2697	1_3678812	1_3681509
1250805	1	3678812	3681568	11	0.651584	2756	1_3678812	1_3681568
1250807	1	3678812	3681737	11	0.358561	2925	1_3678812	1_3681737
1250809	1	3678812	3681779	11	0.259615	2967	1_3678812	1_3681779
1250811	1	3678812	3682011	11	0.471154	3199	1_3678812	1_3682011
1250812	1	3678812	3687048	11	0.0451389	8236	1_3678812	1_3687048
1250813	1	3678812	3687572	11	0.0236686	8760	1_3678812	1_3687572
1265401	1	3678927	3678953	10	0.054878	26	1_3678927	1_3678953
1265403	1	3678927	3678987	11	0.00106838	60	1_3678927	1_3678987
1265404	1	3678927	3679003	11	0.151235	76	1_3678927	1_3679003
1265405	1	3678927	3680214	10	0.416667	1287	1_3678927	1_3680214
1265406	1	3678927	3680251	11	0.0222222	1324	1_3678927	1_3680251
1265410	1	3678927	3680812	10	1	1885	1_3678927	1_3680812
1265411	1	3678927	3680841	11	0.0578704	1914	1_3678927	1_3680841
1265412	1	3678927	3680862	11	0.0578704	1935	1_3678927	1_3680862
1265413	1	3678927	3680876	11	0.0578704	1949	1_3678927	1_3680876
1265414	1	3678927	3680878	11	0.471154	1951	1_3678927	1_3680878
1265415	1	3678927	3680879	11	0.0578704	1952	1_3678927	1_3680879
1265417	1	3678927	3681001	11	0.565171	2074	1_3678927	1_3681001
1265419	1	3678927	3681061	11	0.0578704	2134	1_3678927	1_3681061
1265420	1	3678927	3681079	11	0.0222222	2152	1_3678927	1_3681079
1265421	1	3678927	3681082	11	0.401111	2155	1_3678927	1_3681082
1265422	1	3678927	3681288	11	0.290323	2361	1_3678927	1_3681288
1265423	1	3678927	3681309	11	0.292398	2382	1_3678927	1_3681309
1265424	1	3678927	3681316	11	1	2389	1_3678927	1_3681316
1265426	1	3678927	3681325	11	0.0493827	2398	1_3678927	1_3681325
1265427	1	3678927	3681396	11	0.0578704	2469	1_3678927	1_3681396
1265428	1	3678927	3681400	11	0.290323	2473	1_3678927	1_3681400
1265430	1	3678927	3681443	11	0.00185185	2516	1_3678927	1_3681443
1265431	1	3678927	3681508	10	0.262295	2581	1_3678927	1_3681508
1265432	1	3678927	3681509	11	0.0222222	2582	1_3678927	1_3681509
1265434	1	3678927	3681568	11	0.236111	2641	1_3678927	1_3681568
1265436	1	3678927	3681737	11	0.290323	2810	1_3678927	1_3681737
1265438	1	3678927	3681779	11	0.592593	2852	1_3678927	1_3681779
1265440	1	3678927	3682011	11	0.278549	3084	1_3678927	1_3682011
1265441	1	3678927	3687048	11	0.00694444	8121	1_3678927	1_3687048
1265442	1	3678927	3687572	11	0.106838	8645	1_3678927	1_3687572
1272716	1	3678953	3678987	10	0.663957	34	1_3678953	1_3678987
1272717	1	3678953	3679003	10	0.054878	50	1_3678953	1_3679003
1272719	1	3678953	3680251	10	0.0243902	1298	1_3678953	1_3680251
1272724	1	3678953	3680841	10	0.41928	1888	1_3678953	1_3680841
1272725	1	3678953	3680862	10	0.41928	1909	1_3678953	1_3680862
1272726	1	3678953	3680876	10	0.054878	1923	1_3678953	1_3680876
1272727	1	3678953	3680878	10	0.121951	1925	1_3678953	1_3680878
1272728	1	3678953	3680879	10	0.41928	1926	1_3678953	1_3680879
1272730	1	3678953	3681001	10	0.338753	2048	1_3678953	1_3681001
1272732	1	3678953	3681061	10	0.054878	2108	1_3678953	1_3681061
1272733	1	3678953	3681079	10	0.0243902	2126	1_3678953	1_3681079
1272734	1	3678953	3681082	10	0.262344	2129	1_3678953	1_3681082
1272735	1	3678953	3681288	10	0.56446	2335	1_3678953	1_3681288
1272736	1	3678953	3681309	10	0.653588	2356	1_3678953	1_3681309
1272737	1	3678953	3681316	10	0.054878	2363	1_3678953	1_3681316
1272739	1	3678953	3681325	10	0.054878	2372	1_3678953	1_3681325
1272740	1	3678953	3681396	10	0.41928	2443	1_3678953	1_3681396
1272741	1	3678953	3681400	10	0.56446	2447	1_3678953	1_3681400
1272743	1	3678953	3681443	10	0.00406504	2490	1_3678953	1_3681443
1272745	1	3678953	3681509	10	0.132791	2556	1_3678953	1_3681509
1272747	1	3678953	3681568	10	0.503484	2615	1_3678953	1_3681568
1272749	1	3678953	3681737	10	0.56446	2784	1_3678953	1_3681737
1272751	1	3678953	3681779	10	0.41928	2826	1_3678953	1_3681779
1272753	1	3678953	3682011	10	0.550305	3058	1_3678953	1_3682011
1272754	1	3678953	3687048	10	0.0135501	8095	1_3678953	1_3687048
1272755	1	3678953	3687572	10	0.41928	8619	1_3678953	1_3687572
1287340	1	3678987	3679003	11	0.153846	16	1_3678987	1_3679003
1287341	1	3678987	3680214	10	0.340909	1227	1_3678987	1_3680214
1287342	1	3678987	3680251	11	0.0692308	1264	1_3678987	1_3680251
1287346	1	3678987	3680812	10	0.040404	1825	1_3678987	1_3680812
1287347	1	3678987	3680841	11	0.541667	1854	1_3678987	1_3680841
1287348	1	3678987	3680862	11	0.541667	1875	1_3678987	1_3680862
1287349	1	3678987	3680876	11	0.0128205	1889	1_3678987	1_3680876
1287350	1	3678987	3680878	11	0.0033284	1891	1_3678987	1_3680878
1287351	1	3678987	3680879	11	0.541667	1892	1_3678987	1_3680879
1287353	1	3678987	3681001	11	0.231139	2014	1_3678987	1_3681001
1287355	1	3678987	3681061	11	0.0128205	2074	1_3678987	1_3681061
1287356	1	3678987	3681079	11	0.0480769	2092	1_3678987	1_3681079
1287357	1	3678987	3681082	11	0.221538	2095	1_3678987	1_3681082
1287358	1	3678987	3681288	11	0.317618	2301	1_3678987	1_3681288
1287359	1	3678987	3681309	11	0.365385	2322	1_3678987	1_3681309
1287360	1	3678987	3681316	11	0.00106838	2329	1_3678987	1_3681316
1287362	1	3678987	3681325	11	0.106838	2338	1_3678987	1_3681325
1287363	1	3678987	3681396	11	0.541667	2409	1_3678987	1_3681396
1287364	1	3678987	3681400	11	0.317618	2413	1_3678987	1_3681400
1287366	1	3678987	3681443	11	0.0410256	2456	1_3678987	1_3681443
1287367	1	3678987	3681508	10	0.446266	2521	1_3678987	1_3681508
1287368	1	3678987	3681509	11	0.0692308	2522	1_3678987	1_3681509
1287370	1	3678987	3681568	11	0.452489	2581	1_3678987	1_3681568
1287372	1	3678987	3681737	11	0.317618	2750	1_3678987	1_3681737
1287374	1	3678987	3681779	11	0.180288	2792	1_3678987	1_3681779
1287376	1	3678987	3682011	11	0.565171	3024	1_3678987	1_3682011
1287377	1	3678987	3687048	11	0.00106838	8061	1_3678987	1_3687048
1287378	1	3678987	3687572	11	0.231139	8585	1_3678987	1_3687572
1294651	1	3679003	3680214	10	0.104167	1211	1_3679003	1_3680214
1294652	1	3679003	3680251	11	0.45	1248	1_3679003	1_3680251
1294656	1	3679003	3680812	10	0.0123457	1809	1_3679003	1_3680812
1294657	1	3679003	3680841	11	0.0833333	1838	1_3679003	1_3680841
1294658	1	3679003	3680862	11	0.0833333	1859	1_3679003	1_3680862
1294659	1	3679003	3680876	11	0.0578704	1873	1_3679003	1_3680876
1294660	1	3679003	3680878	11	0.471154	1875	1_3679003	1_3680878
1294661	1	3679003	3680879	11	0.0833333	1876	1_3679003	1_3680879
1294663	1	3679003	3681001	11	0.00106838	1998	1_3679003	1_3681001
1294665	1	3679003	3681061	11	0.0578704	2058	1_3679003	1_3681061
1294666	1	3679003	3681079	11	0.0222222	2076	1_3679003	1_3681079
1294667	1	3679003	3681082	11	0.01	2079	1_3679003	1_3681082
1294668	1	3679003	3681288	11	0.0439068	2285	1_3679003	1_3681288
1294669	1	3679003	3681309	11	0.0592105	2306	1_3679003	1_3681309
1294670	1	3679003	3681316	11	0.151235	2313	1_3679003	1_3681316
1294672	1	3679003	3681325	11	0.0493827	2322	1_3679003	1_3681325
1294673	1	3679003	3681396	11	0.0833333	2393	1_3679003	1_3681396
1294674	1	3679003	3681400	11	0.0439068	2397	1_3679003	1_3681400
1294676	1	3679003	3681443	11	0.266667	2440	1_3679003	1_3681443
1294677	1	3679003	3681508	10	0.0163934	2505	1_3679003	1_3681508
1294678	1	3679003	3681509	11	0.0222222	2506	1_3679003	1_3681509
1294680	1	3679003	3681568	11	0.0204248	2565	1_3679003	1_3681568
1294682	1	3679003	3681737	11	0.0439068	2734	1_3679003	1_3681737
1294684	1	3679003	3681779	11	0.0578704	2776	1_3679003	1_3681779
1294686	1	3679003	3682011	11	0.00694444	3008	1_3679003	1_3682011
1294687	1	3679003	3687048	11	0.0493827	8045	1_3679003	1_3687048
1294688	1	3679003	3687572	11	0.00106838	8569	1_3679003	1_3687572
1301961	1	3680214	3680251	10	0	37	1_3680214	1_3680251
1301966	1	3680214	3680841	10	0.31746	627	1_3680214	1_3680841
1301967	1	3680214	3680862	10	0.31746	648	1_3680214	1_3680862
1301968	1	3680214	3680876	10	0.0793651	662	1_3680214	1_3680876
1301969	1	3680214	3680878	10	0.340909	664	1_3680214	1_3680878
1301970	1	3680214	3680879	10	0.31746	665	1_3680214	1_3680879
1301972	1	3680214	3681001	10	0.592593	787	1_3680214	1_3681001
1301974	1	3680214	3681061	10	0.0793651	847	1_3680214	1_3681061
1301975	1	3680214	3681079	10	0	865	1_3680214	1_3681079
1301976	1	3680214	3681082	10	0.606061	868	1_3680214	1_3681082
1301977	1	3680214	3681288	10	0.744048	1074	1_3680214	1_3681288
1301978	1	3680214	3681309	10	0.869565	1095	1_3680214	1_3681309
1301979	1	3680214	3681316	10	0.416667	1102	1_3680214	1_3681316
1301981	1	3680214	3681325	10	0.185185	1111	1_3680214	1_3681325
1301982	1	3680214	3681396	10	0.31746	1182	1_3680214	1_3681396
1301983	1	3680214	3681400	10	0.744048	1186	1_3680214	1_3681400
1301985	1	3680214	3681443	10	0	1229	1_3680214	1_3681443
1301987	1	3680214	3681509	10	0.185185	1295	1_3680214	1_3681509
1301989	1	3680214	3681568	10	0.68306	1354	1_3680214	1_3681568
1301991	1	3680214	3681737	10	0.744048	1523	1_3680214	1_3681737
1301993	1	3680214	3681779	10	0.714286	1565	1_3680214	1_3681779
1301995	1	3680214	3682011	10	0.68306	1797	1_3680214	1_3682011
1301996	1	3680214	3687048	10	0	6834	1_3680214	1_3687048
1301997	1	3680214	3687572	10	0.037037	7358	1_3680214	1_3687572
1309273	1	3680251	3680812	10	0.0123457	561	1_3680251	1_3680812
1309274	1	3680251	3680841	11	0.0375	590	1_3680251	1_3680841
1309275	1	3680251	3680862	11	0.0375	611	1_3680251	1_3680862
1309276	1	3680251	3680876	11	0.0375	625	1_3680251	1_3680876
1309277	1	3680251	3680878	11	0.0480769	627	1_3680251	1_3680878
1309278	1	3680251	3680879	11	0.0375	628	1_3680251	1_3680879
1309280	1	3680251	3681001	11	0.0480769	750	1_3680251	1_3681001
1309282	1	3680251	3681061	11	0.0375	810	1_3680251	1_3681061
1309283	1	3680251	3681079	11	0.01	828	1_3680251	1_3681079
1309284	1	3680251	3681082	11	0.098	831	1_3680251	1_3681082
1309285	1	3680251	3681288	11	0.00645161	1037	1_3680251	1_3681288
1309286	1	3680251	3681309	11	0.00131579	1058	1_3680251	1_3681309
1309287	1	3680251	3681316	11	0.0222222	1065	1_3680251	1_3681316
1309289	1	3680251	3681325	11	0.0222222	1074	1_3680251	1_3681325
1309290	1	3680251	3681396	11	0.0375	1145	1_3680251	1_3681396
1309291	1	3680251	3681400	11	0.00645161	1149	1_3680251	1_3681400
1309293	1	3680251	3681443	11	0.12	1192	1_3680251	1_3681443
1309294	1	3680251	3681508	10	0.0892532	1257	1_3680251	1_3681508
1309295	1	3680251	3681509	11	0.01	1258	1_3680251	1_3681509
1309297	1	3680251	3681568	11	0.0941176	1317	1_3680251	1_3681568
1309299	1	3680251	3681737	11	0.00645161	1486	1_3680251	1_3681737
1309301	1	3680251	3681779	11	0.0375	1528	1_3680251	1_3681779
1309303	1	3680251	3682011	11	0.0680556	1760	1_3680251	1_3682011
1309304	1	3680251	3687048	11	0.3125	6797	1_3680251	1_3687048
1309305	1	3680251	3687572	11	0.0692308	7321	1_3680251	1_3687572
1309306	1	3680251	3690141	10	0.0277778	9890	1_3680251	1_3690141
1309307	1	3680251	3690175	10	0.047619	9924	1_3680251	1_3690175
1338496	1	3680812	3680841	10	0.259259	29	1_3680812	1_3680841
1338497	1	3680812	3680862	10	0.259259	50	1_3680812	1_3680862
1338498	1	3680812	3680876	10	0.0277778	64	1_3680812	1_3680876
1338499	1	3680812	3680878	10	0.166667	66	1_3680812	1_3680878
1338500	1	3680812	3680879	10	0.259259	67	1_3680812	1_3680879
1338502	1	3680812	3681001	10	0.646465	189	1_3680812	1_3681001
1338504	1	3680812	3681061	10	0.0277778	249	1_3680812	1_3681061
1338505	1	3680812	3681079	10	0.0123457	267	1_3680812	1_3681079
1338506	1	3680812	3681082	10	0.494949	270	1_3680812	1_3681082
1338507	1	3680812	3681288	10	0.183673	476	1_3680812	1_3681288
1338508	1	3680812	3681309	10	0.185185	497	1_3680812	1_3681309
1338509	1	3680812	3681316	10	1	504	1_3680812	1_3681316
1338511	1	3680812	3681325	10	0.0277778	513	1_3680812	1_3681325
1338512	1	3680812	3681396	10	0.259259	584	1_3680812	1_3681396
1338513	1	3680812	3681400	10	0.183673	588	1_3680812	1_3681400
1338515	1	3680812	3681443	10	0.0740741	631	1_3680812	1_3681443
1338517	1	3680812	3681509	10	0.0123457	697	1_3680812	1_3681509
1338519	1	3680812	3681568	10	0.307832	756	1_3680812	1_3681568
1338521	1	3680812	3681737	10	0.183673	925	1_3680812	1_3681737
1338523	1	3680812	3681779	10	0.444444	967	1_3680812	1_3681779
1338525	1	3680812	3682011	10	0.340278	1199	1_3680812	1_3682011
1338526	1	3680812	3687048	10	0.0163934	6236	1_3680812	1_3687048
1338527	1	3680812	3687572	10	0.0617284	6760	1_3680812	1_3687572
1345800	1	3680841	3680862	11	1	21	1_3680841	1_3680862
1345801	1	3680841	3680876	11	0.140625	35	1_3680841	1_3680876
1345802	1	3680841	3680878	11	0.0392628	37	1_3680841	1_3680878
1345803	1	3680841	3680879	11	1	38	1_3680841	1_3680879
1345805	1	3680841	3681001	11	0.673878	160	1_3680841	1_3681001
1345807	1	3680841	3681061	11	0.140625	220	1_3680841	1_3681061
1345808	1	3680841	3681079	11	0.0375	238	1_3680841	1_3681079
1345809	1	3680841	3681082	11	0.440833	241	1_3680841	1_3681082
1345810	1	3680841	3681288	11	0.172043	447	1_3680841	1_3681288
1345811	1	3680841	3681309	11	0.197917	468	1_3680841	1_3681309
1345812	1	3680841	3681316	11	0.0578704	475	1_3680841	1_3681316
1345814	1	3680841	3681325	11	0.0578704	484	1_3680841	1_3681325
1345815	1	3680841	3681396	11	1	555	1_3680841	1_3681396
1345816	1	3680841	3681400	11	0.172043	559	1_3680841	1_3681400
1345818	1	3680841	3681443	11	0.3125	602	1_3680841	1_3681443
1345819	1	3680841	3681508	10	0.656518	667	1_3680841	1_3681508
1345820	1	3680841	3681509	11	0.0375	668	1_3680841	1_3681509
1345822	1	3680841	3681568	11	0.588848	727	1_3680841	1_3681568
1345824	1	3680841	3681737	11	0.172043	896	1_3680841	1_3681737
1345826	1	3680841	3681779	11	0.293403	938	1_3680841	1_3681779
1345828	1	3680841	3682011	11	0.668981	1170	1_3680841	1_3682011
1345829	1	3680841	3687048	11	0.0578704	6207	1_3680841	1_3687048
1345830	1	3680841	3687572	11	0.0128205	6731	1_3680841	1_3687572
1345831	1	3680841	3690141	10	0.047619	9300	1_3680841	1_3690141
1345832	1	3680841	3690175	10	0.183673	9334	1_3680841	1_3690175
1353103	1	3680862	3680876	11	0.140625	14	1_3680862	1_3680876
1353104	1	3680862	3680878	11	0.0392628	16	1_3680862	1_3680878
1353105	1	3680862	3680879	11	1	17	1_3680862	1_3680879
1353107	1	3680862	3681001	11	0.673878	139	1_3680862	1_3681001
1353109	1	3680862	3681061	11	0.140625	199	1_3680862	1_3681061
1353110	1	3680862	3681079	11	0.0375	217	1_3680862	1_3681079
1353111	1	3680862	3681082	11	0.440833	220	1_3680862	1_3681082
1353112	1	3680862	3681288	11	0.172043	426	1_3680862	1_3681288
1353113	1	3680862	3681309	11	0.197917	447	1_3680862	1_3681309
1353114	1	3680862	3681316	11	0.0578704	454	1_3680862	1_3681316
1353116	1	3680862	3681325	11	0.0578704	463	1_3680862	1_3681325
1353117	1	3680862	3681396	11	1	534	1_3680862	1_3681396
1353118	1	3680862	3681400	11	0.172043	538	1_3680862	1_3681400
1353120	1	3680862	3681443	11	0.3125	581	1_3680862	1_3681443
1353121	1	3680862	3681508	10	0.656518	646	1_3680862	1_3681508
1353122	1	3680862	3681509	11	0.0375	647	1_3680862	1_3681509
1353124	1	3680862	3681568	11	0.588848	706	1_3680862	1_3681568
1353126	1	3680862	3681737	11	0.172043	875	1_3680862	1_3681737
1353128	1	3680862	3681779	11	0.293403	917	1_3680862	1_3681779
1353130	1	3680862	3682011	11	0.668981	1149	1_3680862	1_3682011
1353131	1	3680862	3687048	11	0.0578704	6186	1_3680862	1_3687048
1353132	1	3680862	3687572	11	0.0128205	6710	1_3680862	1_3687572
1353133	1	3680862	3690141	10	0.047619	9279	1_3680862	1_3690141
1353134	1	3680862	3690175	10	0.183673	9313	1_3680862	1_3690175
1360405	1	3680876	3680878	11	0.541667	2	1_3680876	1_3680878
1360406	1	3680876	3680879	11	0.140625	3	1_3680876	1_3680879
1360408	1	3680876	3681001	11	0.0128205	125	1_3680876	1_3681001
1360410	1	3680876	3681061	11	1	185	1_3680876	1_3681061
1360411	1	3680876	3681079	11	0.266667	203	1_3680876	1_3681079
1360412	1	3680876	3681082	11	0.000833333	206	1_3680876	1_3681082
1360413	1	3680876	3681288	11	0.172043	412	1_3680876	1_3681288
1360414	1	3680876	3681309	11	0.197917	433	1_3680876	1_3681309
1360415	1	3680876	3681316	11	0.0578704	440	1_3680876	1_3681316
1360417	1	3680876	3681325	11	0.0833333	449	1_3680876	1_3681325
1360418	1	3680876	3681396	11	0.140625	520	1_3680876	1_3681396
1360419	1	3680876	3681400	11	0.172043	524	1_3680876	1_3681400
1360421	1	3680876	3681443	11	0.45	567	1_3680876	1_3681443
1360422	1	3680876	3681508	10	0.0163934	632	1_3680876	1_3681508
1360423	1	3680876	3681509	11	0.0375	633	1_3680876	1_3681509
1360425	1	3680876	3681568	11	0.00245098	692	1_3680876	1_3681568
1360427	1	3680876	3681737	11	0.172043	861	1_3680876	1_3681737
1360429	1	3680876	3681779	11	0.00694444	903	1_3680876	1_3681779
1360431	1	3680876	3682011	11	0.000578704	1135	1_3680876	1_3682011
1360432	1	3680876	3687048	11	0.0833333	6172	1_3680876	1_3687048
1360433	1	3680876	3687572	11	0.259615	6696	1_3680876	1_3687572
1360434	1	3680876	3690141	10	0.107143	9265	1_3680876	1_3690141
1360435	1	3680876	3690175	10	0.00226757	9299	1_3680876	1_3690175
1367706	1	3680878	3680879	11	0.0392628	1	1_3680878	1_3680879
1367708	1	3680878	3681001	11	0.0724852	123	1_3680878	1_3681001
1367710	1	3680878	3681061	11	0.541667	183	1_3680878	1_3681061
1367711	1	3680878	3681079	11	0.0480769	201	1_3680878	1_3681079
1367712	1	3680878	3681082	11	0.065	204	1_3680878	1_3681082
1367713	1	3680878	3681288	11	0.317618	410	1_3680878	1_3681288
1367714	1	3680878	3681309	11	0.365385	431	1_3680878	1_3681309
1367715	1	3680878	3681316	11	0.471154	438	1_3680878	1_3681316
1367717	1	3680878	3681325	11	0.153846	447	1_3680878	1_3681325
1367718	1	3680878	3681396	11	0.0392628	518	1_3680878	1_3681396
1367719	1	3680878	3681400	11	0.317618	522	1_3680878	1_3681400
1367721	1	3680878	3681443	11	0.400641	565	1_3680878	1_3681443
1367722	1	3680878	3681508	10	0.00910747	630	1_3680878	1_3681508
1367723	1	3680878	3681509	11	0.0692308	631	1_3680878	1_3681509
1367725	1	3680878	3681568	11	0.0138575	690	1_3680878	1_3681568
1367727	1	3680878	3681737	11	0.317618	859	1_3680878	1_3681737
1367729	1	3680878	3681779	11	0.180288	901	1_3680878	1_3681779
1367731	1	3680878	3682011	11	0.0451389	1133	1_3680878	1_3682011
1367732	1	3680878	3687048	11	0.153846	6170	1_3680878	1_3687048
1367733	1	3680878	3687572	11	0.0724852	6694	1_3680878	1_3687572
1367734	1	3680878	3690141	10	0.00568182	9263	1_3680878	1_3690141
1367735	1	3680878	3690175	10	0.004329	9297	1_3680878	1_3690175
1375007	1	3680879	3681001	11	0.673878	122	1_3680879	1_3681001
1375009	1	3680879	3681061	11	0.140625	182	1_3680879	1_3681061
1375010	1	3680879	3681079	11	0.0375	200	1_3680879	1_3681079
1375011	1	3680879	3681082	11	0.440833	203	1_3680879	1_3681082
1375012	1	3680879	3681288	11	0.172043	409	1_3680879	1_3681288
1375013	1	3680879	3681309	11	0.197917	430	1_3680879	1_3681309
1375014	1	3680879	3681316	11	0.0578704	437	1_3680879	1_3681316
1375016	1	3680879	3681325	11	0.0578704	446	1_3680879	1_3681325
1375017	1	3680879	3681396	11	1	517	1_3680879	1_3681396
1375018	1	3680879	3681400	11	0.172043	521	1_3680879	1_3681400
1375020	1	3680879	3681443	11	0.3125	564	1_3680879	1_3681443
1375021	1	3680879	3681508	10	0.656518	629	1_3680879	1_3681508
1375022	1	3680879	3681509	11	0.0375	630	1_3680879	1_3681509
1375024	1	3680879	3681568	11	0.588848	689	1_3680879	1_3681568
1375026	1	3680879	3681737	11	0.172043	858	1_3680879	1_3681737
1375028	1	3680879	3681779	11	0.293403	900	1_3680879	1_3681779
1375030	1	3680879	3682011	11	0.668981	1132	1_3680879	1_3682011
1375031	1	3680879	3687048	11	0.0578704	6169	1_3680879	1_3687048
1375032	1	3680879	3687572	11	0.0128205	6693	1_3680879	1_3687572
1375033	1	3680879	3690141	10	0.047619	9262	1_3680879	1_3690141
1375034	1	3680879	3690175	10	0.183673	9296	1_3680879	1_3690175
1389604	1	3681001	3681061	11	0.0128205	60	1_3681001	1_3681061
1389605	1	3681001	3681079	11	0.0480769	78	1_3681001	1_3681079
1389606	1	3681001	3681082	11	0.678462	81	1_3681001	1_3681082
1389607	1	3681001	3681288	11	0.358561	287	1_3681001	1_3681288
1389608	1	3681001	3681309	11	0.384868	308	1_3681001	1_3681309
1389609	1	3681001	3681316	11	0.565171	315	1_3681001	1_3681316
1389611	1	3681001	3681325	11	0.00106838	324	1_3681001	1_3681325
1389612	1	3681001	3681396	11	0.673878	395	1_3681001	1_3681396
1389613	1	3681001	3681400	11	0.358561	399	1_3681001	1_3681400
1389615	1	3681001	3681443	11	0.125641	442	1_3681001	1_3681443
1389616	1	3681001	3681508	10	0.737705	507	1_3681001	1_3681508
1389617	1	3681001	3681509	11	0.0480769	508	1_3681001	1_3681509
1389619	1	3681001	3681568	11	0.651584	567	1_3681001	1_3681568
1389621	1	3681001	3681737	11	0.358561	736	1_3681001	1_3681737
1389623	1	3681001	3681779	11	0.673878	778	1_3681001	1_3681779
1389625	1	3681001	3682011	11	0.750267	1010	1_3681001	1_3682011
1389626	1	3681001	3687048	11	0.0451389	6047	1_3681001	1_3687048
1389627	1	3681001	3687572	11	0.0724852	6571	1_3681001	1_3687572
1389628	1	3681001	3690141	10	0.138889	9140	1_3681001	1_3690141
1389629	1	3681001	3690175	10	0.026455	9174	1_3681001	1_3690175
1404196	1	3681061	3681079	11	0.266667	18	1_3681061	1_3681079
1404197	1	3681061	3681082	11	0.000833333	21	1_3681061	1_3681082
1404198	1	3681061	3681288	11	0.172043	227	1_3681061	1_3681288
1404199	1	3681061	3681309	11	0.197917	248	1_3681061	1_3681309
1404200	1	3681061	3681316	11	0.0578704	255	1_3681061	1_3681316
1404202	1	3681061	3681325	11	0.0833333	264	1_3681061	1_3681325
1404203	1	3681061	3681396	11	0.140625	335	1_3681061	1_3681396
1404204	1	3681061	3681400	11	0.172043	339	1_3681061	1_3681400
1404206	1	3681061	3681443	11	0.45	382	1_3681061	1_3681443
1404207	1	3681061	3681508	10	0.0163934	447	1_3681061	1_3681508
1404208	1	3681061	3681509	11	0.0375	448	1_3681061	1_3681509
1404210	1	3681061	3681568	11	0.00245098	507	1_3681061	1_3681568
1404212	1	3681061	3681737	11	0.172043	676	1_3681061	1_3681737
1404214	1	3681061	3681779	11	0.00694444	718	1_3681061	1_3681779
1404216	1	3681061	3682011	11	0.000578704	950	1_3681061	1_3682011
1404217	1	3681061	3687048	11	0.0833333	5987	1_3681061	1_3687048
1404218	1	3681061	3687572	11	0.259615	6511	1_3681061	1_3687572
1404219	1	3681061	3690141	10	0.107143	9080	1_3681061	1_3690141
1404220	1	3681061	3690175	10	0.00226757	9114	1_3681061	1_3690175
1411491	1	3681079	3681082	11	0.032	3	1_3681079	1_3681082
1411492	1	3681079	3681288	11	0.130645	209	1_3681079	1_3681288
1411493	1	3681079	3681309	11	0.131579	230	1_3681079	1_3681309
1411494	1	3681079	3681316	11	0.0222222	237	1_3681079	1_3681316
1411496	1	3681079	3681325	11	0.0222222	246	1_3681079	1_3681325
1411497	1	3681079	3681396	11	0.0375	317	1_3681079	1_3681396
1411498	1	3681079	3681400	11	0.130645	321	1_3681079	1_3681400
1411500	1	3681079	3681443	11	0.12	364	1_3681079	1_3681443
1411502	1	3681079	3681509	11	0.01	430	1_3681079	1_3681509
1411504	1	3681079	3681568	11	0.0132353	489	1_3681079	1_3681568
1411506	1	3681079	3681737	11	0.130645	658	1_3681079	1_3681737
1411508	1	3681079	3681779	11	0.0375	700	1_3681079	1_3681779
1411510	1	3681079	3682011	11	0.0680556	932	1_3681079	1_3682011
1411511	1	3681079	3687048	11	0.0222222	5969	1_3681079	1_3687048
1411512	1	3681079	3687572	11	0.0692308	6493	1_3681079	1_3687572
1411513	1	3681079	3690141	10	0.0277778	9062	1_3681079	1_3690141
1411514	1	3681079	3690175	10	0.047619	9096	1_3681079	1_3690175
1418785	1	3681082	3681288	11	0.542258	206	1_3681082	1_3681288
1418786	1	3681082	3681309	11	0.606316	227	1_3681082	1_3681309
1418787	1	3681082	3681316	11	0.401111	234	1_3681082	1_3681316
1418789	1	3681082	3681325	11	0.0711111	243	1_3681082	1_3681325
1418790	1	3681082	3681396	11	0.440833	314	1_3681082	1_3681396
1418791	1	3681082	3681400	11	0.542258	318	1_3681082	1_3681400
1418793	1	3681082	3681443	11	0.112667	361	1_3681082	1_3681443
1418794	1	3681082	3681508	10	0.85842	426	1_3681082	1_3681508
1418795	1	3681082	3681509	11	0.098	427	1_3681082	1_3681509
1418797	1	3681082	3681568	11	0.857647	486	1_3681082	1_3681568
1418799	1	3681082	3681737	11	0.542258	655	1_3681082	1_3681737
1418801	1	3681082	3681779	11	0.440833	697	1_3681082	1_3681779
1418803	1	3681082	3682011	11	0.4225	929	1_3681082	1_3682011
1418804	1	3681082	3687048	11	0.0711111	5966	1_3681082	1_3687048
1418805	1	3681082	3687572	11	0.065	6490	1_3681082	1_3687572
1418806	1	3681082	3690141	10	0.054878	9059	1_3681082	1_3690141
1418807	1	3681082	3690175	10	0.00116144	9093	1_3681082	1_3690175
1426078	1	3681288	3681309	11	0.86927	21	1_3681288	1_3681309
1426079	1	3681288	3681316	11	0.290323	28	1_3681288	1_3681316
1426081	1	3681288	3681325	11	0.0439068	37	1_3681288	1_3681325
1426082	1	3681288	3681396	11	0.172043	108	1_3681288	1_3681396
1426083	1	3681288	3681400	11	1	112	1_3681288	1_3681400
1426085	1	3681288	3681443	11	0.0774194	155	1_3681288	1_3681443
1426086	1	3681288	3681508	10	0.618602	220	1_3681288	1_3681508
1426087	1	3681288	3681509	11	0.00645161	221	1_3681288	1_3681509
1426089	1	3681288	3681568	11	0.592979	280	1_3681288	1_3681568
1426091	1	3681288	3681737	11	1	449	1_3681288	1_3681737
1426093	1	3681288	3681779	11	0.489919	491	1_3681288	1_3681779
1426095	1	3681288	3682011	11	0.376568	723	1_3681288	1_3682011
1426096	1	3681288	3687048	11	0.00201613	5760	1_3681288	1_3687048
1426097	1	3681288	3687572	11	0.044665	6284	1_3681288	1_3687572
1426098	1	3681288	3690141	10	0.0243902	8853	1_3681288	1_3690141
1426099	1	3681288	3690175	10	0.0940767	8887	1_3681288	1_3690175
1433370	1	3681309	3681316	11	0.292398	7	1_3681309	1_3681316
1433372	1	3681309	3681325	11	0.0592105	16	1_3681309	1_3681325
1433373	1	3681309	3681396	11	0.197917	87	1_3681309	1_3681396
1433374	1	3681309	3681400	11	0.86927	91	1_3681309	1_3681400
1433376	1	3681309	3681443	11	0.0157895	134	1_3681309	1_3681443
1433377	1	3681309	3681508	10	0.68306	199	1_3681309	1_3681508
1433378	1	3681309	3681509	11	0.189474	200	1_3681309	1_3681509
1433380	1	3681309	3681568	11	0.650929	259	1_3681309	1_3681568
1433382	1	3681309	3681737	11	0.86927	428	1_3681309	1_3681737
1433384	1	3681309	3681779	11	0.493421	470	1_3681309	1_3681779
1433386	1	3681309	3682011	11	0.421053	702	1_3681309	1_3682011
1433387	1	3681309	3687048	11	0.00292398	5739	1_3681309	1_3687048
1433388	1	3681309	3687572	11	0.0731275	6263	1_3681309	1_3687572
1433389	1	3681309	3690141	10	0.0178571	8832	1_3681309	1_3690141
1433390	1	3681309	3690175	10	0.0306122	8866	1_3681309	1_3690175
1440662	1	3681316	3681325	11	0.0493827	9	1_3681316	1_3681325
1440663	1	3681316	3681396	11	0.0578704	80	1_3681316	1_3681396
1440664	1	3681316	3681400	11	0.290323	84	1_3681316	1_3681400
1440666	1	3681316	3681443	11	0.00185185	127	1_3681316	1_3681443
1440667	1	3681316	3681508	10	0.262295	192	1_3681316	1_3681508
1440668	1	3681316	3681509	11	0.0222222	193	1_3681316	1_3681509
1440670	1	3681316	3681568	11	0.236111	252	1_3681316	1_3681568
1440672	1	3681316	3681737	11	0.290323	421	1_3681316	1_3681737
1440674	1	3681316	3681779	11	0.592593	463	1_3681316	1_3681779
1440676	1	3681316	3682011	11	0.278549	695	1_3681316	1_3682011
1440677	1	3681316	3687048	11	0.00694444	5732	1_3681316	1_3687048
1440678	1	3681316	3687572	11	0.106838	6256	1_3681316	1_3687572
1440679	1	3681316	3690141	10	0.140625	8825	1_3681316	1_3690141
1440680	1	3681316	3690175	10	0.047619	8859	1_3681316	1_3690175
1455240	1	3681325	3681396	11	0.0578704	71	1_3681325	1_3681396
1455241	1	3681325	3681400	11	0.0439068	75	1_3681325	1_3681400
1455243	1	3681325	3681443	11	0.185185	118	1_3681325	1_3681443
1455244	1	3681325	3681508	10	0.262295	183	1_3681325	1_3681508
1455245	1	3681325	3681509	11	0.0222222	184	1_3681325	1_3681509
1455247	1	3681325	3681568	11	0.236111	243	1_3681325	1_3681568
1455249	1	3681325	3681737	11	0.0439068	412	1_3681325	1_3681737
1455251	1	3681325	3681779	11	0.0578704	454	1_3681325	1_3681779
1455253	1	3681325	3682011	11	0.0493827	686	1_3681325	1_3682011
1455254	1	3681325	3687048	11	0.151235	5723	1_3681325	1_3687048
1455255	1	3681325	3687572	11	0.00106838	6247	1_3681325	1_3687572
1455256	1	3681325	3690141	10	0.0625	8816	1_3681325	1_3690141
1455257	1	3681325	3690175	10	0.047619	8850	1_3681325	1_3690175
1462528	1	3681396	3681400	11	0.172043	4	1_3681396	1_3681400
1462530	1	3681396	3681443	11	0.3125	47	1_3681396	1_3681443
1462531	1	3681396	3681508	10	0.656518	112	1_3681396	1_3681508
1462532	1	3681396	3681509	11	0.0375	113	1_3681396	1_3681509
1462534	1	3681396	3681568	11	0.588848	172	1_3681396	1_3681568
1462536	1	3681396	3681737	11	0.172043	341	1_3681396	1_3681737
1462538	1	3681396	3681779	11	0.293403	383	1_3681396	1_3681779
1462540	1	3681396	3682011	11	0.668981	615	1_3681396	1_3682011
1462541	1	3681396	3687048	11	0.0578704	5652	1_3681396	1_3687048
1462542	1	3681396	3687572	11	0.0128205	6176	1_3681396	1_3687572
1462543	1	3681396	3690141	10	0.047619	8745	1_3681396	1_3690141
1462544	1	3681396	3690175	10	0.183673	8779	1_3681396	1_3690175
1469816	1	3681400	3681443	11	0.0774194	43	1_3681400	1_3681443
1469817	1	3681400	3681508	10	0.618602	108	1_3681400	1_3681508
1469818	1	3681400	3681509	11	0.00645161	109	1_3681400	1_3681509
1469820	1	3681400	3681568	11	0.592979	168	1_3681400	1_3681568
1469822	1	3681400	3681737	11	1	337	1_3681400	1_3681737
1469824	1	3681400	3681779	11	0.489919	379	1_3681400	1_3681779
1469826	1	3681400	3682011	11	0.376568	611	1_3681400	1_3682011
1469827	1	3681400	3687048	11	0.00201613	5648	1_3681400	1_3687048
1469828	1	3681400	3687572	11	0.044665	6172	1_3681400	1_3687572
1469829	1	3681400	3690141	10	0.0243902	8741	1_3681400	1_3690141
1469830	1	3681400	3690175	10	0.0940767	8775	1_3681400	1_3690175
1484386	1	3681443	3681508	10	0.221311	65	1_3681443	1_3681508
1484387	1	3681443	3681509	11	0.12	66	1_3681443	1_3681509
1484389	1	3681443	3681568	11	0.158824	125	1_3681443	1_3681568
1484391	1	3681443	3681737	11	0.0774194	294	1_3681443	1_3681737
1484393	1	3681443	3681779	11	0.0222222	336	1_3681443	1_3681779
1484395	1	3681443	3682011	11	0.0782407	568	1_3681443	1_3682011
1484396	1	3681443	3687048	11	0.185185	5605	1_3681443	1_3687048
1484397	1	3681443	3687572	11	0.23141	6129	1_3681443	1_3687572
1484398	1	3681443	3690141	10	0	8698	1_3681443	1_3690141
1484399	1	3681443	3690175	10	0.047619	8732	1_3681443	1_3690175
1491670	1	3681508	3681509	10	0.0892532	1	1_3681508	1_3681509
1491672	1	3681508	3681568	10	1	60	1_3681508	1_3681568
1491674	1	3681508	3681737	10	0.618602	229	1_3681508	1_3681737
1491676	1	3681508	3681779	10	0.656518	271	1_3681508	1_3681779
1491678	1	3681508	3682011	10	0.699006	503	1_3681508	1_3682011
1491679	1	3681508	3687048	10	0.123975	5540	1_3681508	1_3687048
1491680	1	3681508	3687572	10	0.023845	6064	1_3681508	1_3687572
1498954	1	3681509	3681568	11	0.0941176	59	1_3681509	1_3681568
1498956	1	3681509	3681737	11	0.00645161	228	1_3681509	1_3681737
1498958	1	3681509	3681779	11	0.0375	270	1_3681509	1_3681779
1498960	1	3681509	3682011	11	0.0680556	502	1_3681509	1_3682011
1498961	1	3681509	3687048	11	0.0680556	5539	1_3681509	1_3687048
1498962	1	3681509	3687572	11	0.0480769	6063	1_3681509	1_3687572
1498963	1	3681509	3690141	10	0.444444	8632	1_3681509	1_3690141
1498964	1	3681509	3690175	10	0.047619	8666	1_3681509	1_3690175
1513517	1	3681568	3681737	11	0.592979	169	1_3681568	1_3681737
1513519	1	3681568	3681779	11	0.588848	211	1_3681568	1_3681779
1513521	1	3681568	3682011	11	0.595588	443	1_3681568	1_3682011
1513522	1	3681568	3687048	11	0.108047	5480	1_3681568	1_3687048
1513523	1	3681568	3687572	11	0.0138575	6004	1_3681568	1_3687572
1513524	1	3681568	3690141	10	0.0178571	8573	1_3681568	1_3690141
1513525	1	3681568	3690175	10	0.0136054	8607	1_3681568	1_3690175
1528076	1	3681737	3681779	11	0.489919	42	1_3681737	1_3681779
1528078	1	3681737	3682011	11	0.376568	274	1_3681737	1_3682011
1528079	1	3681737	3687048	11	0.00201613	5311	1_3681737	1_3687048
1528080	1	3681737	3687572	11	0.044665	5835	1_3681737	1_3687572
1528081	1	3681737	3690141	10	0.0243902	8404	1_3681737	1_3690141
1528082	1	3681737	3690175	10	0.0940767	8438	1_3681737	1_3690175
1542631	1	3681779	3682011	11	0.668981	232	1_3681779	1_3682011
1542632	1	3681779	3687048	11	0.0578704	5269	1_3681779	1_3687048
1542633	1	3681779	3687572	11	0.0128205	5793	1_3681779	1_3687572
1542634	1	3681779	3690141	10	0.047619	8362	1_3681779	1_3690141
1542635	1	3681779	3690175	10	0.00226757	8396	1_3681779	1_3690175
1557181	1	3682011	3687048	11	0.00482253	5037	1_3682011	1_3687048
1557182	1	3682011	3687572	11	0.0216346	5561	1_3682011	1_3687572
1557183	1	3682011	3690141	10	0.0368852	8130	1_3682011	1_3690141
1557184	1	3682011	3690175	10	0.0944575	8164	1_3682011	1_3690175
1564455	1	3687048	3687572	11	0.471154	524	1_3687048	1_3687572
1564456	1	3687048	3690141	10	0.00390625	3093	1_3687048	1_3690141
1564457	1	3687048	3690175	10	0.241071	3127	1_3687048	1_3690175
1571728	1	3687572	3690141	10	0.138889	2569	1_3687572	1_3690141
1571729	1	3687572	3690175	10	0.238095	2603	1_3687572	1_3690175
1579000	1	3690141	3690175	10	0.107143	34	1_3690141	1_3690175
1600812	1	4084683	4084895	11	0.032	212	1_4084683	1_4084895
1600813	1	4084683	4085039	10	0.54878	356	1_4084683	1_4085039
1600814	1	4084683	4085046	11	0.495	363	1_4084683	1_4085046
1622611	1	4084895	4085039	10	0	144	1_4084895	1_4085039
1622612	1	4084895	4085046	11	0	151	1_4084895	1_4085046
1629876	1	4085039	4085046	10	1	7	1_4085039	1_4085046
1687960	1	5994891	5994903	10	1	12	1_5994891	1_5994903
1687961	1	5994891	5995441	11	0.155588	550	1_5994891	1_5995441
1687962	1	5994891	5995996	11	0.266282	1105	1_5994891	1_5995996
1687963	1	5994891	5999553	11	0.0941176	4662	1_5994891	1_5999553
1687964	1	5994891	5999634	11	0.0132353	4743	1_5994891	1_5999634
1687966	1	5994891	6000151	11	0.0941176	5260	1_5994891	1_6000151
1687967	1	5994891	6000435	11	0.158824	5544	1_5994891	1_6000435
1687969	1	5994891	6001836	11	0.0132353	6945	1_5994891	1_6001836
1687970	1	5994891	6001844	11	0.412255	6953	1_5994891	1_6001844
1687971	1	5994891	6001851	11	0.00413603	6960	1_5994891	1_6001851
1687972	1	5994891	6001982	11	0.231618	7091	1_5994891	1_6001982
1687973	1	5994891	6002139	11	0.0941176	7248	1_5994891	1_6002139
1687976	1	5994891	6002349	11	0.671078	7458	1_5994891	1_6002349
1687977	1	5994891	6002970	11	0.236111	8079	1_5994891	1_6002970
1687978	1	5994891	6002982	11	0.107843	8091	1_5994891	1_6002982
1695216	1	5994903	5995441	10	0.131494	538	1_5994903	1_5995441
1695217	1	5994903	5995996	10	0.456522	1093	1_5994903	1_5995996
1695218	1	5994903	5999553	10	0.126984	4650	1_5994903	1_5999553
1695219	1	5994903	5999634	10	0.00793651	4731	1_5994903	1_5999634
1695221	1	5994903	6000151	10	0.126984	5248	1_5994903	1_6000151
1695222	1	5994903	6000435	10	0.107143	5532	1_5994903	1_6000435
1695224	1	5994903	6001836	10	0.00793651	6933	1_5994903	1_6001836
1695225	1	5994903	6001844	10	0.360119	6941	1_5994903	1_6001844
1695226	1	5994903	6001851	10	0.0401786	6948	1_5994903	1_6001851
1695227	1	5994903	6001982	10	0.360119	7079	1_5994903	1_6001982
1695228	1	5994903	6002139	10	0.126984	7236	1_5994903	1_6002139
1695231	1	5994903	6002349	10	0.642857	7446	1_5994903	1_6002349
1695232	1	5994903	6002970	10	0.21875	8067	1_5994903	1_6002970
1695233	1	5994903	6002982	10	0.119048	8079	1_5994903	1_6002982
1702471	1	5995441	5995996	11	0.308571	555	1_5995441	1_5995996
1702472	1	5995441	5999553	11	0.032	4112	1_5995441	1_5999553
1702473	1	5995441	5999634	11	0.648	4193	1_5995441	1_5999634
1702475	1	5995441	6000151	11	0.032	4710	1_5995441	1_6000151
1702476	1	5995441	6000435	11	0.00266667	4994	1_5995441	1_6000435
1702478	1	5995441	6001836	11	0.032	6395	1_5995441	1_6001836
1702479	1	5995441	6001844	11	0.266667	6403	1_5995441	1_6001844
1702480	1	5995441	6001851	11	0.2025	6410	1_5995441	1_6001851
1702481	1	5995441	6001982	11	0.182857	6541	1_5995441	1_6001982
1702482	1	5995441	6002139	11	0.032	6698	1_5995441	1_6002139
1702485	1	5995441	6002349	11	0.384	6908	1_5995441	1_6002349
1702486	1	5995441	6002970	11	0.217778	7529	1_5995441	1_6002970
1702487	1	5995441	6002982	11	0	7541	1_5995441	1_6002982
1709725	1	5995996	5999553	11	0.20119	3557	1_5995996	1_5999553
1709726	1	5995996	5999634	11	0.0964286	3638	1_5995996	1_5999634
1709728	1	5995996	6000151	11	0.20119	4155	1_5995996	1_6000151
1709729	1	5995996	6000435	11	0.0396825	4439	1_5995996	1_6000435
1709731	1	5995996	6001836	11	0.0047619	5840	1_5995996	1_6001836
1709732	1	5995996	6001844	11	0.406349	5848	1_5995996	1_6001844
1709733	1	5995996	6001851	11	0.0014881	5855	1_5995996	1_6001851
1709734	1	5995996	6001982	11	0.714711	5986	1_5995996	1_6001982
1709735	1	5995996	6002139	11	0.20119	6143	1_5995996	1_6002139
1709738	1	5995996	6002349	11	0.45873	6353	1_5995996	1_6002349
1709739	1	5995996	6002970	11	0.214286	6974	1_5995996	1_6002970
1709740	1	5995996	6002982	11	0.0218254	6986	1_5995996	1_6002982
1716978	1	5999553	5999634	11	0.01	81	1_5999553	1_5999634
1716980	1	5999553	6000151	11	1	598	1_5999553	1_6000151
1716981	1	5999553	6000435	11	0.0833333	882	1_5999553	1_6000435
1716983	1	5999553	6001836	11	0.01	2283	1_5999553	1_6001836
1716984	1	5999553	6001844	11	0.12	2291	1_5999553	1_6001844
1716985	1	5999553	6001851	11	0.003125	2298	1_5999553	1_6001851
1716986	1	5999553	6001982	11	0.175	2429	1_5999553	1_6001982
1716987	1	5999553	6002139	11	1	2586	1_5999553	1_6002139
1716990	1	5999553	6002349	11	0.0833333	2796	1_5999553	1_6002349
1716991	1	5999553	6002970	11	0.0222222	3417	1_5999553	1_6002970
1716992	1	5999553	6002982	11	0.183333	3429	1_5999553	1_6002982
1716993	1	5999553	6009116	11	0	9563	1_5999553	1_6009116
1724231	1	5999634	6000151	11	0.01	517	1_5999634	1_6000151
1724232	1	5999634	6000435	11	0.12	801	1_5999634	1_6000435
1724234	1	5999634	6001836	11	0.01	2202	1_5999634	1_6001836
1724235	1	5999634	6001844	11	0.0833333	2210	1_5999634	1_6001844
1724236	1	5999634	6001851	11	0.3125	2217	1_5999634	1_6001851
1724237	1	5999634	6001982	11	0.0571429	2348	1_5999634	1_6001982
1724238	1	5999634	6002139	11	0.01	2505	1_5999634	1_6002139
1724241	1	5999634	6002349	11	0.12	2715	1_5999634	1_6002349
1724242	1	5999634	6002970	11	0.0222222	3336	1_5999634	1_6002970
1724243	1	5999634	6002982	11	0	3348	1_5999634	1_6002982
1724244	1	5999634	6009116	11	0	9482	1_5999634	1_6009116
1738731	1	6000151	6000435	11	0.0833333	284	1_6000151	1_6000435
1738733	1	6000151	6001836	11	0.01	1685	1_6000151	1_6001836
1738734	1	6000151	6001844	11	0.12	1693	1_6000151	1_6001844
1738735	1	6000151	6001851	11	0.003125	1700	1_6000151	1_6001851
1738736	1	6000151	6001982	11	0.175	1831	1_6000151	1_6001982
1738737	1	6000151	6002139	11	1	1988	1_6000151	1_6002139
1738740	1	6000151	6002349	11	0.0833333	2198	1_6000151	1_6002349
1738741	1	6000151	6002970	11	0.0222222	2819	1_6000151	1_6002970
1738742	1	6000151	6002982	11	0.183333	2831	1_6000151	1_6002982
1738743	1	6000151	6009116	11	0	8965	1_6000151	1_6009116
1745981	1	6000435	6001836	11	0.0833333	1401	1_6000435	1_6001836
1745982	1	6000435	6001844	11	0.401111	1409	1_6000435	1_6001844
1745983	1	6000435	6001851	11	0.0260417	1416	1_6000435	1_6001851
1745984	1	6000435	6001982	11	0.0047619	1547	1_6000435	1_6001982
1745985	1	6000435	6002139	11	0.0833333	1704	1_6000435	1_6002139
1745988	1	6000435	6002349	11	0.217778	1914	1_6000435	1_6002349
1745989	1	6000435	6002970	11	0.185185	2535	1_6000435	1_6002970
1745990	1	6000435	6002982	11	0.244444	2547	1_6000435	1_6002982
1745991	1	6000435	6009116	11	0	8681	1_6000435	1_6009116
1760475	1	6001836	6001844	11	0.0833333	8	1_6001836	1_6001844
1760476	1	6001836	6001851	11	0.003125	15	1_6001836	1_6001851
1760477	1	6001836	6001982	11	0.0571429	146	1_6001836	1_6001982
1760478	1	6001836	6002139	11	0.01	303	1_6001836	1_6002139
1760481	1	6001836	6002349	11	0.12	513	1_6001836	1_6002349
1760482	1	6001836	6002970	11	0.0222222	1134	1_6001836	1_6002970
1760483	1	6001836	6002982	11	0.183333	1146	1_6001836	1_6002982
1760484	1	6001836	6009116	11	0	7280	1_6001836	1_6009116
1767721	1	6001844	6001851	11	0.266667	7	1_6001844	1_6001851
1767722	1	6001844	6001982	11	0.20119	138	1_6001844	1_6001982
1767723	1	6001844	6002139	11	0.12	295	1_6001844	1_6002139
1767726	1	6001844	6002349	11	0.694444	505	1_6001844	1_6002349
1767727	1	6001844	6002970	11	0.185185	1126	1_6001844	1_6002970
1767728	1	6001844	6002982	11	0.0611111	1138	1_6001844	1_6002982
1767729	1	6001844	6009116	11	0	7272	1_6001844	1_6009116
1774966	1	6001851	6001982	11	0.0546875	131	1_6001851	1_6001982
1774967	1	6001851	6002139	11	0.003125	288	1_6001851	1_6002139
1774970	1	6001851	6002349	11	0.0375	498	1_6001851	1_6002349
1774971	1	6001851	6002970	11	0.00694444	1119	1_6001851	1_6002970
1774972	1	6001851	6002982	11	0.0572917	1131	1_6001851	1_6002982
1774973	1	6001851	6009116	11	0.171875	7265	1_6001851	1_6009116
1782210	1	6001982	6002139	11	0.175	157	1_6001982	1_6002139
1782213	1	6001982	6002349	11	0.47619	367	1_6001982	1_6002349
1782214	1	6001982	6002970	11	0.126984	988	1_6001982	1_6002970
1782215	1	6001982	6002982	11	0.0654762	1000	1_6001982	1_6002982
1782216	1	6001982	6009116	11	0.196429	7134	1_6001982	1_6009116
1789455	1	6002139	6002349	11	0.0833333	210	1_6002139	1_6002349
1789456	1	6002139	6002970	11	0.0222222	831	1_6002139	1_6002970
1789457	1	6002139	6002982	11	0.183333	843	1_6002139	1_6002982
1789458	1	6002139	6009116	11	0	6977	1_6002139	1_6009116
1811176	1	6002349	6002970	11	0.266667	621	1_6002349	1_6002970
1811177	1	6002349	6002982	11	0.244444	633	1_6002349	1_6002982
1811178	1	6002349	6009116	11	0.183333	6767	1_6002349	1_6009116
1818415	1	6002970	6002982	11	0	12	1_6002970	1_6002982
1818416	1	6002970	6009116	11	0.305556	6146	1_6002970	1_6009116
1825653	1	6002982	6009116	11	0.0833333	6134	1_6002982	1_6009116
1832890	1	6009116	6013128	10	0.0892532	4012	1_6009116	1_6013128
1854596	1	6041861	6041883	11	0.12	22	1_6041861	1_6041883
1854597	1	6041861	6041894	11	1	33	1_6041861	1_6041894
1854598	1	6041861	6041904	11	0.5776	43	1_6041861	1_6041904
1854599	1	6041861	6042077	11	1	216	1_6041861	1_6042077
1854600	1	6041861	6042095	11	1	234	1_6041861	1_6042095
1854601	1	6041861	6042100	11	0.032	239	1_6041861	1_6042100
1854602	1	6041861	6042289	11	1	428	1_6041861	1_6042289
1854603	1	6041861	6042295	11	1	434	1_6041861	1_6042295
1854604	1	6041861	6042918	11	0.12	1057	1_6041861	1_6042918
1854605	1	6041861	6043190	11	0.182857	1329	1_6041861	1_6043190
1869060	1	6041883	6041894	11	0.12	11	1_6041883	1_6041894
1869061	1	6041883	6041904	11	0.12	21	1_6041883	1_6041904
1869062	1	6041883	6042077	11	0.12	194	1_6041883	1_6042077
1869063	1	6041883	6042095	11	0.12	212	1_6041883	1_6042095
1869064	1	6041883	6042100	11	0.266667	217	1_6041883	1_6042100
1869065	1	6041883	6042289	11	0.12	406	1_6041883	1_6042289
1869066	1	6041883	6042295	11	0.12	412	1_6041883	1_6042295
1869067	1	6041883	6042918	11	0.00694444	1035	1_6041883	1_6042918
1869068	1	6041883	6043190	11	0.65625	1307	1_6041883	1_6043190
1876291	1	6041894	6041904	11	0.5776	10	1_6041894	1_6041904
1876292	1	6041894	6042077	11	1	183	1_6041894	1_6042077
1876293	1	6041894	6042095	11	1	201	1_6041894	1_6042095
1876294	1	6041894	6042100	11	0.032	206	1_6041894	1_6042100
1876295	1	6041894	6042289	11	1	395	1_6041894	1_6042289
1876296	1	6041894	6042295	11	1	401	1_6041894	1_6042295
1876297	1	6041894	6042918	11	0.12	1024	1_6041894	1_6042918
1876298	1	6041894	6043190	11	0.182857	1296	1_6041894	1_6043190
1883521	1	6041904	6042077	11	0.5776	173	1_6041904	1_6042077
1883522	1	6041904	6042095	11	0.5776	191	1_6041904	1_6042095
1883523	1	6041904	6042100	11	0.032	196	1_6041904	1_6042100
1883524	1	6041904	6042289	11	0.5776	385	1_6041904	1_6042289
1883525	1	6041904	6042295	11	0.5776	391	1_6041904	1_6042295
1883526	1	6041904	6042918	11	0.0833333	1014	1_6041904	1_6042918
1883527	1	6041904	6043190	11	0.0178571	1286	1_6041904	1_6043190
1890750	1	6042077	6042095	11	1	18	1_6042077	1_6042095
1890751	1	6042077	6042100	11	0.032	23	1_6042077	1_6042100
1890752	1	6042077	6042289	11	1	212	1_6042077	1_6042289
1890753	1	6042077	6042295	11	1	218	1_6042077	1_6042295
1890754	1	6042077	6042918	11	0.12	841	1_6042077	1_6042918
1890755	1	6042077	6043190	11	0.182857	1113	1_6042077	1_6043190
1897978	1	6042095	6042100	11	0.032	5	1_6042095	1_6042100
1897979	1	6042095	6042289	11	1	194	1_6042095	1_6042289
1897980	1	6042095	6042295	11	1	200	1_6042095	1_6042295
1897981	1	6042095	6042918	11	0.12	823	1_6042095	1_6042918
1897982	1	6042095	6043190	11	0.182857	1095	1_6042095	1_6043190
1905205	1	6042100	6042289	11	0.032	189	1_6042100	1_6042289
1905206	1	6042100	6042295	11	0.032	195	1_6042100	1_6042295
1905207	1	6042100	6042918	11	0.0375	818	1_6042100	1_6042918
1905208	1	6042100	6043190	11	0.175	1090	1_6042100	1_6043190
1912431	1	6042289	6042295	11	1	6	1_6042289	1_6042295
1912432	1	6042289	6042918	11	0.12	629	1_6042289	1_6042918
1912433	1	6042289	6043190	11	0.182857	901	1_6042289	1_6043190
1919656	1	6042295	6042918	11	0.12	623	1_6042295	1_6042918
1919657	1	6042295	6043190	11	0.182857	895	1_6042295	1_6043190
1926880	1	6042918	6043190	11	0.14881	272	1_6042918	1_6043190
1948547	1	6122553	6128281	10	0.0909091	5728	1_6122553	1_6128281
1948548	1	6122553	6128289	10	0.451411	5736	1_6122553	1_6128289
1962985	1	6128281	6128289	11	0.22	8	1_6128281	1_6128289
1977420	1	6145817	6146427	11	0.0318878	610	1_6145817	1_6146427
1977421	1	6145817	6146796	11	0.274725	979	1_6145817	1_6146796
1977422	1	6145817	6147084	11	0.388889	1267	1_6145817	1_6147084
1984636	1	6146427	6146796	11	0.116071	369	1_6146427	1_6146796
1984637	1	6146427	6147084	11	0.126984	657	1_6146427	1_6147084
1991851	1	6146796	6147084	11	0.106838	288	1_6146796	1_6147084
2020702	1	7846780	7847252	11	0.605735	472	1_7846780	1_7847252
2020703	1	7846780	7847286	11	0.185185	506	1_7846780	1_7847286
2035120	1	7847252	7847286	11	0.284409	34	1_7847252	1_7847286
2049535	1	7891621	7891624	10	1	3	1_7891621	1_7891624
2063946	1	7935152	7940355	11	0.175	5203	1_7935152	1_7940355
2063947	1	7935152	7940718	11	0.0178571	5566	1_7935152	1_7940718
2071150	1	7940355	7940718	11	0.45	363	1_7940355	1_7940718
2092756	1	8127549	8135178	11	0.153846	7629	1_8127549	1_8135178
2099956	1	8135178	8137921	10	0.0243902	2743	1_8135178	1_8137921
2143136	1	10231169	10231327	11	0.0964286	158	1_10231169	1_10231327
2143137	1	10231169	10231341	11	0.406349	172	1_10231169	1_10231341
2143140	1	10231169	10231812	11	0.685714	643	1_10231169	1_10231812
2143141	1	10231169	10232013	11	0.685714	844	1_10231169	1_10232013
2143142	1	10231169	10234407	11	0.437675	3238	1_10231169	1_10234407
2157520	1	10231327	10231341	11	0.0833333	14	1_10231327	1_10231341
2157523	1	10231327	10231812	11	0.01	485	1_10231327	1_10231812
2157524	1	10231327	10232013	11	0.01	686	1_10231327	1_10232013
2157525	1	10231327	10234407	11	0.0941176	3080	1_10231327	1_10234407
2164713	1	10231341	10231812	11	0.440833	471	1_10231341	1_10231812
2164714	1	10231341	10232013	11	0.440833	672	1_10231341	1_10232013
2164715	1	10231341	10234407	11	0.412255	3066	1_10231341	1_10234407
2186278	1	10231812	10232013	11	1	201	1_10231812	1_10232013
2186279	1	10231812	10234407	11	0.268015	2595	1_10231812	1_10234407
2193465	1	10232013	10234407	11	0.268015	2394	1_10232013	1_10234407
2207836	1	10302481	10302517	11	0.45	36	1_10302481	1_10302517
2207837	1	10302481	10302533	11	0.400641	52	1_10302481	1_10302533
2207838	1	10302481	10302534	11	0.163043	53	1_10302481	1_10302534
2207839	1	10302481	10302535	11	0.0680556	54	1_10302481	1_10302535
2207840	1	10302481	10302544	11	0.45	63	1_10302481	1_10302544
2207841	1	10302481	10302726	11	0.185185	245	1_10302481	1_10302726
2207842	1	10302481	10302773	11	0.0711111	292	1_10302481	1_10302773
2207843	1	10302481	10302779	11	0.0711111	298	1_10302481	1_10302779
2207844	1	10302481	10304641	11	0.23141	2160	1_10302481	1_10304641
2207845	1	10302481	10304661	11	0.440833	2180	1_10302481	1_10304661
2207847	1	10302481	10305830	11	0.237097	3349	1_10302481	1_10305830
2207848	1	10302481	10305885	11	0.0222222	3404	1_10302481	1_10305885
2207849	1	10302481	10305932	11	0.0964286	3451	1_10302481	1_10305932
2207850	1	10302481	10305944	11	0.12	3463	1_10302481	1_10305944
2207851	1	10302481	10306097	11	0.301042	3616	1_10302481	1_10306097
2207852	1	10302481	10306112	11	0.0711111	3631	1_10302481	1_10306112
2207853	1	10302481	10306133	11	0.0711111	3652	1_10302481	1_10306133
2207854	1	10302481	10311052	11	0.185185	8571	1_10302481	1_10311052
2207855	1	10302481	10311058	11	0.01	8577	1_10302481	1_10311058
2207858	1	10302481	10311508	11	0.000396825	9027	1_10302481	1_10311508
2215020	1	10302517	10302533	11	0.541667	16	1_10302517	1_10302533
2215021	1	10302517	10302534	11	0.362319	17	1_10302517	1_10302534
2215022	1	10302517	10302535	11	0.0493827	18	1_10302517	1_10302535
2215023	1	10302517	10302544	11	1	27	1_10302517	1_10302544
2215024	1	10302517	10302726	11	0.0833333	209	1_10302517	1_10302726
2215025	1	10302517	10302773	11	0.45	256	1_10302517	1_10302773
2215026	1	10302517	10302779	11	0.45	262	1_10302517	1_10302779
2215027	1	10302517	10304641	11	0.0911681	2124	1_10302517	1_10304641
2215028	1	10302517	10304661	11	0.56713	2144	1_10302517	1_10304661
2215030	1	10302517	10305830	11	0.526882	3313	1_10302517	1_10305830
2215031	1	10302517	10305885	11	0.278549	3368	1_10302517	1_10305885
2215032	1	10302517	10305932	11	0.0324074	3415	1_10302517	1_10305932
2215033	1	10302517	10305944	11	0.56713	3427	1_10302517	1_10305944
2215034	1	10302517	10306097	11	0.668981	3580	1_10302517	1_10306097
2215035	1	10302517	10306112	11	0.158025	3595	1_10302517	1_10306112
2215036	1	10302517	10306133	11	0.158025	3616	1_10302517	1_10306133
2215037	1	10302517	10311052	11	0.0833333	8535	1_10302517	1_10311052
2215038	1	10302517	10311058	11	0.0222222	8541	1_10302517	1_10311058
2215041	1	10302517	10311508	11	0.0881834	8991	1_10302517	1_10311508
2222203	1	10302533	10302534	11	0.668896	1	1_10302533	1_10302534
2222204	1	10302533	10302535	11	0.0128205	2	1_10302533	1_10302535
2222205	1	10302533	10302544	11	0.541667	11	1_10302533	1_10302544
2222206	1	10302533	10302726	11	0.153846	193	1_10302533	1_10302726
2222207	1	10302533	10302773	11	0.400641	240	1_10302533	1_10302773
2222208	1	10302533	10302779	11	0.400641	246	1_10302533	1_10302779
2222209	1	10302533	10304641	11	0.0033284	2108	1_10302533	1_10304641
2222210	1	10302533	10304661	11	0.212019	2128	1_10302533	1_10304661
2222212	1	10302533	10305830	11	0.164082	3297	1_10302533	1_10305830
2222213	1	10302533	10305885	11	0.259615	3352	1_10302533	1_10305885
2222214	1	10302533	10305932	11	0.0556319	3399	1_10302533	1_10305932
2222215	1	10302533	10305944	11	0.0480769	3411	1_10302533	1_10305944
2222216	1	10302533	10306097	11	0.153846	3564	1_10302533	1_10306097
2222217	1	10302533	10306112	11	0.00576923	3579	1_10302533	1_10306112
2222218	1	10302533	10306133	11	0.00576923	3600	1_10302533	1_10306133
2222219	1	10302533	10311052	11	0.153846	8519	1_10302533	1_10311052
2222220	1	10302533	10311058	11	0.00576923	8525	1_10302533	1_10311058
2222223	1	10302533	10311508	11	0.000228938	8975	1_10302533	1_10311508
2229385	1	10302534	10302535	11	0.00362319	1	1_10302534	1_10302535
2229386	1	10302534	10302544	11	0.362319	10	1_10302534	1_10302544
2229387	1	10302534	10302726	11	0.0434783	192	1_10302534	1_10302726
2229388	1	10302534	10302773	11	0.163043	239	1_10302534	1_10302773
2229389	1	10302534	10302779	11	0.163043	245	1_10302534	1_10302779
2229390	1	10302534	10304641	11	0.135452	2107	1_10302534	1_10304641
2229391	1	10302534	10304661	11	0.0195652	2127	1_10302534	1_10304661
2229393	1	10302534	10305830	11	0.0897616	3296	1_10302534	1_10305830
2229394	1	10302534	10305885	11	0.521739	3351	1_10302534	1_10305885
2229395	1	10302534	10305932	11	0.111801	3398	1_10302534	1_10305932
2229396	1	10302534	10305944	11	0.157065	3410	1_10302534	1_10305944
[truncated: 261,096 more rows]
