# Supplementary material for: Selection on adaptive and maladaptive gene expression plasticity during thermal adaptation to urban heat islands
Source: Nat Commun. 2021 Oct 26;12:6195. doi: 10.1038/s41467-021-26334-4 (PMC8548502; doi:10.1038/s41467-021-26334-4)
Supplement: Supplementary file 5 — Source Data [file 41467_2021_26334_MOESM5_ESM.zip › NATCOMM_maladaptive_plasticity_source_data_file_09062021/Data_files/Maladaptive_plasticity_brown_module_gene_list_09032021.csv]

	x
1	ENSACAG00000007867
2	ENSACAG00000013505
3	ENSACAG00000011739
4	ENSACAG00000003095
5	ENSACAG00000004317
6	ENSACAG00000003899
7	ENSACAG00000001037
8	ENSACAG00000002046
9	ENSACAG00000001972
10	ENSACAG00000006527
11	ENSACAG00000026170
12	ENSACAG00000003734
13	ENSACAG00000014086
14	ENSACAG00000012812
15	ENSACAG00000014297
16	ENSACAG00000013873
17	ENSACAG00000000848
18	ENSACAG00000005046
19	ENSACAG00000001823
20	ENSACAG00000016646
21	ENSACAG00000007003
22	ENSACAG00000014338
23	ENSACAG00000012949
24	ENSACAG00000012902
25	ENSACAG00000003109
26	ENSACAG00000005502
27	ENSACAG00000013089
28	ENSACAG00000002195
29	ENSACAG00000001671
30	ENSACAG00000005823
31	ENSACAG00000002815
32	ENSACAG00000004340
33	ENSACAG00000011695
34	ENSACAG00000005901
35	ENSACAG00000012787
36	ENSACAG00000009349
37	ENSACAG00000003431
38	ENSACAG00000015864
39	ENSACAG00000007931
40	ENSACAG00000007067
41	ENSACAG00000015230
42	ENSACAG00000028555
43	ENSACAG00000012969
44	ENSACAG00000007892
45	ENSACAG00000011693
46	ENSACAG00000025482
47	ENSACAG00000000625
48	ENSACAG00000012835
49	ENSACAG00000015062
50	ENSACAG00000015214
51	ENSACAG00000001722
52	ENSACAG00000001578
53	ENSACAG00000014187
54	ENSACAG00000002483
55	ENSACAG00000004301
56	ENSACAG00000010958
57	ENSACAG00000015194
58	ENSACAG00000015676
59	ENSACAG00000016110
60	ENSACAG00000016347
61	ENSACAG00000002414
62	ENSACAG00000012784
63	ENSACAG00000010536
64	ENSACAG00000017226
65	ENSACAG00000020986
66	ENSACAG00000016265
67	ENSACAG00000009707
68	ENSACAG00000000882
69	ENSACAG00000008464
70	ENSACAG00000007074
71	ENSACAG00000010297
72	ENSACAG00000028140
73	ENSACAG00000004603
74	ENSACAG00000002696
75	ENSACAG00000006001
76	ENSACAG00000004916
77	ENSACAG00000014661
78	ENSACAG00000007433
79	ENSACAG00000012553
80	ENSACAG00000000205
81	ENSACAG00000008460
82	ENSACAG00000005320
83	ENSACAG00000000133
84	ENSACAG00000009652
85	ENSACAG00000013251
86	ENSACAG00000000750
87	ENSACAG00000014197
88	ENSACAG00000013083
89	ENSACAG00000000328
90	ENSACAG00000003870
91	ENSACAG00000003543
92	ENSACAG00000006941
93	ENSACAG00000016885
94	ENSACAG00000016278
95	ENSACAG00000005909
96	ENSACAG00000007823
97	ENSACAG00000004963
98	ENSACAG00000016234
99	ENSACAG00000003037
100	ENSACAG00000002554
101	ENSACAG00000015417
102	ENSACAG00000013472
103	ENSACAG00000015933
104	ENSACAG00000024664
105	ENSACAG00000006162
106	ENSACAG00000012794
107	ENSACAG00000010273
108	ENSACAG00000003441
109	ENSACAG00000012875
110	ENSACAG00000013452
111	ENSACAG00000007455
112	ENSACAG00000008456
113	ENSACAG00000009490
114	ENSACAG00000000524
115	ENSACAG00000008766
116	ENSACAG00000006586
117	ENSACAG00000029027
118	ENSACAG00000014741
119	ENSACAG00000016171
120	ENSACAG00000001904
121	ENSACAG00000015637
122	ENSACAG00000012384
123	ENSACAG00000015147
124	ENSACAG00000002081
125	ENSACAG00000004057
126	ENSACAG00000009279
127	ENSACAG00000006325
128	ENSACAG00000004912
129	ENSACAG00000004538
130	ENSACAG00000022405
131	ENSACAG00000014477
132	ENSACAG00000005537
133	ENSACAG00000008534
134	ENSACAG00000004128
135	ENSACAG00000015576
136	ENSACAG00000008815
137	ENSACAG00000011005
138	ENSACAG00000016423
139	ENSACAG00000003077
140	ENSACAG00000013786
141	ENSACAG00000000155
142	ENSACAG00000015158
143	ENSACAG00000016730
144	ENSACAG00000011684
145	ENSACAG00000013012
146	ENSACAG00000014372
147	ENSACAG00000007747
148	ENSACAG00000006994
149	ENSACAG00000003669
150	ENSACAG00000003435
151	ENSACAG00000023506
152	ENSACAG00000013221
153	ENSACAG00000017452
154	ENSACAG00000016939
155	ENSACAG00000013526
156	ENSACAG00000005183
157	ENSACAG00000010539
158	ENSACAG00000013098
159	ENSACAG00000017238
160	ENSACAG00000017784
161	ENSACAG00000011707
162	ENSACAG00000015688
163	ENSACAG00000008579
164	ENSACAG00000016439
165	ENSACAG00000006427
166	ENSACAG00000012574
167	ENSACAG00000008979
168	ENSACAG00000003420
169	ENSACAG00000004486
170	ENSACAG00000008857
171	ENSACAG00000016804
172	ENSACAG00000004064
173	ENSACAG00000015748
174	ENSACAG00000012451
175	ENSACAG00000016864
176	ENSACAG00000006097
177	ENSACAG00000017040
178	ENSACAG00000004843
179	ENSACAG00000004950
180	ENSACAG00000011291
181	ENSACAG00000007879
182	ENSACAG00000017076
183	ENSACAG00000016650
184	ENSACAG00000009800
185	ENSACAG00000010053
186	ENSACAG00000017371
187	ENSACAG00000008939
188	ENSACAG00000001035
189	ENSACAG00000013639
190	ENSACAG00000005312
191	ENSACAG00000011260
192	ENSACAG00000012157
193	ENSACAG00000013955
194	ENSACAG00000008396
195	ENSACAG00000015709
196	ENSACAG00000003851
197	ENSACAG00000000630
198	ENSACAG00000016407
199	ENSACAG00000005484
200	ENSACAG00000009420
201	ENSACAG00000009175
202	ENSACAG00000011531
203	ENSACAG00000001307
204	ENSACAG00000020972
205	ENSACAG00000016540
206	ENSACAG00000005949
207	ENSACAG00000007221
208	ENSACAG00000014867
209	ENSACAG00000015996
210	ENSACAG00000016838
211	ENSACAG00000014845
212	ENSACAG00000016910
213	ENSACAG00000009684
214	ENSACAG00000001580
215	ENSACAG00000016098
216	ENSACAG00000004472
217	ENSACAG00000002460
218	ENSACAG00000015094
219	ENSACAG00000013080
220	ENSACAG00000002586
221	ENSACAG00000015726
222	ENSACAG00000015657
223	ENSACAG00000011738
224	ENSACAG00000004008
225	ENSACAG00000002041
226	ENSACAG00000014181
227	ENSACAG00000005179
228	ENSACAG00000012247
229	ENSACAG00000007564
230	ENSACAG00000011826
231	ENSACAG00000009308
232	ENSACAG00000011070
233	ENSACAG00000012679
234	ENSACAG00000005146
235	ENSACAG00000014580
236	ENSACAG00000015528
237	ENSACAG00000010415
238	ENSACAG00000017693
239	ENSACAG00000014985
240	ENSACAG00000004469
241	ENSACAG00000000077
242	ENSACAG00000006621
243	ENSACAG00000005903
244	ENSACAG00000017694
245	ENSACAG00000006518
246	ENSACAG00000004742
247	ENSACAG00000011359
248	ENSACAG00000008316
249	ENSACAG00000004634
250	ENSACAG00000013772
251	ENSACAG00000010305
252	ENSACAG00000014738
253	ENSACAG00000013618
254	ENSACAG00000013525
255	ENSACAG00000003222
256	ENSACAG00000006445
257	ENSACAG00000004652
258	ENSACAG00000015653
259	ENSACAG00000001049
260	ENSACAG00000016694
261	ENSACAG00000016579
262	ENSACAG00000023513
263	ENSACAG00000008921
264	ENSACAG00000007973
265	ENSACAG00000015921
266	ENSACAG00000008483
267	ENSACAG00000016360
268	ENSACAG00000002990
269	ENSACAG00000016485
270	ENSACAG00000011272
271	ENSACAG00000017687
272	ENSACAG00000015304
273	ENSACAG00000012501
274	ENSACAG00000004920
275	ENSACAG00000017887
276	ENSACAG00000014858
277	ENSACAG00000015242
278	ENSACAG00000007434
279	ENSACAG00000003108
280	ENSACAG00000012412
281	ENSACAG00000017090
282	ENSACAG00000026026
283	ENSACAG00000007383
284	ENSACAG00000012130
285	ENSACAG00000008279
286	ENSACAG00000003939
287	ENSACAG00000008287
288	ENSACAG00000013359
289	ENSACAG00000008048
290	ENSACAG00000004133
291	ENSACAG00000012565
292	ENSACAG00000014627
293	ENSACAG00000006578
294	ENSACAG00000016543
295	ENSACAG00000007870
296	ENSACAG00000003089
297	ENSACAG00000003403
298	ENSACAG00000006159
299	ENSACAG00000016519
300	ENSACAG00000016291
301	ENSACAG00000012165
302	ENSACAG00000005353
303	ENSACAG00000029596
304	ENSACAG00000000664
305	ENSACAG00000000858
306	ENSACAG00000003106
307	ENSACAG00000005395
308	ENSACAG00000016008
309	ENSACAG00000017513
310	ENSACAG00000023287
311	ENSACAG00000029236
312	ENSACAG00000004961
313	ENSACAG00000002351
314	ENSACAG00000011924
315	ENSACAG00000006381
316	ENSACAG00000001924
317	ENSACAG00000029251
318	ENSACAG00000011704
319	ENSACAG00000007236
320	ENSACAG00000007987
321	ENSACAG00000008039
322	ENSACAG00000003566
323	ENSACAG00000026231
324	ENSACAG00000014097
325	ENSACAG00000014939
326	ENSACAG00000028980
327	ENSACAG00000009471
328	ENSACAG00000005414
329	ENSACAG00000005728
330	ENSACAG00000003359
331	ENSACAG00000013225
332	ENSACAG00000022067
333	ENSACAG00000006971
334	ENSACAG00000017252
335	ENSACAG00000015346
336	ENSACAG00000017368
337	ENSACAG00000028774
338	ENSACAG00000005379
339	ENSACAG00000006981
340	ENSACAG00000029165
341	ENSACAG00000004565
342	ENSACAG00000011364
343	ENSACAG00000013601
344	ENSACAG00000013339
345	ENSACAG00000011125
346	ENSACAG00000004541
347	ENSACAG00000011556
348	ENSACAG00000000421
349	ENSACAG00000016208
350	ENSACAG00000016825
351	ENSACAG00000000039
352	ENSACAG00000005432
353	ENSACAG00000016319
354	ENSACAG00000016817
355	ENSACAG00000011137
356	ENSACAG00000011283
357	ENSACAG00000001515
358	ENSACAG00000013551
359	ENSACAG00000008069
360	ENSACAG00000006792
361	ENSACAG00000010663
362	ENSACAG00000011905
363	ENSACAG00000001072
364	ENSACAG00000014132
365	ENSACAG00000008745
366	ENSACAG00000017432
367	ENSACAG00000013062
368	ENSACAG00000000752
369	ENSACAG00000016303
370	ENSACAG00000010992
371	ENSACAG00000006309
372	ENSACAG00000000383
373	ENSACAG00000006356
374	ENSACAG00000006491
375	ENSACAG00000008942
376	ENSACAG00000017465
377	ENSACAG00000008662
378	ENSACAG00000000937
379	ENSACAG00000005429
380	ENSACAG00000005422
381	ENSACAG00000012108
382	ENSACAG00000002896
383	ENSACAG00000016068
384	ENSACAG00000029447
385	ENSACAG00000004570
386	ENSACAG00000003240
387	ENSACAG00000010021
388	ENSACAG00000012283
389	ENSACAG00000014109
390	ENSACAG00000026507
391	ENSACAG00000015663
392	ENSACAG00000014451
393	ENSACAG00000007137
394	ENSACAG00000017816
395	ENSACAG00000002439
396	ENSACAG00000000548
397	ENSACAG00000012970
398	ENSACAG00000000245
399	ENSACAG00000000756
400	ENSACAG00000012025
401	ENSACAG00000006121
402	ENSACAG00000017664
403	ENSACAG00000000754
404	ENSACAG00000008163
405	ENSACAG00000009566
406	ENSACAG00000004749
407	ENSACAG00000012317
408	ENSACAG00000016720
409	ENSACAG00000027805
410	ENSACAG00000014903
411	ENSACAG00000028117
412	ENSACAG00000001496
413	ENSACAG00000005782
414	ENSACAG00000013726
415	ENSACAG00000001509
416	ENSACAG00000008923
417	ENSACAG00000023481
418	ENSACAG00000016396
419	ENSACAG00000014722
420	ENSACAG00000002650
421	ENSACAG00000014432
422	ENSACAG00000002066
423	ENSACAG00000014892
424	ENSACAG00000004868
425	ENSACAG00000004929
426	ENSACAG00000014092
427	ENSACAG00000003110
428	ENSACAG00000001080
429	ENSACAG00000009332
430	ENSACAG00000014017
431	ENSACAG00000016277
432	ENSACAG00000001039
433	ENSACAG00000004396
434	ENSACAG00000009141
435	ENSACAG00000016806
436	ENSACAG00000008660
437	ENSACAG00000014809
438	ENSACAG00000008661
439	ENSACAG00000013682
440	ENSACAG00000009680
441	ENSACAG00000028604
442	ENSACAG00000005242
443	ENSACAG00000010982
444	ENSACAG00000006172
445	ENSACAG00000028911
446	ENSACAG00000000917
447	ENSACAG00000008176
448	ENSACAG00000003470
449	ENSACAG00000007127
450	ENSACAG00000010309
451	ENSACAG00000016810
452	ENSACAG00000004480
453	ENSACAG00000000905
454	ENSACAG00000029601
455	ENSACAG00000017942
456	ENSACAG00000003909
457	ENSACAG00000007472
458	ENSACAG00000010299
459	ENSACAG00000002694
460	ENSACAG00000006365
461	ENSACAG00000012772
462	ENSACAG00000025074
463	ENSACAG00000015531
464	ENSACAG00000014140
465	ENSACAG00000029469
466	ENSACAG00000016609
467	ENSACAG00000001732
468	ENSACAG00000000067
469	ENSACAG00000009152
470	ENSACAG00000017989
471	ENSACAG00000008298
472	ENSACAG00000008789
473	ENSACAG00000016489
474	ENSACAG00000010626
475	ENSACAG00000011252
476	ENSACAG00000007814
477	ENSACAG00000007763
478	ENSACAG00000007377
479	ENSACAG00000011144
480	ENSACAG00000015235
481	ENSACAG00000016575
482	ENSACAG00000011966
483	ENSACAG00000008240
484	ENSACAG00000016533
485	ENSACAG00000008532
486	ENSACAG00000010838
487	ENSACAG00000007447
488	ENSACAG00000010219
489	ENSACAG00000017853
490	ENSACAG00000001655
491	ENSACAG00000008836
492	ENSACAG00000014253
493	ENSACAG00000002490
494	ENSACAG00000022507
495	ENSACAG00000003618
496	ENSACAG00000004851
497	ENSACAG00000022999
498	ENSACAG00000010028
499	ENSACAG00000007843
500	ENSACAG00000011716
501	ENSACAG00000012933
502	ENSACAG00000005295
503	ENSACAG00000010832
504	ENSACAG00000002312
505	ENSACAG00000015684
506	ENSACAG00000012654
507	ENSACAG00000028790
508	ENSACAG00000000330
509	ENSACAG00000000141
510	ENSACAG00000009971
511	ENSACAG00000003325
512	ENSACAG00000005271
513	ENSACAG00000008992
514	ENSACAG00000014461
515	ENSACAG00000002504
516	ENSACAG00000007301
517	ENSACAG00000004735
518	ENSACAG00000008501
519	ENSACAG00000015055
520	ENSACAG00000000531
521	ENSACAG00000028664
522	ENSACAG00000011560
523	ENSACAG00000002359
524	ENSACAG00000002130
525	ENSACAG00000001926
526	ENSACAG00000014022
527	ENSACAG00000015745
528	ENSACAG00000014083
529	ENSACAG00000002077
530	ENSACAG00000007354
531	ENSACAG00000005913
532	ENSACAG00000016493
533	ENSACAG00000029049
534	ENSACAG00000009876
535	ENSACAG00000009151
536	ENSACAG00000000112
537	ENSACAG00000006003
538	ENSACAG00000024342
539	ENSACAG00000003850
540	ENSACAG00000011833
541	ENSACAG00000000673
542	ENSACAG00000005628
543	ENSACAG00000021120
544	ENSACAG00000006332
545	ENSACAG00000000058
546	ENSACAG00000015930
547	ENSACAG00000013765
548	ENSACAG00000013589
549	ENSACAG00000005439
550	ENSACAG00000016494
551	ENSACAG00000016001
552	ENSACAG00000002417
553	ENSACAG00000010123
554	ENSACAG00000016901
555	ENSACAG00000001617
556	ENSACAG00000011504
557	ENSACAG00000015860
558	ENSACAG00000006187
559	ENSACAG00000011998
560	ENSACAG00000012631
561	ENSACAG00000015014
562	ENSACAG00000015237
563	ENSACAG00000015916
564	ENSACAG00000016135
565	ENSACAG00000009912
566	ENSACAG00000016792
567	ENSACAG00000016042
568	ENSACAG00000016971
569	ENSACAG00000006219
570	ENSACAG00000001905
571	ENSACAG00000001208
572	ENSACAG00000013777
573	ENSACAG00000002245
574	ENSACAG00000005264
575	ENSACAG00000013167
576	ENSACAG00000014415
577	ENSACAG00000029129
578	ENSACAG00000001067
579	ENSACAG00000012254
580	ENSACAG00000024012
581	ENSACAG00000010086
582	ENSACAG00000006903
583	ENSACAG00000009873
584	ENSACAG00000014056
585	ENSACAG00000006996
586	ENSACAG00000014577
587	ENSACAG00000004697
588	ENSACAG00000015294
589	ENSACAG00000015759
590	ENSACAG00000000871
591	ENSACAG00000012756
592	ENSACAG00000002572
593	ENSACAG00000006810
594	ENSACAG00000015922
595	ENSACAG00000001554
596	ENSACAG00000003070
597	ENSACAG00000016429
598	ENSACAG00000009502
599	ENSACAG00000008804
600	ENSACAG00000003343
601	ENSACAG00000009533
602	ENSACAG00000008961
603	ENSACAG00000010769
604	ENSACAG00000000781
605	ENSACAG00000004049
606	ENSACAG00000013870
607	ENSACAG00000003879
608	ENSACAG00000002408
609	ENSACAG00000005301
610	ENSACAG00000012886
611	ENSACAG00000017690
612	ENSACAG00000011590
613	ENSACAG00000010046
614	ENSACAG00000001084
615	ENSACAG00000008139
616	ENSACAG00000006894
617	ENSACAG00000000451
618	ENSACAG00000007673
619	ENSACAG00000016166
620	ENSACAG00000004502
621	ENSACAG00000005011
622	ENSACAG00000006726
623	ENSACAG00000011418
624	ENSACAG00000017099
625	ENSACAG00000015879
626	ENSACAG00000013099
627	ENSACAG00000028556
628	ENSACAG00000005944
629	ENSACAG00000003090
630	ENSACAG00000005195
631	ENSACAG00000016387
632	ENSACAG00000005572
633	ENSACAG00000012630
634	ENSACAG00000028497
635	ENSACAG00000005280
636	ENSACAG00000006873
637	ENSACAG00000007035
638	ENSACAG00000008199
639	ENSACAG00000013708
640	ENSACAG00000012883
641	ENSACAG00000004206
642	ENSACAG00000016968
643	ENSACAG00000015273
644	ENSACAG00000009483
645	ENSACAG00000017730
646	ENSACAG00000010519
647	ENSACAG00000009084
648	ENSACAG00000023449
649	ENSACAG00000009539
650	ENSACAG00000003925
651	ENSACAG00000011851
652	ENSACAG00000007977
653	ENSACAG00000029036
654	ENSACAG00000005409
655	ENSACAG00000007363
656	ENSACAG00000017552
657	ENSACAG00000012088
658	ENSACAG00000012893
659	ENSACAG00000009926
660	ENSACAG00000015935
661	ENSACAG00000016156
662	ENSACAG00000013123
663	ENSACAG00000009870
664	ENSACAG00000008604
665	ENSACAG00000011128
666	ENSACAG00000008236
667	ENSACAG00000006420
668	ENSACAG00000005794
669	ENSACAG00000015506
670	ENSACAG00000017660
671	ENSACAG00000004945
672	ENSACAG00000015336
673	ENSACAG00000005331
674	ENSACAG00000014371
675	ENSACAG00000001138
676	ENSACAG00000013403
677	ENSACAG00000003826
678	ENSACAG00000026984
679	ENSACAG00000009166
680	ENSACAG00000016456
681	ENSACAG00000009954
682	ENSACAG00000001389
683	ENSACAG00000009184
684	ENSACAG00000016873
685	ENSACAG00000008572
686	ENSACAG00000003082
687	ENSACAG00000000229
688	ENSACAG00000014779
689	ENSACAG00000015112
690	ENSACAG00000008823
691	ENSACAG00000005445
692	ENSACAG00000011681
693	ENSACAG00000015156
694	ENSACAG00000001635
695	ENSACAG00000009197
696	ENSACAG00000023496
697	ENSACAG00000003876
698	ENSACAG00000016615
699	ENSACAG00000007095
700	ENSACAG00000010746
701	ENSACAG00000013412
702	ENSACAG00000013415
703	ENSACAG00000015011
704	ENSACAG00000006988
705	ENSACAG00000005450
706	ENSACAG00000000581
707	ENSACAG00000013082
708	ENSACAG00000000766
709	ENSACAG00000016294
710	ENSACAG00000026737
711	ENSACAG00000011020
712	ENSACAG00000014865
713	ENSACAG00000012205
714	ENSACAG00000007356
715	ENSACAG00000002556
716	ENSACAG00000002812
717	ENSACAG00000013377
718	ENSACAG00000028131
719	ENSACAG00000027193
720	ENSACAG00000006411
721	ENSACAG00000016570
722	ENSACAG00000003594
723	ENSACAG00000028479
724	ENSACAG00000010731
725	ENSACAG00000000400
726	ENSACAG00000009638
727	ENSACAG00000009146
728	ENSACAG00000029101
729	ENSACAG00000026198
730	ENSACAG00000017806
731	ENSACAG00000006766
732	ENSACAG00000011840
733	ENSACAG00000017615
734	ENSACAG00000017046
735	ENSACAG00000000433
736	ENSACAG00000013303
737	ENSACAG00000016607
738	ENSACAG00000029075
739	ENSACAG00000005007
740	ENSACAG00000004159
741	ENSACAG00000029026
742	ENSACAG00000012104
743	ENSACAG00000007992
744	ENSACAG00000013117
745	ENSACAG00000022492
746	ENSACAG00000001367
747	ENSACAG00000011287
748	ENSACAG00000005299
749	ENSACAG00000008834
750	ENSACAG00000004767
751	ENSACAG00000008707
752	ENSACAG00000010583
753	ENSACAG00000026915
754	ENSACAG00000006133
755	ENSACAG00000007232
756	ENSACAG00000015066
757	ENSACAG00000029488
758	ENSACAG00000005174
759	ENSACAG00000014120
760	ENSACAG00000003983
761	ENSACAG00000013595
762	ENSACAG00000007330
763	ENSACAG00000003028
764	ENSACAG00000008954
765	ENSACAG00000016165
766	ENSACAG00000005120
767	ENSACAG00000022185
768	ENSACAG00000007086
769	ENSACAG00000011683
770	ENSACAG00000000222
771	ENSACAG00000013227
772	ENSACAG00000004397
773	ENSACAG00000008884
774	ENSACAG00000010213
775	ENSACAG00000000512
776	ENSACAG00000000812
777	ENSACAG00000004903
778	ENSACAG00000004780
779	ENSACAG00000013989
780	ENSACAG00000012789
781	ENSACAG00000000946
782	ENSACAG00000016324
783	ENSACAG00000012901
784	ENSACAG00000009575
785	ENSACAG00000010224
786	ENSACAG00000008703
787	ENSACAG00000008591
788	ENSACAG00000002129
789	ENSACAG00000013981
790	ENSACAG00000009928
791	ENSACAG00000001403
792	ENSACAG00000023058
793	ENSACAG00000010505
794	ENSACAG00000006847
795	ENSACAG00000001864
796	ENSACAG00000000456
797	ENSACAG00000012676
798	ENSACAG00000003707
799	ENSACAG00000002825
800	ENSACAG00000012307
801	ENSACAG00000007445
802	ENSACAG00000002919
803	ENSACAG00000010823
804	ENSACAG00000011086
805	ENSACAG00000014696
806	ENSACAG00000007025
807	ENSACAG00000013992
808	ENSACAG00000009988
809	ENSACAG00000013911
810	ENSACAG00000014273
811	ENSACAG00000016682
812	ENSACAG00000010932
813	ENSACAG00000010754
814	ENSACAG00000013050
815	ENSACAG00000011710
816	ENSACAG00000008808
817	ENSACAG00000010509
818	ENSACAG00000016419
819	ENSACAG00000007722
820	ENSACAG00000007681
821	ENSACAG00000014880
822	ENSACAG00000014416
823	ENSACAG00000009963
824	ENSACAG00000015268
825	ENSACAG00000027620
826	ENSACAG00000008816
827	ENSACAG00000013741
828	ENSACAG00000013317
829	ENSACAG00000010209
830	ENSACAG00000003653
831	ENSACAG00000016815
832	ENSACAG00000012995
833	ENSACAG00000010154
834	ENSACAG00000022065
835	ENSACAG00000009367
836	ENSACAG00000008944
837	ENSACAG00000025393
838	ENSACAG00000010523
839	ENSACAG00000002462
840	ENSACAG00000005018
841	ENSACAG00000009814
842	ENSACAG00000001320
843	ENSACAG00000001614
844	ENSACAG00000005672
845	ENSACAG00000022560
846	ENSACAG00000016904
847	ENSACAG00000002532
848	ENSACAG00000004438
849	ENSACAG00000010549
850	ENSACAG00000014175
851	ENSACAG00000003959
852	ENSACAG00000004915
853	ENSACAG00000000046
854	ENSACAG00000007734
855	ENSACAG00000008932
856	ENSACAG00000024230
857	ENSACAG00000013753
858	ENSACAG00000029393
859	ENSACAG00000014327
860	ENSACAG00000002883
861	ENSACAG00000012282
862	ENSACAG00000003726
863	ENSACAG00000014510
864	ENSACAG00000011195
865	ENSACAG00000011428
866	ENSACAG00000007022
867	ENSACAG00000016392
868	ENSACAG00000002164
869	ENSACAG00000009703
870	ENSACAG00000013672
871	ENSACAG00000029212
872	ENSACAG00000015247
873	ENSACAG00000004209
874	ENSACAG00000008742
875	ENSACAG00000017601
876	ENSACAG00000008073
877	ENSACAG00000029625
878	ENSACAG00000004479
879	ENSACAG00000007008
880	ENSACAG00000010561
881	ENSACAG00000012880
882	ENSACAG00000010025
883	ENSACAG00000028385
884	ENSACAG00000003922
885	ENSACAG00000017604
886	ENSACAG00000001158
887	ENSACAG00000001000
888	ENSACAG00000017780
889	ENSACAG00000010312
890	ENSACAG00000013779
891	ENSACAG00000007342
892	ENSACAG00000024548
893	ENSACAG00000001394
894	ENSACAG00000006650
895	ENSACAG00000028257
896	ENSACAG00000015546
897	ENSACAG00000009489
898	ENSACAG00000009324
899	ENSACAG00000029053
900	ENSACAG00000016750
901	ENSACAG00000011892
902	ENSACAG00000004236
903	ENSACAG00000016353
904	ENSACAG00000014331
905	ENSACAG00000017164
906	ENSACAG00000005882
907	ENSACAG00000012258
908	ENSACAG00000001701
909	ENSACAG00000004232
910	ENSACAG00000013768
911	ENSACAG00000002392
912	ENSACAG00000021025
913	ENSACAG00000004577
914	ENSACAG00000011266
915	ENSACAG00000003809
916	ENSACAG00000025484
917	ENSACAG00000007007
918	ENSACAG00000011796
919	ENSACAG00000001716
920	ENSACAG00000015831
921	ENSACAG00000002149
922	ENSACAG00000028974
923	ENSACAG00000001806
924	ENSACAG00000001574
925	ENSACAG00000010137
926	ENSACAG00000000872
927	ENSACAG00000007028
928	ENSACAG00000024414
929	ENSACAG00000009615
930	ENSACAG00000006551
931	ENSACAG00000017013
932	ENSACAG00000009775
933	ENSACAG00000017964
934	ENSACAG00000006069
935	ENSACAG00000028887
936	ENSACAG00000013791
937	ENSACAG00000007848
938	ENSACAG00000015789
939	ENSACAG00000007254
940	ENSACAG00000015174
941	ENSACAG00000012593
942	ENSACAG00000010191
943	ENSACAG00000003397
944	ENSACAG00000014470
945	ENSACAG00000009213
946	ENSACAG00000026180
947	ENSACAG00000012312
948	ENSACAG00000007477
949	ENSACAG00000006239
950	ENSACAG00000005376
951	ENSACAG00000012923
952	ENSACAG00000006126
953	ENSACAG00000004146
954	ENSACAG00000015298
955	ENSACAG00000003203
956	ENSACAG00000027387
957	ENSACAG00000017434
958	ENSACAG00000014818
959	ENSACAG00000015106
960	ENSACAG00000015065
961	ENSACAG00000022035
962	ENSACAG00000006600
963	ENSACAG00000012670
964	ENSACAG00000012153
965	ENSACAG00000016038
966	ENSACAG00000001235
967	ENSACAG00000010113
968	ENSACAG00000009355
969	ENSACAG00000011367
970	ENSACAG00000008408
971	ENSACAG00000008613
972	ENSACAG00000003573
973	ENSACAG00000008365
974	ENSACAG00000013360
975	ENSACAG00000010318
976	ENSACAG00000002291
977	ENSACAG00000012437
978	ENSACAG00000007638
979	ENSACAG00000006609
980	ENSACAG00000001076
981	ENSACAG00000013648
982	ENSACAG00000003192
983	ENSACAG00000029432
984	ENSACAG00000011557
985	ENSACAG00000002344
986	ENSACAG00000000470
987	ENSACAG00000028782
988	ENSACAG00000007863
989	ENSACAG00000014624
990	ENSACAG00000021143
991	ENSACAG00000008477
992	ENSACAG00000011997
993	ENSACAG00000007500
994	ENSACAG00000007106
995	ENSACAG00000026933
996	ENSACAG00000002988
997	ENSACAG00000022906
998	ENSACAG00000001165
999	ENSACAG00000013177
1000	ENSACAG00000017969
1001	ENSACAG00000007990
1002	ENSACAG00000017632
1003	ENSACAG00000027479
1004	ENSACAG00000017924
1005	ENSACAG00000007625
1006	ENSACAG00000015652
1007	ENSACAG00000017645
1008	ENSACAG00000029563
1009	ENSACAG00000027947
1010	ENSACAG00000004276
1011	ENSACAG00000010962
1012	ENSACAG00000009282
1013	ENSACAG00000015666
1014	ENSACAG00000010588
1015	ENSACAG00000017010
1016	ENSACAG00000029159
1017	ENSACAG00000001066
1018	ENSACAG00000017495
1019	ENSACAG00000011527
1020	ENSACAG00000007784
1021	ENSACAG00000016132
1022	ENSACAG00000001059
1023	ENSACAG00000002690
1024	ENSACAG00000013246
1025	ENSACAG00000006926
1026	ENSACAG00000006516
1027	ENSACAG00000015469
1028	ENSACAG00000002279
1029	ENSACAG00000007571
1030	ENSACAG00000014864
1031	ENSACAG00000015604
1032	ENSACAG00000006267
1033	ENSACAG00000002379
1034	ENSACAG00000003157
1035	ENSACAG00000006303
1036	ENSACAG00000009660
1037	ENSACAG00000007299
1038	ENSACAG00000001396
1039	ENSACAG00000006867
1040	ENSACAG00000004373
1041	ENSACAG00000012483
1042	ENSACAG00000027507
1043	ENSACAG00000017938
1044	ENSACAG00000012374
1045	ENSACAG00000016010
1046	ENSACAG00000002140
1047	ENSACAG00000000768
1048	ENSACAG00000005361
1049	ENSACAG00000016763
1050	ENSACAG00000004526
1051	ENSACAG00000007185
1052	ENSACAG00000004653
1053	ENSACAG00000006660
1054	ENSACAG00000009721
1055	ENSACAG00000001459
1056	ENSACAG00000008378
1057	ENSACAG00000006965
1058	ENSACAG00000028650
1059	ENSACAG00000000782
1060	ENSACAG00000003958
1061	ENSACAG00000008680
1062	ENSACAG00000029016
1063	ENSACAG00000006584
1064	ENSACAG00000017489
1065	ENSACAG00000022624
1066	ENSACAG00000011034
1067	ENSACAG00000002306
1068	ENSACAG00000016883
1069	ENSACAG00000013625
1070	ENSACAG00000016577
1071	ENSACAG00000009413
1072	ENSACAG00000006855
1073	ENSACAG00000029043
1074	ENSACAG00000012775
1075	ENSACAG00000000549
1076	ENSACAG00000000607
1077	ENSACAG00000006498
1078	ENSACAG00000025687
1079	ENSACAG00000013156
1080	ENSACAG00000008270
1081	ENSACAG00000004328
1082	ENSACAG00000005810
1083	ENSACAG00000012595
1084	ENSACAG00000014496
1085	ENSACAG00000016334
1086	ENSACAG00000004040
1087	ENSACAG00000023328
1088	ENSACAG00000013131
1089	ENSACAG00000026209
1090	ENSACAG00000009046
1091	ENSACAG00000017926
1092	ENSACAG00000010314
1093	ENSACAG00000023962
1094	ENSACAG00000000448
1095	ENSACAG00000028179
1096	ENSACAG00000017038
1097	ENSACAG00000002126
1098	ENSACAG00000005014
1099	ENSACAG00000025054
1100	ENSACAG00000012237
1101	ENSACAG00000000425
1102	ENSACAG00000028403
1103	ENSACAG00000005896
1104	ENSACAG00000004649
1105	ENSACAG00000001334
1106	ENSACAG00000014395
1107	ENSACAG00000028085
1108	ENSACAG00000016856
1109	ENSACAG00000006832
1110	ENSACAG00000010619
1111	ENSACAG00000015208
1112	ENSACAG00000009624
1113	ENSACAG00000003702
1114	ENSACAG00000010065
1115	ENSACAG00000013967
1116	ENSACAG00000006917
1117	ENSACAG00000013371
1118	ENSACAG00000011953
1119	ENSACAG00000027130
1120	ENSACAG00000013469
1121	ENSACAG00000013064
1122	ENSACAG00000014280
1123	ENSACAG00000011812
1124	ENSACAG00000013354
1125	ENSACAG00000007454
1126	ENSACAG00000016420
1127	ENSACAG00000010970
1128	ENSACAG00000013382
1129	ENSACAG00000028355
1130	ENSACAG00000001584
1131	ENSACAG00000003889
1132	ENSACAG00000011666
1133	ENSACAG00000009804
1134	ENSACAG00000000366
1135	ENSACAG00000014241
1136	ENSACAG00000015261
1137	ENSACAG00000013698
1138	ENSACAG00000000719
1139	ENSACAG00000013883
1140	ENSACAG00000016704
1141	ENSACAG00000002784
1142	ENSACAG00000002538
1143	ENSACAG00000002876
1144	ENSACAG00000009149
1145	ENSACAG00000012725
1146	ENSACAG00000017234
1147	ENSACAG00000024638
1148	ENSACAG00000016929
1149	ENSACAG00000009976
1150	ENSACAG00000017193
1151	ENSACAG00000016162
1152	ENSACAG00000004838
1153	ENSACAG00000006360
1154	ENSACAG00000012196
1155	ENSACAG00000015002
1156	ENSACAG00000017105
1157	ENSACAG00000009442
1158	ENSACAG00000012003
1159	ENSACAG00000017614
1160	ENSACAG00000016213
1161	ENSACAG00000006580
1162	ENSACAG00000010398
1163	ENSACAG00000027519
1164	ENSACAG00000003790
1165	ENSACAG00000029104
1166	ENSACAG00000000097
1167	ENSACAG00000003732
1168	ENSACAG00000012022
1169	ENSACAG00000004439
1170	ENSACAG00000000367
1171	ENSACAG00000005112
1172	ENSACAG00000023592
1173	ENSACAG00000001821
1174	ENSACAG00000012976
1175	ENSACAG00000006271
1176	ENSACAG00000001937
1177	ENSACAG00000028383
1178	ENSACAG00000005542
1179	ENSACAG00000008200
1180	ENSACAG00000004379
1181	ENSACAG00000017142
1182	ENSACAG00000001377
1183	ENSACAG00000008943
1184	ENSACAG00000005203
1185	ENSACAG00000009446
1186	ENSACAG00000007808
1187	ENSACAG00000012928
1188	ENSACAG00000017826
1189	ENSACAG00000013321
1190	ENSACAG00000004266
1191	ENSACAG00000000880
1192	ENSACAG00000000773
1193	ENSACAG00000010455
1194	ENSACAG00000005456
1195	ENSACAG00000012647
1196	ENSACAG00000015968
1197	ENSACAG00000017514
1198	ENSACAG00000016304
1199	ENSACAG00000007635
1200	ENSACAG00000011258
1201	ENSACAG00000022434
1202	ENSACAG00000010513
1203	ENSACAG00000010487
1204	ENSACAG00000017968
1205	ENSACAG00000017483
1206	ENSACAG00000013294
1207	ENSACAG00000024133
1208	ENSACAG00000001354
1209	ENSACAG00000014977
1210	ENSACAG00000001947
1211	ENSACAG00000016640
1212	ENSACAG00000016212
1213	ENSACAG00000006893
1214	ENSACAG00000011296
1215	ENSACAG00000029215
1216	ENSACAG00000009018
1217	ENSACAG00000007467
1218	ENSACAG00000013817
1219	ENSACAG00000015344
1220	ENSACAG00000029639
1221	ENSACAG00000000156
1222	ENSACAG00000015915
1223	ENSACAG00000003982
1224	ENSACAG00000005834
1225	ENSACAG00000005998
1226	ENSACAG00000001482
1227	ENSACAG00000002042
1228	ENSACAG00000029316
1229	ENSACAG00000010237
1230	ENSACAG00000002119
1231	ENSACAG00000007290
1232	ENSACAG00000000017
1233	ENSACAG00000016491
1234	ENSACAG00000011612
1235	ENSACAG00000003374
1236	ENSACAG00000013747
1237	ENSACAG00000016487
1238	ENSACAG00000008728
1239	ENSACAG00000001938
1240	ENSACAG00000009191
1241	ENSACAG00000006779
1242	ENSACAG00000013132
1243	ENSACAG00000009153
1244	ENSACAG00000003817
1245	ENSACAG00000003913
1246	ENSACAG00000008507
1247	ENSACAG00000005119
1248	ENSACAG00000024242
1249	ENSACAG00000006683
1250	ENSACAG00000009991
1251	ENSACAG00000015195
1252	ENSACAG00000001344
1253	ENSACAG00000013190
1254	ENSACAG00000015216
1255	ENSACAG00000000296
1256	ENSACAG00000017412
1257	ENSACAG00000015457
1258	ENSACAG00000002503
1259	ENSACAG00000028693
1260	ENSACAG00000012456
1261	ENSACAG00000004107
1262	ENSACAG00000006864
1263	ENSACAG00000011199
1264	ENSACAG00000005041
1265	ENSACAG00000004072
1266	ENSACAG00000006217
1267	ENSACAG00000010751
1268	ENSACAG00000005188
1269	ENSACAG00000002017
1270	ENSACAG00000007078
1271	ENSACAG00000003782
1272	ENSACAG00000010728
1273	ENSACAG00000012749
1274	ENSACAG00000011208
1275	ENSACAG00000004748
1276	ENSACAG00000007061
1277	ENSACAG00000000271
1278	ENSACAG00000000363
1279	ENSACAG00000011671
1280	ENSACAG00000012648
1281	ENSACAG00000006515
1282	ENSACAG00000029549
1283	ENSACAG00000009938
1284	ENSACAG00000001662
1285	ENSACAG00000001546
1286	ENSACAG00000015534
1287	ENSACAG00000011382
1288	ENSACAG00000015221
1289	ENSACAG00000014283
1290	ENSACAG00000009241
1291	ENSACAG00000008243
1292	ENSACAG00000029493
1293	ENSACAG00000005447
1294	ENSACAG00000008075
1295	ENSACAG00000027629
1296	ENSACAG00000006393
1297	ENSACAG00000004622
1298	ENSACAG00000009861
1299	ENSACAG00000029691
1300	ENSACAG00000010059
1301	ENSACAG00000005891
1302	ENSACAG00000000736
1303	ENSACAG00000007510
1304	ENSACAG00000006029
1305	ENSACAG00000016589
1306	ENSACAG00000008383
1307	ENSACAG00000010278
1308	ENSACAG00000015986
1309	ENSACAG00000002107
1310	ENSACAG00000013318
1311	ENSACAG00000015556
1312	ENSACAG00000006780
1313	ENSACAG00000000342
1314	ENSACAG00000009322
1315	ENSACAG00000026820
1316	ENSACAG00000029292
1317	ENSACAG00000005458
1318	ENSACAG00000009364
1319	ENSACAG00000023051
1320	ENSACAG00000017316
1321	ENSACAG00000016462
1322	ENSACAG00000010489
1323	ENSACAG00000012632
1324	ENSACAG00000017476
1325	ENSACAG00000006767
1326	ENSACAG00000015113
1327	ENSACAG00000011569
1328	ENSACAG00000004564
1329	ENSACAG00000007559
1330	ENSACAG00000005951
1331	ENSACAG00000029193
1332	ENSACAG00000001713
1333	ENSACAG00000028908
1334	ENSACAG00000001660
1335	ENSACAG00000029484
1336	ENSACAG00000029678
1337	ENSACAG00000023836
1338	ENSACAG00000000319
1339	ENSACAG00000005723
1340	ENSACAG00000006266
1341	ENSACAG00000007235
1342	ENSACAG00000001281
