# Supplementary material for: Selection on adaptive and maladaptive gene expression plasticity during thermal adaptation to urban heat islands
Source: Nat Commun. 2021 Oct 26;12:6195. doi: 10.1038/s41467-021-26334-4 (PMC8548502; doi:10.1038/s41467-021-26334-4)
Supplement: Supplementary file 5 — Source Data [file 41467_2021_26334_MOESM5_ESM.zip › NATCOMM_maladaptive_plasticity_source_data_file_09062021/Data_files/Figure_6C_data_08232021.csv]

	logFC	logCPM	LR	PValue	FDR	Habitat
ENSACAG00000000054	0.407593516716218	8.10118304231734	2.0278138194594	0.154442628069922	0.999949855473009	Forest
ENSACAG00000000077	-1.45587680671266	3.37627383029485	5.13475891676543	0.0234513438417132	0.637067508464629	Forest
ENSACAG00000000133	-0.300367598731379	2.64750883871057	0.268348330592342	0.604441884019831	0.999949855473009	Forest
ENSACAG00000000155	-0.541266282114409	3.93327978458129	0.902311341607379	0.342162710658195	0.999949855473009	Forest
ENSACAG00000000164	0.141397915107188	5.89817925215237	0.150969168008633	0.697610901886658	0.999949855473009	Forest
ENSACAG00000000175	0.0971621693133274	7.69290171137596	0.12583836307326	0.722786604037636	0.999949855473009	Forest
ENSACAG00000000193	0.894424414329411	4.162918839671	3.38952369836732	0.0656119000631038	0.894503889466934	Forest
ENSACAG00000000205	-0.502042566303376	3.88628968711061	1.10355419517419	0.293487428081972	0.999949855473009	Forest
ENSACAG00000000210	0.17950030865418	8.74591879554331	0.604808996594834	0.436749036319185	0.999949855473009	Forest
ENSACAG00000000253	0.134028602187028	7.10150498531645	0.223524943786433	0.636367114339889	0.999949855473009	Forest
ENSACAG00000000291	-0.0482932515518414	1.1599485039957	0.00164112688156237	0.967685877621535	0.999949855473009	Forest
ENSACAG00000000306	0.233464823582241	7.37285685990811	0.729078362448099	0.393182090292742	0.999949855473009	Forest
ENSACAG00000000328	-0.173398768614389	3.7289310597163	0.0910304169021039	0.762871258382911	0.999949855473009	Forest
ENSACAG00000000524	-0.618994316014264	4.20069281957295	0.78053350029286	0.37697802609547	0.999949855473009	Forest
ENSACAG00000000583	-0.0323096918938983	6.66534879158616	0.00850007971481581	0.926542413862447	0.999949855473009	Forest
ENSACAG00000000625	-0.230780751336739	2.80433548731885	0.163358550280463	0.686083017794977	0.999949855473009	Forest
ENSACAG00000000630	-0.719319302632507	1.99577455291773	0.857261121665195	0.354506283914119	0.999949855473009	Forest
ENSACAG00000000652	0.0483125260522048	7.76018064098723	0.026230205257157	0.87133938656234	0.999949855473009	Forest
ENSACAG00000000664	-0.115393118976899	2.86099846773414	0.0395909474096419	0.842282503566785	0.999949855473009	Forest
ENSACAG00000000750	-0.300559568851405	2.68284387526562	0.323462179692706	0.56953439292022	0.999949855473009	Forest
ENSACAG00000000802	0.115163987630529	7.99133890405691	0.214752221685799	0.643067888095042	0.999949855473009	Forest
ENSACAG00000000818	0.292229566509955	6.48171190981373	0.828001219847255	0.362851134580468	0.999949855473009	Forest
ENSACAG00000000848	-0.329912034345689	5.44066295532112	0.734947332488745	0.391284250752979	0.999949855473009	Forest
ENSACAG00000000858	-0.492258076370388	8.85296904390927	2.73483837210274	0.0981814342012191	0.979628796387849	Forest
ENSACAG00000000876	0.0515683453955241	7.31546881031715	0.0248373537890956	0.874773019151949	0.999949855473009	Forest
ENSACAG00000000882	-0.989452486686223	4.73466885942353	4.63959724866657	0.0312423337248485	0.718142321951449	Forest
ENSACAG00000000979	0.159452675383564	7.03430022258631	0.271071285126887	0.602614048927977	0.999949855473009	Forest
ENSACAG00000001021	0.213315975597127	8.53945591332566	1.03722521544456	0.30846769262439	0.999949855473009	Forest
ENSACAG00000001035	-0.844706491330686	6.4631016584663	3.32810088100712	0.0681054718729469	0.903987664245242	Forest
ENSACAG00000001037	-0.714016270631618	3.38854604606959	1.43325165467324	0.231234498964831	0.999949855473009	Forest
ENSACAG00000001049	-0.537406218626809	3.7990654000166	1.20702352990125	0.271922406341678	0.999949855473009	Forest
ENSACAG00000001050	-0.0216491928142291	7.2283437116472	0.00382019536522193	0.950715948399104	0.999949855473009	Forest
ENSACAG00000001244	0.534241990111693	6.11143683794039	2.59096643907376	0.107474739640783	0.99463802282721	Forest
ENSACAG00000001260	0.281777671591011	6.86733537187964	0.732966714503204	0.391923247858916	0.999949855473009	Forest
ENSACAG00000001294	-1.17404110125398	4.11400419501593	5.23629977768361	0.0221202741185884	0.631678790144299	Forest
ENSACAG00000001307	-1.62036202292343	3.89736271959969	6.72794001545455	0.00949141524198095	0.478843953376822	Forest
ENSACAG00000001310	0.284312543434322	2.81339964250513	0.227641827160818	0.633277917783611	0.999949855473009	Forest
ENSACAG00000001333	0.501818389599326	7.91644452938463	3.77300451908352	0.052085993867992	0.846597172297879	Forest
ENSACAG00000001362	0.292348528567786	6.912828823615	0.523652307884227	0.469287856032655	0.999949855473009	Forest
ENSACAG00000001369	0.52914705014147	7.14727205825458	1.00037837316015	0.317218969952959	0.999949855473009	Forest
ENSACAG00000001437	0.290516168526247	8.49438977161851	1.69627233404074	0.192776196943137	0.999949855473009	Forest
ENSACAG00000001486	-0.110745845288119	7.91195882369469	0.205626413002227	0.650217189806083	0.999949855473009	Forest
ENSACAG00000001488	0.642103434483617	7.83652401772137	5.2751021927946	0.021632518058776	0.627127774768595	Forest
ENSACAG00000001544	-0.0810048600283799	7.3407758583511	0.061005343431999	0.804913952637359	0.999949855473009	Forest
ENSACAG00000001560	0.161436670345913	4.43448641975258	0.110838683721689	0.739191319257376	0.999949855473009	Forest
ENSACAG00000001575	0.394645506686921	8.74025214828162	3.57213799557138	0.0587566157557359	0.871101422337391	Forest
ENSACAG00000001578	-0.0469346500359949	4.01420488561084	0.00859674600881544	0.926127089056028	0.999949855473009	Forest
ENSACAG00000001580	-0.929566366254064	3.54594460037973	3.31070382380454	0.0688300069452947	0.905355418668695	Forest
ENSACAG00000001581	-0.0835536667689768	7.26649485200282	0.0845204749756725	0.771262374179114	0.999949855473009	Forest
ENSACAG00000001671	-0.368559400954149	4.83905063326229	0.695756362226439	0.404213302534549	0.999949855473009	Forest
ENSACAG00000001722	-0.872052208694271	2.28234745359436	1.27969458012238	0.257955830668726	0.999949855473009	Forest
ENSACAG00000001771	0.0354706705583662	6.5777056908093	0.0135220762515322	0.907427099087544	0.999949855473009	Forest
ENSACAG00000001792	0.467969484991429	3.06034555855767	0.351708099419072	0.553147805444014	0.999949855473009	Forest
ENSACAG00000001823	-0.912683468892596	3.98966869601524	2.32849457956205	0.127024669355787	0.999949855473009	Forest
ENSACAG00000001875	0.0636123798883153	6.63636049241833	0.041763505661129	0.838071237534411	0.999949855473009	Forest
ENSACAG00000001904	-1.01991031027175	5.21741408887435	3.28759194640171	0.0698053290922026	0.90814290694542	Forest
ENSACAG00000001916	-0.00890460285306434	7.26986699799773	0.0010672316040381	0.973938935147613	0.999949855473009	Forest
ENSACAG00000001924	-0.71050443910855	5.49726908270977	2.69174792342454	0.10086910836632	0.985294619607645	Forest
ENSACAG00000001972	-0.0825132929937022	2.73272533868811	0.0190444112328514	0.890239239992896	0.999949855473009	Forest
ENSACAG00000002041	-0.575208552082148	2.75003448111198	0.697040853634496	0.403779800279442	0.999949855473009	Forest
ENSACAG00000002045	0.017903554280664	8.0151965638208	0.00520919856858981	0.942462817113422	0.999949855473009	Forest
ENSACAG00000002046	-0.411298036102458	4.73659340997796	0.895687779335828	0.34394061361567	0.999949855473009	Forest
ENSACAG00000002081	-0.69506837605601	1.31514998405411	0.593697764829997	0.440992767799031	0.999949855473009	Forest
ENSACAG00000002092	0.151543931308633	8.98081181813812	0.49678392869167	0.480916654805088	0.999949855473009	Forest
ENSACAG00000002115	0.0181186782092618	7.36144575409369	0.00494286184166537	0.943950513401024	0.999949855473009	Forest
ENSACAG00000002137	-0.0605320964111887	7.18658174086556	0.0456531061470855	0.830807624564684	0.999949855473009	Forest
ENSACAG00000002195	-0.734096173023421	5.27860099684594	2.37745489099724	0.12309795263308	0.999949855473009	Forest
ENSACAG00000002232	0.365841661761974	6.22597035237258	1.20090359931381	0.273141152684401	0.999949855473009	Forest
ENSACAG00000002289	0.158702725782924	8.68200653811293	0.541963709860671	0.461620038948488	0.999949855473009	Forest
ENSACAG00000002308	0.154291916981381	6.46781463855188	0.2648802911517	0.606786979675499	0.999949855473009	Forest
ENSACAG00000002351	-0.684373530959237	3.93473937588167	2.17077764387759	0.140655091657912	0.999949855473009	Forest
ENSACAG00000002390	0.110992714469341	7.21347074274053	0.126720992708641	0.72185635061377	0.999949855473009	Forest
ENSACAG00000002414	0.363157758781407	4.090423155646	0.529050259123997	0.467006424126157	0.999949855473009	Forest
ENSACAG00000002460	0.0476590853552901	3.75433425619875	0.00890040657782398	0.924837514384208	0.999949855473009	Forest
ENSACAG00000002483	-1.0452486825315	3.50322958618553	2.46651181860723	0.116295757989898	0.999949855473009	Forest
ENSACAG00000002554	-0.969104415627391	2.42777208046389	2.94869957256679	0.085946691774356	0.960223354108798	Forest
ENSACAG00000002575	0.191222526083501	6.48790441673465	0.415994004933856	0.518942756680432	0.999949855473009	Forest
ENSACAG00000002576	0.295842400817082	5.94072108557474	0.784829587356041	0.375668138102089	0.999949855473009	Forest
ENSACAG00000002586	-0.628559379555711	4.47784356115924	1.58390640858374	0.208198903008591	0.999949855473009	Forest
ENSACAG00000002608	0.0352665806045486	5.96647886091971	0.0102891734756962	0.919204706723966	0.999949855473009	Forest
ENSACAG00000002636	0.138996566275019	8.12187637991084	0.386433965559088	0.534179842201134	0.999949855473009	Forest
ENSACAG00000002696	-0.520890582340993	4.84824513086861	1.20198107306791	0.27292608486259	0.999949855473009	Forest
ENSACAG00000002777	0.122660275111945	8.43490814485528	0.292714213036849	0.588486425881925	0.999949855473009	Forest
ENSACAG00000002805	0.189639847376099	7.37750021218617	0.398610156471522	0.527807904134026	0.999949855473009	Forest
ENSACAG00000002815	-0.206735080171359	2.52383349694492	0.0964811820003542	0.756093929865288	0.999949855473009	Forest
ENSACAG00000002878	0.0964750167497253	7.26377265790145	0.0997210846476406	0.752164600408648	0.999949855473009	Forest
ENSACAG00000002990	-1.1450454889337	1.92749036459677	2.97231729879096	0.0847004455614319	0.960223354108798	Forest
ENSACAG00000003037	-0.36057485380785	4.64611716223344	0.509437024527181	0.475382665452915	0.999949855473009	Forest
ENSACAG00000003077	0.136991744971962	2.79272640493835	0.0604457123447948	0.805792855881722	0.999949855473009	Forest
ENSACAG00000003089	-0.913630936573846	5.89752620763737	7.00630042200074	0.00812233518955951	0.44029608795965	Forest
ENSACAG00000003095	-0.360499724741842	3.38359348012034	0.290193334239015	0.590096663797444	0.999949855473009	Forest
ENSACAG00000003106	-0.610416984732563	3.57189213560414	1.31913057692504	0.250748144552659	0.999949855473009	Forest
ENSACAG00000003108	-0.154436703913369	6.13512905824233	0.163004014235672	0.686405719304458	0.999949855473009	Forest
ENSACAG00000003109	-0.262121691133661	4.43769945222261	0.391938775625209	0.53128205557533	0.999949855473009	Forest
ENSACAG00000003116	0.199414831724516	7.0860243175712	0.497285646077387	0.480695219884755	0.999949855473009	Forest
ENSACAG00000003130	-0.0180047957925774	6.65821562083907	0.00347155300190494	0.953015918587867	0.999949855473009	Forest
ENSACAG00000003149	0.0589675977010847	6.02016985271375	0.0334636215002011	0.854852436035943	0.999949855473009	Forest
ENSACAG00000003160	0.209173342703742	8.96656529851442	1.18083883708635	0.277185291156628	0.999949855473009	Forest
ENSACAG00000003196	0.117935352305851	7.38869124632269	0.136180048142002	0.712108487120654	0.999949855473009	Forest
ENSACAG00000003204	0.130958119850991	5.19390210382623	0.110200025170983	0.739916524846873	0.999949855473009	Forest
ENSACAG00000003222	-0.550018882405556	3.99555881287256	0.777226572478048	0.377990696842748	0.999949855473009	Forest
ENSACAG00000003359	-0.461871002311732	2.8945955782601	0.457718669099117	0.498692090567372	0.999949855473009	Forest
ENSACAG00000003402	0.434363400083915	9.81601099322589	2.98075941069185	0.0842597293909745	0.960223354108798	Forest
ENSACAG00000003403	-0.632575819734583	5.02431839407882	2.43665377494844	0.118528831542721	0.999949855473009	Forest
ENSACAG00000003420	-0.990079454287827	5.87549968998776	5.54370461568255	0.0185472795039253	0.60357952497022	Forest
ENSACAG00000003431	-0.403619898087898	8.01801941511353	1.09241285303979	0.295937216370452	0.999949855473009	Forest
ENSACAG00000003435	-0.980439505024379	3.23682023256729	2.44666752094742	0.117774668640072	0.999949855473009	Forest
ENSACAG00000003441	-0.0469925997230229	2.97999075938638	0.00672878960012646	0.934623493707465	0.999949855473009	Forest
ENSACAG00000003455	-0.0356079744621968	7.64259217641887	0.0120223418061265	0.912689778869224	0.999949855473009	Forest
ENSACAG00000003477	-0.0633321191495177	6.70779599606359	0.0381009930735585	0.845240483600483	0.999949855473009	Forest
ENSACAG00000003508	-0.0830863965771467	6.95375527533608	0.0628351758534613	0.802069677902441	0.999949855473009	Forest
ENSACAG00000003543	-0.266957601591827	5.75359392416871	0.576188584006252	0.447810164227268	0.999949855473009	Forest
ENSACAG00000003564	-0.322452583985645	7.44265709759531	0.615544480162626	0.432707820073598	0.999949855473009	Forest
ENSACAG00000003566	-0.696339611109759	5.85717295583678	1.31432772749356	0.251612589127602	0.999949855473009	Forest
ENSACAG00000003600	0.239098702020626	4.33712965798271	0.319466501576128	0.571928434463791	0.999949855473009	Forest
ENSACAG00000003607	0.386141534177405	8.54909603440191	3.13692108782734	0.076538165873094	0.93991125930984	Forest
ENSACAG00000003615	-0.111087189675229	6.74160454379057	0.132742449194211	0.715605349446607	0.999949855473009	Forest
ENSACAG00000003622	0.367390322233146	4.53944848970948	0.73677536628038	0.390695805359663	0.999949855473009	Forest
ENSACAG00000003669	-0.215267573956033	5.24488987123511	0.272409623126045	0.6017199379372	0.999949855473009	Forest
ENSACAG00000003734	0.198720508243613	2.65160788778114	0.148616232032244	0.699861259236082	0.999949855473009	Forest
ENSACAG00000003754	0.0313747624813979	6.45836771743091	0.00845970673958618	0.92671658033383	0.999949855473009	Forest
ENSACAG00000003851	-0.864577875844693	5.74749474081601	4.43393873119774	0.0352311165962006	0.746515332385677	Forest
ENSACAG00000003870	-0.485429673389467	3.78243705630917	0.788224666802854	0.374637487654065	0.999949855473009	Forest
ENSACAG00000003899	-0.17773705972819	3.88468141217596	0.106032719614274	0.744706841301135	0.999949855473009	Forest
ENSACAG00000003939	-0.594596256893145	5.75298023802871	2.23250559001682	0.135134549339224	0.999949855473009	Forest
ENSACAG00000004008	-0.0718402364290918	1.92334267731462	0.00783980927049122	0.929445349926002	0.999949855473009	Forest
ENSACAG00000004057	-0.194939614203005	5.67047235369765	0.328087667473978	0.566787314360825	0.999949855473009	Forest
ENSACAG00000004064	-0.60450086858528	1.76820211826715	0.76367617484324	0.38218051605317	0.999949855473009	Forest
ENSACAG00000004077	0.508202321229771	6.2181241632474	2.40284911747044	0.121114488868361	0.999949855473009	Forest
ENSACAG00000004128	-0.285610530942083	7.18423378514554	0.610558031833371	0.43457777864205	0.999949855473009	Forest
ENSACAG00000004133	-0.598035424908748	3.26173805965405	1.45952750990158	0.227005313820951	0.999949855473009	Forest
ENSACAG00000004197	-0.0165847848000723	7.19034903724882	0.00381298948319042	0.950762392505128	0.999949855473009	Forest
ENSACAG00000004282	0.253386647336463	5.37692841427235	0.469337424550278	0.493292142227478	0.999949855473009	Forest
ENSACAG00000004299	-0.0521156265004446	6.94339546814484	0.0124982731713619	0.910985416087146	0.999949855473009	Forest
ENSACAG00000004301	-1.15516991512405	4.80342725277614	5.25752646250427	0.0218520544444139	0.630356045780196	Forest
ENSACAG00000004310	-0.00221587240461646	9.04197213947779	8.68324131175768e-05	0.992565107190028	0.999949855473009	Forest
ENSACAG00000004317	-0.267331937358722	3.61138158882974	0.243812415553121	0.621466045720868	0.999949855473009	Forest
ENSACAG00000004318	0.429863191739661	9.08226103813793	3.65227787479296	0.0559925828271814	0.863545323445418	Forest
ENSACAG00000004340	-0.65314078195554	2.60709311536022	0.779635942215484	0.377252504717977	0.999949855473009	Forest
ENSACAG00000004352	0.395677213599476	6.43711033799433	1.11546160109087	0.290897791583236	0.999949855473009	Forest
ENSACAG00000004384	-0.0519384574450281	6.69181437077604	0.0257033688212966	0.872626876458131	0.999949855473009	Forest
ENSACAG00000004393	1.98171994367128	5.6195109265093	5.5990492034672	0.0179702274396227	0.599994946045133	Forest
ENSACAG00000004409	0.221984528412103	8.05638198411007	1.00226751679742	0.316762456538508	0.999949855473009	Forest
ENSACAG00000004463	0.187490646393262	4.50280255567461	0.0614679814176462	0.804190601726072	0.999949855473009	Forest
ENSACAG00000004469	0.0332742499908455	1.68500277641901	0.00150491995274393	0.969055188409719	0.999949855473009	Forest
ENSACAG00000004472	-0.486120563471784	1.8221262425181	0.48314702172665	0.487000292501672	0.999949855473009	Forest
ENSACAG00000004486	-1.4877593122614	4.45031528273326	6.43832843302984	0.0111683690647888	0.506643916905495	Forest
ENSACAG00000004529	0.292225352102633	5.90337826212809	0.772945039591144	0.379307519907822	0.999949855473009	Forest
ENSACAG00000004538	-0.594206612783123	4.08960375746557	1.06935196730853	0.301091866907706	0.999949855473009	Forest
ENSACAG00000004597	0.586606881258068	4.98519428667869	1.60561384687566	0.205109457678046	0.999949855473009	Forest
ENSACAG00000004603	-1.1728603543277	2.66273076251764	2.92172321405308	0.0873944876141486	0.9641388180674	Forest
ENSACAG00000004632	0.207546736235725	7.12537929223202	0.399042150150674	0.527584345387713	0.999949855473009	Forest
ENSACAG00000004634	0.00980911826408589	5.18604735775923	0.000531123511271936	0.981613486615397	0.999949855473009	Forest
ENSACAG00000004652	-0.885591291600427	2.22565988951413	1.50090011124402	0.220532917038198	0.999949855473009	Forest
ENSACAG00000004732	0.325154344262017	8.43392684873558	1.37027440568419	0.241764742613605	0.999949855473009	Forest
ENSACAG00000004742	0.0154867561164975	4.80483834262431	0.00117895110412114	0.97260933163899	0.999949855473009	Forest
ENSACAG00000004843	0.159913913693914	7.42199568034895	0.243328090628683	0.621812658217468	0.999949855473009	Forest
ENSACAG00000004912	-0.00484100662872481	4.09668506764909	8.66045098479873e-05	0.99257487025327	0.999949855473009	Forest
ENSACAG00000004916	0.181750697973703	2.531506005132	0.0759213299658104	0.782902739550958	0.999949855473009	Forest
ENSACAG00000004920	0.169405952124779	2.0705601081054	0.0749974726217748	0.784194775637043	0.999949855473009	Forest
ENSACAG00000004950	-1.70979411259684	2.94171410608716	5.56403004441028	0.0183331641620594	0.601844211675042	Forest
ENSACAG00000004961	0.35340162320301	1.51236909202876	0.145798084615127	0.702583641949772	0.999949855473009	Forest
ENSACAG00000004963	-0.752719299837258	4.1383908061515	2.52119400496547	0.112325505372424	0.999949855473009	Forest
ENSACAG00000004989	-0.160690618587335	7.03913746361221	0.255749593131789	0.613055395516092	0.999949855473009	Forest
ENSACAG00000005046	-0.359140794720022	2.74087641552825	0.408752820993571	0.522603203827747	0.999949855473009	Forest
ENSACAG00000005056	-0.47463009063625	4.26030082991498	1.12038262972327	0.289836078792464	0.999949855473009	Forest
ENSACAG00000005146	-1.32007586142127	5.21790445853351	7.19290835271086	0.00731922551651801	0.422268584997529	Forest
ENSACAG00000005179	-0.0445629662783991	5.48125718717761	0.0100452336660464	0.920164973875359	0.999949855473009	Forest
ENSACAG00000005183	-0.499585399626151	3.41477641719617	0.910672768600853	0.339935976419317	0.999949855473009	Forest
ENSACAG00000005228	0.294049217996385	5.12164318729806	0.5113140120168	0.474570582950275	0.999949855473009	Forest
ENSACAG00000005307	0.33561628795949	4.40109542591549	0.360061078398481	0.548472316081619	0.999949855473009	Forest
ENSACAG00000005312	-0.748497327838382	3.27663993977698	2.23593785712929	0.13483478976736	0.999949855473009	Forest
ENSACAG00000005320	-0.567188738497739	3.47637655865058	0.962894073479479	0.326458793592964	0.999949855473009	Forest
ENSACAG00000005347	-0.0563622337395692	6.89444183283916	0.0322406733228302	0.857500458796206	0.999949855473009	Forest
ENSACAG00000005353	-0.190683073948285	4.22034893232552	0.165379497539131	0.684251272551696	0.999949855473009	Forest
ENSACAG00000005395	-0.458138892686868	7.70702332603233	1.89491627633317	0.168648455000331	0.999949855473009	Forest
ENSACAG00000005414	-0.50114060036917	2.25524867977917	0.534973204938634	0.464523492396851	0.999949855473009	Forest
ENSACAG00000005463	0.118395879213444	7.546998803532	0.235592199369083	0.627407945495547	0.999949855473009	Forest
ENSACAG00000005484	-0.91150183560481	3.34811260728863	2.90667688180096	0.0882134663425528	0.967655103883406	Forest
ENSACAG00000005502	-0.05553912125518	3.9882148228911	0.0104887647122878	0.918427539608459	0.999949855473009	Forest
ENSACAG00000005518	0.251511256884175	8.62761325176406	1.51289599238071	0.218697714907906	0.999949855473009	Forest
ENSACAG00000005537	-0.362459016438609	6.64926934873276	0.580207070324587	0.446231167424537	0.999949855473009	Forest
ENSACAG00000005705	0.432731537778724	5.38522767974334	1.04871026753389	0.305804310894195	0.999949855473009	Forest
ENSACAG00000005728	-0.276151297833718	6.1443215819418	0.683533459368997	0.408372639135664	0.999949855473009	Forest
ENSACAG00000005765	0.241611972487681	5.42511875346651	0.31470333677903	0.574808269274799	0.999949855473009	Forest
ENSACAG00000005815	0.0199562122188429	6.3195998834749	0.0037822953651161	0.95096072068734	0.999949855473009	Forest
ENSACAG00000005823	-0.845360029941149	3.47839856284812	1.5448635328978	0.213895327335896	0.999949855473009	Forest
ENSACAG00000005829	0.151102257676203	8.41834578033119	0.471568121823184	0.492266642410144	0.999949855473009	Forest
ENSACAG00000005867	0.0405691524452799	7.17934882528875	0.024515774522621	0.875579696118031	0.999949855473009	Forest
ENSACAG00000005901	-1.52258819115396	2.39583662478313	4.44500243752262	0.035003540201689	0.744676918151158	Forest
ENSACAG00000005903	-0.721856989239664	4.84331173887572	2.16093666929213	0.14155837601203	0.999949855473009	Forest
ENSACAG00000005906	0.151340503694501	9.00638333191179	0.499823831947886	0.479577539123679	0.999949855473009	Forest
ENSACAG00000005909	0.154633874915726	6.10819077971202	0.231512374063444	0.630404686416874	0.999949855473009	Forest
ENSACAG00000005949	-0.858499519167605	2.56910889973681	1.64460833033558	0.199694357678365	0.999949855473009	Forest
ENSACAG00000006001	-1.12507641416968	4.89739819138049	4.37546515580034	0.0364598777169889	0.754817103481773	Forest
ENSACAG00000006097	-0.188584035175681	3.64836693436836	0.128357362969014	0.720141297821427	0.999949855473009	Forest
ENSACAG00000006099	0.093489505202227	6.2217576304107	0.0774548370226196	0.780776633067476	0.999949855473009	Forest
ENSACAG00000006158	-0.0394683839015771	3.534577360528	0.00663206958861751	0.935094011911296	0.999949855473009	Forest
ENSACAG00000006159	-0.603673130849466	3.61693069519411	1.17883841456526	0.277592598163677	0.999949855473009	Forest
ENSACAG00000006162	-0.174993734495986	3.50472807139405	0.0806460043680426	0.776423867237047	0.999949855473009	Forest
ENSACAG00000006186	-0.146387690064155	8.00379797101383	0.154472306631334	0.694297581597003	0.999949855473009	Forest
ENSACAG00000006224	-0.0245895824686413	6.23709258854887	0.00469471691714318	0.945373288374211	0.999949855473009	Forest
ENSACAG00000006259	0.188663919165838	6.0702290376381	0.235731480864617	0.627306206945904	0.999949855473009	Forest
ENSACAG00000006281	0.234867809812201	7.90923004096801	0.777979322727521	0.377759847994505	0.999949855473009	Forest
ENSACAG00000006325	-1.49900633765327	5.99748689482778	10.7909100665782	0.00101999723516753	0.191321266108496	Forest
ENSACAG00000006337	0.0283047198394056	7.87931979676016	0.0134697856855333	0.907605460780484	0.999949855473009	Forest
ENSACAG00000006381	-0.749521402169277	3.84945625976974	2.45612525461269	0.117067248614628	0.999949855473009	Forest
ENSACAG00000006427	-1.40459106997131	3.29848751125891	5.42983619748089	0.0197955358593586	0.613124496992962	Forest
ENSACAG00000006445	-0.889950493513284	7.45664812275573	2.65010984443481	0.103542741193846	0.991492700169106	Forest
ENSACAG00000006518	-0.699466314701409	6.68912199160647	4.16396770899112	0.0412925680878578	0.794422022383487	Forest
ENSACAG00000006527	-1.04829924770967	2.99825302053345	2.65136672455253	0.103460909788924	0.991492700169106	Forest
ENSACAG00000006578	0.0545068830407858	5.53768707067321	0.0225424612637886	0.880653001805339	0.999949855473009	Forest
ENSACAG00000006586	-1.31926722199669	3.50853232962005	3.85441818852704	0.049615131913821	0.843880317084296	Forest
ENSACAG00000006621	-1.37391171602354	3.92897685038987	3.80612214828432	0.0510655476632354	0.8456884442502	Forest
ENSACAG00000006670	0.206517372444471	8.909073694986	0.903722313660921	0.341785578987087	0.999949855473009	Forest
ENSACAG00000006676	0.571280999574321	6.98256356011696	2.00186277427957	0.157106029117961	0.999949855473009	Forest
ENSACAG00000006700	0.363444250573079	7.0818255501658	1.68742829089821	0.193940324221317	0.999949855473009	Forest
ENSACAG00000006742	0.125161303957204	8.43537656557337	0.244810049295488	0.620753425345234	0.999949855473009	Forest
ENSACAG00000006743	0.38766037118236	7.58102186933969	2.37778016493932	0.123072319879829	0.999949855473009	Forest
ENSACAG00000006812	0.0508056518914554	8.5755897302629	0.0557542348278321	0.81333695807887	0.999949855473009	Forest
ENSACAG00000006821	0.0804424075868734	7.16538163544099	0.0894471793642868	0.764881132360642	0.999949855473009	Forest
ENSACAG00000006844	-0.101416454046515	7.33243308461659	0.0876164330452767	0.76722952276459	0.999949855473009	Forest
ENSACAG00000006941	-0.885508747289941	7.349429058823	6.10980981605806	0.0134433593732086	0.542953778067694	Forest
ENSACAG00000006994	-0.993430150281904	4.66598300277259	3.10208004590449	0.0781923293575903	0.949815065003374	Forest
ENSACAG00000007003	-0.960565479600711	4.11867578259241	3.77702875914597	0.0519608527038455	0.846597172297879	Forest
ENSACAG00000007037	0.256187792966587	7.94575837782121	0.51999748888478	0.470842753162765	0.999949855473009	Forest
ENSACAG00000007047	0.0962011011752794	7.29690621636868	0.0908313295871856	0.763122940671949	0.999949855473009	Forest
ENSACAG00000007067	-0.337741589791071	5.61858027142112	0.800202544856929	0.371032818842948	0.999949855473009	Forest
ENSACAG00000007074	-0.652582897557495	6.48627504400204	2.06288021799584	0.150924665139596	0.999949855473009	Forest
ENSACAG00000007173	0.370994109771895	9.79616314507823	3.78007426313701	0.0518663586234717	0.846597172297879	Forest
ENSACAG00000007221	0.465264127003271	4.99521024328945	0.964086913150382	0.326159326462303	0.999949855473009	Forest
ENSACAG00000007236	-0.300496164033805	4.4920047838558	0.422856169998648	0.515515300700369	0.999949855473009	Forest
ENSACAG00000007268	2.44012913991996	4.67379617724748	5.40629878884207	0.0200642136620505	0.615337752677727	Forest
ENSACAG00000007300	0.333506365313896	9.09001310132972	2.19913679929739	0.138088045297448	0.999949855473009	Forest
ENSACAG00000007308	0.33373925541785	8.84166528918001	2.03964951492133	0.153244951596559	0.999949855473009	Forest
ENSACAG00000007357	0.231935889922521	7.63791859451234	0.580550534884864	0.446096609717427	0.999949855473009	Forest
ENSACAG00000007373	0.440416407277006	4.69258308133231	0.774246978468012	0.378906413705033	0.999949855473009	Forest
ENSACAG00000007383	-1.3702883479288	3.42365439715962	3.68483036592611	0.0549095567835693	0.858947617121767	Forest
ENSACAG00000007433	-0.214443484914322	7.22280612069922	0.571904365727453	0.449503163020437	0.999949855473009	Forest
ENSACAG00000007434	-1.37241402193384	3.63185542472282	4.77456345571428	0.0288831684487522	0.694029783714964	Forest
ENSACAG00000007436	0.263193013464475	8.33276051975909	1.31373265167569	0.251719948922474	0.999949855473009	Forest
ENSACAG00000007444	-0.0465334077475866	7.57145493739105	0.0322427781416863	0.857495857137021	0.999949855473009	Forest
ENSACAG00000007455	-1.66560304509112	5.6387816095154	15.6664785704156	7.55514069048962e-05	0.044023804803483	Forest
ENSACAG00000007564	-0.105704209634328	6.49152079795118	0.113041944511661	0.736707151888868	0.999949855473009	Forest
ENSACAG00000007616	0.22720932962099	7.43602277590959	0.719254201227945	0.396388653662461	0.999949855473009	Forest
ENSACAG00000007680	0.255818548974458	6.98583121683429	0.802430685439612	0.370367626759377	0.999949855473009	Forest
ENSACAG00000007747	-0.810593433935799	3.67359537589871	2.09464786670546	0.147815764869529	0.999949855473009	Forest
ENSACAG00000007823	-0.0913679160083782	4.08753876241476	0.0366696076634541	0.84813928527178	0.999949855473009	Forest
ENSACAG00000007867	-0.766819819108484	4.21446485324253	2.03035588690057	0.154184498991187	0.999949855473009	Forest
ENSACAG00000007870	-0.205445451321408	5.97687211100639	0.28151319418708	0.595711126663272	0.999949855473009	Forest
ENSACAG00000007879	0.399085393241265	5.74821060003393	0.8939415858716	0.344411406001355	0.999949855473009	Forest
ENSACAG00000007892	0.240161126193659	4.32416401825851	0.273858056991156	0.600755418061126	0.999949855473009	Forest
ENSACAG00000007900	0.0753435409542877	5.4202586058365	0.0160756118078176	0.899106898774442	0.999949855473009	Forest
ENSACAG00000007931	-0.930843577341052	7.24640267495662	7.45988851025476	0.00630889139436025	0.391696863984663	Forest
ENSACAG00000007973	1.36909279004226	2.12318168726049	3.97100883579197	0.0462900313173396	0.821102016700573	Forest
ENSACAG00000007987	-0.335453992313086	4.00427282706103	0.460056304233907	0.497597660496408	0.999949855473009	Forest
ENSACAG00000008007	0.168329868569467	9.49812134302286	0.634905164829803	0.425561755083819	0.999949855473009	Forest
ENSACAG00000008039	-0.257951904645259	3.85859793689982	0.334046248833494	0.563286167961156	0.999949855473009	Forest
ENSACAG00000008048	-1.28669472504063	3.63125380192646	5.52396756921918	0.0187576691756744	0.606057112356969	Forest
ENSACAG00000008122	0.0274228487373772	6.30034375736761	0.00714480237881432	0.932637490136158	0.999949855473009	Forest
ENSACAG00000008213	0.20155369237105	8.52030938078948	0.762591360109624	0.382518777856658	0.999949855473009	Forest
ENSACAG00000008221	-0.697804110487142	4.31814398152575	2.43724344435254	0.118484274248359	0.999949855473009	Forest
ENSACAG00000008264	0.329521695175148	7.42726034215335	1.37507975523469	0.240941025210814	0.999949855473009	Forest
ENSACAG00000008279	0.218848192169505	3.95386451297113	0.226768495184491	0.633930362309669	0.999949855473009	Forest
ENSACAG00000008287	0.421424487041615	3.6947433971984	0.834072142662501	0.36109766332792	0.999949855473009	Forest
ENSACAG00000008316	-0.800411994797174	3.36573268329293	1.8931236283852	0.168850027663797	0.999949855473009	Forest
ENSACAG00000008356	0.207235662694702	6.09290291488081	0.297147120778838	0.585676472147019	0.999949855473009	Forest
ENSACAG00000008373	-0.049205104081563	6.5577592387321	0.0259322341579598	0.872065925003569	0.999949855473009	Forest
ENSACAG00000008396	-0.461398837227917	6.72833090852285	1.68021465772085	0.194895931996498	0.999949855473009	Forest
ENSACAG00000008416	0.644597173160231	9.05751318027147	6.90403328509031	0.00860015147292884	0.449444687289294	Forest
ENSACAG00000008452	0.341029603682433	4.92875598050962	0.602453972422296	0.437643253266629	0.999949855473009	Forest
ENSACAG00000008456	-1.43362539888934	4.4591612206008	6.0550249071058	0.0138667798888233	0.54700031833386	Forest
ENSACAG00000008460	0.193286621452644	2.39332351714949	0.0856695306433028	0.76975637899702	0.999949855473009	Forest
ENSACAG00000008464	-0.30974283391834	4.45074433885841	0.447553202749527	0.503499195382035	0.999949855473009	Forest
ENSACAG00000008483	-1.79337676181518	2.19961493970195	4.74967903759128	0.0293037596569352	0.698376308879188	Forest
ENSACAG00000008534	-1.03433075998537	3.30763209296154	3.01620457258708	0.0824361881599802	0.960223354108798	Forest
ENSACAG00000008565	0.349777998178278	8.29632383896885	2.15207314597249	0.142377525295231	0.999949855473009	Forest
ENSACAG00000008579	0.0207542656871444	4.10229025563931	0.00156877683482293	0.968405818743286	0.999949855473009	Forest
ENSACAG00000008755	0.220355717375588	8.59231187547949	0.913523888783143	0.339181152985284	0.999949855473009	Forest
ENSACAG00000008766	-1.2863676759969	3.78940251438468	3.51947533671042	0.0606516445108232	0.884648642214185	Forest
ENSACAG00000008776	0.453212342055424	6.36365422177686	1.83235979495163	0.175849072389858	0.999949855473009	Forest
ENSACAG00000008815	-0.135535844492813	4.05114009992354	0.0750448228243417	0.784128347904936	0.999949855473009	Forest
ENSACAG00000008845	1.05701825501627	5.67989462119598	5.5806735469185	0.0181597372328756	0.600819231161626	Forest
ENSACAG00000008857	-0.189165414842766	4.49766992528645	0.181046485775025	0.670475445455546	0.999949855473009	Forest
ENSACAG00000008885	0.301832327445351	4.72835259943573	0.43482480299755	0.509630937915607	0.999949855473009	Forest
ENSACAG00000008921	-0.532252260016492	4.4614210874041	0.920345535550606	0.337384262271853	0.999949855473009	Forest
ENSACAG00000008939	-0.327793316484634	7.16055402341689	1.36214186334452	0.24316662266726	0.999949855473009	Forest
ENSACAG00000008979	-0.793885239218532	4.07889186498673	1.63633944044288	0.200828452238643	0.999949855473009	Forest
ENSACAG00000009060	0.224055952926994	7.26821123327494	0.45165107932182	0.501551924226838	0.999949855473009	Forest
ENSACAG00000009121	0.126140455923338	9.10319902505339	0.4761294769168	0.490180755081898	0.999949855473009	Forest
ENSACAG00000009136	0.145802031692549	7.02693382481707	0.176334648847561	0.674542294024757	0.999949855473009	Forest
ENSACAG00000009148	0.407369293136958	7.4012737390383	2.28701459589622	0.130460646006093	0.999949855473009	Forest
ENSACAG00000009150	-0.300567618781213	5.14100853994903	0.537145777858234	0.463618021664474	0.999949855473009	Forest
ENSACAG00000009175	-0.60979265741724	5.04062424932319	1.68947152800327	0.193670648056157	0.999949855473009	Forest
ENSACAG00000009212	0.241966333750826	8.47401547458575	1.01975642394384	0.312576793035898	0.999949855473009	Forest
ENSACAG00000009248	-0.0542350333323613	6.15471649091747	0.0270803761326808	0.869289402376013	0.999949855473009	Forest
ENSACAG00000009251	-0.00196976394562753	7.6926033427138	4.09976723290129e-05	0.994891225964056	0.999949855473009	Forest
ENSACAG00000009264	-0.00242383218745174	8.13849644542716	6.87237587371214e-05	0.99338562917449	0.999949855473009	Forest
ENSACAG00000009279	-0.478581126238053	6.95097779450237	1.33574325876631	0.247786050400995	0.999949855473009	Forest
ENSACAG00000009308	-1.48292013303076	4.88704224551445	4.48835201791163	0.0341265603243866	0.736550970112462	Forest
ENSACAG00000009349	-0.0875714297193223	4.23031501545265	0.0236247218032783	0.877843638120322	0.999949855473009	Forest
ENSACAG00000009351	0.500267743884192	6.49136812816185	1.71157704442221	0.190780884839941	0.999949855473009	Forest
ENSACAG00000009417	0.112287725011189	6.81706637046785	0.161010644027737	0.688227741016573	0.999949855473009	Forest
ENSACAG00000009420	-0.415511275678184	3.3304148982858	0.506727429421011	0.47655896887269	0.999949855473009	Forest
ENSACAG00000009434	0.00368767482514958	6.71108247288417	0.000134930884552631	0.990732000991326	0.999949855473009	Forest
ENSACAG00000009468	-0.14379908312363	8.12871829854621	0.243412724422804	0.62175205819555	0.999949855473009	Forest
ENSACAG00000009471	-1.37510009819161	3.43998865007973	6.47619878478485	0.0109328548448034	0.503602728700943	Forest
ENSACAG00000009490	-2.48589254892543	4.14584788381525	10.4203384406964	0.0012463505159666	0.198972176891435	Forest
ENSACAG00000009504	-0.164711493556539	7.59891089071266	0.326678514706527	0.567621475592142	0.999949855473009	Forest
ENSACAG00000009586	-0.154815870179045	7.33254675481177	0.267189961027153	0.605223029477715	0.999949855473009	Forest
ENSACAG00000009652	-1.55270311830629	5.01741424951865	3.48683222697639	0.0618588482231374	0.892206704446094	Forest
ENSACAG00000009684	-0.465208075249599	6.02192955594276	1.31175093993743	0.25207788271989	0.999949855473009	Forest
ENSACAG00000009707	-0.0545946244152815	6.0273796217364	0.0229810816580378	0.879506279345366	0.999949855473009	Forest
ENSACAG00000009778	0.176531311867403	6.24598337144283	0.259074423232199	0.61075675256424	0.999949855473009	Forest
ENSACAG00000009800	-0.362905058844862	9.18457975460163	1.96926364968885	0.160526043087859	0.999949855473009	Forest
ENSACAG00000009801	-0.468836248754524	5.17926317933526	1.10921017919576	0.292253702489543	0.999949855473009	Forest
ENSACAG00000009931	0.824249341400716	6.97744434345525	2.62985364171478	0.104871380047823	0.991492700169106	Forest
ENSACAG00000010053	-0.488235130850816	4.02972333027479	1.06252617099899	0.302639730320093	0.999949855473009	Forest
ENSACAG00000010175	0.168512200353225	6.5866225839901	0.300359649791754	0.583657040480957	0.999949855473009	Forest
ENSACAG00000010186	0.243446197750944	7.85779461091623	0.802878098211783	0.370234256200504	0.999949855473009	Forest
ENSACAG00000010189	-0.0630445214923008	5.36530711704776	0.0289756677434343	0.864835230869459	0.999949855473009	Forest
ENSACAG00000010238	0.274899799341584	6.02120526209095	0.73921174971797	0.389913499827337	0.999949855473009	Forest
ENSACAG00000010273	0.0193539518455341	5.44402162639533	0.0024265629295499	0.960711972173031	0.999949855473009	Forest
ENSACAG00000010297	-0.478885837215232	7.37659475471769	2.829704457339	0.0925353871032517	0.970261306655092	Forest
ENSACAG00000010305	-1.14894644352712	3.89754918862146	5.20322297784255	0.0225450490080112	0.634694474815835	Forest
ENSACAG00000010356	0.227771801459893	4.52097156160574	0.276694534500588	0.598875965985275	0.999949855473009	Forest
ENSACAG00000010415	-0.8091297342161	6.09569162280264	4.60949546616358	0.0317953866268188	0.72349975898637	Forest
ENSACAG00000010500	0.228344544499019	9.64200289685508	1.62260388770049	0.202729094535208	0.999949855473009	Forest
ENSACAG00000010502	0.510282830444148	7.02669352475451	1.22360379036853	0.268654564470667	0.999949855473009	Forest
ENSACAG00000010536	-1.51914340291631	3.42619077354263	5.06087014048542	0.0244719481654281	0.64859232667903	Forest
ENSACAG00000010539	-0.634619711506895	6.28820633846291	3.78135247355131	0.0518267532532702	0.846597172297879	Forest
ENSACAG00000010558	-0.0218843089040442	7.06644633598699	0.00647262194970288	0.935877288242564	0.999949855473009	Forest
ENSACAG00000010916	0.308343517523629	5.44313180853077	0.351900903242081	0.553039042328538	0.999949855473009	Forest
ENSACAG00000010923	0.222749484853993	6.73134425527059	0.438546057532987	0.50782504751089	0.999949855473009	Forest
ENSACAG00000010958	-0.643916159370077	4.66540964321301	2.35579931490422	0.12481789302382	0.999949855473009	Forest
ENSACAG00000011005	-1.34477879605805	3.78911063452173	2.96670046570314	0.0849950497359907	0.960223354108798	Forest
ENSACAG00000011038	0.436476137290057	7.34139383196861	2.46200243597748	0.116630012840757	0.999949855473009	Forest
ENSACAG00000011061	0.286531108570428	5.56304120292991	0.530755577678521	0.466289372088674	0.999949855473009	Forest
ENSACAG00000011070	-0.187930570767939	2.99242765477404	0.0903397646426765	0.763745658840882	0.999949855473009	Forest
ENSACAG00000011192	-0.144951196963529	7.55097809875977	0.272283233240572	0.601804256320765	0.999949855473009	Forest
ENSACAG00000011260	-0.764903587149926	5.05669731959609	2.98596579947338	0.0839891685575028	0.960223354108798	Forest
ENSACAG00000011272	-1.51022052146733	5.44283110944495	6.21214466309992	0.0126876825578359	0.52650299001039	Forest
ENSACAG00000011291	-1.24217373009985	3.93717247681942	3.72864741787342	0.0534866895839509	0.850532475732496	Forest
ENSACAG00000011338	0.138536987552764	8.31247723225221	0.251400335573045	0.616090779620543	0.999949855473009	Forest
ENSACAG00000011359	-0.287214380486921	3.55761814015655	0.296723565198449	0.585943779478729	0.999949855473009	Forest
ENSACAG00000011389	0.127597276540145	7.46530364257289	0.245827695737428	0.620028369489433	0.999949855473009	Forest
ENSACAG00000011393	0.13004088839472	7.63371194436259	0.284632045446411	0.593681157872024	0.999949855473009	Forest
ENSACAG00000011415	0.167985874070687	9.67671240793849	0.647700501348343	0.420936011963651	0.999949855473009	Forest
ENSACAG00000011431	-0.126233480325748	6.59138444342622	0.134867399549417	0.713437789166596	0.999949855473009	Forest
ENSACAG00000011531	-0.67681744535218	3.61841183300159	1.01482288930461	0.313750189936756	0.999949855473009	Forest
ENSACAG00000011684	-1.09426952037417	2.66245844474823	4.04337051000101	0.0443451707207341	0.807497843092868	Forest
ENSACAG00000011693	-0.412984015787193	7.04027312888014	2.02673758323365	0.154552059973408	0.999949855473009	Forest
ENSACAG00000011695	-0.584037788436777	4.81575496245856	1.5789973623248	0.208905174477895	0.999949855473009	Forest
ENSACAG00000011704	-1.23946272620577	4.30442781851902	3.56512409066972	0.0590053302694364	0.872649897157376	Forest
ENSACAG00000011707	-0.758576515946113	5.30311664796969	3.31419429703574	0.0686839807726174	0.905355418668695	Forest
ENSACAG00000011711	0.0933173971545714	6.35730569612224	0.0384493982409353	0.84454349488882	0.999949855473009	Forest
ENSACAG00000011738	-0.4038303275827	4.32546881347189	0.468709640314209	0.493581393996078	0.999949855473009	Forest
ENSACAG00000011739	-0.909055483912352	3.16431110078206	2.42874934792286	0.119127908022848	0.999949855473009	Forest
ENSACAG00000011826	-1.72524719858025	2.72192183641575	4.30656334805211	0.0379655851684415	0.770457160745109	Forest
ENSACAG00000011908	0.128099885788885	8.47494746753492	0.348533589229802	0.554944405686782	0.999949855473009	Forest
ENSACAG00000011924	-0.538269693311281	2.81640343473268	1.00873368631528	0.315206399796421	0.999949855473009	Forest
ENSACAG00000011934	0.262173731069132	6.39823179290587	0.523567445271873	0.469323865948635	0.999949855473009	Forest
ENSACAG00000012076	0.186787469029911	8.27744115464384	0.44008715394942	0.507080392863181	0.999949855473009	Forest
ENSACAG00000012084	0.300203105409727	8.87001701259103	2.05332312069619	0.151874378765842	0.999949855473009	Forest
ENSACAG00000012130	-0.608913089151334	7.56634532643394	2.90366905434173	0.0883781789254488	0.967655103883406	Forest
ENSACAG00000012157	-1.12317595166178	4.59106999812592	6.30790051254907	0.0120201096502653	0.515008668618354	Forest
ENSACAG00000012165	-0.323637059678683	5.75439384938424	0.632453314263644	0.426456847631907	0.999949855473009	Forest
ENSACAG00000012182	-0.0700165228348823	7.37891565965348	0.0555117663018621	0.8137358166334	0.999949855473009	Forest
ENSACAG00000012186	-0.208223271651659	7.39453764993231	0.676595291753445	0.41076159435306	0.999949855473009	Forest
ENSACAG00000012215	0.0541611210504791	8.33414468486725	0.0594058663213097	0.807437469016548	0.999949855473009	Forest
ENSACAG00000012247	0.0806583188874091	4.166065684825	0.0262728911158874	0.871235653735448	0.999949855473009	Forest
ENSACAG00000012248	-0.0995544194166136	5.08208294730421	0.0593377467903724	0.807545736782977	0.999949855473009	Forest
ENSACAG00000012275	0.378341815179702	8.59730369524855	2.34989001603353	0.125291846861015	0.999949855473009	Forest
ENSACAG00000012343	0.0458335366039678	6.85310702590505	0.0255775416130386	0.87293637195861	0.999949855473009	Forest
ENSACAG00000012384	-1.4607783330561	5.88112617023693	9.04294703569826	0.00263710192497806	0.266893122954013	Forest
ENSACAG00000012412	-0.798514949583908	5.44571394186873	2.73580513355571	0.09812203814369	0.979628796387849	Forest
ENSACAG00000012451	-0.549974772345766	6.28845224759045	2.10372511763045	0.146940766342664	0.999949855473009	Forest
ENSACAG00000012468	0.0717752589617316	7.35774589578376	0.0586144784411928	0.808699368210039	0.999949855473009	Forest
ENSACAG00000012501	0.91365300293628	3.74743411538142	3.18654412110351	0.0742468190887501	0.927408820643402	Forest
ENSACAG00000012553	-0.935048868906029	6.52376745767726	5.01724638333799	0.0250960477414733	0.652361088333052	Forest
ENSACAG00000012565	-2.05129365281576	3.00155108286028	6.80248586456776	0.00910310424392399	0.462575545881791	Forest
ENSACAG00000012574	-1.60763771863482	4.02601132828945	5.74725280756532	0.0165144626146737	0.569788259265277	Forest
ENSACAG00000012638	0.301018460650199	6.58627801155053	0.733373957175542	0.391791739004883	0.999949855473009	Forest
ENSACAG00000012653	0.146305322288863	8.10097152985316	0.345015929957029	0.556948142557998	0.999949855473009	Forest
ENSACAG00000012664	0.589713573246808	6.84655987731499	2.75891074067314	0.0967140669638974	0.975004962281367	Forest
ENSACAG00000012679	-1.04473245649423	4.07619697981596	3.91602153787557	0.047827939819143	0.834411393192054	Forest
ENSACAG00000012771	0.03055585570365	5.71011404819128	0.00444431270589973	0.946847857996332	0.999949855473009	Forest
ENSACAG00000012784	-1.56119960978874	4.93911933610638	6.24289236766039	0.0124692674026893	0.523785500695496	Forest
ENSACAG00000012787	-0.271641895906543	3.16404814797408	0.201613290218349	0.653421783889075	0.999949855473009	Forest
ENSACAG00000012794	0.100821381897508	2.88686493918369	0.0276777786026443	0.867868615406554	0.999949855473009	Forest
ENSACAG00000012797	0.0322929167417644	7.46064301430911	0.0139331158707083	0.906037057236727	0.999949855473009	Forest
ENSACAG00000012801	0.359492055275177	4.33852214330375	0.638830152549005	0.424134733573397	0.999949855473009	Forest
ENSACAG00000012812	-0.327606618434429	5.29538693313074	0.800588583387212	0.37091745101932	0.999949855473009	Forest
ENSACAG00000012835	-0.801440447616293	4.97925745600991	2.17562589678829	0.140212461693317	0.999949855473009	Forest
ENSACAG00000012860	0.360245459121303	6.55378570911402	1.47482053713799	0.224586658974419	0.999949855473009	Forest
ENSACAG00000012873	0.576342479744842	8.71335449687838	5.80428986857251	0.0159871228320445	0.563553716485491	Forest
ENSACAG00000012875	-0.636656669518918	3.37734050011342	1.07463265597744	0.299901378112207	0.999949855473009	Forest
ENSACAG00000012902	-0.00124387526449224	5.44131611778402	7.99114861393946e-06	0.997744493480302	0.999949855473009	Forest
ENSACAG00000012937	0.138487430416357	8.58303571918371	0.456717359328884	0.499162128938113	0.999949855473009	Forest
ENSACAG00000012949	-0.0241970718945367	7.18040348675093	0.00754008060922384	0.930803749701883	0.999949855473009	Forest
ENSACAG00000012969	-1.15794396329921	1.82801298302594	1.80855522578199	0.178681641357552	0.999949855473009	Forest
ENSACAG00000013012	-0.317378828745987	6.1114532926629	0.833104595779293	0.361376336319031	0.999949855473009	Forest
ENSACAG00000013021	0.160995332645556	7.18932398040011	0.308893073653036	0.578360235161568	0.999949855473009	Forest
ENSACAG00000013044	0.249362590394344	6.31347561895051	0.565196209145559	0.452174154472956	0.999949855473009	Forest
ENSACAG00000013080	0.435200570346541	4.73395140552365	0.96228933583269	0.326610754505094	0.999949855473009	Forest
ENSACAG00000013083	-0.645573059336503	6.17920552792035	2.25292213298713	0.133362356799069	0.999949855473009	Forest
ENSACAG00000013089	-0.145827949083299	4.46590592518964	0.0804581606110482	0.776677483360954	0.999949855473009	Forest
ENSACAG00000013098	-0.421630280233704	2.58981335677822	0.45203189694373	0.501371615008567	0.999949855473009	Forest
ENSACAG00000013221	-0.852478387431655	3.60085791470767	1.28863710434251	0.25629926694112	0.999949855473009	Forest
ENSACAG00000013225	-0.557730692956774	3.05182097133254	1.19583858740214	0.274154999753963	0.999949855473009	Forest
ENSACAG00000013251	-0.585815548950748	2.3763577950841	0.885605843022518	0.346670867229727	0.999949855473009	Forest
ENSACAG00000013266	0.0250249434299158	8.18209529334606	0.0111093760485161	0.91605760284852	0.999949855473009	Forest
ENSACAG00000013267	-0.000530393367436939	7.42486709228553	4.32447453402318e-06	0.998340770653294	0.999949855473009	Forest
ENSACAG00000013359	-0.346783518575693	4.22983502822563	0.499084587344274	0.479902622924102	0.999949855473009	Forest
ENSACAG00000013400	0.301675490907035	7.34031661145314	1.0432474085614	0.307067411520219	0.999949855473009	Forest
ENSACAG00000013452	-0.472902156175196	4.77715290778651	0.968682868412477	0.325008887503693	0.999949855473009	Forest
ENSACAG00000013472	-0.596340989966696	5.5849769643143	1.35365778420528	0.244639674557101	0.999949855473009	Forest
ENSACAG00000013480	0.057095175612033	6.27863065803756	0.0175451499198971	0.89462195733075	0.999949855473009	Forest
ENSACAG00000013505	-0.100825392010572	1.8696861343576	0.0181274507541316	0.892897920154716	0.999949855473009	Forest
ENSACAG00000013525	0.288124517682737	4.3809472560516	0.287770110595226	0.591653052096155	0.999949855473009	Forest
ENSACAG00000013526	-0.583042011820611	3.3548945397579	1.16464867704508	0.280503527887241	0.999949855473009	Forest
ENSACAG00000013586	0.123299030809899	7.54862225373223	0.170171732956877	0.679959228266574	0.999949855473009	Forest
ENSACAG00000013600	0.0397449459019689	5.77075156585298	0.0110225594424875	0.916385031038017	0.999949855473009	Forest
ENSACAG00000013617	0.480534193024303	5.47983777820466	1.00668279089027	0.315698853294594	0.999949855473009	Forest
ENSACAG00000013618	-1.42581863355616	4.05321475364718	8.66439748020402	0.00324487275716998	0.29117934900616	Forest
ENSACAG00000013639	-1.02529635566841	3.09648910820478	2.99988846376387	0.0832702491078977	0.960223354108798	Forest
ENSACAG00000013643	0.249425407932309	5.26691337385745	0.426571486529016	0.513676080856369	0.999949855473009	Forest
ENSACAG00000013659	0.379189275859624	4.62789400310066	0.585940994152393	0.443993017426411	0.999949855473009	Forest
ENSACAG00000013666	0.0577180559129842	4.65988491758119	0.016589626873714	0.897515331494848	0.999949855473009	Forest
ENSACAG00000013673	-0.100687089249416	8.31197859056173	0.212791671179525	0.644588064817089	0.999949855473009	Forest
ENSACAG00000013749	0.21723279624959	8.72888910874393	1.02574492059514	0.311160162991716	0.999949855473009	Forest
ENSACAG00000013754	0.0593568295452722	6.69091644499072	0.0379595026722379	0.845524481086425	0.999949855473009	Forest
ENSACAG00000013756	0.184034076429211	8.30116509265714	0.615980231700002	0.432544991229448	0.999949855473009	Forest
ENSACAG00000013772	0.0374807287554646	1.75958292914067	0.00238456266063825	0.961053193030773	0.999949855473009	Forest
ENSACAG00000013786	-1.2682964092371	4.09013479587356	3.19277197691045	0.0739644927191086	0.926839685766153	Forest
ENSACAG00000013796	0.018086679997423	5.02609306695582	0.00184365554224186	0.965751108373264	0.999949855473009	Forest
ENSACAG00000013836	0.0387579959182643	7.939047434842	0.0253338206128104	0.873538077888086	0.999949855473009	Forest
ENSACAG00000013841	2.03268994022235	3.55499199089815	8.74467966228207	0.00310506642781812	0.287194001188828	Forest
ENSACAG00000013873	-0.342098249466592	6.06296671196521	0.347434139515778	0.555569207555026	0.999949855473009	Forest
ENSACAG00000013893	0.404309442474269	5.75344202823338	0.562550616435059	0.453234382130373	0.999949855473009	Forest
ENSACAG00000013955	-0.26182314348317	5.90950508371197	0.56205519426586	0.453433356817164	0.999949855473009	Forest
ENSACAG00000014086	-0.614037316326102	3.79972431055151	1.10641809253855	0.292861903181429	0.999949855473009	Forest
ENSACAG00000014097	-0.882284473770652	2.9114681496296	1.77256195789395	0.183065334132685	0.999949855473009	Forest
ENSACAG00000014181	0.400893362451461	4.31021006548529	0.814398209488678	0.366823105382631	0.999949855473009	Forest
ENSACAG00000014187	-0.676679012091319	5.74163213373466	2.60404904355423	0.106591078153091	0.994283956393457	Forest
ENSACAG00000014197	-0.681570775919188	3.62929933131675	1.66292964049467	0.197208233486424	0.999949855473009	Forest
ENSACAG00000014297	-1.0170275121021	4.9466082331423	4.78307283019526	0.0287407911387437	0.692035495725039	Forest
ENSACAG00000014329	-0.00872676617696572	5.77310798026973	0.000576608852639549	0.980842493585277	0.999949855473009	Forest
ENSACAG00000014338	-0.557468834592371	2.98437123494569	0.952991449561778	0.328959016696218	0.999949855473009	Forest
ENSACAG00000014372	-1.05768881132051	3.01700836489692	1.61340039537958	0.204014469299438	0.999949855473009	Forest
ENSACAG00000014462	-0.274831031342211	5.81626626660535	0.554924874387547	0.456312346185769	0.999949855473009	Forest
ENSACAG00000014477	-0.480190545044097	5.76791369822085	1.81357787233773	0.17807962579342	0.999949855473009	Forest
ENSACAG00000014560	0.314563700257302	6.46772227979458	0.80058131777742	0.370919621888292	0.999949855473009	Forest
ENSACAG00000014574	0.447411338057156	6.96480360856474	1.53885419997641	0.214788435793555	0.999949855473009	Forest
ENSACAG00000014575	0.0608453526621387	8.26600044769595	0.0740176503452403	0.7855744625874	0.999949855473009	Forest
ENSACAG00000014580	-0.964379510266376	4.3068996261848	3.63402953746411	0.0566095989569075	0.863545323445418	Forest
ENSACAG00000014583	0.18047935859965	8.51188253034868	0.643419926390834	0.422475098754747	0.999949855473009	Forest
ENSACAG00000014587	0.385345872544115	5.87798706038331	1.00617041277125	0.315822040849263	0.999949855473009	Forest
ENSACAG00000014596	0.0886244546416605	6.52446219491772	0.0884326444447048	0.766179260418592	0.999949855473009	Forest
ENSACAG00000014627	-0.853986733818076	5.50524599456505	3.27245632654544	0.0704520628392874	0.908239314523292	Forest
ENSACAG00000014639	-0.021846179366424	4.1757461134056	0.00148607855655847	0.969249414451674	0.999949855473009	Forest
ENSACAG00000014640	-0.268134660702575	5.43810332085958	0.497113531776912	0.480771164349371	0.999949855473009	Forest
ENSACAG00000014661	-0.516839923003869	2.84068618822176	0.858305389785751	0.35421335106684	0.999949855473009	Forest
ENSACAG00000014680	-0.186626398606151	7.68372259481052	0.481796460314319	0.487609718817481	0.999949855473009	Forest
ENSACAG00000014695	0.229647870559248	8.64193499193912	1.08390519133973	0.297825577811653	0.999949855473009	Forest
ENSACAG00000014738	-0.0526523833941895	6.98337596725524	0.0266547321470796	0.870311545598914	0.999949855473009	Forest
ENSACAG00000014741	-1.29400558689758	4.42355698583938	5.33213476893722	0.0209357269019941	0.617683446369214	Forest
ENSACAG00000014762	0.0100930186654198	8.00522954941625	0.0015778422539614	0.968314712177413	0.999949855473009	Forest
ENSACAG00000014800	0.128397288827194	7.27093500361657	0.238754460043079	0.625107160095204	0.999949855473009	Forest
ENSACAG00000014815	-0.152375406557201	6.57630211710474	0.241650973577864	0.623016229387943	0.999949855473009	Forest
ENSACAG00000014833	0.826760270508629	4.73038084257676	2.98105386716067	0.0842444022438238	0.960223354108798	Forest
ENSACAG00000014845	-0.920932805833493	2.32791415652546	2.06186388733737	0.151025340500802	0.999949855473009	Forest
ENSACAG00000014858	0.261031591225744	2.54213828662977	0.100375375786429	0.751379632642977	0.999949855473009	Forest
ENSACAG00000014867	0.050786858105925	2.68627195363435	0.00841015416602309	0.92693092090163	0.999949855473009	Forest
ENSACAG00000014871	0.0596709242355427	5.17960743424985	0.0228915443777509	0.879739448884205	0.999949855473009	Forest
ENSACAG00000014906	-0.281750875508024	6.3292073646079	0.785543419507011	0.375451108639965	0.999949855473009	Forest
ENSACAG00000014939	-0.237370239062906	4.568824663473	0.251324523187113	0.616143980326034	0.999949855473009	Forest
ENSACAG00000014950	-0.0426156273201123	6.22523386664783	0.0145686264184803	0.903928211374426	0.999949855473009	Forest
ENSACAG00000014954	0.315746034530205	7.54376698291729	1.07380278264944	0.30008806435688	0.999949855473009	Forest
ENSACAG00000014985	0.135725169639919	4.0864922160113	0.0971569484014593	0.755268456753999	0.999949855473009	Forest
ENSACAG00000015062	0.311612212737637	9.09199294670783	0.695123210182931	0.404427234410576	0.999949855473009	Forest
ENSACAG00000015089	-0.141882951974001	7.43651251780978	0.247511165490044	0.618833020054757	0.999949855473009	Forest
ENSACAG00000015094	0.0504664293413731	5.40750457748907	0.0185028445470787	0.891801389873815	0.999949855473009	Forest
ENSACAG00000015107	0.101134242913407	7.27918026505163	0.139119471586556	0.709157950419844	0.999949855473009	Forest
ENSACAG00000015147	-1.86349136490709	4.16545728241497	9.79044136033679	0.00175421352582824	0.228254338288378	Forest
ENSACAG00000015158	-0.44696192380183	7.63930139572863	1.65214637459546	0.198667049635969	0.999949855473009	Forest
ENSACAG00000015194	-0.535433281754017	5.62183228279996	1.6133944345911	0.204015304899189	0.999949855473009	Forest
ENSACAG00000015209	-0.0829551676524554	5.44977701087034	0.0466256997771675	0.829042429608192	0.999949855473009	Forest
ENSACAG00000015214	-0.220440107035108	5.51525428370008	0.333609842126085	0.563541173881333	0.999949855473009	Forest
ENSACAG00000015230	-0.119215769122145	5.02801573610143	0.0839207138532534	0.772052855631274	0.999949855473009	Forest
ENSACAG00000015242	-1.04306926437213	6.41251762088238	7.58158819463682	0.00589674636490462	0.380437081004087	Forest
ENSACAG00000015304	-0.301618871831638	5.01340923828549	0.573582932642095	0.44883865679493	0.999949855473009	Forest
ENSACAG00000015324	0.100770194443047	5.93898167485637	0.0897893305391397	0.764445149202227	0.999949855473009	Forest
ENSACAG00000015417	0.649549349683766	3.13892154533742	1.36293818959581	0.243028916094968	0.999949855473009	Forest
ENSACAG00000015528	-0.706630662728868	4.6280930661926	2.03924265739444	0.153285947099383	0.999949855473009	Forest
ENSACAG00000015557	-0.0486064976592387	7.93545006304174	0.0382788539773742	0.84488425922657	0.999949855473009	Forest
ENSACAG00000015576	-0.282039811214724	7.13987577321202	0.947636329475584	0.330321679923128	0.999949855473009	Forest
ENSACAG00000015587	0.220301712714051	8.82358908166842	0.806901076361371	0.369038037393591	0.999949855473009	Forest
ENSACAG00000015593	0.116304951202399	8.10646389446029	0.251012821227492	0.616362820123539	0.999949855473009	Forest
ENSACAG00000015637	-0.733299898884289	9.60815613872611	8.99432398133018	0.00270819438274924	0.266893122954013	Forest
ENSACAG00000015653	-0.266530547943539	6.39918611392386	0.191161218575559	0.66195189768697	0.999949855473009	Forest
ENSACAG00000015657	-0.39355164205282	4.95219221426236	0.636167065572522	0.425102175937865	0.999949855473009	Forest
ENSACAG00000015676	-0.0845232788166543	5.21740779956078	0.0499479255037778	0.823153912017296	0.999949855473009	Forest
ENSACAG00000015688	-0.495877600115857	2.86659226030203	0.733069003281399	0.391890210298228	0.999949855473009	Forest
ENSACAG00000015703	0.145451315927808	7.21840972934916	0.322733495119716	0.569969526798714	0.999949855473009	Forest
ENSACAG00000015709	-0.422371736157712	6.28791713200332	1.14937498163611	0.283680026061702	0.999949855473009	Forest
ENSACAG00000015726	-0.102725699439091	6.56753838090794	0.119751589653873	0.729304066864736	0.999949855473009	Forest
ENSACAG00000015731	0.346544592715159	7.53732235769771	1.23954435562152	0.265558885674674	0.999949855473009	Forest
ENSACAG00000015748	-0.643427884062919	5.66679762197157	1.85055068674537	0.173719359815091	0.999949855473009	Forest
ENSACAG00000015753	-0.00653790587181859	5.37432614651796	0.000324415792209543	0.985629642465544	0.999949855473009	Forest
ENSACAG00000015787	-0.303783875153577	5.94891622140381	0.728024616722375	0.393524237396393	0.999949855473009	Forest
ENSACAG00000015804	0.352943884163553	6.76768819615478	0.92996980891688	0.334870770335672	0.999949855473009	Forest
ENSACAG00000015817	0.431374712061615	7.1163338462803	1.75191639361938	0.185635996275273	0.999949855473009	Forest
ENSACAG00000015864	-1.20316221908788	2.64287691959242	2.95638613386826	0.0855389285431579	0.960223354108798	Forest
ENSACAG00000015921	-0.838955856761571	3.83481720863953	1.63673968049978	0.200773384490742	0.999949855473009	Forest
ENSACAG00000015933	-1.22479463316505	4.32561739142807	4.59179331925617	0.0321253849034919	0.72349975898637	Forest
ENSACAG00000015939	0.07185899224628	8.81381567507106	0.115419070019753	0.734056988581982	0.999949855473009	Forest
ENSACAG00000015996	-1.59034721223515	3.85071490172794	7.0412144344041	0.0079655002037351	0.439738213594407	Forest
ENSACAG00000016008	0.196978273898556	3.43117481256519	0.145995297203235	0.702392154224097	0.999949855473009	Forest
ENSACAG00000016027	-0.0752951561034318	8.65460501769009	0.0565515048339638	0.812031872731211	0.999949855473009	Forest
ENSACAG00000016072	0.352726769447564	7.00627391460595	1.59705515704581	0.206321037653952	0.999949855473009	Forest
ENSACAG00000016080	0.33928813731836	8.70626322859902	1.68512379970605	0.194245008938109	0.999949855473009	Forest
ENSACAG00000016098	-0.720710642721059	5.38420449134135	2.61858885320203	0.105618330411066	0.991492700169106	Forest
ENSACAG00000016110	-1.61356852172587	2.35009322570041	5.74088767824195	0.0165744139257705	0.569788259265277	Forest
ENSACAG00000016171	-1.716671157176	5.89050203175163	10.6338920264705	0.00111033787090399	0.191321266108496	Forest
ENSACAG00000016234	-0.431288008719693	5.1524784386034	0.992580123856556	0.319112586283944	0.999949855473009	Forest
ENSACAG00000016239	0.0552128109586478	8.60878082896788	0.0417061174850737	0.838180991617639	0.999949855473009	Forest
ENSACAG00000016265	-1.06274809123318	3.19508620820869	3.66084471524039	0.055705383970369	0.863545323445418	Forest
ENSACAG00000016278	-1.49684567195223	3.1315977811961	5.92228686278822	0.0149505413188678	0.559175116808193	Forest
ENSACAG00000016291	0.161644919277518	3.95340855561177	0.0770798875635395	0.781294367078903	0.999949855473009	Forest
ENSACAG00000016299	0.439143620231139	5.62877574708323	1.3918904984738	0.238086099013587	0.999949855473009	Forest
ENSACAG00000016306	0.265064910049149	6.16166357197032	0.471914208002444	0.492107858989976	0.999949855473009	Forest
ENSACAG00000016321	0.233668453503229	5.84789615968106	0.310218784386945	0.577545961537235	0.999949855473009	Forest
ENSACAG00000016347	-0.182930042392794	3.43623846284209	0.098465971594476	0.753678352333744	0.999949855473009	Forest
ENSACAG00000016360	-0.129121357951284	5.2187565310259	0.104191626785985	0.746856348465678	0.999949855473009	Forest
ENSACAG00000016407	-0.728979285327582	3.11296387896879	1.44696062707947	0.229016272396783	0.999949855473009	Forest
ENSACAG00000016423	-0.489565693899921	4.02842891863195	0.707450783904874	0.400291391008178	0.999949855473009	Forest
ENSACAG00000016439	-0.800090779940342	5.05215845581778	3.47603834049003	0.062263634371776	0.892496786464453	Forest
ENSACAG00000016485	-0.356521989731389	2.7323836188018	0.30002514989377	0.583866654477525	0.999949855473009	Forest
ENSACAG00000016508	0.104830221692883	9.16568762626022	0.205225064872408	0.650535973653399	0.999949855473009	Forest
ENSACAG00000016519	-0.875280475286271	4.02598159918088	3.09936872382012	0.0783226598136471	0.949815065003374	Forest
ENSACAG00000016540	-0.481530295432981	6.12520026070734	1.95334989745461	0.162226324263868	0.999949855473009	Forest
ENSACAG00000016543	-0.255452827704192	3.92546816755087	0.294666618202455	0.587245454409703	0.999949855473009	Forest
ENSACAG00000016579	0.128481463761111	6.44597328774686	0.161353484052277	0.687913441976267	0.999949855473009	Forest
ENSACAG00000016580	-0.0478793151289255	7.44051692767752	0.034323417470884	0.853020559550924	0.999949855473009	Forest
ENSACAG00000016639	0.456441573952895	7.51123867051996	2.76438950227641	0.0963834510726342	0.973355926170259	Forest
ENSACAG00000016646	-0.507103134693442	3.00496066723559	0.479136596268591	0.488813663508681	0.999949855473009	Forest
ENSACAG00000016650	-0.747671343422021	3.04704192978065	1.72447683242328	0.189117796805259	0.999949855473009	Forest
ENSACAG00000016653	0.615014369125308	8.40769221983308	5.84029918457081	0.0156631630783992	0.563553716485491	Forest
ENSACAG00000016664	-0.2614903299208	5.76980091348368	0.592822021317743	0.441329930710707	0.999949855473009	Forest
ENSACAG00000016694	-0.306940044949486	2.46205050563816	0.288688466633127	0.591062220013431	0.999949855473009	Forest
ENSACAG00000016710	-0.00886922742855713	8.81730242695763	0.00164857313409783	0.967612691660519	0.999949855473009	Forest
ENSACAG00000016730	-0.746392398973255	3.90743580120797	2.06828951332771	0.150390108735605	0.999949855473009	Forest
ENSACAG00000016744	0.267669990767926	5.5875274873389	0.423413596999898	0.51523862175507	0.999949855473009	Forest
ENSACAG00000016749	0.0964680026705916	6.56946678095037	0.079542503048593	0.777918356214042	0.999949855473009	Forest
ENSACAG00000016804	0.370769027756589	3.02467598628368	0.55137310710977	0.457757185503004	0.999949855473009	Forest
ENSACAG00000016838	-1.49224233576081	4.28034930336414	6.97983616460868	0.00824331549484351	0.440677058609662	Forest
ENSACAG00000016861	0.143265444738481	4.91274630835695	0.103370679343791	0.747821579537974	0.999949855473009	Forest
ENSACAG00000016864	-1.62709281180987	2.04922457063129	4.8634182873772	0.0274319337809544	0.681128543266619	Forest
ENSACAG00000016885	-1.00640154586343	2.68404713219813	2.46152614371449	0.116665379581415	0.999949855473009	Forest
ENSACAG00000016910	-1.05350990554003	4.74921546604696	4.50540553348788	0.0337878833472345	0.735634643568206	Forest
ENSACAG00000016928	-0.072038412517541	6.57963916842399	0.0529490788171354	0.818008883330038	0.999949855473009	Forest
ENSACAG00000016938	0.185417238418295	8.13442486945315	0.626509720620223	0.428638469039908	0.999949855473009	Forest
ENSACAG00000016939	-0.64026456676984	6.5449259621571	3.74982015681228	0.0528131935439957	0.850117344698516	Forest
ENSACAG00000017040	-0.364301169380656	4.35617509374326	0.206683513137127	0.649379344721253	0.999949855473009	Forest
ENSACAG00000017076	-1.70095128710636	3.96664357149849	11.0869057743299	0.000869394282360656	0.180537428844326	Forest
ENSACAG00000017090	-0.141970853386136	4.96043513545945	0.0956045460651387	0.757169509443095	0.999949855473009	Forest
ENSACAG00000017106	0.13833436060055	8.49511016801006	0.450217829901873	0.502231528569845	0.999949855473009	Forest
ENSACAG00000017131	0.222270166354953	7.37163822491628	0.717003621829192	0.397128537784451	0.999949855473009	Forest
ENSACAG00000017166	-0.0202401234638755	7.35595793498964	0.00631577932703919	0.936657299283043	0.999949855473009	Forest
ENSACAG00000017173	0.0786086339708665	6.95916099305093	0.0730927180506074	0.786885887155211	0.999949855473009	Forest
ENSACAG00000017224	0.32294429832919	8.4502735209399	2.27111202286421	0.131805297593957	0.999949855473009	Forest
ENSACAG00000017226	-0.155184090024527	6.08801219495516	0.141907640872948	0.706391876126895	0.999949855473009	Forest
ENSACAG00000017238	-0.109724144269537	4.67680465397449	0.0503370549535767	0.822477807623175	0.999949855473009	Forest
ENSACAG00000017313	0.124818995408383	8.6918630743776	0.404195639904641	0.524930369746677	0.999949855473009	Forest
ENSACAG00000017371	-0.767297874181088	5.06721474535206	2.38434869997327	0.122555960699241	0.999949855473009	Forest
ENSACAG00000017437	-0.530885443388378	6.74469921196334	1.29323368354198	0.255452878125436	0.999949855473009	Forest
ENSACAG00000017452	-1.04868439751561	4.41141035415253	2.97362256364187	0.0846321423303989	0.960223354108798	Forest
ENSACAG00000017468	-0.0318949445466995	5.36714065568379	0.00677238361451327	0.934412533341801	0.999949855473009	Forest
ENSACAG00000017497	0.209652422316415	8.19163056713655	0.799275374071676	0.371310109094185	0.999949855473009	Forest
ENSACAG00000017506	0.15773504753053	7.81742645146989	0.324369816403632	0.568993304065934	0.999949855473009	Forest
ENSACAG00000017513	-1.04879848709493	3.22773618306172	3.60028399698006	0.0577697014436191	0.867587758536002	Forest
ENSACAG00000017596	0.24968158659642	4.86950330921553	0.399680410910025	0.527254352121512	0.999949855473009	Forest
ENSACAG00000017687	-0.0737712561349034	1.71245550920522	0.00911733593972563	0.923929809066311	0.999949855473009	Forest
ENSACAG00000017693	-0.130673229721427	4.50027597429984	0.0761001797656977	0.782653592612439	0.999949855473009	Forest
ENSACAG00000017694	-0.68963163146622	3.2083828405799	1.23937064123182	0.265592381082171	0.999949855473009	Forest
ENSACAG00000017784	-0.689108304812113	2.95306274771321	1.73738814611919	0.187470106447275	0.999949855473009	Forest
ENSACAG00000017791	0.0797377939057323	8.90682056385582	0.0614409096795328	0.804232849603356	0.999949855473009	Forest
ENSACAG00000017887	-0.684403357355731	5.07325700646033	2.58160272576768	0.108112145921472	0.994977420180657	Forest
ENSACAG00000017928	0.152131736503061	9.6876026068412	0.577869297194674	0.447148702370202	0.999949855473009	Forest
ENSACAG00000017984	2.58648915480417	3.44788222706165	8.09800572187311	0.00443139894209407	0.335347553708859	Forest
ENSACAG00000020966	0.325655145571	7.41546238736261	1.5107078528452	0.219031106079018	0.999949855473009	Forest
ENSACAG00000020972	-1.63718710747707	3.92758300055898	7.05964449310594	0.00788396413690003	0.439738213594407	Forest
ENSACAG00000020986	2.02932505648005	0.600462679055721	2.61321030819611	0.105977028654945	0.992209195538728	Forest
ENSACAG00000021095	0.219540601587373	7.92573437068014	0.882945689642382	0.347396146169046	0.999949855473009	Forest
ENSACAG00000022067	0.0570949765336142	6.55236163538094	0.0236759371393163	0.877712340771856	0.999949855473009	Forest
ENSACAG00000022405	-0.668935818504225	4.42714876623851	1.81703597864658	0.177666497778377	0.999949855473009	Forest
ENSACAG00000023287	-0.819711944982219	6.02422140323449	3.62237393934607	0.0570074733720737	0.865469755130479	Forest
ENSACAG00000023506	0.00238829984220797	4.74445971991553	2.27259915597244e-05	0.996196356223872	0.999949855473009	Forest
ENSACAG00000023513	0.176009830651865	3.88172230781203	0.103514251051293	0.747652470319502	0.999949855473009	Forest
ENSACAG00000023721	-0.0331496986208385	3.51869964130886	0.00477442818593232	0.944912220185044	0.999949855473009	Forest
ENSACAG00000023762	1.57084243654472	3.97767556542242	2.3400952637723	0.126081843309428	0.999949855473009	Forest
ENSACAG00000024196	0.586646124779347	3.74987098019362	1.57057847347741	0.210123025230136	0.999949855473009	Forest
ENSACAG00000024204	0.0902000228006951	3.3634000268344	0.0367363739218498	0.84800278092842	0.999949855473009	Forest
ENSACAG00000024407	0.183083379630456	2.8693835813555	0.107125270419325	0.743441015058575	0.999949855473009	Forest
ENSACAG00000024664	-0.895448752349354	3.83574511631087	2.18234674705898	0.139601453988024	0.999949855473009	Forest
ENSACAG00000025482	-1.21591136193418	0.596949979080004	0.80981126866413	0.368176055049053	0.999949855473009	Forest
ENSACAG00000025985	0.381923830857186	6.42438055771137	0.997511405769011	0.317913425020295	0.999949855473009	Forest
ENSACAG00000026026	-0.728379005068905	1.71876901278446	0.488488459240267	0.48460234399847	0.999949855473009	Forest
ENSACAG00000026170	-0.573573424057812	5.76433482922875	2.10296843428509	0.147013482824486	0.999949855473009	Forest
ENSACAG00000026231	-1.25270299870115	4.90490548688572	5.14935078288272	0.0232550661357784	0.634694474815835	Forest
ENSACAG00000026606	-0.265611721640353	4.81669402266598	0.292691190585544	0.588501091105195	0.999949855473009	Forest
ENSACAG00000026867	-0.00151932458739629	4.90983031308028	1.33003423909983e-05	0.997090150621367	0.999949855473009	Forest
ENSACAG00000027275	0.0129121686220042	3.62004703754205	0.000683814311685182	0.979137821325464	0.999949855473009	Forest
ENSACAG00000027909	0.215889895297442	5.10694833547587	0.276386299281938	0.599079605967447	0.999949855473009	Forest
ENSACAG00000028017	-0.0142980918724429	7.67839546465521	0.00262703018836685	0.959122674267129	0.999949855473009	Forest
ENSACAG00000028140	-0.931261094105875	2.77376647478327	1.52132972453639	0.217418377144921	0.999949855473009	Forest
ENSACAG00000028555	-0.750318673470737	3.66263389466996	2.11725315187316	0.145647558062018	0.999949855473009	Forest
ENSACAG00000028566	0.326523236930989	4.21662503182681	0.506469497102506	0.476671190726909	0.999949855473009	Forest
ENSACAG00000028682	0.0988741423946277	7.01516729581074	0.0820335886264125	0.774560238710808	0.999949855473009	Forest
ENSACAG00000028725	0.0993316551638107	6.46172324375552	0.105056977314643	0.745843445225728	0.999949855473009	Forest
ENSACAG00000028892	0.0580739132746358	7.01813726237888	0.0192042509372499	0.889782520265043	0.999949855473009	Forest
ENSACAG00000028980	-0.104531108785885	2.43289533653858	0.0316988783533363	0.858690157729885	0.999949855473009	Forest
ENSACAG00000029027	-0.401147347117307	3.99770294579995	0.719142403222908	0.3964253605758	0.999949855473009	Forest
ENSACAG00000029203	-0.0928657096202054	6.64138847129042	0.103460821930527	0.747715387903815	0.999949855473009	Forest
ENSACAG00000029236	-0.600951177556544	3.20469824804316	1.18700463269117	0.275934591054658	0.999949855473009	Forest
ENSACAG00000029251	-1.15250781071223	2.46303920104021	2.77828279932994	0.0955505668612813	0.971237980611213	Forest
ENSACAG00000029280	-0.202015434709183	6.60836546683958	0.239658106502372	0.624453157352955	0.999949855473009	Forest
ENSACAG00000029331	0.259899734950346	6.54758924353565	0.637846876265247	0.424491551535831	0.999949855473009	Forest
ENSACAG00000029372	0.338991278948228	5.11976062648749	0.638906620261424	0.42410700331236	0.999949855473009	Forest
ENSACAG00000029385	0.092258014610663	8.55912275670091	0.183054216166219	0.668761528258581	0.999949855473009	Forest
ENSACAG00000029596	-0.537643280145379	4.51188352105974	1.18597303409466	0.276143350544761	0.999949855473009	Forest
ENSACAG000000000541	0.0373282850044026	7.91363425495512	0.0181083061012259	0.892954150358859	0.999809174482134	Urban
ENSACAG000000000771	-0.398476399514242	3.41444185015247	0.661051345976953	0.416189023833784	0.999809174482134	Urban
ENSACAG000000001331	-0.32959402979849	3.13926221269097	0.347910459901131	0.555298357990845	0.999809174482134	Urban
ENSACAG000000001551	-0.611628003635425	3.21910968545125	0.749075606684977	0.386769057057717	0.999809174482134	Urban
ENSACAG000000001641	0.0310585779257677	5.8609505707613	0.0132377667206205	0.908401136127574	0.999809174482134	Urban
ENSACAG000000001751	0.11750973312922	7.66548125295667	0.276879878165154	0.598753585763921	0.999809174482134	Urban
ENSACAG000000001931	0.004898233156148	4.13189430209315	0.000150945344495668	0.990197451555711	0.999809174482134	Urban
ENSACAG000000002051	-0.290753661870819	3.77487245494379	0.460173948807733	0.497542689199642	0.999809174482134	Urban
ENSACAG000000002101	-0.103540012931158	8.72021397307293	0.20368985157534	0.651758845136819	0.999809174482134	Urban
ENSACAG000000002531	0.289801695168953	6.90076076825786	1.03753806912971	0.308394743933487	0.999809174482134	Urban
ENSACAG000000002911	4.4692819446764	0.91043869240101	9.82622094309732	0.00172041460121512	0.43912586016622	Urban
ENSACAG000000003061	0.178264661951137	7.29457787598883	0.575795725986083	0.4479649967919	0.999809174482134	Urban
ENSACAG000000003281	0.684971277703267	3.42861808418023	2.73870392503414	0.0979441765159919	0.999809174482134	Urban
ENSACAG000000005241	-0.119418687963749	4.3611955058605	0.0588014839394386	0.808400370587295	0.999809174482134	Urban
ENSACAG000000005831	0.0773268666110806	6.37025571998104	0.0804424899973633	0.77669865539591	0.999809174482134	Urban
ENSACAG000000006251	0.248823111493718	2.46598870190303	0.17169060074788	0.678613667292396	0.999809174482134	Urban
ENSACAG000000006301	0.0468942136771134	1.64880023105925	0.00368350051613753	0.951604623395246	0.999809174482134	Urban
ENSACAG000000006521	-0.335707013576215	7.70435961905723	1.6192126240654	0.203201610864618	0.999809174482134	Urban
ENSACAG000000006641	-0.467078547647697	2.63527012157217	0.752598385983622	0.385654811293376	0.999809174482134	Urban
ENSACAG000000007501	-0.0352634282764058	2.63580436977976	0.00474055843164312	0.945107654415154	0.999809174482134	Urban
ENSACAG000000008021	0.0572310318655842	8.12843440380682	0.0838548907079999	0.772139796363186	0.999809174482134	Urban
ENSACAG000000008181	-0.217965805478961	6.33378497082304	0.704707342797025	0.401206465091683	0.999809174482134	Urban
ENSACAG000000008481	-0.0348191178533875	5.01806293102205	0.00818291252359327	0.927922114123306	0.999809174482134	Urban
ENSACAG000000008581	-0.0362784876711814	8.69750199587803	0.017335103887536	0.895250977605754	0.999809174482134	Urban
ENSACAG000000008761	-0.0377683645538255	7.2617148626723	0.0179703980371713	0.89336010065979	0.999809174482134	Urban
ENSACAG000000008821	0.0242503348020626	4.45606929850167	0.00251818184234232	0.959977762572763	0.999809174482134	Urban
ENSACAG000000009791	0.00419018903919456	6.92853403586842	0.00029268304939567	0.986350471099985	0.999809174482134	Urban
ENSACAG000000010211	0.00962681234055507	8.5668630264252	0.00232638903442073	0.961530825322323	0.999809174482134	Urban
ENSACAG000000010351	-0.0304494789543638	6.30759639917952	0.00320655520547142	0.954842761719223	0.999809174482134	Urban
ENSACAG000000010371	-0.913696826231385	2.68175866873383	2.44298787691871	0.118051174472597	0.999809174482134	Urban
ENSACAG000000010491	0.282700911654872	3.60270942242404	0.423895463979512	0.514999655863872	0.999809174482134	Urban
ENSACAG000000010501	-0.0429719767871589	7.24411018185462	0.0304396346400715	0.861496435074877	0.999809174482134	Urban
ENSACAG000000012441	-0.065814655126347	6.14376179771897	0.0380367937770014	0.84536927554289	0.999809174482134	Urban
ENSACAG000000012601	-0.00743339955886248	6.73631499118385	0.000885969081949156	0.976254286702546	0.999809174482134	Urban
ENSACAG000000012941	0.114685423970245	4.39282961456448	0.0881491048746081	0.766543505638826	0.999809174482134	Urban
ENSACAG000000013071	0.744429057113308	4.03248560271284	1.71425500901243	0.190434234225827	0.999809174482134	Urban
ENSACAG000000013101	-0.0852126814661665	3.01837165408697	0.0330542235536369	0.855733244861672	0.999809174482134	Urban
ENSACAG000000013331	-0.0467427223705903	8.15239912922521	0.0259680428341742	0.87197838762895	0.999809174482134	Urban
ENSACAG000000013621	-0.344657453636543	6.84087800087138	1.159880618664	0.281490300443952	0.999809174482134	Urban
ENSACAG000000013691	-0.656906471016608	7.22379706213145	2.78359969245178	0.0952339029000561	0.999809174482134	Urban
ENSACAG000000014371	0.0234776628412373	8.46517447615133	0.0119675937408221	0.912888011393164	0.999809174482134	Urban
ENSACAG000000014861	-0.206142462029622	7.86949102215215	0.762760313889125	0.382466067612132	0.999809174482134	Urban
ENSACAG000000014881	-0.480267949099904	7.80418869917521	3.44344571615134	0.0635031239811513	0.999809174482134	Urban
ENSACAG000000015441	0.00335297029184122	7.36932330177662	0.000159990527883735	0.989908037762677	0.999809174482134	Urban
ENSACAG000000015601	0.083218019324883	4.46783434664064	0.0394427416143506	0.8425741141928	0.999809174482134	Urban
ENSACAG000000015751	-0.0481507206075345	8.84485966360914	0.0454286292598036	0.831217821407177	0.999809174482134	Urban
ENSACAG000000015781	-0.247080397506623	4.14100023415784	0.280302493479203	0.596503020333795	0.999809174482134	Urban
ENSACAG000000015801	-0.557003312583612	3.77371986536437	1.24768574737669	0.26399494771641	0.999809174482134	Urban
ENSACAG000000015811	0.055557655027274	7.19663208996159	0.0530419999118967	0.817852064960735	0.999809174482134	Urban
ENSACAG000000016711	0.28855297886402	4.39798618703987	0.455787188712129	0.499599445893849	0.999809174482134	Urban
ENSACAG000000017221	-0.140225911655273	2.31395336477165	0.0364784004493792	0.848530924802333	0.999809174482134	Urban
ENSACAG000000017711	0.348539920519434	6.57775822204541	1.35064792359563	0.245164877876043	0.999809174482134	Urban
ENSACAG000000017921	0.172144356027184	2.90725421187504	0.0999897630939124	0.751841919077715	0.999809174482134	Urban
ENSACAG000000018231	-0.925916596848533	3.32571141613453	2.77883580140963	0.0955175777578612	0.999809174482134	Urban
ENSACAG000000018751	0.0269014779668132	6.45220530914728	0.0103462929534599	0.918981523216576	0.999809174482134	Urban
ENSACAG000000019041	-0.835902026403613	4.35935091066941	1.44259244696302	0.229720286492232	0.999809174482134	Urban
ENSACAG000000019161	0.0289121998099435	7.16053386674656	0.0169910117979239	0.896289859144813	0.999809174482134	Urban
ENSACAG000000019241	0.48255312306366	5.08265996114339	1.17267014177813	0.27885327680415	0.999809174482134	Urban
ENSACAG000000019721	0.490135899754297	2.67631111286584	0.782090662401296	0.37650250262946	0.999809174482134	Urban
ENSACAG000000020411	-0.259247917077464	2.14254391979027	0.14561124449952	0.702765195240127	0.999809174482134	Urban
ENSACAG000000020451	0.281196362419173	7.8017588151827	1.36583068690594	0.242529523050896	0.999809174482134	Urban
ENSACAG000000020461	0.297132543561723	4.90515642670648	0.478192296867254	0.489242274796677	0.999809174482134	Urban
ENSACAG000000020811	0.427747192255305	1.76338480044694	0.434115918338	0.509976210086627	0.999809174482134	Urban
ENSACAG000000020921	0.117318643089536	9.03143911654671	0.299025772934691	0.584493819145013	0.999809174482134	Urban
ENSACAG000000021151	-0.122200911808584	7.17428620701775	0.267692323906307	0.604883998448089	0.999809174482134	Urban
ENSACAG000000021371	-0.113482664967172	7.1015787364143	0.264399937661634	0.607113324974773	0.999809174482134	Urban
ENSACAG000000021951	0.22218873714488	5.15862446340805	0.260077311951505	0.610067045437246	0.999809174482134	Urban
ENSACAG000000022321	0.3039537545713	6.27659278624223	1.21349386436451	0.270641273265884	0.999809174482134	Urban
ENSACAG000000022891	0.187401701239266	8.71400244922629	0.849738818433189	0.356626235258551	0.999809174482134	Urban
ENSACAG000000023081	0.130707863051052	6.31289626339395	0.259494689677122	0.610467522407022	0.999809174482134	Urban
ENSACAG000000023511	-0.240148907551572	3.60456937659895	0.343398555077322	0.557874049807647	0.999809174482134	Urban
ENSACAG000000023901	0.202852000274284	7.08354137693344	0.691430738871436	0.405678159346286	0.999809174482134	Urban
ENSACAG000000024141	-0.103682407829142	4.26682200092547	0.0635868099852486	0.800914108157646	0.999809174482134	Urban
ENSACAG000000024601	0.557288025151722	3.73321751643811	1.59528947541649	0.206572040248713	0.999809174482134	Urban
ENSACAG000000024831	0.20865509228035	2.8076864878331	0.144785209088494	0.703569460232455	0.999809174482134	Urban
ENSACAG000000025541	0.565897869431235	2.61974149363154	0.520847300043862	0.470480471566962	0.999809174482134	Urban
ENSACAG000000025751	0.0504836707956808	6.22573272888089	0.0325214290069802	0.856888019937056	0.999809174482134	Urban
ENSACAG000000025761	0.432495085290521	5.71185249047364	2.24546379946908	0.134006723494009	0.999809174482134	Urban
ENSACAG000000025861	0.221236943912514	4.00866077000394	0.159627730871788	0.689499487307523	0.999809174482134	Urban
ENSACAG000000026081	0.0369740982546415	5.86497206692094	0.0148572535531564	0.902985870796918	0.999809174482134	Urban
ENSACAG000000026361	-0.0413769786797676	8.13422213359039	0.0428519687890596	0.836004258258309	0.999809174482134	Urban
ENSACAG000000026961	0.0750585337723258	4.48134159343516	0.0336803445509304	0.854388415513386	0.999809174482134	Urban
ENSACAG000000027771	0.0524244082799259	8.54924344879757	0.0693523687551156	0.792282074134157	0.999809174482134	Urban
ENSACAG000000028051	0.00848111318582129	7.3115643905499	0.00124961709814642	0.971800714912026	0.999809174482134	Urban
ENSACAG000000028151	-0.777837844468777	2.44917969456562	2.34366215315785	0.125793516420324	0.999809174482134	Urban
ENSACAG000000028781	-0.00386082185437196	7.28752793914758	0.000236499630179132	0.987730180432067	0.999809174482134	Urban
ENSACAG000000029901	1.06371011294424	2.12480267962696	2.04863363273733	0.152342858622056	0.999809174482134	Urban
ENSACAG000000030371	-0.487286754956813	4.35916557725262	1.12676794937667	0.288465792553553	0.999809174482134	Urban
ENSACAG000000030771	0.478781408611035	2.56968762292005	0.47266751169475	0.491762541335512	0.999809174482134	Urban
ENSACAG000000030891	-0.0864175825024028	5.32432937441141	0.06261374421379	0.802411508558938	0.999809174482134	Urban
ENSACAG000000030951	0.0183898214433258	2.86591611269892	0.00142227808335171	0.969916429322762	0.999809174482134	Urban
ENSACAG000000031061	-0.315376853722201	3.59978613721634	0.570674576976658	0.449990981932175	0.999809174482134	Urban
ENSACAG000000031081	0.282515757343741	5.77290174656867	0.968536426170278	0.325045461391525	0.999809174482134	Urban
ENSACAG000000031091	-0.0814276735867115	3.9878632990832	0.0419491483393881	0.837716735589499	0.999809174482134	Urban
ENSACAG000000031161	0.184864194488466	6.85336462015724	0.541668323808792	0.461742140247126	0.999809174482134	Urban
ENSACAG000000031301	-0.198314235853633	6.50561425292073	0.62895035859303	0.427740590801981	0.999809174482134	Urban
ENSACAG000000031491	-0.0990276420919268	6.0216457252966	0.1265835172932	0.72200100328999	0.999809174482134	Urban
ENSACAG000000031601	0.028002515613287	8.99104588842169	0.0174322684862744	0.894959521740103	0.999809174482134	Urban
ENSACAG000000031961	0.128481960541899	7.25502361658545	0.293096274953797	0.588243162519512	0.999809174482134	Urban
ENSACAG000000032041	0.16860579282107	5.35673430769863	0.217111524592665	0.641249660433127	0.999809174482134	Urban
ENSACAG000000032221	0.235242946491616	3.80589198750309	0.1723234784392	0.678055060650822	0.999809174482134	Urban
ENSACAG000000033591	0.206321970005538	3.17755121929958	0.161275321876708	0.687985063104541	0.999809174482134	Urban
ENSACAG000000034021	-0.334544062515714	9.83452333452548	1.46276844516542	0.226490145381857	0.999809174482134	Urban
ENSACAG000000034031	0.234590198319311	4.81935532976322	0.43914032717945	0.507537674898052	0.999809174482134	Urban
ENSACAG000000034201	0.00587663596951168	5.73403063581505	0.000205830788013728	0.988553299190055	0.999809174482134	Urban
ENSACAG000000034311	0.0948006639364655	7.85546625038393	0.0358854306598033	0.849752285068553	0.999809174482134	Urban
ENSACAG000000034351	0.165499322945613	3.35548001772706	0.0971995006119322	0.755216583232611	0.999809174482134	Urban
ENSACAG000000034411	-0.273476419787884	2.57387441655628	0.221173530357664	0.638147198282375	0.999809174482134	Urban
ENSACAG000000034551	-0.166241837717763	7.63179711718489	0.378258995674209	0.538536468249874	0.999809174482134	Urban
ENSACAG000000034771	-0.0784411842666032	6.53384058456853	0.0948358000000562	0.758117169626928	0.999809174482134	Urban
ENSACAG000000035081	-0.225517510469089	6.82691235692131	0.75679545174188	0.384333242095373	0.999809174482134	Urban
ENSACAG000000035431	0.0385174092789292	5.76503770208239	0.0149909620172579	0.902552474547203	0.999809174482134	Urban
ENSACAG000000035641	0.162855710912431	7.39142182613234	0.220160157476485	0.638917913508035	0.999809174482134	Urban
ENSACAG000000035661	-0.74024289768085	5.48396574100957	1.538041256318	0.214909595851438	0.999809174482134	Urban
ENSACAG000000036001	0.412090882101337	4.51190573311875	1.09351471338771	0.295693772023525	0.999809174482134	Urban
ENSACAG000000036071	0.159866284790759	8.633687404869	0.510934052913541	0.474734791061751	0.999809174482134	Urban
ENSACAG000000036151	0.0506507329366483	6.76470403039749	0.0332426303356019	0.855327196750591	0.999809174482134	Urban
ENSACAG000000036221	0.432378134890909	4.57202579550901	1.51903125294844	0.217766152430512	0.999809174482134	Urban
ENSACAG000000036691	0.229790805452905	5.06193398851067	0.311379537380622	0.576834877361979	0.999809174482134	Urban
ENSACAG000000037341	-0.560564902305736	2.11333792044453	0.847999355588033	0.357118927117356	0.999809174482134	Urban
ENSACAG000000037541	0.234898642712784	6.22065956702048	0.581987587620253	0.445534302938526	0.999809174482134	Urban
ENSACAG000000038511	-0.0155018461628428	5.68474518418198	0.00175892603285277	0.966546886081456	0.999809174482134	Urban
ENSACAG000000038701	-0.0479993910393619	4.0223569642754	0.00832629449807243	0.927295113219724	0.999809174482134	Urban
ENSACAG000000038991	0.0636586324667361	4.08166504934453	0.0184857266970013	0.891851143476377	0.999809174482134	Urban
ENSACAG000000039391	0.0741671248459353	5.61163589288091	0.0258445932352558	0.87228043268452	0.999809174482134	Urban
ENSACAG000000040081	0.286539059251442	2.25883396964463	0.148655719094638	0.699823325376532	0.999809174482134	Urban
ENSACAG000000040571	0.00818153923284861	5.2771252736928	0.000637666167513373	0.979853918093177	0.999809174482134	Urban
ENSACAG000000040641	-0.86079063290256	1.80313788959144	1.31419207369814	0.251637057972917	0.999809174482134	Urban
ENSACAG000000040771	0.247159358287303	6.30656613600224	0.642181054499106	0.422922107573971	0.999809174482134	Urban
ENSACAG000000041281	0.163227176285117	7.15434934207381	0.265416280638739	0.606423277605202	0.999809174482134	Urban
ENSACAG000000041331	-0.375429208040091	3.88719508267811	0.616455732386121	0.432367415336249	0.999809174482134	Urban
ENSACAG000000041971	-0.139480377079469	6.95225386046262	0.340656131841792	0.559450734835647	0.999809174482134	Urban
ENSACAG000000042821	-0.102647712309881	5.55525437082707	0.101075320324423	0.750543003908695	0.999809174482134	Urban
ENSACAG000000042991	-0.211804394196705	6.98304305360981	0.448826983612278	0.502892528109715	0.999809174482134	Urban
ENSACAG000000043011	0.841893936384281	4.1183100353587	2.39498322781142	0.121725055422431	0.999809174482134	Urban
ENSACAG000000043101	-0.218251308107665	9.13759280822006	0.877395966471099	0.348915896440478	0.999809174482134	Urban
ENSACAG000000043171	0.177701085557834	3.28463363470615	0.13994226379817	0.708338416626421	0.999809174482134	Urban
ENSACAG000000043181	0.474008272116905	9.38190033502295	4.79958311642002	0.0284666242666354	0.999809174482134	Urban
ENSACAG000000043401	0.606077823696917	2.58185406367316	0.946218480991132	0.330683721903284	0.999809174482134	Urban
ENSACAG000000043521	-0.0708212015626813	6.22947039773371	0.0648293307195384	0.799019664894516	0.999809174482134	Urban
ENSACAG000000043841	0.100810338875347	6.58485830969315	0.128067819975801	0.720443861541565	0.999809174482134	Urban
ENSACAG000000043931	-2.0341929551612	6.2058681332412	5.24556544537942	0.0220027765117589	0.999809174482134	Urban
ENSACAG000000044091	0.269587201358948	7.89460607997729	1.51446397866036	0.218459184419432	0.999809174482134	Urban
ENSACAG000000044631	-1.58206739903874	4.37492132651496	4.25532627907882	0.0391274311037708	0.999809174482134	Urban
ENSACAG000000044691	-0.00788449203910333	1.76765760191572	7.09344656311117e-05	0.993280088124	0.999809174482134	Urban
ENSACAG000000044721	0.434390124223746	2.36593494480339	0.417366618748417	0.518253983611725	0.999809174482134	Urban
ENSACAG000000044861	-0.232372070132538	4.20808076281724	0.133042976475616	0.715297607869565	0.999809174482134	Urban
ENSACAG000000045291	0.142004546958947	5.71688083927884	0.211961290032136	0.645234489021754	0.999809174482134	Urban
ENSACAG000000045381	0.000144342184151772	4.42776276948556	1.20192217067938e-07	0.999723383408298	0.999809174482134	Urban
ENSACAG000000045971	-0.74386050253413	5.02581595167277	4.13379889455409	0.0420348877393699	0.999809174482134	Urban
ENSACAG000000046031	-0.710372519343296	2.84623069075262	0.818686421252101	0.365564505485111	0.999809174482134	Urban
ENSACAG000000046321	0.000182935876166247	7.54520296192042	2.99239609091728e-07	0.99956353484352	0.999809174482134	Urban
ENSACAG000000046341	0.0896915094783125	4.95987713418996	0.0533028866369927	0.817412550844848	0.999809174482134	Urban
ENSACAG000000046521	-0.104658651064578	2.2696664041495	0.024821321416086	0.874813108933633	0.999809174482134	Urban
ENSACAG000000047321	-0.0247898352443416	8.61204595982693	0.00749175570575744	0.931025292962272	0.999809174482134	Urban
ENSACAG000000047421	-0.213942048249572	4.37236617359317	0.214254850810713	0.643452740692028	0.999809174482134	Urban
ENSACAG000000048431	-0.0682779784166201	8.12489702088228	0.051591391802134	0.82031691439357	0.999809174482134	Urban
ENSACAG000000049121	-0.188289748464783	4.07345441848125	0.18329450626373	0.668557148530999	0.999809174482134	Urban
ENSACAG000000049161	0.380090788662144	2.55460472765619	0.265843135437276	0.606133962442489	0.999809174482134	Urban
ENSACAG000000049201	0.50013165832142	2.21803250032078	0.582969144204238	0.445150858896301	0.999809174482134	Urban
ENSACAG000000049501	0.261910423181696	2.9463590178943	0.190120709890586	0.662816170722366	0.999809174482134	Urban
ENSACAG000000049611	0.470747313452123	1.42282697542306	0.267780060670274	0.604824828666947	0.999809174482134	Urban
ENSACAG000000049631	-0.439488146939477	3.89466831784193	0.967689283541845	0.325257141765196	0.999809174482134	Urban
ENSACAG000000049891	0.0246276393486018	7.01509434393641	0.0101301664214763	0.919829313827606	0.999809174482134	Urban
ENSACAG000000050461	0.43329553297756	2.47138347621912	0.594800776288446	0.440568669781361	0.999809174482134	Urban
ENSACAG000000050561	0.0719164476101692	3.98349576891014	0.0315264070361212	0.859071076487479	0.999809174482134	Urban
ENSACAG000000051461	-0.59730648352831	4.84546606445449	0.903177992945341	0.341931001328163	0.999809174482134	Urban
ENSACAG000000051791	0.210593066945654	4.9027433749661	0.257508123611722	0.611837298913897	0.999809174482134	Urban
ENSACAG000000051831	0.540159121327427	3.32966546554459	1.48032695036641	0.223723374893203	0.999809174482134	Urban
ENSACAG000000052281	0.303412110045938	5.35745074586309	0.708218556595213	0.400035843005419	0.999809174482134	Urban
ENSACAG000000053071	-0.0822579346517391	4.44195314072051	0.0453544962650421	0.83135352065104	0.999809174482134	Urban
ENSACAG000000053121	0.383268859502375	2.93388768436951	0.399856867473643	0.527163185708265	0.999809174482134	Urban
ENSACAG000000053201	0.286738021949713	3.60483573744462	0.326382255160408	0.567797152816309	0.999809174482134	Urban
ENSACAG000000053471	-0.139731060353839	6.75494088196402	0.281185716849914	0.595925107085901	0.999809174482134	Urban
ENSACAG000000053531	0.154632169950199	4.15848565582951	0.1486533616427	0.699825589936891	0.999809174482134	Urban
ENSACAG000000053951	0.0182981743173437	7.33788576431043	0.00385237194810983	0.950509095053492	0.999809174482134	Urban
ENSACAG000000054141	-0.75538717822318	1.99632944012974	0.980582000414278	0.32205516186986	0.999809174482134	Urban
ENSACAG000000054631	0.137969212077737	7.54544521020099	0.432614192258776	0.510708984064717	0.999809174482134	Urban
ENSACAG000000054841	-0.0862597286368093	3.8107622628994	0.045154595841244	0.831720013957664	0.999809174482134	Urban
ENSACAG000000055021	0.24562280300442	3.93001576645786	0.21425412315523	0.643453304130033	0.999809174482134	Urban
ENSACAG000000055181	0.135051452210754	8.77102032618296	0.32840248785611	0.566601278658074	0.999809174482134	Urban
ENSACAG000000055371	-0.327314887935233	6.25059924135618	0.888124512330849	0.3459860537649	0.999809174482134	Urban
ENSACAG000000057051	0.270757411486776	5.27854767274923	0.462812444084703	0.496312498688653	0.999809174482134	Urban
ENSACAG000000057281	-0.0816436044081722	5.95528921152365	0.0636964395061703	0.80074617077061	0.999809174482134	Urban
ENSACAG000000057651	-0.183266082443915	5.36983836321644	0.172291966636628	0.678082845931966	0.999809174482134	Urban
ENSACAG000000058151	0.134749814320798	6.26834958816493	0.248219133572268	0.618331841005145	0.999809174482134	Urban
ENSACAG000000058231	-0.58327570322199	3.52000575248596	0.873118859593291	0.350093321116197	0.999809174482134	Urban
ENSACAG000000058291	0.0956871601133818	8.390511310832	0.215228563672348	0.642699814291138	0.999809174482134	Urban
ENSACAG000000058671	0.0861549411407375	7.24776980247514	0.124067789291098	0.72466384650023	0.999809174482134	Urban
ENSACAG000000059011	-0.470838595864812	2.18192632845625	0.414290806979533	0.519799656241529	0.999809174482134	Urban
ENSACAG000000059031	0.354914744425508	4.58499898557679	0.361632347702862	0.547601066108613	0.999809174482134	Urban
ENSACAG000000059061	0.0453374584175428	9.08010291898537	0.0435525064540414	0.834688394691468	0.999809174482134	Urban
ENSACAG000000059091	-0.0917282465386432	6.05272482165111	0.0672417693848075	0.795395925577303	0.999809174482134	Urban
ENSACAG000000059491	0.159910723706241	2.06650626737671	0.0554897536453396	0.813772072744852	0.999809174482134	Urban
ENSACAG000000060011	0.154999222390253	4.77070313334079	0.153239145583614	0.695458935686421	0.999809174482134	Urban
ENSACAG000000060971	0.178814287787826	3.64342192432807	0.0902232144852793	0.7638935762257	0.999809174482134	Urban
ENSACAG000000060991	0.0414758418691918	6.26853646645191	0.0243087931035628	0.876101776233382	0.999809174482134	Urban
ENSACAG000000061581	0.176255596531021	3.60497793424502	0.145879916470793	0.70250416757978	0.999809174482134	Urban
ENSACAG000000061591	-0.155227496617239	4.05847672281597	0.0973237204993112	0.755065223482568	0.999809174482134	Urban
ENSACAG000000061621	-0.600926467730498	3.128948034012	1.34536871761003	0.246089398536415	0.999809174482134	Urban
ENSACAG000000061861	-0.270459663664209	8.20285390854416	0.940383160968844	0.33217932194188	0.999809174482134	Urban
ENSACAG000000062241	0.314221555859952	6.2026386207453	0.961234651228478	0.326876004225815	0.999809174482134	Urban
ENSACAG000000062591	-0.00735445355557314	6.18737806878451	0.000455737554940328	0.982968045662366	0.999809174482134	Urban
ENSACAG000000062811	0.134543390184435	8.22363807930394	0.279303675224867	0.597157976190298	0.999809174482134	Urban
ENSACAG000000063251	-0.662673785835465	5.80728986295008	2.28558088029936	0.13058124493738	0.999809174482134	Urban
ENSACAG000000063371	-0.032537325084746	7.89882813575371	0.0198873015329726	0.887852290706651	0.999809174482134	Urban
ENSACAG000000063811	0.243365853475302	3.82380646772408	0.307550197479308	0.579187387143632	0.999809174482134	Urban
ENSACAG000000064271	-0.114564224519197	3.39848738150694	0.0459009392815499	0.830355970711281	0.999809174482134	Urban
ENSACAG000000064451	-0.063225753107641	7.17185564502201	0.0175490062671599	0.894610444728578	0.999809174482134	Urban
ENSACAG000000065181	0.019023170117517	6.51211484341063	0.00408750276939607	0.949023113257145	0.999809174482134	Urban
ENSACAG000000065271	-1.10685377996336	2.52281175163982	3.16882810276629	0.0750562833008043	0.999809174482134	Urban
ENSACAG000000065781	0.202087591407276	5.37494847309343	0.456884601754079	0.499083569215983	0.999809174482134	Urban
ENSACAG000000065861	0.420210978840082	3.92273596146215	0.878558229371322	0.348596873005612	0.999809174482134	Urban
ENSACAG000000066211	-0.763289589883012	3.42563835248311	1.27799721629739	0.258271751380626	0.999809174482134	Urban
ENSACAG000000066701	0.0386524861819673	8.8984261196492	0.0281199684655533	0.866827087707501	0.999809174482134	Urban
ENSACAG000000066761	-0.0707189007788156	6.82175065633161	0.057846152775987	0.809933151089041	0.999809174482134	Urban
ENSACAG000000067001	0.319169893943076	6.96770291163995	1.97111873616512	0.160329164493392	0.999809174482134	Urban
ENSACAG000000067421	0.116889944540989	8.4199001591596	0.285826194571456	0.592907702477746	0.999809174482134	Urban
ENSACAG000000067431	0.00250396682778079	7.55754101401156	8.4925469161945e-05	0.992647197651825	0.999809174482134	Urban
ENSACAG000000068121	-0.0195900456904467	8.48264501033553	0.00842543556908026	0.926864753166183	0.999809174482134	Urban
ENSACAG000000068211	0.0823823748309788	7.14977120984689	0.127149044582657	0.721406516567864	0.999809174482134	Urban
ENSACAG000000068441	0.427838225491261	7.39712323553114	2.19645131936051	0.138328865904487	0.999809174482134	Urban
ENSACAG000000069411	0.0561892405198566	7.10192315106759	0.0192317915649074	0.889704022651653	0.999809174482134	Urban
ENSACAG000000069941	0.40984155870736	4.50637362955376	0.68917663707045	0.406444578214647	0.999809174482134	Urban
ENSACAG000000070031	-0.0598890267689032	4.16846578685381	0.0149599478444333	0.902652827102689	0.999809174482134	Urban
ENSACAG000000070371	-0.378104521839383	7.86115286803834	1.44794718668861	0.228857629577254	0.999809174482134	Urban
ENSACAG000000070471	-0.0932023014295505	7.31119185417882	0.134466107958904	0.71384563642471	0.999809174482134	Urban
ENSACAG000000070671	-0.0184035555848196	5.37802109816641	0.00197274733360331	0.964573110674569	0.999809174482134	Urban
ENSACAG000000070741	-0.289694542717789	6.21750037569522	0.491922713007769	0.483070877616448	0.999809174482134	Urban
ENSACAG000000071731	-0.159781630353054	9.90739879713649	0.412270169322433	0.520819500304094	0.999809174482134	Urban
ENSACAG000000072211	0.442434057340946	5.3726718122073	0.803226135462889	0.370130555095771	0.999809174482134	Urban
ENSACAG000000072361	0.582286214810734	4.44535699652134	1.41433197273627	0.234338590201096	0.999809174482134	Urban
ENSACAG000000072681	-0.64366339868623	4.29463688502074	0.444192793202411	0.505105683986914	0.999809174482134	Urban
ENSACAG000000073001	0.0121762663033341	9.27962827833593	0.00192218811091038	0.96502973768005	0.999809174482134	Urban
ENSACAG000000073081	0.035336625807064	8.99137901416664	0.0237759765079204	0.877456295147132	0.999809174482134	Urban
ENSACAG000000073571	0.186074893592181	7.28382667324735	0.668758088836647	0.413484929097465	0.999809174482134	Urban
ENSACAG000000073731	0.150714601429199	4.53745616773822	0.10755372585119	0.742946559008305	0.999809174482134	Urban
ENSACAG000000073831	-0.415094796562879	2.91724970093964	0.378344668076155	0.538490476007041	0.999809174482134	Urban
ENSACAG000000074331	-0.0513762128236429	7.11073782277336	0.0446074192146266	0.832727554652939	0.999809174482134	Urban
ENSACAG000000074341	-0.722658076900204	4.27145072943581	0.837669256135079	0.360064216618492	0.999809174482134	Urban
ENSACAG000000074361	0.139765513474496	8.33476342640593	0.425199199666906	0.514354079752177	0.999809174482134	Urban
ENSACAG000000074441	0.00846434645323786	7.46070441318824	0.00147530008885699	0.969361078742067	0.999809174482134	Urban
ENSACAG000000074551	-0.112298152679439	5.0239856145072	0.0342218136453187	0.853235790350691	0.999809174482134	Urban
ENSACAG000000075641	0.0808003030024974	6.29854734837599	0.0989355438605752	0.75311078160142	0.999809174482134	Urban
ENSACAG000000076161	0.28621732072988	7.41565807503026	1.55769625393299	0.212002852022883	0.999809174482134	Urban
ENSACAG000000076801	0.122631702181863	6.93876919870017	0.226493140751414	0.634136392290472	0.999809174482134	Urban
ENSACAG000000077471	-0.572924936827676	3.45502641031101	1.24584316644944	0.264347897596387	0.999809174482134	Urban
ENSACAG000000078231	0.374868374718654	3.61273841252441	0.473984498496623	0.491159801332914	0.999809174482134	Urban
ENSACAG000000078671	-0.211344111989363	3.96228365711584	0.181893066524379	0.669751391424226	0.999809174482134	Urban
ENSACAG000000078701	-0.215945580307954	6.00183197990631	0.55563594966517	0.456023948419787	0.999809174482134	Urban
ENSACAG000000078791	-0.185593483857689	5.8726117509006	0.245590416019237	0.620197259931924	0.999809174482134	Urban
ENSACAG000000078921	-0.123448607773113	4.42995901425918	0.09034789946171	0.763735338577185	0.999809174482134	Urban
ENSACAG000000079001	0.0102975165334174	4.95491831999201	0.000414960393818831	0.983747755395402	0.999809174482134	Urban
ENSACAG000000079311	-0.144802668982181	6.9344290693427	0.18298886834493	0.668817137561642	0.999809174482134	Urban
ENSACAG000000079731	1.07917798789795	2.3098971311378	3.44857516620046	0.0633063212437486	0.999809174482134	Urban
ENSACAG000000079871	-0.133437070164287	4.30016305249241	0.112364995668294	0.737467521152862	0.999809174482134	Urban
ENSACAG000000080071	-0.108799198343908	9.5348528827162	0.211609221732196	0.64550902583447	0.999809174482134	Urban
ENSACAG000000080391	-0.449079940849429	3.59541932546495	0.897793533389589	0.34337403567521	0.999809174482134	Urban
ENSACAG000000080481	-0.881118459883478	3.12254567001612	1.53044579818237	0.216045550714844	0.999809174482134	Urban
ENSACAG000000081221	0.260360599339009	5.97799061022797	0.64800773350739	0.420825868584154	0.999809174482134	Urban
ENSACAG000000082131	0.200077342188198	8.48902871615256	0.913429899608236	0.339206000338439	0.999809174482134	Urban
ENSACAG000000082211	0.0847093206722177	4.3105160091954	0.0497089971234943	0.823570416112919	0.999809174482134	Urban
ENSACAG000000082641	-0.01346289482487	7.56113252532854	0.00230958806107928	0.961669880202389	0.999809174482134	Urban
ENSACAG000000082791	0.0177559360182507	3.71183908266163	0.00126553094512083	0.971621799578985	0.999809174482134	Urban
ENSACAG000000082871	0.693089564396883	3.95076904436782	2.83662142585596	0.0921377590446855	0.999809174482134	Urban
ENSACAG000000083161	0.0458120636631237	2.96677186866505	0.0051228410961226	0.942940911861321	0.999809174482134	Urban
ENSACAG000000083561	-0.0793080701436269	5.99334006692251	0.0625625063078603	0.802490697518522	0.999809174482134	Urban
ENSACAG000000083731	0.19336327506026	6.58624772878071	0.619416131235274	0.431264337992534	0.999809174482134	Urban
ENSACAG000000083961	-0.208371960440621	6.72738103496247	0.417439101251018	0.518217656768762	0.999809174482134	Urban
ENSACAG000000084161	-0.0878980319354741	9.28625118547764	0.0740737578740038	0.785495193755078	0.999809174482134	Urban
ENSACAG000000084521	0.21857103505012	4.89984789614245	0.334172618725741	0.563212367619473	0.999809174482134	Urban
ENSACAG000000084561	-0.607494263770878	3.82377591566321	0.724926256962739	0.394532746249806	0.999809174482134	Urban
ENSACAG000000084601	0.710073807022172	2.30164503830238	1.29066738514982	0.255924996507584	0.999809174482134	Urban
ENSACAG000000084641	-0.114922705692492	4.46029118102637	0.0844223273381886	0.771391523567743	0.999809174482134	Urban
ENSACAG000000084831	-1.17176225819448	1.76120871377184	1.90705968087947	0.167290240157921	0.999809174482134	Urban
ENSACAG000000085341	0.451839918271139	2.83666992036759	0.539640163717863	0.462581892526677	0.999809174482134	Urban
ENSACAG000000085651	0.146930147526144	8.30265344393699	0.436262499259165	0.508931926185714	0.999809174482134	Urban
ENSACAG000000085791	0.419943256343189	3.99032636811352	0.93026744377809	0.334793439624909	0.999809174482134	Urban
ENSACAG000000087551	-0.237274396181187	8.74134253286624	0.873308741038187	0.350040934984313	0.999809174482134	Urban
ENSACAG000000087661	-0.63119016817282	3.76876181188919	0.464980566021367	0.495305451590552	0.999809174482134	Urban
ENSACAG000000087761	0.00135850283915709	6.30227638987029	2.95038445319307e-05	0.995666116513999	0.999809174482134	Urban
ENSACAG000000088151	-0.0334419306324858	4.29317317994659	0.00829878103587456	0.927415003396036	0.999809174482134	Urban
ENSACAG000000088451	0.00558470933118977	5.88170467586684	0.000303259599609973	0.986106060933634	0.999809174482134	Urban
ENSACAG000000088571	0.405967443890595	4.27322449258666	0.689867745120885	0.406209369139339	0.999809174482134	Urban
ENSACAG000000088851	0.391303426329915	4.4736159196932	1.26742468558755	0.260250363641719	0.999809174482134	Urban
ENSACAG000000089211	0.252226297645142	4.46991259692622	0.233985523095978	0.628584241697003	0.999809174482134	Urban
ENSACAG000000089391	0.263459396919339	6.97323754494096	1.20596419637303	0.272132877909231	0.999809174482134	Urban
ENSACAG000000089791	-0.664253805835117	3.27061942672963	1.24609509619881	0.264299605381871	0.999809174482134	Urban
ENSACAG000000090601	-0.0140943119439153	7.28869251122104	0.00268460327215791	0.958677571603698	0.999809174482134	Urban
ENSACAG000000091211	0.00838433678760269	9.12420480803923	0.00184857520299886	0.965705471590511	0.999809174482134	Urban
ENSACAG000000091361	-0.210061478162194	6.99269401371707	0.536323752712887	0.46396028854621	0.999809174482134	Urban
ENSACAG000000091481	0.592532469988811	7.30243240429587	3.24734147922626	0.0715394041778265	0.999809174482134	Urban
ENSACAG000000091501	0.0537059827432694	5.38481710143664	0.0297587490314322	0.863038767303184	0.999809174482134	Urban
ENSACAG000000091751	0.145906684653509	4.68841649122448	0.164000109531258	0.685500099566469	0.999809174482134	Urban
ENSACAG000000092121	-0.0443830771857833	8.41377974211806	0.0407282188107416	0.84006343753614	0.999809174482134	Urban
ENSACAG000000092481	-0.14433060367609	5.93841376870237	0.180742429820873	0.670735982965746	0.999809174482134	Urban
ENSACAG000000092511	0.0591841518695976	7.69213497533657	0.0360639708803134	0.849383446716509	0.999809174482134	Urban
ENSACAG000000092641	0.171641268996903	8.14483006865181	0.445443930144624	0.504506538038696	0.999809174482134	Urban
ENSACAG000000092791	-0.0421121733408698	6.57460381816757	0.00828086801053729	0.927493167308267	0.999809174482134	Urban
ENSACAG000000093081	0.369764582567075	4.30792185778977	0.502654644729294	0.478336010950744	0.999809174482134	Urban
ENSACAG000000093491	0.0779387222026221	4.12550520029597	0.0244912800446269	0.875641361736568	0.999809174482134	Urban
ENSACAG000000093511	0.634705420180124	6.02082530184199	4.1410077630156	0.0418562439552582	0.999809174482134	Urban
ENSACAG000000094171	-0.0500811231397518	6.8862539979054	0.0428133121796144	0.836077194842964	0.999809174482134	Urban
ENSACAG000000094201	0.47056682162284	2.51545677189737	0.648458579466299	0.420664317232676	0.999809174482134	Urban
ENSACAG000000094341	0.214052114941149	6.84127170036359	0.647428399172902	0.421033597117314	0.999809174482134	Urban
ENSACAG000000094681	-0.0116385495771081	7.93780547734358	0.00276339668663894	0.958076098371331	0.999809174482134	Urban
ENSACAG000000094711	-0.0716267637105245	3.23135852269846	0.0170876902308654	0.895996895630136	0.999809174482134	Urban
ENSACAG000000094901	0.230115808595197	4.1318239780402	0.0820412571018245	0.774549986939942	0.999809174482134	Urban
ENSACAG000000095041	-0.0733983760498847	7.53772118013684	0.104813059160024	0.746128486466214	0.999809174482134	Urban
ENSACAG000000095861	0.0156261622053947	7.38345922903246	0.00440021377456645	0.947111829415248	0.999809174482134	Urban
ENSACAG000000096521	-0.0611491457122676	3.45403234176326	0.0118062349094163	0.91347494577366	0.999809174482134	Urban
ENSACAG000000096841	-0.022623544750235	5.71748510276717	0.0030595897483181	0.955888660623346	0.999809174482134	Urban
ENSACAG000000097071	0.485564686797143	6.01652312882284	2.06793315226231	0.150425259007513	0.999809174482134	Urban
ENSACAG000000097781	0.104779253796808	6.2710849986447	0.13367818802007	0.714648441277957	0.999809174482134	Urban
ENSACAG000000098001	0.0103836792104221	9.06670429257207	0.00177589425918967	0.966386008582253	0.999809174482134	Urban
ENSACAG000000098011	0.489688666313574	5.03887794518382	1.81673565609018	0.177702332369985	0.999809174482134	Urban
ENSACAG000000099311	-0.81704743033489	6.91232254827893	2.90394187298305	0.0883632252825751	0.999809174482134	Urban
ENSACAG000000100531	0.247640144065803	3.99483992007577	0.231778508793539	0.630208215355105	0.999809174482134	Urban
ENSACAG000000101751	0.073829661919754	6.76567770472428	0.0826622682730154	0.7737214890883	0.999809174482134	Urban
ENSACAG000000101861	0.0332530304695484	7.83522653515225	0.0186988148378582	0.891233457597231	0.999809174482134	Urban
ENSACAG000000101891	-0.218571514313721	5.11409933355551	0.436690606490198	0.508724098927405	0.999809174482134	Urban
ENSACAG000000102381	0.118509345210326	5.92852282479957	0.192784799481785	0.660608889646862	0.999809174482134	Urban
ENSACAG000000102731	0.00242636929060995	6.01461762566085	3.82812465016258e-05	0.995063372866255	0.999809174482134	Urban
ENSACAG000000102971	-0.426860437141227	7.43989005299907	1.62585819486019	0.202276876814711	0.999809174482134	Urban
ENSACAG000000103051	-0.337493799205972	3.58826821109011	0.427052555320291	0.513438769840472	0.999809174482134	Urban
ENSACAG000000103561	0.447461230167751	4.46887814203196	1.0538365059903	0.304625156734668	0.999809174482134	Urban
ENSACAG000000104151	-0.437561795536787	6.00716029102731	1.50479139341168	0.219935597077927	0.999809174482134	Urban
ENSACAG000000105001	0.273594626393074	9.78008291842717	1.2462403811943	0.264271760800535	0.999809174482134	Urban
ENSACAG000000105021	0.0991505192680128	7.1288157221536	0.142790901803381	0.705522092383428	0.999809174482134	Urban
ENSACAG000000105361	-0.0091040340340179	2.5871479305016	0.000137114103614167	0.990657325863753	0.999809174482134	Urban
ENSACAG000000105391	0.138331203261362	6.12504994603734	0.231308226974413	0.630555490054789	0.999809174482134	Urban
ENSACAG000000105581	0.0697863486081425	7.20289315170135	0.0905148005073961	0.763523710762466	0.999809174482134	Urban
ENSACAG000000109161	-0.231984570687545	5.42212788207465	0.418346849807855	0.517763088751239	0.999809174482134	Urban
ENSACAG000000109231	0.0264646589857011	6.70690016732963	0.00538727295136354	0.941489373582031	0.999809174482134	Urban
ENSACAG000000109581	0.387963598505139	4.60607031043899	0.91791893610483	0.338021985610438	0.999809174482134	Urban
ENSACAG000000110051	1.13556726790257	3.41222971916473	2.32242708593551	0.127520916337661	0.999809174482134	Urban
ENSACAG000000110381	0.239714961541974	7.59336761999982	0.53326175258778	0.465238769871111	0.999809174482134	Urban
ENSACAG000000110611	-0.224580456255506	5.5435650224218	0.619495982502517	0.43123464366781	0.999809174482134	Urban
ENSACAG000000110701	-0.365803047754836	2.98203983271981	0.375851577693483	0.539831806684493	0.999809174482134	Urban
ENSACAG000000111921	0.0667091404258772	7.561914861753	0.059334651079471	0.807550658605048	0.999809174482134	Urban
ENSACAG000000112601	0.298305874713016	5.07540040061574	0.502276459661829	0.478501569761752	0.999809174482134	Urban
ENSACAG000000112721	0.194497304330074	5.39440781125065	0.0998042465906224	0.75206467234005	0.999809174482134	Urban
ENSACAG000000112911	-0.921266640397453	3.41458517738414	2.73490424353242	0.0981773859360764	0.999809174482134	Urban
ENSACAG000000113381	-0.0421254787728252	8.22038936724175	0.041338864572416	0.838885227601298	0.999809174482134	Urban
ENSACAG000000113591	-1.66058278788145	2.59500038920019	5.81299471154315	0.0159081816663614	0.999809174482134	Urban
ENSACAG000000113891	0.17081399449263	7.53202175607622	0.641218850563228	0.423269778092116	0.999809174482134	Urban
ENSACAG000000113931	-0.205470301675406	7.75869097724818	0.757076121357876	0.38424509471044	0.999809174482134	Urban
ENSACAG000000114151	0.0829030547387431	9.72363821311619	0.156031068641398	0.692837218806693	0.999809174482134	Urban
ENSACAG000000114311	0.0359116623449432	6.60312012705725	0.0217588865261318	0.882730326104409	0.999809174482134	Urban
ENSACAG000000115311	0.08558824682592	2.66528033567218	0.0151023380312836	0.902192961016934	0.999809174482134	Urban
ENSACAG000000116841	0.358008820590246	2.39179058587391	0.455403781124198	0.49977989293883	0.999809174482134	Urban
ENSACAG000000116931	0.00859981267637569	6.63258638435759	0.000953553062192469	0.975365515539765	0.999809174482134	Urban
ENSACAG000000116951	-0.156178618869505	4.33766203799415	0.097664678156697	0.754650316535365	0.999809174482134	Urban
ENSACAG000000117041	-0.741291864394148	3.82412558789618	0.808169037533485	0.368662129559185	0.999809174482134	Urban
ENSACAG000000117071	0.414439146716421	5.43654176074574	1.34258079455885	0.246579352221568	0.999809174482134	Urban
ENSACAG000000117111	-0.314679701482824	6.47405937199127	0.805283273130531	0.369518437191237	0.999809174482134	Urban
ENSACAG000000117381	-1.02931432579707	4.2648970186561	2.37456874142406	0.123325651191599	0.999809174482134	Urban
ENSACAG000000117391	-0.223493665356273	2.60277737478513	0.122808079751877	0.726008633465417	0.999809174482134	Urban
ENSACAG000000118261	0.289080479076158	2.40047233474951	0.143602986751464	0.704725107083121	0.999809174482134	Urban
ENSACAG000000119081	-0.0270080181078485	8.41265025486822	0.0167828549993589	0.896923525144426	0.999809174482134	Urban
ENSACAG000000119241	0.334695416287129	3.38645618479144	0.489448254417018	0.484173528774598	0.999809174482134	Urban
ENSACAG000000119341	0.136502961303126	6.60949186248838	0.158064512842309	0.690944759945357	0.999809174482134	Urban
ENSACAG000000120761	0.133635715176304	8.25233034556032	0.278045182923746	0.59798534476394	0.999809174482134	Urban
ENSACAG000000120841	0.136676023006695	8.93983089725634	0.271971059400016	0.602012623351027	0.999809174482134	Urban
ENSACAG000000121301	0.0464412165023912	7.47731320289632	0.0122632757062053	0.911822783039741	0.999809174482134	Urban
ENSACAG000000121571	0.0515240607623723	4.15160729381935	0.0116400874572591	0.914083554925894	0.999809174482134	Urban
ENSACAG000000121651	-0.145005416476274	5.85313969837141	0.106011955243448	0.744730968544077	0.999809174482134	Urban
ENSACAG000000121821	-0.925490013557847	7.64100143554761	6.77046591342252	0.00926786370690292	0.999809174482134	Urban
ENSACAG000000121861	0.16689247317439	7.33986620547788	0.62331121013451	0.429819474518432	0.999809174482134	Urban
ENSACAG000000122151	-0.100979185373131	8.33716306129252	0.1916197082417	0.661571953636655	0.999809174482134	Urban
ENSACAG000000122471	-0.55883148488262	3.73097917335095	0.979593889875531	0.322299088776003	0.999809174482134	Urban
ENSACAG000000122481	-0.00191599247275549	5.29866933401471	2.93877237771412e-05	0.995674653452853	0.999809174482134	Urban
ENSACAG000000122751	0.120061693516004	8.74567146919932	0.161307358820522	0.687955704754049	0.999809174482134	Urban
ENSACAG000000123431	-0.195726253154137	6.94730360552028	0.452514727851743	0.501143163112191	0.999809174482134	Urban
ENSACAG000000123841	-0.218544216348781	5.46732610494152	0.174946889990641	0.675752258041046	0.999809174482134	Urban
ENSACAG000000124121	-0.18345563660444	4.98258396176772	0.138649051351294	0.709627748654647	0.999809174482134	Urban
ENSACAG000000124511	0.33844142699954	6.40427696377574	0.707895189121542	0.400143444854978	0.999809174482134	Urban
ENSACAG000000124681	0.0331976479439088	7.50251133513879	0.019172363340207	0.889873479516653	0.999809174482134	Urban
ENSACAG000000125011	0.18275510653682	3.32634381068005	0.127323941109595	0.721222965725899	0.999809174482134	Urban
ENSACAG000000125531	-0.10946185248123	6.3705098612442	0.0638089752578299	0.800573941253001	0.999809174482134	Urban
ENSACAG000000125651	-0.100068297858937	2.83246204523678	0.0276293795692606	0.867983131420763	0.999809174482134	Urban
ENSACAG000000125741	0.482308634197676	3.8207451238411	0.448672647616451	0.50296596772119	0.999809174482134	Urban
ENSACAG000000126381	0.174977885577282	6.51183482814794	0.467036813811955	0.494353540534476	0.999809174482134	Urban
ENSACAG000000126531	-0.0258889493763008	8.18829423297304	0.00745799460462138	0.931180496575166	0.999809174482134	Urban
ENSACAG000000126641	0.0576026858654407	6.33867540658018	0.0528486540416884	0.818178528289425	0.999809174482134	Urban
ENSACAG000000126791	-0.441783585270815	3.55232975533242	0.364189937450675	0.546188409809784	0.999809174482134	Urban
ENSACAG000000127711	0.00431626591318554	5.80838531631427	0.000236918366389283	0.987719323881941	0.999809174482134	Urban
ENSACAG000000127841	0.573765376232151	4.74406461145543	0.948944902943758	0.329988008657326	0.999809174482134	Urban
ENSACAG000000127871	-0.29357074859822	3.48996140561905	0.349499538240074	0.554396566117771	0.999809174482134	Urban
ENSACAG000000127941	-0.505300805981921	2.852718635233	0.998742524324599	0.317614971591035	0.999809174482134	Urban
ENSACAG000000127971	-0.163010916546799	7.50270863247482	0.463049213409869	0.496202356601205	0.999809174482134	Urban
ENSACAG000000128011	0.0840266688789562	4.25873646546427	0.028519692694907	0.865892804814625	0.999809174482134	Urban
ENSACAG000000128121	-0.531071608335005	5.255070831654	2.08561771201958	0.148692064690998	0.999809174482134	Urban
ENSACAG000000128351	-0.57932462648124	4.37838803404474	0.834046195599729	0.361105132736056	0.999809174482134	Urban
ENSACAG000000128601	0.328080638690471	6.28147609992198	1.58571156858144	0.207939902596188	0.999809174482134	Urban
ENSACAG000000128731	-0.118287743994788	8.71725242310595	0.22683836694234	0.633878106186419	0.999809174482134	Urban
ENSACAG000000128751	0.0107634573283223	2.91731599184	0.00046606435784291	0.982776188117983	0.999809174482134	Urban
ENSACAG000000129021	-0.0325934338534268	5.4914818588177	0.00779726457052377	0.929636553240154	0.999809174482134	Urban
ENSACAG000000129371	0.195814683765884	8.57465183618341	0.777978997766172	0.377759947608823	0.999809174482134	Urban
ENSACAG000000129491	0.188136185434112	7.04259561486697	0.570100280601483	0.450219070297343	0.999809174482134	Urban
ENSACAG000000129691	0.329867798394131	1.73104948023256	0.149432538279434	0.69907823584964	0.999809174482134	Urban
ENSACAG000000130121	0.0774569249646328	6.07354322494043	0.0563154777050237	0.812417217439705	0.999809174482134	Urban
ENSACAG000000130211	-0.0110960495449665	7.31820518236611	0.00178241995035577	0.966324342937523	0.999809174482134	Urban
ENSACAG000000130441	-0.0673171475473858	6.12755143152178	0.0655900148136133	0.797869393764466	0.999809174482134	Urban
ENSACAG000000130801	0.940752679769076	4.63045924512233	4.75075835011381	0.0292853856614885	0.999809174482134	Urban
ENSACAG000000130831	0.0844257115859181	6.07230526651474	0.0337360480026074	0.854269399660812	0.999809174482134	Urban
ENSACAG000000130891	-0.0730865965425337	4.54011083292181	0.021828450640319	0.882544375386551	0.999809174482134	Urban
ENSACAG000000130981	0.162357367466966	2.66250441677142	0.0791518638638866	0.778450085325539	0.999809174482134	Urban
ENSACAG000000132211	-0.785211309754139	2.91683442331228	0.874009934661863	0.349847576041124	0.999809174482134	Urban
ENSACAG000000132251	-0.140993209566009	3.33161708542014	0.0792640708871444	0.778297207002644	0.999809174482134	Urban
ENSACAG000000132511	-0.176245182520062	2.03523375360693	0.0901263054149157	0.76401664583225	0.999809174482134	Urban
ENSACAG000000132661	0.023811784961513	8.1832714207738	0.0100783930336519	0.920033755870476	0.999809174482134	Urban
ENSACAG000000132671	0.120352492910957	7.26640771667492	0.231289442837134	0.63056937003008	0.999809174482134	Urban
ENSACAG000000133591	0.646350436320447	4.64129791150713	2.92815343237755	0.0870470030463063	0.999809174482134	Urban
ENSACAG000000134001	-0.0487941076414675	7.41886631274831	0.0351829392906353	0.851212837531432	0.999809174482134	Urban
ENSACAG000000134521	0.600773049454883	4.70674793319879	1.96999895853214	0.160447972510823	0.999809174482134	Urban
ENSACAG000000134721	-0.214764269639885	5.40585600668302	0.243476137374012	0.621706661439114	0.999809174482134	Urban
ENSACAG000000134801	0.097058612528117	6.26120102317933	0.101349437813378	0.750216226434428	0.999809174482134	Urban
ENSACAG000000135051	-0.103811000876184	1.94900155493069	0.0255070024535282	0.873110217779427	0.999809174482134	Urban
ENSACAG000000135251	-0.0826157140794338	3.61550257922016	0.0253730988468295	0.873440906590378	0.999809174482134	Urban
ENSACAG000000135261	-0.691211110057224	3.44699265812725	2.24838469083592	0.133753957904169	0.999809174482134	Urban
ENSACAG000000135861	-0.132993775746543	7.53437267602181	0.244401467569032	0.621045060749527	0.999809174482134	Urban
ENSACAG000000136001	0.158922094076076	5.60876067149767	0.30069827671039	0.583444994832713	0.999809174482134	Urban
ENSACAG000000136171	-0.022432804227956	5.52732499540798	0.00438344639096933	0.947212545567552	0.999809174482134	Urban
ENSACAG000000136181	-0.0800566352626778	4.10720013512146	0.0240043206511391	0.876873918304773	0.999809174482134	Urban
ENSACAG000000136391	-0.787019714291931	2.89829403209248	1.53709495677453	0.215050733493573	0.999809174482134	Urban
ENSACAG000000136431	-0.113622499224097	5.22463360237037	0.122418570407726	0.726426015849192	0.999809174482134	Urban
ENSACAG000000136591	0.091394433359923	4.33509377659465	0.0548795132399755	0.814780211884695	0.999809174482134	Urban
ENSACAG000000136661	0.176077543128112	4.66135478715988	0.138350898602274	0.709925977205351	0.999809174482134	Urban
ENSACAG000000136731	0.00670075690795348	8.49329927595955	0.000909024252052859	0.975947401429888	0.999809174482134	Urban
ENSACAG000000137491	-0.08503348295771	8.93369505373685	0.125393924428622	0.723256413909128	0.999809174482134	Urban
ENSACAG000000137541	0.13433931438322	6.52540077949748	0.191932186687401	0.661313317332181	0.999809174482134	Urban
ENSACAG000000137561	0.00117266822377425	8.35080401731715	2.43155418147012e-05	0.996065584004001	0.999809174482134	Urban
ENSACAG000000137721	-0.283750172407726	1.83898122271153	0.157470063349351	0.691496529876511	0.999809174482134	Urban
ENSACAG000000137861	-0.668321274383754	3.41537073439385	1.08890819832121	0.296713243455444	0.999809174482134	Urban
ENSACAG000000137961	-0.285029784731656	4.73409404430072	0.540840581384687	0.462084570932133	0.999809174482134	Urban
ENSACAG000000138361	0.10688258003817	7.80366412415387	0.254614242227423	0.613844625358521	0.999809174482134	Urban
ENSACAG000000138411	-0.723349354902951	3.13609123773267	1.96646064139668	0.160824046595737	0.999809174482134	Urban
ENSACAG000000138731	-0.261791323797557	5.91453072430391	0.485659587874869	0.485869878074107	0.999809174482134	Urban
ENSACAG000000138931	-0.110754306091996	5.50059608637318	0.118857477679334	0.730276965691192	0.999809174482134	Urban
ENSACAG000000139551	-0.197337358034083	5.87344416931434	0.390299416359031	0.532142057801749	0.999809174482134	Urban
ENSACAG000000140861	0.379070884497706	3.66316909809416	0.728222061748578	0.393460095201771	0.999809174482134	Urban
ENSACAG000000140971	1.6314581292903	2.69563997256596	5.02819207797878	0.0249379174241864	0.999809174482134	Urban
ENSACAG000000141811	0.3820618343732	3.98397847323659	0.634538893798146	0.425695289349126	0.999809174482134	Urban
ENSACAG000000141871	0.213268728670249	5.55356168807489	0.220003560395236	0.639037205542596	0.999809174482134	Urban
ENSACAG000000141971	0.0420585328775192	3.6946022672873	0.00517319525891757	0.942661651796439	0.999809174482134	Urban
ENSACAG000000142971	-0.184107152033533	4.61623446626713	0.167199146062373	0.682613106404603	0.999809174482134	Urban
ENSACAG000000143291	0.0339400537450198	5.59807486076797	0.0140837539590208	0.905532849222668	0.999809174482134	Urban
ENSACAG000000143381	0.663120729172533	2.36489047927426	0.816397219329597	0.366235644392311	0.999809174482134	Urban
ENSACAG000000143721	0.0695822667903336	2.62675617641883	0.00905842316684691	0.924175232153496	0.999809174482134	Urban
ENSACAG000000144621	-0.0264285490958309	5.60589392957025	0.00807417114324727	0.928401335228576	0.999809174482134	Urban
ENSACAG000000144771	0.0594139023677531	5.61962810396978	0.0352204141971191	0.851134544155988	0.999809174482134	Urban
ENSACAG000000145601	-0.1885578261946	6.29611328648323	0.421408397824678	0.516235116476215	0.999809174482134	Urban
ENSACAG000000145741	0.141387687575484	6.77409921247241	0.349710269908758	0.554277185071752	0.999809174482134	Urban
ENSACAG000000145751	0.0792522138588696	8.06270191374005	0.13036608105154	0.718052775155892	0.999809174482134	Urban
ENSACAG000000145801	-0.154762997781426	3.83330867126871	0.107387193720412	0.743138614474547	0.999809174482134	Urban
ENSACAG000000145831	0.121168197137015	8.50501287559771	0.375699526010123	0.539913811322594	0.999809174482134	Urban
ENSACAG000000145871	-0.0570297021706328	6.12728300996813	0.0438317871180813	0.834166885239468	0.999809174482134	Urban
ENSACAG000000145961	0.112876772358517	6.32722558320163	0.201086337346895	0.653845411028583	0.999809174482134	Urban
ENSACAG000000146271	-0.0637121029298314	5.28959279434058	0.0201941721669723	0.886996120742295	0.999809174482134	Urban
ENSACAG000000146391	0.832074527359228	3.9275216475335	2.56513497966679	0.109243232887788	0.999809174482134	Urban
ENSACAG000000146401	0.0160969932591671	5.25545317305436	0.00234357128688067	0.961389134322195	0.999809174482134	Urban
ENSACAG000000146611	-0.416484282376287	2.4773015614178	0.372253890553356	0.541778260712235	0.999809174482134	Urban
ENSACAG000000146801	0.0317854158567057	7.4946115930787	0.0192315035029509	0.889704843403044	0.999809174482134	Urban
ENSACAG000000146951	0.105534465356453	8.70316747036789	0.166481900961072	0.68325756972762	0.999809174482134	Urban
ENSACAG000000147381	0.0370139696415126	7.38038692636809	0.0146219731929627	0.903753330395619	0.999809174482134	Urban
ENSACAG000000147411	-0.144560811921202	4.50617050533369	0.0350356000613079	0.851521081030221	0.999809174482134	Urban
ENSACAG000000147621	-0.0560139883988629	8.01885503521449	0.0647161897477186	0.799191364218563	0.999809174482134	Urban
ENSACAG000000148001	-0.0505533305741551	7.28340834498068	0.0468558985736864	0.828627460514878	0.999809174482134	Urban
ENSACAG000000148151	0.223828098275676	6.46510559262869	0.658219763060498	0.417189138225471	0.999809174482134	Urban
ENSACAG000000148331	0.0846784562470072	4.61819070111243	0.0627626568886528	0.802181557010248	0.999809174482134	Urban
ENSACAG000000148451	0.445136806999736	2.02751269261045	0.461324357392502	0.497005682608571	0.999809174482134	Urban
ENSACAG000000148581	0.507631563515552	2.64539728604019	0.859216696892055	0.353957986232272	0.999809174482134	Urban
ENSACAG000000148671	0.217870293469386	2.95345888561599	0.124535932756226	0.724166042228466	0.999809174482134	Urban
ENSACAG000000148711	0.023241563746138	5.28398374962587	0.00537925815142692	0.941532835703274	0.999809174482134	Urban
ENSACAG000000149061	0.353484344400127	6.23095466523786	1.53137953916616	0.215905518541053	0.999809174482134	Urban
ENSACAG000000149391	-0.0643209719475512	4.70709351723327	0.0177053741203377	0.89414470918943	0.999809174482134	Urban
ENSACAG000000149501	-0.314684258580133	6.52873798565795	0.84340725879497	0.358424107886941	0.999809174482134	Urban
ENSACAG000000149541	0.0688270112199031	7.32782918713211	0.0723761153173434	0.787908063559844	0.999809174482134	Urban
ENSACAG000000149851	-0.0269117836611396	4.01783620159778	0.0046759485725687	0.945482419497592	0.999809174482134	Urban
ENSACAG000000150621	0.137374284948325	9.56686758117286	0.124730170878934	0.723959806343011	0.999809174482134	Urban
ENSACAG000000150891	-0.0124728987121826	7.46303674354924	0.00213532080354462	0.963143245535105	0.999809174482134	Urban
ENSACAG000000150941	0.181408963235981	5.17286934095588	0.313649335129952	0.575449393646088	0.999809174482134	Urban
ENSACAG000000151071	-0.0208126854127869	7.1720436367596	0.0062612785878402	0.936930620542291	0.999809174482134	Urban
ENSACAG000000151471	0.00546978261830279	4.29228101990401	0.000156251896524573	0.990026642188529	0.999809174482134	Urban
ENSACAG000000151581	0.302294902584089	7.38360686847522	1.26235059759432	0.261206623098407	0.999809174482134	Urban
ENSACAG000000151941	-0.0857133479567792	5.59960478662671	0.0595294916055105	0.807241149401706	0.999809174482134	Urban
ENSACAG000000152091	0.184668142742879	5.25390629251548	0.395821984699379	0.529254884684281	0.999809174482134	Urban
ENSACAG000000152141	0.0315536202849451	5.20396717805101	0.00758025752537961	0.930620104483047	0.999809174482134	Urban
ENSACAG000000152301	-0.251297904370146	4.93123768083266	0.396551708560184	0.52887549303581	0.999809174482134	Urban
ENSACAG000000152421	0.049502496248039	6.31286716377446	0.0226697118360644	0.880319153862692	0.999809174482134	Urban
ENSACAG000000153041	-0.075214248773468	4.94959869944495	0.0508011926611993	0.821674957568189	0.999809174482134	Urban
ENSACAG000000153241	-0.165937771038143	5.94198511530549	0.398194127027076	0.528023361524771	0.999809174482134	Urban
ENSACAG000000154171	0.415755705004139	2.85030862469567	0.389507857371166	0.532558206251955	0.999809174482134	Urban
ENSACAG000000155281	0.0917971711745885	4.49122436478103	0.0481712831467522	0.826276490025253	0.999809174482134	Urban
ENSACAG000000155571	0.13864103789853	8.0275071239131	0.369775303190591	0.543126772620558	0.999809174482134	Urban
ENSACAG000000155761	0.0094566720415395	7.02889603314815	0.00134475293592473	0.970747432893306	0.999809174482134	Urban
ENSACAG000000155871	0.0602014344243393	8.87216527754278	0.0656931428557925	0.797713996461525	0.999809174482134	Urban
ENSACAG000000155931	0.218225295135522	8.05141632853641	0.884005428059535	0.347106966850035	0.999809174482134	Urban
ENSACAG000000156371	-0.296239124908098	9.60344258676654	1.48129455492935	0.223572086977265	0.999809174482134	Urban
ENSACAG000000156531	-0.0269809882549728	5.96366919097237	0.00351684046443168	0.952710807558714	0.999809174482134	Urban
ENSACAG000000156571	0.143900296258503	4.81803221985118	0.125624035791928	0.723013049619432	0.999809174482134	Urban
ENSACAG000000156761	-0.124376948155006	5.07237859570702	0.170360827169932	0.679791328092691	0.999809174482134	Urban
ENSACAG000000156881	-0.0774806528500829	2.43263911040175	0.0118972419584722	0.91314341694174	0.999809174482134	Urban
ENSACAG000000157031	0.336356137670916	6.99261609594271	2.11975352397722	0.145409943499413	0.999809174482134	Urban
ENSACAG000000157091	-0.850104867362626	5.96106256092145	4.23007810291188	0.0397136130687897	0.999809174482134	Urban
ENSACAG000000157261	0.1489705330932	6.42713341006195	0.3008982203828	0.58331986450658	0.999809174482134	Urban
ENSACAG000000157311	0.119917595794764	7.85866991491302	0.145956341843259	0.702429967001777	0.999809174482134	Urban
ENSACAG000000157481	0.164940448282798	5.55590049231099	0.159006899514779	0.690072490622862	0.999809174482134	Urban
ENSACAG000000157531	-0.083904854747862	5.07097351031704	0.0674406799017748	0.795100257477841	0.999809174482134	Urban
ENSACAG000000157871	0.0253073288847113	6.06905353239856	0.00688129092112177	0.933888476555841	0.999809174482134	Urban
ENSACAG000000158041	-0.0813463916991738	6.57115628593756	0.110437842787484	0.739646207649851	0.999809174482134	Urban
ENSACAG000000158171	0.0806649278906883	7.18814510778015	0.0664755303916849	0.796539275605945	0.999809174482134	Urban
ENSACAG000000158641	-0.27502698617575	2.34859626736067	0.108046848772776	0.742378822179926	0.999809174482134	Urban
ENSACAG000000159211	-0.215391701050911	3.54386296212969	0.151886837545572	0.696738710761562	0.999809174482134	Urban
ENSACAG000000159331	0.916994568671694	3.86643032578919	2.49024498090813	0.114553892219762	0.999809174482134	Urban
ENSACAG000000159391	0.0423597047971956	8.80197585877318	0.0434277063083712	0.834922001922412	0.999809174482134	Urban
ENSACAG000000159961	0.0230540666650937	3.9062245309071	0.00173995413897288	0.96672768379242	0.999809174482134	Urban
ENSACAG000000160081	1.047978088238	3.32121614471438	3.89228177616281	0.048508476718987	0.999809174482134	Urban
ENSACAG000000160271	-0.308617908445316	8.60829850695697	1.24001399156581	0.265468357324842	0.999809174482134	Urban
ENSACAG000000160721	0.0302979961623485	6.83812413625663	0.0138958435260346	0.906162239241104	0.999809174482134	Urban
ENSACAG000000160801	-0.354158143379242	8.77305874129277	1.46928054092586	0.225459242441102	0.999809174482134	Urban
ENSACAG000000160981	0.286437719870408	5.25072296401211	0.542109563295299	0.461559767636291	0.999809174482134	Urban
ENSACAG000000161101	-1.40875350300601	2.29925631823799	3.57934905862128	0.0585020712315565	0.999809174482134	Urban
ENSACAG000000161711	0.10572926895112	5.90816812811676	0.0298591819736433	0.862810133720484	0.999809174482134	Urban
ENSACAG000000162341	-0.201182588305733	4.55978526647199	0.173744816059511	0.676804892152531	0.999809174482134	Urban
ENSACAG000000162391	0.0724378230680382	8.57681846668491	0.106934841147632	0.743661130069808	0.999809174482134	Urban
ENSACAG000000162651	-0.695351400498252	2.70220439417111	1.18277107642329	0.276792580688873	0.999809174482134	Urban
ENSACAG000000162781	0.710470344547142	2.4275493057041	0.801822868722116	0.370548919993503	0.999809174482134	Urban
ENSACAG000000162911	1.22662186667699	3.64554502939819	4.72311146981111	0.0297598466652787	0.999809174482134	Urban
ENSACAG000000162991	0.212875248845023	5.57945460291408	0.483937953222632	0.486643979434562	0.999809174482134	Urban
ENSACAG000000163061	-0.265998853057117	6.03811173802484	0.671475313150833	0.412537718168094	0.999809174482134	Urban
ENSACAG000000163211	-0.206196358176747	5.7182815186526	0.344840962152005	0.557048166380515	0.999809174482134	Urban
ENSACAG000000163471	-0.182629913451979	3.66859216308842	0.121218089728831	0.727717109772216	0.999809174482134	Urban
ENSACAG000000163601	0.104258872691316	5.3768708616717	0.0928317519810982	0.760607571551945	0.999809174482134	Urban
ENSACAG000000164071	0.668668021303256	2.76909547330819	1.37066293131028	0.241698015599458	0.999809174482134	Urban
ENSACAG000000164231	0.0559214223147509	3.77794908578797	0.0149804245461169	0.902586558813453	0.999809174482134	Urban
ENSACAG000000164391	-0.149003048684382	4.58101962447577	0.127255346833244	0.721294937269626	0.999809174482134	Urban
ENSACAG000000164851	0.190575872769206	2.53554588161235	0.0950574135338904	0.75784354870252	0.999809174482134	Urban
ENSACAG000000165081	0.0630885900668502	9.14644814670272	0.0719710370680637	0.788488277332459	0.999809174482134	Urban
ENSACAG000000165191	-0.232326791281415	3.39714552210889	0.218958259150221	0.639834821513595	0.999809174482134	Urban
ENSACAG000000165401	-0.0737266076435223	6.10066919467921	0.0442982385592039	0.833299718673698	0.999809174482134	Urban
ENSACAG000000165431	-0.155500409172401	4.36945777794911	0.145972347142854	0.702414430446713	0.999809174482134	Urban
ENSACAG000000165791	0.0824537359067919	6.54212873895735	0.0775462585991509	0.780650602069365	0.999809174482134	Urban
ENSACAG000000165801	-0.030165805714833	7.5450606616303	0.0152514753148818	0.901713657778795	0.999809174482134	Urban
ENSACAG000000166391	0.0367448661925911	7.52986198813932	0.0228295057205585	0.879901281239934	0.999809174482134	Urban
ENSACAG000000166461	0.180200450359649	3.17287968804965	0.072853652854544	0.787226294557366	0.999809174482134	Urban
ENSACAG000000166501	0.447189688555572	2.57539208081898	0.526303829087867	0.468164965164516	0.999809174482134	Urban
ENSACAG000000166531	0.133141164470775	8.55480736141426	0.177406501235609	0.673611591575501	0.999809174482134	Urban
ENSACAG000000166641	0.00352320827578582	5.46086289489106	0.000158358765665723	0.989959631484021	0.999809174482134	Urban
ENSACAG000000166941	0.648840866328437	2.61268215798652	0.841508249750525	0.358965766657947	0.999809174482134	Urban
ENSACAG000000167101	-0.0172084252911341	8.90775776093044	0.00519953301281362	0.942516128861565	0.999809174482134	Urban
ENSACAG000000167301	-0.373097567616977	3.80973271323715	0.327621443079915	0.567063036583123	0.999809174482134	Urban
ENSACAG000000167441	-0.0244901621731923	5.42743538127132	0.0032588757494576	0.954476239622024	0.999809174482134	Urban
ENSACAG000000167491	0.0854879143994221	6.43998640788511	0.0852652485785148	0.770284989313824	0.999809174482134	Urban
ENSACAG000000168041	-0.179210249101866	2.67957573506137	0.137432215902864	0.710847199958354	0.999809174482134	Urban
ENSACAG000000168381	0.38265025408442	3.84226277397887	0.260982303708596	0.609446100848494	0.999809174482134	Urban
ENSACAG000000168611	-0.217624471761353	4.9369635313718	0.381191404617247	0.536966305518566	0.999809174482134	Urban
ENSACAG000000168641	1.64126919548993	2.01998223625583	5.08080226747433	0.0241921733970184	0.999809174482134	Urban
ENSACAG000000168851	0.494728069778089	2.57620357577846	0.959551705727168	0.327299851053702	0.999809174482134	Urban
ENSACAG000000169101	0.36919428509669	4.66737204217812	0.716550494296068	0.397277745856161	0.999809174482134	Urban
ENSACAG000000169281	0.0203931084856255	6.48236051021728	0.00668521736536531	0.934835037264619	0.999809174482134	Urban
ENSACAG000000169381	0.256003001725381	8.10264577432638	1.27403311818879	0.259011431050818	0.999809174482134	Urban
ENSACAG000000169391	0.0291468310806905	6.34780956664737	0.0123091225469851	0.911658783366844	0.999809174482134	Urban
ENSACAG000000170401	-0.197863235440072	4.35988493822306	0.0785305521624693	0.779298725723825	0.999809174482134	Urban
ENSACAG000000170761	-0.39906825262065	4.10095599663904	1.05325705299615	0.304758149065424	0.999809174482134	Urban
ENSACAG000000170901	-0.219263879963931	5.2459228296896	0.200053910757566	0.654677334329962	0.999809174482134	Urban
ENSACAG000000171061	0.0300111174009872	8.48826426154132	0.020877104641758	0.885114250443186	0.999809174482134	Urban
ENSACAG000000171311	-0.0958155722152569	7.5069922122608	0.182830718050516	0.668951767995629	0.999809174482134	Urban
ENSACAG000000171661	0.207919029128691	7.32258125683705	0.839857852145744	0.359437428337956	0.999809174482134	Urban
ENSACAG000000171731	0.144698587736088	6.76601758697785	0.343402060439686	0.557872039908732	0.999809174482134	Urban
ENSACAG000000172241	0.194566629670944	8.22483147522702	0.780268886936312	0.377058917225364	0.999809174482134	Urban
ENSACAG000000172261	-0.218495471942687	5.81226454037724	0.374185443884826	0.540731635098683	0.999809174482134	Urban
ENSACAG000000172381	0.0261326605406147	4.48813996375625	0.00297653826321564	0.956490870924339	0.999809174482134	Urban
ENSACAG000000173131	0.0341873227224354	8.69560821351443	0.0273707976804047	0.868596710829373	0.999809174482134	Urban
ENSACAG000000173711	-0.791042564782472	4.75591385261671	3.32441166574991	0.068258432252073	0.999809174482134	Urban
ENSACAG000000174371	1.0045026856412	5.8108793681401	5.47369516422711	0.0193047672592769	0.999809174482134	Urban
ENSACAG000000174521	0.598932621970414	4.07678724087806	0.806753238800052	0.369081900997519	0.999809174482134	Urban
ENSACAG000000174681	0.066935972271866	5.47064050221348	0.0476072164653729	0.827280468547547	0.999809174482134	Urban
ENSACAG000000174971	0.0584841395374312	8.18881439654054	0.063638466054698	0.800834958977522	0.999809174482134	Urban
ENSACAG000000175061	0.0533219479730526	7.70013112880875	0.0482720600221924	0.826097767750815	0.999809174482134	Urban
ENSACAG000000175131	-0.809096725786738	3.24207707053873	1.39121768433965	0.238199569522444	0.999809174482134	Urban
ENSACAG000000175961	-0.238582572799771	4.55688893055314	0.414952223260558	0.51946659418623	0.999809174482134	Urban
ENSACAG000000176871	-0.0765808352058293	2.02098900463988	0.0114113995022782	0.914928486390042	0.999809174482134	Urban
ENSACAG000000176931	-0.119860951297329	3.99887579636784	0.0468005268148719	0.828727179074248	0.999809174482134	Urban
ENSACAG000000176941	0.121488847937796	2.77788880354455	0.0392271046404939	0.84299942174074	0.999809174482134	Urban
ENSACAG000000177841	0.487456041801321	2.49597485502374	0.43007489985462	0.511952198317623	0.999809174482134	Urban
ENSACAG000000177911	-0.0844428052837468	9.21357637828319	0.0567094872447456	0.811774420551273	0.999809174482134	Urban
ENSACAG000000178871	0.0463494435727223	4.98278588827488	0.0131429188693613	0.908728436110503	0.999809174482134	Urban
ENSACAG000000179281	0.0174505106873731	9.83712156191349	0.00662488817022222	0.9351290850003	0.999809174482134	Urban
ENSACAG000000179841	-0.665005721585511	3.04980272813107	0.877656155904882	0.348844443953514	0.999809174482134	Urban
ENSACAG000000209661	-0.106757284760118	7.6635756551571	0.169573051520854	0.680491529318127	0.999809174482134	Urban
ENSACAG000000209721	-0.236208475571544	3.73630984084751	0.156986228942003	0.69194651706928	0.999809174482134	Urban
ENSACAG000000209861	-1.0926408788526	0.948098146585769	1.08404178995506	0.297795136372532	0.999809174482134	Urban
ENSACAG000000210951	0.147793945656595	7.90576542238912	0.403396275397755	0.525340470753564	0.999809174482134	Urban
ENSACAG000000220671	-0.0616098885785379	7.14564436413652	0.0458013139337794	0.830537375409665	0.999809174482134	Urban
ENSACAG000000224051	-0.24158722679048	4.33080763930541	0.228543429096071	0.63260596332567	0.999809174482134	Urban
ENSACAG000000232871	0.475809310625101	6.15180191826842	0.791848812272058	0.373541670132083	0.999809174482134	Urban
ENSACAG000000235061	0.592085822823285	4.569030017825	2.10581581028561	0.146740063815099	0.999809174482134	Urban
ENSACAG000000235131	0.445600600978888	3.62765970714426	0.848790033665224	0.356894856843281	0.999809174482134	Urban
ENSACAG000000237211	-0.315972367923676	3.56632165886015	0.514001081050784	0.473411929461317	0.999809174482134	Urban
ENSACAG000000237621	-1.5846438388433	3.44557485004147	3.30416479861992	0.0691044660171037	0.999809174482134	Urban
ENSACAG000000241961	-0.0761289639547406	3.69535128619524	0.0367918865829977	0.847889382570189	0.999809174482134	Urban
ENSACAG000000242041	0.411151084393991	3.19295377290433	0.883685925755691	0.347194117612698	0.999809174482134	Urban
ENSACAG000000244071	0.182138104944274	3.07092519291733	0.136337552805228	0.711949473986044	0.999809174482134	Urban
ENSACAG000000246641	-0.102879467448254	3.41877674502915	0.0523574372470605	0.819010783355679	0.999809174482134	Urban
ENSACAG000000254821	-0.984945751709771	0.746416759951186	0.778291748623836	0.377664093430125	0.999809174482134	Urban
ENSACAG000000259851	-0.166961764762724	6.5208509754052	0.182482726515108	0.669248249474675	0.999809174482134	Urban
ENSACAG000000260261	-0.292047830164626	2.32546064465994	0.14960938271105	0.698908925941833	0.999809174482134	Urban
ENSACAG000000261701	0.0319654294998381	5.553935534552	0.00729151614306645	0.931951044850722	0.999809174482134	Urban
ENSACAG000000262311	-0.279319737007026	4.85828126674302	0.313601916429716	0.575478270574889	0.999809174482134	Urban
ENSACAG000000266061	-0.201311265235833	4.8767133579712	0.279551528114664	0.596995311803158	0.999809174482134	Urban
ENSACAG000000268671	0.377756089662044	4.75016641766525	1.01796143875282	0.313003050097451	0.999809174482134	Urban
ENSACAG000000272751	0.301037017875345	3.62907630223512	0.444584634327006	0.504917907676668	0.999809174482134	Urban
ENSACAG000000279091	0.233570373378839	5.11626889091028	0.326849640263028	0.567520048990897	0.999809174482134	Urban
ENSACAG000000280171	0.128995035438936	7.67428363696669	0.266145649888273	0.60592910109583	0.999809174482134	Urban
ENSACAG000000281401	0.758423556987659	2.20501560232728	1.05943838427229	0.303343311415941	0.999809174482134	Urban
ENSACAG000000285551	0.181218206989019	3.42410824806345	0.0933739771556183	0.759930878556022	0.999809174482134	Urban
ENSACAG000000285661	0.390828843513594	4.12213070809498	0.868587332915508	0.351346691658557	0.999809174482134	Urban
ENSACAG000000286821	-0.13807477711523	7.06680755528108	0.249802657157382	0.617214066886828	0.999809174482134	Urban
ENSACAG000000287251	0.00995553589707617	6.30402114713246	0.00162505677284508	0.967844392587655	0.999809174482134	Urban
ENSACAG000000288921	-0.054451309587044	7.10870885411222	0.0296409064364127	0.863307540762189	0.999809174482134	Urban
ENSACAG000000289801	0.0450471524361815	2.58950617093318	0.00673894872889136	0.934574270264925	0.999809174482134	Urban
ENSACAG000000290271	-0.0744229258765365	3.86911801674164	0.0191392782289892	0.889967936199413	0.999809174482134	Urban
ENSACAG000000292031	0.100309338547545	6.40960492165263	0.152752393168272	0.695918827854195	0.999809174482134	Urban
ENSACAG000000292361	0.0480082080834348	3.00690379465404	0.0080262170892107	0.928613701051317	0.999809174482134	Urban
ENSACAG000000292511	0.82749252259903	1.49728602043583	0.971078585000086	0.324411330171666	0.999809174482134	Urban
ENSACAG000000292801	-0.0415150546819854	6.38310796494463	0.0220870319319042	0.881855806838534	0.999809174482134	Urban
ENSACAG000000293311	0.190300655603161	6.5041278887525	0.45887224241435	0.498151504291179	0.999809174482134	Urban
ENSACAG000000293721	-0.15215847717534	5.92130489235214	0.0847238463190116	0.770995022828482	0.999809174482134	Urban
ENSACAG000000293851	-0.0721022512319394	8.55447783340983	0.106052935896676	0.744683353421947	0.999809174482134	Urban
ENSACAG000000295961	-0.308786021140036	4.24070610512693	0.515168479863244	0.472909979668784	0.999809174482134	Urban
