# Supplementary material for: Selection on adaptive and maladaptive gene expression plasticity during thermal adaptation to urban heat islands
Source: Nat Commun. 2021 Oct 26;12:6195. doi: 10.1038/s41467-021-26334-4 (PMC8548502; doi:10.1038/s41467-021-26334-4)
Supplement: Supplementary file 5 — Source Data [file 41467_2021_26334_MOESM5_ESM.zip › NATCOMM_maladaptive_plasticity_source_data_file_09062021/Data_files/Maladaptive_plasticity_turquoise_module_gene_list_09032021.csv]

	x
1	ENSACAG00000017437
2	ENSACAG00000005228
3	ENSACAG00000006186
4	ENSACAG00000012248
5	ENSACAG00000014871
6	ENSACAG00000014587
7	ENSACAG00000009931
8	ENSACAG00000011038
9	ENSACAG00000027128
10	ENSACAG00000000007
11	ENSACAG00000009594
12	ENSACAG00000002823
13	ENSACAG00000025660
14	ENSACAG00000013785
15	ENSACAG00000014378
16	ENSACAG00000002022
17	ENSACAG00000004205
18	ENSACAG00000010395
19	ENSACAG00000010157
20	ENSACAG00000001874
21	ENSACAG00000014069
22	ENSACAG00000012036
23	ENSACAG00000002405
24	ENSACAG00000013474
25	ENSACAG00000003018
26	ENSACAG00000009690
27	ENSACAG00000000772
28	ENSACAG00000004865
29	ENSACAG00000001463
30	ENSACAG00000028450
31	ENSACAG00000010708
32	ENSACAG00000001128
33	ENSACAG00000004151
34	ENSACAG00000017511
35	ENSACAG00000005694
36	ENSACAG00000002029
37	ENSACAG00000010604
38	ENSACAG00000006889
39	ENSACAG00000013481
40	ENSACAG00000011165
41	ENSACAG00000002342
42	ENSACAG00000007438
43	ENSACAG00000006691
44	ENSACAG00000005626
45	ENSACAG00000016158
46	ENSACAG00000024562
47	ENSACAG00000000897
48	ENSACAG00000004105
49	ENSACAG00000008332
50	ENSACAG00000007964
51	ENSACAG00000003886
52	ENSACAG00000012897
53	ENSACAG00000028448
54	ENSACAG00000009242
55	ENSACAG00000006877
56	ENSACAG00000001848
57	ENSACAG00000009002
58	ENSACAG00000006154
59	ENSACAG00000006424
60	ENSACAG00000009578
61	ENSACAG00000000839
62	ENSACAG00000012584
63	ENSACAG00000012417
64	ENSACAG00000028815
65	ENSACAG00000011244
66	ENSACAG00000016837
67	ENSACAG00000016513
68	ENSACAG00000001896
69	ENSACAG00000000843
70	ENSACAG00000004478
71	ENSACAG00000015246
72	ENSACAG00000010598
73	ENSACAG00000002545
74	ENSACAG00000005244
75	ENSACAG00000013769
76	ENSACAG00000014734
77	ENSACAG00000001835
78	ENSACAG00000022320
79	ENSACAG00000006045
80	ENSACAG00000007865
81	ENSACAG00000009979
82	ENSACAG00000017884
83	ENSACAG00000008620
84	ENSACAG00000015102
85	ENSACAG00000008420
86	ENSACAG00000003250
87	ENSACAG00000010711
88	ENSACAG00000012991
89	ENSACAG00000028614
90	ENSACAG00000017450
91	ENSACAG00000005057
92	ENSACAG00000012188
93	ENSACAG00000015854
94	ENSACAG00000014708
95	ENSACAG00000017039
96	ENSACAG00000029079
97	ENSACAG00000014034
98	ENSACAG00000014712
99	ENSACAG00000006902
100	ENSACAG00000010957
101	ENSACAG00000009981
102	ENSACAG00000014322
103	ENSACAG00000004864
104	ENSACAG00000011028
105	ENSACAG00000006436
106	ENSACAG00000002987
107	ENSACAG00000020988
108	ENSACAG00000000835
109	ENSACAG00000017315
110	ENSACAG00000002719
111	ENSACAG00000014764
112	ENSACAG00000007294
113	ENSACAG00000005273
114	ENSACAG00000025211
115	ENSACAG00000001842
116	ENSACAG00000001850
117	ENSACAG00000012837
118	ENSACAG00000017260
119	ENSACAG00000000973
120	ENSACAG00000001866
121	ENSACAG00000007217
122	ENSACAG00000010867
123	ENSACAG00000015202
124	ENSACAG00000016986
125	ENSACAG00000011958
126	ENSACAG00000009050
127	ENSACAG00000000060
128	ENSACAG00000002381
129	ENSACAG00000009697
130	ENSACAG00000014384
131	ENSACAG00000028672
132	ENSACAG00000010877
133	ENSACAG00000000900
134	ENSACAG00000009687
135	ENSACAG00000017892
136	ENSACAG00000015350
137	ENSACAG00000005288
138	ENSACAG00000007577
139	ENSACAG00000001130
140	ENSACAG00000002375
141	ENSACAG00000000669
142	ENSACAG00000014781
143	ENSACAG00000016379
144	ENSACAG00000015390
145	ENSACAG00000014116
146	ENSACAG00000000951
147	ENSACAG00000006067
148	ENSACAG00000011301
149	ENSACAG00000011494
150	ENSACAG00000001712
151	ENSACAG00000017088
152	ENSACAG00000015878
153	ENSACAG00000023996
154	ENSACAG00000002971
155	ENSACAG00000002723
156	ENSACAG00000022501
157	ENSACAG00000010642
158	ENSACAG00000001931
159	ENSACAG00000014508
160	ENSACAG00000012998
161	ENSACAG00000009439
162	ENSACAG00000013209
163	ENSACAG00000006468
164	ENSACAG00000015184
165	ENSACAG00000017344
166	ENSACAG00000006736
167	ENSACAG00000009268
168	ENSACAG00000003912
169	ENSACAG00000001669
170	ENSACAG00000006456
171	ENSACAG00000003187
172	ENSACAG00000008759
173	ENSACAG00000001802
174	ENSACAG00000014193
175	ENSACAG00000017605
176	ENSACAG00000000861
177	ENSACAG00000009671
178	ENSACAG00000011977
179	ENSACAG00000001888
180	ENSACAG00000014478
181	ENSACAG00000012581
182	ENSACAG00000002811
183	ENSACAG00000009669
184	ENSACAG00000011247
185	ENSACAG00000027401
186	ENSACAG00000005135
187	ENSACAG00000002327
188	ENSACAG00000009054
189	ENSACAG00000014239
190	ENSACAG00000008322
191	ENSACAG00000001170
192	ENSACAG00000009948
193	ENSACAG00000000915
194	ENSACAG00000017929
195	ENSACAG00000000278
196	ENSACAG00000002641
197	ENSACAG00000003779
198	ENSACAG00000000386
199	ENSACAG00000014933
200	ENSACAG00000028505
201	ENSACAG00000014407
202	ENSACAG00000000469
203	ENSACAG00000007777
204	ENSACAG00000023857
205	ENSACAG00000010936
206	ENSACAG00000013654
207	ENSACAG00000008896
208	ENSACAG00000002340
209	ENSACAG00000001547
210	ENSACAG00000015123
211	ENSACAG00000011157
212	ENSACAG00000017032
213	ENSACAG00000012941
214	ENSACAG00000012684
215	ENSACAG00000002470
216	ENSACAG00000000545
217	ENSACAG00000003449
218	ENSACAG00000003735
219	ENSACAG00000000657
220	ENSACAG00000012573
221	ENSACAG00000000412
222	ENSACAG00000000914
223	ENSACAG00000009512
224	ENSACAG00000028428
225	ENSACAG00000013325
226	ENSACAG00000003648
227	ENSACAG00000014595
228	ENSACAG00000012871
229	ENSACAG00000003571
230	ENSACAG00000010755
231	ENSACAG00000004960
232	ENSACAG00000000101
233	ENSACAG00000002904
234	ENSACAG00000016164
235	ENSACAG00000011542
236	ENSACAG00000001652
237	ENSACAG00000015003
238	ENSACAG00000006548
239	ENSACAG00000016964
240	ENSACAG00000015408
241	ENSACAG00000016895
242	ENSACAG00000003918
243	ENSACAG00000013653
244	ENSACAG00000001411
245	ENSACAG00000011869
246	ENSACAG00000007057
247	ENSACAG00000008251
248	ENSACAG00000008387
249	ENSACAG00000007248
250	ENSACAG00000003536
251	ENSACAG00000005362
252	ENSACAG00000027698
253	ENSACAG00000013328
254	ENSACAG00000010776
255	ENSACAG00000014960
256	ENSACAG00000014739
257	ENSACAG00000003142
258	ENSACAG00000011807
259	ENSACAG00000014837
260	ENSACAG00000002704
261	ENSACAG00000011876
262	ENSACAG00000009583
263	ENSACAG00000006747
264	ENSACAG00000009199
265	ENSACAG00000017644
266	ENSACAG00000015813
267	ENSACAG00000013828
268	ENSACAG00000003813
269	ENSACAG00000017663
270	ENSACAG00000016994
271	ENSACAG00000013736
272	ENSACAG00000012828
273	ENSACAG00000009083
274	ENSACAG00000012414
275	ENSACAG00000010959
276	ENSACAG00000017840
277	ENSACAG00000001543
278	ENSACAG00000012143
279	ENSACAG00000013905
280	ENSACAG00000012667
281	ENSACAG00000001063
282	ENSACAG00000007552
283	ENSACAG00000009323
284	ENSACAG00000013299
285	ENSACAG00000016736
286	ENSACAG00000013888
287	ENSACAG00000010493
288	ENSACAG00000026999
289	ENSACAG00000002592
290	ENSACAG00000024120
291	ENSACAG00000006947
292	ENSACAG00000017658
293	ENSACAG00000005820
294	ENSACAG00000011003
295	ENSACAG00000014541
296	ENSACAG00000009271
297	ENSACAG00000000300
298	ENSACAG00000005266
299	ENSACAG00000010374
300	ENSACAG00000012081
301	ENSACAG00000007288
302	ENSACAG00000012149
303	ENSACAG00000015823
304	ENSACAG00000008840
305	ENSACAG00000001613
306	ENSACAG00000014628
307	ENSACAG00000000605
308	ENSACAG00000010524
309	ENSACAG00000010002
310	ENSACAG00000013218
311	ENSACAG00000012700
312	ENSACAG00000000074
313	ENSACAG00000013484
314	ENSACAG00000029100
315	ENSACAG00000013005
316	ENSACAG00000007546
317	ENSACAG00000015740
318	ENSACAG00000003579
319	ENSACAG00000008129
320	ENSACAG00000014159
321	ENSACAG00000008586
322	ENSACAG00000018007
323	ENSACAG00000005799
324	ENSACAG00000017363
325	ENSACAG00000017629
326	ENSACAG00000009058
327	ENSACAG00000013422
328	ENSACAG00000002531
329	ENSACAG00000005601
330	ENSACAG00000012489
331	ENSACAG00000012857
332	ENSACAG00000004192
333	ENSACAG00000010461
334	ENSACAG00000008138
335	ENSACAG00000004143
336	ENSACAG00000014935
337	ENSACAG00000003736
338	ENSACAG00000009679
339	ENSACAG00000004763
340	ENSACAG00000007322
341	ENSACAG00000005960
342	ENSACAG00000004247
343	ENSACAG00000012599
344	ENSACAG00000029153
345	ENSACAG00000007429
346	ENSACAG00000028291
347	ENSACAG00000012289
348	ENSACAG00000000985
349	ENSACAG00000006919
350	ENSACAG00000007730
351	ENSACAG00000004394
352	ENSACAG00000001098
353	ENSACAG00000010265
354	ENSACAG00000002262
355	ENSACAG00000013770
356	ENSACAG00000003360
357	ENSACAG00000010842
358	ENSACAG00000005743
359	ENSACAG00000008113
360	ENSACAG00000003640
361	ENSACAG00000026046
362	ENSACAG00000002023
363	ENSACAG00000009505
364	ENSACAG00000002060
365	ENSACAG00000008966
366	ENSACAG00000012768
367	ENSACAG00000003927
368	ENSACAG00000009789
369	ENSACAG00000005638
370	ENSACAG00000006047
371	ENSACAG00000029305
372	ENSACAG00000011232
373	ENSACAG00000013307
374	ENSACAG00000000100
375	ENSACAG00000015992
376	ENSACAG00000002653
377	ENSACAG00000012921
378	ENSACAG00000016023
379	ENSACAG00000015287
380	ENSACAG00000001804
381	ENSACAG00000003880
382	ENSACAG00000013952
383	ENSACAG00000008154
384	ENSACAG00000007718
385	ENSACAG00000009612
386	ENSACAG00000007493
387	ENSACAG00000011336
388	ENSACAG00000014173
389	ENSACAG00000017299
390	ENSACAG00000002943
391	ENSACAG00000000982
392	ENSACAG00000003816
393	ENSACAG00000009221
394	ENSACAG00000023898
395	ENSACAG00000014932
396	ENSACAG00000014125
397	ENSACAG00000028480
398	ENSACAG00000024567
399	ENSACAG00000015394
400	ENSACAG00000000804
401	ENSACAG00000007105
402	ENSACAG00000028558
403	ENSACAG00000002035
404	ENSACAG00000004363
405	ENSACAG00000010416
406	ENSACAG00000011887
407	ENSACAG00000015714
408	ENSACAG00000009829
409	ENSACAG00000012977
410	ENSACAG00000015371
411	ENSACAG00000000783
412	ENSACAG00000007998
413	ENSACAG00000016307
414	ENSACAG00000012219
415	ENSACAG00000008574
416	ENSACAG00000017543
417	ENSACAG00000015295
418	ENSACAG00000007669
419	ENSACAG00000022448
420	ENSACAG00000012744
421	ENSACAG00000007660
422	ENSACAG00000013402
423	ENSACAG00000009812
424	ENSACAG00000008533
425	ENSACAG00000003963
426	ENSACAG00000000192
427	ENSACAG00000000479
428	ENSACAG00000003104
429	ENSACAG00000010269
430	ENSACAG00000012452
431	ENSACAG00000012754
432	ENSACAG00000005569
433	ENSACAG00000005318
434	ENSACAG00000008874
435	ENSACAG00000014780
436	ENSACAG00000013119
437	ENSACAG00000004648
438	ENSACAG00000004376
439	ENSACAG00000007899
440	ENSACAG00000005285
441	ENSACAG00000001966
442	ENSACAG00000008855
443	ENSACAG00000008580
444	ENSACAG00000001685
445	ENSACAG00000003942
446	ENSACAG00000025553
447	ENSACAG00000014605
448	ENSACAG00000008612
449	ENSACAG00000010465
450	ENSACAG00000001524
451	ENSACAG00000015495
452	ENSACAG00000002449
453	ENSACAG00000017435
454	ENSACAG00000008668
455	ENSACAG00000000485
456	ENSACAG00000014761
457	ENSACAG00000008521
458	ENSACAG00000001944
459	ENSACAG00000012509
460	ENSACAG00000015077
461	ENSACAG00000011127
462	ENSACAG00000009342
463	ENSACAG00000006740
464	ENSACAG00000000791
465	ENSACAG00000001257
466	ENSACAG00000005668
467	ENSACAG00000016566
468	ENSACAG00000003483
469	ENSACAG00000017367
470	ENSACAG00000008576
471	ENSACAG00000002551
472	ENSACAG00000009975
473	ENSACAG00000015200
474	ENSACAG00000002184
475	ENSACAG00000017578
476	ENSACAG00000013288
477	ENSACAG00000008778
478	ENSACAG00000014079
479	ENSACAG00000016775
480	ENSACAG00000001599
481	ENSACAG00000013584
482	ENSACAG00000002649
483	ENSACAG00000004956
484	ENSACAG00000016521
485	ENSACAG00000004655
486	ENSACAG00000010328
487	ENSACAG00000009819
488	ENSACAG00000013647
489	ENSACAG00000026600
490	ENSACAG00000016651
491	ENSACAG00000014104
492	ENSACAG00000003430
493	ENSACAG00000014223
494	ENSACAG00000013757
495	ENSACAG00000006651
496	ENSACAG00000017459
497	ENSACAG00000014988
498	ENSACAG00000002555
499	ENSACAG00000004295
500	ENSACAG00000004212
501	ENSACAG00000005297
502	ENSACAG00000000441
503	ENSACAG00000013340
504	ENSACAG00000008638
505	ENSACAG00000015521
506	ENSACAG00000001750
507	ENSACAG00000006938
508	ENSACAG00000001142
509	ENSACAG00000012126
510	ENSACAG00000004618
511	ENSACAG00000007849
512	ENSACAG00000012475
513	ENSACAG00000000190
514	ENSACAG00000005724
515	ENSACAG00000013868
516	ENSACAG00000005762
517	ENSACAG00000014186
518	ENSACAG00000006924
519	ENSACAG00000013759
520	ENSACAG00000003551
521	ENSACAG00000005092
522	ENSACAG00000004015
523	ENSACAG00000013950
524	ENSACAG00000008852
525	ENSACAG00000013971
526	ENSACAG00000002795
527	ENSACAG00000013171
528	ENSACAG00000006340
529	ENSACAG00000012411
530	ENSACAG00000017089
531	ENSACAG00000007929
532	ENSACAG00000008690
533	ENSACAG00000014707
534	ENSACAG00000029340
535	ENSACAG00000011009
536	ENSACAG00000010203
537	ENSACAG00000016511
538	ENSACAG00000016829
539	ENSACAG00000007583
540	ENSACAG00000002183
541	ENSACAG00000015510
542	ENSACAG00000029687
543	ENSACAG00000023772
544	ENSACAG00000001006
545	ENSACAG00000018004
546	ENSACAG00000009170
547	ENSACAG00000008562
548	ENSACAG00000028950
549	ENSACAG00000004475
550	ENSACAG00000025960
551	ENSACAG00000004404
552	ENSACAG00000016756
553	ENSACAG00000014038
554	ENSACAG00000006587
555	ENSACAG00000002277
556	ENSACAG00000007169
557	ENSACAG00000001900
558	ENSACAG00000010421
559	ENSACAG00000002280
560	ENSACAG00000004984
561	ENSACAG00000005406
562	ENSACAG00000017408
563	ENSACAG00000010133
564	ENSACAG00000011409
565	ENSACAG00000002307
566	ENSACAG00000003862
567	ENSACAG00000013511
568	ENSACAG00000008446
569	ENSACAG00000007204
570	ENSACAG00000004253
571	ENSACAG00000005952
572	ENSACAG00000004091
573	ENSACAG00000013337
574	ENSACAG00000015519
575	ENSACAG00000012657
576	ENSACAG00000010634
577	ENSACAG00000006878
578	ENSACAG00000005972
579	ENSACAG00000007481
580	ENSACAG00000026846
581	ENSACAG00000017886
582	ENSACAG00000004381
583	ENSACAG00000006382
584	ENSACAG00000028136
585	ENSACAG00000002099
586	ENSACAG00000017018
587	ENSACAG00000011776
588	ENSACAG00000009716
589	ENSACAG00000001222
590	ENSACAG00000011592
591	ENSACAG00000014278
592	ENSACAG00000002076
593	ENSACAG00000006451
594	ENSACAG00000001118
595	ENSACAG00000014854
596	ENSACAG00000001253
597	ENSACAG00000029227
598	ENSACAG00000000355
599	ENSACAG00000017974
600	ENSACAG00000014737
601	ENSACAG00000009957
602	ENSACAG00000001298
603	ENSACAG00000009509
604	ENSACAG00000004345
605	ENSACAG00000017832
606	ENSACAG00000022602
607	ENSACAG00000013213
608	ENSACAG00000002085
609	ENSACAG00000024950
610	ENSACAG00000014530
611	ENSACAG00000013194
612	ENSACAG00000011990
613	ENSACAG00000013912
614	ENSACAG00000009712
615	ENSACAG00000003613
616	ENSACAG00000015128
617	ENSACAG00000011866
618	ENSACAG00000012485
619	ENSACAG00000029267
620	ENSACAG00000000769
621	ENSACAG00000010653
622	ENSACAG00000007988
623	ENSACAG00000010038
624	ENSACAG00000017118
625	ENSACAG00000007088
626	ENSACAG00000010179
627	ENSACAG00000008753
628	ENSACAG00000008832
629	ENSACAG00000006589
630	ENSACAG00000006559
631	ENSACAG00000008709
632	ENSACAG00000012674
633	ENSACAG00000007129
634	ENSACAG00000013705
635	ENSACAG00000006225
636	ENSACAG00000026559
637	ENSACAG00000005369
638	ENSACAG00000006672
639	ENSACAG00000015991
640	ENSACAG00000013018
641	ENSACAG00000014308
642	ENSACAG00000014697
643	ENSACAG00000005710
644	ENSACAG00000001489
645	ENSACAG00000028799
646	ENSACAG00000012822
647	ENSACAG00000014122
648	ENSACAG00000006106
649	ENSACAG00000004108
650	ENSACAG00000007432
651	ENSACAG00000000788
652	ENSACAG00000027585
653	ENSACAG00000009290
654	ENSACAG00000010498
655	ENSACAG00000016290
656	ENSACAG00000006387
657	ENSACAG00000014472
658	ENSACAG00000011385
659	ENSACAG00000005015
660	ENSACAG00000016026
661	ENSACAG00000016978
662	ENSACAG00000000992
663	ENSACAG00000002018
664	ENSACAG00000005497
665	ENSACAG00000006014
666	ENSACAG00000001690
667	ENSACAG00000009329
668	ENSACAG00000001586
669	ENSACAG00000015484
670	ENSACAG00000013523
671	ENSACAG00000009301
672	ENSACAG00000008917
673	ENSACAG00000017748
674	ENSACAG00000007343
675	ENSACAG00000016934
676	ENSACAG00000016937
677	ENSACAG00000013982
678	ENSACAG00000010212
679	ENSACAG00000001831
680	ENSACAG00000007208
681	ENSACAG00000016425
682	ENSACAG00000010323
683	ENSACAG00000013539
684	ENSACAG00000016308
685	ENSACAG00000001218
686	ENSACAG00000009255
687	ENSACAG00000011270
688	ENSACAG00000005753
689	ENSACAG00000010488
690	ENSACAG00000016476
691	ENSACAG00000000228
692	ENSACAG00000013232
693	ENSACAG00000017582
694	ENSACAG00000006649
695	ENSACAG00000016344
696	ENSACAG00000000022
697	ENSACAG00000015097
698	ENSACAG00000008038
699	ENSACAG00000000945
700	ENSACAG00000003290
701	ENSACAG00000000491
702	ENSACAG00000009796
703	ENSACAG00000015335
704	ENSACAG00000002833
705	ENSACAG00000022374
706	ENSACAG00000028397
707	ENSACAG00000001990
708	ENSACAG00000003646
709	ENSACAG00000004676
710	ENSACAG00000002322
711	ENSACAG00000007732
712	ENSACAG00000008770
713	ENSACAG00000002544
714	ENSACAG00000009345
715	ENSACAG00000000546
716	ENSACAG00000029623
717	ENSACAG00000012029
718	ENSACAG00000002595
719	ENSACAG00000012031
720	ENSACAG00000007999
721	ENSACAG00000007914
722	ENSACAG00000003386
723	ENSACAG00000005666
724	ENSACAG00000016882
725	ENSACAG00000028294
726	ENSACAG00000011753
727	ENSACAG00000014111
728	ENSACAG00000017526
729	ENSACAG00000028009
730	ENSACAG00000010401
731	ENSACAG00000025937
732	ENSACAG00000005632
733	ENSACAG00000016780
734	ENSACAG00000005865
735	ENSACAG00000010261
736	ENSACAG00000003302
737	ENSACAG00000028607
738	ENSACAG00000022401
739	ENSACAG00000028392
740	ENSACAG00000003362
741	ENSACAG00000007573
742	ENSACAG00000005788
743	ENSACAG00000009551
744	ENSACAG00000012884
745	ENSACAG00000012409
746	ENSACAG00000006937
747	ENSACAG00000009310
748	ENSACAG00000015980
749	ENSACAG00000004770
750	ENSACAG00000005066
751	ENSACAG00000002500
752	ENSACAG00000010782
753	ENSACAG00000026359
754	ENSACAG00000027159
755	ENSACAG00000014698
756	ENSACAG00000016953
757	ENSACAG00000001807
758	ENSACAG00000011094
759	ENSACAG00000001318
760	ENSACAG00000004087
761	ENSACAG00000001743
762	ENSACAG00000009982
763	ENSACAG00000008516
764	ENSACAG00000016967
765	ENSACAG00000001885
766	ENSACAG00000009215
767	ENSACAG00000002991
768	ENSACAG00000013274
769	ENSACAG00000009422
770	ENSACAG00000009072
771	ENSACAG00000026666
772	ENSACAG00000006734
773	ENSACAG00000003485
774	ENSACAG00000000197
775	ENSACAG00000013135
776	ENSACAG00000014857
777	ENSACAG00000028253
778	ENSACAG00000015561
779	ENSACAG00000001601
780	ENSACAG00000001423
781	ENSACAG00000017035
782	ENSACAG00000012965
783	ENSACAG00000000941
784	ENSACAG00000021101
785	ENSACAG00000015982
786	ENSACAG00000006027
787	ENSACAG00000006404
788	ENSACAG00000004291
789	ENSACAG00000010310
790	ENSACAG00000028554
791	ENSACAG00000008262
792	ENSACAG00000014849
793	ENSACAG00000013939
794	ENSACAG00000024324
795	ENSACAG00000010808
796	ENSACAG00000016323
797	ENSACAG00000014176
798	ENSACAG00000017639
799	ENSACAG00000014377
800	ENSACAG00000001453
801	ENSACAG00000015642
802	ENSACAG00000008110
803	ENSACAG00000004520
804	ENSACAG00000016762
805	ENSACAG00000012403
806	ENSACAG00000003475
807	ENSACAG00000005058
808	ENSACAG00000026596
809	ENSACAG00000014396
810	ENSACAG00000000803
811	ENSACAG00000014791
812	ENSACAG00000010934
813	ENSACAG00000016798
814	ENSACAG00000026234
815	ENSACAG00000015744
816	ENSACAG00000005290
817	ENSACAG00000014323
818	ENSACAG00000014506
819	ENSACAG00000029112
820	ENSACAG00000006185
821	ENSACAG00000007829
822	ENSACAG00000008982
823	ENSACAG00000016194
824	ENSACAG00000004591
825	ENSACAG00000009562
826	ENSACAG00000006735
827	ENSACAG00000014005
828	ENSACAG00000002587
829	ENSACAG00000004942
830	ENSACAG00000010857
831	ENSACAG00000014940
832	ENSACAG00000011339
833	ENSACAG00000016073
834	ENSACAG00000017998
835	ENSACAG00000029122
836	ENSACAG00000015769
837	ENSACAG00000010379
838	ENSACAG00000006510
839	ENSACAG00000003163
840	ENSACAG00000000428
841	ENSACAG00000013866
842	ENSACAG00000024589
843	ENSACAG00000006708
844	ENSACAG00000014045
845	ENSACAG00000011756
846	ENSACAG00000003829
847	ENSACAG00000012689
848	ENSACAG00000012671
849	ENSACAG00000009185
850	ENSACAG00000000154
851	ENSACAG00000009633
852	ENSACAG00000005560
853	ENSACAG00000029041
854	ENSACAG00000006751
855	ENSACAG00000017266
856	ENSACAG00000014413
857	ENSACAG00000007260
858	ENSACAG00000007967
859	ENSACAG00000000538
860	ENSACAG00000003426
861	ENSACAG00000014339
862	ENSACAG00000001698
863	ENSACAG00000011136
864	ENSACAG00000011290
865	ENSACAG00000015270
866	ENSACAG00000012890
867	ENSACAG00000026265
868	ENSACAG00000002763
869	ENSACAG00000004111
870	ENSACAG00000016631
871	ENSACAG00000016012
872	ENSACAG00000015619
873	ENSACAG00000017634
874	ENSACAG00000015711
875	ENSACAG00000002899
876	ENSACAG00000016916
877	ENSACAG00000010681
878	ENSACAG00000008559
879	ENSACAG00000010291
880	ENSACAG00000014597
881	ENSACAG00000013995
882	ENSACAG00000016545
883	ENSACAG00000027766
884	ENSACAG00000009418
885	ENSACAG00000012299
886	ENSACAG00000001929
887	ENSACAG00000011403
888	ENSACAG00000009837
889	ENSACAG00000008969
890	ENSACAG00000006776
891	ENSACAG00000004514
892	ENSACAG00000012978
893	ENSACAG00000016746
894	ENSACAG00000001111
895	ENSACAG00000012059
896	ENSACAG00000014763
897	ENSACAG00000015274
898	ENSACAG00000012495
899	ENSACAG00000022701
900	ENSACAG00000008172
901	ENSACAG00000016245
902	ENSACAG00000009983
903	ENSACAG00000001015
904	ENSACAG00000008105
905	ENSACAG00000006888
906	ENSACAG00000011936
907	ENSACAG00000028820
908	ENSACAG00000010791
909	ENSACAG00000001263
910	ENSACAG00000028676
911	ENSACAG00000011602
912	ENSACAG00000016502
913	ENSACAG00000003051
914	ENSACAG00000002265
915	ENSACAG00000009784
916	ENSACAG00000001787
917	ENSACAG00000013147
918	ENSACAG00000008192
919	ENSACAG00000015187
920	ENSACAG00000003538
921	ENSACAG00000001390
922	ENSACAG00000013906
923	ENSACAG00000001870
924	ENSACAG00000002549
925	ENSACAG00000028836
926	ENSACAG00000000265
927	ENSACAG00000005247
928	ENSACAG00000013486
929	ENSACAG00000012441
930	ENSACAG00000007103
931	ENSACAG00000010177
932	ENSACAG00000000369
933	ENSACAG00000028496
934	ENSACAG00000001861
935	ENSACAG00000007317
936	ENSACAG00000007175
937	ENSACAG00000007960
938	ENSACAG00000006256
939	ENSACAG00000006092
940	ENSACAG00000007349
941	ENSACAG00000017455
942	ENSACAG00000010365
943	ENSACAG00000009714
944	ENSACAG00000013191
945	ENSACAG00000006016
946	ENSACAG00000014437
947	ENSACAG00000008276
948	ENSACAG00000001306
949	ENSACAG00000015523
950	ENSACAG00000003451
951	ENSACAG00000012154
952	ENSACAG00000016062
953	ENSACAG00000014686
954	ENSACAG00000002458
955	ENSACAG00000008503
956	ENSACAG00000011830
957	ENSACAG00000000042
958	ENSACAG00000009759
959	ENSACAG00000015977
960	ENSACAG00000006007
961	ENSACAG00000014601
962	ENSACAG00000000770
963	ENSACAG00000007837
964	ENSACAG00000004215
965	ENSACAG00000017933
966	ENSACAG00000001856
967	ENSACAG00000011074
968	ENSACAG00000012225
969	ENSACAG00000005311
970	ENSACAG00000001928
971	ENSACAG00000010965
972	ENSACAG00000000601
973	ENSACAG00000014895
974	ENSACAG00000012614
975	ENSACAG00000015843
976	ENSACAG00000008872
977	ENSACAG00000002923
978	ENSACAG00000016514
979	ENSACAG00000000274
980	ENSACAG00000002061
981	ENSACAG00000015004
982	ENSACAG00000010050
983	ENSACAG00000025540
984	ENSACAG00000000627
985	ENSACAG00000002489
986	ENSACAG00000011281
987	ENSACAG00000016046
988	ENSACAG00000029692
989	ENSACAG00000010831
990	ENSACAG00000011282
991	ENSACAG00000004991
992	ENSACAG00000001636
993	ENSACAG00000006545
994	ENSACAG00000010479
995	ENSACAG00000001044
996	ENSACAG00000010700
997	ENSACAG00000013166
998	ENSACAG00000008469
999	ENSACAG00000010496
1000	ENSACAG00000009263
1001	ENSACAG00000008704
1002	ENSACAG00000004621
1003	ENSACAG00000011362
1004	ENSACAG00000015621
1005	ENSACAG00000006531
1006	ENSACAG00000003331
1007	ENSACAG00000006208
1008	ENSACAG00000009555
1009	ENSACAG00000004265
1010	ENSACAG00000007158
1011	ENSACAG00000001777
1012	ENSACAG00000003311
1013	ENSACAG00000012660
1014	ENSACAG00000016381
1015	ENSACAG00000002352
1016	ENSACAG00000004516
1017	ENSACAG00000016752
1018	ENSACAG00000009204
1019	ENSACAG00000003945
1020	ENSACAG00000029274
1021	ENSACAG00000008837
1022	ENSACAG00000001141
1023	ENSACAG00000009431
1024	ENSACAG00000011940
1025	ENSACAG00000011772
1026	ENSACAG00000002557
1027	ENSACAG00000003671
1028	ENSACAG00000002790
1029	ENSACAG00000011328
1030	ENSACAG00000027689
1031	ENSACAG00000014567
1032	ENSACAG00000015942
1033	ENSACAG00000001424
1034	ENSACAG00000016807
1035	ENSACAG00000015697
1036	ENSACAG00000027048
1037	ENSACAG00000012479
1038	ENSACAG00000003523
1039	ENSACAG00000016047
1040	ENSACAG00000008667
1041	ENSACAG00000009359
1042	ENSACAG00000008629
1043	ENSACAG00000001034
1044	ENSACAG00000005527
1045	ENSACAG00000000767
1046	ENSACAG00000000048
1047	ENSACAG00000015775
1048	ENSACAG00000009813
1049	ENSACAG00000001709
1050	ENSACAG00000011604
1051	ENSACAG00000009041
1052	ENSACAG00000003049
1053	ENSACAG00000010232
1054	ENSACAG00000016188
1055	ENSACAG00000002387
1056	ENSACAG00000009480
1057	ENSACAG00000010512
1058	ENSACAG00000012420
1059	ENSACAG00000027313
1060	ENSACAG00000015729
1061	ENSACAG00000013361
1062	ENSACAG00000017001
1063	ENSACAG00000009641
1064	ENSACAG00000015180
1065	ENSACAG00000008972
1066	ENSACAG00000006220
1067	ENSACAG00000017279
1068	ENSACAG00000006135
1069	ENSACAG00000003798
1070	ENSACAG00000004183
1071	ENSACAG00000000635
1072	ENSACAG00000011479
1073	ENSACAG00000017972
1074	ENSACAG00000011898
1075	ENSACAG00000008749
1076	ENSACAG00000009598
1077	ENSACAG00000008746
1078	ENSACAG00000002978
1079	ENSACAG00000004508
1080	ENSACAG00000008398
1081	ENSACAG00000007470
1082	ENSACAG00000017496
1083	ENSACAG00000008330
1084	ENSACAG00000000590
1085	ENSACAG00000006093
1086	ENSACAG00000008341
1087	ENSACAG00000007925
1088	ENSACAG00000009147
1089	ENSACAG00000005107
1090	ENSACAG00000011459
1091	ENSACAG00000003125
1092	ENSACAG00000025686
1093	ENSACAG00000002169
1094	ENSACAG00000010906
1095	ENSACAG00000014625
1096	ENSACAG00000004506
1097	ENSACAG00000008405
1098	ENSACAG00000016512
1099	ENSACAG00000011907
1100	ENSACAG00000009145
1101	ENSACAG00000001927
1102	ENSACAG00000013113
1103	ENSACAG00000014240
1104	ENSACAG00000003756
1105	ENSACAG00000003169
1106	ENSACAG00000013820
1107	ENSACAG00000002015
1108	ENSACAG00000006341
1109	ENSACAG00000014713
1110	ENSACAG00000003719
1111	ENSACAG00000002927
1112	ENSACAG00000011678
1113	ENSACAG00000003078
1114	ENSACAG00000012554
1115	ENSACAG00000008082
1116	ENSACAG00000010989
1117	ENSACAG00000010014
1118	ENSACAG00000013524
1119	ENSACAG00000013847
1120	ENSACAG00000003085
1121	ENSACAG00000008871
1122	ENSACAG00000013052
1123	ENSACAG00000016228
1124	ENSACAG00000002294
1125	ENSACAG00000002772
1126	ENSACAG00000007801
1127	ENSACAG00000015301
1128	ENSACAG00000009375
1129	ENSACAG00000011267
1130	ENSACAG00000028947
1131	ENSACAG00000005487
1132	ENSACAG00000001268
1133	ENSACAG00000013513
1134	ENSACAG00000005341
1135	ENSACAG00000014838
1136	ENSACAG00000000044
1137	ENSACAG00000004307
1138	ENSACAG00000010743
1139	ENSACAG00000002914
1140	ENSACAG00000024492
1141	ENSACAG00000014067
1142	ENSACAG00000007056
1143	ENSACAG00000003281
1144	ENSACAG00000017111
1145	ENSACAG00000005562
1146	ENSACAG00000006610
1147	ENSACAG00000004471
1148	ENSACAG00000027977
1149	ENSACAG00000029143
1150	ENSACAG00000004173
1151	ENSACAG00000010352
1152	ENSACAG00000012234
1153	ENSACAG00000007688
1154	ENSACAG00000011321
1155	ENSACAG00000005042
1156	ENSACAG00000017242
1157	ENSACAG00000029195
1158	ENSACAG00000006481
1159	ENSACAG00000007567
1160	ENSACAG00000024973
1161	ENSACAG00000017347
1162	ENSACAG00000017836
1163	ENSACAG00000003624
1164	ENSACAG00000004926
1165	ENSACAG00000005396
1166	ENSACAG00000001246
1167	ENSACAG00000016470
1168	ENSACAG00000007478
1169	ENSACAG00000029164
1170	ENSACAG00000016318
1171	ENSACAG00000014164
1172	ENSACAG00000009500
1173	ENSACAG00000017622
1174	ENSACAG00000004251
1175	ENSACAG00000000247
1176	ENSACAG00000016161
1177	ENSACAG00000028262
1178	ENSACAG00000014743
1179	ENSACAG00000016899
1180	ENSACAG00000012973
1181	ENSACAG00000004134
1182	ENSACAG00000014305
1183	ENSACAG00000014999
1184	ENSACAG00000027391
1185	ENSACAG00000029235
1186	ENSACAG00000028511
1187	ENSACAG00000006441
1188	ENSACAG00000015736
1189	ENSACAG00000003672
1190	ENSACAG00000007682
1191	ENSACAG00000003491
1192	ENSACAG00000029591
1193	ENSACAG00000005208
1194	ENSACAG00000028381
1195	ENSACAG00000012693
1196	ENSACAG00000001078
1197	ENSACAG00000013172
1198	ENSACAG00000029506
1199	ENSACAG00000007220
1200	ENSACAG00000009415
1201	ENSACAG00000004065
1202	ENSACAG00000002635
1203	ENSACAG00000009062
1204	ENSACAG00000003476
1205	ENSACAG00000003039
1206	ENSACAG00000028575
1207	ENSACAG00000011917
1208	ENSACAG00000013349
1209	ENSACAG00000006488
1210	ENSACAG00000010996
1211	ENSACAG00000005360
1212	ENSACAG00000026375
1213	ENSACAG00000011632
1214	ENSACAG00000011242
1215	ENSACAG00000015179
1216	ENSACAG00000022029
1217	ENSACAG00000010031
1218	ENSACAG00000014677
1219	ENSACAG00000000490
1220	ENSACAG00000028603
1221	ENSACAG00000026328
1222	ENSACAG00000009494
1223	ENSACAG00000016416
1224	ENSACAG00000029115
1225	ENSACAG00000005690
1226	ENSACAG00000003677
1227	ENSACAG00000010661
1228	ENSACAG00000004218
1229	ENSACAG00000016139
1230	ENSACAG00000023931
1231	ENSACAG00000008027
1232	ENSACAG00000015626
1233	ENSACAG00000000830
1234	ENSACAG00000003027
1235	ENSACAG00000029677
1236	ENSACAG00000009779
1237	ENSACAG00000000774
1238	ENSACAG00000026380
1239	ENSACAG00000006898
1240	ENSACAG00000004556
1241	ENSACAG00000006853
1242	ENSACAG00000017041
1243	ENSACAG00000005114
1244	ENSACAG00000014449
1245	ENSACAG00000015479
1246	ENSACAG00000008305
1247	ENSACAG00000014179
1248	ENSACAG00000013901
1249	ENSACAG00000001696
1250	ENSACAG00000028938
1251	ENSACAG00000009115
1252	ENSACAG00000015191
1253	ENSACAG00000010698
1254	ENSACAG00000002681
1255	ENSACAG00000002282
1256	ENSACAG00000002543
1257	ENSACAG00000023212
1258	ENSACAG00000008727
1259	ENSACAG00000015332
1260	ENSACAG00000016473
1261	ENSACAG00000002385
1262	ENSACAG00000015710
1263	ENSACAG00000013259
1264	ENSACAG00000011655
1265	ENSACAG00000015886
1266	ENSACAG00000013921
1267	ENSACAG00000012008
1268	ENSACAG00000016888
1269	ENSACAG00000000895
1270	ENSACAG00000000820
1271	ENSACAG00000008821
1272	ENSACAG00000002059
1273	ENSACAG00000005392
1274	ENSACAG00000016585
1275	ENSACAG00000012419
1276	ENSACAG00000009423
1277	ENSACAG00000006104
1278	ENSACAG00000005236
1279	ENSACAG00000006958
1280	ENSACAG00000026913
1281	ENSACAG00000008303
1282	ENSACAG00000013390
1283	ENSACAG00000011295
1284	ENSACAG00000001016
1285	ENSACAG00000009289
1286	ENSACAG00000008127
1287	ENSACAG00000003309
1288	ENSACAG00000002709
1289	ENSACAG00000003113
1290	ENSACAG00000025078
1291	ENSACAG00000002574
1292	ENSACAG00000014431
1293	ENSACAG00000016002
1294	ENSACAG00000011172
1295	ENSACAG00000028755
1296	ENSACAG00000001047
1297	ENSACAG00000015749
1298	ENSACAG00000001520
1299	ENSACAG00000013076
1300	ENSACAG00000014875
1301	ENSACAG00000012190
1302	ENSACAG00000009273
1303	ENSACAG00000008169
1304	ENSACAG00000008719
1305	ENSACAG00000001172
1306	ENSACAG00000014962
1307	ENSACAG00000004924
1308	ENSACAG00000005869
1309	ENSACAG00000003797
1310	ENSACAG00000017684
1311	ENSACAG00000012201
1312	ENSACAG00000009140
1313	ENSACAG00000013180
1314	ENSACAG00000001608
1315	ENSACAG00000005961
1316	ENSACAG00000017787
1317	ENSACAG00000000465
1318	ENSACAG00000000933
1319	ENSACAG00000011476
1320	ENSACAG00000001558
1321	ENSACAG00000017072
1322	ENSACAG00000002666
1323	ENSACAG00000003279
1324	ENSACAG00000026138
1325	ENSACAG00000012233
1326	ENSACAG00000005167
1327	ENSACAG00000006771
1328	ENSACAG00000016647
1329	ENSACAG00000006188
1330	ENSACAG00000003825
1331	ENSACAG00000000815
1332	ENSACAG00000012698
1333	ENSACAG00000015127
1334	ENSACAG00000004223
1335	ENSACAG00000009250
1336	ENSACAG00000002552
1337	ENSACAG00000014610
1338	ENSACAG00000008309
1339	ENSACAG00000007068
1340	ENSACAG00000006255
1341	ENSACAG00000016894
1342	ENSACAG00000007226
1343	ENSACAG00000016946
1344	ENSACAG00000005520
1345	ENSACAG00000005032
1346	ENSACAG00000003663
1347	ENSACAG00000011663
1348	ENSACAG00000017863
1349	ENSACAG00000008310
1350	ENSACAG00000012874
1351	ENSACAG00000013562
1352	ENSACAG00000002188
1353	ENSACAG00000009860
1354	ENSACAG00000014947
1355	ENSACAG00000003630
1356	ENSACAG00000002210
1357	ENSACAG00000009894
1358	ENSACAG00000009985
1359	ENSACAG00000008208
1360	ENSACAG00000002527
1361	ENSACAG00000003162
1362	ENSACAG00000017055
1363	ENSACAG00000007764
1364	ENSACAG00000014474
1365	ENSACAG00000002720
1366	ENSACAG00000012777
1367	ENSACAG00000004754
1368	ENSACAG00000029318
1369	ENSACAG00000005839
1370	ENSACAG00000010022
1371	ENSACAG00000013183
1372	ENSACAG00000006430
1373	ENSACAG00000016988
1374	ENSACAG00000010495
1375	ENSACAG00000004497
1376	ENSACAG00000017897
1377	ENSACAG00000000825
1378	ENSACAG00000005313
1379	ENSACAG00000016066
1380	ENSACAG00000003060
1381	ENSACAG00000022662
1382	ENSACAG00000005152
1383	ENSACAG00000005143
1384	ENSACAG00000006897
1385	ENSACAG00000003173
1386	ENSACAG00000009143
1387	ENSACAG00000012427
1388	ENSACAG00000024858
1389	ENSACAG00000013718
1390	ENSACAG00000002918
1391	ENSACAG00000001664
1392	ENSACAG00000005125
1393	ENSACAG00000012979
1394	ENSACAG00000016250
1395	ENSACAG00000007629
1396	ENSACAG00000027415
1397	ENSACAG00000009818
1398	ENSACAG00000000836
1399	ENSACAG00000009229
1400	ENSACAG00000009705
1401	ENSACAG00000003076
1402	ENSACAG00000001759
1403	ENSACAG00000010400
1404	ENSACAG00000015088
1405	ENSACAG00000003780
1406	ENSACAG00000002758
1407	ENSACAG00000015880
1408	ENSACAG00000013719
1409	ENSACAG00000017061
1410	ENSACAG00000003877
1411	ENSACAG00000013987
1412	ENSACAG00000008196
1413	ENSACAG00000014855
1414	ENSACAG00000029688
1415	ENSACAG00000010260
1416	ENSACAG00000006316
1417	ENSACAG00000014531
1418	ENSACAG00000024819
1419	ENSACAG00000015183
1420	ENSACAG00000022486
1421	ENSACAG00000006829
1422	ENSACAG00000003695
1423	ENSACAG00000015238
1424	ENSACAG00000014745
1425	ENSACAG00000021110
1426	ENSACAG00000005945
1427	ENSACAG00000011654
1428	ENSACAG00000003080
1429	ENSACAG00000003644
1430	ENSACAG00000006283
1431	ENSACAG00000000180
1432	ENSACAG00000000495
1433	ENSACAG00000005613
1434	ENSACAG00000003875
1435	ENSACAG00000010570
1436	ENSACAG00000005745
1437	ENSACAG00000009686
1438	ENSACAG00000015537
1439	ENSACAG00000006339
1440	ENSACAG00000001755
1441	ENSACAG00000027516
1442	ENSACAG00000015439
1443	ENSACAG00000000553
1444	ENSACAG00000009552
1445	ENSACAG00000028261
1446	ENSACAG00000002047
1447	ENSACAG00000006344
1448	ENSACAG00000015442
1449	ENSACAG00000028997
1450	ENSACAG00000020961
1451	ENSACAG00000003269
1452	ENSACAG00000001564
1453	ENSACAG00000002890
1454	ENSACAG00000002976
1455	ENSACAG00000013429
1456	ENSACAG00000007150
1457	ENSACAG00000016467
1458	ENSACAG00000016729
1459	ENSACAG00000003440
1460	ENSACAG00000001618
1461	ENSACAG00000004017
1462	ENSACAG00000005974
1463	ENSACAG00000006916
1464	ENSACAG00000026489
1465	ENSACAG00000009511
1466	ENSACAG00000017920
1467	ENSACAG00000016447
1468	ENSACAG00000017386
1469	ENSACAG00000000734
1470	ENSACAG00000012294
1471	ENSACAG00000002440
1472	ENSACAG00000026975
1473	ENSACAG00000014919
1474	ENSACAG00000014807
1475	ENSACAG00000002955
1476	ENSACAG00000001946
1477	ENSACAG00000006624
1478	ENSACAG00000009945
1479	ENSACAG00000028860
1480	ENSACAG00000002010
1481	ENSACAG00000016764
1482	ENSACAG00000007440
1483	ENSACAG00000010925
1484	ENSACAG00000006103
1485	ENSACAG00000029273
1486	ENSACAG00000016288
1487	ENSACAG00000009922
1488	ENSACAG00000017586
1489	ENSACAG00000002123
1490	ENSACAG00000006502
1491	ENSACAG00000004051
1492	ENSACAG00000007206
1493	ENSACAG00000007091
1494	ENSACAG00000009021
1495	ENSACAG00000004004
1496	ENSACAG00000017796
1497	ENSACAG00000005477
1498	ENSACAG00000008131
1499	ENSACAG00000009924
1500	ENSACAG00000011437
1501	ENSACAG00000003749
1502	ENSACAG00000013826
1503	ENSACAG00000015890
1504	ENSACAG00000004452
1505	ENSACAG00000013334
1506	ENSACAG00000014010
1507	ENSACAG00000017247
1508	ENSACAG00000004693
1509	ENSACAG00000013030
1510	ENSACAG00000012649
1511	ENSACAG00000004372
1512	ENSACAG00000010555
1513	ENSACAG00000022336
1514	ENSACAG00000014550
1515	ENSACAG00000011985
1516	ENSACAG00000015751
1517	ENSACAG00000003460
1518	ENSACAG00000015997
1519	ENSACAG00000005552
1520	ENSACAG00000003255
1521	ENSACAG00000008721
1522	ENSACAG00000012718
1523	ENSACAG00000015818
1524	ENSACAG00000005168
1525	ENSACAG00000013243
1526	ENSACAG00000005631
1527	ENSACAG00000016005
1528	ENSACAG00000012939
1529	ENSACAG00000013413
1530	ENSACAG00000028886
1531	ENSACAG00000003141
1532	ENSACAG00000005947
1533	ENSACAG00000016698
1534	ENSACAG00000008898
1535	ENSACAG00000008582
1536	ENSACAG00000014309
1537	ENSACAG00000004055
1538	ENSACAG00000011085
1539	ENSACAG00000008486
1540	ENSACAG00000001407
1541	ENSACAG00000009361
1542	ENSACAG00000000061
1543	ENSACAG00000006036
1544	ENSACAG00000009070
1545	ENSACAG00000017786
1546	ENSACAG00000002692
1547	ENSACAG00000017277
1548	ENSACAG00000016382
1549	ENSACAG00000001297
1550	ENSACAG00000008891
1551	ENSACAG00000005479
1552	ENSACAG00000029575
1553	ENSACAG00000007547
1554	ENSACAG00000012020
1555	ENSACAG00000017008
1556	ENSACAG00000016146
1557	ENSACAG00000005536
1558	ENSACAG00000027388
1559	ENSACAG00000006857
1560	ENSACAG00000011543
1561	ENSACAG00000012525
1562	ENSACAG00000015527
1563	ENSACAG00000005880
1564	ENSACAG00000006500
1565	ENSACAG00000001921
1566	ENSACAG00000006402
1567	ENSACAG00000003555
1568	ENSACAG00000007075
1569	ENSACAG00000026371
1570	ENSACAG00000006040
1571	ENSACAG00000009032
1572	ENSACAG00000016991
1573	ENSACAG00000005068
1574	ENSACAG00000011413
1575	ENSACAG00000017079
1576	ENSACAG00000005428
1577	ENSACAG00000015060
1578	ENSACAG00000001068
1579	ENSACAG00000003685
1580	ENSACAG00000012747
1581	ENSACAG00000000891
1582	ENSACAG00000009754
1583	ENSACAG00000011900
1584	ENSACAG00000002895
1585	ENSACAG00000011462
1586	ENSACAG00000000522
1587	ENSACAG00000016009
1588	ENSACAG00000028606
1589	ENSACAG00000012816
1590	ENSACAG00000015092
1591	ENSACAG00000003916
1592	ENSACAG00000008512
1593	ENSACAG00000016871
1594	ENSACAG00000008076
1595	ENSACAG00000016116
1596	ENSACAG00000003418
1597	ENSACAG00000002194
1598	ENSACAG00000005534
1599	ENSACAG00000028622
1600	ENSACAG00000012298
1601	ENSACAG00000008057
1602	ENSACAG00000005022
1603	ENSACAG00000007888
1604	ENSACAG00000011482
1605	ENSACAG00000012800
1606	ENSACAG00000009582
1607	ENSACAG00000003120
1608	ENSACAG00000009666
1609	ENSACAG00000014920
1610	ENSACAG00000015197
1611	ENSACAG00000008803
1612	ENSACAG00000007878
1613	ENSACAG00000016328
1614	ENSACAG00000010684
1615	ENSACAG00000010881
1616	ENSACAG00000008956
1617	ENSACAG00000026604
1618	ENSACAG00000006558
1619	ENSACAG00000013613
1620	ENSACAG00000001473
1621	ENSACAG00000004769
1622	ENSACAG00000029652
1623	ENSACAG00000009177
1624	ENSACAG00000010257
1625	ENSACAG00000003583
1626	ENSACAG00000003917
1627	ENSACAG00000006744
1628	ENSACAG00000008537
1629	ENSACAG00000010433
1630	ENSACAG00000003368
1631	ENSACAG00000022958
1632	ENSACAG00000012155
1633	ENSACAG00000011692
1634	ENSACAG00000016167
1635	ENSACAG00000015491
1636	ENSACAG00000023758
1637	ENSACAG00000006643
1638	ENSACAG00000012606
1639	ENSACAG00000010017
1640	ENSACAG00000011858
1641	ENSACAG00000008650
1642	ENSACAG00000027958
1643	ENSACAG00000016641
1644	ENSACAG00000008220
1645	ENSACAG00000009607
1646	ENSACAG00000028293
1647	ENSACAG00000011773
1648	ENSACAG00000009542
1649	ENSACAG00000009662
1650	ENSACAG00000012229
1651	ENSACAG00000028951
1652	ENSACAG00000016121
1653	ENSACAG00000005131
1654	ENSACAG00000017518
1655	ENSACAG00000013811
1656	ENSACAG00000013010
1657	ENSACAG00000028762
1658	ENSACAG00000011566
1659	ENSACAG00000001862
1660	ENSACAG00000017467
1661	ENSACAG00000004612
1662	ENSACAG00000028771
1663	ENSACAG00000017003
1664	ENSACAG00000026786
1665	ENSACAG00000007326
1666	ENSACAG00000011262
1667	ENSACAG00000016203
1668	ENSACAG00000006770
1669	ENSACAG00000013342
1670	ENSACAG00000003319
1671	ENSACAG00000005535
1672	ENSACAG00000001615
1673	ENSACAG00000004184
1674	ENSACAG00000006391
1675	ENSACAG00000001840
1676	ENSACAG00000025930
1677	ENSACAG00000002178
1678	ENSACAG00000001104
1679	ENSACAG00000009052
1680	ENSACAG00000007023
1681	ENSACAG00000010217
1682	ENSACAG00000015288
1683	ENSACAG00000016057
1684	ENSACAG00000013204
1685	ENSACAG00000007451
1686	ENSACAG00000005433
1687	ENSACAG00000012342
1688	ENSACAG00000001795
1689	ENSACAG00000009881
1690	ENSACAG00000007787
1691	ENSACAG00000003184
1692	ENSACAG00000012315
1693	ENSACAG00000028746
1694	ENSACAG00000026224
1695	ENSACAG00000010677
1696	ENSACAG00000009280
1697	ENSACAG00000016627
1698	ENSACAG00000016034
1699	ENSACAG00000022716
1700	ENSACAG00000000507
1701	ENSACAG00000008739
1702	ENSACAG00000006044
1703	ENSACAG00000017374
1704	ENSACAG00000006830
1705	ENSACAG00000015733
1706	ENSACAG00000001033
1707	ENSACAG00000006042
1708	ENSACAG00000000533
1709	ENSACAG00000028371
1710	ENSACAG00000029616
1711	ENSACAG00000012577
1712	ENSACAG00000003412
1713	ENSACAG00000004505
1714	ENSACAG00000004304
1715	ENSACAG00000010948
1716	ENSACAG00000015290
1717	ENSACAG00000007554
1718	ENSACAG00000002032
1719	ENSACAG00000009787
1720	ENSACAG00000006692
1721	ENSACAG00000003016
1722	ENSACAG00000000920
1723	ENSACAG00000003926
1724	ENSACAG00000010144
1725	ENSACAG00000012174
1726	ENSACAG00000000758
1727	ENSACAG00000004966
1728	ENSACAG00000000264
1729	ENSACAG00000004819
1730	ENSACAG00000001479
1731	ENSACAG00000001666
1732	ENSACAG00000008198
1733	ENSACAG00000008197
1734	ENSACAG00000005327
1735	ENSACAG00000011250
1736	ENSACAG00000005448
1737	ENSACAG00000002415
1738	ENSACAG00000003560
1739	ENSACAG00000002994
1740	ENSACAG00000011577
1741	ENSACAG00000014723
1742	ENSACAG00000003777
1743	ENSACAG00000017122
1744	ENSACAG00000010928
1745	ENSACAG00000013278
1746	ENSACAG00000016149
1747	ENSACAG00000001610
1748	ENSACAG00000015409
1749	ENSACAG00000004800
1750	ENSACAG00000025493
1751	ENSACAG00000001194
1752	ENSACAG00000012955
1753	ENSACAG00000025421
1754	ENSACAG00000010566
1755	ENSACAG00000026095
1756	ENSACAG00000004923
1757	ENSACAG00000024934
1758	ENSACAG00000005419
1759	ENSACAG00000005454
1760	ENSACAG00000004405
1761	ENSACAG00000015889
1762	ENSACAG00000000705
1763	ENSACAG00000013564
1764	ENSACAG00000012993
1765	ENSACAG00000016283
1766	ENSACAG00000011533
1767	ENSACAG00000013632
1768	ENSACAG00000000309
1769	ENSACAG00000002299
1770	ENSACAG00000003794
1771	ENSACAG00000028557
1772	ENSACAG00000029626
1773	ENSACAG00000005635
1774	ENSACAG00000011063
1775	ENSACAG00000028657
1776	ENSACAG00000003766
1777	ENSACAG00000007556
1778	ENSACAG00000010643
1779	ENSACAG00000029485
1780	ENSACAG00000014691
1781	ENSACAG00000000305
1782	ENSACAG00000015453
1783	ENSACAG00000005706
1784	ENSACAG00000015240
1785	ENSACAG00000000550
1786	ENSACAG00000011895
1787	ENSACAG00000022381
1788	ENSACAG00000008602
1789	ENSACAG00000013285
1790	ENSACAG00000004351
1791	ENSACAG00000002329
1792	ENSACAG00000012551
1793	ENSACAG00000001784
1794	ENSACAG00000009571
1795	ENSACAG00000008404
1796	ENSACAG00000002888
1797	ENSACAG00000000683
1798	ENSACAG00000007297
1799	ENSACAG00000003103
1800	ENSACAG00000014032
1801	ENSACAG00000028051
1802	ENSACAG00000013925
1803	ENSACAG00000012265
1804	ENSACAG00000000810
1805	ENSACAG00000004492
1806	ENSACAG00000002168
1807	ENSACAG00000013055
1808	ENSACAG00000009167
1809	ENSACAG00000006250
1810	ENSACAG00000010722
1811	ENSACAG00000014468
1812	ENSACAG00000014949
1813	ENSACAG00000017623
1814	ENSACAG00000022013
1815	ENSACAG00000028353
1816	ENSACAG00000028463
1817	ENSACAG00000004460
1818	ENSACAG00000016787
1819	ENSACAG00000008065
1820	ENSACAG00000014579
1821	ENSACAG00000009736
1822	ENSACAG00000004974
1823	ENSACAG00000001110
1824	ENSACAG00000005071
1825	ENSACAG00000010132
1826	ENSACAG00000014031
1827	ENSACAG00000004011
1828	ENSACAG00000004938
1829	ENSACAG00000001719
1830	ENSACAG00000011815
1831	ENSACAG00000017628
1832	ENSACAG00000028758
1833	ENSACAG00000002150
1834	ENSACAG00000015226
1835	ENSACAG00000013072
1836	ENSACAG00000003473
1837	ENSACAG00000013106
1838	ENSACAG00000011835
1839	ENSACAG00000029442
1840	ENSACAG00000012992
1841	ENSACAG00000000212
1842	ENSACAG00000004487
1843	ENSACAG00000011932
1844	ENSACAG00000009588
1845	ENSACAG00000006805
1846	ENSACAG00000015476
1847	ENSACAG00000001981
1848	ENSACAG00000014536
1849	ENSACAG00000000989
1850	ENSACAG00000006090
1851	ENSACAG00000009891
1852	ENSACAG00000013734
1853	ENSACAG00000029408
1854	ENSACAG00000010085
1855	ENSACAG00000012449
1856	ENSACAG00000010029
1857	ENSACAG00000010109
1858	ENSACAG00000004882
1859	ENSACAG00000009436
1860	ENSACAG00000007994
1861	ENSACAG00000025440
1862	ENSACAG00000001457
1863	ENSACAG00000000793
1864	ENSACAG00000010136
1865	ENSACAG00000000410
1866	ENSACAG00000009564
1867	ENSACAG00000014296
1868	ENSACAG00000003844
1869	ENSACAG00000009130
1870	ENSACAG00000011614
1871	ENSACAG00000008368
1872	ENSACAG00000004001
1873	ENSACAG00000000251
1874	ENSACAG00000022438
1875	ENSACAG00000028831
1876	ENSACAG00000001960
1877	ENSACAG00000003709
1878	ENSACAG00000000744
1879	ENSACAG00000012892
1880	ENSACAG00000012116
1881	ENSACAG00000017990
1882	ENSACAG00000006461
1883	ENSACAG00000001469
1884	ENSACAG00000004805
1885	ENSACAG00000008988
1886	ENSACAG00000005633
1887	ENSACAG00000029022
1888	ENSACAG00000002977
1889	ENSACAG00000011844
1890	ENSACAG00000009243
1891	ENSACAG00000011289
1892	ENSACAG00000000211
1893	ENSACAG00000011677
1894	ENSACAG00000005034
1895	ENSACAG00000022245
1896	ENSACAG00000011902
1897	ENSACAG00000000892
1898	ENSACAG00000028468
1899	ENSACAG00000000952
1900	ENSACAG00000029073
1901	ENSACAG00000022872
1902	ENSACAG00000016920
1903	ENSACAG00000008505
1904	ENSACAG00000003382
1905	ENSACAG00000015029
1906	ENSACAG00000014238
1907	ENSACAG00000012900
1908	ENSACAG00000007647
1909	ENSACAG00000017504
1910	ENSACAG00000001061
1911	ENSACAG00000001470
1912	ENSACAG00000015687
1913	ENSACAG00000004336
1914	ENSACAG00000004704
1915	ENSACAG00000011355
1916	ENSACAG00000016801
1917	ENSACAG00000007238
1918	ENSACAG00000003710
1919	ENSACAG00000009558
1920	ENSACAG00000017027
1921	ENSACAG00000028749
1922	ENSACAG00000003079
1923	ENSACAG00000008232
1924	ENSACAG00000000731
1925	ENSACAG00000017096
1926	ENSACAG00000010895
1927	ENSACAG00000007683
1928	ENSACAG00000009424
1929	ENSACAG00000010451
1930	ENSACAG00000001596
1931	ENSACAG00000016657
1932	ENSACAG00000004685
1933	ENSACAG00000000883
1934	ENSACAG00000029348
1935	ENSACAG00000008081
1936	ENSACAG00000025835
1937	ENSACAG00000012173
1938	ENSACAG00000002263
1939	ENSACAG00000015712
1940	ENSACAG00000008926
1941	ENSACAG00000007147
1942	ENSACAG00000012425
1943	ENSACAG00000023806
1944	ENSACAG00000017867
1945	ENSACAG00000029006
1946	ENSACAG00000014841
1947	ENSACAG00000003316
1948	ENSACAG00000003511
1949	ENSACAG00000002915
1950	ENSACAG00000011872
1951	ENSACAG00000014435
1952	ENSACAG00000028934
1953	ENSACAG00000029358
1954	ENSACAG00000014884
1955	ENSACAG00000012869
1956	ENSACAG00000008438
1957	ENSACAG00000016733
1958	ENSACAG00000017670
1959	ENSACAG00000003206
1960	ENSACAG00000013146
1961	ENSACAG00000016040
1962	ENSACAG00000029566
1963	ENSACAG00000003453
1964	ENSACAG00000026814
1965	ENSACAG00000008810
1966	ENSACAG00000006011
1967	ENSACAG00000007724
1968	ENSACAG00000010571
1969	ENSACAG00000016159
1970	ENSACAG00000003522
1971	ENSACAG00000013139
1972	ENSACAG00000007788
1973	ENSACAG00000001726
1974	ENSACAG00000003347
1975	ENSACAG00000000103
1976	ENSACAG00000007838
1977	ENSACAG00000008171
1978	ENSACAG00000007717
1979	ENSACAG00000022758
1980	ENSACAG00000002633
1981	ENSACAG00000001672
1982	ENSACAG00000007048
1983	ENSACAG00000001005
1984	ENSACAG00000014817
1985	ENSACAG00000000727
1986	ENSACAG00000001828
1987	ENSACAG00000003593
1988	ENSACAG00000005408
1989	ENSACAG00000006746
1990	ENSACAG00000010544
1991	ENSACAG00000017160
1992	ENSACAG00000029503
1993	ENSACAG00000025634
1994	ENSACAG00000006306
1995	ENSACAG00000016697
1996	ENSACAG00000007367
1997	ENSACAG00000013310
1998	ENSACAG00000027822
1999	ENSACAG00000009747
[truncated: 1,197 more rows]
