# Supplementary material for: Selection on adaptive and maladaptive gene expression plasticity during thermal adaptation to urban heat islands
Source: Nat Commun. 2021 Oct 26;12:6195. doi: 10.1038/s41467-021-26334-4 (PMC8548502; doi:10.1038/s41467-021-26334-4)
Supplement: Supplementary file 5 — Source Data [file 41467_2021_26334_MOESM5_ESM.zip › NATCOMM_maladaptive_plasticity_source_data_file_09062021/Data_files/forest_maladaptive_genes.csv]

	x
1	ENSACAG00000000054
2	ENSACAG00000000077
3	ENSACAG00000000133
4	ENSACAG00000000155
5	ENSACAG00000000164
6	ENSACAG00000000175
7	ENSACAG00000000193
8	ENSACAG00000000205
9	ENSACAG00000000210
10	ENSACAG00000000253
11	ENSACAG00000000291
12	ENSACAG00000000306
13	ENSACAG00000000328
14	ENSACAG00000000524
15	ENSACAG00000000625
16	ENSACAG00000000630
17	ENSACAG00000000652
18	ENSACAG00000000664
19	ENSACAG00000000750
20	ENSACAG00000000802
21	ENSACAG00000000818
22	ENSACAG00000000848
23	ENSACAG00000000858
24	ENSACAG00000000876
25	ENSACAG00000000882
26	ENSACAG00000000979
27	ENSACAG00000001021
28	ENSACAG00000001035
29	ENSACAG00000001037
30	ENSACAG00000001049
31	ENSACAG00000001244
32	ENSACAG00000001260
33	ENSACAG00000001307
34	ENSACAG00000001310
35	ENSACAG00000001333
36	ENSACAG00000001362
37	ENSACAG00000001369
38	ENSACAG00000001437
39	ENSACAG00000001488
40	ENSACAG00000001560
41	ENSACAG00000001575
42	ENSACAG00000001578
43	ENSACAG00000001580
44	ENSACAG00000001671
45	ENSACAG00000001722
46	ENSACAG00000001771
47	ENSACAG00000001792
48	ENSACAG00000001823
49	ENSACAG00000001875
50	ENSACAG00000001904
51	ENSACAG00000001924
52	ENSACAG00000001972
53	ENSACAG00000002041
54	ENSACAG00000002045
55	ENSACAG00000002046
56	ENSACAG00000002081
57	ENSACAG00000002092
58	ENSACAG00000002115
59	ENSACAG00000002195
60	ENSACAG00000002232
61	ENSACAG00000002289
62	ENSACAG00000002308
63	ENSACAG00000002351
64	ENSACAG00000002390
65	ENSACAG00000002483
66	ENSACAG00000002554
67	ENSACAG00000002575
68	ENSACAG00000002576
69	ENSACAG00000002586
70	ENSACAG00000002608
71	ENSACAG00000002636
72	ENSACAG00000002696
73	ENSACAG00000002777
74	ENSACAG00000002805
75	ENSACAG00000002815
76	ENSACAG00000002878
77	ENSACAG00000002990
78	ENSACAG00000003037
79	ENSACAG00000003089
80	ENSACAG00000003095
81	ENSACAG00000003106
82	ENSACAG00000003108
83	ENSACAG00000003109
84	ENSACAG00000003116
85	ENSACAG00000003149
86	ENSACAG00000003160
87	ENSACAG00000003196
88	ENSACAG00000003204
89	ENSACAG00000003222
90	ENSACAG00000003359
91	ENSACAG00000003402
92	ENSACAG00000003403
93	ENSACAG00000003420
94	ENSACAG00000003431
95	ENSACAG00000003435
96	ENSACAG00000003441
97	ENSACAG00000003543
98	ENSACAG00000003566
99	ENSACAG00000003600
100	ENSACAG00000003607
101	ENSACAG00000003622
102	ENSACAG00000003669
103	ENSACAG00000003754
104	ENSACAG00000003851
105	ENSACAG00000003870
106	ENSACAG00000003899
107	ENSACAG00000003939
108	ENSACAG00000004008
109	ENSACAG00000004057
110	ENSACAG00000004064
111	ENSACAG00000004077
112	ENSACAG00000004128
113	ENSACAG00000004133
114	ENSACAG00000004282
115	ENSACAG00000004301
116	ENSACAG00000004317
117	ENSACAG00000004318
118	ENSACAG00000004340
119	ENSACAG00000004352
120	ENSACAG00000004393
121	ENSACAG00000004409
122	ENSACAG00000004463
123	ENSACAG00000004472
124	ENSACAG00000004486
125	ENSACAG00000004529
126	ENSACAG00000004538
127	ENSACAG00000004597
128	ENSACAG00000004603
129	ENSACAG00000004632
130	ENSACAG00000004652
131	ENSACAG00000004732
132	ENSACAG00000004912
133	ENSACAG00000004950
134	ENSACAG00000004963
135	ENSACAG00000005046
136	ENSACAG00000005056
137	ENSACAG00000005146
138	ENSACAG00000005179
139	ENSACAG00000005183
140	ENSACAG00000005228
141	ENSACAG00000005307
142	ENSACAG00000005312
143	ENSACAG00000005320
144	ENSACAG00000005353
145	ENSACAG00000005395
146	ENSACAG00000005414
147	ENSACAG00000005463
148	ENSACAG00000005484
149	ENSACAG00000005502
150	ENSACAG00000005518
151	ENSACAG00000005537
152	ENSACAG00000005705
153	ENSACAG00000005728
154	ENSACAG00000005765
155	ENSACAG00000005815
156	ENSACAG00000005823
157	ENSACAG00000005829
158	ENSACAG00000005867
159	ENSACAG00000005901
160	ENSACAG00000005903
161	ENSACAG00000005906
162	ENSACAG00000005949
163	ENSACAG00000006001
164	ENSACAG00000006097
165	ENSACAG00000006099
166	ENSACAG00000006159
167	ENSACAG00000006162
168	ENSACAG00000006259
169	ENSACAG00000006281
170	ENSACAG00000006325
171	ENSACAG00000006337
172	ENSACAG00000006381
173	ENSACAG00000006427
174	ENSACAG00000006445
175	ENSACAG00000006518
176	ENSACAG00000006527
177	ENSACAG00000006586
178	ENSACAG00000006621
179	ENSACAG00000006670
180	ENSACAG00000006676
181	ENSACAG00000006700
182	ENSACAG00000006742
183	ENSACAG00000006743
184	ENSACAG00000006812
185	ENSACAG00000006821
186	ENSACAG00000006941
187	ENSACAG00000006994
188	ENSACAG00000007003
189	ENSACAG00000007037
190	ENSACAG00000007047
191	ENSACAG00000007067
192	ENSACAG00000007074
193	ENSACAG00000007173
194	ENSACAG00000007236
195	ENSACAG00000007268
196	ENSACAG00000007300
197	ENSACAG00000007308
198	ENSACAG00000007357
199	ENSACAG00000007373
200	ENSACAG00000007383
201	ENSACAG00000007433
202	ENSACAG00000007434
203	ENSACAG00000007436
204	ENSACAG00000007455
205	ENSACAG00000007564
206	ENSACAG00000007616
207	ENSACAG00000007680
208	ENSACAG00000007747
209	ENSACAG00000007823
210	ENSACAG00000007867
211	ENSACAG00000007870
212	ENSACAG00000007900
213	ENSACAG00000007931
214	ENSACAG00000007987
215	ENSACAG00000008007
216	ENSACAG00000008039
217	ENSACAG00000008048
218	ENSACAG00000008122
219	ENSACAG00000008213
220	ENSACAG00000008221
221	ENSACAG00000008264
222	ENSACAG00000008316
223	ENSACAG00000008356
224	ENSACAG00000008396
225	ENSACAG00000008416
226	ENSACAG00000008452
227	ENSACAG00000008456
228	ENSACAG00000008464
229	ENSACAG00000008483
230	ENSACAG00000008534
231	ENSACAG00000008565
232	ENSACAG00000008755
233	ENSACAG00000008766
234	ENSACAG00000008776
235	ENSACAG00000008815
236	ENSACAG00000008845
237	ENSACAG00000008857
238	ENSACAG00000008885
239	ENSACAG00000008921
240	ENSACAG00000008939
241	ENSACAG00000008979
242	ENSACAG00000009060
243	ENSACAG00000009121
244	ENSACAG00000009136
245	ENSACAG00000009148
246	ENSACAG00000009175
247	ENSACAG00000009212
248	ENSACAG00000009279
249	ENSACAG00000009308
250	ENSACAG00000009349
251	ENSACAG00000009351
252	ENSACAG00000009417
253	ENSACAG00000009420
254	ENSACAG00000009434
255	ENSACAG00000009471
256	ENSACAG00000009490
257	ENSACAG00000009652
258	ENSACAG00000009684
259	ENSACAG00000009707
260	ENSACAG00000009778
261	ENSACAG00000009800
262	ENSACAG00000009931
263	ENSACAG00000010053
264	ENSACAG00000010175
265	ENSACAG00000010186
266	ENSACAG00000010238
267	ENSACAG00000010297
268	ENSACAG00000010305
269	ENSACAG00000010356
270	ENSACAG00000010415
271	ENSACAG00000010500
272	ENSACAG00000010502
273	ENSACAG00000010536
274	ENSACAG00000010539
275	ENSACAG00000010916
276	ENSACAG00000010923
277	ENSACAG00000010958
278	ENSACAG00000011005
279	ENSACAG00000011038
280	ENSACAG00000011061
281	ENSACAG00000011070
282	ENSACAG00000011260
283	ENSACAG00000011272
284	ENSACAG00000011291
285	ENSACAG00000011338
286	ENSACAG00000011359
287	ENSACAG00000011389
288	ENSACAG00000011393
289	ENSACAG00000011415
290	ENSACAG00000011531
291	ENSACAG00000011684
292	ENSACAG00000011693
293	ENSACAG00000011695
294	ENSACAG00000011704
295	ENSACAG00000011707
296	ENSACAG00000011711
297	ENSACAG00000011738
298	ENSACAG00000011739
299	ENSACAG00000011826
300	ENSACAG00000011908
301	ENSACAG00000011924
302	ENSACAG00000011934
303	ENSACAG00000012076
304	ENSACAG00000012084
305	ENSACAG00000012130
306	ENSACAG00000012157
307	ENSACAG00000012165
308	ENSACAG00000012215
309	ENSACAG00000012275
310	ENSACAG00000012343
311	ENSACAG00000012384
312	ENSACAG00000012412
313	ENSACAG00000012451
314	ENSACAG00000012468
315	ENSACAG00000012553
316	ENSACAG00000012565
317	ENSACAG00000012574
318	ENSACAG00000012638
319	ENSACAG00000012653
320	ENSACAG00000012664
321	ENSACAG00000012679
322	ENSACAG00000012771
323	ENSACAG00000012784
324	ENSACAG00000012787
325	ENSACAG00000012797
326	ENSACAG00000012801
327	ENSACAG00000012812
328	ENSACAG00000012835
329	ENSACAG00000012860
330	ENSACAG00000012873
331	ENSACAG00000012875
332	ENSACAG00000012902
333	ENSACAG00000012937
334	ENSACAG00000012949
335	ENSACAG00000012969
336	ENSACAG00000013012
337	ENSACAG00000013021
338	ENSACAG00000013044
339	ENSACAG00000013083
340	ENSACAG00000013089
341	ENSACAG00000013098
342	ENSACAG00000013221
343	ENSACAG00000013225
344	ENSACAG00000013251
345	ENSACAG00000013266
346	ENSACAG00000013359
347	ENSACAG00000013400
348	ENSACAG00000013452
349	ENSACAG00000013472
350	ENSACAG00000013480
351	ENSACAG00000013505
352	ENSACAG00000013526
353	ENSACAG00000013586
354	ENSACAG00000013600
355	ENSACAG00000013617
356	ENSACAG00000013618
357	ENSACAG00000013639
358	ENSACAG00000013643
359	ENSACAG00000013659
360	ENSACAG00000013666
361	ENSACAG00000013749
362	ENSACAG00000013754
363	ENSACAG00000013756
364	ENSACAG00000013786
365	ENSACAG00000013796
366	ENSACAG00000013836
367	ENSACAG00000013841
368	ENSACAG00000013873
369	ENSACAG00000013893
370	ENSACAG00000013955
371	ENSACAG00000014086
372	ENSACAG00000014097
373	ENSACAG00000014187
374	ENSACAG00000014197
375	ENSACAG00000014297
376	ENSACAG00000014338
377	ENSACAG00000014372
378	ENSACAG00000014477
379	ENSACAG00000014560
380	ENSACAG00000014574
381	ENSACAG00000014575
382	ENSACAG00000014580
383	ENSACAG00000014583
384	ENSACAG00000014587
385	ENSACAG00000014596
386	ENSACAG00000014627
387	ENSACAG00000014661
388	ENSACAG00000014695
389	ENSACAG00000014738
390	ENSACAG00000014741
391	ENSACAG00000014762
392	ENSACAG00000014800
393	ENSACAG00000014833
394	ENSACAG00000014845
395	ENSACAG00000014871
396	ENSACAG00000014939
397	ENSACAG00000014954
398	ENSACAG00000015107
399	ENSACAG00000015147
400	ENSACAG00000015158
401	ENSACAG00000015194
402	ENSACAG00000015214
403	ENSACAG00000015230
404	ENSACAG00000015242
405	ENSACAG00000015304
406	ENSACAG00000015324
407	ENSACAG00000015528
408	ENSACAG00000015576
409	ENSACAG00000015587
410	ENSACAG00000015593
411	ENSACAG00000015637
412	ENSACAG00000015653
413	ENSACAG00000015657
414	ENSACAG00000015676
415	ENSACAG00000015688
416	ENSACAG00000015703
417	ENSACAG00000015709
418	ENSACAG00000015726
419	ENSACAG00000015731
420	ENSACAG00000015748
421	ENSACAG00000015804
422	ENSACAG00000015817
423	ENSACAG00000015864
424	ENSACAG00000015921
425	ENSACAG00000015933
426	ENSACAG00000015939
427	ENSACAG00000015996
428	ENSACAG00000016072
429	ENSACAG00000016080
430	ENSACAG00000016098
431	ENSACAG00000016110
432	ENSACAG00000016171
433	ENSACAG00000016234
434	ENSACAG00000016239
435	ENSACAG00000016265
436	ENSACAG00000016278
437	ENSACAG00000016299
438	ENSACAG00000016306
439	ENSACAG00000016321
440	ENSACAG00000016347
441	ENSACAG00000016360
442	ENSACAG00000016407
443	ENSACAG00000016423
444	ENSACAG00000016439
445	ENSACAG00000016485
446	ENSACAG00000016508
447	ENSACAG00000016519
448	ENSACAG00000016540
449	ENSACAG00000016543
450	ENSACAG00000016639
451	ENSACAG00000016646
452	ENSACAG00000016650
453	ENSACAG00000016653
454	ENSACAG00000016694
455	ENSACAG00000016730
456	ENSACAG00000016744
457	ENSACAG00000016749
458	ENSACAG00000016838
459	ENSACAG00000016861
460	ENSACAG00000016864
461	ENSACAG00000016885
462	ENSACAG00000016910
463	ENSACAG00000016938
464	ENSACAG00000016939
465	ENSACAG00000017040
466	ENSACAG00000017076
467	ENSACAG00000017090
468	ENSACAG00000017106
469	ENSACAG00000017131
470	ENSACAG00000017173
471	ENSACAG00000017224
472	ENSACAG00000017226
473	ENSACAG00000017238
474	ENSACAG00000017313
475	ENSACAG00000017371
476	ENSACAG00000017437
477	ENSACAG00000017452
478	ENSACAG00000017497
479	ENSACAG00000017506
480	ENSACAG00000017513
481	ENSACAG00000017596
482	ENSACAG00000017687
483	ENSACAG00000017693
484	ENSACAG00000017694
485	ENSACAG00000017784
486	ENSACAG00000017791
487	ENSACAG00000017887
488	ENSACAG00000017928
489	ENSACAG00000017984
490	ENSACAG00000020966
491	ENSACAG00000020972
492	ENSACAG00000021095
493	ENSACAG00000022405
494	ENSACAG00000023287
495	ENSACAG00000023762
496	ENSACAG00000024196
497	ENSACAG00000024204
498	ENSACAG00000024407
499	ENSACAG00000024664
500	ENSACAG00000025482
501	ENSACAG00000025985
502	ENSACAG00000026026
503	ENSACAG00000026170
504	ENSACAG00000026231
505	ENSACAG00000027275
506	ENSACAG00000027909
507	ENSACAG00000028140
508	ENSACAG00000028555
509	ENSACAG00000028566
510	ENSACAG00000028682
511	ENSACAG00000028725
512	ENSACAG00000028892
513	ENSACAG00000028980
514	ENSACAG00000029027
515	ENSACAG00000029236
516	ENSACAG00000029251
517	ENSACAG00000029331
518	ENSACAG00000029372
519	ENSACAG00000029385
520	ENSACAG00000029596
