# Supplementary material for: Selection on adaptive and maladaptive gene expression plasticity during thermal adaptation to urban heat islands
Source: Nat Commun. 2021 Oct 26;12:6195. doi: 10.1038/s41467-021-26334-4 (PMC8548502; doi:10.1038/s41467-021-26334-4)
Supplement: Supplementary file 5 — Source Data [file 41467_2021_26334_MOESM5_ESM.zip › NATCOMM_maladaptive_plasticity_source_data_file_09062021/Data_files/SanJuan_forest_background_LD_10132020.csv]

	CHR	POS1	POS2	N_INDV	R.2	distance	genome_pos1	genome_pos2
2	1	77878	77912	11	0.275	34	1_77878	1_77912
22453	1	1224786	1224834	11	0.45	48	1_1224786	1_1224834
22454	1	1224786	1224894	11	0.0571429	108	1_1224786	1_1224894
22456	1	1224786	1225029	10	0.047619	243	1_1224786	1_1225029
22457	1	1224786	1225053	11	0.098	267	1_1224786	1_1225053
22458	1	1224786	1225086	11	0.175	300	1_1224786	1_1225086
22459	1	1224786	1225245	11	0	459	1_1224786	1_1225245
22460	1	1224786	1225302	11	0.0375	516	1_1224786	1_1225302
22462	1	1224786	1225491	11	0.0480769	705	1_1224786	1_1225491
22463	1	1224786	1225494	11	0.0480769	708	1_1224786	1_1225494
29935	1	1224834	1224894	11	0.0178571	60	1_1224834	1_1224894
29937	1	1224834	1225029	10	0.107143	195	1_1224834	1_1225029
29938	1	1224834	1225053	11	0.01	219	1_1224834	1_1225053
29939	1	1224834	1225086	11	0.388889	252	1_1224834	1_1225086
29940	1	1224834	1225245	11	0.152778	411	1_1224834	1_1225245
29941	1	1224834	1225302	11	0.0578704	468	1_1224834	1_1225302
29943	1	1224834	1225491	11	0.153846	657	1_1224834	1_1225491
29944	1	1224834	1225494	11	0.153846	660	1_1224834	1_1225494
37417	1	1224894	1225029	10	0.183673	135	1_1224894	1_1225029
37418	1	1224894	1225053	11	0.206429	159	1_1224894	1_1225053
37419	1	1224894	1225086	11	0.368622	192	1_1224894	1_1225086
37420	1	1224894	1225245	11	0.392857	351	1_1224894	1_1225245
37421	1	1224894	1225302	11	0.65625	408	1_1224894	1_1225302
37423	1	1224894	1225491	11	0.395604	597	1_1224894	1_1225491
37424	1	1224894	1225494	11	0.395604	600	1_1224894	1_1225494
52375	1	1225029	1225053	10	0.107143	24	1_1225029	1_1225053
52376	1	1225029	1225086	10	0.183673	57	1_1225029	1_1225086
52377	1	1225029	1225245	10	0.47619	216	1_1225029	1_1225245
52378	1	1225029	1225302	10	0.183673	273	1_1225029	1_1225302
52380	1	1225029	1225491	10	0.238095	462	1_1225029	1_1225491
52381	1	1225029	1225494	10	0.238095	465	1_1225029	1_1225494
59853	1	1225053	1225086	11	0.56	33	1_1225053	1_1225086
59854	1	1225053	1225245	11	0.055	192	1_1225053	1_1225245
59855	1	1225053	1225302	11	0.000833333	249	1_1225053	1_1225302
59857	1	1225053	1225491	11	0.0311538	438	1_1225053	1_1225491
59858	1	1225053	1225494	11	0.0311538	441	1_1225053	1_1225494
67330	1	1225086	1225245	11	0.392857	159	1_1225086	1_1225245
67331	1	1225086	1225302	11	0.14881	216	1_1225086	1_1225302
67333	1	1225086	1225491	11	0.116071	405	1_1225086	1_1225491
67334	1	1225086	1225494	11	0.116071	408	1_1225086	1_1225494
74806	1	1225245	1225302	11	0.458333	57	1_1225245	1_1225302
74808	1	1225245	1225491	11	0.475962	246	1_1225245	1_1225491
74809	1	1225245	1225494	11	0.475962	249	1_1225245	1_1225494
82282	1	1225302	1225491	11	0.673878	189	1_1225302	1_1225491
82283	1	1225302	1225494	11	0.673878	192	1_1225302	1_1225494
97228	1	1225491	1225494	11	1	3	1_1225491	1_1225494
127111	1	1380729	1381003	11	0.0711111	274	1_1380729	1_1381003
127113	1	1380729	1381084	11	0.0493827	355	1_1380729	1_1381084
127115	1	1380729	1381246	11	0.126984	517	1_1380729	1_1381246
127116	1	1380729	1381258	11	0.0222222	529	1_1380729	1_1381258
127117	1	1380729	1381297	11	0.185185	568	1_1380729	1_1381297
127118	1	1380729	1381300	11	0.126984	571	1_1380729	1_1381300
127119	1	1380729	1381309	11	0.126984	580	1_1380729	1_1381309
127120	1	1380729	1381360	11	0.185185	631	1_1380729	1_1381360
127121	1	1380729	1381372	11	0.126984	643	1_1380729	1_1381372
127122	1	1380729	1381384	11	0.126984	655	1_1380729	1_1381384
127123	1	1380729	1381405	11	0.45	676	1_1380729	1_1381405
127125	1	1380729	1381516	11	0.00106838	787	1_1380729	1_1381516
127126	1	1380729	1381564	11	0.106838	835	1_1380729	1_1381564
127127	1	1380729	1381573	11	0.106838	844	1_1380729	1_1381573
127128	1	1380729	1381627	11	0.106838	898	1_1380729	1_1381627
127129	1	1380729	1381630	11	0.169811	901	1_1380729	1_1381630
127131	1	1380729	1381819	11	0.151235	1090	1_1380729	1_1381819
127132	1	1380729	1381825	11	0.00185185	1096	1_1380729	1_1381825
127133	1	1380729	1381831	10	0.20082	1102	1_1380729	1_1381831
127134	1	1380729	1381876	10	0.0816327	1147	1_1380729	1_1381876
127135	1	1380729	1381897	11	0.217778	1168	1_1380729	1_1381897
127137	1	1380729	1381939	11	0.126984	1210	1_1380729	1_1381939
127138	1	1380729	1381972	10	0.140625	1243	1_1380729	1_1381972
127139	1	1380729	1382101	11	0.185185	1372	1_1380729	1_1382101
127140	1	1380729	1382185	11	0.101852	1456	1_1380729	1_1382185
127141	1	1380729	1382200	10	0.104167	1471	1_1380729	1_1382200
127143	1	1380729	1382209	11	0.151235	1480	1_1380729	1_1382209
127144	1	1380729	1382227	11	0.0711111	1498	1_1380729	1_1382227
127145	1	1380729	1382230	11	0.214286	1501	1_1380729	1_1382230
127146	1	1380729	1382239	11	0.0222222	1510	1_1380729	1_1382239
127147	1	1380729	1382245	11	0.151235	1516	1_1380729	1_1382245
127148	1	1380729	1382247	11	0.151235	1518	1_1380729	1_1382247
127149	1	1380729	1382257	11	0.0178571	1528	1_1380729	1_1382257
127150	1	1380729	1382308	11	0.0578704	1579	1_1380729	1_1382308
127151	1	1380729	1382398	11	0.0222222	1669	1_1380729	1_1382398
127152	1	1380729	1382410	11	0.0222222	1681	1_1380729	1_1382410
127153	1	1380729	1382425	11	0.0711111	1696	1_1380729	1_1382425
127156	1	1380729	1382548	11	0.349034	1819	1_1380729	1_1382548
127157	1	1380729	1382569	11	0.00106838	1840	1_1380729	1_1382569
127158	1	1380729	1382611	11	0.0578704	1882	1_1380729	1_1382611
142046	1	1381003	1381084	11	0.01	81	1_1381003	1_1381084
142048	1	1381003	1381246	11	0.520714	243	1_1381003	1_1381246
142049	1	1381003	1381258	11	0.032	255	1_1381003	1_1381258
142050	1	1381003	1381297	11	0.816667	294	1_1381003	1_1381297
142051	1	1381003	1381300	11	0.520714	297	1_1381003	1_1381300
142052	1	1381003	1381309	11	0.520714	306	1_1381003	1_1381309
142053	1	1381003	1381360	11	0.816667	357	1_1381003	1_1381360
142054	1	1381003	1381372	11	0.520714	369	1_1381003	1_1381372
142055	1	1381003	1381384	11	0.520714	381	1_1381003	1_1381384
142056	1	1381003	1381405	11	0.032	402	1_1381003	1_1381405
142058	1	1381003	1381516	11	0.065	513	1_1381003	1_1381516
142059	1	1381003	1381564	11	0.0311538	561	1_1381003	1_1381564
142060	1	1381003	1381573	11	0.0311538	570	1_1381003	1_1381573
142061	1	1381003	1381627	11	0.0311538	624	1_1381003	1_1381627
142062	1	1381003	1381630	11	0.244528	627	1_1381003	1_1381630
142064	1	1381003	1381819	11	0.4225	816	1_1381003	1_1381819
142065	1	1381003	1381825	11	0.112667	822	1_1381003	1_1381825
142066	1	1381003	1381831	10	0.384246	828	1_1381003	1_1381831
142067	1	1381003	1381876	10	0.362867	873	1_1381003	1_1381876
142068	1	1381003	1381897	11	0.1024	894	1_1381003	1_1381897
142070	1	1381003	1381939	11	0.206429	936	1_1381003	1_1381939
142071	1	1381003	1381972	10	0.00568182	969	1_1381003	1_1381972
142072	1	1381003	1382101	11	0.266667	1098	1_1381003	1_1382101
142073	1	1381003	1382185	11	0.0366667	1182	1_1381003	1_1382185
142074	1	1381003	1382200	10	0.0406504	1197	1_1381003	1_1382200
142076	1	1381003	1382209	11	0.01	1206	1_1381003	1_1382209
142077	1	1381003	1382227	11	0.1156	1224	1_1381003	1_1382227
142078	1	1381003	1382230	11	0.0466667	1227	1_1381003	1_1382230
142079	1	1381003	1382239	11	0.098	1236	1_1381003	1_1382239
142080	1	1381003	1382245	11	0.01	1242	1_1381003	1_1382245
142081	1	1381003	1382247	11	0.01	1244	1_1381003	1_1382247
142082	1	1381003	1382257	11	0.206429	1254	1_1381003	1_1382257
142083	1	1381003	1382308	11	0.0833333	1305	1_1381003	1_1382308
142084	1	1381003	1382398	11	0.3125	1395	1_1381003	1_1382398
142085	1	1381003	1382410	11	0.3125	1407	1_1381003	1_1382410
142086	1	1381003	1382425	11	0.1156	1422	1_1381003	1_1382425
142089	1	1381003	1382548	11	0.0434783	1545	1_1381003	1_1382548
142090	1	1381003	1382569	11	0.221538	1566	1_1381003	1_1382569
142091	1	1381003	1382611	11	0.000833333	1608	1_1381003	1_1382611
156977	1	1381084	1381246	11	0.0178571	162	1_1381084	1_1381246
156978	1	1381084	1381258	11	0.45	174	1_1381084	1_1381258
156979	1	1381084	1381297	11	0.00185185	213	1_1381084	1_1381297
156980	1	1381084	1381300	11	0.0178571	216	1_1381084	1_1381300
156981	1	1381084	1381309	11	0.0178571	225	1_1381084	1_1381309
156982	1	1381084	1381360	11	0.00185185	276	1_1381084	1_1381360
156983	1	1381084	1381372	11	0.0178571	288	1_1381084	1_1381372
156984	1	1381084	1381384	11	0.0178571	300	1_1381084	1_1381384
156985	1	1381084	1381405	11	0.0222222	321	1_1381084	1_1381405
156987	1	1381084	1381516	11	0.00106838	432	1_1381084	1_1381516
156988	1	1381084	1381564	11	0.00106838	480	1_1381084	1_1381564
156989	1	1381084	1381573	11	0.00106838	489	1_1381084	1_1381573
156990	1	1381084	1381627	11	0.00106838	543	1_1381084	1_1381627
156991	1	1381084	1381630	11	0.00838574	546	1_1381084	1_1381630
156993	1	1381084	1381819	11	0.0493827	735	1_1381084	1_1381819
156994	1	1381084	1381825	11	0.185185	741	1_1381084	1_1381825
156995	1	1381084	1381831	10	0.307832	747	1_1381084	1_1381831
156996	1	1381084	1381876	10	0.274376	792	1_1381084	1_1381876
156997	1	1381084	1381897	11	0.217778	813	1_1381084	1_1381897
156999	1	1381084	1381939	11	0.126984	855	1_1381084	1_1381939
157000	1	1381084	1381972	10	0.140625	888	1_1381084	1_1381972
157001	1	1381084	1382101	11	0.00185185	1017	1_1381084	1_1382101
157002	1	1381084	1382185	11	0.101852	1101	1_1381084	1_1382185
157003	1	1381084	1382200	10	0.185185	1116	1_1381084	1_1382200
157005	1	1381084	1382209	11	0.151235	1125	1_1381084	1_1382209
157006	1	1381084	1382227	11	0.0711111	1143	1_1381084	1_1382227
157007	1	1381084	1382230	11	0.010582	1146	1_1381084	1_1382230
157008	1	1381084	1382239	11	0.0222222	1155	1_1381084	1_1382239
157009	1	1381084	1382245	11	0.151235	1161	1_1381084	1_1382245
157010	1	1381084	1382247	11	0.151235	1163	1_1381084	1_1382247
157011	1	1381084	1382257	11	0.0178571	1173	1_1381084	1_1382257
157012	1	1381084	1382308	11	0.0578704	1224	1_1381084	1_1382308
157013	1	1381084	1382398	11	0.0222222	1314	1_1381084	1_1382398
157014	1	1381084	1382410	11	0.0222222	1326	1_1381084	1_1382410
157015	1	1381084	1382425	11	0.0711111	1341	1_1381084	1_1382425
157018	1	1381084	1382548	11	0.0301932	1464	1_1381084	1_1382548
157019	1	1381084	1382569	11	0.106838	1485	1_1381084	1_1382569
157020	1	1381084	1382611	11	0.0578704	1527	1_1381084	1_1382611
171903	1	1381246	1381258	11	0.175	12	1_1381246	1_1381258
171904	1	1381246	1381297	11	0.47619	51	1_1381246	1_1381297
171905	1	1381246	1381300	11	1	54	1_1381246	1_1381300
171906	1	1381246	1381309	11	1	63	1_1381246	1_1381309
171907	1	1381246	1381360	11	0.47619	114	1_1381246	1_1381360
171908	1	1381246	1381372	11	1	126	1_1381246	1_1381372
171909	1	1381246	1381384	11	1	138	1_1381246	1_1381384
171910	1	1381246	1381405	11	0.0571429	159	1_1381246	1_1381405
171912	1	1381246	1381516	11	0.0556319	270	1_1381246	1_1381516
171913	1	1381246	1381564	11	0.116071	318	1_1381246	1_1381564
171914	1	1381246	1381573	11	0.116071	327	1_1381246	1_1381573
171915	1	1381246	1381627	11	0.116071	381	1_1381246	1_1381627
171916	1	1381246	1381630	11	0.566375	384	1_1381246	1_1381630
171918	1	1381246	1381819	11	0.71627	573	1_1381246	1_1381819
171919	1	1381246	1381825	11	0.0964286	579	1_1381246	1_1381825
171920	1	1381246	1381831	10	0.699454	585	1_1381246	1_1381831
171921	1	1381246	1381876	10	0.489796	630	1_1381246	1_1381876
171922	1	1381246	1381897	11	0.0257143	651	1_1381246	1_1381897
171924	1	1381246	1381939	11	0.0318878	693	1_1381246	1_1381939
171925	1	1381246	1381972	10	0.107143	726	1_1381246	1_1381972
171926	1	1381246	1382101	11	0.685714	855	1_1381246	1_1382101
171927	1	1381246	1382185	11	0.261905	939	1_1381246	1_1382185
171928	1	1381246	1382200	10	0.277778	954	1_1381246	1_1382200
171930	1	1381246	1382209	11	0.126984	963	1_1381246	1_1382209
171931	1	1381246	1382227	11	0.0178571	981	1_1381246	1_1382227
171932	1	1381246	1382230	11	0.382653	984	1_1381246	1_1382230
171933	1	1381246	1382239	11	0.0571429	993	1_1381246	1_1382239
171934	1	1381246	1382245	11	0.126984	999	1_1381246	1_1382245
171935	1	1381246	1382247	11	0.126984	1001	1_1381246	1_1382247
171936	1	1381246	1382257	11	0.326531	1011	1_1381246	1_1382257
171937	1	1381246	1382308	11	0.214286	1062	1_1381246	1_1382308
171938	1	1381246	1382398	11	0.322321	1152	1_1381246	1_1382398
171939	1	1381246	1382410	11	0.322321	1164	1_1381246	1_1382410
171940	1	1381246	1382425	11	0.0178571	1179	1_1381246	1_1382425
171943	1	1381246	1382548	11	0.0776398	1302	1_1381246	1_1382548
171944	1	1381246	1382569	11	0.274725	1323	1_1381246	1_1382569
171945	1	1381246	1382611	11	0.0014881	1365	1_1381246	1_1382611
179365	1	1381258	1381297	11	0.0833333	39	1_1381258	1_1381297
179366	1	1381258	1381300	11	0.175	42	1_1381258	1_1381300
179367	1	1381258	1381309	11	0.175	51	1_1381258	1_1381309
179368	1	1381258	1381360	11	0.0833333	102	1_1381258	1_1381360
179369	1	1381258	1381372	11	0.175	114	1_1381258	1_1381372
179370	1	1381258	1381384	11	0.175	126	1_1381258	1_1381384
179371	1	1381258	1381405	11	0.01	147	1_1381258	1_1381405
179373	1	1381258	1381516	11	0.0480769	258	1_1381258	1_1381516
179374	1	1381258	1381564	11	0.0692308	306	1_1381258	1_1381564
179375	1	1381258	1381573	11	0.0692308	315	1_1381258	1_1381573
179376	1	1381258	1381627	11	0.0692308	369	1_1381258	1_1381627
179377	1	1381258	1381630	11	0.159434	372	1_1381258	1_1381630
179379	1	1381258	1381819	11	0.3125	561	1_1381258	1_1381819
179380	1	1381258	1381825	11	0.0833333	567	1_1381258	1_1381825
179381	1	1381258	1381831	10	0.307832	573	1_1381258	1_1381831
179382	1	1381258	1381876	10	0.274376	618	1_1381258	1_1381876
179383	1	1381258	1381897	11	0.098	639	1_1381258	1_1381897
179385	1	1381258	1381939	11	0.0571429	681	1_1381258	1_1381939
179386	1	1381258	1381972	10	0.0277778	714	1_1381258	1_1381972
179387	1	1381258	1382101	11	0.12	843	1_1381258	1_1382101
179388	1	1381258	1382185	11	0.183333	927	1_1381258	1_1382185
179389	1	1381258	1382200	10	0.185185	942	1_1381258	1_1382200
179391	1	1381258	1382209	11	0.0222222	951	1_1381258	1_1382209
179392	1	1381258	1382227	11	0.032	969	1_1381258	1_1382227
179393	1	1381258	1382230	11	0.20119	972	1_1381258	1_1382230
179394	1	1381258	1382239	11	0.01	981	1_1381258	1_1382239
179395	1	1381258	1382245	11	0.0222222	987	1_1381258	1_1382245
179396	1	1381258	1382247	11	0.0222222	989	1_1381258	1_1382247
179397	1	1381258	1382257	11	0.0571429	999	1_1381258	1_1382257
179398	1	1381258	1382308	11	0.0375	1050	1_1381258	1_1382308
179399	1	1381258	1382398	11	0.4225	1140	1_1381258	1_1382398
179400	1	1381258	1382410	11	0.4225	1152	1_1381258	1_1382410
179401	1	1381258	1382425	11	0.032	1167	1_1381258	1_1382425
179404	1	1381258	1382548	11	0.13913	1290	1_1381258	1_1382548
179405	1	1381258	1382569	11	0.0480769	1311	1_1381258	1_1382569
179406	1	1381258	1382611	11	0.266667	1353	1_1381258	1_1382611
186826	1	1381297	1381300	11	0.47619	3	1_1381297	1_1381300
186827	1	1381297	1381309	11	0.47619	12	1_1381297	1_1381309
186828	1	1381297	1381360	11	1	63	1_1381297	1_1381360
186829	1	1381297	1381372	11	0.47619	75	1_1381297	1_1381372
186830	1	1381297	1381384	11	0.47619	87	1_1381297	1_1381384
186831	1	1381297	1381405	11	0.0833333	108	1_1381297	1_1381405
186833	1	1381297	1381516	11	0.0410256	219	1_1381297	1_1381516
186834	1	1381297	1381564	11	0.00576923	267	1_1381297	1_1381564
186835	1	1381297	1381573	11	0.00576923	276	1_1381297	1_1381573
186836	1	1381297	1381627	11	0.00576923	330	1_1381297	1_1381627
186837	1	1381297	1381630	11	0.166352	333	1_1381297	1_1381630
186839	1	1381297	1381819	11	0.266667	522	1_1381297	1_1381819
186840	1	1381297	1381825	11	0.0711111	528	1_1381297	1_1381825
186841	1	1381297	1381831	10	0.221311	534	1_1381297	1_1381831
186842	1	1381297	1381876	10	0.217687	579	1_1381297	1_1381876
186843	1	1381297	1381897	11	0.266667	600	1_1381297	1_1381897
186845	1	1381297	1381939	11	0.20119	642	1_1381297	1_1381939
186846	1	1381297	1381972	10	0	675	1_1381297	1_1381972
186847	1	1381297	1382101	11	0.217778	804	1_1381297	1_1382101
186848	1	1381297	1382185	11	0.0611111	888	1_1381297	1_1382185
186849	1	1381297	1382200	10	0.0694444	903	1_1381297	1_1382200
186851	1	1381297	1382209	11	0.00185185	912	1_1381297	1_1382209
186852	1	1381297	1382227	11	0.112667	930	1_1381297	1_1382227
186853	1	1381297	1382230	11	0.0571429	933	1_1381297	1_1382230
186854	1	1381297	1382239	11	0.12	942	1_1381297	1_1382239
186855	1	1381297	1382245	11	0.00185185	948	1_1381297	1_1382245
186856	1	1381297	1382247	11	0.00185185	950	1_1381297	1_1382247
186857	1	1381297	1382257	11	0.20119	960	1_1381297	1_1382257
186858	1	1381297	1382308	11	0.0680556	1011	1_1381297	1_1382308
186859	1	1381297	1382398	11	0.440833	1101	1_1381297	1_1382398
186860	1	1381297	1382410	11	0.440833	1113	1_1381297	1_1382410
186861	1	1381297	1382425	11	0.112667	1128	1_1381297	1_1382425
186864	1	1381297	1382548	11	0.0355072	1251	1_1381297	1_1382548
186865	1	1381297	1382569	11	0.23141	1272	1_1381297	1_1382569
186866	1	1381297	1382611	11	0.0222222	1314	1_1381297	1_1382611
194286	1	1381300	1381309	11	1	9	1_1381300	1_1381309
194287	1	1381300	1381360	11	0.47619	60	1_1381300	1_1381360
194288	1	1381300	1381372	11	1	72	1_1381300	1_1381372
194289	1	1381300	1381384	11	1	84	1_1381300	1_1381384
194290	1	1381300	1381405	11	0.0571429	105	1_1381300	1_1381405
194292	1	1381300	1381516	11	0.0556319	216	1_1381300	1_1381516
194293	1	1381300	1381564	11	0.116071	264	1_1381300	1_1381564
194294	1	1381300	1381573	11	0.116071	273	1_1381300	1_1381573
194295	1	1381300	1381627	11	0.116071	327	1_1381300	1_1381627
194296	1	1381300	1381630	11	0.566375	330	1_1381300	1_1381630
194298	1	1381300	1381819	11	0.71627	519	1_1381300	1_1381819
194299	1	1381300	1381825	11	0.0964286	525	1_1381300	1_1381825
194300	1	1381300	1381831	10	0.699454	531	1_1381300	1_1381831
194301	1	1381300	1381876	10	0.489796	576	1_1381300	1_1381876
194302	1	1381300	1381897	11	0.0257143	597	1_1381300	1_1381897
194304	1	1381300	1381939	11	0.0318878	639	1_1381300	1_1381939
194305	1	1381300	1381972	10	0.107143	672	1_1381300	1_1381972
194306	1	1381300	1382101	11	0.685714	801	1_1381300	1_1382101
194307	1	1381300	1382185	11	0.261905	885	1_1381300	1_1382185
194308	1	1381300	1382200	10	0.277778	900	1_1381300	1_1382200
194310	1	1381300	1382209	11	0.126984	909	1_1381300	1_1382209
194311	1	1381300	1382227	11	0.0178571	927	1_1381300	1_1382227
194312	1	1381300	1382230	11	0.382653	930	1_1381300	1_1382230
194313	1	1381300	1382239	11	0.0571429	939	1_1381300	1_1382239
194314	1	1381300	1382245	11	0.126984	945	1_1381300	1_1382245
194315	1	1381300	1382247	11	0.126984	947	1_1381300	1_1382247
194316	1	1381300	1382257	11	0.326531	957	1_1381300	1_1382257
194317	1	1381300	1382308	11	0.214286	1008	1_1381300	1_1382308
194318	1	1381300	1382398	11	0.322321	1098	1_1381300	1_1382398
194319	1	1381300	1382410	11	0.322321	1110	1_1381300	1_1382410
194320	1	1381300	1382425	11	0.0178571	1125	1_1381300	1_1382425
194323	1	1381300	1382548	11	0.0776398	1248	1_1381300	1_1382548
194324	1	1381300	1382569	11	0.274725	1269	1_1381300	1_1382569
194325	1	1381300	1382611	11	0.0014881	1311	1_1381300	1_1382611
201745	1	1381309	1381360	11	0.47619	51	1_1381309	1_1381360
201746	1	1381309	1381372	11	1	63	1_1381309	1_1381372
201747	1	1381309	1381384	11	1	75	1_1381309	1_1381384
201748	1	1381309	1381405	11	0.0571429	96	1_1381309	1_1381405
201750	1	1381309	1381516	11	0.0556319	207	1_1381309	1_1381516
201751	1	1381309	1381564	11	0.116071	255	1_1381309	1_1381564
201752	1	1381309	1381573	11	0.116071	264	1_1381309	1_1381573
201753	1	1381309	1381627	11	0.116071	318	1_1381309	1_1381627
201754	1	1381309	1381630	11	0.566375	321	1_1381309	1_1381630
201756	1	1381309	1381819	11	0.71627	510	1_1381309	1_1381819
201757	1	1381309	1381825	11	0.0964286	516	1_1381309	1_1381825
201758	1	1381309	1381831	10	0.699454	522	1_1381309	1_1381831
201759	1	1381309	1381876	10	0.489796	567	1_1381309	1_1381876
201760	1	1381309	1381897	11	0.0257143	588	1_1381309	1_1381897
201762	1	1381309	1381939	11	0.0318878	630	1_1381309	1_1381939
201763	1	1381309	1381972	10	0.107143	663	1_1381309	1_1381972
201764	1	1381309	1382101	11	0.685714	792	1_1381309	1_1382101
201765	1	1381309	1382185	11	0.261905	876	1_1381309	1_1382185
201766	1	1381309	1382200	10	0.277778	891	1_1381309	1_1382200
201768	1	1381309	1382209	11	0.126984	900	1_1381309	1_1382209
201769	1	1381309	1382227	11	0.0178571	918	1_1381309	1_1382227
201770	1	1381309	1382230	11	0.382653	921	1_1381309	1_1382230
201771	1	1381309	1382239	11	0.0571429	930	1_1381309	1_1382239
201772	1	1381309	1382245	11	0.126984	936	1_1381309	1_1382245
201773	1	1381309	1382247	11	0.126984	938	1_1381309	1_1382247
201774	1	1381309	1382257	11	0.326531	948	1_1381309	1_1382257
201775	1	1381309	1382308	11	0.214286	999	1_1381309	1_1382308
201776	1	1381309	1382398	11	0.322321	1089	1_1381309	1_1382398
201777	1	1381309	1382410	11	0.322321	1101	1_1381309	1_1382410
201778	1	1381309	1382425	11	0.0178571	1116	1_1381309	1_1382425
201781	1	1381309	1382548	11	0.0776398	1239	1_1381309	1_1382548
201782	1	1381309	1382569	11	0.274725	1260	1_1381309	1_1382569
201783	1	1381309	1382611	11	0.0014881	1302	1_1381309	1_1382611
209203	1	1381360	1381372	11	0.47619	12	1_1381360	1_1381372
209204	1	1381360	1381384	11	0.47619	24	1_1381360	1_1381384
209205	1	1381360	1381405	11	0.0833333	45	1_1381360	1_1381405
209207	1	1381360	1381516	11	0.0410256	156	1_1381360	1_1381516
209208	1	1381360	1381564	11	0.00576923	204	1_1381360	1_1381564
209209	1	1381360	1381573	11	0.00576923	213	1_1381360	1_1381573
209210	1	1381360	1381627	11	0.00576923	267	1_1381360	1_1381627
209211	1	1381360	1381630	11	0.166352	270	1_1381360	1_1381630
209213	1	1381360	1381819	11	0.266667	459	1_1381360	1_1381819
209214	1	1381360	1381825	11	0.0711111	465	1_1381360	1_1381825
209215	1	1381360	1381831	10	0.221311	471	1_1381360	1_1381831
209216	1	1381360	1381876	10	0.217687	516	1_1381360	1_1381876
209217	1	1381360	1381897	11	0.266667	537	1_1381360	1_1381897
209219	1	1381360	1381939	11	0.20119	579	1_1381360	1_1381939
209220	1	1381360	1381972	10	0	612	1_1381360	1_1381972
209221	1	1381360	1382101	11	0.217778	741	1_1381360	1_1382101
209222	1	1381360	1382185	11	0.0611111	825	1_1381360	1_1382185
209223	1	1381360	1382200	10	0.0694444	840	1_1381360	1_1382200
209225	1	1381360	1382209	11	0.00185185	849	1_1381360	1_1382209
209226	1	1381360	1382227	11	0.112667	867	1_1381360	1_1382227
209227	1	1381360	1382230	11	0.0571429	870	1_1381360	1_1382230
209228	1	1381360	1382239	11	0.12	879	1_1381360	1_1382239
209229	1	1381360	1382245	11	0.00185185	885	1_1381360	1_1382245
209230	1	1381360	1382247	11	0.00185185	887	1_1381360	1_1382247
209231	1	1381360	1382257	11	0.20119	897	1_1381360	1_1382257
209232	1	1381360	1382308	11	0.0680556	948	1_1381360	1_1382308
209233	1	1381360	1382398	11	0.440833	1038	1_1381360	1_1382398
209234	1	1381360	1382410	11	0.440833	1050	1_1381360	1_1382410
209235	1	1381360	1382425	11	0.112667	1065	1_1381360	1_1382425
209238	1	1381360	1382548	11	0.0355072	1188	1_1381360	1_1382548
209239	1	1381360	1382569	11	0.23141	1209	1_1381360	1_1382569
209240	1	1381360	1382611	11	0.0222222	1251	1_1381360	1_1382611
216660	1	1381372	1381384	11	1	12	1_1381372	1_1381384
216661	1	1381372	1381405	11	0.0571429	33	1_1381372	1_1381405
216663	1	1381372	1381516	11	0.0556319	144	1_1381372	1_1381516
216664	1	1381372	1381564	11	0.116071	192	1_1381372	1_1381564
216665	1	1381372	1381573	11	0.116071	201	1_1381372	1_1381573
216666	1	1381372	1381627	11	0.116071	255	1_1381372	1_1381627
216667	1	1381372	1381630	11	0.566375	258	1_1381372	1_1381630
216669	1	1381372	1381819	11	0.71627	447	1_1381372	1_1381819
216670	1	1381372	1381825	11	0.0964286	453	1_1381372	1_1381825
216671	1	1381372	1381831	10	0.699454	459	1_1381372	1_1381831
216672	1	1381372	1381876	10	0.489796	504	1_1381372	1_1381876
216673	1	1381372	1381897	11	0.0257143	525	1_1381372	1_1381897
216675	1	1381372	1381939	11	0.0318878	567	1_1381372	1_1381939
216676	1	1381372	1381972	10	0.107143	600	1_1381372	1_1381972
216677	1	1381372	1382101	11	0.685714	729	1_1381372	1_1382101
216678	1	1381372	1382185	11	0.261905	813	1_1381372	1_1382185
216679	1	1381372	1382200	10	0.277778	828	1_1381372	1_1382200
216681	1	1381372	1382209	11	0.126984	837	1_1381372	1_1382209
216682	1	1381372	1382227	11	0.0178571	855	1_1381372	1_1382227
216683	1	1381372	1382230	11	0.382653	858	1_1381372	1_1382230
216684	1	1381372	1382239	11	0.0571429	867	1_1381372	1_1382239
216685	1	1381372	1382245	11	0.126984	873	1_1381372	1_1382245
216686	1	1381372	1382247	11	0.126984	875	1_1381372	1_1382247
216687	1	1381372	1382257	11	0.326531	885	1_1381372	1_1382257
216688	1	1381372	1382308	11	0.214286	936	1_1381372	1_1382308
216689	1	1381372	1382398	11	0.322321	1026	1_1381372	1_1382398
216690	1	1381372	1382410	11	0.322321	1038	1_1381372	1_1382410
216691	1	1381372	1382425	11	0.0178571	1053	1_1381372	1_1382425
216694	1	1381372	1382548	11	0.0776398	1176	1_1381372	1_1382548
216695	1	1381372	1382569	11	0.274725	1197	1_1381372	1_1382569
216696	1	1381372	1382611	11	0.0014881	1239	1_1381372	1_1382611
224116	1	1381384	1381405	11	0.0571429	21	1_1381384	1_1381405
224118	1	1381384	1381516	11	0.0556319	132	1_1381384	1_1381516
224119	1	1381384	1381564	11	0.116071	180	1_1381384	1_1381564
224120	1	1381384	1381573	11	0.116071	189	1_1381384	1_1381573
224121	1	1381384	1381627	11	0.116071	243	1_1381384	1_1381627
224122	1	1381384	1381630	11	0.566375	246	1_1381384	1_1381630
224124	1	1381384	1381819	11	0.71627	435	1_1381384	1_1381819
224125	1	1381384	1381825	11	0.0964286	441	1_1381384	1_1381825
224126	1	1381384	1381831	10	0.699454	447	1_1381384	1_1381831
224127	1	1381384	1381876	10	0.489796	492	1_1381384	1_1381876
224128	1	1381384	1381897	11	0.0257143	513	1_1381384	1_1381897
224130	1	1381384	1381939	11	0.0318878	555	1_1381384	1_1381939
224131	1	1381384	1381972	10	0.107143	588	1_1381384	1_1381972
224132	1	1381384	1382101	11	0.685714	717	1_1381384	1_1382101
224133	1	1381384	1382185	11	0.261905	801	1_1381384	1_1382185
224134	1	1381384	1382200	10	0.277778	816	1_1381384	1_1382200
224136	1	1381384	1382209	11	0.126984	825	1_1381384	1_1382209
224137	1	1381384	1382227	11	0.0178571	843	1_1381384	1_1382227
224138	1	1381384	1382230	11	0.382653	846	1_1381384	1_1382230
224139	1	1381384	1382239	11	0.0571429	855	1_1381384	1_1382239
224140	1	1381384	1382245	11	0.126984	861	1_1381384	1_1382245
224141	1	1381384	1382247	11	0.126984	863	1_1381384	1_1382247
224142	1	1381384	1382257	11	0.326531	873	1_1381384	1_1382257
224143	1	1381384	1382308	11	0.214286	924	1_1381384	1_1382308
224144	1	1381384	1382398	11	0.322321	1014	1_1381384	1_1382398
224145	1	1381384	1382410	11	0.322321	1026	1_1381384	1_1382410
224146	1	1381384	1382425	11	0.0178571	1041	1_1381384	1_1382425
224149	1	1381384	1382548	11	0.0776398	1164	1_1381384	1_1382548
224150	1	1381384	1382569	11	0.274725	1185	1_1381384	1_1382569
224151	1	1381384	1382611	11	0.0014881	1227	1_1381384	1_1382611
231572	1	1381405	1381516	11	0.0692308	111	1_1381405	1_1381516
231573	1	1381405	1381564	11	0.0480769	159	1_1381405	1_1381564
231574	1	1381405	1381573	11	0.0480769	168	1_1381405	1_1381573
231575	1	1381405	1381627	11	0.0480769	222	1_1381405	1_1381627
231576	1	1381405	1381630	11	0.0764151	225	1_1381405	1_1381630
231578	1	1381405	1381819	11	0.0680556	414	1_1381405	1_1381819
231579	1	1381405	1381825	11	0.12	420	1_1381405	1_1381825
231580	1	1381405	1381831	10	0.0892532	426	1_1381405	1_1381831
231581	1	1381405	1381876	10	0.183673	471	1_1381405	1_1381876
231582	1	1381405	1381897	11	0.098	492	1_1381405	1_1381897
231584	1	1381405	1381939	11	0.0571429	534	1_1381405	1_1381939
231585	1	1381405	1381972	10	0.444444	567	1_1381405	1_1381972
231586	1	1381405	1382101	11	0.0833333	696	1_1381405	1_1382101
231587	1	1381405	1382185	11	0	780	1_1381405	1_1382185
231588	1	1381405	1382200	10	0	795	1_1381405	1_1382200
231590	1	1381405	1382209	11	0.45	804	1_1381405	1_1382209
231591	1	1381405	1382227	11	0.032	822	1_1381405	1_1382227
231592	1	1381405	1382230	11	0.0964286	825	1_1381405	1_1382230
231593	1	1381405	1382239	11	0.01	834	1_1381405	1_1382239
231594	1	1381405	1382245	11	0.45	840	1_1381405	1_1382245
231595	1	1381405	1382247	11	0.45	842	1_1381405	1_1382247
231596	1	1381405	1382257	11	0.175	852	1_1381405	1_1382257
231597	1	1381405	1382308	11	0.266667	903	1_1381405	1_1382308
231598	1	1381405	1382398	11	0.01	993	1_1381405	1_1382398
231599	1	1381405	1382410	11	0.01	1005	1_1381405	1_1382410
231600	1	1381405	1382425	11	0.032	1020	1_1381405	1_1382425
231603	1	1381405	1382548	11	0.0195652	1143	1_1381405	1_1382548
231604	1	1381405	1382569	11	0.0692308	1164	1_1381405	1_1382569
231605	1	1381405	1382611	11	0.266667	1206	1_1381405	1_1382611
246478	1	1381516	1381564	11	0.816938	48	1_1381516	1_1381564
246479	1	1381516	1381573	11	0.816938	57	1_1381516	1_1381573
246480	1	1381516	1381627	11	0.816938	111	1_1381516	1_1381627
246481	1	1381516	1381630	11	0.56894	114	1_1381516	1_1381630
246483	1	1381516	1381819	11	0.32719	303	1_1381516	1_1381819
246484	1	1381516	1381825	11	0.576923	309	1_1381516	1_1381825
246485	1	1381516	1381831	10	0.292101	315	1_1381516	1_1381831
246486	1	1381516	1381876	10	0.313544	360	1_1381516	1_1381876
246487	1	1381516	1381897	11	0.0311538	381	1_1381516	1_1381897
246489	1	1381516	1381939	11	0.395604	423	1_1381516	1_1381939
246490	1	1381516	1381972	10	0.138889	456	1_1381516	1_1381972
246491	1	1381516	1382101	11	0.400641	585	1_1381516	1_1382101
246492	1	1381516	1382185	11	0.317308	669	1_1381516	1_1382185
246493	1	1381516	1382200	10	0.340909	684	1_1381516	1_1382200
246495	1	1381516	1382209	11	0.153846	693	1_1381516	1_1382209
246496	1	1381516	1382227	11	0.369615	711	1_1381516	1_1382227
246497	1	1381516	1382230	11	0.463599	714	1_1381516	1_1382230
246498	1	1381516	1382239	11	0.492308	723	1_1381516	1_1382239
246499	1	1381516	1382245	11	0.153846	729	1_1381516	1_1382245
246500	1	1381516	1382247	11	0.153846	731	1_1381516	1_1382247
246501	1	1381516	1382257	11	0.00274725	741	1_1381516	1_1382257
246502	1	1381516	1382308	11	0.259615	792	1_1381516	1_1382308
246503	1	1381516	1382398	11	0.000480769	882	1_1381516	1_1382398
246504	1	1381516	1382410	11	0.000480769	894	1_1381516	1_1382410
246505	1	1381516	1382425	11	0.369615	909	1_1381516	1_1382425
246508	1	1381516	1382548	11	0.0940635	1032	1_1381516	1_1382548
246509	1	1381516	1382569	11	0.33284	1053	1_1381516	1_1382569
246510	1	1381516	1382611	11	0.180288	1095	1_1381516	1_1382611
253930	1	1381564	1381573	11	1	9	1_1381564	1_1381573
253931	1	1381564	1381627	11	1	63	1_1381564	1_1381627
253932	1	1381564	1381630	11	0.766509	66	1_1381564	1_1381630
253934	1	1381564	1381819	11	0.471154	255	1_1381564	1_1381819
253935	1	1381564	1381825	11	0.400641	261	1_1381564	1_1381825
253936	1	1381564	1381831	10	0.446266	267	1_1381564	1_1381831
253937	1	1381564	1381876	10	0.283447	312	1_1381564	1_1381876
253938	1	1381564	1381897	11	0.00153846	333	1_1381564	1_1381897
253940	1	1381564	1381939	11	0.274725	375	1_1381564	1_1381939
253941	1	1381564	1381972	10	0.0909091	408	1_1381564	1_1381972
253942	1	1381564	1382101	11	0.576923	537	1_1381564	1_1382101
253943	1	1381564	1382185	11	0.564103	621	1_1381564	1_1382185
253944	1	1381564	1382200	10	0.592593	636	1_1381564	1_1382200
253946	1	1381564	1382209	11	0.106838	645	1_1381564	1_1382209
253947	1	1381564	1382227	11	0.471154	663	1_1381564	1_1382227
253948	1	1381564	1382230	11	0.667582	666	1_1381564	1_1382230
253949	1	1381564	1382239	11	0.555769	675	1_1381564	1_1382239
253950	1	1381564	1382245	11	0.106838	681	1_1381564	1_1382245
253951	1	1381564	1382247	11	0.106838	683	1_1381564	1_1382247
253952	1	1381564	1382257	11	0.00274725	693	1_1381564	1_1382257
253953	1	1381564	1382308	11	0.180288	744	1_1381564	1_1382308
253954	1	1381564	1382398	11	0.000480769	834	1_1381564	1_1382398
253955	1	1381564	1382410	11	0.000480769	846	1_1381564	1_1382410
253956	1	1381564	1382425	11	0.471154	861	1_1381564	1_1382425
253959	1	1381564	1382548	11	0.351589	984	1_1381564	1_1382548
253960	1	1381564	1382569	11	0.231139	1005	1_1381564	1_1382569
253961	1	1381564	1382611	11	0.259615	1047	1_1381564	1_1382611
261381	1	1381573	1381627	11	1	54	1_1381573	1_1381627
261382	1	1381573	1381630	11	0.766509	57	1_1381573	1_1381630
261384	1	1381573	1381819	11	0.471154	246	1_1381573	1_1381819
261385	1	1381573	1381825	11	0.400641	252	1_1381573	1_1381825
261386	1	1381573	1381831	10	0.446266	258	1_1381573	1_1381831
261387	1	1381573	1381876	10	0.283447	303	1_1381573	1_1381876
261388	1	1381573	1381897	11	0.00153846	324	1_1381573	1_1381897
261390	1	1381573	1381939	11	0.274725	366	1_1381573	1_1381939
261391	1	1381573	1381972	10	0.0909091	399	1_1381573	1_1381972
261392	1	1381573	1382101	11	0.576923	528	1_1381573	1_1382101
261393	1	1381573	1382185	11	0.564103	612	1_1381573	1_1382185
261394	1	1381573	1382200	10	0.592593	627	1_1381573	1_1382200
261396	1	1381573	1382209	11	0.106838	636	1_1381573	1_1382209
261397	1	1381573	1382227	11	0.471154	654	1_1381573	1_1382227
261398	1	1381573	1382230	11	0.667582	657	1_1381573	1_1382230
261399	1	1381573	1382239	11	0.555769	666	1_1381573	1_1382239
261400	1	1381573	1382245	11	0.106838	672	1_1381573	1_1382245
261401	1	1381573	1382247	11	0.106838	674	1_1381573	1_1382247
261402	1	1381573	1382257	11	0.00274725	684	1_1381573	1_1382257
261403	1	1381573	1382308	11	0.180288	735	1_1381573	1_1382308
261404	1	1381573	1382398	11	0.000480769	825	1_1381573	1_1382398
261405	1	1381573	1382410	11	0.000480769	837	1_1381573	1_1382410
261406	1	1381573	1382425	11	0.471154	852	1_1381573	1_1382425
261409	1	1381573	1382548	11	0.351589	975	1_1381573	1_1382548
261410	1	1381573	1382569	11	0.231139	996	1_1381573	1_1382569
261411	1	1381573	1382611	11	0.259615	1038	1_1381573	1_1382611
268831	1	1381627	1381630	11	0.766509	3	1_1381627	1_1381630
268833	1	1381627	1381819	11	0.471154	192	1_1381627	1_1381819
268834	1	1381627	1381825	11	0.400641	198	1_1381627	1_1381825
268835	1	1381627	1381831	10	0.446266	204	1_1381627	1_1381831
268836	1	1381627	1381876	10	0.283447	249	1_1381627	1_1381876
268837	1	1381627	1381897	11	0.00153846	270	1_1381627	1_1381897
268839	1	1381627	1381939	11	0.274725	312	1_1381627	1_1381939
268840	1	1381627	1381972	10	0.0909091	345	1_1381627	1_1381972
268841	1	1381627	1382101	11	0.576923	474	1_1381627	1_1382101
268842	1	1381627	1382185	11	0.564103	558	1_1381627	1_1382185
268843	1	1381627	1382200	10	0.592593	573	1_1381627	1_1382200
268845	1	1381627	1382209	11	0.106838	582	1_1381627	1_1382209
268846	1	1381627	1382227	11	0.471154	600	1_1381627	1_1382227
268847	1	1381627	1382230	11	0.667582	603	1_1381627	1_1382230
268848	1	1381627	1382239	11	0.555769	612	1_1381627	1_1382239
268849	1	1381627	1382245	11	0.106838	618	1_1381627	1_1382245
268850	1	1381627	1382247	11	0.106838	620	1_1381627	1_1382247
268851	1	1381627	1382257	11	0.00274725	630	1_1381627	1_1382257
268852	1	1381627	1382308	11	0.180288	681	1_1381627	1_1382308
268853	1	1381627	1382398	11	0.000480769	771	1_1381627	1_1382398
268854	1	1381627	1382410	11	0.000480769	783	1_1381627	1_1382410
268855	1	1381627	1382425	11	0.471154	798	1_1381627	1_1382425
268858	1	1381627	1382548	11	0.351589	921	1_1381627	1_1382548
268859	1	1381627	1382569	11	0.231139	942	1_1381627	1_1382569
268860	1	1381627	1382611	11	0.259615	984	1_1381627	1_1382611
276281	1	1381630	1381819	11	0.838574	189	1_1381630	1_1381819
276282	1	1381630	1381825	11	0.363522	195	1_1381630	1_1381825
276283	1	1381630	1381831	10	0.826856	201	1_1381630	1_1381831
276284	1	1381630	1381876	10	0.550562	246	1_1381630	1_1381876
276285	1	1381630	1381897	11	0.0120755	267	1_1381630	1_1381897
276287	1	1381630	1381939	11	0.21058	309	1_1381630	1_1381939
276288	1	1381630	1381972	10	0.151235	342	1_1381630	1_1381972
276289	1	1381630	1382101	11	0.916981	471	1_1381630	1_1382101
276290	1	1381630	1382185	11	0.622642	555	1_1381630	1_1382185
276291	1	1381630	1382200	10	0.674157	570	1_1381630	1_1382200
276293	1	1381630	1382209	11	0.169811	579	1_1381630	1_1382209
276294	1	1381630	1382227	11	0.169811	597	1_1381630	1_1382227
276295	1	1381630	1382230	11	0.792453	600	1_1381630	1_1382230
276296	1	1381630	1382239	11	0.159434	609	1_1381630	1_1382239
276297	1	1381630	1382245	11	0.169811	615	1_1381630	1_1382245
276298	1	1381630	1382247	11	0.169811	617	1_1381630	1_1382247
276299	1	1381630	1382257	11	0.0660377	627	1_1381630	1_1382257
276300	1	1381630	1382308	11	0.286557	678	1_1381630	1_1382308
276301	1	1381630	1382398	11	0.0764151	768	1_1381630	1_1382398
276302	1	1381630	1382410	11	0.0764151	780	1_1381630	1_1382410
276303	1	1381630	1382425	11	0.169811	795	1_1381630	1_1382425
276306	1	1381630	1382548	11	0.311936	918	1_1381630	1_1382548
276307	1	1381630	1382569	11	0.36738	939	1_1381630	1_1382569
276308	1	1381630	1382611	11	0.113601	981	1_1381630	1_1382611
291175	1	1381819	1381825	11	0.266667	6	1_1381819	1_1381825
291176	1	1381819	1381831	10	1	12	1_1381819	1_1381831
291177	1	1381819	1381876	10	0.739043	57	1_1381819	1_1381876
291178	1	1381819	1381897	11	0.00694444	78	1_1381819	1_1381897
291180	1	1381819	1381939	11	0.143353	120	1_1381819	1_1381939
291181	1	1381819	1381972	10	0.140625	153	1_1381819	1_1381972
291182	1	1381819	1382101	11	0.816667	282	1_1381819	1_1382101
291183	1	1381819	1382185	11	0.407407	366	1_1381819	1_1382185
291184	1	1381819	1382200	10	0.437158	381	1_1381819	1_1382200
291186	1	1381819	1382209	11	0.151235	390	1_1381819	1_1382209
291187	1	1381819	1382227	11	0.00694444	408	1_1381819	1_1382227
291188	1	1381819	1382230	11	0.556217	411	1_1381819	1_1382230
291189	1	1381819	1382239	11	0.0222222	420	1_1381819	1_1382239
291190	1	1381819	1382245	11	0.151235	426	1_1381819	1_1382245
291191	1	1381819	1382247	11	0.151235	428	1_1381819	1_1382247
291192	1	1381819	1382257	11	0.143353	438	1_1381819	1_1382257
291193	1	1381819	1382308	11	0.255208	489	1_1381819	1_1382308
291194	1	1381819	1382398	11	0.217014	579	1_1381819	1_1382398
291195	1	1381819	1382410	11	0.217014	591	1_1381819	1_1382410
291196	1	1381819	1382425	11	0.00694444	606	1_1381819	1_1382425
291199	1	1381819	1382548	11	0.159722	729	1_1381819	1_1382548
291200	1	1381819	1382569	11	0.32719	750	1_1381819	1_1382569
291201	1	1381819	1382611	11	0.0833333	792	1_1381819	1_1382611
298621	1	1381825	1381831	10	0.409836	6	1_1381825	1_1381831
298622	1	1381825	1381876	10	0.510204	51	1_1381825	1_1381876
298623	1	1381825	1381897	11	0.266667	72	1_1381825	1_1381897
298625	1	1381825	1381939	11	0.685714	114	1_1381825	1_1381939
298626	1	1381825	1381972	10	0	147	1_1381825	1_1381972
298627	1	1381825	1382101	11	0.217778	276	1_1381825	1_1382101
298628	1	1381825	1382185	11	0.244444	360	1_1381825	1_1382185
298629	1	1381825	1382200	10	0.266667	375	1_1381825	1_1382200
298631	1	1381825	1382209	11	0.00185185	384	1_1381825	1_1382209
298632	1	1381825	1382227	11	0.054	402	1_1381825	1_1382227
298633	1	1381825	1382230	11	0.209921	405	1_1381825	1_1382230
298634	1	1381825	1382239	11	0.0833333	414	1_1381825	1_1382239
298635	1	1381825	1382245	11	0.00185185	420	1_1381825	1_1382245
298636	1	1381825	1382247	11	0.00185185	422	1_1381825	1_1382247
298637	1	1381825	1382257	11	0.0047619	432	1_1381825	1_1382257
298638	1	1381825	1382308	11	0.0680556	483	1_1381825	1_1382308
298639	1	1381825	1382398	11	0.000833333	573	1_1381825	1_1382398
298640	1	1381825	1382410	11	0.000833333	585	1_1381825	1_1382410
298641	1	1381825	1382425	11	0.054	600	1_1381825	1_1382425
298644	1	1381825	1382548	11	0.0115942	723	1_1381825	1_1382548
298645	1	1381825	1382569	11	0.576923	744	1_1381825	1_1382569
298646	1	1381825	1382611	11	0.0222222	786	1_1381825	1_1382611
306066	1	1381831	1381876	10	0.739043	45	1_1381831	1_1381876
306067	1	1381831	1381897	10	0.032387	66	1_1381831	1_1381897
306069	1	1381831	1381939	10	0.221311	108	1_1381831	1_1381939
306071	1	1381831	1382101	10	0.803279	270	1_1381831	1_1382101
306072	1	1381831	1382185	10	0.437158	354	1_1381831	1_1382185
306073	1	1381831	1382200	10	0.437158	369	1_1381831	1_1382200
306075	1	1381831	1382209	10	0.0892532	378	1_1381831	1_1382209
306076	1	1381831	1382227	10	0.00149031	396	1_1381831	1_1382227
306077	1	1381831	1382230	10	0.524828	399	1_1381831	1_1382230
306078	1	1381831	1382239	10	0.0163934	408	1_1381831	1_1382239
306079	1	1381831	1382245	10	0.0892532	414	1_1381831	1_1382245
306080	1	1381831	1382247	10	0.0892532	416	1_1381831	1_1382247
306081	1	1381831	1382257	10	0.0944575	426	1_1381831	1_1382257
306082	1	1381831	1382308	10	0.20082	477	1_1381831	1_1382308
306083	1	1381831	1382398	10	0.163369	567	1_1381831	1_1382398
306084	1	1381831	1382410	10	0.163369	579	1_1381831	1_1382410
306085	1	1381831	1382425	10	0.00149031	594	1_1381831	1_1382425
306088	1	1381831	1382548	10	0.144342	717	1_1381831	1_1382548
306089	1	1381831	1382569	10	0.446266	738	1_1381831	1_1382569
306090	1	1381831	1382611	10	0.0632319	780	1_1381831	1_1382611
313510	1	1381876	1381897	10	0.00447984	21	1_1381876	1_1381897
313512	1	1381876	1381939	10	0.217687	63	1_1381876	1_1381939
313514	1	1381876	1382101	10	0.510204	225	1_1381876	1_1382101
313515	1	1381876	1382185	10	0.306122	309	1_1381876	1_1382185
313516	1	1381876	1382200	10	0.306122	324	1_1381876	1_1382200
313518	1	1381876	1382209	10	0.183673	333	1_1381876	1_1382209
313519	1	1381876	1382227	10	0.00742115	351	1_1381876	1_1382227
313520	1	1381876	1382230	10	0.449867	354	1_1381876	1_1382230
313521	1	1381876	1382239	10	0.00226757	363	1_1381876	1_1382239
313522	1	1381876	1382245	10	0.183673	369	1_1381876	1_1382245
313523	1	1381876	1382247	10	0.183673	371	1_1381876	1_1382247
313524	1	1381876	1382257	10	0.047619	381	1_1381876	1_1382257
313525	1	1381876	1382308	10	0.0816327	432	1_1381876	1_1382308
313526	1	1381876	1382398	10	0.0570021	522	1_1381876	1_1382398
313527	1	1381876	1382410	10	0.0570021	534	1_1381876	1_1382410
313528	1	1381876	1382425	10	0.00742115	549	1_1381876	1_1382425
313531	1	1381876	1382548	10	0.0841215	672	1_1381876	1_1382548
313532	1	1381876	1382569	10	0.283447	693	1_1381876	1_1382569
313533	1	1381876	1382611	10	0.00874636	735	1_1381876	1_1382611
320954	1	1381897	1381939	11	0.520714	42	1_1381897	1_1381939
320955	1	1381897	1381972	10	0.29878	75	1_1381897	1_1381972
320956	1	1381897	1382101	11	0.00266667	204	1_1381897	1_1382101
320957	1	1381897	1382185	11	0.0366667	288	1_1381897	1_1382185
320958	1	1381897	1382200	10	0.0406504	303	1_1381897	1_1382200
320960	1	1381897	1382209	11	0.217778	312	1_1381897	1_1382209
320961	1	1381897	1382227	11	0.1024	330	1_1381897	1_1382227
320962	1	1381897	1382230	11	0.00214286	333	1_1381897	1_1382230
320963	1	1381897	1382239	11	0.032	342	1_1381897	1_1382239
320964	1	1381897	1382245	11	0.217778	348	1_1381897	1_1382245
320965	1	1381897	1382247	11	0.217778	350	1_1381897	1_1382247
320966	1	1381897	1382257	11	0.0178571	360	1_1381897	1_1382257
320967	1	1381897	1382308	11	0.000833333	411	1_1381897	1_1382308
320968	1	1381897	1382398	11	0.1805	501	1_1381897	1_1382398
320969	1	1381897	1382410	11	0.1805	513	1_1381897	1_1382410
320970	1	1381897	1382425	11	0.1024	528	1_1381897	1_1382425
320973	1	1381897	1382548	11	0.0626087	651	1_1381897	1_1382548
320974	1	1381897	1382569	11	0.369615	672	1_1381897	1_1382569
320975	1	1381897	1382611	11	0.0833333	714	1_1381897	1_1382611
335836	1	1381939	1381972	10	0.166667	33	1_1381939	1_1381972
335837	1	1381939	1382101	11	0.0964286	162	1_1381939	1_1382101
335838	1	1381939	1382185	11	0.261905	246	1_1381939	1_1382185
335839	1	1381939	1382200	10	0.277778	261	1_1381939	1_1382200
335841	1	1381939	1382209	11	0.126984	270	1_1381939	1_1382209
335842	1	1381939	1382227	11	0.0178571	288	1_1381939	1_1382227
335843	1	1381939	1382230	11	0.0833333	291	1_1381939	1_1382230
335844	1	1381939	1382239	11	0.0571429	300	1_1381939	1_1382239
335845	1	1381939	1382245	11	0.126984	306	1_1381939	1_1382245
335846	1	1381939	1382247	11	0.126984	308	1_1381939	1_1382247
335847	1	1381939	1382257	11	0.0318878	318	1_1381939	1_1382257
335848	1	1381939	1382308	11	0.0014881	369	1_1381939	1_1382308
335849	1	1381939	1382398	11	0.00803571	459	1_1381939	1_1382398
335850	1	1381939	1382410	11	0.00803571	471	1_1381939	1_1382410
335851	1	1381939	1382425	11	0.0178571	486	1_1381939	1_1382425
335854	1	1381939	1382548	11	0.000776398	609	1_1381939	1_1382548
335855	1	1381939	1382569	11	0.395604	630	1_1381939	1_1382569
335856	1	1381939	1382611	11	0.214286	672	1_1381939	1_1382611
343276	1	1381972	1382101	10	0.166667	129	1_1381972	1_1382101
343277	1	1381972	1382185	10	0.00510204	213	1_1381972	1_1382185
343280	1	1381972	1382209	10	1	237	1_1381972	1_1382209
343281	1	1381972	1382227	10	0.054878	255	1_1381972	1_1382227
343282	1	1381972	1382230	10	0.20082	258	1_1381972	1_1382230
343283	1	1381972	1382239	10	0.0277778	267	1_1381972	1_1382239
343284	1	1381972	1382245	10	1	273	1_1381972	1_1382245
343285	1	1381972	1382247	10	1	275	1_1381972	1_1382247
343286	1	1381972	1382257	10	0.375	285	1_1381972	1_1382257
343287	1	1381972	1382308	10	0.583333	336	1_1381972	1_1382308
343288	1	1381972	1382398	10	0.0625	426	1_1381972	1_1382398
343289	1	1381972	1382410	10	0.0625	438	1_1381972	1_1382410
343290	1	1381972	1382425	10	0.054878	453	1_1381972	1_1382425
343293	1	1381972	1382548	10	0.0277778	576	1_1381972	1_1382548
343294	1	1381972	1382569	10	0	597	1_1381972	1_1382569
343295	1	1381972	1382611	10	0.047619	639	1_1381972	1_1382611
350715	1	1382101	1382185	11	0.55	84	1_1382101	1_1382185
350716	1	1382101	1382200	10	0.6	99	1_1382101	1_1382200
350718	1	1382101	1382209	11	0.185185	108	1_1382101	1_1382209
350719	1	1382101	1382227	11	0.112667	126	1_1382101	1_1382227
350720	1	1382101	1382230	11	0.73373	129	1_1382101	1_1382230
350721	1	1382101	1382239	11	0.12	138	1_1382101	1_1382239
350722	1	1382101	1382245	11	0.185185	144	1_1382101	1_1382245
350723	1	1382101	1382247	11	0.185185	146	1_1382101	1_1382247
350724	1	1382101	1382257	11	0.0964286	156	1_1382101	1_1382257
350725	1	1382101	1382308	11	0.3125	207	1_1382101	1_1382308
350726	1	1382101	1382398	11	0.0833333	297	1_1382101	1_1382398
350727	1	1382101	1382410	11	0.0833333	309	1_1382101	1_1382410
350728	1	1382101	1382425	11	0.112667	324	1_1382101	1_1382425
350731	1	1382101	1382548	11	0.234783	447	1_1382101	1_1382548
350732	1	1382101	1382569	11	0.400641	468	1_1382101	1_1382569
350733	1	1382101	1382611	11	0.0680556	510	1_1382101	1_1382611
358153	1	1382185	1382200	10	1	15	1_1382185	1_1382200
358155	1	1382185	1382209	11	0	24	1_1382185	1_1382209
358156	1	1382185	1382227	11	0.33	42	1_1382185	1_1382227
358157	1	1382185	1382230	11	0.785714	45	1_1382185	1_1382230
358158	1	1382185	1382239	11	0.183333	54	1_1382185	1_1382239
358159	1	1382185	1382245	11	0	60	1_1382185	1_1382245
358160	1	1382185	1382247	11	0	62	1_1382185	1_1382247
358161	1	1382185	1382257	11	0.0654762	72	1_1382185	1_1382257
358162	1	1382185	1382308	11	0	123	1_1382185	1_1382308
358163	1	1382185	1382398	11	0	213	1_1382185	1_1382398
358164	1	1382185	1382410	11	0	225	1_1382185	1_1382410
358165	1	1382185	1382425	11	0.33	240	1_1382185	1_1382425
358168	1	1382185	1382548	11	0.637681	363	1_1382185	1_1382548
358169	1	1382185	1382569	11	0.141026	384	1_1382185	1_1382569
358170	1	1382185	1382611	11	0.305556	426	1_1382185	1_1382611
365591	1	1382200	1382209	10	0	9	1_1382200	1_1382209
365592	1	1382200	1382227	10	0.340909	27	1_1382200	1_1382227
365593	1	1382200	1382230	10	0.869565	30	1_1382200	1_1382230
365594	1	1382200	1382239	10	0.185185	39	1_1382200	1_1382239
365595	1	1382200	1382245	10	0	45	1_1382200	1_1382245
365596	1	1382200	1382247	10	0	47	1_1382200	1_1382247
365597	1	1382200	1382257	10	0.0793651	57	1_1382200	1_1382257
365598	1	1382200	1382308	10	0	108	1_1382200	1_1382308
365599	1	1382200	1382398	10	0	198	1_1382200	1_1382398
365600	1	1382200	1382410	10	0	210	1_1382200	1_1382410
365601	1	1382200	1382425	10	0.340909	225	1_1382200	1_1382425
365604	1	1382200	1382548	10	0.650407	348	1_1382200	1_1382548
365605	1	1382200	1382569	10	0.148148	369	1_1382200	1_1382569
365606	1	1382200	1382611	10	0.31746	411	1_1382200	1_1382611
380461	1	1382209	1382227	11	0.0711111	18	1_1382209	1_1382227
380462	1	1382209	1382230	11	0.214286	21	1_1382209	1_1382230
380463	1	1382209	1382239	11	0.0222222	30	1_1382209	1_1382239
380464	1	1382209	1382245	11	1	36	1_1382209	1_1382245
380465	1	1382209	1382247	11	1	38	1_1382209	1_1382247
380466	1	1382209	1382257	11	0.388889	48	1_1382209	1_1382257
380467	1	1382209	1382308	11	0.592593	99	1_1382209	1_1382308
380468	1	1382209	1382398	11	0.0680556	189	1_1382209	1_1382398
380469	1	1382209	1382410	11	0.0680556	201	1_1382209	1_1382410
380470	1	1382209	1382425	11	0.0711111	216	1_1382209	1_1382425
380473	1	1382209	1382548	11	0.0434783	339	1_1382209	1_1382548
380474	1	1382209	1382569	11	0.00106838	360	1_1382209	1_1382569
380475	1	1382209	1382611	11	0.0578704	402	1_1382209	1_1382611
387895	1	1382227	1382230	11	0.400238	3	1_1382227	1_1382230
387896	1	1382227	1382239	11	0.648	12	1_1382227	1_1382239
387897	1	1382227	1382245	11	0.0711111	18	1_1382227	1_1382245
387898	1	1382227	1382247	11	0.0711111	20	1_1382227	1_1382247
387899	1	1382227	1382257	11	0.206429	30	1_1382227	1_1382257
387900	1	1382227	1382308	11	0.000833333	81	1_1382227	1_1382308
387901	1	1382227	1382398	11	0.3125	171	1_1382227	1_1382398
387902	1	1382227	1382410	11	0.3125	183	1_1382227	1_1382410
387903	1	1382227	1382425	11	1	198	1_1382227	1_1382425
387906	1	1382227	1382548	11	0.445217	321	1_1382227	1_1382548
387907	1	1382227	1382569	11	0.00153846	342	1_1382227	1_1382569
387908	1	1382227	1382611	11	0.0833333	384	1_1382227	1_1382611
395328	1	1382230	1382239	11	0.20119	9	1_1382230	1_1382239
395329	1	1382230	1382245	11	0.214286	15	1_1382230	1_1382245
395330	1	1382230	1382247	11	0.214286	17	1_1382230	1_1382247
395331	1	1382230	1382257	11	0.00382653	27	1_1382230	1_1382257
395332	1	1382230	1382308	11	0.126984	78	1_1382230	1_1382308
395333	1	1382230	1382398	11	0.0145833	168	1_1382230	1_1382398
395334	1	1382230	1382410	11	0.0145833	180	1_1382230	1_1382410
395335	1	1382230	1382425	11	0.400238	195	1_1382230	1_1382425
395338	1	1382230	1382548	11	0.646998	318	1_1382230	1_1382548
395339	1	1382230	1382569	11	0.121108	339	1_1382230	1_1382569
395340	1	1382230	1382611	11	0.143353	381	1_1382230	1_1382611
402760	1	1382239	1382245	11	0.0222222	6	1_1382239	1_1382245
402761	1	1382239	1382247	11	0.0222222	8	1_1382239	1_1382247
402762	1	1382239	1382257	11	0.175	18	1_1382239	1_1382257
402763	1	1382239	1382308	11	0.0375	69	1_1382239	1_1382308
402764	1	1382239	1382398	11	0.2025	159	1_1382239	1_1382398
402765	1	1382239	1382410	11	0.2025	171	1_1382239	1_1382410
402766	1	1382239	1382425	11	0.648	186	1_1382239	1_1382425
402769	1	1382239	1382548	11	0.13913	309	1_1382239	1_1382548
402770	1	1382239	1382569	11	0.0480769	330	1_1382239	1_1382569
402771	1	1382239	1382611	11	0.266667	372	1_1382239	1_1382611
410191	1	1382245	1382247	11	1	2	1_1382245	1_1382247
410192	1	1382245	1382257	11	0.388889	12	1_1382245	1_1382257
410193	1	1382245	1382308	11	0.592593	63	1_1382245	1_1382308
410194	1	1382245	1382398	11	0.0680556	153	1_1382245	1_1382398
410195	1	1382245	1382410	11	0.0680556	165	1_1382245	1_1382410
410196	1	1382245	1382425	11	0.0711111	180	1_1382245	1_1382425
410199	1	1382245	1382548	11	0.0434783	303	1_1382245	1_1382548
410200	1	1382245	1382569	11	0.00106838	324	1_1382245	1_1382569
410201	1	1382245	1382611	11	0.0578704	366	1_1382245	1_1382611
417621	1	1382247	1382257	11	0.388889	10	1_1382247	1_1382257
417622	1	1382247	1382308	11	0.592593	61	1_1382247	1_1382308
417623	1	1382247	1382398	11	0.0680556	151	1_1382247	1_1382398
417624	1	1382247	1382410	11	0.0680556	163	1_1382247	1_1382410
417625	1	1382247	1382425	11	0.0711111	178	1_1382247	1_1382425
417628	1	1382247	1382548	11	0.0434783	301	1_1382247	1_1382548
417629	1	1382247	1382569	11	0.00106838	322	1_1382247	1_1382569
417630	1	1382247	1382611	11	0.0578704	364	1_1382247	1_1382611
425050	1	1382257	1382308	11	0.65625	51	1_1382257	1_1382308
425051	1	1382257	1382398	11	0.558036	141	1_1382257	1_1382398
425052	1	1382257	1382410	11	0.558036	153	1_1382257	1_1382410
425053	1	1382257	1382425	11	0.206429	168	1_1382257	1_1382425
425056	1	1382257	1382548	11	0.0776398	291	1_1382257	1_1382548
425057	1	1382257	1382569	11	0.116071	312	1_1382257	1_1382569
425058	1	1382257	1382611	11	0.14881	354	1_1382257	1_1382611
432478	1	1382308	1382398	11	0.266667	90	1_1382308	1_1382398
432479	1	1382308	1382410	11	0.266667	102	1_1382308	1_1382410
432480	1	1382308	1382425	11	0.000833333	117	1_1382308	1_1382425
432483	1	1382308	1382548	11	0.00362319	240	1_1382308	1_1382548
432484	1	1382308	1382569	11	0.259615	261	1_1382308	1_1382569
432485	1	1382308	1382611	11	0.00694444	303	1_1382308	1_1382611
439905	1	1382398	1382410	11	1	12	1_1382398	1_1382410
439906	1	1382398	1382425	11	0.3125	27	1_1382398	1_1382425
439909	1	1382398	1382548	11	0.013587	150	1_1382398	1_1382548
439910	1	1382398	1382569	11	0.0692308	171	1_1382398	1_1382569
439911	1	1382398	1382611	11	0.0375	213	1_1382398	1_1382611
447331	1	1382410	1382425	11	0.3125	15	1_1382410	1_1382425
447334	1	1382410	1382548	11	0.013587	138	1_1382410	1_1382548
447335	1	1382410	1382569	11	0.0692308	159	1_1382410	1_1382569
447336	1	1382410	1382611	11	0.0375	201	1_1382410	1_1382611
454758	1	1382425	1382548	11	0.445217	123	1_1382425	1_1382548
454759	1	1382425	1382569	11	0.00153846	144	1_1382425	1_1382569
454760	1	1382425	1382611	11	0.0833333	186	1_1382425	1_1382611
477025	1	1382548	1382569	11	0.0204849	21	1_1382548	1_1382569
477026	1	1382548	1382611	11	0.15308	63	1_1382548	1_1382611
484446	1	1382569	1382611	11	0.0128205	42	1_1382569	1_1382611
506703	1	1471406	1471414	11	0.244444	8	1_1471406	1_1471414
506704	1	1471406	1471433	10	0.542061	27	1_1471406	1_1471433
506705	1	1471406	1471443	10	0.459184	37	1_1471406	1_1471443
506706	1	1471406	1471444	11	0	38	1_1471406	1_1471444
506707	1	1471406	1471528	11	0.0611111	122	1_1471406	1_1471528
506708	1	1471406	1471549	11	0	143	1_1471406	1_1471549
506709	1	1471406	1472758	11	0	1352	1_1471406	1_1472758
506710	1	1471406	1472778	11	0.261905	1372	1_1471406	1_1472778
506711	1	1471406	1472826	11	0.183333	1420	1_1471406	1_1472826
514120	1	1471414	1471433	10	0.00406504	19	1_1471414	1_1471433
514121	1	1471414	1471443	10	0.104167	29	1_1471414	1_1471443
514122	1	1471414	1471444	11	0.3125	30	1_1471414	1_1471444
514123	1	1471414	1471528	11	0.0711111	114	1_1471414	1_1471528
514124	1	1471414	1471549	11	0.0833333	135	1_1471414	1_1471549
514125	1	1471414	1472758	11	0.00185185	1344	1_1471414	1_1472758
514126	1	1471414	1472778	11	0.20119	1364	1_1471414	1_1472778
514127	1	1471414	1472826	11	0.12	1412	1_1471414	1_1472826
521536	1	1471433	1471443	10	0.54878	10	1_1471433	1_1471443
521537	1	1471433	1471444	10	0.140534	11	1_1471433	1_1471444
521538	1	1471433	1471528	10	0.219512	95	1_1471433	1_1471528
521539	1	1471433	1471549	10	0.0243902	116	1_1471433	1_1471549
521540	1	1471433	1472758	10	0.0243902	1325	1_1471433	1_1472758
521541	1	1471433	1472778	10	0.00116144	1345	1_1471433	1_1472778
528951	1	1471443	1471444	10	0.119048	1	1_1471443	1_1471444
528952	1	1471443	1471528	10	0.1	85	1_1471443	1_1471528
528953	1	1471443	1471549	10	0	106	1_1471443	1_1471549
528954	1	1471443	1472758	10	0.277778	1315	1_1471443	1_1472758
528955	1	1471443	1472778	10	0.119048	1335	1_1471443	1_1472778
536365	1	1471444	1471528	11	0.0222222	84	1_1471444	1_1471528
536366	1	1471444	1471549	11	0.0375	105	1_1471444	1_1471549
536367	1	1471444	1472758	11	0.0578704	1314	1_1471444	1_1472758
536368	1	1471444	1472778	11	0.214286	1334	1_1471444	1_1472778
536369	1	1471444	1472826	11	0.0375	1382	1_1471444	1_1472826
543778	1	1471528	1471549	11	0.0833333	21	1_1471528	1_1471549
543779	1	1471528	1472758	11	0.185185	1230	1_1471528	1_1472758
543780	1	1471528	1472778	11	0.0964286	1250	1_1471528	1_1472778
543781	1	1471528	1472826	11	0.0833333	1298	1_1471528	1_1472826
551190	1	1471549	1472758	11	0.0222222	1209	1_1471549	1_1472758
551191	1	1471549	1472778	11	0.175	1229	1_1471549	1_1472778
551192	1	1471549	1472826	11	0.01	1277	1_1471549	1_1472826
558601	1	1472758	1472778	11	0.0178571	20	1_1472758	1_1472778
558602	1	1472758	1472826	11	0.45	68	1_1472758	1_1472826
566011	1	1472778	1472826	11	0.175	48	1_1472778	1_1472826
580828	1	1484248	1484263	11	0.45	15	1_1484248	1_1484263
580830	1	1484248	1485944	10	0.0243902	1696	1_1484248	1_1485944
580831	1	1484248	1485960	11	0.0301932	1712	1_1484248	1_1485960
580832	1	1484248	1489978	11	0.266667	5730	1_1484248	1_1489978
580833	1	1484248	1489981	10	0.047619	5733	1_1484248	1_1489981
580834	1	1484248	1490056	11	0.153846	5808	1_1484248	1_1490056
588236	1	1484263	1485944	10	0.0243902	1681	1_1484263	1_1485944
588237	1	1484263	1485960	11	0.0195652	1697	1_1484263	1_1485960
588238	1	1484263	1489978	11	0.12	5715	1_1484263	1_1489978
588239	1	1484263	1489981	10	0.047619	5718	1_1484263	1_1489981
588240	1	1484263	1490056	11	0.0692308	5793	1_1484263	1_1490056
603046	1	1485944	1485960	10	1	16	1_1485944	1_1485960
603047	1	1485944	1489978	10	0.219512	4034	1_1485944	1_1489978
603048	1	1485944	1489981	10	0.00116144	4037	1_1485944	1_1489981
603049	1	1485944	1490056	10	0.146341	4112	1_1485944	1_1490056
610450	1	1485960	1489978	11	0.234783	4018	1_1485960	1_1489978
610451	1	1485960	1489981	10	0.00116144	4021	1_1485960	1_1489981
610452	1	1485960	1490056	11	0.135452	4096	1_1485960	1_1490056
617853	1	1489978	1489981	10	0.047619	3	1_1489978	1_1489981
617854	1	1489978	1490056	11	0.23141	78	1_1489978	1_1490056
617855	1	1489978	1497677	10	0.25	7699	1_1489978	1_1497677
625255	1	1489981	1490056	10	0.00793651	75	1_1489981	1_1490056
625256	1	1489981	1497677	10	0.107143	7696	1_1489981	1_1497677
632656	1	1490056	1497677	10	0.0104167	7621	1_1490056	1_1497677
647455	1	1510053	1510110	11	0.106838	57	1_1510053	1_1510110
647456	1	1510053	1514961	10	0.204545	4908	1_1510053	1_1514961
647457	1	1510053	1514988	11	0.0236686	4935	1_1510053	1_1514988
647459	1	1510053	1515559	11	0.153846	5506	1_1510053	1_1515559
654853	1	1510110	1514961	10	0.0625	4851	1_1510110	1_1514961
654854	1	1510110	1514988	11	0.106838	4878	1_1510110	1_1514988
654856	1	1510110	1515559	11	0.217778	5449	1_1510110	1_1515559
662250	1	1514961	1514988	10	0.555556	27	1_1514961	1_1514988
662252	1	1514961	1515559	10	0.0243902	598	1_1514961	1_1515559
669647	1	1514988	1515559	11	0.0311538	571	1_1514988	1_1515559
699220	1	1691387	1691395	11	0.588848	8	1_1691387	1_1691395
699221	1	1691387	1691421	11	0.052521	34	1_1691387	1_1691421
699223	1	1691387	1691458	11	0.0533769	71	1_1691387	1_1691458
699225	1	1691387	1691614	11	0.588848	227	1_1691387	1_1691614
699226	1	1691387	1691635	11	0.236111	248	1_1691387	1_1691635
699227	1	1691387	1691665	11	1	278	1_1691387	1_1691665
699228	1	1691387	1691994	11	0.236111	607	1_1691387	1_1691994
699229	1	1691387	1693644	11	0.651584	2257	1_1691387	1_1693644
699230	1	1691387	1693876	11	0.236111	2489	1_1691387	1_1693876
699232	1	1691387	1693955	11	0.0294118	2568	1_1691387	1_1693955
699233	1	1691387	1694324	11	0.10625	2937	1_1691387	1_1694324
699234	1	1691387	1694336	11	0.543824	2949	1_1691387	1_1694336
699235	1	1691387	1694353	11	0.0294118	2966	1_1691387	1_1694353
699236	1	1691387	1697095	10	0.258731	5708	1_1691387	1_1697095
699237	1	1691387	1698665	11	0.236111	7278	1_1691387	1_1698665
699239	1	1691387	1698761	11	0.0132353	7374	1_1691387	1_1698761
699240	1	1691387	1698779	11	0.352941	7392	1_1691387	1_1698779
699241	1	1691387	1698787	11	0.00784314	7400	1_1691387	1_1698787
699242	1	1691387	1698836	10	0.0714286	7449	1_1691387	1_1698836
706611	1	1691395	1691421	11	0.214286	26	1_1691395	1_1691421
706613	1	1691395	1691458	11	0.00694444	63	1_1691395	1_1691458
706615	1	1691395	1691614	11	0.293403	219	1_1691395	1_1691614
706616	1	1691395	1691635	11	0.0578704	240	1_1691395	1_1691635
706617	1	1691395	1691665	11	0.588848	270	1_1691395	1_1691665
706618	1	1691395	1691994	11	0.592593	599	1_1691395	1_1691994
706619	1	1691395	1693644	11	0.673878	2249	1_1691395	1_1693644
706620	1	1691395	1693876	11	0.0578704	2481	1_1691395	1_1693876
706622	1	1691395	1693955	11	0.0117188	2560	1_1691395	1_1693955
706623	1	1691395	1694324	11	0.266667	2929	1_1691395	1_1694324
706624	1	1691395	1694336	11	0.440833	2941	1_1691395	1_1694336
706625	1	1691395	1694353	11	0.0117187	2958	1_1691395	1_1694353
706626	1	1691395	1697095	10	0.199448	5700	1_1691395	1_1697095
706627	1	1691395	1698665	11	0.0578704	7270	1_1691395	1_1698665
706629	1	1691395	1698761	11	0.0260417	7366	1_1691395	1_1698761
706630	1	1691395	1698779	11	0.140625	7384	1_1691395	1_1698779
706631	1	1691395	1698787	11	0.0680556	7392	1_1691395	1_1698787
706632	1	1691395	1698836	10	0.047619	7441	1_1691395	1_1698836
714002	1	1691421	1691458	11	0.0324074	37	1_1691421	1_1691458
714004	1	1691421	1691614	11	0.0014881	193	1_1691421	1_1691614
714005	1	1691421	1691635	11	0.0178571	214	1_1691421	1_1691635
714006	1	1691421	1691665	11	0.052521	244	1_1691421	1_1691665
714007	1	1691421	1691994	11	0.126984	573	1_1691421	1_1691994
714008	1	1691421	1693644	11	0.0556319	2223	1_1691421	1_1693644
714009	1	1691421	1693876	11	0.0178571	2455	1_1691421	1_1693876
714011	1	1691421	1693955	11	0.251116	2534	1_1691421	1_1693955
714012	1	1691421	1694324	11	0.0571429	2903	1_1691421	1_1694324
714013	1	1691421	1694336	11	0.0257143	2915	1_1691421	1_1694336
714014	1	1691421	1694353	11	0.0178571	2932	1_1691421	1_1694353
714015	1	1691421	1697095	10	0.118357	5674	1_1691421	1_1697095
714016	1	1691421	1698665	11	0.0178571	7244	1_1691421	1_1698665
714018	1	1691421	1698761	11	0.322321	7340	1_1691421	1_1698761
714019	1	1691421	1698779	11	0.14881	7358	1_1691421	1_1698779
714020	1	1691421	1698787	11	0.47619	7366	1_1691421	1_1698787
714021	1	1691421	1698836	10	0.166667	7415	1_1691421	1_1698836
728779	1	1691458	1691614	11	0.0493827	156	1_1691458	1_1691614
728780	1	1691458	1691635	11	0.0833333	177	1_1691458	1_1691635
728781	1	1691458	1691665	11	0.0533769	207	1_1691458	1_1691665
728782	1	1691458	1691994	11	0.00411523	536	1_1691458	1_1691994
728783	1	1691458	1693644	11	0.0128205	2186	1_1691458	1_1693644
728784	1	1691458	1693876	11	0.0833333	2418	1_1691458	1_1693876
728786	1	1691458	1693955	11	0.000578704	2497	1_1691458	1_1693955
728787	1	1691458	1694324	11	0.266667	2866	1_1691458	1_1694324
728788	1	1691458	1694336	11	0.00592593	2878	1_1691458	1_1694336
728789	1	1691458	1694353	11	0.255208	2895	1_1691458	1_1694353
728790	1	1691458	1697095	10	0.449867	5637	1_1691458	1_1697095
728791	1	1691458	1698665	11	0.0833333	7207	1_1691458	1_1698665
728793	1	1691458	1698761	11	0.0375	7303	1_1691458	1_1698761
728794	1	1691458	1698779	11	0.151235	7321	1_1691458	1_1698779
728795	1	1691458	1698787	11	0.0154321	7329	1_1691458	1_1698787
728796	1	1691458	1698836	10	0.111111	7378	1_1691458	1_1698836
743551	1	1691614	1691635	11	0.592593	21	1_1691614	1_1691635
743552	1	1691614	1691665	11	0.588848	51	1_1691614	1_1691665
743553	1	1691614	1691994	11	0.0578704	380	1_1691614	1_1691994
743554	1	1691614	1693644	11	0.259615	2030	1_1691614	1_1693644
743555	1	1691614	1693876	11	0.0578704	2262	1_1691614	1_1693876
743557	1	1691614	1693955	11	0.0117188	2341	1_1691614	1_1693955
743558	1	1691614	1694324	11	0.0260417	2710	1_1691614	1_1694324
743559	1	1691614	1694336	11	0.440833	2722	1_1691614	1_1694336
743560	1	1691614	1694353	11	0.0117187	2739	1_1691614	1_1694353
743561	1	1691614	1697095	10	0.199448	5481	1_1691614	1_1697095
743562	1	1691614	1698665	11	0.592593	7051	1_1691614	1_1698665
743564	1	1691614	1698761	11	0.0375	7147	1_1691614	1_1698761
743565	1	1691614	1698779	11	0.140625	7165	1_1691614	1_1698779
743566	1	1691614	1698787	11	0.0222222	7173	1_1691614	1_1698787
743567	1	1691614	1698836	10	0.047619	7222	1_1691614	1_1698836
750936	1	1691635	1691665	11	0.236111	30	1_1691635	1_1691665
750937	1	1691635	1691994	11	0.151235	359	1_1691635	1_1691994
750938	1	1691635	1693644	11	0.00106838	2009	1_1691635	1_1693644
750939	1	1691635	1693876	11	0.0493827	2241	1_1691635	1_1693876
750941	1	1691635	1693955	11	0.00694444	2320	1_1691635	1_1693955
750942	1	1691635	1694324	11	0.0222222	2689	1_1691635	1_1694324
750943	1	1691635	1694336	11	0.0711111	2701	1_1691635	1_1694336
750944	1	1691635	1694353	11	0.00694444	2718	1_1691635	1_1694353
750945	1	1691635	1697095	10	0.293478	5460	1_1691635	1_1697095
750946	1	1691635	1698665	11	1	7030	1_1691635	1_1698665
750948	1	1691635	1698761	11	0.0222222	7126	1_1691635	1_1698761
750949	1	1691635	1698779	11	0.0833333	7144	1_1691635	1_1698779
750950	1	1691635	1698787	11	0.185185	7152	1_1691635	1_1698787
750951	1	1691635	1698836	10	0.25	7201	1_1691635	1_1698836
758320	1	1691665	1691994	11	0.236111	329	1_1691665	1_1691994
758321	1	1691665	1693644	11	0.651584	1979	1_1691665	1_1693644
758322	1	1691665	1693876	11	0.236111	2211	1_1691665	1_1693876
758324	1	1691665	1693955	11	0.0294118	2290	1_1691665	1_1693955
758325	1	1691665	1694324	11	0.10625	2659	1_1691665	1_1694324
758326	1	1691665	1694336	11	0.543824	2671	1_1691665	1_1694336
758327	1	1691665	1694353	11	0.0294118	2688	1_1691665	1_1694353
758328	1	1691665	1697095	10	0.258731	5430	1_1691665	1_1697095
758329	1	1691665	1698665	11	0.236111	7000	1_1691665	1_1698665
758331	1	1691665	1698761	11	0.0132353	7096	1_1691665	1_1698761
758332	1	1691665	1698779	11	0.352941	7114	1_1691665	1_1698779
758333	1	1691665	1698787	11	0.00784314	7122	1_1691665	1_1698787
758334	1	1691665	1698836	10	0.0714286	7171	1_1691665	1_1698836
765703	1	1691994	1693644	11	0.153846	1650	1_1691994	1_1693644
765704	1	1691994	1693876	11	0.0493827	1882	1_1691994	1_1693876
765706	1	1691994	1693955	11	0.00694444	1961	1_1691994	1_1693955
765707	1	1691994	1694324	11	0.0680556	2330	1_1691994	1_1694324
765708	1	1691994	1694336	11	0.0711111	2342	1_1691994	1_1694336
765709	1	1691994	1694353	11	0.00694444	2359	1_1691994	1_1694353
765710	1	1691994	1697095	10	0.293478	5101	1_1691994	1_1697095
765711	1	1691994	1698665	11	0.151235	6671	1_1691994	1_1698665
765713	1	1691994	1698761	11	0.0680556	6767	1_1691994	1_1698761
765714	1	1691994	1698779	11	0.0833333	6785	1_1691994	1_1698779
765715	1	1691994	1698787	11	0.00185185	6793	1_1691994	1_1698787
765716	1	1691994	1698836	10	0.25	6842	1_1691994	1_1698836
773085	1	1693644	1693876	11	0.565171	232	1_1693644	1_1693876
773087	1	1693644	1693955	11	0.015024	311	1_1693644	1_1693955
773088	1	1693644	1694324	11	0.254327	680	1_1693644	1_1694324
773089	1	1693644	1694336	11	0.678462	692	1_1693644	1_1694336
773090	1	1693644	1694353	11	0.015024	709	1_1693644	1_1694353
773091	1	1693644	1697095	10	0.0724638	3451	1_1693644	1_1697095
773092	1	1693644	1698665	11	0.00106838	5021	1_1693644	1_1698665
773094	1	1693644	1698761	11	0.000480769	5117	1_1693644	1_1698761
773095	1	1693644	1698779	11	0.180288	5135	1_1693644	1_1698779
773096	1	1693644	1698787	11	0.0410256	5143	1_1693644	1_1698787
773097	1	1693644	1698836	10	0.0222222	5192	1_1693644	1_1698836
780467	1	1693876	1693955	11	0.00694444	79	1_1693876	1_1693955
780468	1	1693876	1694324	11	0.0680556	448	1_1693876	1_1694324
780469	1	1693876	1694336	11	0.401111	460	1_1693876	1_1694336
780470	1	1693876	1694353	11	0.00694444	477	1_1693876	1_1694353
780471	1	1693876	1697095	10	0.00362319	3219	1_1693876	1_1697095
780472	1	1693876	1698665	11	0.0493827	4789	1_1693876	1_1698665
780474	1	1693876	1698761	11	0.0222222	4885	1_1693876	1_1698761
780475	1	1693876	1698779	11	0.0833333	4903	1_1693876	1_1698779
780476	1	1693876	1698787	11	0.00185185	4911	1_1693876	1_1698787
780477	1	1693876	1698836	10	0.25	4960	1_1693876	1_1698836
795225	1	1693955	1694324	11	0.003125	369	1_1693955	1_1694324
795226	1	1693955	1694336	11	0.01	381	1_1693955	1_1694336
795227	1	1693955	1694353	11	0.000976563	398	1_1693955	1_1694353
795228	1	1693955	1697095	10	0.0404798	3140	1_1693955	1_1697095
795229	1	1693955	1698665	11	0.00694444	4710	1_1693955	1_1698665
795231	1	1693955	1698761	11	0.3125	4806	1_1693955	1_1698761
795232	1	1693955	1698779	11	0.255208	4824	1_1693955	1_1698779
795233	1	1693955	1698787	11	0.301042	4832	1_1693955	1_1698787
795234	1	1693955	1698836	10	0.2	4881	1_1693955	1_1698836
802603	1	1694324	1694336	11	0.45	12	1_1694324	1_1694336
802604	1	1694324	1694353	11	0.45	29	1_1694324	1_1694353
802605	1	1694324	1697095	10	0.057971	2771	1_1694324	1_1697095
802606	1	1694324	1698665	11	0.0222222	4341	1_1694324	1_1698665
802608	1	1694324	1698761	11	0.01	4437	1_1694324	1_1698761
802609	1	1694324	1698779	11	0.0375	4455	1_1694324	1_1698779
802610	1	1694324	1698787	11	0.12	4463	1_1694324	1_1698787
802611	1	1694324	1698836	10	0.0344828	4512	1_1694324	1_1698836
809980	1	1694336	1694353	11	0.2025	17	1_1694336	1_1694353
809981	1	1694336	1697095	10	0.0597384	2759	1_1694336	1_1697095
809982	1	1694336	1698665	11	0.0711111	4329	1_1694336	1_1698665
809984	1	1694336	1698761	11	0.0045	4425	1_1694336	1_1698761
809985	1	1694336	1698779	11	0.3675	4443	1_1694336	1_1698779
809986	1	1694336	1698787	11	0.054	4451	1_1694336	1_1698787
809987	1	1694336	1698836	10	0	4500	1_1694336	1_1698836
817356	1	1694353	1697095	10	0.18041	2742	1_1694353	1_1697095
817357	1	1694353	1698665	11	0.00694444	4312	1_1694353	1_1698665
817359	1	1694353	1698761	11	0.0632812	4408	1_1694353	1_1698761
817360	1	1694353	1698779	11	0.0833333	4426	1_1694353	1_1698779
817361	1	1694353	1698787	11	0.0260417	4434	1_1694353	1_1698787
817362	1	1694353	1698836	10	0	4483	1_1694353	1_1698836
824731	1	1697095	1698665	10	0.293478	1570	1_1697095	1_1698665
824733	1	1697095	1698761	10	0.42029	1666	1_1697095	1_1698761
824734	1	1697095	1698779	10	0.365079	1684	1_1697095	1_1698779
824735	1	1697095	1698787	10	0.0217391	1692	1_1697095	1_1698787
832106	1	1698665	1698761	11	0.0222222	96	1_1698665	1_1698761
832107	1	1698665	1698779	11	0.0833333	114	1_1698665	1_1698779
832108	1	1698665	1698787	11	0.185185	122	1_1698665	1_1698787
832109	1	1698665	1698836	10	0.25	171	1_1698665	1_1698836
832110	1	1698665	1707104	10	0.204545	8439	1_1698665	1_1707104
846850	1	1698761	1698779	11	0.301042	18	1_1698761	1_1698779
846851	1	1698761	1698787	11	0.440833	26	1_1698761	1_1698787
846852	1	1698761	1698836	10	0.444444	75	1_1698761	1_1698836
846853	1	1698761	1707104	10	0.0692641	8343	1_1698761	1_1707104
854221	1	1698779	1698787	11	0.3125	8	1_1698779	1_1698787
854222	1	1698779	1698836	10	0.428571	57	1_1698779	1_1698836
854223	1	1698779	1707104	10	0.00568182	8325	1_1698779	1_1707104
861591	1	1698787	1698836	10	0.166667	49	1_1698787	1_1698836
861592	1	1698787	1707104	10	1.12054e-31	8317	1_1698787	1_1707104
913153	1	2313925	2313961	11	0.0833333	36	1_2313925	1_2313961
913155	1	2313925	2314415	11	1	490	1_2313925	1_2314415
913157	1	2313925	2314732	11	0.01	807	1_2313925	1_2314732
913158	1	2313925	2314787	11	0.0222222	862	1_2313925	1_2314787
913159	1	2313925	2314801	11	0.0222222	876	1_2313925	1_2314801
913160	1	2313925	2315007	11	0.0222222	1082	1_2313925	1_2315007
920516	1	2313961	2314415	11	0.0833333	454	1_2313961	1_2314415
920518	1	2313961	2314732	11	0.0833333	771	1_2313961	1_2314732
920519	1	2313961	2314787	11	0.266667	826	1_2313961	1_2314787
920520	1	2313961	2314801	11	0.00185185	840	1_2313961	1_2314801
920521	1	2313961	2315007	11	0.266667	1046	1_2313961	1_2315007
935237	1	2314415	2314732	11	0.01	317	1_2314415	1_2314732
935238	1	2314415	2314787	11	0.0222222	372	1_2314415	1_2314787
935239	1	2314415	2314801	11	0.0222222	386	1_2314415	1_2314801
935240	1	2314415	2315007	11	0.0222222	592	1_2314415	1_2315007
949953	1	2314732	2314787	11	0.0222222	55	1_2314732	1_2314787
949954	1	2314732	2314801	11	0.45	69	1_2314732	1_2314801
949955	1	2314732	2315007	11	0.0222222	275	1_2314732	1_2315007
957310	1	2314787	2314801	11	0.0493827	14	1_2314787	1_2314801
957311	1	2314787	2315007	11	1	220	1_2314787	1_2315007
964666	1	2314801	2315007	11	0.0493827	206	1_2314801	1_2315007
1001432	1	3185531	3185996	10	0.0617284	465	1_3185531	1_3185996
1001433	1	3185531	3186009	10	0.0277778	478	1_3185531	1_3186009
1001436	1	3185531	3186876	10	0.185185	1345	1_3185531	1_3186876
1023480	1	3186009	3186876	10	0.104167	867	1_3186009	1_3186876
1060203	1	3648804	3648818	11	0.259615	14	1_3648804	1_3648818
1074886	1	3662703	3662727	11	0.0571429	24	1_3662703	1_3662727
1074887	1	3662703	3664508	11	0.131579	1805	1_3662703	1_3664508
1074888	1	3662703	3664520	11	0.131579	1817	1_3662703	1_3664520
1074889	1	3662703	3664921	11	0.0375	2218	1_3662703	1_3664921
1074890	1	3662703	3668477	11	0.0692308	5774	1_3662703	1_3668477
1074891	1	3662703	3670495	11	0.0132353	7792	1_3662703	1_3670495
1074892	1	3662703	3670585	11	0.0375	7882	1_3662703	1_3670585
1074893	1	3662703	3672124	11	0.45	9421	1_3662703	1_3672124
1074894	1	3662703	3672172	11	1	9469	1_3662703	1_3672172
1082226	1	3662727	3664508	11	0.643327	1781	1_3662727	1_3664508
1082227	1	3662727	3664520	11	0.643327	1793	1_3662727	1_3664520
1082228	1	3662727	3664921	11	0.14881	2194	1_3662727	1_3664921
1082229	1	3662727	3668477	11	0.274725	5750	1_3662727	1_3668477
1082230	1	3662727	3670495	11	0.0756303	7768	1_3662727	1_3670495
1082231	1	3662727	3670585	11	0.14881	7858	1_3662727	1_3670585
1082232	1	3662727	3672124	11	0.126984	9397	1_3662727	1_3672124
1082233	1	3662727	3672172	11	0.0571429	9445	1_3662727	1_3672172
1089565	1	3664508	3664520	11	1	12	1_3664508	1_3664520
1089566	1	3664508	3664921	11	0.107456	413	1_3664508	1_3664921
1089567	1	3664508	3668477	11	0.632591	3969	1_3664508	1_3668477
1089568	1	3664508	3670495	11	0.325271	5987	1_3664508	1_3670495
1089569	1	3664508	3670585	11	0.00493421	6077	1_3664508	1_3670585
1089570	1	3664508	3672124	11	0.0592105	7616	1_3664508	1_3672124
1089571	1	3664508	3672172	11	0.131579	7664	1_3664508	1_3672172
1089573	1	3664508	3673309	11	0.00131579	8801	1_3664508	1_3673309
1089574	1	3664508	3673366	11	0.00493421	8858	1_3664508	1_3673366
1096903	1	3664520	3664921	11	0.107456	401	1_3664520	1_3664921
1096904	1	3664520	3668477	11	0.632591	3957	1_3664520	1_3668477
1096905	1	3664520	3670495	11	0.325271	5975	1_3664520	1_3670495
1096906	1	3664520	3670585	11	0.00493421	6065	1_3664520	1_3670585
1096907	1	3664520	3672124	11	0.0592105	7604	1_3664520	1_3672124
1096908	1	3664520	3672172	11	0.131579	7652	1_3664520	1_3672172
1096910	1	3664520	3673309	11	0.00131579	8789	1_3664520	1_3673309
1096911	1	3664520	3673366	11	0.00493421	8846	1_3664520	1_3673366
1104240	1	3664921	3668477	11	0.0392628	3556	1_3664921	1_3668477
1104241	1	3664921	3670495	11	0.103554	5574	1_3664921	1_3670495
1104242	1	3664921	3670585	11	0.293403	5664	1_3664921	1_3670585
1104243	1	3664921	3672124	11	0.0578704	7203	1_3664921	1_3672124
1104244	1	3664921	3672172	11	0.0375	7251	1_3664921	1_3672172
1104246	1	3664921	3673309	11	0.266667	8388	1_3664921	1_3673309
1104247	1	3664921	3673366	11	0.293403	8445	1_3664921	1_3673366
1111576	1	3668477	3670495	11	0.735577	2018	1_3668477	1_3670495
1111577	1	3668477	3670585	11	0.0392628	2108	1_3668477	1_3670585
1111578	1	3668477	3672124	11	0.153846	3647	1_3668477	1_3672124
1111579	1	3668477	3672172	11	0.0692308	3695	1_3668477	1_3672172
1111581	1	3668477	3673309	11	0.0692308	4832	1_3668477	1_3673309
1111582	1	3668477	3673366	11	0.0392628	4889	1_3668477	1_3673366
1111583	1	3668477	3676004	10	0.166667	7527	1_3668477	1_3676004
1111584	1	3668477	3676036	10	0.642857	7559	1_3668477	1_3676036
1111585	1	3668477	3676507	11	0.369615	8030	1_3668477	1_3676507
1111589	1	3668477	3678262	11	0.237839	9785	1_3668477	1_3678262
1111590	1	3668477	3678275	11	0.492308	9798	1_3668477	1_3678275
1111592	1	3668477	3678471	11	0.116071	9994	1_3668477	1_3678471
1118911	1	3670495	3670585	11	0.103554	90	1_3670495	1_3670585
1118912	1	3670495	3672124	11	0.0204248	1629	1_3670495	1_3672124
1118913	1	3670495	3672172	11	0.0132353	1677	1_3670495	1_3672172
1118915	1	3670495	3673309	11	0.0941176	2814	1_3670495	1_3673309
1118916	1	3670495	3673366	11	0.103554	2871	1_3670495	1_3673366
1118917	1	3670495	3676004	10	0.204545	5509	1_3670495	1_3676004
1118918	1	3670495	3676036	10	0.52381	5541	1_3670495	1_3676036
1118919	1	3670495	3676507	11	0.34	6012	1_3670495	1_3676507
1118923	1	3670495	3678262	11	0.264922	7767	1_3670495	1_3678262
1118924	1	3670495	3678275	11	0.288235	7780	1_3670495	1_3678275
1118926	1	3670495	3678471	11	0.052521	7976	1_3670495	1_3678471
1118928	1	3670495	3678812	11	0.288235	8317	1_3670495	1_3678812
1118931	1	3670495	3678953	10	0.242424	8458	1_3670495	1_3678953
1118933	1	3670495	3678987	11	0.00784314	8492	1_3670495	1_3678987
1118935	1	3670495	3680214	11	0.191176	9719	1_3670495	1_3680214
1118936	1	3670495	3680251	11	0.0941176	9756	1_3670495	1_3680251
1118937	1	3670495	3680259	11	0.0204248	9764	1_3670495	1_3680259
1126245	1	3670585	3672124	11	0.0833333	1539	1_3670585	1_3672124
1126246	1	3670585	3672172	11	0.0375	1587	1_3670585	1_3672172
1126248	1	3670585	3673309	11	0.0375	2724	1_3670585	1_3673309
1126249	1	3670585	3673366	11	1	2781	1_3670585	1_3673366
1126250	1	3670585	3676004	10	0.047619	5419	1_3670585	1_3676004
1126251	1	3670585	3676036	10	0.00226757	5451	1_3670585	1_3676036
1126252	1	3670585	3676507	11	0.000833333	5922	1_3670585	1_3676507
1126256	1	3670585	3678262	11	0.103554	7677	1_3670585	1_3678262
1126257	1	3670585	3678275	11	0.0375	7690	1_3670585	1_3678275
1126259	1	3670585	3678471	11	0.14881	7886	1_3670585	1_3678471
1126261	1	3670585	3678812	11	0.0375	8227	1_3670585	1_3678812
1126264	1	3670585	3678953	10	0.00793651	8368	1_3670585	1_3678953
1126266	1	3670585	3678987	11	0.0222222	8402	1_3670585	1_3678987
1126268	1	3670585	3680214	11	0.180288	9629	1_3670585	1_3680214
1126269	1	3670585	3680251	11	0.0375	9666	1_3670585	1_3680251
1126270	1	3670585	3680259	11	0.0578704	9674	1_3670585	1_3680259
1133578	1	3672124	3672172	11	0.45	48	1_3672124	1_3672172
1133580	1	3672124	3673309	11	0.45	1185	1_3672124	1_3673309
1133581	1	3672124	3673366	11	0.0833333	1242	1_3672124	1_3673366
1133582	1	3672124	3676004	10	0.140625	3880	1_3672124	1_3676004
1133583	1	3672124	3676036	10	0.107143	3912	1_3672124	1_3676036
1133584	1	3672124	3676507	11	0.401111	4383	1_3672124	1_3676507
1133588	1	3672124	3678262	11	0.20915	6138	1_3672124	1_3678262
1133589	1	3672124	3678275	11	0.0222222	6151	1_3672124	1_3678275
1133591	1	3672124	3678471	11	0.0178571	6347	1_3672124	1_3678471
1133593	1	3672124	3678812	11	0.0222222	6688	1_3672124	1_3678812
1133596	1	3672124	3678953	10	0.0104167	6829	1_3672124	1_3678953
1133598	1	3672124	3678987	11	0.00185185	6863	1_3672124	1_3678987
1133600	1	3672124	3680214	11	0.106838	8090	1_3672124	1_3680214
1133601	1	3672124	3680251	11	0.0222222	8127	1_3672124	1_3680251
1133602	1	3672124	3680259	11	0.0493827	8135	1_3672124	1_3680259
1133606	1	3672124	3680841	11	0.0833333	8717	1_3672124	1_3680841
1133607	1	3672124	3680862	11	0.0222222	8738	1_3672124	1_3680862
1133609	1	3672124	3680878	10	0.0625	8754	1_3672124	1_3680878
1133610	1	3672124	3680879	10	0.0277778	8755	1_3672124	1_3680879
1133611	1	3672124	3680981	11	0.0222222	8857	1_3672124	1_3680981
1133612	1	3672124	3681001	11	0.00292398	8877	1_3672124	1_3681001
1133613	1	3672124	3681030	11	0.0222222	8906	1_3672124	1_3681030
1133615	1	3672124	3681079	11	0.0178571	8955	1_3672124	1_3681079
1133616	1	3672124	3681082	11	0.00185185	8958	1_3672124	1_3681082
1133617	1	3672124	3681288	11	0.0493827	9164	1_3672124	1_3681288
1133618	1	3672124	3681309	10	0.0104167	9185	1_3672124	1_3681309
1133621	1	3672124	3681325	11	0.0493827	9201	1_3672124	1_3681325
1133623	1	3672124	3681400	11	0.0493827	9276	1_3672124	1_3681400
1133625	1	3672124	3681443	11	0.151235	9319	1_3672124	1_3681443
1133626	1	3672124	3681508	11	0.0833333	9384	1_3672124	1_3681508
1133627	1	3672124	3681509	11	0.0222222	9385	1_3672124	1_3681509
1133629	1	3672124	3681568	11	0.0833333	9444	1_3672124	1_3681568
1133631	1	3672124	3681737	11	0.0493827	9613	1_3672124	1_3681737
1133633	1	3672124	3681779	11	0.401111	9655	1_3672124	1_3681779
1133634	1	3672124	3682008	11	0.0493827	9884	1_3672124	1_3682008
1133635	1	3672124	3682011	11	0.694444	9887	1_3672124	1_3682011
1140911	1	3672172	3673309	11	0.01	1137	1_3672172	1_3673309
1140912	1	3672172	3673366	11	0.0375	1194	1_3672172	1_3673366
1140913	1	3672172	3676004	10	0.0277778	3832	1_3672172	1_3676004
1140914	1	3672172	3676036	10	0.047619	3864	1_3672172	1_3676036
1140915	1	3672172	3676507	11	0.032	4335	1_3672172	1_3676507
1140919	1	3672172	3678262	11	0.0941176	6090	1_3672172	1_3678262
1140920	1	3672172	3678275	11	0.01	6103	1_3672172	1_3678275
1140922	1	3672172	3678471	11	0.175	6299	1_3672172	1_3678471
1140924	1	3672172	3678812	11	0.01	6640	1_3672172	1_3678812
1140927	1	3672172	3678953	10	0.0740741	6781	1_3672172	1_3678953
1140929	1	3672172	3678987	11	0.0833333	6815	1_3672172	1_3678987
1140931	1	3672172	3680214	11	0.0480769	8042	1_3672172	1_3680214
1140932	1	3672172	3680251	11	0.01	8079	1_3672172	1_3680251
1140933	1	3672172	3680259	11	0.0222222	8087	1_3672172	1_3680259
1140937	1	3672172	3680841	11	0.0375	8669	1_3672172	1_3680841
1140938	1	3672172	3680862	11	0.01	8690	1_3672172	1_3680862
1140940	1	3672172	3680878	10	0.0123457	8706	1_3672172	1_3680878
1140941	1	3672172	3680879	10	0.0123457	8707	1_3672172	1_3680879
1140942	1	3672172	3680981	11	0.01	8809	1_3672172	1_3680981
1140943	1	3672172	3681001	11	0.189474	8829	1_3672172	1_3681001
1140944	1	3672172	3681030	11	0.01	8858	1_3672172	1_3681030
1140946	1	3672172	3681079	11	0.0571429	8907	1_3672172	1_3681079
1140947	1	3672172	3681082	11	0.0833333	8910	1_3672172	1_3681082
1140948	1	3672172	3681288	11	0.0222222	9116	1_3672172	1_3681288
1140949	1	3672172	3681309	10	0.166667	9137	1_3672172	1_3681309
1140952	1	3672172	3681325	11	0.0222222	9153	1_3672172	1_3681325
1140954	1	3672172	3681400	11	0.0222222	9228	1_3672172	1_3681400
1140956	1	3672172	3681443	11	0.45	9271	1_3672172	1_3681443
1140957	1	3672172	3681508	11	0.0375	9336	1_3672172	1_3681508
1140958	1	3672172	3681509	11	0.01	9337	1_3672172	1_3681509
1140960	1	3672172	3681568	11	0.0375	9396	1_3672172	1_3681568
1140962	1	3672172	3681737	11	0.0222222	9565	1_3672172	1_3681737
1140964	1	3672172	3681779	11	0.032	9607	1_3672172	1_3681779
1140965	1	3672172	3682008	11	0.0222222	9836	1_3672172	1_3682008
1140966	1	3672172	3682011	11	0.3125	9839	1_3672172	1_3682011
1155571	1	3673309	3673366	11	0.0375	57	1_3673309	1_3673366
1155572	1	3673309	3676004	10	0.444444	2695	1_3673309	1_3676004
1155573	1	3673309	3676036	10	0.047619	2727	1_3673309	1_3676036
1155574	1	3673309	3676507	11	0.45	3198	1_3673309	1_3676507
1155578	1	3673309	3678262	11	0.0941176	4953	1_3673309	1_3678262
1155579	1	3673309	3678275	11	0.01	4966	1_3673309	1_3678275
1155581	1	3673309	3678471	11	0.0571429	5162	1_3673309	1_3678471
1155583	1	3673309	3678812	11	0.01	5503	1_3673309	1_3678812
1155586	1	3673309	3678953	10	0.166667	5644	1_3673309	1_3678953
1155588	1	3673309	3678987	11	0.12	5678	1_3673309	1_3678987
1155590	1	3673309	3680214	11	0.0480769	6905	1_3673309	1_3680214
1155591	1	3673309	3680251	11	0.01	6942	1_3673309	1_3680251
1155592	1	3673309	3680259	11	0.0222222	6950	1_3673309	1_3680259
1155596	1	3673309	3680841	11	0.0375	7532	1_3673309	1_3680841
1155597	1	3673309	3680862	11	0.01	7553	1_3673309	1_3680862
1155599	1	3673309	3680878	10	0.197531	7569	1_3673309	1_3680878
1155600	1	3673309	3680879	10	0.0123457	7570	1_3673309	1_3680879
1155601	1	3673309	3680981	11	0.01	7672	1_3673309	1_3680981
1155602	1	3673309	3681001	11	0.131579	7692	1_3673309	1_3681001
1155603	1	3673309	3681030	11	0.01	7721	1_3673309	1_3681030
1155605	1	3673309	3681079	11	0.175	7770	1_3673309	1_3681079
1155606	1	3673309	3681082	11	0.12	7773	1_3673309	1_3681082
1155607	1	3673309	3681288	11	0.0222222	7979	1_3673309	1_3681288
1155608	1	3673309	3681309	10	0.0740741	8000	1_3673309	1_3681309
1155611	1	3673309	3681325	11	0.0222222	8016	1_3673309	1_3681325
1155613	1	3673309	3681400	11	0.0222222	8091	1_3673309	1_3681400
1155615	1	3673309	3681443	11	0.0222222	8134	1_3673309	1_3681443
1155616	1	3673309	3681508	11	0.0375	8199	1_3673309	1_3681508
1155617	1	3673309	3681509	11	0.01	8200	1_3673309	1_3681509
1155619	1	3673309	3681568	11	0.0375	8259	1_3673309	1_3681568
1155621	1	3673309	3681737	11	0.0222222	8428	1_3673309	1_3681737
1155623	1	3673309	3681779	11	0.45	8470	1_3673309	1_3681779
1155624	1	3673309	3682008	11	0.0222222	8699	1_3673309	1_3682008
1155625	1	3673309	3682011	11	0.3125	8702	1_3673309	1_3682011
1162900	1	3673366	3676004	10	0.047619	2638	1_3673366	1_3676004
1162901	1	3673366	3676036	10	0.00226757	2670	1_3673366	1_3676036
1162902	1	3673366	3676507	11	0.000833333	3141	1_3673366	1_3676507
1162906	1	3673366	3678262	11	0.103554	4896	1_3673366	1_3678262
1162907	1	3673366	3678275	11	0.0375	4909	1_3673366	1_3678275
1162909	1	3673366	3678471	11	0.14881	5105	1_3673366	1_3678471
1162911	1	3673366	3678812	11	0.0375	5446	1_3673366	1_3678812
1162914	1	3673366	3678953	10	0.00793651	5587	1_3673366	1_3678953
1162916	1	3673366	3678987	11	0.0222222	5621	1_3673366	1_3678987
1162918	1	3673366	3680214	11	0.180288	6848	1_3673366	1_3680214
1162919	1	3673366	3680251	11	0.0375	6885	1_3673366	1_3680251
1162920	1	3673366	3680259	11	0.0578704	6893	1_3673366	1_3680259
1162924	1	3673366	3680841	11	0.00694444	7475	1_3673366	1_3680841
1162925	1	3673366	3680862	11	0.0375	7496	1_3673366	1_3680862
1162927	1	3673366	3680878	10	0.444444	7512	1_3673366	1_3680878
1162928	1	3673366	3680879	10	0.0277778	7513	1_3673366	1_3680879
1162929	1	3673366	3680981	11	0.0375	7615	1_3673366	1_3680981
1162930	1	3673366	3681001	11	0.493421	7635	1_3673366	1_3681001
1162931	1	3673366	3681030	11	0.0375	7664	1_3673366	1_3681030
1162933	1	3673366	3681079	11	0.14881	7713	1_3673366	1_3681079
1162934	1	3673366	3681082	11	0.45	7716	1_3673366	1_3681082
1162935	1	3673366	3681288	11	0.0833333	7922	1_3673366	1_3681288
1162936	1	3673366	3681309	10	0.285714	7943	1_3673366	1_3681309
1162939	1	3673366	3681325	11	0.0833333	7959	1_3673366	1_3681325
1162941	1	3673366	3681400	11	0.0833333	8034	1_3673366	1_3681400
1162943	1	3673366	3681443	11	0.0833333	8077	1_3673366	1_3681443
1162944	1	3673366	3681508	11	0.140625	8142	1_3673366	1_3681508
1162945	1	3673366	3681509	11	0.0375	8143	1_3673366	1_3681509
1162947	1	3673366	3681568	11	0.140625	8202	1_3673366	1_3681568
1162949	1	3673366	3681737	11	0.0833333	8371	1_3673366	1_3681737
1162951	1	3673366	3681779	11	0.0833333	8413	1_3673366	1_3681779
1162952	1	3673366	3682008	11	0.0578704	8642	1_3673366	1_3682008
1162953	1	3673366	3682011	11	0.255208	8645	1_3673366	1_3682011
1170228	1	3676004	3676036	10	0.107143	32	1_3676004	1_3676036
1170229	1	3676004	3676507	10	0.390244	503	1_3676004	1_3676507
1170233	1	3676004	3678262	10	0.20082	2258	1_3676004	1_3678262
1170236	1	3676004	3678471	10	0.0104167	2467	1_3676004	1_3678471
1170241	1	3676004	3678953	10	0.0104167	2949	1_3676004	1_3678953
1170243	1	3676004	3678987	10	7.70372e-32	2983	1_3676004	1_3678987
1170245	1	3676004	3680214	10	0.138889	4210	1_3676004	1_3680214
1170246	1	3676004	3680251	10	0.0277778	4247	1_3676004	1_3680251
1170247	1	3676004	3680259	10	0.0625	4255	1_3676004	1_3680259
1170251	1	3676004	3680841	10	0.0625	4837	1_3676004	1_3680841
1170257	1	3676004	3681001	10	0.293478	4997	1_3676004	1_3681001
1170260	1	3676004	3681079	10	0.583333	5075	1_3676004	1_3681079
1170261	1	3676004	3681082	10	0.25	5078	1_3676004	1_3681082
1170262	1	3676004	3681288	10	0.0625	5284	1_3676004	1_3681288
1170263	1	3676004	3681309	10	0.166667	5305	1_3676004	1_3681309
1170266	1	3676004	3681325	10	0.0277778	5321	1_3676004	1_3681325
1170268	1	3676004	3681400	10	0.0625	5396	1_3676004	1_3681400
1170270	1	3676004	3681443	10	0.0625	5439	1_3676004	1_3681443
1170271	1	3676004	3681508	10	0.107143	5504	1_3676004	1_3681508
1170272	1	3676004	3681509	10	0.0277778	5505	1_3676004	1_3681509
1170274	1	3676004	3681568	10	0.107143	5564	1_3676004	1_3681568
1170276	1	3676004	3681737	10	0.0625	5733	1_3676004	1_3681737
1170278	1	3676004	3681779	10	0.390244	5775	1_3676004	1_3681779
1170279	1	3676004	3682008	10	0.0625	6004	1_3676004	1_3682008
1170280	1	3676004	3682011	10	0.137931	6007	1_3676004	1_3682011
1177555	1	3676036	3676507	10	0.512195	471	1_3676036	1_3676507
1177559	1	3676036	3678262	10	0.281811	2226	1_3676036	1_3678262
1177562	1	3676036	3678471	10	0.285714	2435	1_3676036	1_3678471
1177567	1	3676036	3678953	10	0.642857	2917	1_3676036	1_3678953
1177569	1	3676036	3678987	10	0.428571	2951	1_3676036	1_3678987
1177571	1	3676036	3680214	10	0.238095	4178	1_3676036	1_3680214
1177572	1	3676036	3680251	10	0.047619	4215	1_3676036	1_3680251
1177573	1	3676036	3680259	10	0.047619	4223	1_3676036	1_3680259
1177577	1	3676036	3680841	10	0.047619	4805	1_3676036	1_3680841
1177583	1	3676036	3681001	10	0.00621118	4965	1_3676036	1_3681001
1177586	1	3676036	3681079	10	0.00226757	5043	1_3676036	1_3681079
1177587	1	3676036	3681082	10	0.047619	5046	1_3676036	1_3681082
1177588	1	3676036	3681288	10	0.583333	5252	1_3676036	1_3681288
1177589	1	3676036	3681309	10	0.126984	5273	1_3676036	1_3681309
1177592	1	3676036	3681325	10	0.047619	5289	1_3676036	1_3681325
1177594	1	3676036	3681400	10	0.583333	5364	1_3676036	1_3681400
1177596	1	3676036	3681443	10	0.107143	5407	1_3676036	1_3681443
1177597	1	3676036	3681508	10	0.274376	5472	1_3676036	1_3681508
1177598	1	3676036	3681509	10	0.047619	5473	1_3676036	1_3681509
1177600	1	3676036	3681568	10	0.274376	5532	1_3676036	1_3681568
1177602	1	3676036	3681737	10	0.583333	5701	1_3676036	1_3681737
1177604	1	3676036	3681779	10	0.00116144	5743	1_3676036	1_3681779
1177605	1	3676036	3682008	10	0.047619	5972	1_3676036	1_3682008
1177606	1	3676036	3682011	10	0.0147783	5975	1_3676036	1_3682011
1184884	1	3676507	3678262	11	0.155588	1755	1_3676507	1_3678262
1184885	1	3676507	3678275	11	0.098	1768	1_3676507	1_3678275
1184887	1	3676507	3678471	11	0.182857	1964	1_3676507	1_3678471
1184889	1	3676507	3678812	11	0.098	2305	1_3676507	1_3678812
1184892	1	3676507	3678953	10	0.0650407	2446	1_3676507	1_3678953
1184894	1	3676507	3678987	11	0.00266667	2480	1_3676507	1_3678987
1184896	1	3676507	3680214	11	0.065	3707	1_3676507	1_3680214
1184897	1	3676507	3680251	11	0.098	3744	1_3676507	1_3680251
1184898	1	3676507	3680259	11	0.01	3752	1_3676507	1_3680259
1184902	1	3676507	3680841	11	0.0833333	4334	1_3676507	1_3680841
1184903	1	3676507	3680862	11	0.098	4355	1_3676507	1_3680862
1184905	1	3676507	3680878	10	0.457995	4371	1_3676507	1_3680878
1184906	1	3676507	3680879	10	0.132791	4372	1_3676507	1_3680879
1184907	1	3676507	3680981	11	0.098	4474	1_3676507	1_3680981
1184908	1	3676507	3681001	11	0.177895	4494	1_3676507	1_3681001
1184909	1	3676507	3681030	11	0.098	4523	1_3676507	1_3681030
1184911	1	3676507	3681079	11	0.0178571	4572	1_3676507	1_3681079
1184912	1	3676507	3681082	11	0.054	4575	1_3676507	1_3681082
1184913	1	3676507	3681288	11	0.217778	4781	1_3676507	1_3681288
1184914	1	3676507	3681309	10	0.0650407	4802	1_3676507	1_3681309
1184917	1	3676507	3681325	11	0.217778	4818	1_3676507	1_3681325
1184919	1	3676507	3681400	11	0.217778	4893	1_3676507	1_3681400
1184921	1	3676507	3681443	11	0.0711111	4936	1_3676507	1_3681443
1184922	1	3676507	3681508	11	0.0833333	5001	1_3676507	1_3681508
1184923	1	3676507	3681509	11	0.032	5002	1_3676507	1_3681509
1184925	1	3676507	3681568	11	0.0833333	5061	1_3676507	1_3681568
1184927	1	3676507	3681737	11	0.217778	5230	1_3676507	1_3681737
1184929	1	3676507	3681779	11	0.3136	5272	1_3676507	1_3681779
1184930	1	3676507	3682008	11	0.01	5501	1_3676507	1_3682008
1184931	1	3676507	3682011	11	0.140625	5504	1_3676507	1_3682011
1214175	1	3678262	3678275	11	0.0132353	13	1_3678262	1_3678275
1214177	1	3678262	3678471	11	0.231618	209	1_3678262	1_3678471
1214179	1	3678262	3678812	11	0.0132353	550	1_3678262	1_3678812
1214182	1	3678262	3678953	10	0.0983607	691	1_3678262	1_3678953
1214184	1	3678262	3678987	11	0.331373	725	1_3678262	1_3678987
1214186	1	3678262	3680214	11	0.651584	1952	1_3678262	1_3680214
1214187	1	3678262	3680251	11	0.0941176	1989	1_3678262	1_3680251
1214188	1	3678262	3680259	11	0.0204248	1997	1_3678262	1_3680259
1214192	1	3678262	3680841	11	0.00245098	2579	1_3678262	1_3680841
1214193	1	3678262	3680862	11	0.0132353	2600	1_3678262	1_3680862
1214195	1	3678262	3680878	10	0.526412	2616	1_3678262	1_3680878
1214196	1	3678262	3680879	10	0.0163934	2617	1_3678262	1_3680879
1214197	1	3678262	3680981	11	0.0132353	2719	1_3678262	1_3680981
1214198	1	3678262	3681001	11	0.0698529	2739	1_3678262	1_3681001
1214199	1	3678262	3681030	11	0.0132353	2768	1_3678262	1_3681030
1214201	1	3678262	3681079	11	0.052521	2817	1_3678262	1_3681079
1214202	1	3678262	3681082	11	0.412255	2820	1_3678262	1_3681082
1214203	1	3678262	3681288	11	0.236111	3026	1_3678262	1_3681288
1214204	1	3678262	3681309	10	0.0983607	3047	1_3678262	1_3681309
1214207	1	3678262	3681325	11	0.0204248	3063	1_3678262	1_3681325
1214209	1	3678262	3681400	11	0.236111	3138	1_3678262	1_3681400
1214211	1	3678262	3681443	11	0.0204248	3181	1_3678262	1_3681443
1214212	1	3678262	3681508	11	0.245098	3246	1_3678262	1_3681508
1214213	1	3678262	3681509	11	0.0132353	3247	1_3678262	1_3681509
1214215	1	3678262	3681568	11	0.245098	3306	1_3678262	1_3681568
1214217	1	3678262	3681737	11	0.236111	3475	1_3678262	1_3681737
1214219	1	3678262	3681779	11	0.0423529	3517	1_3678262	1_3681779
1214220	1	3678262	3682008	11	0.0204248	3746	1_3678262	1_3682008
1214221	1	3678262	3682011	11	0.0294118	3749	1_3678262	1_3682011
1214222	1	3678262	3687048	11	0.0132353	8786	1_3678262	1_3687048
1214223	1	3678262	3687572	11	0.0808824	9310	1_3678262	1_3687572
1221497	1	3678275	3678471	11	0.0571429	196	1_3678275	1_3678471
1221499	1	3678275	3678812	11	1	537	1_3678275	1_3678812
1221504	1	3678275	3678987	11	0.0833333	712	1_3678275	1_3678987
1221506	1	3678275	3680214	11	0.0480769	1939	1_3678275	1_3680214
1221507	1	3678275	3680251	11	0.01	1976	1_3678275	1_3680251
1221508	1	3678275	3680259	11	0.0222222	1984	1_3678275	1_3680259
1221512	1	3678275	3680841	11	0.266667	2566	1_3678275	1_3680841
1221513	1	3678275	3680862	11	1	2587	1_3678275	1_3680862
1221515	1	3678275	3680878	10	0.0123457	2603	1_3678275	1_3680878
1221516	1	3678275	3680879	10	1	2604	1_3678275	1_3680879
1221517	1	3678275	3680981	11	1	2706	1_3678275	1_3680981
1221518	1	3678275	3681001	11	0.00131579	2726	1_3678275	1_3681001
1221519	1	3678275	3681030	11	1	2755	1_3678275	1_3681030
1221521	1	3678275	3681079	11	0.175	2804	1_3678275	1_3681079
1221522	1	3678275	3681082	11	0.0833333	2807	1_3678275	1_3681082
1221523	1	3678275	3681288	11	0.0222222	3013	1_3678275	1_3681288
1221527	1	3678275	3681325	11	0.45	3050	1_3678275	1_3681325
1221529	1	3678275	3681400	11	0.0222222	3125	1_3678275	1_3681400
1221531	1	3678275	3681443	11	0.0222222	3168	1_3678275	1_3681443
1221532	1	3678275	3681508	11	0.0375	3233	1_3678275	1_3681508
1221533	1	3678275	3681509	11	0.01	3234	1_3678275	1_3681509
1221535	1	3678275	3681568	11	0.0375	3293	1_3678275	1_3681568
1221537	1	3678275	3681737	11	0.0222222	3462	1_3678275	1_3681737
1221539	1	3678275	3681779	11	0.098	3504	1_3678275	1_3681779
1221540	1	3678275	3682008	11	0.0222222	3733	1_3678275	1_3682008
1221541	1	3678275	3682011	11	0.003125	3736	1_3678275	1_3682011
1221542	1	3678275	3687048	11	0.01	8773	1_3678275	1_3687048
1221543	1	3678275	3687572	11	0	9297	1_3678275	1_3687572
1236136	1	3678471	3678812	11	0.0571429	341	1_3678471	1_3678812
1236139	1	3678471	3678953	10	0.444444	482	1_3678471	1_3678953
1236141	1	3678471	3678987	11	0.47619	516	1_3678471	1_3678987
1236143	1	3678471	3680214	11	0.0556319	1743	1_3678471	1_3680214
1236144	1	3678471	3680251	11	0.0571429	1780	1_3678471	1_3680251
1236145	1	3678471	3680259	11	0.0178571	1788	1_3678471	1_3680259
1236149	1	3678471	3680841	11	0.0014881	2370	1_3678471	1_3680841
1236150	1	3678471	3680862	11	0.0571429	2391	1_3678471	1_3680862
1236152	1	3678471	3680878	10	0.166667	2407	1_3678471	1_3680878
1236153	1	3678471	3680879	10	0.0740741	2408	1_3678471	1_3680879
1236154	1	3678471	3680981	11	0.0571429	2510	1_3678471	1_3680981
1236155	1	3678471	3681001	11	0.0230263	2530	1_3678471	1_3681001
1236156	1	3678471	3681030	11	0.0571429	2559	1_3678471	1_3681030
1236158	1	3678471	3681079	11	0.0318878	2608	1_3678471	1_3681079
1236159	1	3678471	3681082	11	0.0047619	2611	1_3678471	1_3681082
1236160	1	3678471	3681288	11	0.126984	2817	1_3678471	1_3681288
1236161	1	3678471	3681309	10	0.0277778	2838	1_3678471	1_3681309
1236164	1	3678471	3681325	11	0.126984	2854	1_3678471	1_3681325
1236166	1	3678471	3681400	11	0.126984	2929	1_3678471	1_3681400
1236168	1	3678471	3681443	11	0.388889	2972	1_3678471	1_3681443
1236169	1	3678471	3681508	11	0.0014881	3037	1_3678471	1_3681508
1236170	1	3678471	3681509	11	0.175	3038	1_3678471	1_3681509
1236172	1	3678471	3681568	11	0.0014881	3097	1_3678471	1_3681568
1236174	1	3678471	3681737	11	0.126984	3266	1_3678471	1_3681737
1236176	1	3678471	3681779	11	0.0178571	3308	1_3678471	1_3681779
1236177	1	3678471	3682008	11	0.0178571	3537	1_3678471	1_3682008
1236178	1	3678471	3682011	11	0.0178571	3540	1_3678471	1_3682011
1236179	1	3678471	3687048	11	0.175	8577	1_3678471	1_3687048
1236180	1	3678471	3687572	11	0.196429	9101	1_3678471	1_3687572
1250774	1	3678812	3678987	11	0.0833333	175	1_3678812	1_3678987
1250776	1	3678812	3680214	11	0.0480769	1402	1_3678812	1_3680214
1250777	1	3678812	3680251	11	0.01	1439	1_3678812	1_3680251
1250778	1	3678812	3680259	11	0.0222222	1447	1_3678812	1_3680259
1250782	1	3678812	3680841	11	0.266667	2029	1_3678812	1_3680841
1250783	1	3678812	3680862	11	1	2050	1_3678812	1_3680862
1250785	1	3678812	3680878	10	0.0123457	2066	1_3678812	1_3680878
1250786	1	3678812	3680879	10	1	2067	1_3678812	1_3680879
1250787	1	3678812	3680981	11	1	2169	1_3678812	1_3680981
1250788	1	3678812	3681001	11	0.00131579	2189	1_3678812	1_3681001
1250789	1	3678812	3681030	11	1	2218	1_3678812	1_3681030
1250791	1	3678812	3681079	11	0.175	2267	1_3678812	1_3681079
1250792	1	3678812	3681082	11	0.0833333	2270	1_3678812	1_3681082
1250793	1	3678812	3681288	11	0.0222222	2476	1_3678812	1_3681288
1250797	1	3678812	3681325	11	0.45	2513	1_3678812	1_3681325
1250799	1	3678812	3681400	11	0.0222222	2588	1_3678812	1_3681400
1250801	1	3678812	3681443	11	0.0222222	2631	1_3678812	1_3681443
1250802	1	3678812	3681508	11	0.0375	2696	1_3678812	1_3681508
1250803	1	3678812	3681509	11	0.01	2697	1_3678812	1_3681509
1250805	1	3678812	3681568	11	0.0375	2756	1_3678812	1_3681568
1250807	1	3678812	3681737	11	0.0222222	2925	1_3678812	1_3681737
1250809	1	3678812	3681779	11	0.098	2967	1_3678812	1_3681779
1250810	1	3678812	3682008	11	0.0222222	3196	1_3678812	1_3682008
1250811	1	3678812	3682011	11	0.003125	3199	1_3678812	1_3682011
1250812	1	3678812	3687048	11	0.01	8236	1_3678812	1_3687048
1250813	1	3678812	3687572	11	0	8760	1_3678812	1_3687572
1272716	1	3678953	3678987	10	0.666667	34	1_3678953	1_3678987
1272718	1	3678953	3680214	10	0.0925926	1261	1_3678953	1_3680214
1272719	1	3678953	3680251	10	0.0740741	1298	1_3678953	1_3680251
1272720	1	3678953	3680259	10	0.0104167	1306	1_3678953	1_3680259
1272724	1	3678953	3680841	10	0.0104167	1888	1_3678953	1_3680841
1272730	1	3678953	3681001	10	0.0217391	2048	1_3678953	1_3681001
1272733	1	3678953	3681079	10	0.126984	2126	1_3678953	1_3681079
1272734	1	3678953	3681082	10	0	2129	1_3678953	1_3681082
1272735	1	3678953	3681288	10	0.375	2335	1_3678953	1_3681288
1272736	1	3678953	3681309	10	0.0277778	2356	1_3678953	1_3681309
1272739	1	3678953	3681325	10	0.0740741	2372	1_3678953	1_3681325
1272741	1	3678953	3681400	10	0.375	2447	1_3678953	1_3681400
1272743	1	3678953	3681443	10	0.166667	2490	1_3678953	1_3681443
1272744	1	3678953	3681508	10	0.126984	2555	1_3678953	1_3681508
1272745	1	3678953	3681509	10	0.0740741	2556	1_3678953	1_3681509
1272747	1	3678953	3681568	10	0.126984	2615	1_3678953	1_3681568
1272749	1	3678953	3681737	10	0.375	2784	1_3678953	1_3681737
1272751	1	3678953	3681779	10	0.146341	2826	1_3678953	1_3681779
1272752	1	3678953	3682008	10	0.0104167	3055	1_3678953	1_3682008
1272753	1	3678953	3682011	10	0.0517241	3058	1_3678953	1_3682011
1272754	1	3678953	3687048	10	0.0740741	8095	1_3678953	1_3687048
1272755	1	3678953	3687572	10	0.208333	8619	1_3678953	1_3687572
1287341	1	3678987	3680214	11	0.23141	1227	1_3678987	1_3680214
1287342	1	3678987	3680251	11	0.0833333	1264	1_3678987	1_3680251
1287343	1	3678987	3680259	11	0.00185185	1272	1_3678987	1_3680259
1287347	1	3678987	3680841	11	0.0222222	1854	1_3678987	1_3680841
1287348	1	3678987	3680862	11	0.0833333	1875	1_3678987	1_3680862
1287350	1	3678987	3680878	10	0.0740741	1891	1_3678987	1_3680878
1287351	1	3678987	3680879	10	0.0740741	1892	1_3678987	1_3680879
1287352	1	3678987	3680981	11	0.0833333	1994	1_3678987	1_3680981
1287353	1	3678987	3681001	11	0.0157895	2014	1_3678987	1_3681001
1287354	1	3678987	3681030	11	0.0833333	2043	1_3678987	1_3681030
1287356	1	3678987	3681079	11	0.0047619	2092	1_3678987	1_3681079
1287357	1	3678987	3681082	11	0.01	2095	1_3678987	1_3681082
1287358	1	3678987	3681288	11	0.266667	2301	1_3678987	1_3681288
1287359	1	3678987	3681309	10	3.28692e-30	2322	1_3678987	1_3681309
1287362	1	3678987	3681325	11	0.185185	2338	1_3678987	1_3681325
1287364	1	3678987	3681400	11	0.266667	2413	1_3678987	1_3681400
1287366	1	3678987	3681443	11	0.185185	2456	1_3678987	1_3681443
1287367	1	3678987	3681508	11	0.0680556	2521	1_3678987	1_3681508
1287368	1	3678987	3681509	11	0.0833333	2522	1_3678987	1_3681509
1287370	1	3678987	3681568	11	0.0680556	2581	1_3678987	1_3681568
1287372	1	3678987	3681737	11	0.266667	2750	1_3678987	1_3681737
1287374	1	3678987	3681779	11	0.054	2792	1_3678987	1_3681779
1287375	1	3678987	3682008	11	0.00185185	3021	1_3678987	1_3682008
1287376	1	3678987	3682011	11	0.0375	3024	1_3678987	1_3682011
1287377	1	3678987	3687048	11	0.0833333	8061	1_3678987	1_3687048
1287378	1	3678987	3687572	11	0.183333	8585	1_3678987	1_3687572
1301961	1	3680214	3680251	11	0.0480769	37	1_3680214	1_3680251
1301962	1	3680214	3680259	11	0.00106838	45	1_3680214	1_3680259
1301966	1	3680214	3680841	11	0.0128205	627	1_3680214	1_3680841
1301967	1	3680214	3680862	11	0.0480769	648	1_3680214	1_3680862
1301969	1	3680214	3680878	10	0.555556	664	1_3680214	1_3680878
1301970	1	3680214	3680879	10	0.0617284	665	1_3680214	1_3680879
1301971	1	3680214	3680981	11	0.0480769	767	1_3680214	1_3680981
1301972	1	3680214	3681001	11	0.184464	787	1_3680214	1_3681001
1301973	1	3680214	3681030	11	0.0480769	816	1_3680214	1_3681030
1301975	1	3680214	3681079	11	0.274725	865	1_3680214	1_3681079
1301976	1	3680214	3681082	11	0.400641	868	1_3680214	1_3681082
1301977	1	3680214	3681288	11	0.565171	1074	1_3680214	1_3681288
1301978	1	3680214	3681309	10	0.37037	1095	1_3680214	1_3681309
1301981	1	3680214	3681325	11	0.106838	1111	1_3680214	1_3681325
1301983	1	3680214	3681400	11	0.565171	1186	1_3680214	1_3681400
1301985	1	3680214	3681443	11	0.00106838	1229	1_3680214	1_3681443
1301986	1	3680214	3681508	11	0.673878	1294	1_3680214	1_3681508
1301987	1	3680214	3681509	11	0.0692308	1295	1_3680214	1_3681509
1301989	1	3680214	3681568	11	0.673878	1354	1_3680214	1_3681568
1301991	1	3680214	3681737	11	0.565171	1523	1_3680214	1_3681737
1301993	1	3680214	3681779	11	0.0311538	1565	1_3680214	1_3681779
1301994	1	3680214	3682008	11	0.00106838	1794	1_3680214	1_3682008
1301995	1	3680214	3682011	11	0.015024	1797	1_3680214	1_3682011
1301996	1	3680214	3687048	11	0.0692308	6834	1_3680214	1_3687048
1301997	1	3680214	3687572	11	0	7358	1_3680214	1_3687572
1301998	1	3680214	3690141	10	0.189723	9927	1_3680214	1_3690141
1309270	1	3680251	3680259	11	0.0222222	8	1_3680251	1_3680259
1309274	1	3680251	3680841	11	0.0375	590	1_3680251	1_3680841
1309275	1	3680251	3680862	11	0.01	611	1_3680251	1_3680862
1309277	1	3680251	3680878	10	0.0123457	627	1_3680251	1_3680878
1309278	1	3680251	3680879	10	0.0123457	628	1_3680251	1_3680879
1309279	1	3680251	3680981	11	0.01	730	1_3680251	1_3680981
1309280	1	3680251	3681001	11	0.189474	750	1_3680251	1_3681001
1309281	1	3680251	3681030	11	0.01	779	1_3680251	1_3681030
1309283	1	3680251	3681079	11	0.0571429	828	1_3680251	1_3681079
1309284	1	3680251	3681082	11	0.12	831	1_3680251	1_3681082
1309285	1	3680251	3681288	11	0.0222222	1037	1_3680251	1_3681288
1309286	1	3680251	3681309	10	0.0740741	1058	1_3680251	1_3681309
1309289	1	3680251	3681325	11	0.45	1074	1_3680251	1_3681325
1309291	1	3680251	3681400	11	0.0222222	1149	1_3680251	1_3681400
1309293	1	3680251	3681443	11	0.0222222	1192	1_3680251	1_3681443
1309294	1	3680251	3681508	11	0.0375	1257	1_3680251	1_3681508
1309295	1	3680251	3681509	11	0.01	1258	1_3680251	1_3681509
1309297	1	3680251	3681568	11	0.0375	1317	1_3680251	1_3681568
1309299	1	3680251	3681737	11	0.0222222	1486	1_3680251	1_3681737
1309301	1	3680251	3681779	11	0.098	1528	1_3680251	1_3681779
1309302	1	3680251	3682008	11	0.0222222	1757	1_3680251	1_3682008
1309303	1	3680251	3682011	11	0.003125	1760	1_3680251	1_3682011
1309304	1	3680251	3687048	11	0.01	6797	1_3680251	1_3687048
1309305	1	3680251	3687572	11	0	7321	1_3680251	1_3687572
1309306	1	3680251	3690141	10	0.00161031	9890	1_3680251	1_3690141
1316581	1	3680259	3680841	11	0.592593	582	1_3680259	1_3680841
1316582	1	3680259	3680862	11	0.0222222	603	1_3680259	1_3680862
1316584	1	3680259	3680878	10	0.0625	619	1_3680259	1_3680878
1316585	1	3680259	3680879	10	0.0277778	620	1_3680259	1_3680879
1316586	1	3680259	3680981	11	0.0222222	722	1_3680259	1_3680981
1316587	1	3680259	3681001	11	0.0592105	742	1_3680259	1_3681001
1316588	1	3680259	3681030	11	0.0222222	771	1_3680259	1_3681030
1316590	1	3680259	3681079	11	0.126984	820	1_3680259	1_3681079
1316591	1	3680259	3681082	11	0.00185185	823	1_3680259	1_3681082
1316592	1	3680259	3681288	11	0.151235	1029	1_3680259	1_3681288
1316593	1	3680259	3681309	10	0.0104167	1050	1_3680259	1_3681309
1316596	1	3680259	3681325	11	0.0493827	1066	1_3680259	1_3681325
1316598	1	3680259	3681400	11	0.151235	1141	1_3680259	1_3681400
1316600	1	3680259	3681443	11	0.0493827	1184	1_3680259	1_3681443
1316601	1	3680259	3681508	11	0.0578704	1249	1_3680259	1_3681508
1316602	1	3680259	3681509	11	0.0222222	1250	1_3680259	1_3681509
1316604	1	3680259	3681568	11	0.0578704	1309	1_3680259	1_3681568
1316606	1	3680259	3681737	11	0.151235	1478	1_3680259	1_3681737
1316608	1	3680259	3681779	11	0.01	1520	1_3680259	1_3681779
1316609	1	3680259	3682008	11	1	1749	1_3680259	1_3682008
1316610	1	3680259	3682011	11	0.293403	1752	1_3680259	1_3682011
1316611	1	3680259	3687048	11	0.0222222	6789	1_3680259	1_3687048
1316612	1	3680259	3687572	11	0	7313	1_3680259	1_3687572
1316613	1	3680259	3690141	10	0.00362319	9882	1_3680259	1_3690141
1345800	1	3680841	3680862	11	0.266667	21	1_3680841	1_3680862
1345802	1	3680841	3680878	10	0.021164	37	1_3680841	1_3680878
1345803	1	3680841	3680879	10	0.259259	38	1_3680841	1_3680879
1345804	1	3680841	3680981	11	0.266667	140	1_3680841	1_3680981
1345805	1	3680841	3681001	11	0.0350877	160	1_3680841	1_3681001
1345806	1	3680841	3681030	11	0.266667	189	1_3680841	1_3681030
1345808	1	3680841	3681079	11	0.0014881	238	1_3680841	1_3681079
1345809	1	3680841	3681082	11	0.0222222	241	1_3680841	1_3681082
1345810	1	3680841	3681288	11	0.0578704	447	1_3680841	1_3681288
1345811	1	3680841	3681309	10	0.0104167	468	1_3680841	1_3681309
1345814	1	3680841	3681325	11	0.0578704	484	1_3680841	1_3681325
1345816	1	3680841	3681400	11	0.0578704	559	1_3680841	1_3681400
1345818	1	3680841	3681443	11	0.0833333	602	1_3680841	1_3681443
1345819	1	3680841	3681508	11	0.00694444	667	1_3680841	1_3681508
1345820	1	3680841	3681509	11	0.0375	668	1_3680841	1_3681509
1345822	1	3680841	3681568	11	0.00694444	727	1_3680841	1_3681568
1345824	1	3680841	3681737	11	0.0578704	896	1_3680841	1_3681737
1345826	1	3680841	3681779	11	0.0833333	938	1_3680841	1_3681779
1345827	1	3680841	3682008	11	0.592593	1167	1_3680841	1_3682008
1345828	1	3680841	3682011	11	0.255208	1170	1_3680841	1_3682011
1345829	1	3680841	3687048	11	0.0375	6207	1_3680841	1_3687048
1345830	1	3680841	3687572	11	0	6731	1_3680841	1_3687572
1345831	1	3680841	3690141	10	0.00621118	9300	1_3680841	1_3690141
1353104	1	3680862	3680878	10	0.0123457	16	1_3680862	1_3680878
1353105	1	3680862	3680879	10	1	17	1_3680862	1_3680879
1353106	1	3680862	3680981	11	1	119	1_3680862	1_3680981
1353107	1	3680862	3681001	11	0.00131579	139	1_3680862	1_3681001
1353108	1	3680862	3681030	11	1	168	1_3680862	1_3681030
1353110	1	3680862	3681079	11	0.175	217	1_3680862	1_3681079
1353111	1	3680862	3681082	11	0.0833333	220	1_3680862	1_3681082
1353112	1	3680862	3681288	11	0.0222222	426	1_3680862	1_3681288
1353116	1	3680862	3681325	11	0.45	463	1_3680862	1_3681325
1353118	1	3680862	3681400	11	0.0222222	538	1_3680862	1_3681400
1353120	1	3680862	3681443	11	0.0222222	581	1_3680862	1_3681443
1353121	1	3680862	3681508	11	0.0375	646	1_3680862	1_3681508
1353122	1	3680862	3681509	11	0.01	647	1_3680862	1_3681509
1353124	1	3680862	3681568	11	0.0375	706	1_3680862	1_3681568
1353126	1	3680862	3681737	11	0.0222222	875	1_3680862	1_3681737
1353128	1	3680862	3681779	11	0.098	917	1_3680862	1_3681779
1353129	1	3680862	3682008	11	0.0222222	1146	1_3680862	1_3682008
1353130	1	3680862	3682011	11	0.003125	1149	1_3680862	1_3682011
1353131	1	3680862	3687048	11	0.01	6186	1_3680862	1_3687048
1353132	1	3680862	3687572	11	0	6710	1_3680862	1_3687572
1353133	1	3680862	3690141	10	0.00161031	9279	1_3680862	1_3690141
1367706	1	3680878	3680879	10	0.0123457	1	1_3680878	1_3680879
1367707	1	3680878	3680981	10	0.0123457	103	1_3680878	1_3680981
1367708	1	3680878	3681001	10	0.740741	123	1_3680878	1_3681001
1367709	1	3680878	3681030	10	0.0123457	152	1_3680878	1_3681030
1367711	1	3680878	3681079	10	0.259259	201	1_3680878	1_3681079
1367712	1	3680878	3681082	10	0.560185	204	1_3680878	1_3681082
1367713	1	3680878	3681288	10	0.340278	410	1_3680878	1_3681288
1367717	1	3680878	3681325	10	0.0277778	447	1_3680878	1_3681325
1367719	1	3680878	3681400	10	0.340278	522	1_3680878	1_3681400
1367721	1	3680878	3681443	10	0.0277778	565	1_3680878	1_3681443
1367722	1	3680878	3681508	10	0.338624	630	1_3680878	1_3681508
1367723	1	3680878	3681509	10	0.0123457	631	1_3680878	1_3681509
1367725	1	3680878	3681568	10	0.338624	690	1_3680878	1_3681568
1367727	1	3680878	3681737	10	0.340278	859	1_3680878	1_3681737
1367729	1	3680878	3681779	10	0.0243902	901	1_3680878	1_3681779
1367730	1	3680878	3682008	10	0.0625	1130	1_3680878	1_3682008
1367731	1	3680878	3682011	10	0.00383142	1133	1_3680878	1_3682011
1367732	1	3680878	3687048	10	0.0123457	6170	1_3680878	1_3687048
1367733	1	3680878	3687572	10	0.0123457	6694	1_3680878	1_3687572
1375006	1	3680879	3680981	10	1	102	1_3680879	1_3680981
1375007	1	3680879	3681001	10	0	122	1_3680879	1_3681001
1375008	1	3680879	3681030	10	1	151	1_3680879	1_3681030
1375010	1	3680879	3681079	10	0.259259	200	1_3680879	1_3681079
1375011	1	3680879	3681082	10	0.0740741	203	1_3680879	1_3681082
1375012	1	3680879	3681288	10	0.0277778	409	1_3680879	1_3681288
1375016	1	3680879	3681325	10	0.444444	446	1_3680879	1_3681325
1375018	1	3680879	3681400	10	0.0277778	521	1_3680879	1_3681400
1375020	1	3680879	3681443	10	0.0277778	564	1_3680879	1_3681443
1375021	1	3680879	3681508	10	0.047619	629	1_3680879	1_3681508
1375022	1	3680879	3681509	10	0.0123457	630	1_3680879	1_3681509
1375024	1	3680879	3681568	10	0.047619	689	1_3680879	1_3681568
1375026	1	3680879	3681737	10	0.0277778	858	1_3680879	1_3681737
1375028	1	3680879	3681779	10	0.132791	900	1_3680879	1_3681779
1375029	1	3680879	3682008	10	0.0277778	1129	1_3680879	1_3682008
1375030	1	3680879	3682011	10	0.00383142	1132	1_3680879	1_3682011
1375031	1	3680879	3687048	10	0.0123457	6169	1_3680879	1_3687048
1375032	1	3680879	3687572	10	0.0123457	6693	1_3680879	1_3687572
1382305	1	3680981	3681001	11	0.00131579	20	1_3680981	1_3681001
1382306	1	3680981	3681030	11	1	49	1_3680981	1_3681030
1382308	1	3680981	3681079	11	0.175	98	1_3680981	1_3681079
1382309	1	3680981	3681082	11	0.0833333	101	1_3680981	1_3681082
1382310	1	3680981	3681288	11	0.0222222	307	1_3680981	1_3681288
1382314	1	3680981	3681325	11	0.45	344	1_3680981	1_3681325
1382316	1	3680981	3681400	11	0.0222222	419	1_3680981	1_3681400
1382318	1	3680981	3681443	11	0.0222222	462	1_3680981	1_3681443
1382319	1	3680981	3681508	11	0.0375	527	1_3680981	1_3681508
1382320	1	3680981	3681509	11	0.01	528	1_3680981	1_3681509
1382322	1	3680981	3681568	11	0.0375	587	1_3680981	1_3681568
1382324	1	3680981	3681737	11	0.0222222	756	1_3680981	1_3681737
1382326	1	3680981	3681779	11	0.098	798	1_3680981	1_3681779
1382327	1	3680981	3682008	11	0.0222222	1027	1_3680981	1_3682008
1382328	1	3680981	3682011	11	0.003125	1030	1_3680981	1_3682011
1382329	1	3680981	3687048	11	0.01	6067	1_3680981	1_3687048
1382330	1	3680981	3687572	11	0	6591	1_3680981	1_3687572
1382331	1	3680981	3690141	10	0.00161031	9160	1_3680981	1_3690141
1389603	1	3681001	3681030	11	0.00131579	29	1_3681001	1_3681030
1389605	1	3681001	3681079	11	0.395207	78	1_3681001	1_3681079
1389606	1	3681001	3681082	11	0.34386	81	1_3681001	1_3681082
1389607	1	3681001	3681288	11	0.123538	287	1_3681001	1_3681288
1389608	1	3681001	3681309	10	0.347826	308	1_3681001	1_3681309
1389611	1	3681001	3681325	11	0.123538	324	1_3681001	1_3681325
1389613	1	3681001	3681400	11	0.123538	399	1_3681001	1_3681400
1389615	1	3681001	3681443	11	0.123538	442	1_3681001	1_3681443
1389616	1	3681001	3681508	11	0.107456	507	1_3681001	1_3681508
1389617	1	3681001	3681509	11	0.00131579	508	1_3681001	1_3681509
1389619	1	3681001	3681568	11	0.107456	567	1_3681001	1_3681568
1389621	1	3681001	3681737	11	0.123538	736	1_3681001	1_3681737
1389623	1	3681001	3681779	11	0.00421053	778	1_3681001	1_3681779
1389624	1	3681001	3682008	11	0.0592105	1007	1_3681001	1_3682008
1389625	1	3681001	3682011	11	0.0592105	1010	1_3681001	1_3682011
1389626	1	3681001	3687048	11	0.00131579	6047	1_3681001	1_3687048
1389627	1	3681001	3687572	11	0.289474	6571	1_3681001	1_3687572
1389628	1	3681001	3690141	10	0.0170132	9140	1_3681001	1_3690141
1396901	1	3681030	3681079	11	0.175	49	1_3681030	1_3681079
1396902	1	3681030	3681082	11	0.0833333	52	1_3681030	1_3681082
1396903	1	3681030	3681288	11	0.0222222	258	1_3681030	1_3681288
1396907	1	3681030	3681325	11	0.45	295	1_3681030	1_3681325
1396909	1	3681030	3681400	11	0.0222222	370	1_3681030	1_3681400
1396911	1	3681030	3681443	11	0.0222222	413	1_3681030	1_3681443
1396912	1	3681030	3681508	11	0.0375	478	1_3681030	1_3681508
1396913	1	3681030	3681509	11	0.01	479	1_3681030	1_3681509
1396915	1	3681030	3681568	11	0.0375	538	1_3681030	1_3681568
1396917	1	3681030	3681737	11	0.0222222	707	1_3681030	1_3681737
1396919	1	3681030	3681779	11	0.098	749	1_3681030	1_3681779
1396920	1	3681030	3682008	11	0.0222222	978	1_3681030	1_3682008
1396921	1	3681030	3682011	11	0.003125	981	1_3681030	1_3682011
1396922	1	3681030	3687048	11	0.01	6018	1_3681030	1_3687048
1396923	1	3681030	3687572	11	0	6542	1_3681030	1_3687572
1396924	1	3681030	3690141	10	0.00161031	9111	1_3681030	1_3690141
1411491	1	3681079	3681082	11	0.20119	3	1_3681079	1_3681082
1411492	1	3681079	3681288	11	0.126984	209	1_3681079	1_3681288
1411493	1	3681079	3681309	10	0.285714	230	1_3681079	1_3681309
1411496	1	3681079	3681325	11	0.0178571	246	1_3681079	1_3681325
1411498	1	3681079	3681400	11	0.126984	321	1_3681079	1_3681400
1411500	1	3681079	3681443	11	0.126984	364	1_3681079	1_3681443
1411501	1	3681079	3681508	11	0.214286	429	1_3681079	1_3681508
1411502	1	3681079	3681509	11	0.0571429	430	1_3681079	1_3681509
1411504	1	3681079	3681568	11	0.214286	489	1_3681079	1_3681568
1411506	1	3681079	3681737	11	0.126984	658	1_3681079	1_3681737
1411508	1	3681079	3681779	11	0.0178571	700	1_3681079	1_3681779
1411509	1	3681079	3682008	11	0.126984	929	1_3681079	1_3682008
1411510	1	3681079	3682011	11	0.0546875	932	1_3681079	1_3682011
1411511	1	3681079	3687048	11	0.0571429	5969	1_3681079	1_3687048
1411512	1	3681079	3687572	11	0.196429	6493	1_3681079	1_3687572
1411513	1	3681079	3690141	10	0.00966184	9062	1_3681079	1_3690141
1418785	1	3681082	3681288	11	0.185185	206	1_3681082	1_3681288
1418786	1	3681082	3681309	10	0.666667	227	1_3681082	1_3681309
1418789	1	3681082	3681325	11	0.00185185	243	1_3681082	1_3681325
1418791	1	3681082	3681400	11	0.185185	318	1_3681082	1_3681400
1418793	1	3681082	3681443	11	0.185185	361	1_3681082	1_3681443
1418794	1	3681082	3681508	11	0.3125	426	1_3681082	1_3681508
1418795	1	3681082	3681509	11	0.0833333	427	1_3681082	1_3681509
1418797	1	3681082	3681568	11	0.3125	486	1_3681082	1_3681568
1418799	1	3681082	3681737	11	0.185185	655	1_3681082	1_3681737
1418801	1	3681082	3681779	11	0.00266667	697	1_3681082	1_3681779
1418802	1	3681082	3682008	11	0.00185185	926	1_3681082	1_3682008
1418803	1	3681082	3682011	11	0.0260417	929	1_3681082	1_3682011
1418804	1	3681082	3687048	11	0.0833333	5966	1_3681082	1_3687048
1418805	1	3681082	3687572	11	0.183333	6490	1_3681082	1_3687572
1418806	1	3681082	3690141	10	0.0144928	9059	1_3681082	1_3690141
1426078	1	3681288	3681309	10	0.375	21	1_3681288	1_3681309
1426081	1	3681288	3681325	11	0.0493827	37	1_3681288	1_3681325
1426083	1	3681288	3681400	11	1	112	1_3681288	1_3681400
1426085	1	3681288	3681443	11	0.0493827	155	1_3681288	1_3681443
1426086	1	3681288	3681508	11	0.592593	220	1_3681288	1_3681508
1426087	1	3681288	3681509	11	0.0222222	221	1_3681288	1_3681509
1426089	1	3681288	3681568	11	0.592593	280	1_3681288	1_3681568
1426091	1	3681288	3681737	11	1	449	1_3681288	1_3681737
1426093	1	3681288	3681779	11	0.0711111	491	1_3681288	1_3681779
1426094	1	3681288	3682008	11	0.151235	720	1_3681288	1_3682008
1426095	1	3681288	3682011	11	0.00694444	723	1_3681288	1_3682011
1426096	1	3681288	3687048	11	0.0222222	5760	1_3681288	1_3687048
1426097	1	3681288	3687572	11	0	6284	1_3681288	1_3687572
1426098	1	3681288	3690141	10	0.438406	8853	1_3681288	1_3690141
1433372	1	3681309	3681325	10	0.0740741	16	1_3681309	1_3681325
1433374	1	3681309	3681400	10	0.375	91	1_3681309	1_3681400
1433376	1	3681309	3681443	10	0.375	134	1_3681309	1_3681443
1433377	1	3681309	3681508	10	0.642857	199	1_3681309	1_3681508
1433378	1	3681309	3681509	10	0.166667	200	1_3681309	1_3681509
1433380	1	3681309	3681568	10	0.642857	259	1_3681309	1_3681568
1433382	1	3681309	3681737	10	0.375	428	1_3681309	1_3681737
1433384	1	3681309	3681779	10	0.146341	470	1_3681309	1_3681779
1433385	1	3681309	3682008	10	0.0104167	699	1_3681309	1_3682008
1433386	1	3681309	3682011	10	0.0517241	702	1_3681309	1_3682011
1433387	1	3681309	3687048	10	0.166667	5739	1_3681309	1_3687048
1433388	1	3681309	3687572	10	0.208333	6263	1_3681309	1_3687572
1455241	1	3681325	3681400	11	0.0493827	75	1_3681325	1_3681400
1455243	1	3681325	3681443	11	0.0493827	118	1_3681325	1_3681443
1455244	1	3681325	3681508	11	0.0833333	183	1_3681325	1_3681508
1455245	1	3681325	3681509	11	0.0222222	184	1_3681325	1_3681509
1455247	1	3681325	3681568	11	0.0833333	243	1_3681325	1_3681568
1455249	1	3681325	3681737	11	0.0493827	412	1_3681325	1_3681737
1455251	1	3681325	3681779	11	0.217778	454	1_3681325	1_3681779
1455252	1	3681325	3682008	11	0.0493827	683	1_3681325	1_3682008
1455253	1	3681325	3682011	11	0.00694444	686	1_3681325	1_3682011
1455254	1	3681325	3687048	11	0.0222222	5723	1_3681325	1_3687048
1455255	1	3681325	3687572	11	0	6247	1_3681325	1_3687572
1455256	1	3681325	3690141	10	0.00362319	8816	1_3681325	1_3690141
1469816	1	3681400	3681443	11	0.0493827	43	1_3681400	1_3681443
1469817	1	3681400	3681508	11	0.592593	108	1_3681400	1_3681508
1469818	1	3681400	3681509	11	0.0222222	109	1_3681400	1_3681509
1469820	1	3681400	3681568	11	0.592593	168	1_3681400	1_3681568
1469822	1	3681400	3681737	11	1	337	1_3681400	1_3681737
1469824	1	3681400	3681779	11	0.0711111	379	1_3681400	1_3681779
1469825	1	3681400	3682008	11	0.151235	608	1_3681400	1_3682008
1469826	1	3681400	3682011	11	0.00694444	611	1_3681400	1_3682011
1469827	1	3681400	3687048	11	0.0222222	5648	1_3681400	1_3687048
1469828	1	3681400	3687572	11	0	6172	1_3681400	1_3687572
1469829	1	3681400	3690141	10	0.438406	8741	1_3681400	1_3690141
1484386	1	3681443	3681508	11	0.0578704	65	1_3681443	1_3681508
1484387	1	3681443	3681509	11	0.45	66	1_3681443	1_3681509
1484389	1	3681443	3681568	11	0.0578704	125	1_3681443	1_3681568
1484391	1	3681443	3681737	11	0.0493827	294	1_3681443	1_3681737
1484393	1	3681443	3681779	11	0.0711111	336	1_3681443	1_3681779
1484394	1	3681443	3682008	11	0.0493827	565	1_3681443	1_3682008
1484395	1	3681443	3682011	11	0.140625	568	1_3681443	1_3682011
1484396	1	3681443	3687048	11	0.45	5605	1_3681443	1_3687048
1484397	1	3681443	3687572	11	0.305556	6129	1_3681443	1_3687572
1484398	1	3681443	3690141	10	0.293478	8698	1_3681443	1_3690141
1491670	1	3681508	3681509	11	0.266667	1	1_3681508	1_3681509
1491672	1	3681508	3681568	11	1	60	1_3681508	1_3681568
1491674	1	3681508	3681737	11	0.592593	229	1_3681508	1_3681737
1491676	1	3681508	3681779	11	0.12	271	1_3681508	1_3681779
1491677	1	3681508	3682008	11	0.0578704	500	1_3681508	1_3682008
1491678	1	3681508	3682011	11	0.0117187	503	1_3681508	1_3682011
1491679	1	3681508	3687048	11	0.266667	5540	1_3681508	1_3687048
1491680	1	3681508	3687572	11	0	6064	1_3681508	1_3687572
1491681	1	3681508	3690141	10	0.116632	8633	1_3681508	1_3690141
1498954	1	3681509	3681568	11	0.266667	59	1_3681509	1_3681568
1498956	1	3681509	3681737	11	0.0222222	228	1_3681509	1_3681737
1498958	1	3681509	3681779	11	0.032	270	1_3681509	1_3681779
1498959	1	3681509	3682008	11	0.0222222	499	1_3681509	1_3682008
1498960	1	3681509	3682011	11	0.003125	502	1_3681509	1_3682011
1498961	1	3681509	3687048	11	1	5539	1_3681509	1_3687048
1498962	1	3681509	3687572	11	0	6063	1_3681509	1_3687572
1498963	1	3681509	3690141	10	0.130435	8632	1_3681509	1_3690141
1513517	1	3681568	3681737	11	0.592593	169	1_3681568	1_3681737
1513519	1	3681568	3681779	11	0.12	211	1_3681568	1_3681779
1513520	1	3681568	3682008	11	0.0578704	440	1_3681568	1_3682008
1513521	1	3681568	3682011	11	0.0117187	443	1_3681568	1_3682011
1513522	1	3681568	3687048	11	0.266667	5480	1_3681568	1_3687048
1513523	1	3681568	3687572	11	0	6004	1_3681568	1_3687572
1513524	1	3681568	3690141	10	0.116632	8573	1_3681568	1_3690141
1528076	1	3681737	3681779	11	0.0711111	42	1_3681737	1_3681779
1528077	1	3681737	3682008	11	0.151235	271	1_3681737	1_3682008
1528078	1	3681737	3682011	11	0.00694444	274	1_3681737	1_3682011
1528079	1	3681737	3687048	11	0.0222222	5311	1_3681737	1_3687048
1528080	1	3681737	3687572	11	0	5835	1_3681737	1_3687572
1528081	1	3681737	3690141	10	0.438406	8404	1_3681737	1_3690141
1542630	1	3681779	3682008	11	0.01	229	1_3681779	1_3682008
1542631	1	3681779	3682011	11	0.4225	232	1_3681779	1_3682011
1542632	1	3681779	3687048	11	0.032	5269	1_3681779	1_3687048
1542633	1	3681779	3687572	11	0.11	5793	1_3681779	1_3687572
1542634	1	3681779	3690141	10	0.00318134	8362	1_3681779	1_3690141
1549906	1	3682008	3682011	11	0.293403	3	1_3682008	1_3682011
1549907	1	3682008	3687048	11	0.0222222	5040	1_3682008	1_3687048
1549908	1	3682008	3687572	11	0	5564	1_3682008	1_3687572
1549909	1	3682008	3690141	10	0.00362319	8133	1_3682008	1_3690141
1557181	1	3682011	3687048	11	0.003125	5037	1_3682011	1_3687048
1557182	1	3682011	3687572	11	0.171875	5561	1_3682011	1_3687572
1557183	1	3682011	3690141	10	0.00049975	8130	1_3682011	1_3690141
1564455	1	3687048	3687572	11	0	524	1_3687048	1_3687572
1564456	1	3687048	3690141	10	0.130435	3093	1_3687048	1_3690141
1571728	1	3687572	3690141	10	0.289855	2569	1_3687572	1_3690141
1593541	1	4084531	4084683	10	0.119048	152	1_4084531	1_4084683
1593545	1	4084531	4085039	10	0.583333	508	1_4084531	1_4085039
1593548	1	4084531	4085830	10	0.238095	1299	1_4084531	1_4085830
1593549	1	4084531	4085833	10	0.047619	1302	1_4084531	1_4085833
1593551	1	4084531	4085946	10	0.642857	1415	1_4084531	1_4085946
1600810	1	4084683	4084780	10	0.463602	97	1_4084683	1_4084780
1600811	1	4084683	4084847	10	0.474548	164	1_4084683	1_4084847
1600813	1	4084683	4085039	11	0.611111	356	1_4084683	1_4085039
1600814	1	4084683	4085046	10	0.463602	363	1_4084683	1_4085046
1600816	1	4084683	4085830	11	0.0859375	1147	1_4084683	1_4085830
1600817	1	4084683	4085833	10	0.625	1150	1_4084683	1_4085833
1600819	1	4084683	4085946	10	0.104167	1263	1_4084683	1_4085946
1608078	1	4084780	4084847	10	0.047619	67	1_4084780	1_4084847
1608080	1	4084780	4085039	10	0.0277778	259	1_4084780	1_4085039
1608083	1	4084780	4085830	10	0.00383142	1050	1_4084780	1_4085830
1615346	1	4084847	4085039	10	0.583333	192	1_4084847	1_4085039
1615349	1	4084847	4085830	10	0.0147783	983	1_4084847	1_4085830
1629876	1	4085039	4085046	10	1	7	1_4085039	1_4085046
1629878	1	4085039	4085830	11	0.293403	791	1_4085039	1_4085830
1629879	1	4085039	4085833	10	0.340278	794	1_4085039	1_4085833
1629881	1	4085039	4085946	10	0.375	907	1_4085039	1_4085946
1637141	1	4085046	4085830	10	0.0277778	784	1_4085046	1_4085830
1651665	1	4085830	4085833	10	0.555556	3	1_4085830	1_4085833
1651667	1	4085830	4085946	10	0.208333	116	1_4085830	1_4085946
1658927	1	4085833	4085946	10	0.0740741	113	1_4085833	1_4085946
1687960	1	5994891	5994903	10	0.666667	12	1_5994891	1_5994903
1687961	1	5994891	5995441	10	0.0740741	550	1_5994891	1_5995441
1687962	1	5994891	5995996	10	0.0740741	1105	1_5994891	1_5995996
1687964	1	5994891	5999634	10	0.0625	4743	1_5994891	1_5999634
1687965	1	5994891	5999657	10	0.0151515	4766	1_5994891	1_5999657
1687971	1	5994891	6001851	10	0.0277778	6960	1_5994891	1_6001851
1687975	1	5994891	6002313	10	0.00462963	7422	1_5994891	1_6002313
[truncated: 233,757 more rows]
