# Supplementary material for: Selection on adaptive and maladaptive gene expression plasticity during thermal adaptation to urban heat islands
Source: Nat Commun. 2021 Oct 26;12:6195. doi: 10.1038/s41467-021-26334-4 (PMC8548502; doi:10.1038/s41467-021-26334-4)
Supplement: Supplementary file 5 — Source Data [file 41467_2021_26334_MOESM5_ESM.zip › NATCOMM_maladaptive_plasticity_source_data_file_09062021/Data_files/Mayaguez_urban_CTmax_LD_10132020.csv]

	CHR	POS1	POS2	N_INDV	R.2	distance	genome_pos1	genome_pos2
9784615	1	47911177	47911183	16	0.0482874	6	1_47911177	1_47911183
9784616	1	47911177	47911466	13	0.137755	289	1_47911177	1_47911466
9784617	1	47911177	47911540	16	0.0985915	363	1_47911177	1_47911540
9784618	1	47911177	47912471	12	0.037037	1294	1_47911177	1_47912471
9784619	1	47911177	47912488	15	0.00892857	1311	1_47911177	1_47912488
9784621	1	47911177	47914114	11	0.0178571	2937	1_47911177	1_47914114
9790653	1	47911183	47911466	13	0.580095	283	1_47911183	1_47911466
9790654	1	47911183	47911540	16	0.516086	357	1_47911183	1_47911540
9790655	1	47911183	47912471	12	1	1288	1_47911183	1_47912471
9790656	1	47911183	47912488	15	1	1305	1_47911183	1_47912488
9790658	1	47911183	47914114	11	0.153846	2931	1_47911183	1_47914114
9796690	1	47911466	47911540	15	1	74	1_47911466	1_47911540
9796692	1	47911466	47912488	13	0.1875	1022	1_47911466	1_47912488
9796694	1	47911466	47914114	12	0.060241	2648	1_47911466	1_47914114
9802727	1	47911540	47912488	16	0.146667	948	1_47911540	1_47912488
9802729	1	47911540	47914114	13	0.0494071	2574	1_47911540	1_47914114
9808761	1	47912471	47912488	13	1	17	1_47912471	1_47912488
9808763	1	47912471	47914114	10	1	1643	1_47912471	1_47914114
9814796	1	47912488	47914114	11	0.592593	1626	1_47912488	1_47914114
20729703	1	123192362	123192368	16	1	6	1_123192362	1_123192368
20729704	1	123192362	123192386	16	1	24	1_123192362	1_123192386
20729705	1	123192362	123192493	16	0.047619	131	1_123192362	1_123192493
20729706	1	123192362	123192555	16	0.0967742	193	1_123192362	1_123192555
20729707	1	123192362	123192706	16	0.0344828	344	1_123192362	1_123192706
20729708	1	123192362	123192859	16	0.0809061	497	1_123192362	1_123192859
20733520	1	123192368	123192386	18	1	18	1_123192368	1_123192386
20733521	1	123192368	123192493	18	0.0231911	125	1_123192368	1_123192493
20733522	1	123192368	123192555	18	0.0810163	187	1_123192368	1_123192555
20733523	1	123192368	123192706	18	0.0101138	338	1_123192368	1_123192706
20733524	1	123192368	123192859	18	0.0333681	491	1_123192368	1_123192859
20737336	1	123192386	123192493	18	0.0231911	107	1_123192386	1_123192493
20737337	1	123192386	123192555	18	0.0810163	169	1_123192386	1_123192555
20737338	1	123192386	123192706	18	0.0101138	320	1_123192386	1_123192706
20737339	1	123192386	123192859	18	0.0333681	473	1_123192386	1_123192859
20741151	1	123192493	123192555	18	0.00217903	62	1_123192493	1_123192555
20741152	1	123192493	123192706	18	0.275945	213	1_123192493	1_123192706
20741153	1	123192493	123192859	18	0.266281	366	1_123192493	1_123192859
20744965	1	123192555	123192706	18	0.0570767	151	1_123192555	1_123192706
20744966	1	123192555	123192859	18	0.137608	304	1_123192555	1_123192859
20748778	1	123192706	123192859	18	0.767457	153	1_123192706	1_123192859
20764020	1	123204551	123204620	12	0.0142857	69	1_123204551	1_123204620
20764021	1	123204551	123204719	12	0.0625	168	1_123204551	1_123204719
20764022	1	123204551	123204839	13	0.025	288	1_123204551	1_123204839
20767828	1	123204620	123204719	15	1	99	1_123204620	1_123204719
20767829	1	123204620	123204839	14	1	219	1_123204620	1_123204839
20771635	1	123204719	123204839	13	1	120	1_123204719	1_123204839
27752455	1	238815043	238815077	17	0.128205	34	1_238815043	1_238815077
27752456	1	238815043	238815104	17	1	61	1_238815043	1_238815104
27752457	1	238815043	238815107	18	1	64	1_238815043	1_238815107
27752458	1	238815043	238815131	18	1	88	1_238815043	1_238815131
27752459	1	238815043	238817785	18	0.015625	2742	1_238815043	1_238817785
27752460	1	238815043	238817786	16	0.00226757	2743	1_238815043	1_238817786
27752461	1	238815043	238817792	15	0.0223214	2749	1_238815043	1_238817792
27752462	1	238815043	238819759	16	0.104247	4716	1_238815043	1_238819759
27752463	1	238815043	238821358	13	0.293019	6315	1_238815043	1_238821358
27752464	1	238815043	238821416	13	0.136261	6373	1_238815043	1_238821416
27752465	1	238815043	238821434	12	0.40107	6391	1_238815043	1_238821434
27752466	1	238815043	238821527	12	0.415584	6484	1_238815043	1_238821527
27752467	1	238815043	238821587	11	0.0375	6544	1_238815043	1_238821587
27752468	1	238815043	238821672	10	0.00510204	6629	1_238815043	1_238821672
27753181	1	238815077	238815104	17	0.128205	27	1_238815077	1_238815104
27753182	1	238815077	238815107	17	0.128205	30	1_238815077	1_238815107
27753183	1	238815077	238815131	17	0.128205	54	1_238815077	1_238815131
27753184	1	238815077	238817785	17	0.0600962	2708	1_238815077	1_238817785
27753185	1	238815077	238817786	15	0.0892857	2709	1_238815077	1_238817786
27753186	1	238815077	238817792	15	0.25	2715	1_238815077	1_238817792
27753187	1	238815077	238819759	16	0.479828	4682	1_238815077	1_238819759
27753188	1	238815077	238821358	13	0.408588	6281	1_238815077	1_238821358
27753189	1	238815077	238821416	13	0.42197	6339	1_238815077	1_238821416
27753190	1	238815077	238821434	12	0.490196	6357	1_238815077	1_238821434
27753191	1	238815077	238821527	12	0.585956	6450	1_238815077	1_238821527
27753192	1	238815077	238821587	11	0.00362319	6510	1_238815077	1_238821587
27753193	1	238815077	238821672	10	0.183673	6595	1_238815077	1_238821672
27753906	1	238815104	238815107	17	1	3	1_238815104	1_238815107
27753907	1	238815104	238815131	17	1	27	1_238815104	1_238815131
27753908	1	238815104	238817785	17	0.00833333	2681	1_238815104	1_238817785
27753909	1	238815104	238817786	15	0.000686813	2682	1_238815104	1_238817786
27753910	1	238815104	238817792	15	0.0223214	2688	1_238815104	1_238817792
27753911	1	238815104	238819759	16	0.104247	4655	1_238815104	1_238819759
27753912	1	238815104	238821358	13	0.293019	6254	1_238815104	1_238821358
27753913	1	238815104	238821416	13	0.136261	6312	1_238815104	1_238821416
27753914	1	238815104	238821434	12	0.40107	6330	1_238815104	1_238821434
27753915	1	238815104	238821527	12	0.415584	6423	1_238815104	1_238821527
27753916	1	238815104	238821587	11	0.0375	6483	1_238815104	1_238821587
27753917	1	238815104	238821672	10	0.00510204	6568	1_238815104	1_238821672
27754630	1	238815107	238815131	18	1	24	1_238815107	1_238815131
27754631	1	238815107	238817785	18	0.015625	2678	1_238815107	1_238817785
27754632	1	238815107	238817786	16	0.00226757	2679	1_238815107	1_238817786
27754633	1	238815107	238817792	15	0.0223214	2685	1_238815107	1_238817792
27754634	1	238815107	238819759	16	0.104247	4652	1_238815107	1_238819759
27754635	1	238815107	238821358	13	0.293019	6251	1_238815107	1_238821358
27754636	1	238815107	238821416	13	0.136261	6309	1_238815107	1_238821416
27754637	1	238815107	238821434	12	0.40107	6327	1_238815107	1_238821434
27754638	1	238815107	238821527	12	0.415584	6420	1_238815107	1_238821527
27754639	1	238815107	238821587	11	0.0375	6480	1_238815107	1_238821587
27754640	1	238815107	238821672	10	0.00510204	6565	1_238815107	1_238821672
27755353	1	238815131	238817785	18	0.015625	2654	1_238815131	1_238817785
27755354	1	238815131	238817786	16	0.00226757	2655	1_238815131	1_238817786
27755355	1	238815131	238817792	15	0.0223214	2661	1_238815131	1_238817792
27755356	1	238815131	238819759	16	0.104247	4628	1_238815131	1_238819759
27755357	1	238815131	238821358	13	0.293019	6227	1_238815131	1_238821358
27755358	1	238815131	238821416	13	0.136261	6285	1_238815131	1_238821416
27755359	1	238815131	238821434	12	0.40107	6303	1_238815131	1_238821434
27755360	1	238815131	238821527	12	0.415584	6396	1_238815131	1_238821527
27755361	1	238815131	238821587	11	0.0375	6456	1_238815131	1_238821587
27755362	1	238815131	238821672	10	0.00510204	6541	1_238815131	1_238821672
27756075	1	238817785	238817786	16	0.00226757	1	1_238817785	1_238817786
27756076	1	238817785	238817792	15	0.0223214	7	1_238817785	1_238817792
27756077	1	238817785	238819759	16	0.173574	1974	1_238817785	1_238819759
27756083	1	238817785	238821672	10	0.274376	3887	1_238817785	1_238821672
27756796	1	238817786	238817792	14	0.333333	6	1_238817786	1_238817792
27756797	1	238817786	238819759	15	0.00841346	1973	1_238817786	1_238819759
27756798	1	238817786	238821358	12	0.12605	3572	1_238817786	1_238821358
27756799	1	238817786	238821416	12	0.0237288	3630	1_238817786	1_238821416
27756800	1	238817786	238821434	10	0.146341	3648	1_238817786	1_238821434
27756801	1	238817786	238821527	10	0.0340909	3741	1_238817786	1_238821527
27757516	1	238817792	238819759	14	0.278351	1967	1_238817792	1_238819759
27757517	1	238817792	238821358	11	0.342391	3566	1_238817792	1_238821358
27757518	1	238817792	238821416	12	0.152542	3624	1_238817792	1_238821416
27757519	1	238817792	238821434	11	0.272212	3642	1_238817792	1_238821434
27757520	1	238817792	238821527	11	0.3136	3735	1_238817792	1_238821527
27757521	1	238817792	238821587	10	0.0692641	3795	1_238817792	1_238821587
27758235	1	238819759	238821358	13	0.522321	1599	1_238819759	1_238821358
27758236	1	238819759	238821416	13	0.0527757	1657	1_238819759	1_238821416
27758237	1	238819759	238821434	11	0.676731	1675	1_238819759	1_238821434
27758238	1	238819759	238821527	11	0.712581	1768	1_238819759	1_238821527
27758239	1	238819759	238821587	10	0.217687	1828	1_238819759	1_238821587
27758240	1	238819759	238821672	10	0.700125	1913	1_238819759	1_238821672
27758953	1	238821358	238821416	11	0.53331	58	1_238821358	1_238821416
27758954	1	238821358	238821434	10	1	76	1_238821358	1_238821434
27759670	1	238821416	238821434	11	0.454159	18	1_238821416	1_238821434
27759671	1	238821416	238821527	11	0.502609	111	1_238821416	1_238821527
27759672	1	238821416	238821587	10	0.47619	171	1_238821416	1_238821587
27760386	1	238821434	238821527	11	1	93	1_238821434	1_238821527
27761101	1	238821527	238821587	10	0.00568182	60	1_238821527	1_238821587
35125625	2	28601449	28601829	17	0.0110063	380	2_28601449	2_28601829
35125626	2	28601449	28602004	13	0.277778	555	2_28601449	2_28602004
35125627	2	28601449	28602103	16	0.288889	654	2_28601449	2_28602103
35125628	2	28601449	28602145	15	1	696	2_28601449	2_28602145
35125629	2	28601449	28602159	17	0.622222	710	2_28601449	2_28602159
35125630	2	28601449	28602184	17	0.622222	735	2_28601449	2_28602184
35144694	2	28601829	28602004	14	0.0307692	175	2_28601829	2_28602004
35144695	2	28601829	28602103	17	0.0294471	274	2_28601829	2_28602103
35144696	2	28601829	28602145	16	0	316	2_28601829	2_28602145
35144697	2	28601829	28602159	18	0.00107759	330	2_28601829	2_28602159
35144698	2	28601829	28602184	18	0.00107759	355	2_28601829	2_28602184
35151049	2	28602004	28602103	14	1	99	2_28602004	2_28602103
35151050	2	28602004	28602145	12	0.454545	141	2_28602004	2_28602145
35151051	2	28602004	28602159	14	0.461538	155	2_28602004	2_28602159
35151052	2	28602004	28602184	14	0.461538	180	2_28602004	2_28602184
35157403	2	28602103	28602145	15	0.464286	42	2_28602103	2_28602145
35157404	2	28602103	28602159	17	0.46875	56	2_28602103	2_28602159
35157405	2	28602103	28602184	17	0.46875	81	2_28602103	2_28602184
35163756	2	28602145	28602159	16	1	14	2_28602145	2_28602159
35163757	2	28602145	28602184	16	1	39	2_28602145	2_28602184
35170108	2	28602159	28602184	18	1	25	2_28602159	2_28602184
43022722	2	77729213	77731697	15	0.289941	2484	2_77729213	2_77731697
43022723	2	77729213	77732123	12	0.024	2910	2_77729213	2_77732123
43022724	2	77729213	77735303	13	0.025	6090	2_77729213	2_77735303
43022725	2	77729213	77735779	12	0.2	6566	2_77729213	2_77735779
43022726	2	77729213	77735797	12	0.127273	6584	2_77729213	2_77735797
43022727	2	77729213	77735803	13	0.0962567	6590	2_77729213	2_77735803
43022728	2	77729213	77735845	11	0.0571429	6632	2_77729213	2_77735845
43022729	2	77729213	77735857	11	0.12	6644	2_77729213	2_77735857
43022730	2	77729213	77735859	11	0.12	6646	2_77729213	2_77735859
43022731	2	77729213	77736262	13	0.0688705	7049	2_77729213	2_77736262
43022732	2	77729213	77736559	13	0.0441176	7346	2_77729213	2_77736559
43022733	2	77729213	77736594	16	0.466667	7381	2_77729213	2_77736594
43022734	2	77729213	77736598	16	0.466667	7385	2_77729213	2_77736598
43022735	2	77729213	77736607	14	1	7394	2_77729213	2_77736607
43022736	2	77729213	77736608	15	0.0659341	7395	2_77729213	2_77736608
43022740	2	77729213	77738346	14	0.00591716	9133	2_77729213	2_77738346
43047523	2	77731697	77732123	13	0.713415	426	2_77731697	2_77732123
43047524	2	77731697	77735303	14	0	3606	2_77731697	2_77735303
43047525	2	77731697	77735779	14	0.190476	4082	2_77731697	2_77735779
43047526	2	77731697	77735797	14	0.0859107	4100	2_77731697	2_77735797
43047527	2	77731697	77735803	14	0	4106	2_77731697	2_77735803
43047528	2	77731697	77735845	13	0	4148	2_77731697	2_77735845
43047529	2	77731697	77735857	13	0.0515873	4160	2_77731697	2_77735857
43047530	2	77731697	77735859	13	0.0515873	4162	2_77731697	2_77735859
43047531	2	77731697	77736262	14	0	4565	2_77731697	2_77736262
43047532	2	77731697	77736559	14	0.0859107	4862	2_77731697	2_77736559
43047533	2	77731697	77736594	17	0.132812	4897	2_77731697	2_77736594
43047534	2	77731697	77736598	17	0.132812	4901	2_77731697	2_77736598
43047535	2	77731697	77736607	15	0.175824	4910	2_77731697	2_77736607
43047536	2	77731697	77736608	16	0	4911	2_77731697	2_77736608
43047540	2	77731697	77738346	15	0.178571	6649	2_77731697	2_77738346
43052481	2	77732123	77735303	12	2.66241e-32	3180	2_77732123	2_77735303
43052482	2	77732123	77735779	11	0.0776398	3656	2_77732123	2_77735779
43052483	2	77732123	77735797	11	0.0240196	3674	2_77732123	2_77735797
43052484	2	77732123	77735803	13	0.0202206	3680	2_77732123	2_77735803
43052485	2	77732123	77735845	10	3.5217e-31	3722	2_77732123	2_77735845
43052486	2	77732123	77735857	10	0.00297619	3734	2_77732123	2_77735857
43052487	2	77732123	77735859	10	0.00297619	3736	2_77732123	2_77735859
43052488	2	77732123	77736262	12	0.03	4139	2_77732123	2_77736262
43052489	2	77732123	77736559	12	0.00357143	4436	2_77732123	2_77736559
43052490	2	77732123	77736594	14	0.0128205	4471	2_77732123	2_77736594
43052491	2	77732123	77736598	14	0.0128205	4475	2_77732123	2_77736598
43052492	2	77732123	77736607	13	0.0151515	4484	2_77732123	2_77736607
43052493	2	77732123	77736608	14	0.0265152	4485	2_77732123	2_77736608
43052497	2	77732123	77738346	12	0.272727	6223	2_77732123	2_77738346
43057438	2	77735303	77735779	12	0.125	476	2_77735303	2_77735779
43057439	2	77735303	77735797	13	0.35	494	2_77735303	2_77735797
43057440	2	77735303	77735803	13	0.158824	500	2_77735303	2_77735803
43057441	2	77735303	77735845	12	0.466667	542	2_77735303	2_77735845
43057442	2	77735303	77735857	12	0.333333	554	2_77735303	2_77735857
43057443	2	77735303	77735859	12	0.333333	556	2_77735303	2_77735859
43057444	2	77735303	77736262	12	0.2	959	2_77735303	2_77736262
43057445	2	77735303	77736559	13	0.113636	1256	2_77735303	2_77736559
43057446	2	77735303	77736594	15	0.025974	1291	2_77735303	2_77736594
43057447	2	77735303	77736598	15	0.025974	1295	2_77735303	2_77736598
43057448	2	77735303	77736607	15	0.025974	1304	2_77735303	2_77736607
43057449	2	77735303	77736608	15	0.0763742	1305	2_77735303	2_77736608
43057453	2	77735303	77738346	15	0.025974	3043	2_77735303	2_77738346
43062394	2	77735779	77735797	12	1	18	2_77735779	2_77735797
43062395	2	77735779	77735803	12	0.510204	24	2_77735779	2_77735803
43062396	2	77735779	77735845	12	0.714286	66	2_77735779	2_77735845
43062397	2	77735779	77735857	12	1	78	2_77735779	2_77735857
43062398	2	77735779	77735859	12	1	80	2_77735779	2_77735859
43062399	2	77735779	77736262	11	0.47619	483	2_77735779	2_77736262
43062400	2	77735779	77736559	11	1	780	2_77735779	2_77736559
43062401	2	77735779	77736594	14	0.0769231	815	2_77735779	2_77736594
43062402	2	77735779	77736598	14	0.0769231	819	2_77735779	2_77736598
43062403	2	77735779	77736607	13	0.0972222	828	2_77735779	2_77736607
43062404	2	77735779	77736608	14	0.555556	829	2_77735779	2_77736608
43067349	2	77735797	77735803	13	0.729167	6	2_77735797	2_77735803
43067350	2	77735797	77735845	13	0.729167	48	2_77735797	2_77735845
43067351	2	77735797	77735857	13	1	60	2_77735797	2_77735857
43067352	2	77735797	77735859	13	1	62	2_77735797	2_77735859
43067353	2	77735797	77736262	12	0.7	465	2_77735797	2_77736262
43067354	2	77735797	77736559	13	1	762	2_77735797	2_77736559
43067355	2	77735797	77736594	14	0.102564	797	2_77735797	2_77736594
43067356	2	77735797	77736598	14	0.102564	801	2_77735797	2_77736598
43067357	2	77735797	77736607	14	0.102564	810	2_77735797	2_77736607
43067358	2	77735797	77736608	14	0.740741	811	2_77735797	2_77736608
43067362	2	77735797	77738346	13	0.0714286	2549	2_77735797	2_77738346
43072303	2	77735803	77735845	12	1	42	2_77735803	2_77735845
43072304	2	77735803	77735857	12	0.714286	54	2_77735803	2_77735857
43072305	2	77735803	77735859	12	0.714286	56	2_77735803	2_77735859
43072306	2	77735803	77736262	13	1	459	2_77735803	2_77736262
43072307	2	77735803	77736559	14	0.837321	756	2_77735803	2_77736559
43072308	2	77735803	77736594	15	0.0406977	791	2_77735803	2_77736594
43072309	2	77735803	77736598	15	0.0406977	795	2_77735803	2_77736598
43072310	2	77735803	77736607	14	0.048951	804	2_77735803	2_77736607
43072311	2	77735803	77736608	15	1	805	2_77735803	2_77736608
43072315	2	77735803	77738346	13	0.060049	2543	2_77735803	2_77738346
43077256	2	77735845	77735857	13	0.729167	12	2_77735845	2_77735857
43077257	2	77735845	77735859	13	0.729167	14	2_77735845	2_77735859
43077258	2	77735845	77736262	11	1	417	2_77735845	2_77736262
43077259	2	77735845	77736559	12	0.714286	714	2_77735845	2_77736559
43077260	2	77735845	77736594	13	0.0520833	749	2_77735845	2_77736594
43077261	2	77735845	77736598	13	0.0520833	753	2_77735845	2_77736598
43077262	2	77735845	77736607	13	0.0520833	762	2_77735845	2_77736607
43077263	2	77735845	77736608	13	1	763	2_77735845	2_77736608
43077267	2	77735845	77738346	12	0.0649351	2501	2_77735845	2_77738346
43082208	2	77735857	77735859	13	1	2	2_77735857	2_77735859
43082209	2	77735857	77736262	11	0.685714	405	2_77735857	2_77736262
43082210	2	77735857	77736559	12	1	702	2_77735857	2_77736559
43082211	2	77735857	77736594	13	0.0972222	737	2_77735857	2_77736594
43082212	2	77735857	77736598	13	0.0972222	741	2_77735857	2_77736598
43082213	2	77735857	77736607	13	0.0972222	750	2_77735857	2_77736607
43082214	2	77735857	77736608	13	0.729167	751	2_77735857	2_77736608
43082218	2	77735857	77738346	12	0.0909091	2489	2_77735857	2_77738346
43087159	2	77735859	77736262	11	0.685714	403	2_77735859	2_77736262
43087160	2	77735859	77736559	12	1	700	2_77735859	2_77736559
43087161	2	77735859	77736594	13	0.0972222	735	2_77735859	2_77736594
43087162	2	77735859	77736598	13	0.0972222	739	2_77735859	2_77736598
43087163	2	77735859	77736607	13	0.0972222	748	2_77735859	2_77736607
43087164	2	77735859	77736608	13	0.729167	749	2_77735859	2_77736608
43087168	2	77735859	77738346	12	0.0909091	2487	2_77735859	2_77738346
43092109	2	77736262	77736559	13	0.831315	297	2_77736262	2_77736559
43092110	2	77736262	77736594	15	0.0306122	332	2_77736262	2_77736594
43092111	2	77736262	77736598	15	0.0306122	336	2_77736262	2_77736598
43092112	2	77736262	77736607	13	0.0441176	345	2_77736262	2_77736607
43092113	2	77736262	77736608	14	1	346	2_77736262	2_77736608
43092117	2	77736262	77738346	13	0.0441176	2084	2_77736262	2_77738346
43097058	2	77736559	77736594	15	0.0406977	35	2_77736559	2_77736594
43097059	2	77736559	77736598	15	0.0406977	39	2_77736559	2_77736598
43097060	2	77736559	77736607	14	0.0364372	48	2_77736559	2_77736607
43097061	2	77736559	77736608	14	0.837321	49	2_77736559	2_77736608
43097065	2	77736559	77738346	14	0.0647773	1787	2_77736559	2_77738346
43102006	2	77736594	77736598	18	1	4	2_77736594	2_77736598
43102007	2	77736594	77736607	16	1	13	2_77736594	2_77736607
43102008	2	77736594	77736608	17	0.0294471	14	2_77736594	2_77736608
43102012	2	77736594	77738346	16	0.00444444	1752	2_77736594	2_77738346
43106953	2	77736598	77736607	16	1	9	2_77736598	2_77736607
43106954	2	77736598	77736608	17	0.0294471	10	2_77736598	2_77736608
43106958	2	77736598	77738346	16	0.00444444	1748	2_77736598	2_77738346
43111899	2	77736607	77736608	16	0.034386	1	2_77736607	2_77736608
43111903	2	77736607	77738346	15	0.00510204	1739	2_77736607	2_77738346
43116847	2	77736608	77738346	15	0.0406977	1738	2_77736608	2_77738346
57927984	3	23431248	23431252	18	0.0016	4	3_23431248	3_23431252
57927985	3	23431248	23431653	18	0.1	405	3_23431248	3_23431653
57927986	3	23431248	23431735	18	0.392	487	3_23431248	3_23431735
57931768	3	23431252	23431653	18	0.625	401	3_23431252	3_23431653
57931769	3	23431252	23431735	18	0.2	483	3_23431252	3_23431735
57935551	3	23431653	23431735	18	0.125	82	3_23431653	3_23431735
63471903	3	104563847	104563851	17	0.162766	4	3_104563847	3_104563851
63471904	3	104563847	104563896	18	0.374026	49	3_104563847	3_104563896
63471906	3	104563847	104563971	18	0.249231	124	3_104563847	3_104563971
63471907	3	104563847	104564009	18	0.913706	162	3_104563847	3_104564009
63471909	3	104563847	104564340	18	1	493	3_104563847	3_104564340
63471910	3	104563847	104564916	18	0.16	1069	3_104563847	3_104564916
63471911	3	104563847	104564943	18	0.025	1096	3_104563847	3_104564943
63471912	3	104563847	104565008	18	0.105882	1161	3_104563847	3_104565008
63471913	3	104563847	104565038	18	0.025	1191	3_104563847	3_104565038
63471914	3	104563847	104565197	18	0.374026	1350	3_104563847	3_104565197
63471915	3	104563847	104568023	16	0.00645161	4176	3_104563847	3_104568023
63473701	3	104563851	104563896	17	0.0492401	45	3_104563851	3_104563896
63473703	3	104563851	104563971	17	0.110816	120	3_104563851	3_104563971
63473704	3	104563851	104564009	17	0.121025	158	3_104563851	3_104564009
63473706	3	104563851	104564340	17	0.162766	489	3_104563851	3_104564340
63473707	3	104563851	104564916	17	0.0569909	1065	3_104563851	3_104564916
63473708	3	104563851	104564943	17	0.327837	1092	3_104563851	3_104564943
63473709	3	104563851	104565008	17	0.271115	1157	3_104563851	3_104565008
63473710	3	104563851	104565038	17	0.327837	1187	3_104563851	3_104565038
63473711	3	104563851	104565197	17	0.0492401	1346	3_104563851	3_104565197
63473712	3	104563851	104568023	15	0.0426136	4172	3_104563851	3_104568023
63475499	3	104563896	104563971	18	0.244755	75	3_104563896	3_104563971
63475500	3	104563896	104564009	18	0.411431	113	3_104563896	3_104564009
63475502	3	104563896	104564340	18	0.374026	444	3_104563896	3_104564340
63475503	3	104563896	104564916	18	0.0649351	1020	3_104563896	3_104564916
63475504	3	104563896	104564943	18	0.318182	1047	3_104563896	3_104564943
63475505	3	104563896	104565008	18	0.275783	1112	3_104563896	3_104565008
63475506	3	104563896	104565038	18	0.318182	1142	3_104563896	3_104565038
63475507	3	104563896	104565197	18	1	1301	3_104563896	3_104565197
63475508	3	104563896	104568023	16	0.294545	4127	3_104563896	3_104568023
63479089	3	104563971	104564009	18	0.350566	38	3_104563971	3_104564009
63479091	3	104563971	104564340	18	0.249231	369	3_104563971	3_104564340
63479092	3	104563971	104564916	18	0.00307692	945	3_104563971	3_104564916
63479093	3	104563971	104564943	18	0.192308	972	3_104563971	3_104564943
63479094	3	104563971	104565008	18	0.109502	1037	3_104563971	3_104565008
63479095	3	104563971	104565038	18	0.192308	1067	3_104563971	3_104565038
63479096	3	104563971	104565197	18	0.244755	1226	3_104563971	3_104565197
63479097	3	104563971	104568023	16	0.0327273	4052	3_104563971	3_104568023
63480884	3	104564009	104564340	18	0.913706	331	3_104564009	3_104564340
63480885	3	104564009	104564916	18	0.0497462	907	3_104564009	3_104564916
63480886	3	104564009	104564943	18	0.0101523	934	3_104564009	3_104564943
63480887	3	104564009	104565008	18	0.0361302	999	3_104564009	3_104565008
63480888	3	104564009	104565038	18	0.0101523	1029	3_104564009	3_104565038
63480889	3	104564009	104565197	18	0.411431	1188	3_104564009	3_104565197
63480890	3	104564009	104568023	16	0.00148148	4014	3_104564009	3_104568023
63484468	3	104564340	104564916	18	0.16	576	3_104564340	3_104564916
63484469	3	104564340	104564943	18	0.025	603	3_104564340	3_104564943
63484470	3	104564340	104565008	18	0.105882	668	3_104564340	3_104565008
63484471	3	104564340	104565038	18	0.025	698	3_104564340	3_104565038
63484472	3	104564340	104565197	18	0.374026	857	3_104564340	3_104565197
63484473	3	104564340	104568023	16	0.00645161	3683	3_104564340	3_104568023
63486259	3	104564916	104564943	18	0.1	27	3_104564916	3_104564943
63486260	3	104564916	104565008	18	0.576471	92	3_104564916	3_104565008
63486261	3	104564916	104565038	18	0.1	122	3_104564916	3_104565038
63486262	3	104564916	104565197	18	0.0649351	281	3_104564916	3_104565197
63486263	3	104564916	104568023	16	0.0133333	3107	3_104564916	3_104568023
63488049	3	104564943	104565008	18	0.735294	65	3_104564943	3_104565008
63488050	3	104564943	104565038	18	1	95	3_104564943	3_104565038
63488051	3	104564943	104565197	18	0.318182	254	3_104564943	3_104565197
63488052	3	104564943	104568023	16	0.12	3080	3_104564943	3_104568023
63489838	3	104565008	104565038	18	0.735294	30	3_104565008	3_104565038
63489839	3	104565008	104565197	18	0.275783	189	3_104565008	3_104565197
63489840	3	104565008	104568023	16	0.112644	3015	3_104565008	3_104568023
63491626	3	104565038	104565197	18	0.318182	159	3_104565038	3_104565197
63491627	3	104565038	104568023	16	0.12	2985	3_104565038	3_104568023
63493413	3	104565197	104568023	16	0.294545	2826	3_104565197	3_104568023
64655358	3	146579466	146579539	18	0.000365364	73	3_146579466	3_146579539
64655359	3	146579466	146579776	18	0.817259	310	3_146579466	3_146579776
64655360	3	146579466	146579785	18	0.598344	319	3_146579466	3_146579785
64655361	3	146579466	146579827	17	0.894936	361	3_146579466	3_146579827
64655362	3	146579466	146583458	17	0.503289	3992	3_146579466	3_146583458
64655363	3	146579466	146583643	17	0.283333	4177	3_146579466	3_146583643
64655364	3	146579466	146583655	16	0.316478	4189	3_146579466	3_146583655
64655365	3	146579466	146585503	11	0.483951	6037	3_146579466	3_146585503
64655366	3	146579466	146589161	10	0.625	9695	3_146579466	3_146589161
64656289	3	146579539	146579776	18	0.107793	237	3_146579539	3_146579776
64656290	3	146579539	146579785	18	0.0196078	246	3_146579539	3_146579785
64656291	3	146579539	146579827	17	0.133224	288	3_146579539	3_146579827
64656292	3	146579539	146583458	17	0	3919	3_146579539	3_146583458
64656293	3	146579539	146583643	17	0.00833333	4104	3_146579539	3_146583643
64656294	3	146579539	146583655	16	0.105376	4116	3_146579539	3_146583655
64656295	3	146579539	146585503	11	0.12	5964	3_146579539	3_146585503
64656296	3	146579539	146589161	10	0.0123457	9622	3_146579539	3_146589161
64657219	3	146579776	146579785	18	0.676819	9	3_146579776	3_146579785
64657220	3	146579776	146579827	17	0.903654	51	3_146579776	3_146579827
64657221	3	146579776	146583458	17	0.41129	3682	3_146579776	3_146583458
64657222	3	146579776	146583643	17	0.226667	3867	3_146579776	3_146583643
64657223	3	146579776	146583655	16	0.379201	3879	3_146579776	3_146583655
64657224	3	146579776	146585503	11	0.667105	5727	3_146579776	3_146585503
64657225	3	146579776	146589161	10	0.416667	9385	3_146579776	3_146589161
64658148	3	146579785	146579827	17	0.571805	42	3_146579785	3_146579827
64658149	3	146579785	146583458	17	0.34	3673	3_146579785	3_146583458
64658150	3	146579785	146583643	17	0.258511	3858	3_146579785	3_146583643
64658151	3	146579785	146583655	16	0.311828	3870	3_146579785	3_146583655
64658152	3	146579785	146585503	11	0.0964286	5718	3_146579785	3_146585503
64658153	3	146579785	146589161	10	0.166667	9376	3_146579785	3_146589161
64659076	3	146579827	146583458	16	0.503497	3631	3_146579827	3_146583458
64659077	3	146579827	146583643	16	0.133333	3816	3_146579827	3_146583643
64659078	3	146579827	146583655	15	0.491462	3828	3_146579827	3_146583655
64659079	3	146579827	146585503	11	0.621505	5676	3_146579827	3_146585503
64659080	3	146579827	146589161	10	0.580499	9334	3_146579827	3_146589161
64660003	3	146583458	146583643	16	0.001287	185	3_146583458	3_146583643
64660004	3	146583458	146583655	15	0.865385	197	3_146583458	3_146583655
64660005	3	146583458	146585503	11	0.178395	2045	3_146583458	3_146585503
64660006	3	146583458	146589161	10	0.277778	5703	3_146583458	3_146589161
64660929	3	146583643	146583655	16	0.00460829	12	3_146583643	3_146583655
64660930	3	146583643	146585503	11	0.12	1860	3_146583643	3_146585503
64660931	3	146583643	146589161	10	0.444444	5518	3_146583643	3_146589161
64661854	3	146583655	146585503	10	0.217687	1848	3_146583655	3_146585503
64661855	3	146583655	146589161	10	0.274376	5506	3_146583655	3_146589161
74613670	4	79324340	79324484	18	0	144	4_79324340	4_79324484
74613671	4	79324340	79324573	18	0.00446429	233	4_79324340	4_79324573
74613672	4	79324340	79324876	18	0.323699	536	4_79324340	4_79324876
74613673	4	79324340	79327156	15	0.177557	2816	4_79324340	4_79327156
74613674	4	79324340	79330135	11	0.266667	5795	4_79324340	4_79330135
74613675	4	79324340	79330149	12	0.6	5809	4_79324340	4_79330149
74616590	4	79324484	79324573	18	0.692308	89	4_79324484	4_79324573
74616591	4	79324484	79324876	18	0.676301	392	4_79324484	4_79324876
74616592	4	79324484	79327156	15	0.178052	2672	4_79324484	4_79327156
74616593	4	79324484	79330135	11	0.0692308	5651	4_79324484	4_79330135
74616594	4	79324484	79330149	12	0.00338983	5665	4_79324484	4_79330149
74619509	4	79324573	79324876	18	0.521676	303	4_79324573	4_79324876
74619510	4	79324573	79327156	15	0.300481	2583	4_79324573	4_79327156
74619511	4	79324573	79330135	11	0.0195652	5562	4_79324573	4_79330135
74619512	4	79324573	79330149	12	0.0142857	5576	4_79324573	4_79330149
74622427	4	79324876	79327156	15	0.357143	2280	4_79324876	4_79327156
74622428	4	79324876	79330135	11	0.00645161	5259	4_79324876	4_79330135
74622429	4	79324876	79330149	12	0.13913	5273	4_79324876	4_79330149
84587851	5	50104291	50105023	15	0.107143	732	5_50104291	5_50105023
94372931	GL343198.1	684940	688389	12	0.0649351	3449	GL343198.1_684940	GL343198.1_688389
94372935	GL343198.1	684940	688602	12	0.238095	3662	GL343198.1_684940	GL343198.1_688602
94529186	GL343217.1	1888213	1888466	17	5.18242e-05	253	GL343217.1_1888213	GL343217.1_1888466
94529187	GL343217.1	1888213	1888491	17	0.554507	278	GL343217.1_1888213	GL343217.1_1888491
94529188	GL343217.1	1888213	1890477	17	0.25323	2264	GL343217.1_1888213	GL343217.1_1890477
94529204	GL343217.1	1888466	1888491	18	0.173077	25	GL343217.1_1888466	GL343217.1_1888491
94529205	GL343217.1	1888466	1890477	18	0.271739	2011	GL343217.1_1888466	GL343217.1_1890477
94529221	GL343217.1	1888491	1890477	18	0.120401	1986	GL343217.1_1888491	GL343217.1_1890477
94529266	GL343217.1	1912745	1912820	13	0.409929	75	GL343217.1_1912745	GL343217.1_1912820
94529291	GL343217.1	1960366	1960380	18	0.651077	14	GL343217.1_1960366	GL343217.1_1960380
94747652	GL343263.1	908865	909079	10	0.576923	214	GL343263.1_908865	GL343263.1_909079
94747660	GL343263.1	908865	910735	10	0.666667	1870	GL343263.1_908865	GL343263.1_910735
94747662	GL343263.1	908865	910860	10	0.642857	1995	GL343263.1_908865	GL343263.1_910860
94748079	GL343263.1	909064	909079	18	0.0211765	15	GL343263.1_909064	GL343263.1_909079
94748081	GL343263.1	909064	909145	15	0.010989	81	GL343263.1_909064	GL343263.1_909145
94748082	GL343263.1	909064	909162	15	0.010989	98	GL343263.1_909064	GL343263.1_909162
94748083	GL343263.1	909064	909191	16	0.00444444	127	GL343263.1_909064	GL343263.1_909191
94748087	GL343263.1	909064	910735	18	0.0470588	1671	GL343263.1_909064	GL343263.1_910735
94748089	GL343263.1	909064	910860	17	0.0192308	1796	GL343263.1_909064	GL343263.1_910860
94748090	GL343263.1	909064	910863	16	0.04	1799	GL343263.1_909064	GL343263.1_910863
94748293	GL343263.1	909079	909145	15	0.0516333	66	GL343263.1_909079	GL343263.1_909145
94748294	GL343263.1	909079	909162	15	0.0516333	83	GL343263.1_909079	GL343263.1_909162
94748295	GL343263.1	909079	909191	16	0.0205451	112	GL343263.1_909079	GL343263.1_909191
94748299	GL343263.1	909079	910735	18	0.162	1656	GL343263.1_909079	GL343263.1_910735
94748301	GL343263.1	909079	910860	17	0.636927	1781	GL343263.1_909079	GL343263.1_910860
94748302	GL343263.1	909079	910863	16	0.184906	1784	GL343263.1_909079	GL343263.1_910863
94748715	GL343263.1	909145	909162	15	0.0236686	17	GL343263.1_909145	GL343263.1_909162
94748716	GL343263.1	909145	909191	15	0.464286	46	GL343263.1_909145	GL343263.1_909191
94748720	GL343263.1	909145	910735	15	0.00641026	1590	GL343263.1_909145	GL343263.1_910735
94748722	GL343263.1	909145	910860	15	0.0384615	1715	GL343263.1_909145	GL343263.1_910860
94748723	GL343263.1	909145	910863	15	0.0192308	1718	GL343263.1_909145	GL343263.1_910863
94748925	GL343263.1	909162	909191	15	0.010989	29	GL343263.1_909162	GL343263.1_909191
94748929	GL343263.1	909162	910735	15	0.00641026	1573	GL343263.1_909162	GL343263.1_910735
94748931	GL343263.1	909162	910860	15	0.0384615	1698	GL343263.1_909162	GL343263.1_910860
94748932	GL343263.1	909162	910863	15	0.307692	1701	GL343263.1_909162	GL343263.1_910863
94749137	GL343263.1	909191	910735	16	0.111111	1544	GL343263.1_909191	GL343263.1_910735
94749139	GL343263.1	909191	910860	16	0.0153846	1669	GL343263.1_909191	GL343263.1_910860
94749140	GL343263.1	909191	910863	16	0.111111	1672	GL343263.1_909191	GL343263.1_910863
94749961	GL343263.1	910735	910860	17	0.43956	125	GL343263.1_910735	GL343263.1_910860
94749962	GL343263.1	910735	910863	16	0.04	128	GL343263.1_910735	GL343263.1_910863
94750367	GL343263.1	910860	910863	16	0.138462	3	GL343263.1_910860	GL343263.1_910863
94750770	GL343263.1	921752	921755	15	0.107143	3	GL343263.1_921752	GL343263.1_921755
94750771	GL343263.1	921752	921757	16	0.466667	5	GL343263.1_921752	GL343263.1_921757
94750772	GL343263.1	921752	921771	16	1	19	GL343263.1_921752	GL343263.1_921771
94750773	GL343263.1	921752	921772	15	1	20	GL343263.1_921752	GL343263.1_921772
94750774	GL343263.1	921752	921773	16	0.466667	21	GL343263.1_921752	GL343263.1_921773
94750970	GL343263.1	921755	921757	15	0.107143	2	GL343263.1_921755	GL343263.1_921757
94750971	GL343263.1	921755	921771	15	0.107143	16	GL343263.1_921755	GL343263.1_921771
94750972	GL343263.1	921755	921772	15	0.107143	17	GL343263.1_921755	GL343263.1_921772
94750973	GL343263.1	921755	921773	15	0.107143	18	GL343263.1_921755	GL343263.1_921773
94751169	GL343263.1	921757	921771	16	0.466667	14	GL343263.1_921757	GL343263.1_921771
94751170	GL343263.1	921757	921772	15	1	15	GL343263.1_921757	GL343263.1_921772
94751171	GL343263.1	921757	921773	16	1	16	GL343263.1_921757	GL343263.1_921773
94751367	GL343263.1	921771	921772	16	0.466667	1	GL343263.1_921771	GL343263.1_921772
94751368	GL343263.1	921771	921773	17	0.291667	2	GL343263.1_921771	GL343263.1_921773
94751564	GL343263.1	921772	921773	16	1	1	GL343263.1_921772	GL343263.1_921773
94889496	GL343276.1	1481494	1481497	18	0.753846	3	GL343276.1_1481494	GL343276.1_1481497
94889497	GL343276.1	1481494	1481508	18	0.064	14	GL343276.1_1481494	GL343276.1_1481508
94889498	GL343276.1	1481494	1481517	18	1	23	GL343276.1_1481494	GL343276.1_1481517
94889499	GL343276.1	1481494	1481616	18	1	122	GL343276.1_1481494	GL343276.1_1481616
94889500	GL343276.1	1481494	1481622	18	0.618264	128	GL343276.1_1481494	GL343276.1_1481622
94889501	GL343276.1	1481494	1481638	18	0.064	144	GL343276.1_1481494	GL343276.1_1481638
94889502	GL343276.1	1481494	1481654	18	0.00228571	160	GL343276.1_1481494	GL343276.1_1481654
94889503	GL343276.1	1481494	1481693	18	0.136	199	GL343276.1_1481494	GL343276.1_1481693
94889504	GL343276.1	1481494	1481975	18	0.0777341	481	GL343276.1_1481494	GL343276.1_1481975
94889505	GL343276.1	1481494	1482031	17	0.135593	537	GL343276.1_1481494	GL343276.1_1482031
94889506	GL343276.1	1481494	1488417	13	0	6923	GL343276.1_1481494	GL343276.1_1488417
94889602	GL343276.1	1481497	1481508	18	0.153846	11	GL343276.1_1481497	GL343276.1_1481508
94889603	GL343276.1	1481497	1481517	18	0.753846	20	GL343276.1_1481497	GL343276.1_1481517
94889604	GL343276.1	1481497	1481616	18	0.753846	119	GL343276.1_1481497	GL343276.1_1481616
94889605	GL343276.1	1481497	1481622	18	0.702467	125	GL343276.1_1481497	GL343276.1_1481622
94889606	GL343276.1	1481497	1481638	18	0.153846	141	GL343276.1_1481497	GL343276.1_1481638
94889607	GL343276.1	1481497	1481654	18	0.021978	157	GL343276.1_1481497	GL343276.1_1481654
94889608	GL343276.1	1481497	1481693	18	0.113122	196	GL343276.1_1481497	GL343276.1_1481693
94889609	GL343276.1	1481497	1481975	18	0.0538017	478	GL343276.1_1481497	GL343276.1_1481975
94889610	GL343276.1	1481497	1482031	17	0.111364	534	GL343276.1_1481497	GL343276.1_1482031
94889611	GL343276.1	1481497	1488417	13	0.136261	6920	GL343276.1_1481497	GL343276.1_1488417
94889707	GL343276.1	1481508	1481517	18	0.064	9	GL343276.1_1481508	GL343276.1_1481517
94889708	GL343276.1	1481508	1481616	18	0.064	108	GL343276.1_1481508	GL343276.1_1481616
94889709	GL343276.1	1481508	1481622	18	0.115566	114	GL343276.1_1481508	GL343276.1_1481622
94889710	GL343276.1	1481508	1481638	18	1	130	GL343276.1_1481508	GL343276.1_1481638
94889711	GL343276.1	1481508	1481654	18	0.0357143	146	GL343276.1_1481508	GL343276.1_1481654
94889712	GL343276.1	1481508	1481693	18	0.0294118	185	GL343276.1_1481508	GL343276.1_1481693
94889713	GL343276.1	1481508	1481975	18	0.289017	467	GL343276.1_1481508	GL343276.1_1481975
94889714	GL343276.1	1481508	1482031	17	0.0340909	523	GL343276.1_1481508	GL343276.1_1482031
94889715	GL343276.1	1481508	1488417	13	0.037037	6909	GL343276.1_1481508	GL343276.1_1488417
94889811	GL343276.1	1481517	1481616	18	1	99	GL343276.1_1481517	GL343276.1_1481616
94889812	GL343276.1	1481517	1481622	18	0.618264	105	GL343276.1_1481517	GL343276.1_1481622
94889813	GL343276.1	1481517	1481638	18	0.064	121	GL343276.1_1481517	GL343276.1_1481638
94889814	GL343276.1	1481517	1481654	18	0.00228571	137	GL343276.1_1481517	GL343276.1_1481654
94889815	GL343276.1	1481517	1481693	18	0.136	176	GL343276.1_1481517	GL343276.1_1481693
94889816	GL343276.1	1481517	1481975	18	0.0777341	458	GL343276.1_1481517	GL343276.1_1481975
94889817	GL343276.1	1481517	1482031	17	0.135593	514	GL343276.1_1481517	GL343276.1_1482031
94889818	GL343276.1	1481517	1488417	13	0	6900	GL343276.1_1481517	GL343276.1_1488417
94889914	GL343276.1	1481616	1481622	18	0.618264	6	GL343276.1_1481616	GL343276.1_1481622
94889915	GL343276.1	1481616	1481638	18	0.064	22	GL343276.1_1481616	GL343276.1_1481638
94889916	GL343276.1	1481616	1481654	18	0.00228571	38	GL343276.1_1481616	GL343276.1_1481654
94889917	GL343276.1	1481616	1481693	18	0.136	77	GL343276.1_1481616	GL343276.1_1481693
94889918	GL343276.1	1481616	1481975	18	0.0777341	359	GL343276.1_1481616	GL343276.1_1481975
94889919	GL343276.1	1481616	1482031	17	0.135593	415	GL343276.1_1481616	GL343276.1_1482031
94889920	GL343276.1	1481616	1488417	13	0	6801	GL343276.1_1481616	GL343276.1_1488417
94890016	GL343276.1	1481622	1481638	18	0.115566	16	GL343276.1_1481622	GL343276.1_1481638
94890017	GL343276.1	1481622	1481654	18	0.345013	32	GL343276.1_1481622	GL343276.1_1481654
94890018	GL343276.1	1481622	1481693	18	0.110988	71	GL343276.1_1481622	GL343276.1_1481693
94890019	GL343276.1	1481622	1481975	18	0.174501	353	GL343276.1_1481622	GL343276.1_1481975
94890020	GL343276.1	1481622	1482031	17	0.108871	409	GL343276.1_1481622	GL343276.1_1482031
94890021	GL343276.1	1481622	1488417	13	0.133333	6795	GL343276.1_1481622	GL343276.1_1488417
94890117	GL343276.1	1481638	1481654	18	0.0357143	16	GL343276.1_1481638	GL343276.1_1481654
94890118	GL343276.1	1481638	1481693	18	0.0294118	55	GL343276.1_1481638	GL343276.1_1481693
94890119	GL343276.1	1481638	1481975	18	0.289017	337	GL343276.1_1481638	GL343276.1_1481975
94890120	GL343276.1	1481638	1482031	17	0.0340909	393	GL343276.1_1481638	GL343276.1_1482031
94890121	GL343276.1	1481638	1488417	13	0.037037	6779	GL343276.1_1481638	GL343276.1_1488417
94890217	GL343276.1	1481654	1481693	18	0.0168067	39	GL343276.1_1481654	GL343276.1_1481693
94890218	GL343276.1	1481654	1481975	18	0.119323	321	GL343276.1_1481654	GL343276.1_1481975
94890219	GL343276.1	1481654	1482031	17	0.0133929	377	GL343276.1_1481654	GL343276.1_1482031
94890316	GL343276.1	1481693	1481975	18	0.00850051	282	GL343276.1_1481693	GL343276.1_1481975
94890317	GL343276.1	1481693	1482031	17	1	338	GL343276.1_1481693	GL343276.1_1482031
94890318	GL343276.1	1481693	1488417	13	0.00694444	6724	GL343276.1_1481693	GL343276.1_1488417
94890414	GL343276.1	1481975	1482031	17	0.00649351	56	GL343276.1_1481975	GL343276.1_1482031
94890415	GL343276.1	1481975	1488417	13	0.000925926	6442	GL343276.1_1481975	GL343276.1_1488417
94890511	GL343276.1	1482031	1488417	13	0.00694444	6386	GL343276.1_1482031	GL343276.1_1488417
94900307	GL343285.1	963652	963888	18	1	236	GL343285.1_963652	GL343285.1_963888
94900308	GL343285.1	963652	967728	15	0.657534	4076	GL343285.1_963652	GL343285.1_967728
94900320	GL343285.1	963888	967728	15	0.657534	3840	GL343285.1_963888	GL343285.1_967728
95048969	GL343295.1	965757	966484	16	0.0666667	727	GL343295.1_965757	GL343295.1_966484
95048970	GL343295.1	965757	966574	15	0.047619	817	GL343295.1_965757	GL343295.1_966574
95048971	GL343295.1	965757	966806	13	0.0714286	1049	GL343295.1_965757	GL343295.1_966806
95048972	GL343295.1	965757	972437	10	0.040404	6680	GL343295.1_965757	GL343295.1_972437
95049057	GL343295.1	966484	966574	14	0.740741	90	GL343295.1_966484	GL343295.1_966574
95049058	GL343295.1	966484	966806	11	1	322	GL343295.1_966484	GL343295.1_966806
95049059	GL343295.1	966484	972437	10	0.0909091	5953	GL343295.1_966484	GL343295.1_972437
95049144	GL343295.1	966574	966806	11	0.685714	232	GL343295.1_966574	GL343295.1_966806
95065192	GL343299.1	1471301	1471325	18	0.0168067	24	GL343299.1_1471301	GL343299.1_1471325
95065193	GL343299.1	1471301	1471656	16	0.00444444	355	GL343299.1_1471301	GL343299.1_1471656
95065194	GL343299.1	1471301	1471754	18	1	453	GL343299.1_1471301	GL343299.1_1471754
95065196	GL343299.1	1471301	1471836	18	1	535	GL343299.1_1471301	GL343299.1_1471836
95065197	GL343299.1	1471301	1471923	18	1	622	GL343299.1_1471301	GL343299.1_1471923
95065198	GL343299.1	1471301	1474553	18	0.00452489	3252	GL343299.1_1471301	GL343299.1_1474553
95065200	GL343299.1	1471301	1476491	17	0.0285714	5190	GL343299.1_1471301	GL343299.1_1476491
95065201	GL343299.1	1471301	1476503	18	0.00735294	5202	GL343299.1_1471301	GL343299.1_1476503
95065202	GL343299.1	1471301	1479214	17	0.00833333	7913	GL343299.1_1471301	GL343299.1_1479214
95065203	GL343299.1	1471301	1480183	14	0.378698	8882	GL343299.1_1471301	GL343299.1_1480183
95065204	GL343299.1	1471301	1480267	15	0.142857	8966	GL343299.1_1471301	GL343299.1_1480267
95065212	GL343299.1	1471325	1471656	16	0.0153846	331	GL343299.1_1471325	GL343299.1_1471656
95065213	GL343299.1	1471325	1471754	18	0.0168067	429	GL343299.1_1471325	GL343299.1_1471754
95065215	GL343299.1	1471325	1471836	18	0.0168067	511	GL343299.1_1471325	GL343299.1_1471836
95065216	GL343299.1	1471325	1471923	18	0.0168067	598	GL343299.1_1471325	GL343299.1_1471923
95065217	GL343299.1	1471325	1474553	18	0.549451	3228	GL343299.1_1471325	GL343299.1_1474553
95065219	GL343299.1	1471325	1476491	17	0.0309066	5166	GL343299.1_1471325	GL343299.1_1476491
95065220	GL343299.1	1471325	1476503	18	0.0357143	5178	GL343299.1_1471325	GL343299.1_1476503
95065221	GL343299.1	1471325	1479214	17	0.0519231	7889	GL343299.1_1471325	GL343299.1_1479214
95065222	GL343299.1	1471325	1480183	14	0.0801282	8858	GL343299.1_1471325	GL343299.1_1480183
95065223	GL343299.1	1471325	1480267	15	0.181818	8942	GL343299.1_1471325	GL343299.1_1480267
95065231	GL343299.1	1471656	1471754	16	0.00444444	98	GL343299.1_1471656	GL343299.1_1471754
95065233	GL343299.1	1471656	1471836	16	0.00444444	180	GL343299.1_1471656	GL343299.1_1471836
95065234	GL343299.1	1471656	1471923	16	0.00444444	267	GL343299.1_1471656	GL343299.1_1471923
95065235	GL343299.1	1471656	1474553	16	0.00289855	2897	GL343299.1_1471656	GL343299.1_1474553
95065237	GL343299.1	1471656	1476491	16	0.0425197	4835	GL343299.1_1471656	GL343299.1_1476491
95065238	GL343299.1	1471656	1476503	16	0.00952381	4847	GL343299.1_1471656	GL343299.1_1476503
95065239	GL343299.1	1471656	1479214	15	0.010989	7558	GL343299.1_1471656	GL343299.1_1479214
95065240	GL343299.1	1471656	1480183	13	0.00694444	8527	GL343299.1_1471656	GL343299.1_1480183
95065241	GL343299.1	1471656	1480267	13	0.1875	8611	GL343299.1_1471656	GL343299.1_1480267
95065250	GL343299.1	1471754	1471836	18	1	82	GL343299.1_1471754	GL343299.1_1471836
95065251	GL343299.1	1471754	1471923	18	1	169	GL343299.1_1471754	GL343299.1_1471923
95065252	GL343299.1	1471754	1474553	18	0.00452489	2799	GL343299.1_1471754	GL343299.1_1474553
95065254	GL343299.1	1471754	1476491	17	0.0285714	4737	GL343299.1_1471754	GL343299.1_1476491
95065255	GL343299.1	1471754	1476503	18	0.00735294	4749	GL343299.1_1471754	GL343299.1_1476503
95065256	GL343299.1	1471754	1479214	17	0.00833333	7460	GL343299.1_1471754	GL343299.1_1479214
95065257	GL343299.1	1471754	1480183	14	0.378698	8429	GL343299.1_1471754	GL343299.1_1480183
95065258	GL343299.1	1471754	1480267	15	0.142857	8513	GL343299.1_1471754	GL343299.1_1480267
95065282	GL343299.1	1471836	1471923	18	1	87	GL343299.1_1471836	GL343299.1_1471923
95065283	GL343299.1	1471836	1474553	18	0.00452489	2717	GL343299.1_1471836	GL343299.1_1474553
95065285	GL343299.1	1471836	1476491	17	0.0285714	4655	GL343299.1_1471836	GL343299.1_1476491
95065286	GL343299.1	1471836	1476503	18	0.00735294	4667	GL343299.1_1471836	GL343299.1_1476503
95065287	GL343299.1	1471836	1479214	17	0.00833333	7378	GL343299.1_1471836	GL343299.1_1479214
95065288	GL343299.1	1471836	1480183	14	0.378698	8347	GL343299.1_1471836	GL343299.1_1480183
95065289	GL343299.1	1471836	1480267	15	0.142857	8431	GL343299.1_1471836	GL343299.1_1480267
95065297	GL343299.1	1471923	1474553	18	0.00452489	2630	GL343299.1_1471923	GL343299.1_1474553
95065299	GL343299.1	1471923	1476491	17	0.0285714	4568	GL343299.1_1471923	GL343299.1_1476491
95065300	GL343299.1	1471923	1476503	18	0.00735294	4580	GL343299.1_1471923	GL343299.1_1476503
95065301	GL343299.1	1471923	1479214	17	0.00833333	7291	GL343299.1_1471923	GL343299.1_1479214
95065302	GL343299.1	1471923	1480183	14	0.378698	8260	GL343299.1_1471923	GL343299.1_1480183
95065303	GL343299.1	1471923	1480267	15	0.142857	8344	GL343299.1_1471923	GL343299.1_1480267
95065312	GL343299.1	1474553	1476491	17	0.218442	1938	GL343299.1_1474553	GL343299.1_1476491
95065313	GL343299.1	1474553	1476503	18	0.00961538	1950	GL343299.1_1474553	GL343299.1_1476503
95065314	GL343299.1	1474553	1479214	17	0.057483	4661	GL343299.1_1474553	GL343299.1_1479214
95065315	GL343299.1	1474553	1480183	14	0	5630	GL343299.1_1474553	GL343299.1_1480183
95065316	GL343299.1	1474553	1480267	15	0.108108	5714	GL343299.1_1474553	GL343299.1_1480267
95065336	GL343299.1	1476491	1476503	17	0.0771429	12	GL343299.1_1476491	GL343299.1_1476503
95065337	GL343299.1	1476491	1479214	16	0.434586	2723	GL343299.1_1476491	GL343299.1_1479214
95065338	GL343299.1	1476491	1480183	13	0.275521	3692	GL343299.1_1476491	GL343299.1_1480183
95065339	GL343299.1	1476491	1480267	14	0.0778846	3776	GL343299.1_1476491	GL343299.1_1480267
95065347	GL343299.1	1476503	1479214	17	0.0177778	2711	GL343299.1_1476503	GL343299.1_1479214
95065348	GL343299.1	1476503	1480183	14	0.0128205	3680	GL343299.1_1476503	GL343299.1_1480183
95065349	GL343299.1	1476503	1480267	15	0.0192308	3764	GL343299.1_1476503	GL343299.1_1480267
95065357	GL343299.1	1479214	1480183	14	0.00591716	969	GL343299.1_1479214	GL343299.1_1480183
95065358	GL343299.1	1479214	1480267	14	0.042735	1053	GL343299.1_1479214	GL343299.1_1480267
95065366	GL343299.1	1480183	1480267	11	0.251116	84	GL343299.1_1480183	GL343299.1_1480267
95080310	GL343306.1	1001887	1002090	17	0.514286	203	GL343306.1_1001887	GL343306.1_1002090
95080311	GL343306.1	1001887	1002375	18	0.226846	488	GL343306.1_1001887	GL343306.1_1002375
95080321	GL343306.1	1002090	1002375	17	0.32657	285	GL343306.1_1002090	GL343306.1_1002375
95464590	GL343544.1	105010	105076	13	0.00694444	66	GL343544.1_105010	GL343544.1_105076
95464591	GL343544.1	105010	106311	18	5.52961e-30	1301	GL343544.1_105010	GL343544.1_106311
95464592	GL343544.1	105010	109910	16	0.00150376	4900	GL343544.1_105010	GL343544.1_109910
95464593	GL343544.1	105010	109960	18	0.0357143	4950	GL343544.1_105010	GL343544.1_109960
95464594	GL343544.1	105010	109972	18	0.0357143	4962	GL343544.1_105010	GL343544.1_109972
95464595	GL343544.1	105010	109997	18	0.0703125	4987	GL343544.1_105010	GL343544.1_109997
95464596	GL343544.1	105010	112283	18	0.165039	7273	GL343544.1_105010	GL343544.1_112283
95464604	GL343544.1	105076	106311	13	0.060049	1235	GL343544.1_105076	GL343544.1_106311
95464606	GL343544.1	105076	109960	13	0.037037	4884	GL343544.1_105076	GL343544.1_109960
95464607	GL343544.1	105076	109972	13	0.037037	4896	GL343544.1_105076	GL343544.1_109972
95464608	GL343544.1	105076	109997	13	0.0045045	4921	GL343544.1_105076	GL343544.1_109997
95464609	GL343544.1	105076	112283	13	0.0133929	7207	GL343544.1_105076	GL343544.1_112283
95464617	GL343544.1	106311	109910	16	0.120665	3599	GL343544.1_106311	GL343544.1_109910
95464618	GL343544.1	106311	109960	18	0	3649	GL343544.1_106311	GL343544.1_109960
95464619	GL343544.1	106311	109972	18	0	3661	GL343544.1_106311	GL343544.1_109972
95464620	GL343544.1	106311	109997	18	0.307692	3686	GL343544.1_106311	GL343544.1_109997
95464621	GL343544.1	106311	112283	18	0.0216346	5972	GL343544.1_106311	GL343544.1_112283
95464629	GL343544.1	109910	109960	16	0.424561	50	GL343544.1_109910	GL343544.1_109960
95464630	GL343544.1	109910	109972	16	0.424561	62	GL343544.1_109910	GL343544.1_109972
95464631	GL343544.1	109910	109997	16	0	87	GL343544.1_109910	GL343544.1_109997
95464632	GL343544.1	109910	112283	16	0.287072	2373	GL343544.1_109910	GL343544.1_112283
95464640	GL343544.1	109960	109972	18	1	12	GL343544.1_109960	GL343544.1_109972
95464641	GL343544.1	109960	109997	18	0.160714	37	GL343544.1_109960	GL343544.1_109997
95464642	GL343544.1	109960	112283	18	0.0558036	2323	GL343544.1_109960	GL343544.1_112283
95464650	GL343544.1	109972	109997	18	0.160714	25	GL343544.1_109972	GL343544.1_109997
95464651	GL343544.1	109972	112283	18	0.0558036	2311	GL343544.1_109972	GL343544.1_112283
95464659	GL343544.1	109997	112283	18	0.158203	2286	GL343544.1_109997	GL343544.1_112283
95493400	GL343614.1	225499	225508	18	1	9	GL343614.1_225499	GL343614.1_225508
95493401	GL343614.1	225499	225782	18	0.040724	283	GL343614.1_225499	GL343614.1_225782
95493402	GL343614.1	225499	228490	17	0.0477594	2991	GL343614.1_225499	GL343614.1_228490
95493403	GL343614.1	225499	232289	18	0.040724	6790	GL343614.1_225499	GL343614.1_232289
95493414	GL343614.1	225508	225782	18	0.040724	274	GL343614.1_225508	GL343614.1_225782
95493415	GL343614.1	225508	228490	17	0.0477594	2982	GL343614.1_225508	GL343614.1_228490
95493416	GL343614.1	225508	232289	18	0.040724	6781	GL343614.1_225508	GL343614.1_232289
95493427	GL343614.1	225782	228490	17	1	2708	GL343614.1_225782	GL343614.1_228490
95493428	GL343614.1	225782	232289	18	0.00346021	6507	GL343614.1_225782	GL343614.1_232289
95493439	GL343614.1	228490	232289	17	0.00390625	3799	GL343614.1_228490	GL343614.1_232289
95493477	GL343614.1	260827	260834	18	0.742857	7	GL343614.1_260827	GL343614.1_260834
95493478	GL343614.1	260827	260888	18	0.769231	61	GL343614.1_260827	GL343614.1_260888
95493479	GL343614.1	260827	260912	18	0.769231	85	GL343614.1_260827	GL343614.1_260912
95493484	GL343614.1	260834	260888	18	0.571429	54	GL343614.1_260834	GL343614.1_260888
95493485	GL343614.1	260834	260912	18	0.571429	78	GL343614.1_260834	GL343614.1_260912
95493490	GL343614.1	260888	260912	18	1	24	GL343614.1_260888	GL343614.1_260912
95526171	GL343733.1	240527	243084	16	0.120401	2557	GL343733.1_240527	GL343733.1_243084
95526172	GL343733.1	240527	243737	15	0.0681818	3210	GL343733.1_240527	GL343733.1_243737
95526173	GL343733.1	240527	243746	16	0.0447357	3219	GL343733.1_240527	GL343733.1_243746
95526174	GL343733.1	240527	249654	13	0.0540179	9127	GL343733.1_240527	GL343733.1_249654
95526175	GL343733.1	240527	249657	13	0.0540179	9130	GL343733.1_240527	GL343733.1_249657
95526176	GL343733.1	240527	249669	14	0.109091	9142	GL343733.1_240527	GL343733.1_249669
95526177	GL343733.1	240527	249720	15	0.00641026	9193	GL343733.1_240527	GL343733.1_249720
95526178	GL343733.1	240527	249729	15	0.0310078	9202	GL343733.1_240527	GL343733.1_249729
95526195	GL343733.1	243084	243737	15	0.0426136	653	GL343733.1_243084	GL343733.1_243737
95526196	GL343733.1	243084	243746	16	0.21714	662	GL343733.1_243084	GL343733.1_243746
95526197	GL343733.1	243084	249654	13	0.0121581	6570	GL343733.1_243084	GL343733.1_249654
95526198	GL343733.1	243084	249657	13	0.0121581	6573	GL343733.1_243084	GL343733.1_249657
95526199	GL343733.1	243084	249669	14	0.0141414	6585	GL343733.1_243084	GL343733.1_249669
95526200	GL343733.1	243084	249720	14	0.0358974	6636	GL343733.1_243084	GL343733.1_249720
95526201	GL343733.1	243084	249729	14	0.221053	6645	GL343733.1_243084	GL343733.1_249729
95526218	GL343733.1	243737	243746	15	0.0253046	9	GL343733.1_243737	GL343733.1_243746
95526219	GL343733.1	243737	249654	12	0.0311419	5917	GL343733.1_243737	GL343733.1_249654
95526220	GL343733.1	243737	249657	12	0.0311419	5920	GL343733.1_243737	GL343733.1_249657
95526221	GL343733.1	243737	249669	13	0.00952381	5932	GL343733.1_243737	GL343733.1_249669
95526222	GL343733.1	243737	249720	13	0.0133929	5983	GL343733.1_243737	GL343733.1_249720
95526223	GL343733.1	243737	249729	13	0.085084	5992	GL343733.1_243737	GL343733.1_249729
95526240	GL343733.1	243746	249654	13	0.0797194	5908	GL343733.1_243746	GL343733.1_249654
95526241	GL343733.1	243746	249657	13	0.0797194	5911	GL343733.1_243746	GL343733.1_249657
95526242	GL343733.1	243746	249669	14	0.0141881	5923	GL343733.1_243746	GL343733.1_249669
95526243	GL343733.1	243746	249720	14	0.0396864	5974	GL343733.1_243746	GL343733.1_249720
95526244	GL343733.1	243746	249729	14	0.281931	5983	GL343733.1_243746	GL343733.1_249729
95526261	GL343733.1	249654	249657	13	1	3	GL343733.1_249654	GL343733.1_249657
95526262	GL343733.1	249654	249669	12	0.030303	15	GL343733.1_249654	GL343733.1_249669
95526264	GL343733.1	249654	249729	12	0.201681	75	GL343733.1_249654	GL343733.1_249729
95526265	GL343733.1	249654	258571	13	0.250627	8917	GL343733.1_249654	GL343733.1_258571
95526266	GL343733.1	249654	258578	13	0.00178571	8924	GL343733.1_249654	GL343733.1_258578
95526267	GL343733.1	249654	258614	11	0.0301932	8960	GL343733.1_249654	GL343733.1_258614
95526268	GL343733.1	249654	258620	11	0.0301932	8966	GL343733.1_249654	GL343733.1_258620
95526281	GL343733.1	249657	249669	12	0.030303	12	GL343733.1_249657	GL343733.1_249669
95526283	GL343733.1	249657	249729	12	0.201681	72	GL343733.1_249657	GL343733.1_249729
95526284	GL343733.1	249657	258571	13	0.250627	8914	GL343733.1_249657	GL343733.1_258571
95526285	GL343733.1	249657	258578	13	0.00178571	8921	GL343733.1_249657	GL343733.1_258578
95526286	GL343733.1	249657	258614	11	0.0301932	8957	GL343733.1_249657	GL343733.1_258614
95526287	GL343733.1	249657	258620	11	0.0301932	8963	GL343733.1_249657	GL343733.1_258620
95526300	GL343733.1	249669	249720	13	0.025	51	GL343733.1_249669	GL343733.1_249720
95526301	GL343733.1	249669	249729	13	0.158824	60	GL343733.1_249669	GL343733.1_249729
95526302	GL343733.1	249669	258571	14	0.301248	8902	GL343733.1_249669	GL343733.1_258571
95526303	GL343733.1	249669	258578	14	0.490909	8909	GL343733.1_249669	GL343733.1_258578
95526304	GL343733.1	249669	258614	12	0.04	8945	GL343733.1_249669	GL343733.1_258614
95526305	GL343733.1	249669	258620	11	0.151235	8951	GL343733.1_249669	GL343733.1_258620
95526318	GL343733.1	249720	249729	15	0.11449	9	GL343733.1_249720	GL343733.1_249729
95526319	GL343733.1	249720	258571	15	0.0150094	8851	GL343733.1_249720	GL343733.1_258571
95526320	GL343733.1	249720	258578	15	0.00641026	8858	GL343733.1_249720	GL343733.1_258578
95526321	GL343733.1	249720	258614	14	0.0277778	8894	GL343733.1_249720	GL343733.1_258614
95526322	GL343733.1	249720	258620	13	0.0330579	8900	GL343733.1_249720	GL343733.1_258620
95526335	GL343733.1	249729	258571	15	0.0555871	8842	GL343733.1_249729	GL343733.1_258571
95526336	GL343733.1	249729	258578	15	0.156977	8849	GL343733.1_249729	GL343733.1_258578
95526337	GL343733.1	249729	258614	14	0.106061	8885	GL343733.1_249729	GL343733.1_258614
95526338	GL343733.1	249729	258620	13	0.000668449	8891	GL343733.1_249729	GL343733.1_258620
95526351	GL343733.1	258571	258578	16	0.509548	7	GL343733.1_258571	GL343733.1_258578
95526352	GL343733.1	258571	258614	14	0.0183908	43	GL343733.1_258571	GL343733.1_258614
95526353	GL343733.1	258571	258620	13	0.0099681	49	GL343733.1_258571	GL343733.1_258620
95526354	GL343733.1	258571	260218	12	0.798467	1647	GL343733.1_258571	GL343733.1_260218
95526355	GL343733.1	258571	260242	14	0.0754441	1671	GL343733.1_258571	GL343733.1_260242
95526356	GL343733.1	258571	260245	13	0.530801	1674	GL343733.1_258571	GL343733.1_260245
95526359	GL343733.1	258571	264180	14	0.766986	5609	GL343733.1_258571	GL343733.1_264180
95526360	GL343733.1	258571	266859	15	0.0264423	8288	GL343733.1_258571	GL343733.1_266859
95526361	GL343733.1	258571	266873	16	0.0681613	8302	GL343733.1_258571	GL343733.1_266873
95526362	GL343733.1	258571	266874	16	0.389204	8303	GL343733.1_258571	GL343733.1_266874
95526366	GL343733.1	258578	258614	14	0.0925926	36	GL343733.1_258578	GL343733.1_258614
95526367	GL343733.1	258578	258620	13	0.0102273	42	GL343733.1_258578	GL343733.1_258620
95526368	GL343733.1	258578	260218	13	0.378086	1640	GL343733.1_258578	GL343733.1_260218
95526369	GL343733.1	258578	260242	15	0	1664	GL343733.1_258578	GL343733.1_260242
95526370	GL343733.1	258578	260245	14	0.2	1667	GL343733.1_258578	GL343733.1_260245
95526373	GL343733.1	258578	264180	14	0.515319	5602	GL343733.1_258578	GL343733.1_264180
95526374	GL343733.1	258578	266859	15	0.0192308	8281	GL343733.1_258578	GL343733.1_266859
95526375	GL343733.1	258578	266873	17	0.00036075	8295	GL343733.1_258578	GL343733.1_266873
95526376	GL343733.1	258578	266874	17	0.193676	8296	GL343733.1_258578	GL343733.1_266874
95526380	GL343733.1	258614	258620	13	0.0330579	6	GL343733.1_258614	GL343733.1_258620
95526381	GL343733.1	258614	260218	12	0.00240964	1604	GL343733.1_258614	GL343733.1_260218
95526382	GL343733.1	258614	260242	13	0.0545455	1628	GL343733.1_258614	GL343733.1_260242
95526383	GL343733.1	258614	260245	12	0.127273	1631	GL343733.1_258614	GL343733.1_260245
95526386	GL343733.1	258614	264180	13	0.104257	5566	GL343733.1_258614	GL343733.1_264180
95526387	GL343733.1	258614	266859	13	0.458333	8245	GL343733.1_258614	GL343733.1_266859
95526388	GL343733.1	258614	266873	14	0.0454545	8259	GL343733.1_258614	GL343733.1_266873
95526389	GL343733.1	258614	266874	14	0.173611	8260	GL343733.1_258614	GL343733.1_266874
95526393	GL343733.1	258620	260218	12	0.060241	1598	GL343733.1_258620	GL343733.1_260218
95526394	GL343733.1	258620	260242	12	0.272727	1622	GL343733.1_258620	GL343733.1_260242
95526395	GL343733.1	258620	260245	11	0.0833333	1625	GL343733.1_258620	GL343733.1_260245
95526398	GL343733.1	258620	264180	12	0.0181818	5560	GL343733.1_258620	GL343733.1_264180
95526399	GL343733.1	258620	266859	12	0.0181818	8239	GL343733.1_258620	GL343733.1_266859
95526400	GL343733.1	258620	266873	13	0.0742424	8253	GL343733.1_258620	GL343733.1_266873
95526401	GL343733.1	258620	266874	13	0.0199557	8254	GL343733.1_258620	GL343733.1_266874
95526405	GL343733.1	260218	260242	12	0.0740741	24	GL343733.1_260218	GL343733.1_260242
95526406	GL343733.1	260218	260245	11	0.55	27	GL343733.1_260218	GL343733.1_260245
95526409	GL343733.1	260218	264180	11	0.738095	3962	GL343733.1_260218	GL343733.1_264180
95526410	GL343733.1	260218	266859	12	0.00109529	6641	GL343733.1_260218	GL343733.1_266859
95526411	GL343733.1	260218	266873	13	0.037037	6655	GL343733.1_260218	GL343733.1_266873
95526412	GL343733.1	260218	266874	13	0.54697	6656	GL343733.1_260218	GL343733.1_266874
95526416	GL343733.1	260242	260245	14	0.030303	3	GL343733.1_260242	GL343733.1_260245
95526419	GL343733.1	260242	264180	13	0.152011	3938	GL343733.1_260242	GL343733.1_264180
95526420	GL343733.1	260242	266859	13	0.0545455	6617	GL343733.1_260242	GL343733.1_266859
95526421	GL343733.1	260242	266873	15	1	6631	GL343733.1_260242	GL343733.1_266873
95526422	GL343733.1	260242	266874	15	0.265351	6632	GL343733.1_260242	GL343733.1_266874
95526428	GL343733.1	260245	264180	12	0.233645	3935	GL343733.1_260245	GL343733.1_264180
95526429	GL343733.1	260245	266859	12	0.28	6614	GL343733.1_260245	GL343733.1_266859
95526430	GL343733.1	260245	266873	14	0.030303	6628	GL343733.1_260245	GL343733.1_266873
95526431	GL343733.1	260245	266874	14	0.0891089	6629	GL343733.1_260245	GL343733.1_266874
95526450	GL343733.1	264180	266859	13	0.0881661	2679	GL343733.1_264180	GL343733.1_266859
95526451	GL343733.1	264180	266873	14	0.107843	2693	GL343733.1_264180	GL343733.1_266873
95526452	GL343733.1	264180	266874	14	0.648284	2694	GL343733.1_264180	GL343733.1_266874
95526456	GL343733.1	266859	266873	15	0.0384615	14	GL343733.1_266859	GL343733.1_266873
95526457	GL343733.1	266859	266874	15	0.11449	15	GL343733.1_266859	GL343733.1_266874
95526458	GL343733.1	266859	274970	14	0.173611	8111	GL343733.1_266859	GL343733.1_274970
95526459	GL343733.1	266859	274979	15	0.429785	8120	GL343733.1_266859	GL343733.1_274979
95526460	GL343733.1	266859	275204	12	0.00826446	8345	GL343733.1_266859	GL343733.1_275204
95526461	GL343733.1	266873	266874	17	0.249137	1	GL343733.1_266873	GL343733.1_266874
95526462	GL343733.1	266873	274970	14	0.0454545	8097	GL343733.1_266873	GL343733.1_274970
95526463	GL343733.1	266873	274979	15	0.0261628	8106	GL343733.1_266873	GL343733.1_274979
95526464	GL343733.1	266873	275204	13	0.172024	8331	GL343733.1_266873	GL343733.1_275204
95526465	GL343733.1	266874	274970	14	0	8096	GL343733.1_266874	GL343733.1_274970
95526466	GL343733.1	266874	274979	15	0.0488102	8105	GL343733.1_266874	GL343733.1_274979
95526467	GL343733.1	266874	275204	13	0.5278	8330	GL343733.1_266874	GL343733.1_275204
95526468	GL343733.1	274970	274979	14	0.424242	9	GL343733.1_274970	GL343733.1_274979
95526469	GL343733.1	274970	275204	11	0.01	234	GL343733.1_274970	GL343733.1_275204
95526470	GL343733.1	274979	275204	12	0.181818	225	GL343733.1_274979	GL343733.1_275204
95538981	GL343994.1	167650	167905	10	3.5217e-31	255	GL343994.1_167650	GL343994.1_167905
95538982	GL343994.1	167650	167922	11	0.12	272	GL343994.1_167650	GL343994.1_167922
95538983	GL343994.1	167650	171712	10	0.111111	4062	GL343994.1_167650	GL343994.1_171712
95538984	GL343994.1	167650	171748	10	0.25	4098	GL343994.1_167650	GL343994.1_171748
95538989	GL343994.1	167905	167922	14	0.00591716	17	GL343994.1_167905	GL343994.1_167922
95538990	GL343994.1	167905	171712	10	0.0909091	3807	GL343994.1_167905	GL343994.1_171712
95538991	GL343994.1	167905	171748	11	0.292398	3843	GL343994.1_167905	GL343994.1_171748
95538996	GL343994.1	167922	171712	11	0.01	3790	GL343994.1_167922	GL343994.1_171712
95538997	GL343994.1	167922	171748	12	0.0181818	3826	GL343994.1_167922	GL343994.1_171748
95632949	GL344074.1	7553	7789	14	0.0378007	236	GL344074.1_7553	GL344074.1_7789
95632952	GL344074.1	7553	8002	17	0.554507	449	GL344074.1_7553	GL344074.1_8002
95632953	GL344074.1	7553	9573	16	0.0592593	2020	GL344074.1_7553	GL344074.1_9573
95632954	GL344074.1	7553	9979	16	6.22471e-05	2426	GL344074.1_7553	GL344074.1_9979
95632956	GL344074.1	7553	11160	17	0.0377358	3607	GL344074.1_7553	GL344074.1_11160
95632957	GL344074.1	7553	11187	16	0.0444444	3634	GL344074.1_7553	GL344074.1_11187
95632958	GL344074.1	7553	11214	16	0.0860215	3661	GL344074.1_7553	GL344074.1_11214
95632959	GL344074.1	7553	13855	15	0.258695	6302	GL344074.1_7553	GL344074.1_13855
95632960	GL344074.1	7553	15386	10	0.0243902	7833	GL344074.1_7553	GL344074.1_15386
95632963	GL344074.1	7553	16310	11	0.101852	8757	GL344074.1_7553	GL344074.1_16310
95632964	GL344074.1	7553	16322	10	0.185185	8769	GL344074.1_7553	GL344074.1_16322
95633015	GL344074.1	7789	8002	15	0.0116279	213	GL344074.1_7789	GL344074.1_8002
95633016	GL344074.1	7789	9573	13	0.311481	1784	GL344074.1_7789	GL344074.1_9573
95633017	GL344074.1	7789	9979	14	0.00851209	2190	GL344074.1_7789	GL344074.1_9979
95633019	GL344074.1	7789	11160	15	0.047619	3371	GL344074.1_7789	GL344074.1_11160
95633020	GL344074.1	7789	11187	13	0.00619835	3398	GL344074.1_7789	GL344074.1_11187
95633021	GL344074.1	7789	11214	15	0.0350877	3425	GL344074.1_7789	GL344074.1_11214
95633022	GL344074.1	7789	13855	12	0.0952381	6066	GL344074.1_7789	GL344074.1_13855
95633103	GL344074.1	8002	9573	16	0.1875	1571	GL344074.1_8002	GL344074.1_9573
95633104	GL344074.1	8002	9979	16	0.0319328	1977	GL344074.1_8002	GL344074.1_9979
95633106	GL344074.1	8002	11160	18	0.0502378	3158	GL344074.1_8002	GL344074.1_11160
95633107	GL344074.1	8002	11187	16	0	3185	GL344074.1_8002	GL344074.1_11187
95633108	GL344074.1	8002	11214	17	0.271329	3212	GL344074.1_8002	GL344074.1_11214
95633109	GL344074.1	8002	13855	15	0.115878	5853	GL344074.1_8002	GL344074.1_13855
95633110	GL344074.1	8002	15386	10	0.0135501	7384	GL344074.1_8002	GL344074.1_15386
95633112	GL344074.1	8002	15437	10	0.242424	7435	GL344074.1_8002	GL344074.1_15437
95633113	GL344074.1	8002	16310	11	0.01	8308	GL344074.1_8002	GL344074.1_16310
95633114	GL344074.1	8002	16322	10	0.040404	8320	GL344074.1_8002	GL344074.1_16322
95633131	GL344074.1	9573	9979	15	0.0170455	406	GL344074.1_9573	GL344074.1_9979
95633133	GL344074.1	9573	11160	16	0.0833333	1587	GL344074.1_9573	GL344074.1_11160
95633134	GL344074.1	9573	11187	15	0.0541145	1614	GL344074.1_9573	GL344074.1_11187
95633135	GL344074.1	9573	11214	15	0	1641	GL344074.1_9573	GL344074.1_11214
95633136	GL344074.1	9573	13855	14	0.22839	4282	GL344074.1_9573	GL344074.1_13855
95633140	GL344074.1	9573	16310	11	0.201613	6737	GL344074.1_9573	GL344074.1_16310
95633141	GL344074.1	9573	16322	10	0.285714	6749	GL344074.1_9573	GL344074.1_16322
95633159	GL344074.1	9979	11160	16	0.108359	1181	GL344074.1_9979	GL344074.1_11160
95633160	GL344074.1	9979	11187	15	0.0422833	1208	GL344074.1_9979	GL344074.1_11187
95633161	GL344074.1	9979	11214	15	0.000447227	1235	GL344074.1_9979	GL344074.1_11214
95633162	GL344074.1	9979	13855	14	0.0777778	3876	GL344074.1_9979	GL344074.1_13855
95633166	GL344074.1	9979	16310	10	0.0625	6331	GL344074.1_9979	GL344074.1_16310
95633167	GL344074.1	9979	16322	10	0.0625	6343	GL344074.1_9979	GL344074.1_16322
95633209	GL344074.1	11160	11187	16	0.0631579	27	GL344074.1_11160	GL344074.1_11187
95633210	GL344074.1	11160	11214	17	0.271329	54	GL344074.1_11160	GL344074.1_11214
95633211	GL344074.1	11160	13855	15	0.258775	2695	GL344074.1_11160	GL344074.1_13855
95633212	GL344074.1	11160	15386	10	0.0243902	4226	GL344074.1_11160	GL344074.1_15386
95633214	GL344074.1	11160	15437	10	0.49187	4277	GL344074.1_11160	GL344074.1_15437
95633215	GL344074.1	11160	16310	11	0.153846	5150	GL344074.1_11160	GL344074.1_16310
95633216	GL344074.1	11160	16322	10	0.040404	5162	GL344074.1_11160	GL344074.1_16322
95633233	GL344074.1	11187	11214	15	0.0914008	27	GL344074.1_11187	GL344074.1_11214
95633234	GL344074.1	11187	13855	14	0.0244755	2668	GL344074.1_11187	GL344074.1_13855
95633235	GL344074.1	11187	15386	10	0.338753	4199	GL344074.1_11187	GL344074.1_15386
95633238	GL344074.1	11187	16310	11	0.153846	5123	GL344074.1_11187	GL344074.1_16310
95633239	GL344074.1	11187	16322	10	0.0909091	5135	GL344074.1_11187	GL344074.1_16322
95633256	GL344074.1	11214	13855	14	0.0545455	2641	GL344074.1_11214	GL344074.1_13855
95633257	GL344074.1	11214	15386	10	0.0135501	4172	GL344074.1_11214	GL344074.1_15386
95633260	GL344074.1	11214	16310	11	0.0178571	5096	GL344074.1_11214	GL344074.1_16310
95633261	GL344074.1	11214	16322	10	0.0740741	5108	GL344074.1_11214	GL344074.1_16322
95633356	GL344074.1	16310	16322	10	0.0123457	12	GL344074.1_16310	GL344074.1_16322
95644552	GL344452.1	41687	41821	15	0.00297619	134	GL344452.1_41687	GL344452.1_41821
95662939	AAWZ02039955	3177	3186	18	0.0930769	9	AAWZ02039955_3177	AAWZ02039955_3186
95662940	AAWZ02039955	3177	3225	18	0.0153846	48	AAWZ02039955_3177	AAWZ02039955_3225
95662943	AAWZ02039955	3177	6745	18	0.0480769	3568	AAWZ02039955_3177	AAWZ02039955_6745
95662944	AAWZ02039955	3177	6793	17	0.0340909	3616	AAWZ02039955_3177	AAWZ02039955_6793
95662945	AAWZ02039955	3177	6799	16	0.0576184	3622	AAWZ02039955_3177	AAWZ02039955_6799
95662946	AAWZ02039955	3177	6957	14	0.0320988	3780	AAWZ02039955_3177	AAWZ02039955_6957
95662947	AAWZ02039955	3186	3225	18	0	39	AAWZ02039955_3186	AAWZ02039955_3225
95662950	AAWZ02039955	3186	6745	18	0.0015625	3559	AAWZ02039955_3186	AAWZ02039955_6745
95662951	AAWZ02039955	3186	6793	17	0.00207792	3607	AAWZ02039955_3186	AAWZ02039955_6793
95662952	AAWZ02039955	3186	6799	16	0.0270512	3613	AAWZ02039955_3186	AAWZ02039955_6799
95662953	AAWZ02039955	3186	6957	14	0.102564	3771	AAWZ02039955_3186	AAWZ02039955_6957
95662956	AAWZ02039955	3225	6745	18	0.125	3520	AAWZ02039955_3225	AAWZ02039955_6745
95662957	AAWZ02039955	3225	6793	17	0.00618687	3568	AAWZ02039955_3225	AAWZ02039955_6793
95662958	AAWZ02039955	3225	6799	16	0.126761	3574	AAWZ02039955_3225	AAWZ02039955_6799
95662959	AAWZ02039955	3225	6957	14	0.0769231	3732	AAWZ02039955_3225	AAWZ02039955_6957
95662969	AAWZ02039955	6745	6793	17	0.0109091	48	AAWZ02039955_6745	AAWZ02039955_6793
95662970	AAWZ02039955	6745	6799	16	0.0181087	54	AAWZ02039955_6745	AAWZ02039955_6799
95662971	AAWZ02039955	6745	6957	14	0.14245	212	AAWZ02039955_6745	AAWZ02039955_6957
95662972	AAWZ02039955	6793	6799	16	0.0723369	6	AAWZ02039955_6793	AAWZ02039955_6799
95662973	AAWZ02039955	6793	6957	14	0.250836	164	AAWZ02039955_6793	AAWZ02039955_6957
95662974	AAWZ02039955	6799	6957	14	0.00591716	158	AAWZ02039955_6799	AAWZ02039955_6957
3554841	1	12640887	12640934	18	0.683802	47	1_12640887	1_12640934
3554842	1	12640887	12640940	18	0.683802	53	1_12640887	1_12640940
3554843	1	12640887	12640949	18	0.85503	62	1_12640887	1_12640949
3554844	1	12640887	12640967	18	0.0683761	80	1_12640887	1_12640967
3554845	1	12640887	12641807	16	0.854791	920	1_12640887	1_12641807
3554846	1	12640887	12641864	17	0.341229	977	1_12640887	1_12641864
3554847	1	12640887	12641890	17	0.854917	1003	1_12640887	1_12641890
3554848	1	12640887	12641891	17	0.854917	1004	1_12640887	1_12641891
3554849	1	12640887	12643049	17	0.542092	2162	1_12640887	1_12643049
3554850	1	12640887	12643051	17	0.542092	2164	1_12640887	1_12643051
3554852	1	12640887	12644668	18	0.595692	3781	1_12640887	1_12644668
3554853	1	12640887	12644695	18	0.0171703	3808	1_12640887	1_12644695
3554854	1	12640887	12644713	18	0.595692	3826	1_12640887	1_12644713
3554855	1	12640887	12645298	18	0.595692	4411	1_12640887	1_12645298
3554856	1	12640887	12645313	18	0.115976	4426	1_12640887	1_12645313
3554857	1	12640887	12645340	18	0.595692	4453	1_12640887	1_12645340
3554858	1	12640887	12645361	18	0.595692	4474	1_12640887	1_12645361
3554859	1	12640887	12645364	18	0.595692	4477	1_12640887	1_12645364
3554860	1	12640887	12645847	18	0.579882	4960	1_12640887	1_12645847
3554861	1	12640887	12645859	18	0.595692	4972	1_12640887	1_12645859
3554862	1	12640887	12645880	18	0.0507813	4993	1_12640887	1_12645880
3554863	1	12640887	12645937	18	0.363324	5050	1_12640887	1_12645937
3561835	1	12640934	12640940	18	1	6	1_12640934	1_12640940
3561836	1	12640934	12640949	18	0.85503	15	1_12640934	1_12640949
3561837	1	12640934	12640967	18	0.42735	33	1_12640934	1_12640967
3561838	1	12640934	12641807	16	0.854791	873	1_12640934	1_12641807
3561839	1	12640934	12641864	17	0.595238	930	1_12640934	1_12641864
3561840	1	12640934	12641890	17	0.854917	956	1_12640934	1_12641890
3561841	1	12640934	12641891	17	0.854917	957	1_12640934	1_12641891
3561842	1	12640934	12643049	17	0.542092	2115	1_12640934	1_12643049
3561843	1	12640934	12643051	17	0.542092	2117	1_12640934	1_12643051
3561845	1	12640934	12644668	18	0.595692	3734	1_12640934	1_12644668
3561846	1	12640934	12644695	18	0.010989	3761	1_12640934	1_12644695
3561847	1	12640934	12644713	18	0.595692	3779	1_12640934	1_12644713
3561848	1	12640934	12645298	18	0.595692	4364	1_12640934	1_12645298
3561849	1	12640934	12645313	18	0.115976	4379	1_12640934	1_12645313
3561850	1	12640934	12645340	18	0.595692	4406	1_12640934	1_12645340
3561851	1	12640934	12645361	18	0.595692	4427	1_12640934	1_12645361
3561852	1	12640934	12645364	18	0.595692	4430	1_12640934	1_12645364
3561853	1	12640934	12645847	18	0.579882	4913	1_12640934	1_12645847
3561854	1	12640934	12645859	18	0.595692	4925	1_12640934	1_12645859
3561855	1	12640934	12645880	18	0.288762	4946	1_12640934	1_12645880
3561856	1	12640934	12645937	18	0.134615	5003	1_12640934	1_12645937
3568828	1	12640940	12640949	18	0.85503	9	1_12640940	1_12640949
3568829	1	12640940	12640967	18	0.42735	27	1_12640940	1_12640967
3568830	1	12640940	12641807	16	0.854791	867	1_12640940	1_12641807
3568831	1	12640940	12641864	17	0.595238	924	1_12640940	1_12641864
3568832	1	12640940	12641890	17	0.854917	950	1_12640940	1_12641890
3568833	1	12640940	12641891	17	0.854917	951	1_12640940	1_12641891
3568834	1	12640940	12643049	17	0.542092	2109	1_12640940	1_12643049
3568835	1	12640940	12643051	17	0.542092	2111	1_12640940	1_12643051
3568837	1	12640940	12644668	18	0.595692	3728	1_12640940	1_12644668
3568838	1	12640940	12644695	18	0.010989	3755	1_12640940	1_12644695
3568839	1	12640940	12644713	18	0.595692	3773	1_12640940	1_12644713
3568840	1	12640940	12645298	18	0.595692	4358	1_12640940	1_12645298
3568841	1	12640940	12645313	18	0.115976	4373	1_12640940	1_12645313
3568842	1	12640940	12645340	18	0.595692	4400	1_12640940	1_12645340
3568843	1	12640940	12645361	18	0.595692	4421	1_12640940	1_12645361
3568844	1	12640940	12645364	18	0.595692	4424	1_12640940	1_12645364
3568845	1	12640940	12645847	18	0.579882	4907	1_12640940	1_12645847
3568846	1	12640940	12645859	18	0.595692	4919	1_12640940	1_12645859
3568847	1	12640940	12645880	18	0.288762	4940	1_12640940	1_12645880
3568848	1	12640940	12645937	18	0.134615	4997	1_12640940	1_12645937
3575820	1	12640949	12640967	18	0.213675	18	1_12640949	1_12640967
3575821	1	12640949	12641807	16	1	858	1_12640949	1_12641807
3575822	1	12640949	12641864	17	0.545563	915	1_12640949	1_12641864
3575823	1	12640949	12641890	17	1	941	1_12640949	1_12641890
3575824	1	12640949	12641891	17	1	942	1_12640949	1_12641891
3575825	1	12640949	12643049	17	0.695455	2100	1_12640949	1_12643049
3575826	1	12640949	12643051	17	0.695455	2102	1_12640949	1_12643051
3575828	1	12640949	12644668	18	0.753846	3719	1_12640949	1_12644668
3575829	1	12640949	12644695	18	0.00549451	3746	1_12640949	1_12644695
3575830	1	12640949	12644713	18	0.753846	3764	1_12640949	1_12644713
3575831	1	12640949	12645298	18	0.753846	4349	1_12640949	1_12645298
3575832	1	12640949	12645313	18	0.143195	4364	1_12640949	1_12645313
3575833	1	12640949	12645340	18	0.753846	4391	1_12640949	1_12645340
3575834	1	12640949	12645361	18	0.753846	4412	1_12640949	1_12645361
3575835	1	12640949	12645364	18	0.753846	4415	1_12640949	1_12645364
3575836	1	12640949	12645847	18	0.715976	4898	1_12640949	1_12645847
3575837	1	12640949	12645859	18	0.753846	4910	1_12640949	1_12645859
3575838	1	12640949	12645880	18	0.153846	4931	1_12640949	1_12645880
3575839	1	12640949	12645937	18	0.269231	4988	1_12640949	1_12645937
3582811	1	12640967	12641807	16	0.229865	840	1_12640967	1_12641807
3582812	1	12640967	12641864	17	0.661811	897	1_12640967	1_12641864
3582813	1	12640967	12641890	17	0.221172	923	1_12640967	1_12641890
3582814	1	12640967	12641891	17	0.221172	924	1_12640967	1_12641891
3582815	1	12640967	12643049	17	0.111842	2082	1_12640967	1_12643049
3582816	1	12640967	12643051	17	0.111842	2084	1_12640967	1_12643051
3582818	1	12640967	12644668	18	0.150222	3701	1_12640967	1_12644668
3582819	1	12640967	12644695	18	0.388889	3728	1_12640967	1_12644695
3582820	1	12640967	12644713	18	0.150222	3746	1_12640967	1_12644713
3582821	1	12640967	12645298	18	0.150222	4331	1_12640967	1_12645298
3582822	1	12640967	12645313	18	0.288889	4346	1_12640967	1_12645313
3582823	1	12640967	12645340	18	0.150222	4373	1_12640967	1_12645340
3582824	1	12640967	12645361	18	0.150222	4394	1_12640967	1_12645361
3582825	1	12640967	12645364	18	0.150222	4397	1_12640967	1_12645364
3582826	1	12640967	12645847	18	0.0769231	4880	1_12640967	1_12645847
3582827	1	12640967	12645859	18	0.150222	4892	1_12640967	1_12645859
3582828	1	12640967	12645880	18	0.586806	4913	1_12640967	1_12645880
3582829	1	12640967	12645937	18	0.126984	4970	1_12640967	1_12645937
3589801	1	12641807	12641864	16	0.551678	57	1_12641807	1_12641864
3589802	1	12641807	12641890	16	1	83	1_12641807	1_12641890
3589803	1	12641807	12641891	16	1	84	1_12641807	1_12641891
3589804	1	12641807	12643049	16	0.756494	1242	1_12641807	1_12643049
3589805	1	12641807	12643051	16	0.756494	1244	1_12641807	1_12643051
3589807	1	12641807	12644668	16	0.854791	2861	1_12641807	1_12644668
3589808	1	12641807	12644695	16	0.00323625	2888	1_12641807	1_12644695
3589809	1	12641807	12644713	16	0.854791	2906	1_12641807	1_12644713
3589810	1	12641807	12645298	16	0.854791	3491	1_12641807	1_12645298
3589811	1	12641807	12645313	16	0.158576	3506	1_12641807	1_12645313
3589812	1	12641807	12645340	16	0.854791	3533	1_12641807	1_12645340
3589813	1	12641807	12645361	16	0.854791	3554	1_12641807	1_12645361
3589814	1	12641807	12645364	16	0.854791	3557	1_12641807	1_12645364
3589815	1	12641807	12645847	16	0.713451	4040	1_12641807	1_12645847
3589816	1	12641807	12645859	16	0.854791	4052	1_12641807	1_12645859
3589817	1	12641807	12645880	16	0.15845	4073	1_12641807	1_12645880
3589818	1	12641807	12645937	16	0.262136	4130	1_12641807	1_12645937
3596790	1	12641864	12641890	17	0.545563	26	1_12641864	1_12641890
3596791	1	12641864	12641891	17	0.545563	27	1_12641864	1_12641891
3596792	1	12641864	12643049	16	0.481811	1185	1_12641864	1_12643049
3596793	1	12641864	12643051	16	0.481811	1187	1_12641864	1_12643051
3596795	1	12641864	12644668	17	0.595238	2804	1_12641864	1_12644668
3596796	1	12641864	12644695	17	0.206044	2831	1_12641864	1_12644695
3596797	1	12641864	12644713	17	0.595238	2849	1_12641864	1_12644713
3596798	1	12641864	12645298	17	0.595238	3434	1_12641864	1_12645298
3596799	1	12641864	12645313	17	0.505723	3449	1_12641864	1_12645313
3596800	1	12641864	12645340	17	0.595238	3476	1_12641864	1_12645340
3596801	1	12641864	12645361	17	0.595238	3497	1_12641864	1_12645361
3596802	1	12641864	12645364	17	0.595238	3500	1_12641864	1_12645364
3596803	1	12641864	12645847	17	0.315584	3983	1_12641864	1_12645847
3596804	1	12641864	12645859	17	0.595238	3995	1_12641864	1_12645859
3596805	1	12641864	12645880	17	0.727706	4016	1_12641864	1_12645880
3596806	1	12641864	12645937	17	0.0386905	4073	1_12641864	1_12645937
3603778	1	12641890	12641891	17	1	1	1_12641890	1_12641891
3603779	1	12641890	12643049	16	0.756494	1159	1_12641890	1_12643049
3603780	1	12641890	12643051	16	0.756494	1161	1_12641890	1_12643051
3603782	1	12641890	12644668	17	0.854917	2778	1_12641890	1_12644668
3603783	1	12641890	12644695	17	0.00437063	2805	1_12641890	1_12644695
3603784	1	12641890	12644713	17	0.854917	2823	1_12641890	1_12644713
3603785	1	12641890	12645298	17	0.854917	3408	1_12641890	1_12645298
3603786	1	12641890	12645313	17	0.147028	3423	1_12641890	1_12645313
3603787	1	12641890	12645340	17	0.854917	3450	1_12641890	1_12645340
3603788	1	12641890	12645361	17	0.854917	3471	1_12641890	1_12645361
3603789	1	12641890	12645364	17	0.854917	3474	1_12641890	1_12645364
3603790	1	12641890	12645847	17	0.714793	3957	1_12641890	1_12645847
3603791	1	12641890	12645859	17	0.854917	3969	1_12641890	1_12645859
3603792	1	12641890	12645880	17	0.15281	3990	1_12641890	1_12645880
3603793	1	12641890	12645937	17	0.265909	4047	1_12641890	1_12645937
3610765	1	12641891	12643049	16	0.756494	1158	1_12641891	1_12643049
3610766	1	12641891	12643051	16	0.756494	1160	1_12641891	1_12643051
3610768	1	12641891	12644668	17	0.854917	2777	1_12641891	1_12644668
3610769	1	12641891	12644695	17	0.00437063	2804	1_12641891	1_12644695
3610770	1	12641891	12644713	17	0.854917	2822	1_12641891	1_12644713
3610771	1	12641891	12645298	17	0.854917	3407	1_12641891	1_12645298
3610772	1	12641891	12645313	17	0.147028	3422	1_12641891	1_12645313
3610773	1	12641891	12645340	17	0.854917	3449	1_12641891	1_12645340
3610774	1	12641891	12645361	17	0.854917	3470	1_12641891	1_12645361
3610775	1	12641891	12645364	17	0.854917	3473	1_12641891	1_12645364
3610776	1	12641891	12645847	17	0.714793	3956	1_12641891	1_12645847
3610777	1	12641891	12645859	17	0.854917	3968	1_12641891	1_12645859
3610778	1	12641891	12645880	17	0.15281	3989	1_12641891	1_12645880
3610779	1	12641891	12645937	17	0.265909	4046	1_12641891	1_12645937
3617751	1	12643049	12643051	17	1	2	1_12643049	1_12643051
3617753	1	12643049	12644668	17	0.882415	1619	1_12643049	1_12644668
3617754	1	12643049	12644695	17	0	1646	1_12643049	1_12644695
3617755	1	12643049	12644713	17	0.882415	1664	1_12643049	1_12644713
3617756	1	12643049	12645298	17	0.882415	2249	1_12643049	1_12645298
3617757	1	12643049	12645313	17	0.31875	2264	1_12643049	1_12645313
3617758	1	12643049	12645340	17	0.882415	2291	1_12643049	1_12645340
3617759	1	12643049	12645361	17	0.882415	2312	1_12643049	1_12645361
3617760	1	12643049	12645364	17	0.882415	2315	1_12643049	1_12645364
3617761	1	12643049	12645847	17	0.482955	2798	1_12643049	1_12645847
3617762	1	12643049	12645859	17	0.882415	2810	1_12643049	1_12645859
3617763	1	12643049	12645880	17	0.283333	2831	1_12643049	1_12645880
3617764	1	12643049	12645937	17	0.163462	2888	1_12643049	1_12645937
3624737	1	12643051	12644668	17	0.882415	1617	1_12643051	1_12644668
3624738	1	12643051	12644695	17	0	1644	1_12643051	1_12644695
3624739	1	12643051	12644713	17	0.882415	1662	1_12643051	1_12644713
3624740	1	12643051	12645298	17	0.882415	2247	1_12643051	1_12645298
3624741	1	12643051	12645313	17	0.31875	2262	1_12643051	1_12645313
3624742	1	12643051	12645340	17	0.882415	2289	1_12643051	1_12645340
3624743	1	12643051	12645361	17	0.882415	2310	1_12643051	1_12645361
3624744	1	12643051	12645364	17	0.882415	2313	1_12643051	1_12645364
3624745	1	12643051	12645847	17	0.482955	2796	1_12643051	1_12645847
3624746	1	12643051	12645859	17	0.882415	2808	1_12643051	1_12645859
3624747	1	12643051	12645880	17	0.283333	2829	1_12643051	1_12645880
3624748	1	12643051	12645937	17	0.163462	2886	1_12643051	1_12645937
3638703	1	12644668	12644695	18	0.00228571	27	1_12644668	1_12644695
3638704	1	12644668	12644713	18	1	45	1_12644668	1_12644713
3638705	1	12644668	12645298	18	1	630	1_12644668	1_12645298
3638706	1	12644668	12645313	18	0.428431	645	1_12644668	1_12645313
3638707	1	12644668	12645340	18	1	672	1_12644668	1_12645340
3638708	1	12644668	12645361	18	1	693	1_12644668	1_12645361
3638709	1	12644668	12645364	18	1	696	1_12644668	1_12645364
3638710	1	12644668	12645847	18	0.517538	1179	1_12644668	1_12645847
3638711	1	12644668	12645859	18	1	1191	1_12644668	1_12645859
3638712	1	12644668	12645880	18	0.361	1212	1_12644668	1_12645880
3638713	1	12644668	12645937	18	0.146286	1269	1_12644668	1_12645937
3645685	1	12644695	12644713	18	0.00228571	18	1_12644695	1_12644713
3645686	1	12644695	12645298	18	0.00228571	603	1_12644695	1_12645298
3645687	1	12644695	12645313	18	0.317582	618	1_12644695	1_12645313
3645688	1	12644695	12645340	18	0.00228571	645	1_12644695	1_12645340
3645689	1	12644695	12645361	18	0.00228571	666	1_12644695	1_12645361
3645690	1	12644695	12645364	18	0.00228571	669	1_12644695	1_12645364
3645691	1	12644695	12645847	18	0.0879121	1152	1_12644695	1_12645847
3645692	1	12644695	12645859	18	0.00228571	1164	1_12644695	1_12645859
3645693	1	12644695	12645880	18	0.4375	1185	1_12644695	1_12645880
3645694	1	12644695	12645937	18	0.460459	1242	1_12644695	1_12645937
3652666	1	12644713	12645298	18	1	585	1_12644713	1_12645298
3652667	1	12644713	12645313	18	0.428431	600	1_12644713	1_12645313
3652668	1	12644713	12645340	18	1	627	1_12644713	1_12645340
3652669	1	12644713	12645361	18	1	648	1_12644713	1_12645361
3652670	1	12644713	12645364	18	1	651	1_12644713	1_12645364
3652671	1	12644713	12645847	18	0.517538	1134	1_12644713	1_12645847
3652672	1	12644713	12645859	18	1	1146	1_12644713	1_12645859
3652673	1	12644713	12645880	18	0.361	1167	1_12644713	1_12645880
3652674	1	12644713	12645937	18	0.146286	1224	1_12644713	1_12645937
3659646	1	12645298	12645313	18	0.428431	15	1_12645298	1_12645313
3659647	1	12645298	12645340	18	1	42	1_12645298	1_12645340
3659648	1	12645298	12645361	18	1	63	1_12645298	1_12645361
3659649	1	12645298	12645364	18	1	66	1_12645298	1_12645364
3659650	1	12645298	12645847	18	0.517538	549	1_12645298	1_12645847
3659651	1	12645298	12645859	18	1	561	1_12645298	1_12645859
3659652	1	12645298	12645880	18	0.361	582	1_12645298	1_12645880
3659653	1	12645298	12645937	18	0.146286	639	1_12645298	1_12645937
3666625	1	12645313	12645340	18	0.428431	27	1_12645313	1_12645340
3666626	1	12645313	12645361	18	0.428431	48	1_12645313	1_12645361
3666627	1	12645313	12645364	18	0.428431	51	1_12645313	1_12645364
3666628	1	12645313	12645847	18	0.0295858	534	1_12645313	1_12645847
3666629	1	12645313	12645859	18	0.428431	546	1_12645313	1_12645859
3666630	1	12645313	12645880	18	0.588942	567	1_12645313	1_12645880
3666631	1	12645313	12645937	18	0.0703297	624	1_12645313	1_12645937
3673603	1	12645340	12645361	18	1	21	1_12645340	1_12645361
3673604	1	12645340	12645364	18	1	24	1_12645340	1_12645364
3673605	1	12645340	12645847	18	0.517538	507	1_12645340	1_12645847
3673606	1	12645340	12645859	18	1	519	1_12645340	1_12645859
3673607	1	12645340	12645880	18	0.361	540	1_12645340	1_12645880
3673608	1	12645340	12645937	18	0.146286	597	1_12645340	1_12645937
3680580	1	12645361	12645364	18	1	3	1_12645361	1_12645364
3680581	1	12645361	12645847	18	0.517538	486	1_12645361	1_12645847
3680582	1	12645361	12645859	18	1	498	1_12645361	1_12645859
3680583	1	12645361	12645880	18	0.361	519	1_12645361	1_12645880
3680584	1	12645361	12645937	18	0.146286	576	1_12645361	1_12645937
3687556	1	12645364	12645847	18	0.517538	483	1_12645364	1_12645847
3687557	1	12645364	12645859	18	1	495	1_12645364	1_12645859
3687558	1	12645364	12645880	18	0.361	516	1_12645364	1_12645880
3687559	1	12645364	12645937	18	0.146286	573	1_12645364	1_12645937
3694531	1	12645847	12645859	18	0.517538	12	1_12645847	1_12645859
3694532	1	12645847	12645880	18	0.0600962	33	1_12645847	1_12645880
3694533	1	12645847	12645937	18	0.269231	90	1_12645847	1_12645937
3701505	1	12645859	12645880	18	0.361	21	1_12645859	1_12645880
3701506	1	12645859	12645937	18	0.146286	78	1_12645859	1_12645937
3708478	1	12645880	12645937	18	0.201451	57	1_12645880	1_12645937
3743328	1	13551330	13551688	18	0.0795455	358	1_13551330	1_13551688
3743330	1	13551330	13557145	14	0.270833	5815	1_13551330	1_13557145
3750296	1	13551688	13557145	14	0.144444	5457	1_13551688	1_13557145
4214807	1	20488019	20491297	12	0.847458	3278	1_20488019	1_20491297
4214808	1	20488019	20491300	10	0.0277778	3281	1_20488019	1_20491300
4221705	1	20491219	20491297	10	0.283447	78	1_20491219	1_20491297
4221708	1	20491219	20499530	11	0.518433	8311	1_20491219	1_20499530
4228603	1	20491297	20491300	12	0.025974	3	1_20491297	1_20491300
4228605	1	20491297	20499530	14	0.355263	8233	1_20491297	1_20499530
4235501	1	20491300	20499530	12	0.0909091	8230	1_20491300	1_20499530
4242396	1	20497730	20499530	12	0.130612	1800	1_20497730	1_20499530
4242398	1	20497730	20506050	12	0.0453782	8320	1_20497730	1_20506050
4242399	1	20497730	20506142	11	0.00803571	8412	1_20497730	1_20506142
4242400	1	20497730	20506498	12	0.4	8768	1_20497730	1_20506498
4242401	1	20497730	20506500	12	0.4	8770	1_20497730	1_20506500
4242402	1	20497730	20506543	12	0.04	8813	1_20497730	1_20506543
4249292	1	20499530	20506050	18	0.859416	6520	1_20499530	1_20506050
4249293	1	20499530	20506142	17	0.853501	6612	1_20499530	1_20506142
4249294	1	20499530	20506498	18	0.147929	6968	1_20499530	1_20506498
4249295	1	20499530	20506500	18	0.147929	6970	1_20499530	1_20506500
4249296	1	20499530	20506543	18	0.555217	7013	1_20499530	1_20506543
4263078	1	20506050	20506142	17	1	92	1_20506050	1_20506142
4263079	1	20506050	20506498	18	0.265252	448	1_20506050	1_20506498
4263080	1	20506050	20506500	18	0.265252	450	1_20506050	1_20506500
4263081	1	20506050	20506543	18	0.631273	493	1_20506050	1_20506543
4269970	1	20506142	20506498	17	0.264423	356	1_20506142	1_20506498
4269971	1	20506142	20506500	17	0.264423	358	1_20506142	1_20506500
4269972	1	20506142	20506543	17	0.612254	401	1_20506142	1_20506543
4276861	1	20506498	20506500	18	1	2	1_20506498	1_20506500
4276862	1	20506498	20506543	18	0.402894	45	1_20506498	1_20506543
4283751	1	20506500	20506543	18	0.402894	43	1_20506500	1_20506543
4462540	1	21395755	21395785	10	0.183673	30	1_21395755	1_21395785
6640365	1	34423544	34423550	18	1	6	1_34423544	1_34423550
6640366	1	34423544	34423619	17	0.868883	75	1_34423544	1_34423619
6640367	1	34423544	34423664	17	0.549578	120	1_34423544	1_34423664
6640368	1	34423544	34423685	18	0.735632	141	1_34423544	1_34423685
6640369	1	34423544	34423694	18	0.735632	150	1_34423544	1_34423694
6640370	1	34423544	34423718	18	1	174	1_34423544	1_34423718
6640371	1	34423544	34423721	18	1	177	1_34423544	1_34423721
6640372	1	34423544	34423751	18	1	207	1_34423544	1_34423751
6640373	1	34423544	34423835	18	1	291	1_34423544	1_34423835
6640374	1	34423544	34425537	16	0.122605	1993	1_34423544	1_34425537
6640377	1	34423544	34428619	18	1	5075	1_34423544	1_34428619
6640379	1	34423544	34428646	18	0.287356	5102	1_34423544	1_34428646
6640380	1	34423544	34430525	18	0.140805	6981	1_34423544	1_34430525
6640381	1	34423544	34430528	16	0.115942	6984	1_34423544	1_34430528
6640382	1	34423544	34431766	16	0.0191571	8222	1_34423544	1_34431766
6640383	1	34423544	34432576	18	0.0471976	9032	1_34423544	1_34432576
6646903	1	34423550	34423619	17	0.868883	69	1_34423550	1_34423619
6646904	1	34423550	34423664	17	0.549578	114	1_34423550	1_34423664
6646905	1	34423550	34423685	18	0.735632	135	1_34423550	1_34423685
6646906	1	34423550	34423694	18	0.735632	144	1_34423550	1_34423694
6646907	1	34423550	34423718	18	1	168	1_34423550	1_34423718
6646908	1	34423550	34423721	18	1	171	1_34423550	1_34423721
6646909	1	34423550	34423751	18	1	201	1_34423550	1_34423751
6646910	1	34423550	34423835	18	1	285	1_34423550	1_34423835
6646911	1	34423550	34425537	16	0.122605	1987	1_34423550	1_34425537
6646914	1	34423550	34428619	18	1	5069	1_34423550	1_34428619
6646916	1	34423550	34428646	18	0.287356	5096	1_34423550	1_34428646
6646917	1	34423550	34430525	18	0.140805	6975	1_34423550	1_34430525
6646918	1	34423550	34430528	16	0.115942	6978	1_34423550	1_34430528
6646919	1	34423550	34431766	16	0.0191571	8216	1_34423550	1_34431766
6646920	1	34423550	34432576	18	0.0471976	9026	1_34423550	1_34432576
6653440	1	34423619	34423664	17	0.541588	45	1_34423619	1_34423664
6653441	1	34423619	34423685	17	0.663542	66	1_34423619	1_34423685
6653442	1	34423619	34423694	17	0.663542	75	1_34423619	1_34423694
6653443	1	34423619	34423718	17	0.868883	99	1_34423619	1_34423718
6653444	1	34423619	34423721	17	0.868883	102	1_34423619	1_34423721
6653445	1	34423619	34423751	17	0.868883	132	1_34423619	1_34423751
6653446	1	34423619	34423835	17	0.868883	216	1_34423619	1_34423835
6653447	1	34423619	34425537	15	0.248311	1918	1_34423619	1_34425537
6653450	1	34423619	34428619	17	0.868883	5000	1_34423619	1_34428619
6653452	1	34423619	34428646	17	0.244444	5027	1_34423619	1_34428646
6653453	1	34423619	34430525	17	0.0920455	6906	1_34423619	1_34430525
6653454	1	34423619	34430528	15	0.0785256	6909	1_34423619	1_34430528
6653455	1	34423619	34431766	15	0.00669643	8147	1_34423619	1_34431766
6653456	1	34423619	34432576	17	0.048	8957	1_34423619	1_34432576
6659976	1	34423664	34423685	17	0.734761	21	1_34423664	1_34423685
6659977	1	34423664	34423694	17	0.734761	30	1_34423664	1_34423694
6659978	1	34423664	34423718	17	0.549578	54	1_34423664	1_34423718
6659979	1	34423664	34423721	17	0.549578	57	1_34423664	1_34423721
6659980	1	34423664	34423751	17	0.549578	87	1_34423664	1_34423751
6659981	1	34423664	34423835	17	0.549578	171	1_34423664	1_34423835
6659982	1	34423664	34425537	15	0.215116	1873	1_34423664	1_34425537
6659985	1	34423664	34428619	17	0.549578	4955	1_34423664	1_34428619
6659987	1	34423664	34428646	17	0.137364	4982	1_34423664	1_34428646
6659988	1	34423664	34430525	17	0.137364	6861	1_34423664	1_34430525
6659989	1	34423664	34430528	15	0.234496	6864	1_34423664	1_34430528
6659990	1	34423664	34431766	15	0.0406977	8102	1_34423664	1_34431766
6659991	1	34423664	34432576	17	0.0377358	8912	1_34423664	1_34432576
6666511	1	34423685	34423694	18	1	9	1_34423685	1_34423694
6666512	1	34423685	34423718	18	0.735632	33	1_34423685	1_34423718
6666513	1	34423685	34423721	18	0.735632	36	1_34423685	1_34423721
6666514	1	34423685	34423751	18	0.735632	66	1_34423685	1_34423751
6666515	1	34423685	34423835	18	0.735632	150	1_34423685	1_34423835
6666516	1	34423685	34425537	16	0.0280702	1852	1_34423685	1_34425537
6666519	1	34423685	34428619	18	0.735632	4934	1_34423685	1_34428619
6666521	1	34423685	34428646	18	0.285672	4961	1_34423685	1_34428646
6666522	1	34423685	34430525	18	0.143876	6840	1_34423685	1_34430525
6666523	1	34423685	34430528	16	0.175439	6843	1_34423685	1_34430528
6666524	1	34423685	34431766	16	0.034386	8081	1_34423685	1_34431766
6666525	1	34423685	34432576	18	0.0305157	8891	1_34423685	1_34432576
6673045	1	34423694	34423718	18	0.735632	24	1_34423694	1_34423718
6673046	1	34423694	34423721	18	0.735632	27	1_34423694	1_34423721
6673047	1	34423694	34423751	18	0.735632	57	1_34423694	1_34423751
6673048	1	34423694	34423835	18	0.735632	141	1_34423694	1_34423835
6673049	1	34423694	34425537	16	0.0280702	1843	1_34423694	1_34425537
6673052	1	34423694	34428619	18	0.735632	4925	1_34423694	1_34428619
6673054	1	34423694	34428646	18	0.285672	4952	1_34423694	1_34428646
6673055	1	34423694	34430525	18	0.143876	6831	1_34423694	1_34430525
6673056	1	34423694	34430528	16	0.175439	6834	1_34423694	1_34430528
6673057	1	34423694	34431766	16	0.034386	8072	1_34423694	1_34431766
6673058	1	34423694	34432576	18	0.0305157	8882	1_34423694	1_34432576
6679578	1	34423718	34423721	18	1	3	1_34423718	1_34423721
6679579	1	34423718	34423751	18	1	33	1_34423718	1_34423751
6679580	1	34423718	34423835	18	1	117	1_34423718	1_34423835
6679581	1	34423718	34425537	16	0.122605	1819	1_34423718	1_34425537
6679584	1	34423718	34428619	18	1	4901	1_34423718	1_34428619
6679586	1	34423718	34428646	18	0.287356	4928	1_34423718	1_34428646
6679587	1	34423718	34430525	18	0.140805	6807	1_34423718	1_34430525
6679588	1	34423718	34430528	16	0.115942	6810	1_34423718	1_34430528
6679589	1	34423718	34431766	16	0.0191571	8048	1_34423718	1_34431766
6679590	1	34423718	34432576	18	0.0471976	8858	1_34423718	1_34432576
6686110	1	34423721	34423751	18	1	30	1_34423721	1_34423751
6686111	1	34423721	34423835	18	1	114	1_34423721	1_34423835
6686112	1	34423721	34425537	16	0.122605	1816	1_34423721	1_34425537
6686115	1	34423721	34428619	18	1	4898	1_34423721	1_34428619
6686117	1	34423721	34428646	18	0.287356	4925	1_34423721	1_34428646
6686118	1	34423721	34430525	18	0.140805	6804	1_34423721	1_34430525
6686119	1	34423721	34430528	16	0.115942	6807	1_34423721	1_34430528
6686120	1	34423721	34431766	16	0.0191571	8045	1_34423721	1_34431766
6686121	1	34423721	34432576	18	0.0471976	8855	1_34423721	1_34432576
6692641	1	34423751	34423835	18	1	84	1_34423751	1_34423835
6692642	1	34423751	34425537	16	0.122605	1786	1_34423751	1_34425537
6692645	1	34423751	34428619	18	1	4868	1_34423751	1_34428619
6692647	1	34423751	34428646	18	0.287356	4895	1_34423751	1_34428646
6692648	1	34423751	34430525	18	0.140805	6774	1_34423751	1_34430525
6692649	1	34423751	34430528	16	0.115942	6777	1_34423751	1_34430528
6692650	1	34423751	34431766	16	0.0191571	8015	1_34423751	1_34431766
6692651	1	34423751	34432576	18	0.0471976	8825	1_34423751	1_34432576
6692652	1	34423751	34433741	16	0.026087	9990	1_34423751	1_34433741
6699171	1	34423835	34425537	16	0.122605	1702	1_34423835	1_34425537
6699174	1	34423835	34428619	18	1	4784	1_34423835	1_34428619
6699176	1	34423835	34428646	18	0.287356	4811	1_34423835	1_34428646
6699177	1	34423835	34430525	18	0.140805	6690	1_34423835	1_34430525
6699178	1	34423835	34430528	16	0.115942	6693	1_34423835	1_34430528
6699179	1	34423835	34431766	16	0.0191571	7931	1_34423835	1_34431766
6699180	1	34423835	34432576	18	0.0471976	8741	1_34423835	1_34432576
6699181	1	34423835	34433741	16	0.026087	9906	1_34423835	1_34433741
6699182	1	34423835	34433801	15	0.177557	9966	1_34423835	1_34433801
6699183	1	34423835	34433821	16	0.206897	9986	1_34423835	1_34433821
6705702	1	34425537	34428619	16	0.122605	3082	1_34425537	1_34428619
6705704	1	34425537	34428646	16	0.26087	3109	1_34425537	1_34428646
6705705	1	34425537	34430525	16	0.252632	4988	1_34425537	1_34430525
6705706	1	34425537	34430528	14	0.181818	4991	1_34425537	1_34430528
6705707	1	34425537	34431766	15	0.247104	6229	1_34425537	1_34431766
6705708	1	34425537	34432576	16	0.115942	7039	1_34425537	1_34432576
6705709	1	34425537	34433741	15	0.000965251	8204	1_34425537	1_34433741
6705710	1	34425537	34433801	14	0.0307692	8264	1_34425537	1_34433801
6705711	1	34425537	34433821	14	0	8284	1_34425537	1_34433821
6705712	1	34425537	34435380	13	0	9843	1_34425537	1_34435380
6705713	1	34425537	34435398	10	0.08867	9861	1_34425537	1_34435398
6705714	1	34425537	34435407	14	0.00591716	9870	1_34425537	1_34435407
6705716	1	34425537	34435449	16	0.0952381	9912	1_34425537	1_34435449
6705717	1	34425537	34435452	16	0.0952381	9915	1_34425537	1_34435452
6705718	1	34425537	34435512	15	0.0961538	9975	1_34425537	1_34435512
6725282	1	34428619	34428646	18	0.287356	27	1_34428619	1_34428646
6725283	1	34428619	34430525	18	0.140805	1906	1_34428619	1_34430525
6725284	1	34428619	34430528	16	0.115942	1909	1_34428619	1_34430528
6725285	1	34428619	34431766	16	0.0191571	3147	1_34428619	1_34431766
6725286	1	34428619	34432576	18	0.0471976	3957	1_34428619	1_34432576
6725287	1	34428619	34433741	16	0.026087	5122	1_34428619	1_34433741
6725288	1	34428619	34433801	15	0.177557	5182	1_34428619	1_34433801
6725289	1	34428619	34433821	16	0.206897	5202	1_34428619	1_34433821
6725290	1	34428619	34435380	14	0.0263435	6761	1_34428619	1_34435380
6725291	1	34428619	34435398	11	0.0537634	6779	1_34428619	1_34435398
6725292	1	34428619	34435407	15	0.0223214	6788	1_34428619	1_34435407
6725294	1	34428619	34435449	18	0.0666667	6830	1_34428619	1_34435449
6725295	1	34428619	34435452	17	0.048	6833	1_34428619	1_34435452
6725296	1	34428619	34435512	16	0.0559006	6893	1_34428619	1_34435512
6738330	1	34428646	34430525	18	0.713734	1879	1_34428646	1_34430525
6738331	1	34428646	34430528	16	0.568421	1882	1_34428646	1_34430528
6738332	1	34428646	34431766	16	0.034386	3120	1_34428646	1_34431766
6738333	1	34428646	34432576	18	0.0881904	3930	1_34428646	1_34432576
6738334	1	34428646	34433741	16	0.026087	5095	1_34428646	1_34433741
6738335	1	34428646	34433801	15	0.434401	5155	1_34428646	1_34433801
6738336	1	34428646	34433821	16	0.145455	5175	1_34428646	1_34433821
6738337	1	34428646	34435380	14	0.0263435	6734	1_34428646	1_34435380
6738338	1	34428646	34435398	11	0.164082	6752	1_34428646	1_34435398
6738339	1	34428646	34435407	15	0.025974	6761	1_34428646	1_34435407
6738341	1	34428646	34435449	18	0.0275862	6803	1_34428646	1_34435449
6738342	1	34428646	34435452	17	0.00288462	6806	1_34428646	1_34435452
6738343	1	34428646	34435512	16	0.00150376	6866	1_34428646	1_34435512
6744853	1	34430525	34430528	16	0.849123	3	1_34430525	1_34430528
6744854	1	34430525	34431766	16	0.034386	1241	1_34430525	1_34431766
6744855	1	34430525	34432576	18	0.0881904	2051	1_34430525	1_34432576
6744856	1	34430525	34433741	16	0.0724638	3216	1_34430525	1_34433741
6744857	1	34430525	34433801	15	1	3276	1_34430525	1_34433801
6744858	1	34430525	34433821	16	0.145455	3296	1_34430525	1_34433821
6744859	1	34430525	34435380	14	0.0263435	4855	1_34430525	1_34435380
6744860	1	34430525	34435398	11	0.201613	4873	1_34430525	1_34435398
6744861	1	34430525	34435407	15	0.025974	4882	1_34430525	1_34435407
6744863	1	34430525	34435449	18	0.0275862	4924	1_34430525	1_34435449
6744864	1	34430525	34435452	17	0.00288462	4927	1_34430525	1_34435452
6744865	1	34430525	34435512	16	0.00150376	4987	1_34430525	1_34435512
6751376	1	34430528	34432576	16	0.0689655	2048	1_34430528	1_34432576
6751377	1	34430528	34433741	15	0.0531561	3213	1_34430528	1_34433741
6751378	1	34430528	34433801	14	0.72	3273	1_34430528	1_34433801
6751379	1	34430528	34433821	15	0.270833	3293	1_34430528	1_34433821
6751380	1	34430528	34435380	14	0.0647773	4852	1_34430528	1_34435380
6751381	1	34430528	34435398	11	0.358561	4870	1_34430528	1_34435398
6751382	1	34430528	34435407	14	0.138462	4879	1_34430528	1_34435407
6751384	1	34430528	34435449	16	0.0952381	4921	1_34430528	1_34435449
6751385	1	34430528	34435452	15	0.0531561	4924	1_34430528	1_34435452
6751386	1	34430528	34435512	14	0.048951	4984	1_34430528	1_34435512
6757896	1	34431766	34432576	16	0.0857143	810	1_34431766	1_34432576
6757897	1	34431766	34433741	15	0.00510204	1975	1_34431766	1_34433741
6757898	1	34431766	34433801	14	0.0307692	2035	1_34431766	1_34433801
6757899	1	34431766	34433821	14	0.134021	2055	1_34431766	1_34433821
6757902	1	34431766	34435407	14	0.00591716	3641	1_34431766	1_34435407
6757904	1	34431766	34435449	16	0.00952381	3683	1_34431766	1_34435449
6757905	1	34431766	34435452	16	0.00952381	3686	1_34431766	1_34435452
6757906	1	34431766	34435512	15	0.010989	3746	1_34431766	1_34435512
6764416	1	34432576	34433741	16	0.0191571	1165	1_34432576	1_34433741
6764417	1	34432576	34433801	15	0.000307125	1225	1_34432576	1_34433801
6764418	1	34432576	34433821	16	0.574713	1245	1_34432576	1_34433821
6764419	1	34432576	34435380	14	0.0180995	2804	1_34432576	1_34435380
6764420	1	34432576	34435398	11	0.274895	2822	1_34432576	1_34435398
6764421	1	34432576	34435407	15	0.015444	2831	1_34432576	1_34435407
6764423	1	34432576	34435449	18	0.0442478	2873	1_34432576	1_34435449
6764424	1	34432576	34435452	17	0.00833333	2876	1_34432576	1_34435452
6764425	1	34432576	34435512	16	0.00621118	2936	1_34432576	1_34435512
6770935	1	34433741	34433801	15	0.196429	60	1_34433741	1_34433801
6770936	1	34433741	34433821	15	0	80	1_34433741	1_34433821
6770937	1	34433741	34435380	14	0.00591716	1639	1_34433741	1_34435380
6770939	1	34433741	34435407	15	0.00510204	1666	1_34433741	1_34435407
6770941	1	34433741	34435449	16	0.00444444	1708	1_34433741	1_34435449
6770942	1	34433741	34435452	16	0.00444444	1711	1_34433741	1_34435452
6770943	1	34433741	34435512	15	0.00510204	1771	1_34433741	1_34435512
6777453	1	34433801	34433821	15	0.170455	20	1_34433801	1_34433821
6777454	1	34433801	34435380	13	0.025	1579	1_34433801	1_34435380
6777455	1	34433801	34435398	10	0.0816327	1597	1_34433801	1_34435398
6777456	1	34433801	34435407	15	0.025974	1606	1_34433801	1_34435407
6777458	1	34433801	34435449	15	0.025974	1648	1_34433801	1_34435449
6777459	1	34433801	34435452	15	0.025974	1651	1_34433801	1_34435452
6777460	1	34433801	34435512	14	0.0307692	1711	1_34433801	1_34435512
6783970	1	34433821	34435380	13	0.180556	1559	1_34433821	1_34435380
6783971	1	34433821	34435398	10	1	1577	1_34433821	1_34435398
6783972	1	34433821	34435407	15	0.133929	1586	1_34433821	1_34435407
6783974	1	34433821	34435449	16	0.0714286	1628	1_34433821	1_34435449
6783975	1	34433821	34435452	15	0.133929	1631	1_34433821	1_34435452
6783976	1	34433821	34435512	14	0.134615	1691	1_34433821	1_34435512
6790486	1	34435380	34435398	11	0.130645	18	1_34435380	1_34435398
6790487	1	34435380	34435407	13	1	27	1_34435380	1_34435407
6790489	1	34435380	34435449	14	1	69	1_34435380	1_34435449
6790490	1	34435380	34435452	14	1	72	1_34435380	1_34435452
6790491	1	34435380	34435512	13	1	132	1_34435380	1_34435512
6797001	1	34435398	34435407	10	0.183673	9	1_34435398	1_34435407
6797003	1	34435398	34435449	11	0.130645	51	1_34435398	1_34435449
6797004	1	34435398	34435452	11	0.130645	54	1_34435398	1_34435452
6797005	1	34435398	34435512	10	0.126984	114	1_34435398	1_34435512
6803516	1	34435407	34435449	15	1	42	1_34435407	1_34435449
6803517	1	34435407	34435452	15	1	45	1_34435407	1_34435452
6803518	1	34435407	34435512	14	1	105	1_34435407	1_34435512
6816540	1	34435449	34435452	17	1	3	1_34435449	1_34435452
6816541	1	34435449	34435512	16	1	63	1_34435449	1_34435512
6823051	1	34435452	34435512	16	1	60	1_34435452	1_34435512
9243228	1	44174254	44174264	15	1	10	1_44174254	1_44174264
9243229	1	44174254	44174273	15	1	19	1_44174254	1_44174273
9243231	1	44174254	44174395	15	0.557361	141	1_44174254	1_44174395
9243232	1	44174254	44174439	14	1	185	1_44174254	1_44174439
9243233	1	44174254	44174445	15	0.837054	191	1_44174254	1_44174445
9243234	1	44174254	44174531	16	0.455679	277	1_44174254	1_44174531
9243235	1	44174254	44174532	16	0.455679	278	1_44174254	1_44174532
9243236	1	44174254	44174535	14	0.355263	281	1_44174254	1_44174535
9243237	1	44174254	44174639	16	0.883192	385	1_44174254	1_44174639
9243238	1	44174254	44175989	17	0.762364	1735	1_44174254	1_44175989
9243239	1	44174254	44176028	17	0.762364	1774	1_44174254	1_44176028
9243240	1	44174254	44176049	17	0.016791	1795	1_44174254	1_44176049
9243241	1	44174254	44176250	17	0.741828	1996	1_44174254	1_44176250
9243242	1	44174254	44176271	17	0.0826636	2017	1_44174254	1_44176271
9243243	1	44174254	44176292	17	0.764087	2038	1_44174254	1_44176292
9243244	1	44174254	44177343	17	0.884113	3089	1_44174254	1_44177343
9243246	1	44174254	44177385	17	0.762364	3131	1_44174254	1_44177385
9243247	1	44174254	44177704	17	0.741828	3450	1_44174254	1_44177704
9243248	1	44174254	44177743	17	0.640336	3489	1_44174254	1_44177743
9243249	1	44174254	44177764	17	0.762364	3510	1_44174254	1_44177764
9243250	1	44174254	44177800	17	0.741828	3546	1_44174254	1_44177800
9243251	1	44174254	44178068	17	0.0143513	3814	1_44174254	1_44178068
9243252	1	44174254	44178095	17	0.741828	3841	1_44174254	1_44178095
9243253	1	44174254	44178954	17	0.640336	4700	1_44174254	1_44178954
9243256	1	44174254	44180981	17	0.762364	6727	1_44174254	1_44180981
9243257	1	44174254	44181011	17	0.0826636	6757	1_44174254	1_44181011
9243258	1	44174254	44181029	17	0.741828	6775	1_44174254	1_44181029
9243259	1	44174254	44181031	17	0.0826636	6777	1_44174254	1_44181031
9243260	1	44174254	44181053	17	0.0826636	6799	1_44174254	1_44181053
9243261	1	44174254	44183873	14	0.190259	9619	1_44174254	1_44183873
9249355	1	44174264	44174273	15	1	9	1_44174264	1_44174273
9249357	1	44174264	44174395	13	0.666846	131	1_44174264	1_44174395
9249358	1	44174264	44174439	13	1	175	1_44174264	1_44174439
9249359	1	44174264	44174445	14	0.825141	181	1_44174264	1_44174445
9249360	1	44174264	44174531	14	0.868151	267	1_44174264	1_44174531
9249361	1	44174264	44174532	14	0.868151	268	1_44174264	1_44174532
9249362	1	44174264	44174535	12	1	271	1_44174264	1_44174535
9249363	1	44174264	44174639	14	1	375	1_44174264	1_44174639
9249364	1	44174264	44175989	15	0.876623	1725	1_44174264	1_44175989
9249365	1	44174264	44176028	15	0.876623	1764	1_44174264	1_44176028
9249366	1	44174264	44176049	15	0.0306122	1785	1_44174264	1_44176049
9249367	1	44174264	44176250	15	0.793956	1986	1_44174264	1_44176250
9249368	1	44174264	44176271	15	0.0659341	2007	1_44174264	1_44176271
9249369	1	44174264	44176292	15	0.818763	2028	1_44174264	1_44176292
9249370	1	44174264	44177343	15	1	3079	1_44174264	1_44177343
9249372	1	44174264	44177385	15	0.876623	3121	1_44174264	1_44177385
9249373	1	44174264	44177704	15	0.793956	3440	1_44174264	1_44177704
9249374	1	44174264	44177743	15	0.66899	3479	1_44174264	1_44177743
9249375	1	44174264	44177764	15	0.876623	3500	1_44174264	1_44177764
9249376	1	44174264	44177800	15	0.793956	3536	1_44174264	1_44177800
9249377	1	44174264	44178068	15	0.00974026	3804	1_44174264	1_44178068
9249378	1	44174264	44178095	15	0.793956	3831	1_44174264	1_44178095
9249379	1	44174264	44178954	15	0.66899	4690	1_44174264	1_44178954
9249382	1	44174264	44180981	15	0.876623	6717	1_44174264	1_44180981
9249383	1	44174264	44181011	15	0.0659341	6747	1_44174264	1_44181011
9249384	1	44174264	44181029	15	0.793956	6765	1_44174264	1_44181029
9249385	1	44174264	44181031	15	0.0659341	6767	1_44174264	1_44181031
9249386	1	44174264	44181053	15	0.0659341	6789	1_44174264	1_44181053
9249387	1	44174264	44183873	13	0.16129	9609	1_44174264	1_44183873
9255482	1	44174273	44174395	13	0.666846	122	1_44174273	1_44174395
9255483	1	44174273	44174439	13	1	166	1_44174273	1_44174439
9255484	1	44174273	44174445	14	0.825141	172	1_44174273	1_44174445
9255485	1	44174273	44174531	14	0.868151	258	1_44174273	1_44174531
9255486	1	44174273	44174532	14	0.868151	259	1_44174273	1_44174532
9255487	1	44174273	44174535	12	1	262	1_44174273	1_44174535
9255488	1	44174273	44174639	14	1	366	1_44174273	1_44174639
9255489	1	44174273	44175989	15	0.876623	1716	1_44174273	1_44175989
9255490	1	44174273	44176028	15	0.876623	1755	1_44174273	1_44176028
9255491	1	44174273	44176049	15	0.0306122	1776	1_44174273	1_44176049
9255492	1	44174273	44176250	15	0.793956	1977	1_44174273	1_44176250
9255493	1	44174273	44176271	15	0.0659341	1998	1_44174273	1_44176271
9255494	1	44174273	44176292	15	0.818763	2019	1_44174273	1_44176292
9255495	1	44174273	44177343	15	1	3070	1_44174273	1_44177343
9255497	1	44174273	44177385	15	0.876623	3112	1_44174273	1_44177385
9255498	1	44174273	44177704	15	0.793956	3431	1_44174273	1_44177704
9255499	1	44174273	44177743	15	0.66899	3470	1_44174273	1_44177743
9255500	1	44174273	44177764	15	0.876623	3491	1_44174273	1_44177764
9255501	1	44174273	44177800	15	0.793956	3527	1_44174273	1_44177800
9255502	1	44174273	44178068	15	0.00974026	3795	1_44174273	1_44178068
9255503	1	44174273	44178095	15	0.793956	3822	1_44174273	1_44178095
9255504	1	44174273	44178954	15	0.66899	4681	1_44174273	1_44178954
9255507	1	44174273	44180981	15	0.876623	6708	1_44174273	1_44180981
9255508	1	44174273	44181011	15	0.0659341	6738	1_44174273	1_44181011
9255509	1	44174273	44181029	15	0.793956	6756	1_44174273	1_44181029
9255510	1	44174273	44181031	15	0.0659341	6758	1_44174273	1_44181031
9255511	1	44174273	44181053	15	0.0659341	6780	1_44174273	1_44181053
9255512	1	44174273	44183873	13	0.16129	9600	1_44174273	1_44183873
9267730	1	44174395	44174439	13	0.790323	44	1_44174395	1_44174439
9267731	1	44174395	44174445	13	0.790323	50	1_44174395	1_44174445
9267732	1	44174395	44174531	14	0.78125	136	1_44174395	1_44174531
9267733	1	44174395	44174532	14	0.78125	137	1_44174395	1_44174532
9267734	1	44174395	44174535	12	0.642857	140	1_44174395	1_44174535
9267735	1	44174395	44174639	14	0.694571	244	1_44174395	1_44174639
9267736	1	44174395	44175989	15	0.779924	1594	1_44174395	1_44175989
9267737	1	44174395	44176028	15	0.779924	1633	1_44174395	1_44176028
9267738	1	44174395	44176049	15	0.177956	1654	1_44174395	1_44176049
9267739	1	44174395	44176250	15	0.633621	1855	1_44174395	1_44176250
9267740	1	44174395	44176271	15	0.0125392	1876	1_44174395	1_44176271
9267741	1	44174395	44176292	15	0.498199	1897	1_44174395	1_44176292
9267742	1	44174395	44177343	15	0.689655	2948	1_44174395	1_44177343
9267744	1	44174395	44177385	15	0.779924	2990	1_44174395	1_44177385
9267745	1	44174395	44177704	15	0.633621	3309	1_44174395	1_44177704
9267746	1	44174395	44177743	15	0.617859	3348	1_44174395	1_44177743
9267747	1	44174395	44177764	15	0.779924	3369	1_44174395	1_44177764
9267748	1	44174395	44177800	15	0.633621	3405	1_44174395	1_44177800
9267749	1	44174395	44178068	15	0.00960031	3673	1_44174395	1_44178068
9267750	1	44174395	44178095	15	0.633621	3700	1_44174395	1_44178095
9267751	1	44174395	44178954	15	0.617859	4559	1_44174395	1_44178954
9267754	1	44174395	44180981	15	0.779924	6586	1_44174395	1_44180981
9267755	1	44174395	44181011	15	0.0125392	6616	1_44174395	1_44181011
9267756	1	44174395	44181029	15	0.633621	6634	1_44174395	1_44181029
9267757	1	44174395	44181031	15	0.0125392	6636	1_44174395	1_44181031
9267758	1	44174395	44181053	15	0.0125392	6658	1_44174395	1_44181053
9267759	1	44174395	44183873	12	0.5625	9478	1_44174395	1_44183873
9273853	1	44174439	44174445	15	1	6	1_44174439	1_44174445
9273854	1	44174439	44174531	15	0.876623	92	1_44174439	1_44174531
9273855	1	44174439	44174532	15	0.876623	93	1_44174439	1_44174532
9273856	1	44174439	44174535	13	1	96	1_44174439	1_44174535
9273857	1	44174439	44174639	14	1	200	1_44174439	1_44174639
9273858	1	44174439	44175989	15	0.876623	1550	1_44174439	1_44175989
9273859	1	44174439	44176028	15	0.876623	1589	1_44174439	1_44176028
9273860	1	44174439	44176049	15	0.0306122	1610	1_44174439	1_44176049
9273861	1	44174439	44176250	15	0.705235	1811	1_44174439	1_44176250
9273862	1	44174439	44176271	15	0.00297619	1832	1_44174439	1_44176271
9273863	1	44174439	44176292	15	0.715136	1853	1_44174439	1_44176292
9273864	1	44174439	44177343	15	1	2904	1_44174439	1_44177343
9273866	1	44174439	44177385	15	0.876623	2946	1_44174439	1_44177385
9273867	1	44174439	44177704	15	0.705235	3265	1_44174439	1_44177704
9273868	1	44174439	44177743	15	0.66899	3304	1_44174439	1_44177743
9273869	1	44174439	44177764	15	0.876623	3325	1_44174439	1_44177764
9273870	1	44174439	44177800	15	0.705235	3361	1_44174439	1_44177800
9273871	1	44174439	44178068	15	0.00297619	3629	1_44174439	1_44178068
9273872	1	44174439	44178095	15	0.705235	3656	1_44174439	1_44178095
9273873	1	44174439	44178954	15	0.66899	4515	1_44174439	1_44178954
9273874	1	44174439	44180058	15	0.0688776	5619	1_44174439	1_44180058
9273876	1	44174439	44180981	15	0.876623	6542	1_44174439	1_44180981
9273877	1	44174439	44181011	15	0.00297619	6572	1_44174439	1_44181011
9273878	1	44174439	44181029	15	0.705235	6590	1_44174439	1_44181029
9273879	1	44174439	44181031	15	0.00297619	6592	1_44174439	1_44181031
9273880	1	44174439	44181053	15	0.00297619	6614	1_44174439	1_44181053
9273881	1	44174439	44183873	13	0.376792	9434	1_44174439	1_44183873
9279975	1	44174445	44174531	16	0.741935	86	1_44174445	1_44174531
9279976	1	44174445	44174532	16	0.741935	87	1_44174445	1_44174532
9279977	1	44174445	44174535	14	0.75	90	1_44174445	1_44174535
9279978	1	44174445	44174639	15	0.842193	194	1_44174445	1_44174639
9279979	1	44174445	44175989	16	0.741935	1544	1_44174445	1_44175989
9279980	1	44174445	44176028	16	0.741935	1583	1_44174445	1_44176028
9279981	1	44174445	44176049	16	0.026087	1604	1_44174445	1_44176049
9279982	1	44174445	44176250	16	0.575111	1805	1_44174445	1_44176250
9279983	1	44174445	44176271	16	0.00111483	1826	1_44174445	1_44176271
9279984	1	44174445	44176292	16	0.584541	1847	1_44174445	1_44176292
9279985	1	44174445	44177343	16	0.846224	2898	1_44174445	1_44177343
9279987	1	44174445	44177385	16	0.741935	2940	1_44174445	1_44177385
9279988	1	44174445	44177704	16	0.575111	3259	1_44174445	1_44177704
9279989	1	44174445	44177743	16	0.521739	3298	1_44174445	1_44177743
9279990	1	44174445	44177764	16	0.741935	3319	1_44174445	1_44177764
9279991	1	44174445	44177800	16	0.575111	3355	1_44174445	1_44177800
9279992	1	44174445	44178068	16	0.00111483	3623	1_44174445	1_44178068
9279993	1	44174445	44178095	16	0.575111	3650	1_44174445	1_44178095
9279994	1	44174445	44178954	16	0.521739	4509	1_44174445	1_44178954
9279995	1	44174445	44180058	16	0.0724638	5613	1_44174445	1_44180058
9279997	1	44174445	44180981	16	0.741935	6536	1_44174445	1_44180981
9279998	1	44174445	44181011	16	0.00111483	6566	1_44174445	1_44181011
9279999	1	44174445	44181029	16	0.575111	6584	1_44174445	1_44181029
9280000	1	44174445	44181031	16	0.00111483	6586	1_44174445	1_44181031
9280001	1	44174445	44181053	16	0.00111483	6608	1_44174445	1_44181053
9280002	1	44174445	44183873	14	0.377778	9428	1_44174445	1_44183873
9286096	1	44174531	44174532	17	1	1	1_44174531	1_44174532
9286097	1	44174531	44174535	15	1	4	1_44174531	1_44174535
9286098	1	44174531	44174639	16	0.748031	108	1_44174531	1_44174639
9286099	1	44174531	44175989	17	0.666288	1458	1_44174531	1_44175989
9286100	1	44174531	44176028	17	0.666288	1497	1_44174531	1_44176028
9286101	1	44174531	44176049	17	0.022192	1518	1_44174531	1_44176049
9286102	1	44174531	44176250	17	0.539275	1719	1_44174531	1_44176250
9286103	1	44174531	44176271	17	0.0168618	1740	1_44174531	1_44176271
9286104	1	44174531	44176292	17	0.53839	1761	1_44174531	1_44176292
9286105	1	44174531	44177343	17	0.753623	2812	1_44174531	1_44177343
9286107	1	44174531	44177385	17	0.666288	2854	1_44174531	1_44177385
9286108	1	44174531	44177704	17	0.539275	3173	1_44174531	1_44177704
9286109	1	44174531	44177743	17	0.522925	3212	1_44174531	1_44177743
9286110	1	44174531	44177764	17	0.666288	3233	1_44174531	1_44177764
9286111	1	44174531	44177800	17	0.539275	3269	1_44174531	1_44177800
9286112	1	44174531	44178068	17	0.00276052	3537	1_44174531	1_44178068
9286113	1	44174531	44178095	17	0.539275	3564	1_44174531	1_44178095
9286114	1	44174531	44178954	17	0.522925	4423	1_44174531	1_44178954
9286115	1	44174531	44180058	17	0.0452899	5527	1_44174531	1_44180058
9286117	1	44174531	44180981	17	0.666288	6450	1_44174531	1_44180981
9286118	1	44174531	44181011	17	0.0168618	6480	1_44174531	1_44181011
9286119	1	44174531	44181029	17	0.539275	6498	1_44174531	1_44181029
9286120	1	44174531	44181031	17	0.0168618	6500	1_44174531	1_44181031
9286121	1	44174531	44181053	17	0.0168618	6522	1_44174531	1_44181053
9286122	1	44174531	44183873	14	0.267593	9342	1_44174531	1_44183873
9292216	1	44174532	44174535	15	1	3	1_44174532	1_44174535
9292217	1	44174532	44174639	16	0.748031	107	1_44174532	1_44174639
9292218	1	44174532	44175989	17	0.666288	1457	1_44174532	1_44175989
9292219	1	44174532	44176028	17	0.666288	1496	1_44174532	1_44176028
9292220	1	44174532	44176049	17	0.022192	1517	1_44174532	1_44176049
9292221	1	44174532	44176250	17	0.539275	1718	1_44174532	1_44176250
9292222	1	44174532	44176271	17	0.0168618	1739	1_44174532	1_44176271
9292223	1	44174532	44176292	17	0.53839	1760	1_44174532	1_44176292
9292224	1	44174532	44177343	17	0.753623	2811	1_44174532	1_44177343
9292226	1	44174532	44177385	17	0.666288	2853	1_44174532	1_44177385
9292227	1	44174532	44177704	17	0.539275	3172	1_44174532	1_44177704
9292228	1	44174532	44177743	17	0.522925	3211	1_44174532	1_44177743
9292229	1	44174532	44177764	17	0.666288	3232	1_44174532	1_44177764
9292230	1	44174532	44177800	17	0.539275	3268	1_44174532	1_44177800
9292231	1	44174532	44178068	17	0.00276052	3536	1_44174532	1_44178068
9292232	1	44174532	44178095	17	0.539275	3563	1_44174532	1_44178095
9292233	1	44174532	44178954	17	0.522925	4422	1_44174532	1_44178954
9292234	1	44174532	44180058	17	0.0452899	5526	1_44174532	1_44180058
9292236	1	44174532	44180981	17	0.666288	6449	1_44174532	1_44180981
9292237	1	44174532	44181011	17	0.0168618	6479	1_44174532	1_44181011
9292238	1	44174532	44181029	17	0.539275	6497	1_44174532	1_44181029
9292239	1	44174532	44181031	17	0.0168618	6499	1_44174532	1_44181031
9292240	1	44174532	44181053	17	0.0168618	6521	1_44174532	1_44181053
9292241	1	44174532	44183873	14	0.267593	9341	1_44174532	1_44183873
9298335	1	44174535	44174639	14	0.740741	104	1_44174535	1_44174639
9298336	1	44174535	44175989	15	0.699612	1454	1_44174535	1_44175989
9298337	1	44174535	44176028	15	0.699612	1493	1_44174535	1_44176028
9298338	1	44174535	44176049	15	0.107143	1514	1_44174535	1_44176049
9298339	1	44174535	44176250	15	0.402985	1715	1_44174535	1_44176250
9298340	1	44174535	44176271	15	0.00462963	1736	1_44174535	1_44176271
9298341	1	44174535	44176292	15	0.340909	1757	1_44174535	1_44176292
9298342	1	44174535	44177343	15	0.761905	2808	1_44174535	1_44177343
9298344	1	44174535	44177385	15	0.699612	2850	1_44174535	1_44177385
9298345	1	44174535	44177704	15	0.402985	3169	1_44174535	1_44177704
9298346	1	44174535	44177743	15	0.49187	3208	1_44174535	1_44177743
9298347	1	44174535	44177764	15	0.699612	3229	1_44174535	1_44177764
9298348	1	44174535	44177800	15	0.402985	3265	1_44174535	1_44177800
9298349	1	44174535	44178068	15	0.0740741	3533	1_44174535	1_44178068
9298350	1	44174535	44178095	15	0.402985	3560	1_44174535	1_44178095
9298351	1	44174535	44178954	15	0.49187	4419	1_44174535	1_44178954
9298352	1	44174535	44180058	15	0.047619	5523	1_44174535	1_44180058
9298354	1	44174535	44180981	15	0.699612	6446	1_44174535	1_44180981
9298355	1	44174535	44181011	15	0.00462963	6476	1_44174535	1_44181011
9298356	1	44174535	44181029	15	0.402985	6494	1_44174535	1_44181029
9298357	1	44174535	44181031	15	0.00462963	6496	1_44174535	1_44181031
9298358	1	44174535	44181053	15	0.00462963	6518	1_44174535	1_44181053
9298359	1	44174535	44183873	12	0.037037	9338	1_44174535	1_44183873
9304453	1	44174639	44175989	17	0.888433	1350	1_44174639	1_44175989
9304454	1	44174639	44176028	17	0.888433	1389	1_44174639	1_44176028
9304455	1	44174639	44176049	17	0.0377358	1410	1_44174639	1_44176049
9304456	1	44174639	44176250	17	0.740522	1611	1_44174639	1_44176250
9304457	1	44174639	44176271	17	0.04082	1632	1_44174639	1_44176271
9304458	1	44174639	44176292	17	0.734695	1653	1_44174639	1_44176292
9304459	1	44174639	44177343	17	1	2704	1_44174639	1_44177343
9304461	1	44174639	44177385	17	0.888433	2746	1_44174639	1_44177385
9304462	1	44174639	44177704	17	0.740522	3065	1_44174639	1_44177704
9304463	1	44174639	44177743	17	0.654874	3104	1_44174639	1_44177743
9304464	1	44174639	44177764	17	0.888433	3125	1_44174639	1_44177764
9304465	1	44174639	44177800	17	0.740522	3161	1_44174639	1_44177800
9304466	1	44174639	44178068	17	0.0224618	3429	1_44174639	1_44178068
9304467	1	44174639	44178095	17	0.740522	3456	1_44174639	1_44178095
9304468	1	44174639	44178954	17	0.654874	4315	1_44174639	1_44178954
9304469	1	44174639	44180058	17	0.0477594	5419	1_44174639	1_44180058
9304471	1	44174639	44180981	17	0.888433	6342	1_44174639	1_44180981
9304472	1	44174639	44181011	17	0.04082	6372	1_44174639	1_44181011
9304473	1	44174639	44181029	17	0.740522	6390	1_44174639	1_44181029
9304474	1	44174639	44181031	17	0.04082	6392	1_44174639	1_44181031
9304475	1	44174639	44181053	17	0.04082	6414	1_44174639	1_44181053
9304476	1	44174639	44183873	14	0.263158	9234	1_44174639	1_44183873
9310570	1	44175989	44176028	18	1	39	1_44175989	1_44176028
9310571	1	44175989	44176049	18	0.246743	60	1_44175989	1_44176049
9310572	1	44175989	44176250	18	0.754094	261	1_44175989	1_44176250
9310573	1	44175989	44176271	18	0.0119847	282	1_44175989	1_44176271
9310574	1	44175989	44176292	18	0.60255	303	1_44175989	1_44176292
9310575	1	44175989	44177343	18	0.889609	1354	1_44175989	1_44177343
9310577	1	44175989	44177385	18	1	1396	1_44175989	1_44177385
9310578	1	44175989	44177704	18	0.754094	1715	1_44175989	1_44177704
9310579	1	44175989	44177743	18	0.656768	1754	1_44175989	1_44177743
9310580	1	44175989	44177764	18	1	1775	1_44175989	1_44177764
9310581	1	44175989	44177800	18	0.754094	1811	1_44175989	1_44177800
9310582	1	44175989	44178068	18	0.00767018	2079	1_44175989	1_44178068
9310583	1	44175989	44178095	18	0.754094	2106	1_44175989	1_44178095
9310584	1	44175989	44178954	18	0.656768	2965	1_44175989	1_44178954
9310585	1	44175989	44180058	18	0.0477694	4069	1_44175989	1_44180058
9310587	1	44175989	44180981	18	1	4992	1_44175989	1_44180981
9310588	1	44175989	44181011	18	0.0119847	5022	1_44175989	1_44181011
9310589	1	44175989	44181029	18	0.754094	5040	1_44175989	1_44181029
9310590	1	44175989	44181031	18	0.0119847	5042	1_44175989	1_44181031
9310591	1	44175989	44181053	18	0.0119847	5064	1_44175989	1_44181053
9310592	1	44175989	44183873	15	0.290909	7884	1_44175989	1_44183873
9316686	1	44176028	44176049	18	0.246743	21	1_44176028	1_44176049
9316687	1	44176028	44176250	18	0.754094	222	1_44176028	1_44176250
9316688	1	44176028	44176271	18	0.0119847	243	1_44176028	1_44176271
9316689	1	44176028	44176292	18	0.60255	264	1_44176028	1_44176292
9316690	1	44176028	44177343	18	0.889609	1315	1_44176028	1_44177343
9316692	1	44176028	44177385	18	1	1357	1_44176028	1_44177385
9316693	1	44176028	44177704	18	0.754094	1676	1_44176028	1_44177704
9316694	1	44176028	44177743	18	0.656768	1715	1_44176028	1_44177743
9316695	1	44176028	44177764	18	1	1736	1_44176028	1_44177764
9316696	1	44176028	44177800	18	0.754094	1772	1_44176028	1_44177800
9316697	1	44176028	44178068	18	0.00767018	2040	1_44176028	1_44178068
9316698	1	44176028	44178095	18	0.754094	2067	1_44176028	1_44178095
9316699	1	44176028	44178954	18	0.656768	2926	1_44176028	1_44178954
9316700	1	44176028	44180058	18	0.0477694	4030	1_44176028	1_44180058
9316702	1	44176028	44180981	18	1	4953	1_44176028	1_44180981
9316703	1	44176028	44181011	18	0.0119847	4983	1_44176028	1_44181011
9316704	1	44176028	44181029	18	0.754094	5001	1_44176028	1_44181029
9316705	1	44176028	44181031	18	0.0119847	5003	1_44176028	1_44181031
9316706	1	44176028	44181053	18	0.0119847	5025	1_44176028	1_44181053
9316707	1	44176028	44183873	15	0.290909	7845	1_44176028	1_44183873
9322801	1	44176049	44176250	18	0.115294	201	1_44176049	1_44176250
9322802	1	44176049	44176271	18	0.0168067	222	1_44176049	1_44176271
9322803	1	44176049	44176292	18	0.00470588	243	1_44176049	1_44176292
9322804	1	44176049	44177343	18	0.0324544	1294	1_44176049	1_44177343
9322806	1	44176049	44177385	18	0.246743	1336	1_44176049	1_44177385
9322807	1	44176049	44177704	18	0.115294	1655	1_44176049	1_44177704
9322808	1	44176049	44177743	18	0.0729614	1694	1_44176049	1_44177743
9322809	1	44176049	44177764	18	0.246743	1715	1_44176049	1_44177764
9322810	1	44176049	44177800	18	0.115294	1751	1_44176049	1_44177800
9322811	1	44176049	44178068	18	0.0168067	2019	1_44176049	1_44178068
9322812	1	44176049	44178095	18	0.115294	2046	1_44176049	1_44178095
9322813	1	44176049	44178954	18	0.0729614	2905	1_44176049	1_44178954
9322814	1	44176049	44180058	18	0.00346021	4009	1_44176049	1_44180058
9322816	1	44176049	44180981	18	0.246743	4932	1_44176049	1_44180981
9322817	1	44176049	44181011	18	0.0168067	4962	1_44176049	1_44181011
9322818	1	44176049	44181029	18	0.115294	4980	1_44176049	1_44181029
9322819	1	44176049	44181031	18	0.0168067	4982	1_44176049	1_44181031
9322820	1	44176049	44181053	18	0.0168067	5004	1_44176049	1_44181053
9322821	1	44176049	44183873	15	0.142857	7824	1_44176049	1_44183873
9328915	1	44176250	44176271	18	0.345714	21	1_44176250	1_44176271
9328916	1	44176250	44176292	18	0.9248	42	1_44176250	1_44176292
9328917	1	44176250	44177343	18	0.729655	1093	1_44176250	1_44177343
9328919	1	44176250	44177385	18	0.754094	1135	1_44176250	1_44177385
9328920	1	44176250	44177704	18	1	1454	1_44176250	1_44177704
9328921	1	44176250	44177743	18	0.770644	1493	1_44176250	1_44177743
9328922	1	44176250	44177764	18	0.754094	1514	1_44176250	1_44177764
9328923	1	44176250	44177800	18	1	1550	1_44176250	1_44177800
9328924	1	44176250	44178068	18	0.0457143	1818	1_44176250	1_44178068
9328925	1	44176250	44178095	18	1	1845	1_44176250	1_44178095
9328926	1	44176250	44178954	18	0.770644	2704	1_44176250	1_44178954
9328927	1	44176250	44180058	18	0.0588235	3808	1_44176250	1_44180058
9328929	1	44176250	44180981	18	0.754094	4731	1_44176250	1_44180981
9328930	1	44176250	44181011	18	0.345714	4761	1_44176250	1_44181011
9328931	1	44176250	44181029	18	1	4779	1_44176250	1_44181029
9328932	1	44176250	44181031	18	0.345714	4781	1_44176250	1_44181031
9328933	1	44176250	44181053	18	0.345714	4803	1_44176250	1_44181053
9328934	1	44176250	44183873	15	0.414384	7623	1_44176250	1_44183873
9335028	1	44176271	44176292	18	0.4375	21	1_44176271	1_44176292
9335029	1	44176271	44177343	18	0.0301724	1072	1_44176271	1_44177343
9335031	1	44176271	44177385	18	0.0119847	1114	1_44176271	1_44177385
9335032	1	44176271	44177704	18	0.345714	1433	1_44176271	1_44177704
9335033	1	44176271	44177743	18	0.1916	1472	1_44176271	1_44177743
9335034	1	44176271	44177764	18	0.0119847	1493	1_44176271	1_44177764
9335035	1	44176271	44177800	18	0.345714	1529	1_44176271	1_44177800
9335036	1	44176271	44178068	18	0.0816327	1797	1_44176271	1_44178068
9335037	1	44176271	44178095	18	0.345714	1824	1_44176271	1_44178095
9335038	1	44176271	44178954	18	0.1916	2683	1_44176271	1_44178954
9335039	1	44176271	44180058	18	0.0168067	3787	1_44176271	1_44180058
9335041	1	44176271	44180981	18	0.0119847	4710	1_44176271	1_44180981
9335042	1	44176271	44181011	18	1	4740	1_44176271	1_44181011
9335043	1	44176271	44181029	18	0.345714	4758	1_44176271	1_44181029
9335044	1	44176271	44181031	18	1	4760	1_44176271	1_44181031
9335045	1	44176271	44181053	18	1	4782	1_44176271	1_44181053
9335046	1	44176271	44183873	15	0.125	7602	1_44176271	1_44183873
9341140	1	44176292	44177343	18	0.728448	1051	1_44176292	1_44177343
9341142	1	44176292	44177385	18	0.60255	1093	1_44176292	1_44177385
9341143	1	44176292	44177704	18	0.9248	1412	1_44176292	1_44177704
9341144	1	44176292	44177743	18	0.726524	1451	1_44176292	1_44177743
9341145	1	44176292	44177764	18	0.60255	1472	1_44176292	1_44177764
9341146	1	44176292	44177800	18	0.9248	1508	1_44176292	1_44177800
9341147	1	44176292	44178068	18	0.0357143	1776	1_44176292	1_44178068
9341148	1	44176292	44178095	18	0.9248	1803	1_44176292	1_44178095
9341149	1	44176292	44178954	18	0.726524	2662	1_44176292	1_44178954
9341150	1	44176292	44180058	18	0.0576471	3766	1_44176292	1_44180058
9341152	1	44176292	44180981	18	0.60255	4689	1_44176292	1_44180981
9341153	1	44176292	44181011	18	0.4375	4719	1_44176292	1_44181011
9341154	1	44176292	44181029	18	0.9248	4737	1_44176292	1_44181029
9341155	1	44176292	44181031	18	0.4375	4739	1_44176292	1_44181031
9341156	1	44176292	44181053	18	0.4375	4761	1_44176292	1_44181053
9341157	1	44176292	44183873	15	0.321429	7581	1_44176292	1_44183873
9347252	1	44177343	44177385	18	0.889609	42	1_44177343	1_44177385
9347253	1	44177343	44177704	18	0.729655	361	1_44177343	1_44177704
9347254	1	44177343	44177743	18	0.664348	400	1_44177343	1_44177743
9347255	1	44177343	44177764	18	0.889609	421	1_44177343	1_44177764
9347256	1	44177343	44177800	18	0.729655	457	1_44177343	1_44177800
9347257	1	44177343	44178068	18	0.00246305	725	1_44177343	1_44178068
9347258	1	44177343	44178095	18	0.729655	752	1_44177343	1_44178095
9347259	1	44177343	44178954	18	0.664348	1611	1_44177343	1_44178954
9347260	1	44177343	44180058	18	0.0507099	2715	1_44177343	1_44180058
9347262	1	44177343	44180981	18	0.889609	3638	1_44177343	1_44180981
9347263	1	44177343	44181011	18	0.0301724	3668	1_44177343	1_44181011
9347264	1	44177343	44181029	18	0.729655	3686	1_44177343	1_44181029
9347265	1	44177343	44181031	18	0.0301724	3688	1_44177343	1_44181031
9347266	1	44177343	44181053	18	0.0301724	3710	1_44177343	1_44181053
9347267	1	44177343	44183873	15	0.214286	6530	1_44177343	1_44183873
9359470	1	44177385	44177704	18	0.754094	319	1_44177385	1_44177704
9359471	1	44177385	44177743	18	0.656768	358	1_44177385	1_44177743
9359472	1	44177385	44177764	18	1	379	1_44177385	1_44177764
9359473	1	44177385	44177800	18	0.754094	415	1_44177385	1_44177800
9359474	1	44177385	44178068	18	0.00767018	683	1_44177385	1_44178068
9359475	1	44177385	44178095	18	0.754094	710	1_44177385	1_44178095
9359476	1	44177385	44178954	18	0.656768	1569	1_44177385	1_44178954
9359477	1	44177385	44180058	18	0.0477694	2673	1_44177385	1_44180058
9359479	1	44177385	44180981	18	1	3596	1_44177385	1_44180981
9359480	1	44177385	44181011	18	0.0119847	3626	1_44177385	1_44181011
9359481	1	44177385	44181029	18	0.754094	3644	1_44177385	1_44181029
9359482	1	44177385	44181031	18	0.0119847	3646	1_44177385	1_44181031
9359483	1	44177385	44181053	18	0.0119847	3668	1_44177385	1_44181053
9359484	1	44177385	44183873	15	0.290909	6488	1_44177385	1_44183873
9365578	1	44177704	44177743	18	0.770644	39	1_44177704	1_44177743
9365579	1	44177704	44177764	18	0.754094	60	1_44177704	1_44177764
9365580	1	44177704	44177800	18	1	96	1_44177704	1_44177800
9365581	1	44177704	44178068	18	0.0457143	364	1_44177704	1_44178068
9365582	1	44177704	44178095	18	1	391	1_44177704	1_44178095
9365583	1	44177704	44178954	18	0.770644	1250	1_44177704	1_44178954
9365584	1	44177704	44180058	18	0.0588235	2354	1_44177704	1_44180058
9365586	1	44177704	44180981	18	0.754094	3277	1_44177704	1_44180981
9365587	1	44177704	44181011	18	0.345714	3307	1_44177704	1_44181011
9365588	1	44177704	44181029	18	1	3325	1_44177704	1_44181029
9365589	1	44177704	44181031	18	0.345714	3327	1_44177704	1_44181031
9365590	1	44177704	44181053	18	0.345714	3349	1_44177704	1_44181053
9365591	1	44177704	44183873	15	0.414384	6169	1_44177704	1_44183873
9371685	1	44177743	44177764	18	0.656768	21	1_44177743	1_44177764
9371686	1	44177743	44177800	18	0.770644	57	1_44177743	1_44177800
9371687	1	44177743	44178068	18	0.0784795	325	1_44177743	1_44178068
9371688	1	44177743	44178095	18	0.770644	352	1_44177743	1_44178095
9371689	1	44177743	44178954	18	1	1211	1_44177743	1_44178954
9371690	1	44177743	44180058	18	0.0911386	2315	1_44177743	1_44180058
9371692	1	44177743	44180981	18	0.656768	3238	1_44177743	1_44180981
9371693	1	44177743	44181011	18	0.1916	3268	1_44177743	1_44181011
9371694	1	44177743	44181029	18	0.770644	3286	1_44177743	1_44181029
9371695	1	44177743	44181031	18	0.1916	3288	1_44177743	1_44181031
9371696	1	44177743	44181053	18	0.1916	3310	1_44177743	1_44181053
9371697	1	44177743	44183873	15	0.167808	6130	1_44177743	1_44183873
9377791	1	44177764	44177800	18	0.754094	36	1_44177764	1_44177800
9377792	1	44177764	44178068	18	0.00767018	304	1_44177764	1_44178068
9377793	1	44177764	44178095	18	0.754094	331	1_44177764	1_44178095
9377794	1	44177764	44178954	18	0.656768	1190	1_44177764	1_44178954
9377795	1	44177764	44180058	18	0.0477694	2294	1_44177764	1_44180058
9377797	1	44177764	44180981	18	1	3217	1_44177764	1_44180981
9377798	1	44177764	44181011	18	0.0119847	3247	1_44177764	1_44181011
9377799	1	44177764	44181029	18	0.754094	3265	1_44177764	1_44181029
9377800	1	44177764	44181031	18	0.0119847	3267	1_44177764	1_44181031
9377801	1	44177764	44181053	18	0.0119847	3289	1_44177764	1_44181053
9377802	1	44177764	44183873	15	0.290909	6109	1_44177764	1_44183873
9383896	1	44177800	44178068	18	0.0457143	268	1_44177800	1_44178068
9383897	1	44177800	44178095	18	1	295	1_44177800	1_44178095
9383898	1	44177800	44178954	18	0.770644	1154	1_44177800	1_44178954
9383899	1	44177800	44180058	18	0.0588235	2258	1_44177800	1_44180058
9383901	1	44177800	44180981	18	0.754094	3181	1_44177800	1_44180981
9383902	1	44177800	44181011	18	0.345714	3211	1_44177800	1_44181011
9383903	1	44177800	44181029	18	1	3229	1_44177800	1_44181029
9383904	1	44177800	44181031	18	0.345714	3231	1_44177800	1_44181031
9383905	1	44177800	44181053	18	0.345714	3253	1_44177800	1_44181053
9383906	1	44177800	44183873	15	0.414384	6073	1_44177800	1_44183873
9390000	1	44178068	44178095	18	0.0457143	27	1_44178068	1_44178095
9390001	1	44178068	44178954	18	0.0784795	886	1_44178068	1_44178954
9390002	1	44178068	44180058	18	0.0168067	1990	1_44178068	1_44180058
9390004	1	44178068	44180981	18	0.00767018	2913	1_44178068	1_44180981
9390005	1	44178068	44181011	18	0.0816327	2943	1_44178068	1_44181011
9390006	1	44178068	44181029	18	0.0457143	2961	1_44178068	1_44181029
9390007	1	44178068	44181031	18	0.0816327	2963	1_44178068	1_44181031
9390008	1	44178068	44181053	18	0.0816327	2985	1_44178068	1_44181053
9390009	1	44178068	44183873	15	0.181818	5805	1_44178068	1_44183873
9390010	1	44178068	44187911	13	1	9843	1_44178068	1_44187911
9390011	1	44178068	44187932	14	1	9864	1_44178068	1_44187932
9390012	1	44178068	44187933	14	0.0192837	9865	1_44178068	1_44187933
9390013	1	44178068	44187969	14	0.681818	9901	1_44178068	1_44187969
9390014	1	44178068	44187977	15	0.6875	9909	1_44178068	1_44187977
9390015	1	44178068	44187979	15	0.6875	9911	1_44178068	1_44187979
9396103	1	44178095	44178954	18	0.770644	859	1_44178095	1_44178954
9396104	1	44178095	44180058	18	0.0588235	1963	1_44178095	1_44180058
9396106	1	44178095	44180981	18	0.754094	2886	1_44178095	1_44180981
9396107	1	44178095	44181011	18	0.345714	2916	1_44178095	1_44181011
9396108	1	44178095	44181029	18	1	2934	1_44178095	1_44181029
9396109	1	44178095	44181031	18	0.345714	2936	1_44178095	1_44181031
9396110	1	44178095	44181053	18	0.345714	2958	1_44178095	1_44181053
9396111	1	44178095	44183873	15	0.414384	5778	1_44178095	1_44183873
9396112	1	44178095	44187911	13	0.0163333	9816	1_44178095	1_44187911
9396113	1	44178095	44187932	14	0.00647501	9837	1_44178095	1_44187932
9396114	1	44178095	44187933	14	0.440559	9838	1_44178095	1_44187933
9396115	1	44178095	44187969	14	0.0032	9874	1_44178095	1_44187969
9396116	1	44178095	44187977	15	0.00996264	9882	1_44178095	1_44187977
9396117	1	44178095	44187979	15	0.00996264	9884	1_44178095	1_44187979
9402205	1	44178954	44180058	18	0.0911386	1104	1_44178954	1_44180058
9402207	1	44178954	44180981	18	0.656768	2027	1_44178954	1_44180981
9402208	1	44178954	44181011	18	0.1916	2057	1_44178954	1_44181011
9402209	1	44178954	44181029	18	0.770644	2075	1_44178954	1_44181029
9402210	1	44178954	44181031	18	0.1916	2077	1_44178954	1_44181031
9402211	1	44178954	44181053	18	0.1916	2099	1_44178954	1_44181053
9402212	1	44178954	44183873	15	0.167808	4919	1_44178954	1_44183873
9402213	1	44178954	44187911	13	0.152011	8957	1_44178954	1_44187911
9402214	1	44178954	44187932	14	0.169697	8978	1_44178954	1_44187932
9402215	1	44178954	44187933	14	0.290909	8979	1_44178954	1_44187933
9402216	1	44178954	44187969	14	0.2125	9015	1_44178954	1_44187969
9402217	1	44178954	44187977	15	0.232955	9023	1_44178954	1_44187977
9402218	1	44178954	44187979	15	0.232955	9025	1_44178954	1_44187979
9402219	1	44178954	44188262	12	0.0841751	9308	1_44178954	1_44188262
9408307	1	44180058	44180981	18	0.0477694	923	1_44180058	1_44180981
9408308	1	44180058	44181011	18	0.0168067	953	1_44180058	1_44181011
9408309	1	44180058	44181029	18	0.0588235	971	1_44180058	1_44181029
9408310	1	44180058	44181031	18	0.0168067	973	1_44180058	1_44181031
9408311	1	44180058	44181053	18	0.0168067	995	1_44180058	1_44181053
9408312	1	44180058	44183873	15	0.0357143	3815	1_44180058	1_44183873
9408313	1	44180058	44187911	13	0.025	7853	1_44180058	1_44187911
9408314	1	44180058	44187932	14	0.020979	7874	1_44180058	1_44187932
9408315	1	44180058	44187933	14	0.048951	7875	1_44180058	1_44187933
9408316	1	44180058	44187969	14	0.0307692	7911	1_44180058	1_44187969
9408317	1	44180058	44187977	15	0.025974	7919	1_44180058	1_44187977
9408318	1	44180058	44187979	15	0.025974	7921	1_44180058	1_44187979
9420505	1	44180981	44181011	18	0.0119847	30	1_44180981	1_44181011
9420506	1	44180981	44181029	18	0.754094	48	1_44180981	1_44181029
9420507	1	44180981	44181031	18	0.0119847	50	1_44180981	1_44181031
9420508	1	44180981	44181053	18	0.0119847	72	1_44180981	1_44181053
9420509	1	44180981	44183873	15	0.290909	2892	1_44180981	1_44183873
9420510	1	44180981	44187911	13	0.0020202	6930	1_44180981	1_44187911
9420511	1	44180981	44187932	14	0.00637959	6951	1_44180981	1_44187932
9420512	1	44180981	44187933	14	0.535885	6952	1_44180981	1_44187933
9420513	1	44180981	44187969	14	0.0123288	6988	1_44180981	1_44187969
9420514	1	44180981	44187977	15	0.0219156	6996	1_44180981	1_44187977
9420515	1	44180981	44187979	15	0.0219156	6998	1_44180981	1_44187979
9420516	1	44180981	44188262	12	2.70467e-30	7281	1_44180981	1_44188262
9426603	1	44181011	44181029	18	0.345714	18	1_44181011	1_44181029
9426604	1	44181011	44181031	18	1	20	1_44181011	1_44181031
9426605	1	44181011	44181053	18	1	42	1_44181011	1_44181053
9426606	1	44181011	44183873	15	0.125	2862	1_44181011	1_44183873
9426607	1	44181011	44187911	13	0.09	6900	1_44181011	1_44187911
9426608	1	44181011	44187932	14	0.0743802	6921	1_44181011	1_44187932
9426609	1	44181011	44187933	14	0.0192837	6922	1_44181011	1_44187933
9426610	1	44181011	44187969	14	0.0025	6958	1_44181011	1_44187969
9426611	1	44181011	44187977	15	0.000516529	6966	1_44181011	1_44187977
9426612	1	44181011	44187979	15	0.000516529	6968	1_44181011	1_44187979
9426613	1	44181011	44188262	12	4.73317e-30	7251	1_44181011	1_44188262
9432700	1	44181029	44181031	18	0.345714	2	1_44181029	1_44181031
9432701	1	44181029	44181053	18	0.345714	24	1_44181029	1_44181053
9432702	1	44181029	44183873	15	0.414384	2844	1_44181029	1_44183873
9432703	1	44181029	44187911	13	0.0163333	6882	1_44181029	1_44187911
9432704	1	44181029	44187932	14	0.00647501	6903	1_44181029	1_44187932
9432705	1	44181029	44187933	14	0.440559	6904	1_44181029	1_44187933
9432706	1	44181029	44187969	14	0.0032	6940	1_44181029	1_44187969
9432707	1	44181029	44187977	15	0.00996264	6948	1_44181029	1_44187977
9432708	1	44181029	44187979	15	0.00996264	6950	1_44181029	1_44187979
9432709	1	44181029	44188262	12	0	7233	1_44181029	1_44188262
9438796	1	44181031	44181053	18	1	22	1_44181031	1_44181053
9438797	1	44181031	44183873	15	0.125	2842	1_44181031	1_44183873
9438798	1	44181031	44187911	13	0.09	6880	1_44181031	1_44187911
9438799	1	44181031	44187932	14	0.0743802	6901	1_44181031	1_44187932
9438800	1	44181031	44187933	14	0.0192837	6902	1_44181031	1_44187933
9438801	1	44181031	44187969	14	0.0025	6938	1_44181031	1_44187969
9438802	1	44181031	44187977	15	0.000516529	6946	1_44181031	1_44187977
9438803	1	44181031	44187979	15	0.000516529	6948	1_44181031	1_44187979
9438804	1	44181031	44188262	12	4.73317e-30	7231	1_44181031	1_44188262
9444891	1	44181053	44183873	15	0.125	2820	1_44181053	1_44183873
9444892	1	44181053	44187911	13	0.09	6858	1_44181053	1_44187911
9444893	1	44181053	44187932	14	0.0743802	6879	1_44181053	1_44187932
9444894	1	44181053	44187933	14	0.0192837	6880	1_44181053	1_44187933
9444895	1	44181053	44187969	14	0.0025	6916	1_44181053	1_44187969
9444896	1	44181053	44187977	15	0.000516529	6924	1_44181053	1_44187977
9444897	1	44181053	44187979	15	0.000516529	6926	1_44181053	1_44187979
9444898	1	44181053	44188262	12	4.73317e-30	7209	1_44181053	1_44188262
9450985	1	44183873	44187911	11	0.140625	4038	1_44183873	1_44187911
9450986	1	44183873	44187932	12	0.111111	4059	1_44183873	1_44187932
9450987	1	44183873	44187933	12	0.276836	4060	1_44183873	1_44187933
9450988	1	44183873	44187969	12	0.015625	4096	1_44183873	1_44187969
9450989	1	44183873	44187977	13	0.00694444	4104	1_44183873	1_44187977
9450990	1	44183873	44187979	13	0.00694444	4106	1_44183873	1_44187979
12467680	1	72475324	72475575	18	1	251	1_72475324	1_72475575
12467681	1	72475324	72475642	18	1	318	1_72475324	1_72475642
12467682	1	72475324	72475782	18	0.10559	458	1_72475324	1_72475782
12467683	1	72475324	72475874	16	0.895105	550	1_72475324	1_72475874
12467684	1	72475324	72476146	15	0.000686813	822	1_72475324	1_72476146
12467685	1	72475324	72476189	16	0.00768137	865	1_72475324	1_72476189
12467687	1	72475324	72477091	14	0.729167	1767	1_72475324	1_72477091
12467689	1	72475324	72477137	18	0.640055	1813	1_72475324	1_72477137
12467690	1	72475324	72477264	16	0.725926	1940	1_72475324	1_72477264
12467693	1	72475324	72479625	14	0.416667	4301	1_72475324	1_72479625
12467694	1	72475324	72481044	17	0.166776	5720	1_72475324	1_72481044
12473256	1	72475575	72475642	18	1	67	1_72475575	1_72475642
12473257	1	72475575	72475782	18	0.10559	207	1_72475575	1_72475782
12473258	1	72475575	72475874	16	0.895105	299	1_72475575	1_72475874
12473259	1	72475575	72476146	15	0.000686813	571	1_72475575	1_72476146
12473260	1	72475575	72476189	16	0.00768137	614	1_72475575	1_72476189
12473262	1	72475575	72477091	14	0.729167	1516	1_72475575	1_72477091
12473264	1	72475575	72477137	18	0.640055	1562	1_72475575	1_72477137
12473265	1	72475575	72477264	16	0.725926	1689	1_72475575	1_72477264
12473268	1	72475575	72479625	14	0.416667	4050	1_72475575	1_72479625
12473269	1	72475575	72481044	17	0.166776	5469	1_72475575	1_72481044
12478831	1	72475642	72475782	18	0.10559	140	1_72475642	1_72475782
12478832	1	72475642	72475874	16	0.895105	232	1_72475642	1_72475874
12478833	1	72475642	72476146	15	0.000686813	504	1_72475642	1_72476146
12478834	1	72475642	72476189	16	0.00768137	547	1_72475642	1_72476189
12478836	1	72475642	72477091	14	0.729167	1449	1_72475642	1_72477091
12478838	1	72475642	72477137	18	0.640055	1495	1_72475642	1_72477137
12478839	1	72475642	72477264	16	0.725926	1622	1_72475642	1_72477264
12478842	1	72475642	72479625	14	0.416667	3983	1_72475642	1_72479625
12478843	1	72475642	72481044	17	0.166776	5402	1_72475642	1_72481044
12484405	1	72475782	72475874	16	0.134732	92	1_72475782	1_72475874
12484406	1	72475782	72476146	15	0.00510204	364	1_72475782	1_72476146
12484407	1	72475782	72476189	16	0.034386	407	1_72475782	1_72476189
12484411	1	72475782	72477137	18	0.173601	1355	1_72475782	1_72477137
12484412	1	72475782	72477264	16	0.178272	1482	1_72475782	1_72477264
12484415	1	72475782	72479625	14	0.002849	3843	1_72475782	1_72479625
12484416	1	72475782	72481044	17	0.0260417	5262	1_72475782	1_72481044
12489978	1	72475874	72476146	14	0.000793021	272	1_72475874	1_72476146
12489979	1	72475874	72476189	14	0.0851567	315	1_72475874	1_72476189
12489981	1	72475874	72477091	12	0.84083	1217	1_72475874	1_72477091
12489983	1	72475874	72477137	16	0.728272	1263	1_72475874	1_72477137
[truncated: 8,001 more rows]
