# Supplementary material for: Selection on adaptive and maladaptive gene expression plasticity during thermal adaptation to urban heat islands
Source: Nat Commun. 2021 Oct 26;12:6195. doi: 10.1038/s41467-021-26334-4 (PMC8548502; doi:10.1038/s41467-021-26334-4)
Supplement: Supplementary file 5 — Source Data [file 41467_2021_26334_MOESM5_ESM.zip › NATCOMM_maladaptive_plasticity_source_data_file_09062021/Data_files/Maladaptive_plasticity_black_module_gene_list_09032021.csv]

	x
1	ENSACAG00000017984
2	ENSACAG00000013841
3	ENSACAG00000023762
4	ENSACAG00000028845
5	ENSACAG00000022988
6	ENSACAG00000013852
7	ENSACAG00000017621
8	ENSACAG00000022344
9	ENSACAG00000000694
10	ENSACAG00000011206
11	ENSACAG00000001366
12	ENSACAG00000003637
13	ENSACAG00000004828
14	ENSACAG00000008496
15	ENSACAG00000008996
16	ENSACAG00000017265
17	ENSACAG00000029559
18	ENSACAG00000012628
19	ENSACAG00000015988
20	ENSACAG00000028720
21	ENSACAG00000028935
22	ENSACAG00000005796
23	ENSACAG00000016759
24	ENSACAG00000015030
25	ENSACAG00000017817
26	ENSACAG00000009911
27	ENSACAG00000002761
28	ENSACAG00000007370
29	ENSACAG00000007778
30	ENSACAG00000029386
31	ENSACAG00000009305
32	ENSACAG00000028266
33	ENSACAG00000008002
34	ENSACAG00000015383
35	ENSACAG00000027550
36	ENSACAG00000006613
37	ENSACAG00000007570
38	ENSACAG00000013999
39	ENSACAG00000005931
40	ENSACAG00000000132
41	ENSACAG00000005471
42	ENSACAG00000003748
43	ENSACAG00000017619
44	ENSACAG00000007222
45	ENSACAG00000007049
46	ENSACAG00000013620
47	ENSACAG00000029540
48	ENSACAG00000029609
49	ENSACAG00000017204
50	ENSACAG00000017409
51	ENSACAG00000029582
52	ENSACAG00000017879
53	ENSACAG00000016518
54	ENSACAG00000027163
55	ENSACAG00000008801
56	ENSACAG00000017640
57	ENSACAG00000026769
58	ENSACAG00000003964
59	ENSACAG00000015811
60	ENSACAG00000029308
61	ENSACAG00000009830
62	ENSACAG00000005401
63	ENSACAG00000017830
64	ENSACAG00000025273
65	ENSACAG00000016852
66	ENSACAG00000006410
67	ENSACAG00000029628
68	ENSACAG00000002000
69	ENSACAG00000009900
70	ENSACAG00000025202
71	ENSACAG00000013915
72	ENSACAG00000029217
73	ENSACAG00000007361
74	ENSACAG00000007194
75	ENSACAG00000003509
76	ENSACAG00000005136
77	ENSACAG00000028709
78	ENSACAG00000023736
79	ENSACAG00000029684
80	ENSACAG00000006803
81	ENSACAG00000016774
82	ENSACAG00000029007
83	ENSACAG00000005581
84	ENSACAG00000017876
85	ENSACAG00000000921
86	ENSACAG00000015468
87	ENSACAG00000028869
88	ENSACAG00000028648
89	ENSACAG00000013650
90	ENSACAG00000013977
91	ENSACAG00000003505
92	ENSACAG00000028166
93	ENSACAG00000012444
94	ENSACAG00000005090
95	ENSACAG00000015978
96	ENSACAG00000001196
97	ENSACAG00000004413
98	ENSACAG00000012810
99	ENSACAG00000017536
100	ENSACAG00000008938
101	ENSACAG00000010914
102	ENSACAG00000014261
103	ENSACAG00000007085
104	ENSACAG00000029541
105	ENSACAG00000014355
106	ENSACAG00000006900
107	ENSACAG00000024058
108	ENSACAG00000008000
109	ENSACAG00000003480
110	ENSACAG00000007200
111	ENSACAG00000028546
112	ENSACAG00000009972
113	ENSACAG00000004821
114	ENSACAG00000004873
115	ENSACAG00000010033
116	ENSACAG00000016687
117	ENSACAG00000008392
118	ENSACAG00000002779
119	ENSACAG00000028363
120	ENSACAG00000017262
121	ENSACAG00000000878
122	ENSACAG00000002855
123	ENSACAG00000009109
124	ENSACAG00000000347
125	ENSACAG00000007494
126	ENSACAG00000017958
127	ENSACAG00000014095
128	ENSACAG00000017842
129	ENSACAG00000015157
130	ENSACAG00000026645
131	ENSACAG00000000655
132	ENSACAG00000014995
133	ENSACAG00000013535
134	ENSACAG00000006074
135	ENSACAG00000006882
136	ENSACAG00000012625
137	ENSACAG00000015018
138	ENSACAG00000005496
139	ENSACAG00000005756
140	ENSACAG00000009521
141	ENSACAG00000028467
142	ENSACAG00000012609
143	ENSACAG00000016089
144	ENSACAG00000016757
145	ENSACAG00000001105
146	ENSACAG00000004148
147	ENSACAG00000000879
148	ENSACAG00000017641
149	ENSACAG00000017642
150	ENSACAG00000015826
151	ENSACAG00000000237
152	ENSACAG00000017889
153	ENSACAG00000022261
154	ENSACAG00000013088
155	ENSACAG00000000240
156	ENSACAG00000003771
157	ENSACAG00000013428
158	ENSACAG00000028764
159	ENSACAG00000012881
