# Supplementary material for: Selection on adaptive and maladaptive gene expression plasticity during thermal adaptation to urban heat islands
Source: Nat Commun. 2021 Oct 26;12:6195. doi: 10.1038/s41467-021-26334-4 (PMC8548502; doi:10.1038/s41467-021-26334-4)
Supplement: Supplementary file 5 — Source Data [file 41467_2021_26334_MOESM5_ESM.zip › NATCOMM_maladaptive_plasticity_source_data_file_09062021/Data_files/Mayaguez_allgenes_Fst_09042021.csv]

	LocusID	Pop1ID	Pop2ID	Chr	BP	Column	OverallPi	Fst	FisherisP	OddsRatio	CILow	CIHigh	LOD	CorrectedFst	SmoothedFst	AMOVAFst	CorrectedAMOVAFst	SmoothedAMOVAFst	SmoothedAMOVAFstPvalue	WindowSNPCount
1	0	Mayag_urb	Mayag_nat	1	77878	0	0.1955	-0.0131	1	0.941176471	0.216921293	4.083569371	0.026328939	-0.013128282	0.014407495	8.8605e-05	8.8605e-05	0.022811775	0	0
2	2	Mayag_urb	Mayag_nat	1	77912	0	0.300078247	-0.012963308	0.770693479	0.828571429	0.248567459	2.761948866	0.081670046	-0.012963308	0.014407462	0.001303781	0.001303781	0.022811758	0	0
3	3	Mayag_urb	Mayag_nat	1	1224786	0	0.392653061	-0.039901464	0.32809129	2.272727273	0.534418851	9.665245236	0.356547324	-0.039901464	0.013227736	0.025467775	0.025467775	0.022188463	0	0
4	4	Mayag_urb	Mayag_nat	1	1224834	0	0.381355932	0.018916857	0.251366265	0.487179487	0.148150946	1.602040753	0.312311006	0.018916857	0.013227684	0.023809524	0.023809524	0.022188435	0	0
5	5	Mayag_urb	Mayag_nat	1	1224894	0	0.506081438	0.000343447	0.445266411	1.67032967	0.610755182	4.56811713	0.222802196	0.000343447	0.013227618	0.016200801	0.016200801	0.0221884	0	0
6	6	Mayag_urb	Mayag_nat	1	1224978	0	0.126553672	0.000923645	0.362176628	0.310344828	0.030403709	3.167834257	0.508155488	0.000923645	0.013227527	0.017857143	0.017857143	0.022188351	0	0
7	7	Mayag_urb	Mayag_nat	1	1225029	0	0.216317016	0.037818484	0.143401182	0.270833333	0.05037923	1.455970942	0.567297885	0.037818484	0.013227472	0.038824797	0.038824797	0.022188322	0	0
8	8	Mayag_urb	Mayag_nat	1	1225053	0	0.134575569	-0.016973455	1	1.454545455	0.227766147	9.288924232	0.162727297	-0.016973455	0.013227446	0.002262443	0.002262443	0.022188308	0	0
9	9	Mayag_urb	Mayag_nat	1	1225086	0	0.182608696	-0.006956939	0.705960166	0.681818182	0.14092788	3.298680393	0.166331422	-0.006956939	0.01322741	0.003267974	0.003267974	0.022188289	0	0
10	11	Mayag_urb	Mayag_nat	1	1225302	0	0.49689441	-0.007094878	0.47833247	1.44534413	0.557768284	3.745318105	0.159971263	-0.007094878	0.013227176	0.008238017	0.008238017	0.022188164	0	0
11	12	Mayag_urb	Mayag_nat	1	1225363	0	0.350547731	-0.011075949	1	0.866666667	0.285090278	2.634643024	0.062147907	-0.011075949	0.01322711	0.000884564	0.000884564	0.022188128	0	0
12	13	Mayag_urb	Mayag_nat	1	1225491	0	0.483154387	-0.010799252	0.640057238	1.286713287	0.504329139	3.282838434	0.109481786	-0.010799252	0.013226971	0.00376644	0.00376644	0.022188054	0	0
13	14	Mayag_urb	Mayag_nat	1	1225494	0	0.503517216	-0.007168704	0.494138431	1.4	0.558832107	3.507314589	0.146128036	-0.007168704	0.013226968	0.006985294	0.006985294	0.022188052	0	0
14	15	Mayag_urb	Mayag_nat	1	1225737	0	0.343576453	-0.013128282	1	0.933333333	0.308484044	2.823844957	0.029963223	-0.013128282	0.013226704	0.000201654	0.000201654	0.022187912	0	0
15	16	Mayag_urb	Mayag_nat	1	1225739	0	0.343576453	-0.013128282	1	0.933333333	0.308484044	2.823844957	0.029963223	-0.013128282	0.013226702	0.000201654	0.000201654	0.02218791	0	0
16	19	Mayag_urb	Mayag_nat	1	1381003	0	0.334507042	0.042138574	0.145102175	0.363636364	0.110031174	1.201763103	0.439332694	0.042138574	0.013057183	0.039921786	0.039921786	0.022097199	0	0
17	20	Mayag_urb	Mayag_nat	1	1381066	0	0.236949278	-0.013128282	1	0.939393939	0.247696146	3.562675433	0.027152246	-0.013128282	0.013057114	0.000114218	0.000114218	0.022097161	0	0
18	21	Mayag_urb	Mayag_nat	1	1381084	0	0.437267081	0.032230364	0.122987002	0.408163265	0.144109248	1.156048301	0.389166084	0.032230364	0.013057094	0.041641909	0.041641909	0.022097151	0	0
19	22	Mayag_urb	Mayag_nat	1	1381150	0	0.027777778	0	0.5	2.055555556	0.178455972	23.677036996	0.312929219	0	0.013057022	0.014084507	0.014084507	0.022097112	0	0
20	23	Mayag_urb	Mayag_nat	1	1381246	0	0.165584416	0.081336238	0.025728988	0.137931034	0.015513541	1.226346106	0.860338007	0.081336238	0.013056916	0.098039216	0.098039216	0.022097055	0	0
21	24	Mayag_urb	Mayag_nat	1	1381258	0	0.49973559	0.090818884	0.020363083	3.833333333	1.325687937	11.084391759	0.583576586	0.090818884	0.013056903	0.103214286	0.103214286	0.022097048	0	0
22	25	Mayag_urb	Mayag_nat	1	1381297	0	0.10931677	0.145500038	0.039219322	0.148717949	0.01647508	1.342453463	0.827636613	0.145500038	0.01305686	0.071969697	0.071969697	0.022097025	0	0
23	26	Mayag_urb	Mayag_nat	1	1381300	0	0.10931677	0.145500038	0.039219322	0.148717949	0.01647508	1.342453463	0.827636613	0.145500038	0.013056857	0.071969697	0.071969697	0.022097024	0	0
24	27	Mayag_urb	Mayag_nat	1	1381309	0	0.106416275	0.045378151	0.057256583	0.178378378	0.019809165	1.606268908	0.748657789	0.045378151	0.013056847	0.058823529	0.058823529	0.022097018	0	0
25	28	Mayag_urb	Mayag_nat	1	1381360	0	0.080985915	0.091496973	0.100335345	0.205128205	0.021823257	1.92810731	0.68797462	0.091496973	0.013056791	0.04859335	0.04859335	0.022096988	0	0
26	29	Mayag_urb	Mayag_nat	1	1381372	0	0.10931677	0.145500038	0.039219322	0.148717949	0.01647508	1.342453463	0.827636613	0.145500038	0.013056778	0.071969697	0.071969697	0.022096981	0	0
27	30	Mayag_urb	Mayag_nat	1	1381384	0	0.11237928	0.114897869	0.04415602	0.156756757	0.017344631	1.416731244	0.804773731	0.114897869	0.013056764	0.0703125	0.0703125	0.022096974	0	0
28	31	Mayag_urb	Mayag_nat	1	1381405	0	0.130671506	0.268551706	0.025045372	0.12	0.013109107	1.098473006	0.920818754	0.268551706	0.013056741	0.104938272	0.104938272	0.022096962	0	0
29	32	Mayag_urb	Mayag_nat	1	1381459	0	0.350204082	-0.017469121	1	0.927272727	0.241577327	3.559252523	0.032792513	-0.017469121	0.013056682	0.000242182	0.000242182	0.02209693	0	0
30	33	Mayag_urb	Mayag_nat	1	1381516	0	0.401242236	0.089728693	0.0150977	0.230414747	0.071825414	0.739166716	0.63748973	0.089728693	0.013056619	0.094056267	0.094056267	0.022096896	0	0
31	34	Mayag_urb	Mayag_nat	1	1381564	0	0.373084886	0.057037101	0.051516116	0.295698925	0.091070566	0.960111022	0.529150255	0.057037101	0.013056567	0.062243839	0.062243839	0.022096868	0	0
32	35	Mayag_urb	Mayag_nat	1	1381573	0	0.46993007	0.033653196	0.124646138	0.408	0.145539328	1.143773318	0.389339837	0.033653196	0.013056557	0.044938288	0.044938288	0.022096863	0	0
33	36	Mayag_urb	Mayag_nat	1	1381627	0	0.381818182	0.043839758	0.074864843	0.3	0.080885845	1.112679238	0.522878745	0.043839758	0.013056497	0.06122449	0.06122449	0.022096831	0	0
34	37	Mayag_urb	Mayag_nat	1	1381630	0	0.391334731	0.127616338	0.012375487	0.163636364	0.039233144	0.682506085	0.78612018	0.127616338	0.013056494	0.129758634	0.129758634	0.022096829	0	0
35	38	Mayag_urb	Mayag_nat	1	1381732	0	0.296153846	-0.014692378	1	0.866666667	0.166140014	4.520952501	0.062147907	-0.014692378	0.013056382	0.000721501	0.000721501	0.022096769	0	0
36	39	Mayag_urb	Mayag_nat	1	1381819	0	0.448717949	-0.007207207	0.766513572	0.75	0.233225869	2.411825079	0.124938737	-0.007207207	0.013056286	0.004491979	0.004491979	0.022096718	0	0
37	41	Mayag_urb	Mayag_nat	1	1381831	0	0.461538462	0.004504505	0.556527401	0.619047619	0.195195745	1.96325978	0.208275942	0.004504505	0.013056273	0.012834225	0.012834225	0.022096711	0	0
38	42	Mayag_urb	Mayag_nat	1	1381876	0	0.43955276	0.036867843	0.238091757	0.426086957	0.131933936	1.376068207	0.37050176	0.036867843	0.013056224	0.038473768	0.038473768	0.022096684	0	0
39	43	Mayag_urb	Mayag_nat	1	1381897	0	0.418552036	-0.004628482	0.552511044	0.666666667	0.199793975	2.224513744	0.176091259	-0.004628482	0.013056201	0.008408408	0.008408408	0.022096672	0	0
40	45	Mayag_urb	Mayag_nat	1	1381939	0	0.418552036	0.020647675	0.362498794	0.532608696	0.158408277	1.790765154	0.273591747	0.020647675	0.013056154	0.0201911	0.0201911	0.022096647	0	0
41	47	Mayag_urb	Mayag_nat	1	1382101	0	0.427807487	0.075274725	0.062958843	5.6	0.973952056	32.198710206	0.748188027	0.075274725	0.013055976	0.122453704	0.122453704	0.022096552	0	0
42	48	Mayag_urb	Mayag_nat	1	1382185	0	0.241014799	-0.041620788	1	1.454545455	0.2367447	8.936641351	0.162727297	-0.041620788	0.013055884	0.003748688	0.003748688	0.022096502	0	0
43	49	Mayag_urb	Mayag_nat	1	1382200	0	0.224358974	-0.082142857	0.640429904	2.363636364	0.237898833	23.483834665	0.373580663	-0.082142857	0.013055867	0.014128728	0.014128728	0.022096493	0	0
44	50	Mayag_urb	Mayag_nat	1	1382203	0	0.241014799	0.050200803	0.651936266	0.52	0.091727751	2.947853807	0.283996656	0.050200803	0.013055864	0.01268797	0.01268797	0.022096492	0	0
45	51	Mayag_urb	Mayag_nat	1	1382209	0	0.308677098	0.030879515	0.425013249	0.473684211	0.089858518	2.497000134	0.324511092	0.030879515	0.013055858	0.020946795	0.020946795	0.022096488	0	0
46	52	Mayag_urb	Mayag_nat	1	1382227	0	0.23908046	-0.033561034	1	1.105263158	0.097943039	12.472623481	0.043465694	-0.033561034	0.013055838	0.000218531	0.000218531	0.022096478	0	0
47	53	Mayag_urb	Mayag_nat	1	1382230	0	0.41733871	0.053700203	0.407174638	0.441176471	0.088107356	2.209085445	0.355387658	0.053700203	0.013055834	0.031708388	0.031708388	0.022096476	0	0
48	54	Mayag_urb	Mayag_nat	1	1382239	0	0.137566138	0.133027523	0.497354497	0.368421053	0.020187404	6.723701183	0.433655561	0.133027523	0.013055825	0.017307692	0.017307692	0.02209647	0	0
49	55	Mayag_urb	Mayag_nat	1	1382245	0	0.517241379	0.126027397	0.034104001	6	1.171665377	30.725496124	0.77815125	0.126027397	0.013055818	0.166666667	0.166666667	0.022096467	0	0
50	56	Mayag_urb	Mayag_nat	1	1382247	0	0.452380952	0.09569378	0.209625157	3.5	0.662323429	18.495495502	0.544068044	0.09569378	0.013055816	0.081221572	0.081221572	0.022096466	0	0
51	58	Mayag_urb	Mayag_nat	1	1382308	0	0.304232804	-0.029431438	0.662962963	1.636363636	0.228793884	11.703485688	0.21387982	-0.029431438	0.013055749	0.008695652	0.008695652	0.02209643	0	0
52	59	Mayag_urb	Mayag_nat	1	1382398	0	0.314516129	0.061790668	0.364942529	0.3125	0.048053602	2.03223579	0.505149978	0.061790668	0.01305565	0.049247049	0.049247049	0.022096377	0	0
53	61	Mayag_urb	Mayag_nat	1	1382425	0	0.512091038	-0.001424501	0.511809048	1.857142857	0.504578037	6.835373999	0.268845312	-0.001424501	0.01305562	0.023011364	0.023011364	0.022096361	0	0
54	62	Mayag_urb	Mayag_nat	1	1382428	0	0.308677098	-0.024498799	1	0.962962963	0.183413614	5.055773383	0.016390416	-0.024498799	0.013055617	5.2367e-05	5.2367e-05	0.022096359	0	0
55	63	Mayag_urb	Mayag_nat	1	1382461	0	0.423280423	0.164772727	0.091285526	5	0.866200059	28.861692788	0.698970004	0.164772727	0.013055581	0.125	0.125	0.02209634	0	0
56	64	Mayag_urb	Mayag_nat	1	1382548	0	0.507692308	-0.033818851	1	1.333333333	0.241923983	7.348497483	0.124938737	-0.033818851	0.013055485	0.004208754	0.004208754	0.022096288	0	0
57	65	Mayag_urb	Mayag_nat	1	1382569	0	0.23908046	-0.030805687	0.601532567	3	0.274828751	32.747665453	0.477121255	-0.030805687	0.013055462	0.029017857	0.029017857	0.022096276	0	0
58	66	Mayag_urb	Mayag_nat	1	1382611	0	0.323076923	-0.069264069	0.616904834	3	0.284502128	31.634209748	0.477121255	-0.069264069	0.013055416	0.034285714	0.034285714	0.022096251	0	0
59	67	Mayag_urb	Mayag_nat	1	1471375	0	0.216586449	-0.007932752	0.732484763	0.729411765	0.179509628	2.963860649	0.137027236	-0.007932752	0.012957463	0.002644075	0.002644075	0.022043709	0	0
60	68	Mayag_urb	Mayag_nat	1	1471406	0	0.221830986	-0.012496851	0.739091415	0.775	0.190249673	3.157035643	0.110698297	-0.012496851	0.012957429	0.001763668	0.001763668	0.022043691	0	0
61	70	Mayag_urb	Mayag_nat	1	1471433	0	0.131064163	0.124740223	0.019887441	0.128205128	0.014639766	1.122733408	0.892094603	0.124740223	0.012957399	0.083406497	0.083406497	0.022043675	0	0
62	71	Mayag_urb	Mayag_nat	1	1471443	0	0.200312989	0.05703125	0.030164313	0.118367347	0.013755498	1.018562077	0.926768086	0.05703125	0.012957388	0.0703125	0.0703125	0.022043669	0	0
63	72	Mayag_urb	Mayag_nat	1	1471444	0	0.027777778	0	0.5	2.055555556	0.178455972	23.677036996	0.312929219	0	0.012957387	0.014084507	0.014084507	0.022043668	0	0
64	73	Mayag_urb	Mayag_nat	1	1471528	0	0.505477308	-0.0017249	0.358418112	1.564705882	0.616596119	3.970677764	0.194432715	-0.0017249	0.012957294	0.012383901	0.012383901	0.022043618	0	0
65	74	Mayag_urb	Mayag_nat	1	1471549	0	0.054773083	0.014693878	0.246478873	3.171428571	0.314825839	31.947692797	0.501254934	0.014693878	0.01295727	0.028571429	0.028571429	0.022043606	0	0
66	75	Mayag_urb	Mayag_nat	1	1472758	0	0.195483154	0.002222146	0.473711854	0.531428571	0.117303245	2.407574714	0.2745551	0.002222146	0.012955931	0.0093091	0.0093091	0.022042887	0	0
67	76	Mayag_urb	Mayag_nat	1	1472778	0	0.200312989	0.052116297	0.137525196	0.259259259	0.048570763	1.383864671	0.586265724	0.052116297	0.012955909	0.03869969	0.03869969	0.022042875	0	0
68	77	Mayag_urb	Mayag_nat	1	1472826	0	0.487871674	0.025410352	0.094836896	2.4	0.906200106	6.356212012	0.380211242	0.025410352	0.012955856	0.043917166	0.043917166	0.022042846	0	0
69	78	Mayag_urb	Mayag_nat	1	1484248	0	0.057945566	0.08041337	0.217734855	0.279279279	0.027639085	2.821978966	0.553961285	0.08041337	0.012943196	0.034090909	0.034090909	0.022036049	0	0
70	79	Mayag_urb	Mayag_nat	1	1484263	0	0.03030303	0.032166509	0.484848485	0.457142857	0.039531461	5.286412027	0.339948062	0.032166509	0.012943179	0.016346154	0.016346154	0.02203604	0	0
71	80	Mayag_urb	Mayag_nat	1	1484284	0	0.245535714	-0.001825484	0.155866726	0.275510204	0.052488245	1.446149946	0.559862312	-0.001825484	0.012943156	0.039936621	0.039936621	0.022036027	0	0
72	81	Mayag_urb	Mayag_nat	1	1485944	0	0.033333333	0	0.5	0.483870968	0.041653934	5.620864372	0.315270435	0	0.012941315	0.016949153	0.016949153	0.022035039	0	0
73	82	Mayag_urb	Mayag_nat	1	1485960	0	0.029411765	0.063943162	0.470588235	0.432432432	0.037439981	4.994602147	0.364081741	0.063943162	0.012941297	0.016791045	0.016791045	0.022035029	0	0
74	83	Mayag_urb	Mayag_nat	1	1489978	0	0.222222222	0	0.720971611	0.75	0.170123481	3.306421878	0.124938737	0	0.01293684	0.002267574	0.002267574	0.022032636	0	0
75	84	Mayag_urb	Mayag_nat	1	1489981	0	0.461072261	8.5447e-05	0.299666486	1.964285714	0.690217801	5.590146128	0.293204658	8.5447e-05	0.012936837	0.024570273	0.024570273	0.022032634	0	0
76	85	Mayag_urb	Mayag_nat	1	1490056	0	0.48595259	-0.006976434	0.461649589	1.527272727	0.572049662	4.077551548	0.183916597	-0.006976434	0.012936754	0.010551541	0.010551541	0.022032589	0	0
77	86	Mayag_urb	Mayag_nat	1	1497677	0	0.360815603	-0.001926714	0.188661332	0.355263158	0.081256819	1.553247007	0.449449828	-0.001926714	0.012928296	0.041253587	0.041253587	0.022028046	0	0
78	87	Mayag_urb	Mayag_nat	1	1510053	0	0.093601269	0.001638479	0.606557377	0.451612903	0.038804601	5.255928606	0.345233658	0.001638479	0.01291455	0.006803202	0.006803202	0.022020662	0	0
79	88	Mayag_urb	Mayag_nat	1	1510110	0	0.171208945	0.172484069	0.146020092	0.14516129	0.015041803	1.400882647	0.83814918	0.172484069	0.012914486	0.065143785	0.065143785	0.022020628	0	0
80	89	Mayag_urb	Mayag_nat	1	1514961	0	0.176538908	-0.022565321	0.607879925	0.333333333	0.031762599	3.498174402	0.477121255	-0.022565321	0.012909094	0.021590909	0.021590909	0.022017731	0	0
81	90	Mayag_urb	Mayag_nat	1	1514988	0	0.223404255	0.043133195	0.1050635	0.165217391	0.017740754	1.538648634	0.781944239	0.043133195	0.012909064	0.063492063	0.063492063	0.022017714	0	0
82	91	Mayag_urb	Mayag_nat	1	1515547	0	0.293719807	0.127363311	0.112890228	0.194444444	0.034445748	1.097628696	0.711204461	0.127363311	0.012908443	0.085121457	0.085121457	0.02201738	0	0
83	92	Mayag_urb	Mayag_nat	1	1515559	0	0.510204082	-0.014242928	0.586807972	1.378787879	0.452927324	4.197265022	0.139497457	-0.014242928	0.012908429	0.006410256	0.006410256	0.022017373	0	0
84	93	Mayag_urb	Mayag_nat	1	1530118	0	0.066666667	0.246575342	0.4	0.315789474	0.025742436	3.873875522	0.500602351	0.246575342	0.012892232	0.051724138	0.051724138	0.022008669	0	0
85	103	Mayag_urb	Mayag_nat	1	1691994	0	0.065536723	0.001128668	1	0.757575758	0.045149003	12.711709795	0.120573931	0.001128668	0.012710818	0.000624122	0.000624122	0.02191101	0	0
86	104	Mayag_urb	Mayag_nat	1	1693644	0	0.115617716	-0.014664144	0.613919414	0.333333333	0.032845725	3.38281809	0.477121255	-0.014664144	0.012708956	0.014246324	0.014246324	0.021910006	0	0
87	105	Mayag_urb	Mayag_nat	1	1693876	0	0.416317016	0.002379487	0.282560236	1.948051948	0.652239426	5.818272006	0.289600534	0.002379487	0.012708694	0.021939431	0.021939431	0.021909865	0	0
88	106	Mayag_urb	Mayag_nat	1	1693928	0	0.130671506	0.06787116	0.316095882	0.247311828	0.024144265	2.533236733	0.606755113	0.06787116	0.012708636	0.027265848	0.027265848	0.021909833	0	0
89	108	Mayag_urb	Mayag_nat	1	1694324	0	0.454345917	-0.014477308	0.798621539	1.243478261	0.452626815	3.416143573	0.094638197	-0.014477308	0.012708189	0.002630166	0.002630166	0.021909592	0	0
90	109	Mayag_urb	Mayag_nat	1	1694336	0	0.447619048	-0.011040249	0.616235194	1.356521739	0.497355284	3.69987268	0.132426758	-0.011040249	0.012708175	0.005081835	0.005081835	0.021909585	0	0
91	110	Mayag_urb	Mayag_nat	1	1694353	0	0.027777778	0.060126582	0.472222222	0.435897436	0.03783568	5.02188877	0.360615686	0.060126582	0.012708156	0.015741508	0.015741508	0.021909575	0	0
92	111	Mayag_urb	Mayag_nat	1	1697095	0	0.462711864	-0.007408694	0.28662504	1.9	0.630314672	5.727298066	0.278753601	-0.007408694	0.012705062	0.021928298	0.021928298	0.021907906	0	0
93	112	Mayag_urb	Mayag_nat	1	1698665	0	0.506493506	-0.013157895	0.788691872	1.307692308	0.455441977	3.754724552	0.116505569	-0.013157895	0.01270329	0.004444444	0.004444444	0.021906951	0	0
94	113	Mayag_urb	Mayag_nat	1	1698704	0	0.372818614	-0.01406355	0.376927932	1.916666667	0.5679117	6.468630794	0.28254659	-0.01406355	0.012703245	0.018028488	0.018028488	0.021906927	0	0
95	114	Mayag_urb	Mayag_nat	1	1698761	0	0.440112994	-0.016485373	1	0.95959596	0.322674602	2.85372446	0.017911589	-0.016485373	0.012703181	9.1693e-05	9.1693e-05	0.021906892	0	0
96	115	Mayag_urb	Mayag_nat	1	1698779	0	0.04	0.043261231	0.48	0.444444444	0.037869806	5.216051623	0.352182518	0.043261231	0.012703161	0.022108844	0.022108844	0.021906881	0	0
97	116	Mayag_urb	Mayag_nat	1	1698787	0	0.503144654	-0.006472262	0.425068861	1.6	0.541682461	4.726016045	0.204119983	-0.006472262	0.012703152	0.013461538	0.013461538	0.021906876	0	0
98	117	Mayag_urb	Mayag_nat	1	1698836	0	0.190602837	0.021031345	0.19858156	0.217391304	0.022418627	2.108022882	0.662757832	0.021031345	0.012703096	0.041860465	0.041860465	0.021906847	0	0
99	118	Mayag_urb	Mayag_nat	1	1707104	0	0.483870968	-0.016111111	0.494678467	1.711111111	0.402666382	7.271283044	0.233278211	-0.016111111	0.01269376	0.016666667	0.016666667	0.021901812	0	0
100	119	Mayag_urb	Mayag_nat	1	2295691	0	0.274285714	-0.05	0.122711333	5.782608696	0.652594446	51.23942369	0.762123805	-0.05	0.012015852	0.060019841	0.060019841	0.02153382	0	0
101	120	Mayag_urb	Mayag_nat	1	2313546	0	0.26546003	-0.02	1	1	0.221648168	4.511654713	0	-0.02	0.011994771	0	0	0.021522319	0	0
102	121	Mayag_urb	Mayag_nat	1	2313735	0	0.48595259	-0.007207688	0.625012543	0.762820513	0.286946385	2.027888017	0.117577637	-0.007207688	0.011994548	0.004339213	0.004339213	0.021522197	0	0
103	122	Mayag_urb	Mayag_nat	1	2313912	0	0.195483154	-0.013128282	0.711503176	1.666666667	0.36799105	7.548492765	0.22184875	-0.013128282	0.011994339	0.006030702	0.006030702	0.021522083	0	0
104	124	Mayag_urb	Mayag_nat	1	2313961	0	0.17801252	3.4775e-05	0.700152026	0.642857143	0.133155675	3.103625172	0.191885526	3.4775e-05	0.011994281	0.004252713	0.004252713	0.021522051	0	0
105	125	Mayag_urb	Mayag_nat	1	2314334	0	0.275453536	-0.00223443	0.347203094	2.133333333	0.581691242	7.823929235	0.329058719	-0.00223443	0.01199384	0.018172672	0.018172672	0.021521811	0	0
106	127	Mayag_urb	Mayag_nat	1	2314575	0	0.0563147	-0.007089241	1	0.837837838	0.050308977	13.95322033	0.07684003	-0.007089241	0.011993556	0.000217686	0.000217686	0.021521655	0	0
107	128	Mayag_urb	Mayag_nat	1	2314732	0	0.503521127	-0.013497613	0.81826531	1.118421053	0.44236036	2.827707373	0.048605333	-0.013497613	0.01199337	0.000777001	0.000777001	0.021521554	0	0
108	129	Mayag_urb	Mayag_nat	1	2314787	0	0.399851907	-0.005623628	0.43736609	1.615384615	0.569954872	4.578375562	0.208275942	-0.005623628	0.011993305	0.011089452	0.011089452	0.021521519	0	0
109	130	Mayag_urb	Mayag_nat	1	2314801	0	0.506849315	-0.013868332	1	1	0.401834674	2.488585643	0	-0.013868332	0.011993289	0	0	0.02152151	0	0
110	131	Mayag_urb	Mayag_nat	1	2315007	0	0.399851907	-0.005623628	0.43736609	1.615384615	0.569954872	4.578375562	0.208275942	-0.005623628	0.011993045	0.011089452	0.011089452	0.021521377	0	0
111	132	Mayag_urb	Mayag_nat	1	2359433	0	0.503511853	0.006974717	0.330183237	1.817307692	0.692098965	4.771871386	0.259428465	0.006974717	0.011940474	0.02179599	0.02179599	0.021492677	0	0
112	133	Mayag_urb	Mayag_nat	1	2359445	0	0.027027027	0.028507127	0.486486486	0.461538462	0.040112798	5.310468593	0.335792102	0.028507127	0.01194046	0.014459665	0.014459665	0.021492669	0	0
113	134	Mayag_urb	Mayag_nat	1	3185310	0	0.227329193	-0.008313719	0.479129436	0.483870968	0.110806383	2.11297496	0.315270435	-0.008313719	0.010910321	0.013714776	0.013714776	0.020921451	0	0
114	135	Mayag_urb	Mayag_nat	1	3185531	0	0.48200313	0.015185764	0.149431021	2.16	0.815110065	5.723889571	0.334453751	0.015185764	0.010910043	0.033814483	0.033814483	0.020921296	0	0
115	136	Mayag_urb	Mayag_nat	1	3185724	0	0.151055165	0.006736978	0.42382706	0.444444444	0.076239829	2.590914297	0.352182518	0.006736978	0.010909801	0.011466575	0.011466575	0.020921161	0	0
116	137	Mayag_urb	Mayag_nat	1	3185996	0	0.386893743	0.001414229	0.2915498	1.912087912	0.65456053	5.585549412	0.281507856	0.001414229	0.010909459	0.019275861	0.019275861	0.020920971	0	0
117	138	Mayag_urb	Mayag_nat	1	3186009	0	0.138279192	0.013852814	0.204649828	4.4	0.465413323	41.597433999	0.643452676	0.013852814	0.010909443	0.028571429	0.028571429	0.020920962	0	0
118	139	Mayag_urb	Mayag_nat	1	3186564	0	0.508441558	-0.017217729	0.796606118	1.153846154	0.404175729	3.294015084	0.062147907	-0.017217729	0.010908745	0.001277139	0.001277139	0.020920574	0	0
119	140	Mayag_urb	Mayag_nat	1	3186577	0	0.07012987	-0.013157895	1	1.16	0.068935727	19.519631593	0.064457989	-0.013157895	0.010908729	0.000189934	0.000189934	0.020920565	0	0
120	141	Mayag_urb	Mayag_nat	1	3186876	0	0.04	0.043261231	0.48	0.444444444	0.037869806	5.216051623	0.352182518	0.043261231	0.010908353	0.022108844	0.022108844	0.020920356	0	0
121	143	Mayag_urb	Mayag_nat	1	3648804	0	0.289855072	0.067567568	0.578392622	0.428571429	0.048403433	3.79463721	0.367976785	0.067567568	0.010321092	0.025	0.025	0.02059226	0	0
122	144	Mayag_urb	Mayag_nat	1	3648818	0	0.22826087	0.035147392	1	0.625	0.046324534	8.432356818	0.204119983	0.035147392	0.010321074	0.005291005	0.005291005	0.02059225	0	0
123	145	Mayag_urb	Mayag_nat	1	3662703	0	0.503016591	-0.01788295	1	0.917647059	0.303282431	2.776541067	0.037324323	-0.01788295	0.010303229	0.000445232	0.000445232	0.020582235	0	0
124	146	Mayag_urb	Mayag_nat	1	3662727	0	0.188747731	-0.016605166	0.671391171	2	0.336490651	11.887403075	0.301029996	-0.016605166	0.010303198	0.01031746	0.01031746	0.020582218	0	0
125	147	Mayag_urb	Mayag_nat	1	3664508	0	0.245714286	0.017642342	0.684320074	1.851851852	0.368339484	9.310311348	0.26760624	0.017642342	0.010300908	0.011412176	0.011412176	0.020580933	0	0
126	148	Mayag_urb	Mayag_nat	1	3664520	0	0.222727273	-0.015549077	0.710775906	1.388888889	0.280880052	6.8677442	0.142667504	-0.015549077	0.010300893	0.002915452	0.002915452	0.020580924	0	0
127	149	Mayag_urb	Mayag_nat	1	3664921	0	0.0563147	-0.013853904	1	0.942857143	0.056630867	15.697792476	0.025554104	-0.013853904	0.010300377	2.4029e-05	2.4029e-05	0.020580635	0	0
128	150	Mayag_urb	Mayag_nat	1	3668477	0	0.198067633	-0.025689133	1	1.428571429	0.215574617	9.466867462	0.15490196	-0.025689133	0.010295805	0.002993348	0.002993348	0.020578068	0	0
129	151	Mayag_urb	Mayag_nat	1	3670495	0	0.24256651	0.011889401	0.195850087	0.376623377	0.089089755	1.592160258	0.424092727	0.011889401	0.01029321	0.025806452	0.025806452	0.020576611	0	0
130	152	Mayag_urb	Mayag_nat	1	3670585	0	0.364583333	0.01686747	0.37566601	2	0.615902729	6.494532033	0.301029996	0.01686747	0.010293094	0.021176471	0.021176471	0.020576547	0	0
131	154	Mayag_urb	Mayag_nat	1	3672172	0	0.151055165	0.106063281	0.010514352	0.113553114	0.013256949	0.972645368	0.944800953	0.106063281	0.010291053	0.093137255	0.093137255	0.020575401	0	0
132	155	Mayag_urb	Mayag_nat	1	3672187	0	0.151055165	0.106063281	0.010514352	0.113553114	0.013256949	0.972645368	0.944800953	0.106063281	0.010291034	0.093137255	0.093137255	0.02057539	0	0
133	156	Mayag_urb	Mayag_nat	1	3673309	0	0.10931677	0.016868941	0.114823399	0.188571429	0.020912879	1.700348541	0.724524109	0.016868941	0.010289591	0.057239057	0.057239057	0.02057458	0	0
134	157	Mayag_urb	Mayag_nat	1	3673366	0	0.262519562	-0.012774111	0.757037508	0.806451613	0.22229731	2.925650351	0.093421685	-0.012774111	0.010289518	0.001490313	0.001490313	0.020574539	0	0
135	159	Mayag_urb	Mayag_nat	1	3676036	0	0.057945566	-0.042198181	0.49429324	0.353535354	0.034999827	3.571081802	0.45156715	-0.042198181	0.010286084	0.026936027	0.026936027	0.020572611	0	0
136	161	Mayag_urb	Mayag_nat	1	3676525	0	0.281690141	-0.008650794	0.753054516	0.668202765	0.190603391	2.342534058	0.175091732	-0.008650794	0.010285455	0.005555556	0.005555556	0.020572258	0	0
137	162	Mayag_urb	Mayag_nat	1	3676531	0	0.399851907	0.031899642	0.117593523	0.399503722	0.137653407	1.159457125	0.39847917	0.031899642	0.010285447	0.039638835	0.039638835	0.020572253	0	0
138	163	Mayag_urb	Mayag_nat	1	3678087	0	0.173639393	0.062478306	0.05278125	0.135135135	0.01541219	1.184874118	0.86923172	0.062478306	0.010283445	0.057457076	0.057457076	0.02057113	0	0
139	164	Mayag_urb	Mayag_nat	1	3678262	0	0.503517216	0.004750452	0.350826593	1.71372549	0.681139025	4.311682265	0.233941257	0.004750452	0.01028322	0.017804008	0.017804008	0.020571003	0	0
140	165	Mayag_urb	Mayag_nat	1	3678275	0	0.306832298	-0.009749233	0.763475598	0.771428571	0.230485322	2.581952015	0.11270428	-0.009749233	0.010283203	0.002540287	0.002540287	0.020570994	0	0
141	166	Mayag_urb	Mayag_nat	1	3678414	0	0.11237928	0.114897869	0.04415602	0.156756757	0.017344631	1.416731244	0.804773731	0.114897869	0.010283025	0.0703125	0.0703125	0.020570893	0	0
142	168	Mayag_urb	Mayag_nat	1	3678482	0	0.416317016	0.054981625	0.101004125	0.362068966	0.12025854	1.090100844	0.441208699	0.054981625	0.010282937	0.051101157	0.051101157	0.020570844	0	0
143	169	Mayag_urb	Mayag_nat	1	3678812	0	0.293594965	-0.009295514	0.765120409	0.776785714	0.23380888	2.580723396	0.10969877	-0.009295514	0.010282513	0.002304521	0.002304521	0.020570606	0	0
144	170	Mayag_urb	Mayag_nat	1	3678926	0	0.404547858	0.060420901	0.148914498	0.386206897	0.123195899	1.210720228	0.413179975	0.060420901	0.010282366	0.044248925	0.044248925	0.020570524	0	0
145	171	Mayag_urb	Mayag_nat	1	3678927	0	0.12773047	-0.004318471	0.670075246	0.611111111	0.096038588	3.888611842	0.21387982	-0.004318471	0.010282365	0.003737605	0.003737605	0.020570523	0	0
146	172	Mayag_urb	Mayag_nat	1	3678953	0	0.393974961	0.066235717	0.036395924	0.302884615	0.099519838	0.921817114	0.518722786	0.066235717	0.010282331	0.064640396	0.064640396	0.020570504	0	0
147	173	Mayag_urb	Mayag_nat	1	3678957	0	0.078859682	0.05821878	0.110144391	0.217948718	0.023223791	2.045387171	0.661645681	0.05821878	0.010282326	0.044600939	0.044600939	0.020570501	0	0
148	174	Mayag_urb	Mayag_nat	1	3678987	0	0.281690141	-0.011075949	1	0.875	0.253192473	3.023885307	0.057991947	-0.011075949	0.010282288	0.000619195	0.000619195	0.02057048	0	0
149	175	Mayag_urb	Mayag_nat	1	3679003	0	0.103665309	0.073711285	0.051193872	0.169230769	0.018816096	1.522050801	0.771520671	0.073711285	0.010282267	0.06031746	0.06031746	0.020570468	0	0
150	176	Mayag_urb	Mayag_nat	1	3680214	0	0.493520918	-0.001727739	0.480138933	0.651960784	0.257547518	1.650386178	0.185778526	-0.001727739	0.010280709	0.011057589	0.011057589	0.020569593	0	0
151	177	Mayag_urb	Mayag_nat	1	3680251	0	0.103665309	0.073711285	0.051193872	0.169230769	0.018816096	1.522050801	0.771520671	0.073711285	0.010280661	0.06031746	0.06031746	0.020569567	0	0
152	212	Mayag_urb	Mayag_nat	1	3687048	0	0.5002331	0.018298045	0.214589815	2.021978022	0.752485208	5.433190018	0.305776431	0.018298045	0.010271916	0.029853992	0.029853992	0.020564656	0	0
153	213	Mayag_urb	Mayag_nat	1	3687572	0	0.503511853	0.006974717	0.225864136	1.919191919	0.721572244	5.104544493	0.283118406	0.006974717	0.010271242	0.025332293	0.025332293	0.020564277	0	0
154	214	Mayag_urb	Mayag_nat	1	3690141	0	0.229909154	0.028622447	0.242508324	0.323076923	0.056833799	1.83656028	0.490694062	0.028622447	0.010267935	0.032332409	0.032332409	0.020562421	0	0
155	215	Mayag_urb	Mayag_nat	1	3690175	0	0.440559441	-0.015737862	1	1.052173913	0.373072225	2.967441339	0.02208753	-0.015737862	0.010267892	0.000140056	0.000140056	0.020562396	0	0
156	229	Mayag_urb	Mayag_nat	1	5994891	0	0.513513514	-0.027620071	1	1	0.279827726	3.57362729	0	-0.027620071	0.007244708	0	0	0.018827285	0	0
157	230	Mayag_urb	Mayag_nat	1	5994903	0	0.512091038	-0.024781341	1	1.222222222	0.340972435	4.381078961	0.087150176	-0.024781341	0.007244693	0.0025	0.0025	0.018827275	0	0
158	231	Mayag_urb	Mayag_nat	1	5995441	0	0.485200846	0.031417431	0.217571031	0.411764706	0.118894642	1.426053939	0.385350881	0.031417431	0.007243993	0.045388526	0.045388526	0.018826865	0	0
159	232	Mayag_urb	Mayag_nat	1	5995996	0	0.509803922	-0.02	1	1	0.337155044	2.965994486	0	-0.02	0.007243272	0	0	0.018826442	0	0
160	246	Mayag_urb	Mayag_nat	1	6002349	0	0.412069604	-0.010397478	0.610517014	1.384615385	0.500115602	3.833433223	0.141329153	-0.010397478	0.007235011	0.005319904	0.005319904	0.018821599	0	0
161	247	Mayag_urb	Mayag_nat	1	6002970	0	0.350547731	0.003826531	0.275430942	1.923076923	0.614865643	6.01468775	0.283996656	0.003826531	0.007234204	0.017857143	0.017857143	0.018821126	0	0
162	248	Mayag_urb	Mayag_nat	1	6002982	0	0.50570676	-0.001052189	0.345318662	1.607142857	0.615876093	4.193876322	0.206054482	-0.001052189	0.007234188	0.013888889	0.013888889	0.018821117	0	0
163	249	Mayag_urb	Mayag_nat	1	6009116	0	0.507246377	-0.014488264	1	1	0.390424538	2.561314421	0	-0.014488264	0.007226215	0	0	0.018816441	0	0
164	250	Mayag_urb	Mayag_nat	1	6013128	0	0.274986779	-0.022413369	0.745654103	1.285714286	0.324217535	5.098617583	0.109144469	-0.022413369	0.007221001	0.00206852	0.00206852	0.018813383	0	0
165	251	Mayag_urb	Mayag_nat	1	6015235	0	0.360815603	-0.019228715	0.74681046	0.789473684	0.204534696	3.047251688	0.102662342	-0.019228715	0.007218263	0.002457002	0.002457002	0.018811777	0	0
166	264	Mayag_urb	Mayag_nat	1	6121403	0	0.334507042	0.043842941	0.079493334	0.284090909	0.080719629	0.999851528	0.546542663	0.043842941	0.007080568	0.057309942	0.057309942	0.018730941	0	0
167	265	Mayag_urb	Mayag_nat	1	6122553	0	0.462711864	-0.006062903	0.433897296	1.555555556	0.533959701	4.531714816	0.191885526	-0.006062903	0.00707908	0.010989011	0.010989011	0.018730066	0	0
168	266	Mayag_urb	Mayag_nat	1	6122895	0	0.274675325	0.003152088	0.305862173	2.272727273	0.507269186	10.182540943	0.356547324	0.003152088	0.007078637	0.021276596	0.021276596	0.018729806	0	0
169	267	Mayag_urb	Mayag_nat	1	6128281	0	0.035714286	0.078947368	0.464285714	0.419354839	0.035955488	4.891005319	0.377418342	0.078947368	0.007071667	0.020979021	0.020979021	0.018725709	0	0
170	268	Mayag_urb	Mayag_nat	1	6128289	0	0.506493506	0.002590674	0.418361044	1.727272727	0.593150739	5.029869941	0.237360916	0.002590674	0.007071657	0.018055556	0.018055556	0.018725703	0	0
171	273	Mayag_urb	Mayag_nat	1	7773627	0	0.453535728	-0.010647152	0.80667542	0.816568047	0.311228367	2.142424815	0.088007618	-0.010647152	0.005043181	0.00229383	0.00229383	0.017516497	0	0
172	274	Mayag_urb	Mayag_nat	1	7846444	0	0.30952381	-0.009615385	0.749960336	1.512	0.42458975	5.384359846	0.179551791	-0.009615385	0.004963902	0.006410256	0.006410256	0.01746722	0	0
173	275	Mayag_urb	Mayag_nat	1	7846780	0	0.282051282	-0.022023047	0.741572952	1.568965517	0.411775658	5.978140636	0.195613399	-0.022023047	0.00496352	0.006666667	0.006666667	0.017466988	0	0
174	276	Mayag_urb	Mayag_nat	1	7847125	0	0.321212121	-0.010246158	0.540233189	1.661538462	0.480637854	5.743846513	0.220510399	-0.010246158	0.004963129	0.009866174	0.009866174	0.017466751	0	0
175	277	Mayag_urb	Mayag_nat	1	7847252	0	0.506479082	0.004645898	0.352165444	1.71875	0.684769202	4.31401055	0.235212711	0.004645898	0.004962985	0.018091037	0.018091037	0.017466663	0	0
176	278	Mayag_urb	Mayag_nat	1	7847286	0	0.173639393	-0.01528847	1	1.294117647	0.268769697	6.231135822	0.111973759	-0.01528847	0.004962946	0.001402761	0.001402761	0.01746664	0	0
177	279	Mayag_urb	Mayag_nat	1	7891621	0	0.388344988	0.027968803	0.161894067	0.409090909	0.130261498	1.284764678	0.388180171	0.027968803	0.004911845	0.036548443	0.036548443	0.017434532	0	0
178	280	Mayag_urb	Mayag_nat	1	7891624	0	0.364583333	0.01843318	0.237449064	0.407407407	0.12122326	1.369215739	0.389971079	0.01843318	0.004911841	0.034013605	0.034013605	0.01743453	0	0
179	281	Mayag_urb	Mayag_nat	1	7935152	0	0.461538462	-0.02	1	1	0.318973627	3.135055423	0	-0.02	0.004862812	0	0	0.017404658	0	0
180	285	Mayag_urb	Mayag_nat	1	8127549	0	0.135888502	0.056541749	0.567247387	0.347826087	0.029016062	4.16951782	0.458637849	0.056541749	0.004644324	0.017806268	0.017806268	0.017270828	0	0
181	286	Mayag_urb	Mayag_nat	1	8135178	0	0.23309921	0.002054443	0.312973594	0.451612903	0.103099256	1.978231682	0.345233658	0.002054443	0.004635937	0.016949153	0.016949153	0.017265691	0	0
182	287	Mayag_urb	Mayag_nat	1	8137921	0	0.085601405	0.045315669	0.579176311	0.378378378	0.032645451	4.385609439	0.422073688	0.045315669	0.004632923	0.009518668	0.009518668	0.017263845	0	0
183	298	Mayag_urb	Mayag_nat	1	10231812	0	0.476860422	-0.00683556	0.479588602	1.454545455	0.564786382	3.746022471	0.162727297	-0.00683556	0.002681084	0.008172605	0.008172605	0.01600485	0	0
184	299	Mayag_urb	Mayag_nat	1	10232013	0	0.476860422	-0.00683556	0.479588602	1.454545455	0.564786382	3.746022471	0.162727297	-0.00683556	0.002680934	0.008172605	0.008172605	0.016004749	0	0
185	300	Mayag_urb	Mayag_nat	1	10234407	0	0.497593484	0.023054871	0.106734714	2.222222222	0.867092305	5.695208659	0.346787486	0.023054871	0.002679148	0.037907268	0.037907268	0.016003543	0	0
186	301	Mayag_urb	Mayag_nat	1	10302481	0	0.490753912	0.019774369	0.320095401	2.333333333	0.617239942	8.820628855	0.367976785	0.019774369	0.002628819	0.04173913	0.04173913	0.015969482	0	0
187	302	Mayag_urb	Mayag_nat	1	10302517	0	0.234708393	-0.030992137	1	1.411764706	0.208001962	9.582022986	0.14976232	-0.030992137	0.002628792	0.003299663	0.003299663	0.015969464	0	0
188	303	Mayag_urb	Mayag_nat	1	10302533	0	0.499108734	0.058820539	0.079057514	4.481481481	0.950158229	21.137191329	0.651421606	0.058820539	0.002628781	0.112704082	0.112704082	0.015969456	0	0
189	304	Mayag_urb	Mayag_nat	1	10302534	0	0.515151515	-0.016806723	0.517343196	1.607142857	0.413950178	6.239659505	0.206054482	-0.016806723	0.00262878	0.013888889	0.013888889	0.015969456	0	0
190	305	Mayag_urb	Mayag_nat	1	10302535	0	0.465725806	0.078499278	0.079192662	4.333333333	0.881364737	21.305342714	0.636822098	0.078499278	0.002628779	0.108225108	0.108225108	0.015969455	0	0
191	306	Mayag_urb	Mayag_nat	1	10302544	0	0.287356322	-0.006066351	0.642401022	1.909090909	0.270056034	13.495821774	0.28082661	-0.006066351	0.002628772	0.014285714	0.014285714	0.015969451	0	0
192	307	Mayag_urb	Mayag_nat	1	10302726	0	0.370114943	-0.011598128	0.399233716	0.366666667	0.058664508	2.291750999	0.43572857	-0.011598128	0.002628639	0.040039929	0.040039929	0.01596936	0	0
193	308	Mayag_urb	Mayag_nat	1	10302773	0	0.308677098	-0.029503836	1	0.8	0.152960744	4.184080072	0.096910013	-0.029503836	0.002628605	0.001843318	0.001843318	0.015969337	0	0
194	309	Mayag_urb	Mayag_nat	1	10302779	0	0.322222222	-0.024340771	0.700879765	0.7	0.132464686	3.6990991	0.15490196	-0.024340771	0.0026286	0.004926108	0.004926108	0.015969334	0	0
195	310	Mayag_urb	Mayag_nat	1	10304641	0	0.507823613	-0.026670497	1	1.071428571	0.293132291	3.916181251	0.029963223	-0.026670497	0.002627236	0.000286478	0.000286478	0.015968408	0	0
196	311	Mayag_urb	Mayag_nat	1	10304661	0	0.511538462	-0.023261278	0.760516821	0.8	0.229173336	2.792645997	0.096910013	-0.023261278	0.002627221	0.003063214	0.003063214	0.015968399	0	0
197	313	Mayag_urb	Mayag_nat	1	10305830	0	0.472850679	0.018793914	0.382349023	0.514285714	0.163440591	1.618262599	0.288795539	0.018793914	0.002626365	0.025141366	0.025141366	0.015967818	0	0
198	314	Mayag_urb	Mayag_nat	1	10305885	0	0.462711864	0.012105276	0.108504158	2.631578947	0.844947666	8.196019751	0.420216403	0.012105276	0.002626325	0.047784794	0.047784794	0.01596779	0	0
199	315	Mayag_urb	Mayag_nat	1	10305932	0	0.449275362	-0.014124833	0.538624274	0.625	0.179006941	2.182177953	0.204119983	-0.014124833	0.002626291	0.011876833	0.011876833	0.015967767	0	0
200	316	Mayag_urb	Mayag_nat	1	10305944	0	0.483159117	-0.022565321	0.758083633	0.777777778	0.222466833	2.719229036	0.109144469	-0.022565321	0.002626282	0.003693182	0.003693182	0.015967761	0	0
201	317	Mayag_urb	Mayag_nat	1	10306097	0	0.41299435	-0.005659781	0.389981121	0.520661157	0.163117805	1.661915696	0.283444821	-0.005659781	0.00262617	0.020544264	0.020544264	0.015967685	0	0
202	318	Mayag_urb	Mayag_nat	1	10306112	0	0.494976203	-0.006922258	0.608132975	0.714285714	0.258880509	1.970809172	0.146128036	-0.006922258	0.002626159	0.006827731	0.006827731	0.015967678	0	0
203	319	Mayag_urb	Mayag_nat	1	10306133	0	0.485714286	-0.013157895	0.78557227	0.789473684	0.269302316	2.314382983	0.102662342	-0.013157895	0.002626143	0.00331825	0.00331825	0.015967667	0	0
204	320	Mayag_urb	Mayag_nat	1	10311052	0	0.033333333	0	0.5	0.483870968	0.041653934	5.620864372	0.315270435	0	0.002622544	0.016949153	0.016949153	0.015965225	0	0
205	321	Mayag_urb	Mayag_nat	1	10311058	0	0.508474576	0.023448276	0.13310584	2.25	0.800850904	6.321401365	0.352182518	0.023448276	0.00262254	0.04	0.04	0.015965222	0	0
206	322	Mayag_urb	Mayag_nat	1	10311061	0	0.033333333	0	0.5	0.483870968	0.041653934	5.620864372	0.315270435	0	0.002622538	0.016949153	0.016949153	0.01596522	0	0
207	323	Mayag_urb	Mayag_nat	1	10311076	0	0.029411765	0	0.5	0.485714286	0.042062824	5.608714468	0.313619123	0	0.002622527	0.014925373	0.014925373	0.015965213	0	0
208	324	Mayag_urb	Mayag_nat	1	10311508	0	0.444249342	0.020960594	0.13142073	0.43956044	0.154411838	1.25128606	0.356981401	0.020960594	0.002622211	0.035573123	0.035573123	0.015964998	0	0
209	325	Mayag_urb	Mayag_nat	1	10312912	0	0.490079365	0.000243891	0.446573341	0.623376623	0.228271511	1.702351783	0.205249488	0.000243891	0.002621184	0.013352385	0.013352385	0.015964302	0	0
210	326	Mayag_urb	Mayag_nat	1	10312969	0	0.053313588	0.043156622	0.233246946	0.299145299	0.02973023	3.009997181	0.524117817	0.043156622	0.002621143	0.029320988	0.029320988	0.015964274	0	0
211	327	Mayag_urb	Mayag_nat	1	10312979	0	0.192540793	-0.007293702	0.428331232	2.586206897	0.46428347	14.405996641	0.412663265	-0.007293702	0.002621135	0.018836348	0.018836348	0.015964269	0	0
212	328	Mayag_urb	Mayag_nat	1	10313020	0	0.267857143	-0.008602151	0.517149235	0.619047619	0.156805035	2.443926337	0.208275942	-0.008602151	0.002621105	0.007407407	0.007407407	0.015964248	0	0
213	329	Mayag_urb	Mayag_nat	1	10313059	0	0.38757764	-0.013853904	1	0.925925926	0.316899344	2.705397899	0.033423755	-0.013853904	0.002621077	0.000282805	0.000282805	0.015964229	0	0
214	330	Mayag_urb	Mayag_nat	1	10369355	0	0.325423729	-0.012585812	0.349250306	2	0.530582886	7.538878669	0.301029996	-0.012585812	0.002580235	0.017857143	0.017857143	0.015936452	0	0
215	331	Mayag_urb	Mayag_nat	1	10369447	0	0.448275862	-0.017977103	1	1.055555556	0.35212028	3.164252657	0.023481096	-0.017977103	0.002580169	0.000160658	0.000160658	0.015936407	0	0
216	332	Mayag_urb	Mayag_nat	1	10369475	0	0.289186508	-0.017255988	0.520064053	0.593406593	0.155170427	2.26932021	0.226647632	-0.017255988	0.002580149	0.009208623	0.009208623	0.015936393	0	0
217	333	Mayag_urb	Mayag_nat	1	10369526	0	0.333938294	-0.006699147	0.192917117	3	0.718798729	12.520890257	0.477121255	-0.006699147	0.002580112	0.041466346	0.041466346	0.015936368	0	0
218	334	Mayag_urb	Mayag_nat	1	10380759	0	0.408974359	-0.040360502	0.715175452	1.62962963	0.354901533	7.482900128	0.212088912	-0.040360502	0.002572035	0.009955562	0.009955562	0.015930862	0	0
219	336	Mayag_urb	Mayag_nat	1	10383991	0	0.428571429	-0.013311148	0.544833398	1.588235294	0.465438136	5.419606073	0.200914843	-0.013311148	0.002569716	0.010989011	0.010989011	0.01592928	0	0
220	337	Mayag_urb	Mayag_nat	1	10384004	0	0.371980676	-0.012756474	0.496596121	0.53968254	0.133627879	2.179614364	0.267861632	-0.012756474	0.002569707	0.016548603	0.016548603	0.015929274	0	0
221	338	Mayag_urb	Mayag_nat	1	10384018	0	0.502114165	-0.021654135	0.771686921	0.830769231	0.251622363	2.742910075	0.080519597	-0.021654135	0.002569697	0.002105263	0.002105263	0.015929267	0	0
222	339	Mayag_urb	Mayag_nat	1	10384019	0	0.495652174	-0.014740994	0.561638888	0.675324675	0.206903984	2.204227338	0.170487382	-0.014740994	0.002569696	0.009229724	0.009229724	0.015929267	0	0
223	340	Mayag_urb	Mayag_nat	1	10389581	0	0.353901996	-0.015303414	1	1.071428571	0.310403602	3.698279198	0.029963223	-0.015303414	0.002565709	0.000205457	0.000205457	0.015926547	0	0
224	341	Mayag_urb	Mayag_nat	1	10389632	0	0.150713908	-0.004884391	0.355376493	4.142857143	0.435765534	39.386468061	0.617299958	-0.004884391	0.002565673	0.028304094	0.028304094	0.015926522	0	0
225	342	Mayag_urb	Mayag_nat	1	10389842	0	0.034482759	0.116930572	0.448275862	2.538461538	0.217980798	29.56125978	0.404570588	0.116930572	0.002565522	0.021592443	0.021592443	0.015926419	0	0
226	343	Mayag_urb	Mayag_nat	1	10389925	0	0.080985915	0.029813665	0.11971831	4.352941176	0.463281926	40.899710985	0.638782798	0.029813665	0.002565463	0.043478261	0.043478261	0.015926379	0	0
227	344	Mayag_urb	Mayag_nat	1	10389941	0	0.159006211	0.007268052	0.199271203	5.322580645	0.588386572	48.148387582	0.72612225	0.007268052	0.002565452	0.038202955	0.038202955	0.015926371	0	0
228	345	Mayag_urb	Mayag_nat	1	10389965	0	0.027027027	0.028507127	0.486486486	0.461538462	0.040112798	5.310468593	0.335792102	0.028507127	0.002565434	0.014459665	0.014459665	0.015926359	0	0
229	346	Mayag_urb	Mayag_nat	1	10395844	0	0.46982599	-0.01392665	1	1.032051282	0.400295315	2.660860143	0.013701278	-0.01392665	0.002561227	5.7604e-05	5.7604e-05	0.015923487	0	0
230	347	Mayag_urb	Mayag_nat	1	10395856	0	0.393974961	0.010009051	0.179860405	2.426666667	0.801701852	7.345263197	0.385010125	0.010009051	0.002561219	0.035199424	0.035199424	0.015923482	0	0
231	348	Mayag_urb	Mayag_nat	1	10395865	0	0.324637681	-0.013853904	0.767625149	0.75	0.230218411	2.443331954	0.124938737	-0.013853904	0.002561212	0.003267974	0.003267974	0.015923477	0	0
232	349	Mayag_urb	Mayag_nat	1	10395880	0	0.484848485	-0.015032377	0.62134799	1.309090909	0.478643857	3.580363526	0.116969807	-0.015032377	0.002561202	0.004178716	0.004178716	0.01592347	0	0
233	350	Mayag_urb	Mayag_nat	1	10395883	0	0.49689441	-0.013803169	1	0.935064935	0.36162028	2.41785785	0.029158229	-0.013803169	0.002561199	0.000274123	0.000274123	0.015923468	0	0
234	351	Mayag_urb	Mayag_nat	1	10395908	0	0.054773083	0.014693878	0.246478873	0.315315315	0.031301165	3.17635936	0.501254934	0.014693878	0.002561182	0.028571429	0.028571429	0.015923456	0	0
235	352	Mayag_urb	Mayag_nat	1	10395922	0	0.317683881	-0.009289233	0.766806928	0.7	0.215705542	2.271615255	0.15490196	-0.009289233	0.002561172	0.004926108	0.004926108	0.015923449	0	0
236	353	Mayag_urb	Mayag_nat	1	10397376	0	0.503327284	-0.016605166	0.797562333	1.166666667	0.413729549	3.28985714	0.06694679	-0.016605166	0.002560132	0.001465201	0.001465201	0.01592274	0	0
237	354	Mayag_urb	Mayag_nat	1	10397422	0	0.324637681	0.01718244	0.23848825	2.232	0.663204762	7.511743404	0.34869419	0.01718244	0.002560099	0.024714052	0.024714052	0.015922717	0	0
238	355	Mayag_urb	Mayag_nat	1	10397433	0	0.414078675	-0.005743073	0.59944281	1.434782609	0.506208622	4.066704996	0.156786104	-0.005743073	0.002560091	0.006617647	0.006617647	0.015922712	0	0
239	356	Mayag_urb	Mayag_nat	1	10397454	0	0.507226107	-0.014446976	1	1.117647059	0.423794795	2.947499502	0.04830468	-0.014446976	0.002560076	0.000765931	0.000765931	0.015922702	0	0
240	357	Mayag_urb	Mayag_nat	1	10397460	0	0.50570676	-0.011626684	0.637343339	1.266666667	0.48788236	3.288588761	0.102662342	-0.011626684	0.002560072	0.003472222	0.003472222	0.015922699	0	0
241	358	Mayag_urb	Mayag_nat	1	10397463	0	0.437267081	-0.013853904	1	1.086956522	0.396073955	2.982964334	0.036212173	-0.013853904	0.00256007	0.000374455	0.000374455	0.015922697	0	0
242	359	Mayag_urb	Mayag_nat	1	10397519	0	0.093601269	-0.021312361	1	1.933333333	0.166140968	22.497628552	0.286306739	-0.021312361	0.00256003	0.004613936	0.004613936	0.01592267	0	0
243	360	Mayag_urb	Mayag_nat	1	10397531	0	0.27524144	-0.013532454	0.755894688	1.242857143	0.340254237	4.539822603	0.094421213	-0.013532454	0.002560021	0.001594896	0.001594896	0.015922664	0	0
244	361	Mayag_urb	Mayag_nat	1	10397550	0	0.482284506	-0.015754909	1	1.045248869	0.374478301	2.9175127	0.019219706	-0.015754909	0.002560008	0.000115178	0.000115178	0.015922655	0	0
245	362	Mayag_urb	Mayag_nat	1	10397570	0	0.503472222	-0.01512792	0.807964922	1.134453782	0.423718293	3.037360914	0.054786807	-0.01512792	0.002559994	0.000985222	0.000985222	0.015922645	0	0
246	363	Mayag_urb	Mayag_nat	1	10397643	0	0.502415459	-0.020313667	1	0.896296296	0.276699247	2.903322147	0.047548398	-0.020313667	0.002559941	0.000724852	0.000724852	0.015922609	0	0
247	364	Mayag_urb	Mayag_nat	1	10397645	0	0.502415459	-0.020313667	1	0.896296296	0.276699247	2.903322147	0.047548398	-0.020313667	0.00255994	0.000724852	0.000724852	0.015922608	0	0
248	365	Mayag_urb	Mayag_nat	1	10397923	0	0.195483154	0.002222146	0.473711854	0.531428571	0.117303245	2.407574714	0.2745551	0.002222146	0.002559741	0.0093091	0.0093091	0.015922473	0	0
249	420	Mayag_urb	Mayag_nat	1	11264213	0	0.406885759	-0.010384615	0.792946152	1.32	0.468717383	3.717378668	0.120573931	-0.010384615	0.002013953	0.003846154	0.003846154	0.015536359	0	0
250	421	Mayag_urb	Mayag_nat	1	11273346	0	0.490909091	-0.011824031	0.617988749	1.381818182	0.512543912	3.725381264	0.140450903	-0.011824031	0.002008993	0.006204495	0.006204495	0.015532683	0	0
251	422	Mayag_urb	Mayag_nat	1	11274686	0	0.053313588	-0.013128282	1	0.945945946	0.056943707	15.714005629	0.02413368	-0.013128282	0.002008267	2.0305e-05	2.0305e-05	0.015532145	0	0
252	423	Mayag_urb	Mayag_nat	1	11274734	0	0.488707886	-0.006988111	0.636405644	0.729166667	0.287425511	1.84981502	0.137173193	-0.006988111	0.002008241	0.005989722	0.005989722	0.015532125	0	0
253	424	Mayag_urb	Mayag_nat	1	11274894	0	0.505368382	-0.010901627	0.649623632	1.25	0.500828069	3.119833128	0.096910013	-0.010901627	0.002008154	0.003093203	0.003093203	0.015532061	0	0
254	425	Mayag_urb	Mayag_nat	1	11277209	0	0.053313588	0.043156622	0.233246946	0.299145299	0.02973023	3.009997181	0.524117817	0.043156622	0.0020069	0.029320988	0.029320988	0.015531131	0	0
255	426	Mayag_urb	Mayag_nat	1	11283091	0	0.497593484	-0.013128282	0.818354466	1.133333333	0.451274825	2.846257697	0.054357662	-0.013128282	0.002003719	0.00095943	0.00095943	0.01552877	0	0
256	427	Mayag_urb	Mayag_nat	1	11283955	0	0.497593484	-0.013128282	0.818354466	1.133333333	0.451274825	2.846257697	0.054357662	-0.013128282	0.002003253	0.00095943	0.00095943	0.015528424	0	0
257	428	Mayag_urb	Mayag_nat	1	11283970	0	0.343576453	0.013073311	0.159797502	2.525925926	0.779014384	8.190223328	0.40242061	0.013073311	0.002003245	0.033427228	0.033427228	0.015528418	0	0
258	429	Mayag_urb	Mayag_nat	1	11284033	0	0.480745342	-0.011234127	0.806524933	1.238461538	0.472374255	3.246974122	0.092882524	-0.011234127	0.002003211	0.002705015	0.002705015	0.015528393	0	0
259	438	Mayag_urb	Mayag_nat	1	11626561	0	0.477272727	-0.017293233	1	0.926315789	0.313225922	2.739431451	0.033240933	-0.017293233	0.001831407	0.00034188	0.00034188	0.015397851	0	0
260	439	Mayag_urb	Mayag_nat	1	11628795	0	0.162318841	-0.004854369	1	0.75	0.096255397	5.843828179	0.124938737	-0.004854369	0.001830359	0.001648352	0.001648352	0.015397034	0	0
261	440	Mayag_urb	Mayag_nat	1	11628816	0	0.139762404	-0.006329114	1	0.785714286	0.102370599	6.030510149	0.104735351	-0.006329114	0.001830349	0.001	0.001	0.015397026	0	0
262	458	Mayag_urb	Mayag_nat	1	11844392	0	0.120967742	-0.016393443	1	1.307692308	0.074562469	22.934583613	0.116505569	-0.016393443	0.001734045	0.001058201	0.001058201	0.015320544	0	0
263	459	Mayag_urb	Mayag_nat	1	11844416	0	0.142307692	-0.043074324	1	0.588235294	0.048963476	7.066915721	0.230448921	-0.043074324	0.001734034	0.004459004	0.004459004	0.015320535	0	0
264	461	Mayag_urb	Mayag_nat	1	11849496	0	0.055555556	-0.103225806	1	0.588235294	0.048963476	7.066915721	0.230448921	-0.103225806	0.001731881	0.022857143	0.022857143	0.01531879	0	0
265	462	Mayag_urb	Mayag_nat	1	11851287	0	0.092915215	-0.103846154	0.49825784	0.403508772	0.03873856	4.203029943	0.39414702	-0.103846154	0.001731123	0.0375	0.0375	0.015318175	0	0
266	463	Mayag_urb	Mayag_nat	1	11852101	0	0.043478261	0.047337278	0.47826087	0.44	0.03729443	5.191123755	0.356547324	0.047337278	0.001730779	0.024242424	0.024242424	0.015317896	0	0
267	464	Mayag_urb	Mayag_nat	1	11852107	0	0.047619048	0.052256532	0.476190476	0.434782609	0.036623071	5.161662066	0.361727836	0.052256532	0.001730776	0.026829268	0.026829268	0.015317894	0	0
268	465	Mayag_urb	Mayag_nat	1	11852119	0	0.05	0	0.5	0.476190476	0.03998233	5.67143965	0.322219295	0	0.001730771	0.025641026	0.025641026	0.01531789	0	0
269	466	Mayag_urb	Mayag_nat	1	11852121	0	0.05	0	0.5	0.476190476	0.03998233	5.67143965	0.322219295	0	0.00173077	0.025641026	0.025641026	0.015317889	0	0
270	467	Mayag_urb	Mayag_nat	1	11856861	0	0.414492754	-0.016565958	1	0.859649123	0.236493635	3.12480551	0.065678776	-0.016565958	0.001728768	0.00114757	0.00114757	0.015316264	0	0
271	468	Mayag_urb	Mayag_nat	1	11858955	0	0.290381125	-0.023477467	0.486501543	0.465838509	0.107505629	2.018550268	0.331764613	-0.023477467	0.001727885	0.018519631	0.018519631	0.015315547	0	0
272	469	Mayag_urb	Mayag_nat	1	11860040	0	0.390199637	-0.01187677	0.554406478	0.636363636	0.192901141	2.099306803	0.196294645	-0.01187677	0.001727428	0.009568106	0.009568106	0.015315175	0	0
273	470	Mayag_urb	Mayag_nat	1	11860867	0	0.177683765	0.041026421	0.395949532	0.375	0.063365328	2.219273596	0.425968732	0.041026421	0.00172708	0.020008003	0.020008003	0.015314892	0	0
274	471	Mayag_urb	Mayag_nat	1	11860894	0	0.248447205	0.067254408	0.042633344	0.191176471	0.037401556	0.97719044	0.71856556	0.067254408	0.001727069	0.065904139	0.065904139	0.015314883	0	0
275	472	Mayag_urb	Mayag_nat	1	11860951	0	0.254609306	0.00938323	0.089343028	0.233333333	0.045586036	1.194322844	0.632023215	0.00938323	0.001727045	0.050670498	0.050670498	0.015314864	0	0
276	473	Mayag_urb	Mayag_nat	1	11860990	0	0.254609306	0.00938323	0.089343028	0.233333333	0.045586036	1.194322844	0.632023215	0.00938323	0.001727028	0.050670498	0.050670498	0.01531485	0	0
277	474	Mayag_urb	Mayag_nat	1	11868069	0	0.187445127	0.006245121	0.266456181	2.75862069	0.496391732	15.330610103	0.440691989	0.006245121	0.001724053	0.021077283	0.021077283	0.015312431	0	0
278	475	Mayag_urb	Mayag_nat	1	11868090	0	0.5	0.048387097	0.049740031	2.828571429	1.016877736	7.868021927	0.45156715	0.048387097	0.001724044	0.063492063	0.063492063	0.015312423	0	0
279	476	Mayag_urb	Mayag_nat	1	11868094	0	0.5	0.048387097	0.049740031	2.828571429	1.016877736	7.868021927	0.45156715	0.048387097	0.001724043	0.063492063	0.063492063	0.015312422	0	0
280	477	Mayag_urb	Mayag_nat	1	11868141	0	0.04	-0.039933444	1	0.52	0.044316043	6.101627766	0.283996656	-0.039933444	0.001724023	0.018838305	0.018838305	0.015312406	0	0
281	478	Mayag_urb	Mayag_nat	1	12009037	0	0.032258065	0.188481675	0.419354839	0.351351351	0.030248446	4.081127755	0.454258372	0.188481675	0.001666977	0.022698613	0.022698613	0.015265307	0	0
282	479	Mayag_urb	Mayag_nat	1	12010479	0	0.390199637	-0.01187677	0.554406478	0.636363636	0.192901141	2.099306803	0.196294645	-0.01187677	0.001666414	0.009568106	0.009568106	0.015264835	0	0
283	480	Mayag_urb	Mayag_nat	1	12010573	0	0.03125	0.068273092	0.46875	0.428571429	0.03700023	4.964116959	0.367976785	0.068273092	0.001666377	0.017989418	0.017989418	0.015264804	0	0
284	481	Mayag_urb	Mayag_nat	1	12012544	0	0.505368382	-0.001995004	0.363203524	1.555555556	0.620545077	3.899399379	0.191885526	-0.001995004	0.001665609	0.012049354	0.012049354	0.01526416	0	0
285	482	Mayag_urb	Mayag_nat	1	12012682	0	0.505368382	-0.001995004	0.363203524	1.555555556	0.620545077	3.899399379	0.191885526	-0.001995004	0.001665556	0.012049354	0.012049354	0.015264115	0	0
286	483	Mayag_urb	Mayag_nat	1	12012730	0	0.373195113	-0.005087581	0.591956491	0.693333333	0.238346327	2.016859737	0.15905792	-0.005087581	0.001665537	0.00613803	0.00613803	0.015264099	0	0
287	492	Mayag_urb	Mayag_nat	1	12640934	0	0.483154387	-0.001483129	0.475735542	0.65	0.254212119	1.661997868	0.187086643	-0.001483129	0.001462281	0.010978916	0.010978916	0.015078939	0	0
288	493	Mayag_urb	Mayag_nat	1	12640940	0	0.483154387	-0.001483129	0.475735542	0.65	0.254212119	1.661997868	0.187086643	-0.001483129	0.00146228	0.010978916	0.010978916	0.015078938	0	0
289	494	Mayag_urb	Mayag_nat	1	12640949	0	0.476860422	-0.00683556	0.632502217	0.728	0.28368124	1.868237746	0.137868621	-0.00683556	0.001462278	0.005904707	0.005904707	0.015078936	0	0
290	495	Mayag_urb	Mayag_nat	1	12640967	0	0.506849315	0.012773464	0.17381643	1.925	0.764094054	4.849697471	0.284430734	0.012773464	0.001462273	0.026315789	0.026315789	0.015078931	0	0
291	496	Mayag_urb	Mayag_nat	1	12641807	0	0.46993007	-0.006611254	0.609974908	0.698996656	0.255364092	1.913332137	0.155524902	-0.006611254	0.001462057	0.007385767	0.007385767	0.01507871	0	0
292	497	Mayag_urb	Mayag_nat	1	12641864	0	0.505590062	-0.001398697	0.472740105	1.575	0.612320256	4.051188863	0.197280558	-0.001398697	0.001462042	0.012742689	0.012742689	0.015078695	0	0
293	498	Mayag_urb	Mayag_nat	1	12641890	0	0.479367867	-0.011433011	0.803247577	0.779220779	0.29232619	2.077080477	0.108339475	-0.011433011	0.001462035	0.003663004	0.003663004	0.015078688	0	0
294	499	Mayag_urb	Mayag_nat	1	12641891	0	0.473706004	-0.006764017	0.621773379	0.714285714	0.269969293	1.889859681	0.146128036	-0.006764017	0.001462035	0.006581654	0.006581654	0.015078688	0	0
295	500	Mayag_urb	Mayag_nat	1	12643049	0	0.506832298	-0.013853904	1	1.117647059	0.437394003	2.855857508	0.04830468	-0.013853904	0.001461738	0.000771605	0.000771605	0.015078384	0	0
296	501	Mayag_urb	Mayag_nat	1	12643051	0	0.506832298	-0.013853904	1	0.894736842	0.350157526	2.286268199	0.04830468	-0.013853904	0.001461737	0.000771605	0.000771605	0.015078384	0	0
297	503	Mayag_urb	Mayag_nat	1	12644668	0	0.506849315	-0.010908132	0.650971233	1.241830065	0.498342267	3.094543679	0.09406217	-0.010908132	0.001461322	0.002923977	0.002923977	0.015077959	0	0
298	504	Mayag_urb	Mayag_nat	1	12644695	0	0.173639393	-0.006647717	0.707132012	0.685714286	0.142394477	3.302123021	0.163856803	-0.006647717	0.001461315	0.003017494	0.003017494	0.015077952	0	0
299	505	Mayag_urb	Mayag_nat	1	12644713	0	0.506479082	-0.013128282	0.820769012	1.117647059	0.448784104	2.783376098	0.04830468	-0.013128282	0.001461311	0.000771605	0.000771605	0.015077947	0	0
300	506	Mayag_urb	Mayag_nat	1	12645298	0	0.506479082	-0.013128282	0.820769012	1.117647059	0.448784104	2.783376098	0.04830468	-0.013128282	0.00146116	0.000771605	0.000771605	0.015077794	0	0
301	507	Mayag_urb	Mayag_nat	1	12645313	0	0.476860422	-0.013128282	0.813822709	1.153846154	0.450229542	2.957071502	0.062147907	-0.013128282	0.001461157	0.001200919	0.001200919	0.01507779	0	0
302	508	Mayag_urb	Mayag_nat	1	12645340	0	0.506479082	-0.013128282	0.820769012	1.117647059	0.448784104	2.783376098	0.04830468	-0.013128282	0.00146115	0.000771605	0.000771605	0.015077783	0	0
303	509	Mayag_urb	Mayag_nat	1	12645361	0	0.506479082	-0.013128282	0.820769012	1.117647059	0.448784104	2.783376098	0.04830468	-0.013128282	0.001461144	0.000771605	0.000771605	0.015077777	0	0
304	510	Mayag_urb	Mayag_nat	1	12645364	0	0.506479082	-0.013128282	0.820769012	1.117647059	0.448784104	2.783376098	0.04830468	-0.013128282	0.001461144	0.000771605	0.000771605	0.015077777	0	0
305	511	Mayag_urb	Mayag_nat	1	12645847	0	0.453535728	0.01581824	0.220045082	0.5	0.187655549	1.332228121	0.301029996	0.01581824	0.00146102	0.026315789	0.026315789	0.01507765	0	0
306	512	Mayag_urb	Mayag_nat	1	12645859	0	0.506479082	-0.013128282	0.820769012	1.117647059	0.448784104	2.783376098	0.04830468	-0.013128282	0.001461017	0.000771605	0.000771605	0.015077647	0	0
307	513	Mayag_urb	Mayag_nat	1	12645880	0	0.483154387	-0.013904626	1	1.02484472	0.40278631	2.607602782	0.010658068	-0.013904626	0.001461011	3.585e-05	3.585e-05	0.015077641	0	0
308	514	Mayag_urb	Mayag_nat	1	12645937	0	0.173639393	-0.006647717	0.707132012	0.685714286	0.142394477	3.302123021	0.163856803	-0.006647717	0.001460997	0.003017494	0.003017494	0.015077626	0	0
309	516	Mayag_urb	Mayag_nat	1	12800383	0	0.416317016	-0.0199123	0.595137938	1.384615385	0.463082762	4.1399938	0.141329153	-0.0199123	0.001423946	0.00515707	0.00515707	0.015038344	0	0
310	517	Mayag_urb	Mayag_nat	1	12800835	0	0.274675325	-0.03427896	0.731329048	1.357142857	0.301793882	6.10296247	0.132625565	-0.03427896	0.001423845	0.002844465	0.002844465	0.015038232	0	0
311	518	Mayag_urb	Mayag_nat	1	13551330	0	0.12773047	-0.016064886	1	1.457142857	0.22901911	9.271127238	0.163502132	-0.016064886	0.001315871	0.002169675	0.002169675	0.014881819	0	0
312	519	Mayag_urb	Mayag_nat	1	13551688	0	0.275453536	-0.00223443	0.538145419	0.627705628	0.179589135	2.193976571	0.202243978	-0.00223443	0.001315848	0.007266711	0.007266711	0.014881758	0	0
313	521	Mayag_urb	Mayag_nat	1	13557145	0	0.408805031	-0.019520735	1	0.921052632	0.279362047	3.036697215	0.035715552	-0.019520735	0.001315499	0.000338123	0.000338123	0.014880828	0	0
314	523	Mayag_urb	Mayag_nat	1	13572567	0	0.467198582	-0.022886574	1	1.157894737	0.338591878	3.959693983	0.06366908	-0.022886574	0.001314548	0.00113852	0.00113852	0.014878217	0	0
315	524	Mayag_urb	Mayag_nat	1	13572780	0	0.355555556	-0.069078947	0.223601387	4.529411765	0.487837252	42.054129458	0.656041804	-0.069078947	0.001314535	0.055803571	0.055803571	0.014878181	0	0
316	586	Mayag_urb	Mayag_nat	1	20488019	0	0.237556561	0.002329984	0.690237797	0.6	0.120134818	2.996633334	0.22184875	0.002329984	0.003840724	0.007558579	0.007558579	0.015260908	0	0
317	587	Mayag_urb	Mayag_nat	1	20491219	0	0.511111111	0.00823257	0.376220993	2.022222222	0.624424307	6.54904473	0.305828879	0.00823257	0.00384202	0.03030303	0.03030303	0.01526132	0	0
318	588	Mayag_urb	Mayag_nat	1	20491297	0	0.30952381	0	0.750195994	0.733333333	0.208376318	2.580800843	0.134698574	0	0.003842052	0.003663004	0.003663004	0.01526133	0	0
319	589	Mayag_urb	Mayag_nat	1	20491300	0	0.035714286	0.165803109	0.428571429	0.363636364	0.031147729	4.245298417	0.439332694	0.165803109	0.003842053	0.024242424	0.024242424	0.01526133	0	0
320	590	Mayag_urb	Mayag_nat	1	20497730	0	0.333938294	-0.016077087	1	0.985185185	0.27145666	3.575487337	0.006482128	-0.016077087	0.003844655	8.88e-06	8.88e-06	0.015262158	0	0
321	591	Mayag_urb	Mayag_nat	1	20499530	0	0.396329365	-0.008760951	0.781808096	1.2	0.393819571	3.656496798	0.079181246	-0.008760951	0.003845383	0.001609154	0.001609154	0.015262389	0	0
322	592	Mayag_urb	Mayag_nat	1	20501984	0	0.027027027	-0.027006752	1	1.947368421	0.169257969	22.40511211	0.289448123	-0.027006752	0.003846375	0.01297765	0.01297765	0.015262705	0	0
323	593	Mayag_urb	Mayag_nat	1	20506050	0	0.358756016	0.002554818	0.412447517	0.587096774	0.195905101	1.759436688	0.231290306	0.002554818	0.003848018	0.012359761	0.012359761	0.015263227	0	0
324	594	Mayag_urb	Mayag_nat	1	20506142	0	0.365805947	0.011632708	0.405008083	0.541935484	0.179826543	1.633207558	0.266052412	0.011632708	0.003848055	0.016691777	0.016691777	0.015263239	0	0
325	595	Mayag_urb	Mayag_nat	1	20506498	0	0.503517216	0.046467499	0.061246757	2.692307692	1.049117011	6.909163261	0.430124692	0.046467499	0.003848199	0.058533282	0.058533282	0.015263285	0	0
326	596	Mayag_urb	Mayag_nat	1	20506500	0	0.503517216	0.046467499	0.061246757	2.692307692	1.049117011	6.909163261	0.430124692	0.046467499	0.0038482	0.058533282	0.058533282	0.015263285	0	0
327	597	Mayag_urb	Mayag_nat	1	20506543	0	0.423546835	0.008126157	0.311350895	0.549071618	0.199809479	1.50883553	0.260371005	0.008126157	0.003848217	0.018466548	0.018466548	0.015263291	0	0
328	598	Mayag_urb	Mayag_nat	1	20528372	0	0.214866434	0.060345381	0.174484053	5.25	0.533868831	51.627850127	0.720159303	0.060345381	0.003857012	0.056805897	0.056805897	0.015266091	0	0
329	599	Mayag_urb	Mayag_nat	1	20674019	0	0.151055165	-0.013128282	1	0.942857143	0.177578404	5.006124471	0.025554104	-0.013128282	0.003914721	6.4499e-05	6.4499e-05	0.015284561	0	0
330	600	Mayag_urb	Mayag_nat	1	20674985	0	0.142191142	-0.004683841	0.667887668	0.604166667	0.094197705	3.875013303	0.218843239	-0.004683841	0.003915098	0.004351495	0.004351495	0.015284682	0	0
331	601	Mayag_urb	Mayag_nat	1	20680591	0	0.216586449	-0.007932752	0.732484763	0.729411765	0.179509628	2.963860649	0.137027236	-0.007932752	0.003917286	0.002644075	0.002644075	0.015285386	0	0
332	602	Mayag_urb	Mayag_nat	1	20680853	0	0.506638714	-0.013569432	0.597188042	1.363636364	0.465727042	3.992690917	0.134698574	-0.013569432	0.003917388	0.005941645	0.005941645	0.015285419	0	0
333	603	Mayag_urb	Mayag_nat	1	20680894	0	0.216586449	-0.007932752	0.732484763	0.729411765	0.179509628	2.963860649	0.137027236	-0.007932752	0.003917404	0.002644075	0.002644075	0.015285424	0	0
334	604	Mayag_urb	Mayag_nat	1	20680918	0	0.216586449	-0.007932752	0.732484763	0.729411765	0.179509628	2.963860649	0.137027236	-0.007932752	0.003917413	0.002644075	0.002644075	0.015285427	0	0
335	612	Mayag_urb	Mayag_nat	1	20771919	0	0.503519669	0.026038695	0.096371367	2.35828877	0.893904562	6.221610403	0.372596983	0.026038695	0.003952562	0.043631514	0.043631514	0.015296772	0	0
336	613	Mayag_urb	Mayag_nat	1	20771973	0	0.490079365	0.049693091	0.047526238	2.896296296	1.026495851	8.172007928	0.461842989	0.049693091	0.003952583	0.064777328	0.064777328	0.015296778	0	0
337	615	Mayag_urb	Mayag_nat	1	21384611	0	0.241014799	-0.005847953	0.42465858	0.45	0.073429162	2.757759925	0.346787486	-0.005847953	0.004187383	0.01754386	0.01754386	0.01537515	0	0
338	616	Mayag_urb	Mayag_nat	1	21384775	0	0.169133192	-0.023809524	1	1	0.128007638	7.812033821	0	-0.023809524	0.004187437	0	0	0.015375169	0	0
339	617	Mayag_urb	Mayag_nat	1	21385568	0	0.500438982	-0.000897448	0.464003768	1.571428571	0.599311062	4.120377399	0.196294645	-0.000897448	0.004187698	0.012475634	0.012475634	0.015375259	0	0
340	618	Mayag_urb	Mayag_nat	1	21385797	0	0.200312989	-0.014285714	1	1	0.229925485	4.349235141	0	-0.014285714	0.004187774	0	0	0.015375285	0	0
341	627	Mayag_urb	Mayag_nat	1	21398352	0	0.513368984	0.001068376	0.492106239	2.020408163	0.514003576	7.941674603	0.305439115	0.001068376	0.004191903	0.030140818	0.030140818	0.015376716	0	0
342	628	Mayag_urb	Mayag_nat	1	21403237	0	0.23908046	0.048487058	0.315453384	4.090909091	0.373645634	44.789864166	0.611819829	0.048487058	0.004193507	0.049622253	0.049622253	0.015377272	0	0
343	640	Mayag_urb	Mayag_nat	1	22014751	0	0.480816327	0.035410361	0.2330648	2.2	0.670309845	7.220541422	0.342422681	0.035410361	0.004381106	0.034380306	0.034380306	0.015445238	0	0
344	641	Mayag_urb	Mayag_nat	1	22014768	0	0.404547858	0.1070116	0.042257521	0.272727273	0.084473559	0.880514161	0.56427143	0.1070116	0.00438111	0.080442433	0.080442433	0.01544524	0	0
345	642	Mayag_urb	Mayag_nat	1	22017322	0	0.372466806	-0.019690472	1	1.111111111	0.318137588	3.880609993	0.045757491	-0.019690472	0.004381841	0.000505123	0.000505123	0.015445518	0	0
346	643	Mayag_urb	Mayag_nat	1	22017325	0	0.372466806	-0.019690472	1	1.111111111	0.318137588	3.880609993	0.045757491	-0.019690472	0.004381841	0.000505123	0.000505123	0.015445519	0	0
347	644	Mayag_urb	Mayag_nat	1	22021300	0	0.503472222	0.008890735	0.314808285	1.846153846	0.681567634	5.000654156	0.266267889	0.008890735	0.004382977	0.02290737	0.02290737	0.015445952	0	0
348	645	Mayag_urb	Mayag_nat	1	22021372	0	0.508166969	-0.016605166	1	1.142857143	0.407533151	3.204947735	0.057991947	-0.016605166	0.004382997	0.001111111	0.001111111	0.01544596	0	0
349	649	Mayag_urb	Mayag_nat	1	22361492	0	0.163301141	-0.015151515	1	1	0.187124547	5.344034305	0	-0.015151515	0.004481303	0	0	0.015483763	0	0
350	652	Mayag_urb	Mayag_nat	1	22540664	0	0.245535714	-0.018181818	1	0.892307692	0.216250882	3.681894899	0.049485363	-0.018181818	0.00452805	0.000388196	0.000388196	0.015503232	0	0
351	653	Mayag_urb	Mayag_nat	1	22540754	0	0.078859682	0.00114113	0.609589041	0.459459459	0.039837446	5.299109707	0.337752803	0.00114113	0.004528073	0.005491036	0.005491036	0.015503242	0	0
352	655	Mayag_urb	Mayag_nat	1	22541076	0	0.10931677	-0.007089241	1	0.833333333	0.110656728	6.275664	0.079181246	-0.007089241	0.004528155	0.000448565	0.000448565	0.015503277	0	0
353	656	Mayag_urb	Mayag_nat	1	22541116	0	0.135064935	0.098495417	0.303177326	0.225806452	0.021969587	2.320869956	0.646263654	0.098495417	0.004528166	0.032451923	0.032451923	0.015503281	0	0
354	657	Mayag_urb	Mayag_nat	1	22541174	0	0.201257862	-0.0342827	0.681829578	1.692307692	0.282589654	10.134501691	0.228479329	-0.0342827	0.004528181	0.00625	0.00625	0.015503287	0	0
355	658	Mayag_urb	Mayag_nat	1	22541196	0	0.201257862	-0.0342827	0.681829578	1.692307692	0.282589654	10.134501691	0.228479329	-0.0342827	0.004528186	0.00625	0.00625	0.01550329	0	0
356	659	Mayag_urb	Mayag_nat	1	22541347	0	0.07012987	0.01920439	0.245454545	0.310344828	0.030403709	3.167834257	0.508155488	0.01920439	0.004528225	0.037037037	0.037037037	0.015503306	0	0
357	660	Mayag_urb	Mayag_nat	1	22541531	0	0.450704225	-0.000198413	0.453682595	0.604395604	0.224484987	1.627253795	0.218678703	-0.000198413	0.004528272	0.013888889	0.013888889	0.015503326	0	0
358	661	Mayag_urb	Mayag_nat	1	22541661	0	0.419014085	-0.013338669	1	0.874125874	0.316070789	2.417483902	0.058426024	-0.013338669	0.004528305	0.000933707	0.000933707	0.01550334	0	0
359	662	Mayag_urb	Mayag_nat	1	22541699	0	0.343576453	-0.004394418	0.57767031	0.677419355	0.222273353	2.064561387	0.169142399	-0.004394418	0.004528315	0.006380445	0.006380445	0.015503344	0	0
360	663	Mayag_urb	Mayag_nat	1	22541700	0	0.423546835	0.029380597	0.127917418	0.419047619	0.149866886	1.171712524	0.377736623	0.029380597	0.004528315	0.038042367	0.038042367	0.015503344	0	0
361	664	Mayag_urb	Mayag_nat	1	22541750	0	0.139762404	0.104352774	0.047272578	0.15862069	0.017301544	1.454235683	0.799640166	0.104352774	0.004528328	0.086153846	0.086153846	0.01550335	0	0
362	665	Mayag_urb	Mayag_nat	1	22541763	0	0.130671506	0.021046877	0.344497608	0.287356322	0.028082737	2.940370689	0.541579244	0.021046877	0.004528331	0.021186067	0.021186067	0.015503351	0	0
363	666	Mayag_urb	Mayag_nat	1	22541858	0	0.397740113	0.069233532	0.085055677	2.916666667	0.892700652	9.529447997	0.464886798	0.069233532	0.004528355	0.054401481	0.054401481	0.015503362	0	0
364	667	Mayag_urb	Mayag_nat	1	22541863	0	0.065536723	-0.047502565	0.493785311	0.356321839	0.035046287	3.622787583	0.448157559	-0.047502565	0.004528357	0.030172414	0.030172414	0.015503362	0	0
365	669	Mayag_urb	Mayag_nat	1	22541872	0	0.054773083	0.075587703	0.219483568	0.282051282	0.027991019	2.842087497	0.549671922	0.075587703	0.004528359	0.031932773	0.031932773	0.015503363	0	0
366	670	Mayag_urb	Mayag_nat	1	22542052	0	0.390199637	-0.01187677	0.554406478	1.571428571	0.476347716	5.184002512	0.196294645	-0.01187677	0.004528405	0.009568106	0.009568106	0.015503383	0	0
367	671	Mayag_urb	Mayag_nat	1	22542165	0	0.080985915	-0.009385783	0.61971831	0.485714286	0.042062824	5.608714468	0.313619123	-0.009385783	0.004528434	0.004830918	0.004830918	0.015503395	0	0
368	672	Mayag_urb	Mayag_nat	1	22542227	0	0.221830986	0.073368607	0.015011323	10	1.179533833	84.779255319	1	0.073368607	0.00452845	0.086419753	0.086419753	0.015503402	0	0
369	674	Mayag_urb	Mayag_nat	1	22542293	0	0.49689441	-0.007094878	0.629502013	0.715909091	0.276865527	1.851172416	0.145142123	-0.007094878	0.004528466	0.006808279	0.006808279	0.015503409	0	0
370	676	Mayag_urb	Mayag_nat	1	22542325	0	0.36523266	-0.015314486	1	1.019704433	0.329655228	3.154195785	0.008474308	-0.015314486	0.004528475	1.6869e-05	1.6869e-05	0.015503412	0	0
371	677	Mayag_urb	Mayag_nat	1	22542896	0	0.496037296	0.008223017	0.319322778	0.545454545	0.20320659	1.464129002	0.263241435	0.008223017	0.00452862	0.022114109	0.022114109	0.015503475	0	0
372	678	Mayag_urb	Mayag_nat	1	22542940	0	0.057945566	-0.011545293	1	0.885714286	0.053127723	14.766109865	0.052706351	-0.011545293	0.004528632	0.000105219	0.000105219	0.015503479	0	0
373	679	Mayag_urb	Mayag_nat	1	22543299	0	0.195483154	0.002222146	0.262697034	3.1875	0.599103614	16.958929987	0.503450193	0.002222146	0.004528723	0.027135389	0.027135389	0.015503518	0	0
374	680	Mayag_urb	Mayag_nat	1	22543316	0	0.454345917	0.008978814	0.310798815	0.562130178	0.203778976	1.55065229	0.250163099	0.008978814	0.004528728	0.018370907	0.018370907	0.01550352	0	0
375	681	Mayag_urb	Mayag_nat	1	22590102	0	0.412698413	0.096989967	0.140060307	0.296296296	0.065148477	1.347560198	0.528273777	0.096989967	0.004540611	0.072127872	0.072127872	0.015508612	0	0
376	682	Mayag_urb	Mayag_nat	1	22592275	0	0.106918239	0.039712087	0.579100145	2.636363636	0.224420813	30.97044844	0.421005313	0.039712087	0.00454116	0.011764706	0.011764706	0.015508849	0	0
377	687	Mayag_urb	Mayag_nat	1	22606370	0	0.034482759	0.203106332	0.413793103	0.342857143	0.029407646	3.99729452	0.464886798	0.203106332	0.004544712	0.024853801	0.024853801	0.015510384	0	0
378	688	Mayag_urb	Mayag_nat	1	22607463	0	0.414078675	-0.015145955	1	1.041152263	0.367331085	2.951010896	0.017514248	-0.015145955	0.004544987	8.2237e-05	8.2237e-05	0.015510503	0	0
379	689	Mayag_urb	Mayag_nat	1	22607466	0	0.414078675	-0.015145955	1	1.041152263	0.367331085	2.951010896	0.017514248	-0.015145955	0.004544988	8.2237e-05	8.2237e-05	0.015510503	0	0
380	690	Mayag_urb	Mayag_nat	1	22607475	0	0.380597015	-0.01504545	0.779712153	1.373626374	0.452226847	4.172351617	0.137868621	-0.01504545	0.004544991	0.00462963	0.00462963	0.015510504	0	0
381	691	Mayag_urb	Mayag_nat	1	22607487	0	0.154929577	-0.011075949	1	0.885714286	0.166441529	4.713305645	0.052706351	-0.011075949	0.004544994	0.000281452	0.000281452	0.015510506	0	0
382	692	Mayag_urb	Mayag_nat	1	22607512	0	0.48200313	0.038164762	0.053987627	2.777777778	1.029667895	7.493726297	0.443697499	0.038164762	0.004545	0.058059587	0.058059587	0.015510508	0	0
383	697	Mayag_urb	Mayag_nat	1	22626010	0	0.282051282	-0.009632751	0.747848686	1.338461538	0.364940418	4.908963772	0.126605896	-0.009632751	0.004549644	0.002941176	0.002941176	0.015512524	0	0
384	698	Mayag_urb	Mayag_nat	1	22626041	0	0.24256651	-0.014285714	1	1	0.262935576	3.803212994	0	-0.014285714	0.004549651	0	0	0.015512527	0	0
385	699	Mayag_urb	Mayag_nat	1	22627175	0	0.275453536	0.019553275	0.215930246	0.411764706	0.112184962	1.511344931	0.385350881	0.019553275	0.004549935	0.025152487	0.025152487	0.015512651	0	0
386	700	Mayag_urb	Mayag_nat	1	22627184	0	0.281690141	-0.016693038	0.758329609	1.309677419	0.373582646	4.591366754	0.11716434	-0.016693038	0.004549938	0.00247678	0.00247678	0.015512652	0	0
387	701	Mayag_urb	Mayag_nat	1	22629058	0	0.275453536	0.019553275	0.114141138	3.413793103	0.842957092	13.825120482	0.533237197	0.019553275	0.004550407	0.043329089	0.043329089	0.015512856	0	0
388	702	Mayag_urb	Mayag_nat	1	22629828	0	0.275453536	0.019553275	0.114141138	3.413793103	0.842957092	13.825120482	0.533237197	0.019553275	0.0045506	0.043329089	0.043329089	0.01551294	0	0
389	703	Mayag_urb	Mayag_nat	1	22629831	0	0.275453536	0.019553275	0.114141138	3.413793103	0.842957092	13.825120482	0.533237197	0.019553275	0.0045506	0.043329089	0.043329089	0.01551294	0	0
390	704	Mayag_urb	Mayag_nat	1	22629833	0	0.195483154	0.032923003	0.147298305	0.277777778	0.052182518	1.478665586	0.556302501	0.032923003	0.004550601	0.033692185	0.033692185	0.015512941	0	0
391	705	Mayag_urb	Mayag_nat	1	22629873	0	0.200312989	0.017410714	0.157795975	0.294117647	0.055148523	1.568585815	0.531478917	0.017410714	0.004550611	0.03125	0.03125	0.015512945	0	0
392	706	Mayag_urb	Mayag_nat	1	22629888	0	0.492339545	-0.01129582	0.808624662	1.240601504	0.478578926	3.215962945	0.093632303	-0.01129582	0.004550615	0.00281447	0.00281447	0.015512947	0	0
393	707	Mayag_urb	Mayag_nat	1	22630847	0	0.151055165	0.006736978	0.42382706	0.444444444	0.076239829	2.590914297	0.352182518	0.006736978	0.004550855	0.011466575	0.011466575	0.015513051	0	0
394	708	Mayag_urb	Mayag_nat	1	22630876	0	0.500438982	-0.000897448	0.464003768	0.636363636	0.242696215	1.668582583	0.196294645	-0.000897448	0.004550862	0.012475634	0.012475634	0.015513054	0	0
395	709	Mayag_urb	Mayag_nat	1	22630903	0	0.356643357	-0.013624229	1	0.93877551	0.295870624	2.97866495	0.027438248	-0.013624229	0.004550869	0.000174292	0.000174292	0.015513057	0	0
396	710	Mayag_urb	Mayag_nat	1	22632055	0	0.430359937	0.000467532	0.321793521	1.695652174	0.614074468	4.682227394	0.229336771	0.000467532	0.004551157	0.014545455	0.014545455	0.015513183	0	0
397	711	Mayag_urb	Mayag_nat	1	22632091	0	0.221830986	0.001814059	0.314785533	0.454545455	0.104356594	1.979861195	0.342422681	0.001814059	0.004551166	0.015873016	0.015873016	0.015513187	0	0
398	729	Mayag_urb	Mayag_nat	1	22732932	0	0.423546835	0.029380597	0.127917418	0.419047619	0.149866886	1.171712524	0.377736623	0.029380597	0.004575188	0.038042367	0.038042367	0.015523869	0	0
399	730	Mayag_urb	Mayag_nat	1	22732986	0	0.430359937	0.018909091	0.136211428	0.448979592	0.159860599	1.260990357	0.347773399	0.018909091	0.004575201	0.032727273	0.032727273	0.015523875	0	0
400	731	Mayag_urb	Mayag_nat	1	22733866	0	0.48200313	-0.011075949	0.809974845	0.833333333	0.322547889	2.152996402	0.079181246	-0.011075949	0.004575416	0.001970166	0.001970166	0.015523971	0	0
401	732	Mayag_urb	Mayag_nat	1	22733920	0	0.358756016	-0.014173822	1	1.086206897	0.3671178	3.213806096	0.035912556	-0.014173822	0.004575429	0.000301752	0.000301752	0.015523977	0	0
402	733	Mayag_urb	Mayag_nat	1	22733953	0	0.25657164	-0.008742445	0.751005049	0.757575758	0.209434868	2.740331803	0.120573931	-0.008742445	0.004575437	0.002430318	0.002430318	0.015523981	0	0
403	734	Mayag_urb	Mayag_nat	1	22735458	0	0.222222222	-0.021084337	0.712858835	1.551724138	0.337911754	7.125670456	0.190814516	-0.021084337	0.004575804	0.005042017	0.005042017	0.015524145	0	0
404	735	Mayag_urb	Mayag_nat	1	22742878	0	0.493520918	0.034754	0.063555831	2.525252525	0.973594396	6.549853146	0.402304814	0.034754	0.00457761	0.050014697	0.050014697	0.015524956	0	0
405	745	Mayag_urb	Mayag_nat	1	22860690	0	0.448275862	-0.017977103	1	1.055555556	0.35212028	3.164252657	0.023481096	-0.017977103	0.004609092	0.000160658	0.000160658	0.015539603	0	0
406	746	Mayag_urb	Mayag_nat	1	22862664	0	0.500782473	-0.011116071	0.64492241	1.252631579	0.4936185	3.178742032	0.097823356	-0.011116071	0.004609555	0.003125	0.003125	0.015539818	0	0
407	747	Mayag_urb	Mayag_nat	1	22862697	0	0.027027027	0.028507127	0.486486486	0.461538462	0.040112798	5.310468593	0.335792102	0.028507127	0.004609563	0.014459665	0.014459665	0.015539822	0	0
408	748	Mayag_urb	Mayag_nat	1	22864268	0	0.507692308	-0.011868926	0.633001973	1.275	0.484653646	3.354199464	0.105510185	-0.011868926	0.004609931	0.003676471	0.003676471	0.015539993	0	0
409	750	Mayag_urb	Mayag_nat	1	23121035	0	0.289186508	-0.017255988	1	1.071428571	0.290940374	3.945685391	0.029963223	-0.017255988	0.004668389	0.000168163	0.000168163	0.015567673	0	0
410	751	Mayag_urb	Mayag_nat	1	23121194	0	0.236949278	-0.013128282	1	0.939393939	0.247696146	3.562675433	0.027152246	-0.013128282	0.004668424	0.000114218	0.000114218	0.015567691	0	0
411	752	Mayag_urb	Mayag_nat	1	23121252	0	0.236949278	-0.013128282	1	0.939393939	0.247696146	3.562675433	0.027152246	-0.013128282	0.004668436	0.000114218	0.000114218	0.015567697	0	0
412	753	Mayag_urb	Mayag_nat	1	23121314	0	0.216586449	-0.014860125	1	1.212121212	0.298353085	4.924493509	0.083546051	-0.014860125	0.00466845	0.000979657	0.000979657	0.015567704	0	0
413	754	Mayag_urb	Mayag_nat	1	23121332	0	0.054773083	0.014693878	0.246478873	0.315315315	0.031301165	3.17635936	0.501254934	0.014693878	0.004668454	0.028571429	0.028571429	0.015567706	0	0
414	755	Mayag_urb	Mayag_nat	1	23121520	0	0.027027027	-0.027006752	1	1.947368421	0.169257969	22.40511211	0.289448123	-0.027006752	0.004668496	0.01297765	0.01297765	0.015567727	0	0
415	756	Mayag_urb	Mayag_nat	1	23121524	0	0.173639393	-0.006647717	0.430999337	2.575757576	0.466627469	14.218038016	0.410904986	-0.006647717	0.004668496	0.016858066	0.016858066	0.015567728	0	0
416	757	Mayag_urb	Mayag_nat	1	23121527	0	0.173639393	-0.006647717	0.430999337	2.575757576	0.466627469	14.218038016	0.410904986	-0.006647717	0.004668497	0.016858066	0.016858066	0.015567728	0	0
417	758	Mayag_urb	Mayag_nat	1	23123144	0	0.236949278	-0.013128282	1	0.939393939	0.247696146	3.562675433	0.027152246	-0.013128282	0.00466773	0.000114218	0.000114218	0.015567881	0	0
418	759	Mayag_urb	Mayag_nat	1	23123156	0	0.151055165	-0.013128282	1	0.942857143	0.177578404	5.006124471	0.025554104	-0.013128282	0.004667732	6.4499e-05	6.4499e-05	0.015567882	0	0
419	760	Mayag_urb	Mayag_nat	1	23123198	0	0.0563147	0.045784561	0.232298137	0.297297297	0.029470075	2.999167174	0.526809039	0.045784561	0.004667741	0.031141869	0.031141869	0.015567887	0	0
420	761	Mayag_urb	Mayag_nat	1	23125055	0	0.487871674	-0.007021916	0.47554137	1.484126984	0.573622185	3.839867013	0.171471061	-0.007021916	0.00466815	0.009238271	0.009238271	0.015568094	0	0
421	762	Mayag_urb	Mayag_nat	1	23125095	0	0.350547731	-0.009757653	0.586627778	1.380952381	0.451383854	4.22485089	0.140178703	-0.009757653	0.004668158	0.004464286	0.004464286	0.015568099	0	0
422	763	Mayag_urb	Mayag_nat	1	23125106	0	0.334507042	0.015371763	0.245361309	0.419354839	0.127146146	1.383120814	0.377418342	0.015371763	0.004668161	0.029239766	0.029239766	0.0155681	0	0
423	764	Mayag_urb	Mayag_nat	1	23153495	0	0.507023705	-0.014172683	0.813032981	1.133333333	0.436828857	2.940383687	0.054357662	-0.014172683	0.004671192	0.000974026	0.000974026	0.015570778	0	0
424	765	Mayag_urb	Mayag_nat	1	23153505	0	0.440923318	-0.006590253	0.618733241	0.74691358	0.276673618	2.016382695	0.126729644	-0.006590253	0.004671194	0.004617865	0.004617865	0.01557078	0	0
425	766	Mayag_urb	Mayag_nat	1	23155391	0	0.450704225	0.017009494	0.216382687	0.510204082	0.188841757	1.37844621	0.292256071	0.017009494	0.004671607	0.024767802	0.024767802	0.01557099	0	0
426	767	Mayag_urb	Mayag_nat	1	23155457	0	0.254609306	-0.00815047	0.519186507	1.607142857	0.410028404	6.299339599	0.206054482	-0.00815047	0.004671622	0.006896552	0.006896552	0.015570997	0	0
427	773	Mayag_urb	Mayag_nat	1	23537258	0	0.09077381	0.033844527	0.119047619	4.4	0.465413323	41.597433999	0.643452676	0.033844527	0.004751522	0.049180328	0.049180328	0.015614505	0	0
428	774	Mayag_urb	Mayag_nat	1	23542445	0	0.484848485	-0.014664144	0.805138029	0.857142857	0.318720739	2.305133581	0.06694679	-0.014664144	0.004752556	0.001414027	0.001414027	0.015615111	0	0
429	775	Mayag_urb	Mayag_nat	1	23542457	0	0.03125	0	0.5	2.0625	0.178112728	23.88322435	0.314393957	0	0.004752559	0.015873016	0.015873016	0.015615113	0	0
430	776	Mayag_urb	Mayag_nat	1	23542475	0	0.130671506	0.021046877	0.344497608	0.287356322	0.028082737	2.940370689	0.541579244	0.021046877	0.004752562	0.021186067	0.021186067	0.015615115	0	0
431	777	Mayag_urb	Mayag_nat	1	23542496	0	0.485714286	-0.013157895	0.78557227	0.789473684	0.269302316	2.314382983	0.102662342	-0.013157895	0.004752566	0.00331825	0.00331825	0.015615117	0	0
432	778	Mayag_urb	Mayag_nat	1	23542502	0	0.188747731	-0.032511946	0.681386388	1.714285714	0.288278292	10.194231016	0.234083206	-0.032511946	0.004752568	0.006163708	0.006163708	0.015615118	0	0
433	779	Mayag_urb	Mayag_nat	1	23724003	0	0.505827506	-0.011858621	0.631246002	0.777777778	0.295013417	2.050544947	0.109144469	-0.011858621	0.004787948	0.003917051	0.003917051	0.015636634	0	0
434	780	Mayag_urb	Mayag_nat	1	23731626	0	0.339393939	-0.003513988	0.370832734	1.944	0.57329067	6.592006814	0.288696261	-0.003513988	0.004789399	0.017579388	0.017579388	0.015637551	0	0
435	781	Mayag_urb	Mayag_nat	1	23731746	0	0.275453536	-0.00223443	0.538145419	0.627705628	0.179589135	2.193976571	0.202243978	-0.00223443	0.004789422	0.007266711	0.007266711	0.015637566	0	0
436	782	Mayag_urb	Mayag_nat	1	23734137	0	0.080985915	-0.009385783	0.61971831	0.485714286	0.042062824	5.608714468	0.313619123	-0.009385783	0.004789877	0.004830918	0.004830918	0.015637854	0	0
437	783	Mayag_urb	Mayag_nat	1	23734176	0	0.476860422	-0.013128282	0.813822709	1.153846154	0.450229542	2.957071502	0.062147907	-0.013128282	0.004789884	0.001200919	0.001200919	0.015637858	0	0
438	784	Mayag_urb	Mayag_nat	1	23734219	0	0.03030303	0.101408451	0.454545455	0.405405405	0.03504264	4.690101558	0.392110465	0.101408451	0.004789892	0.018461538	0.018461538	0.015637863	0	0
439	785	Mayag_urb	Mayag_nat	1	23734236	0	0.054773083	-0.014285714	1	1	0.060134131	16.629491062	0	-0.014285714	0.004789895	0	0	0.015637865	0	0
440	786	Mayag_urb	Mayag_nat	1	23734278	0	0.085601405	-0.00994561	0.619402985	2.0625	0.178112728	23.88322435	0.314393957	-0.00994561	0.004789903	0.005128205	0.005128205	0.015637871	0	0
441	787	Mayag_urb	Mayag_nat	1	23734969	0	0.473706004	-0.013853904	0.808082703	0.857142857	0.324448397	2.264439845	0.06694679	-0.013853904	0.004790035	0.001382604	0.001382604	0.015637954	0	0
442	788	Mayag_urb	Mayag_nat	1	23737690	0	0.028571429	-0.028547439	1	0.514285714	0.044594296	5.93102305	0.288795539	-0.028547439	0.004790552	0.013687601	0.013687601	0.015638282	0	0
443	789	Mayag_urb	Mayag_nat	1	23737825	0	0.027777778	0	0.5	0.486486486	0.042235014	5.603623073	0.312929219	0	0.004790577	0.014084507	0.014084507	0.015638298	0	0
444	790	Mayag_urb	Mayag_nat	1	23738700	0	0.027027027	0.028507127	0.486486486	0.461538462	0.040112798	5.310468593	0.335792102	0.028507127	0.004790744	0.014459665	0.014459665	0.015638404	0	0
445	791	Mayag_urb	Mayag_nat	1	23738731	0	0.506849315	-0.013868332	1	1	0.401834674	2.488585643	0	-0.013868332	0.004790749	0	0	0.015638407	0	0
446	814	Mayag_urb	Mayag_nat	1	23781185	0	0.475352113	-0.013450911	0.813396674	0.888198758	0.341874339	2.307564337	0.051489839	-0.013450911	0.004798768	0.000823045	0.000823045	0.015643545	0	0
447	815	Mayag_urb	Mayag_nat	1	23781191	0	0.475352113	-0.013450911	0.813396674	0.888198758	0.341874339	2.307564337	0.051489839	-0.013450911	0.004798769	0.000823045	0.000823045	0.015643546	0	0
448	816	Mayag_urb	Mayag_nat	1	23782195	0	0.334507042	0.042138574	0.145102175	0.363636364	0.110031174	1.201763103	0.439332694	0.042138574	0.004798958	0.039921786	0.039921786	0.015643668	0	0
449	817	Mayag_urb	Mayag_nat	1	23782197	0	0.327656424	0.026938938	0.152552349	0.393939394	0.119817254	1.295207834	0.404570588	0.026938938	0.004798958	0.033039284	0.033039284	0.015643668	0	0
450	818	Mayag_urb	Mayag_nat	1	23782216	0	0.327656424	0.026938938	0.152552349	0.393939394	0.119817254	1.295207834	0.404570588	0.026938938	0.004798962	0.033039284	0.033039284	0.01564367	0	0
451	819	Mayag_urb	Mayag_nat	1	23782219	0	0.462051092	-0.00663387	0.627441552	0.725274725	0.27838325	1.889565653	0.139497457	-0.00663387	0.004798962	0.005857325	0.005857325	0.015643671	0	0
452	820	Mayag_urb	Mayag_nat	1	23782240	0	0.327656424	0.026938938	0.152552349	0.393939394	0.119817254	1.295207834	0.404570588	0.026938938	0.004798966	0.033039284	0.033039284	0.015643673	0	0
453	821	Mayag_urb	Mayag_nat	1	23789361	0	0.216317016	0.002830066	0.469349273	0.522580645	0.114119717	2.393017937	0.281846679	0.002830066	0.004800303	0.010847173	0.010847173	0.015644539	0	0
454	822	Mayag_urb	Mayag_nat	1	23789506	0	0.254609306	-0.00815047	0.519186507	1.607142857	0.410028404	6.299339599	0.206054482	-0.00815047	0.00480033	0.006896552	0.006896552	0.015644556	0	0
455	823	Mayag_urb	Mayag_nat	1	23790543	0	0.451282051	-0.008535867	0.292879992	1.956521739	0.667992265	5.730571323	0.291484678	-0.008535867	0.004800524	0.023026316	0.023026316	0.015644683	0	0
456	824	Mayag_urb	Mayag_nat	1	23790555	0	0.480745342	-0.011426404	0.623679523	1.388429752	0.524710705	3.673904798	0.142523911	-0.011426404	0.004800526	0.006258783	0.006258783	0.015644684	0	0
457	825	Mayag_urb	Mayag_nat	1	23790830	0	0.122686409	0.009947644	1	0.705882353	0.092850193	5.366385126	0.151267675	0.009947644	0.004800578	0.001842028	0.001842028	0.015644718	0	0
458	826	Mayag_urb	Mayag_nat	1	23790842	0	0.130671506	0.012544803	1	0.6875	0.08995235	5.254518087	0.162727297	0.012544803	0.00480058	0.002269426	0.002269426	0.015644719	0	0
459	827	Mayag_urb	Mayag_nat	1	23791071	0	0.380952381	-0.015625	1	1	0.319642475	3.128495359	0	-0.015625	0.004800623	0	0	0.015644747	0	0
460	828	Mayag_urb	Mayag_nat	1	23792313	0	0.083229814	0.027983519	0.589039094	0.405405405	0.03504264	4.690101558	0.392110465	0.027983519	0.004800856	0.007920922	0.007920922	0.015644898	0	0
461	829	Mayag_urb	Mayag_nat	1	23792323	0	0.096610169	0.01702196	0.594155465	0.419354839	0.035955488	4.891005319	0.377418342	0.01702196	0.004800858	0.008458647	0.008458647	0.015644899	0	0
462	830	Mayag_urb	Mayag_nat	1	23792763	0	0.50877193	-0.0168088	1	1	0.351659075	2.843663284	0	-0.0168088	0.00480094	0	0	0.015644953	0	0
463	831	Mayag_urb	Mayag_nat	1	23792773	0	0.486956522	-0.021235521	1	1.111111111	0.318914874	3.871151842	0.045757491	-0.021235521	0.004800942	0.000595238	0.000595238	0.015644954	0	0
464	832	Mayag_urb	Mayag_nat	1	23794137	0	0.49973559	-0.012053519	0.798129108	0.833333333	0.301504709	2.303262349	0.079181246	-0.012053519	0.004801197	0.001994302	0.001994302	0.01564512	0	0
465	833	Mayag_urb	Mayag_nat	1	23795115	0	0.509387755	-0.019134775	1	0.857142857	0.28213595	2.604042046	0.06694679	-0.019134775	0.004801381	0.00147929	0.00147929	0.015645239	0	0
466	834	Mayag_urb	Mayag_nat	1	23824741	0	0.326530612	-0.0388	0.719941397	1.724637681	0.388394726	7.65812441	0.236697871	-0.0388	0.004806907	0.010416667	0.010416667	0.015648856	0	0
467	835	Mayag_urb	Mayag_nat	1	23825572	0	0.080985915	0.091496973	0.100335345	0.205128205	0.021823257	1.92810731	0.68797462	0.091496973	0.004807061	0.04859335	0.04859335	0.015648958	0	0
468	836	Mayag_urb	Mayag_nat	1	23826709	0	0.083229814	0.061806835	0.10931677	0.216216216	0.022975585	2.034744826	0.665111737	0.061806835	0.004807273	0.047410009	0.047410009	0.015649097	0	0
469	838	Mayag_urb	Mayag_nat	1	23831780	0	0.085024155	0.072081764	0.223188406	0.28	0.027069211	2.896279509	0.552841969	0.072081764	0.004808214	0.049586777	0.049586777	0.015649718	0	0
470	839	Mayag_urb	Mayag_nat	1	23832689	0	0.48427673	0.033622139	0.100520301	2.714285714	0.868008068	8.487647995	0.433655561	0.033622139	0.004808383	0.055944056	0.055944056	0.015649829	0	0
471	840	Mayag_urb	Mayag_nat	1	23833319	0	0.357692308	-0.026545699	0.476091476	1.875	0.396109786	8.875380313	0.273001272	-0.026545699	0.004808499	0.015966113	0.015966113	0.015649907	0	0
472	844	Mayag_urb	Mayag_nat	1	23887985	0	0.506849315	-0.002027534	0.485641818	1.544117647	0.617141567	3.863456032	0.188680386	-0.002027534	0.004823802	0.011695906	0.011695906	0.015657888	0	0
473	845	Mayag_urb	Mayag_nat	1	23888973	0	0.103665309	0.01581824	0.351147984	0.297297297	0.029470075	2.999167174	0.526809039	0.01581824	0.004823986	0.015883459	0.015883459	0.015658011	0	0
474	846	Mayag_urb	Mayag_nat	1	23889087	0	0.054773083	0.075587703	0.219483568	0.282051282	0.027991019	2.842087497	0.549671922	0.075587703	0.004824007	0.031932773	0.031932773	0.015658025	0	0
475	847	Mayag_urb	Mayag_nat	1	23908665	0	0.115617716	-0.014664144	1	0.9375	0.124078603	7.083463429	0.028028724	-0.014664144	0.004827643	5.9298e-05	5.9298e-05	0.015660469	0	0
476	852	Mayag_urb	Mayag_nat	1	23949092	0	0.254609306	0.00938323	0.497992968	0.541666667	0.138065847	2.125093093	0.266267889	0.00938323	0.004835489	0.011590038	0.011590038	0.015666798	0	0
477	854	Mayag_urb	Mayag_nat	1	23949553	0	0.106918239	0.039712087	0.579100145	0.379310345	0.032288845	4.455914698	0.421005313	0.039712087	0.004835574	0.011764706	0.011764706	0.015666857	0	0
478	855	Mayag_urb	Mayag_nat	1	23949559	0	0.499435028	0.001128668	0.434943334	1.615384615	0.574317916	4.543594033	0.208275942	0.001128668	0.004835575	0.01384083	0.01384083	0.015666857	0	0
479	857	Mayag_urb	Mayag_nat	1	23949739	0	0.503016591	-0.006162057	0.412134551	1.666666667	0.549351269	5.056469212	0.22184875	-0.006162057	0.004835608	0.015742129	0.015742129	0.01566688	0	0
480	858	Mayag_urb	Mayag_nat	1	23949865	0	0.30122449	-0.019375136	1	0.97826087	0.228944308	4.180031113	0.009545318	-0.019375136	0.004835631	1.7598e-05	1.7598e-05	0.015666896	0	0
481	859	Mayag_urb	Mayag_nat	1	23949874	0	0.509387755	-0.006068945	0.412885913	1.633333333	0.533234708	5.003008498	0.213074825	-0.006068945	0.004835633	0.014833991	0.014833991	0.015666897	0	0
482	861	Mayag_urb	Mayag_nat	1	23963876	0	0.487871674	-0.007021916	0.632096185	0.738888889	0.287230863	1.900759495	0.131420864	-0.007021916	0.004838201	0.00548437	0.00548437	0.015668675	0	0
483	862	Mayag_urb	Mayag_nat	1	23969454	0	0.440923318	-0.013767367	0.801078213	1.248	0.460634016	3.381217946	0.096214585	-0.013767367	0.004841472	0.002639958	0.002639958	0.015671087	0	0
484	869	Mayag_urb	Mayag_nat	1	23978690	0	0.126553672	-0.06403737	0.643421822	2.090909091	0.204458643	21.382812533	0.320335151	-0.06403737	0.004842709	0.006696429	0.006696429	0.015671741	0	0
485	870	Mayag_urb	Mayag_nat	1	23983642	0	0.394202899	-0.023847377	1	1.090909091	0.271401029	4.384959962	0.037788561	-0.023847377	0.004843618	0.000326797	0.000326797	0.015672376	0	0
486	871	Mayag_urb	Mayag_nat	1	23983684	0	0.476328502	0.051754144	0.072170383	3.4	0.946745547	12.210250191	0.531478917	0.051754144	0.004843626	0.079660704	0.079660704	0.015672382	0	0
487	872	Mayag_urb	Mayag_nat	1	24024209	0	0.457959184	-0.013684857	0.766636805	0.740740741	0.229149829	2.394489432	0.130333768	-0.013684857	0.004851024	0.005039079	0.005039079	0.015677607	0	0
488	873	Mayag_urb	Mayag_nat	1	24024282	0	0.507246377	-0.012355212	0.673352178	1.666666667	0.299589928	9.271933129	0.22184875	-0.012355212	0.004851037	0.014285714	0.014285714	0.015677617	0	0
489	874	Mayag_urb	Mayag_nat	1	24026661	0	0.405919662	-0.020462866	1	0.957894737	0.249033243	3.684497364	0.018682213	-0.020462866	0.004851469	8.9031e-05	8.9031e-05	0.015677925	0	0
490	875	Mayag_urb	Mayag_nat	1	24028315	0	0.483870968	-0.016111111	0.494678467	0.584415584	0.13752731	2.483445465	0.233278211	-0.016111111	0.004851769	0.016666667	0.016666667	0.015678139	0	0
491	876	Mayag_urb	Mayag_nat	1	24028864	0	0.23908046	-0.06792144	1	0.62962963	0.056941152	6.962161086	0.200914843	-0.06792144	0.004851869	0.004807692	0.004807692	0.015678211	0	0
492	877	Mayag_urb	Mayag_nat	1	24031360	0	0.512195122	0.012215813	0.354298125	2.166666667	0.630790469	7.442161346	0.335792102	0.012215813	0.004852322	0.036363636	0.036363636	0.015678534	0	0
493	879	Mayag_urb	Mayag_nat	1	24037350	0	0.103246753	0.209600156	0.073015873	0.166666667	0.017447938	1.592037822	0.77815125	0.209600156	0.004853408	0.075471698	0.075471698	0.015679311	0	0
494	880	Mayag_urb	Mayag_nat	1	24038527	0	0.0563147	-0.013853904	0.493167702	0.333333333	0.033047347	3.362179482	0.477121255	-0.013853904	0.004853621	0.027777778	0.027777778	0.015679464	0	0
495	882	Mayag_urb	Mayag_nat	1	24040125	0	0.057945566	-0.042198181	0.49429324	0.353535354	0.034999827	3.571081802	0.45156715	-0.042198181	0.00485391	0.026936027	0.026936027	0.015679672	0	0
496	883	Mayag_urb	Mayag_nat	1	24041239	0	0.236949278	-0.013128282	0.736600382	1.5	0.386244977	5.825318479	0.176091259	-0.013128282	0.004854112	0.004678363	0.004678363	0.015679817	0	0
497	884	Mayag_urb	Mayag_nat	1	24042700	0	0.053313588	0.043156622	0.233246946	0.299145299	0.02973023	3.009997181	0.524117817	0.043156622	0.004854376	0.029320988	0.029320988	0.015680006	0	0
498	885	Mayag_urb	Mayag_nat	1	24042745	0	0.053313588	0.043156622	0.233246946	0.299145299	0.02973023	3.009997181	0.524117817	0.043156622	0.004854385	0.029320988	0.029320988	0.015680012	0	0
499	887	Mayag_urb	Mayag_nat	1	24042769	0	0.423546835	-0.013128282	1	0.925925926	0.341582434	2.509903128	0.033423755	-0.013128282	0.004854389	0.000309267	0.000309267	0.015680015	0	0
500	888	Mayag_urb	Mayag_nat	1	24045422	0	0.24256651	-0.007741935	0.520977359	1.6	0.410782587	6.232007101	0.204119983	-0.007741935	0.004854869	0.006451613	0.006451613	0.01568036	0	0
501	889	Mayag_urb	Mayag_nat	1	24045570	0	0.262519562	-0.003541851	0.745829417	0.707070707	0.194779429	2.566744277	0.150537155	-0.003541851	0.004854896	0.00388035	0.00388035	0.01568038	0	0
502	892	Mayag_urb	Mayag_nat	1	24464809	0	0.327656424	-0.009693949	0.776190553	0.790322581	0.253814976	2.460886237	0.102195609	-0.009693949	0.004908605	0.002233456	0.002233456	0.015736834	0	0
503	894	Mayag_urb	Mayag_nat	1	24472330	0	0.390199637	-0.020746112	0.767451192	0.766666667	0.232248694	2.530811981	0.115393419	-0.020746112	0.004909749	0.00328712	0.00328712	0.015737907	0	0
504	895	Mayag_urb	Mayag_nat	1	26605334	0	0.511111111	0.046822742	0.139243725	2.916666667	0.879380336	9.673794263	0.464886798	0.046822742	0.005119003	0.068181818	0.068181818	0.016152891	0	0
505	896	Mayag_urb	Mayag_nat	1	26605370	0	0.142191142	-0.017990911	1	1.451612903	0.226359037	9.309016562	0.16185082	-0.017990911	0.005119005	0.002362584	0.002362584	0.0161529	0	0
506	897	Mayag_urb	Mayag_nat	1	26605371	0	0.339393939	0.048289738	0.137822475	0.376344086	0.110491042	1.281867463	0.424414904	0.048289738	0.005119005	0.038507326	0.038507326	0.0161529	0	0
507	898	Mayag_urb	Mayag_nat	1	26605374	0	0.31276467	-0.010706103	0.743705824	1.363636364	0.365040025	5.093973273	0.134698574	-0.010706103	0.005119005	0.003684259	0.003684259	0.016152901	0	0
508	899	Mayag_urb	Mayag_nat	1	26605380	0	0.31276467	-0.010706103	0.743705824	1.363636364	0.365040025	5.093973273	0.134698574	-0.010706103	0.005119005	0.003684259	0.003684259	0.016152903	0	0
509	901	Mayag_urb	Mayag_nat	1	30301511	0	0.029411765	0	0.5	0.485714286	0.042062824	5.608714468	0.313619123	0	0.004765535	0.014925373	0.014925373	0.01753107	0	0
510	917	Mayag_urb	Mayag_nat	1	32663188	0	0.473572939	-0.024880454	0.761381938	1.25	0.354981629	4.401636238	0.096910013	-0.024880454	0.004101703	0.002747253	0.002747253	0.018160399	0	0
511	918	Mayag_urb	Mayag_nat	1	33526463	0	0.36523266	0.061402685	0.011110864	5.463768116	1.389072912	21.49114115	0.737492259	0.061402685	0.003870051	0.098975027	0.098975027	0.018240357	0	0
512	919	Mayag_urb	Mayag_nat	1	33526502	0	0.419014085	0.031406233	0.067998264	3.043478261	1.017432552	9.104053042	0.483370204	0.031406233	0.003870041	0.057470666	0.057470666	0.018240359	0	0
513	920	Mayag_urb	Mayag_nat	1	33526536	0	0.29499561	0.006518016	0.118001042	3.222222222	0.788352855	13.1701382	0.508155488	0.006518016	0.003870032	0.041852679	0.041852679	0.01824036	0	0
514	921	Mayag_urb	Mayag_nat	1	33526551	0	0.080985915	0.013346175	0.599228706	0.432432432	0.037439981	4.994602147	0.364081741	0.013346175	0.003870028	0.006595773	0.006595773	0.01824036	0	0
515	922	Mayag_urb	Mayag_nat	1	33526625	0	0.457142857	0.008186398	0.214312921	1.984126984	0.722854079	5.446133605	0.297569464	0.008186398	0.003870008	0.025602089	0.025602089	0.018240363	0	0
516	923	Mayag_urb	Mayag_nat	1	33526631	0	0.350547731	0.003826531	0.275430942	1.923076923	0.614865643	6.01468775	0.283996656	0.003826531	0.003870007	0.017857143	0.017857143	0.018240363	0	0
517	924	Mayag_urb	Mayag_nat	1	33531437	0	0.0563147	-0.013853904	1	0.942857143	0.056630867	15.697792476	0.025554104	-0.013853904	0.003868738	2.4029e-05	2.4029e-05	0.018240528	0	0
518	925	Mayag_urb	Mayag_nat	1	33628198	0	0.16031458	-0.020441412	1	0.692307692	0.106858983	4.485256421	0.159700843	-0.020441412	0.00384341	0.002587601	0.002587601	0.018243436	0	0
519	926	Mayag_urb	Mayag_nat	1	33710205	0	0.027027027	0.028507127	0.486486486	0.461538462	0.040112798	5.310468593	0.335792102	0.028507127	0.003822262	0.014459665	0.014459665	0.018245297	0	0
520	927	Mayag_urb	Mayag_nat	1	33721066	0	0.029411765	-0.056838366	1	0.545454545	0.047232706	6.299039092	0.263241435	-0.056838366	0.003819483	0.013266998	0.013266998	0.018245503	0	0
521	928	Mayag_urb	Mayag_nat	1	33721298	0	0.372960373	0.013098592	0.39246475	0.563218391	0.180806081	1.754448492	0.249323173	0.013098592	0.003819424	0.015041667	0.015041667	0.018245507	0	0
522	929	Mayag_urb	Mayag_nat	1	33722902	0	0.512698413	0.048997173	0.171149551	3.15	0.779628927	12.727208613	0.498310554	0.048997173	0.003819014	0.074343613	0.074343613	0.018245537	0	0
523	942	Mayag_urb	Mayag_nat	1	34399564	0	0.476328502	-0.023996975	0.761312774	1.294117647	0.374797516	4.468387359	0.111973759	-0.023996975	0.003656453	0.003622139	0.003622139	0.018241812	0	0
524	944	Mayag_urb	Mayag_nat	1	34416974	0	0.03125	-0.111111111	1	1.611111111	0.139054661	18.666609236	0.207125493	-0.111111111	0.003652547	0.012345679	0.012345679	0.01824134	0	0
525	945	Mayag_urb	Mayag_nat	1	34416995	0	0.487871674	0.025410352	0.1499534	2.166666667	0.830362381	5.653488829	0.335792102	0.025410352	0.003652542	0.035158064	0.035158064	0.01824134	0	0
526	947	Mayag_urb	Mayag_nat	1	34423544	0	0.46982599	-0.01073318	0.634768723	1.304347826	0.504223819	3.374142966	0.115393419	-0.01073318	0.003651076	0.004064535	0.004064535	0.018241158	0	0
527	948	Mayag_urb	Mayag_nat	1	34423550	0	0.46982599	-0.01073318	0.634768723	1.304347826	0.504223819	3.374142966	0.115393419	-0.01073318	0.003651075	0.004064535	0.004064535	0.018241158	0	0
528	949	Mayag_urb	Mayag_nat	1	34423619	0	0.48200313	-0.014358663	1	1.053511706	0.407634914	2.722747432	0.022639365	-0.014358663	0.00365106	0.00016083	0.00016083	0.018241156	0	0
529	950	Mayag_urb	Mayag_nat	1	34423664	0	0.365805947	-0.014320043	1	1.00862069	0.339244499	2.998768439	0.003727873	-0.014320043	0.00365105	3.311e-06	3.311e-06	0.018241155	0	0
530	951	Mayag_urb	Mayag_nat	1	34423685	0	0.423546835	-0.013128282	0.801856314	1.2	0.441499253	3.261613673	0.079181246	-0.013128282	0.003651045	0.001727804	0.001727804	0.018241154	0	0
531	952	Mayag_urb	Mayag_nat	1	34423694	0	0.423546835	-0.013128282	0.801856314	1.2	0.441499253	3.261613673	0.079181246	-0.013128282	0.003651043	0.001727804	0.001727804	0.018241154	0	0
532	953	Mayag_urb	Mayag_nat	1	34423718	0	0.46982599	-0.01073318	0.634768723	1.304347826	0.504223819	3.374142966	0.115393419	-0.01073318	0.003651037	0.004064535	0.004064535	0.018241153	0	0
533	954	Mayag_urb	Mayag_nat	1	34423721	0	0.46982599	-0.01073318	0.634768723	1.304347826	0.504223819	3.374142966	0.115393419	-0.01073318	0.003651037	0.004064535	0.004064535	0.018241153	0	0
534	955	Mayag_urb	Mayag_nat	1	34423751	0	0.46982599	-0.01073318	0.634768723	1.304347826	0.504223819	3.374142966	0.115393419	-0.01073318	0.00365103	0.004064535	0.004064535	0.018241152	0	0
535	956	Mayag_urb	Mayag_nat	1	34423835	0	0.46982599	-0.01073318	0.634768723	1.304347826	0.504223819	3.374142966	0.115393419	-0.01073318	0.003651011	0.004064535	0.004064535	0.01824115	0	0
536	957	Mayag_urb	Mayag_nat	1	34425537	0	0.505590062	-0.011213276	0.810470866	1.235294118	0.481130326	3.171597125	0.091770373	-0.011213276	0.003650631	0.00275874	0.00275874	0.018241102	0	0
537	959	Mayag_urb	Mayag_nat	1	34427995	0	0.027027027	-0.027006752	1	1.947368421	0.169257969	22.40511211	0.289448123	-0.027006752	0.003650081	0.01297765	0.01297765	0.018241033	0	0
538	960	Mayag_urb	Mayag_nat	1	34428619	0	0.473706004	-0.006764017	0.621773379	1.4	0.529139814	3.704124974	0.146128036	-0.006764017	0.003649942	0.006581654	0.006581654	0.018241016	0	0
539	962	Mayag_urb	Mayag_nat	1	34428646	0	0.300078247	-0.002384057	0.541386959	0.564516129	0.165222628	1.92878218	0.248323645	-0.002384057	0.003649936	0.011734029	0.011734029	0.018241015	0	0
540	963	Mayag_urb	Mayag_nat	1	34430525	0	0.310995927	-0.003479441	0.560082077	0.65625	0.202913556	2.122401634	0.182930684	-0.003479441	0.003649516	0.00673907	0.00673907	0.018240962	0	0
541	964	Mayag_urb	Mayag_nat	1	34430528	0	0.401242236	-0.016443011	0.791135065	1.222222222	0.421817333	3.541407721	0.087150176	-0.016443011	0.003649515	0.001955353	0.001955353	0.018240962	0	0
542	965	Mayag_urb	Mayag_nat	1	34431766	0	0.093601269	0.001638479	0.606557377	2.214285714	0.190261336	25.770139747	0.345233658	0.001638479	0.003649239	0.006803202	0.006803202	0.018240927	0	0
543	966	Mayag_urb	Mayag_nat	1	34432576	0	0.475352113	0.006584362	0.330301397	1.818181818	0.691315805	4.781874073	0.259637311	0.006584362	0.003649058	0.020576132	0.020576132	0.018240904	0	0
544	967	Mayag_urb	Mayag_nat	1	34433741	0	0.029411765	0.063943162	0.470588235	0.432432432	0.037439981	4.994602147	0.364081741	0.063943162	0.003648798	0.016791045	0.016791045	0.018240871	0	0
545	968	Mayag_urb	Mayag_nat	1	34433801	0	0.261072261	-0.021428571	0.745362204	1.3	0.330390432	5.115160233	0.113943352	-0.021428571	0.003648785	0.002142857	0.002142857	0.018240869	0	0
546	969	Mayag_urb	Mayag_nat	1	34433821	0	0.49165935	0.017356001	0.218567093	2	0.750622198	5.328912484	0.301029996	0.017356001	0.00364878	0.028571429	0.028571429	0.018240868	0	0
547	970	Mayag_urb	Mayag_nat	1	34435380	0	0.103246753	-0.012112742	0.618181818	2.076923077	0.177411698	24.314120807	0.317420412	-0.012112742	0.003648432	0.006289308	0.006289308	0.018240824	0	0
548	971	Mayag_urb	Mayag_nat	1	34435398	0	0.432850242	0.033970837	0.202204473	0.380116959	0.10348005	1.396297188	0.420082754	0.033970837	0.003648428	0.047500676	0.047500676	0.018240823	0	0
549	972	Mayag_urb	Mayag_nat	1	34435407	0	0.099818512	0.001878564	0.605263158	2.230769231	0.190933855	26.06311675	0.348454646	0.001878564	0.003648426	0.007388167	0.007388167	0.018240823	0	0
550	973	Mayag_urb	Mayag_nat	1	34435437	0	0.149359886	-0.087260887	0.248933144	3.4	0.346120306	33.398791664	0.531478917	-0.087260887	0.00364842	0.062337662	0.062337662	0.018240822	0	0
551	974	Mayag_urb	Mayag_nat	1	34435449	0	0.106416275	0.000630252	0.364360073	0.314285714	0.031114132	3.174618843	0.502675359	0.000630252	0.003648417	0.014705882	0.014705882	0.018240822	0	0
552	975	Mayag_urb	Mayag_nat	1	34435452	0	0.083229814	0.001278244	0.608695652	0.457142857	0.039531461	5.286412027	0.339948062	0.001278244	0.003648416	0.005869346	0.005869346	0.018240822	0	0
553	976	Mayag_urb	Mayag_nat	1	34435512	0	0.088111888	0.001441636	0.607692308	0.454545455	0.039189434	5.272124366	0.342422681	0.001441636	0.003648403	0.006302521	0.006302521	0.01824082	0	0
554	988	Mayag_urb	Mayag_nat	1	35008010	0	0.122686409	-0.058331829	0.632962561	2.272727273	0.222877588	23.175453883	0.356547324	-0.058331829	0.003528139	0.008123342	0.008123342	0.018216837	0	0
555	989	Mayag_urb	Mayag_nat	1	35011112	0	0.034482759	-0.09500609	1	1.6875	0.144961846	19.644177571	0.227243782	-0.09500609	0.003527528	0.014254386	0.014254386	0.018216671	0	0
556	990	Mayag_urb	Mayag_nat	1	35033420	0	0.22826087	-0.06302521	1	0.666666667	0.05198431	8.549588211	0.176091259	-0.06302521	0.003523143	0.004081633	0.004081633	0.018215469	0	0
557	991	Mayag_urb	Mayag_nat	1	35033492	0	0.23908046	0.048487058	0.315453384	0.244444444	0.02232648	2.676332624	0.611819829	0.048487058	0.003523129	0.049622253	0.049622253	0.018215465	0	0
558	992	Mayag_urb	Mayag_nat	1	35087710	0	0.103665309	0.073711285	0.051193872	0.169230769	0.018816096	1.522050801	0.771520671	0.073711285	0.003512563	0.06031746	0.06031746	0.018212474	0	0
559	993	Mayag_urb	Mayag_nat	1	35087737	0	0.423546835	-0.013128282	1	0.925925926	0.341582434	2.509903128	0.033423755	-0.013128282	0.003512558	0.000309267	0.000309267	0.018212472	0	0
560	994	Mayag_urb	Mayag_nat	1	35088612	0	0.173639393	-0.01528847	1	1.294117647	0.268769697	6.231135822	0.111973759	-0.01528847	0.003512388	0.001402761	0.001402761	0.018212423	0	0
561	995	Mayag_urb	Mayag_nat	1	35089870	0	0.472316384	0.025025112	0.279558642	2.057142857	0.707647687	5.980146354	0.313264452	0.025025112	0.003512145	0.029639092	0.029639092	0.018212353	0	0
562	996	Mayag_urb	Mayag_nat	1	35090686	0	0.061507937	-0.096774194	0.5	2.485714286	0.245232327	25.195599574	0.395451208	-0.096774194	0.003511987	0.025089606	0.025089606	0.018212307	0	0
563	997	Mayag_urb	Mayag_nat	1	35090926	0	0.236949278	0.024864029	0.086657016	4.533333333	0.892277314	23.032201752	0.656417654	0.024864029	0.00351194	0.051334064	0.051334064	0.018212294	0	0
564	998	Mayag_urb	Mayag_nat	1	35090929	0	0.236949278	0.024864029	0.086657016	4.533333333	0.892277314	23.032201752	0.656417654	0.024864029	0.00351194	0.051334064	0.051334064	0.018212293	0	0
565	999	Mayag_urb	Mayag_nat	1	35093751	0	0.275453536	0.019553275	0.114141138	3.413793103	0.842957092	13.825120482	0.533237197	0.019553275	0.003511394	0.043329089	0.043329089	0.018212135	0	0
566	1000	Mayag_urb	Mayag_nat	1	35094147	0	0.25657164	0.038039813	0.10829119	0.3	0.072737096	1.23733287	0.522878745	0.038039813	0.003511317	0.040522181	0.040522181	0.018212113	0	0
567	1001	Mayag_urb	Mayag_nat	1	35094215	0	0.275453536	0.019553275	0.215930246	0.411764706	0.112184962	1.511344931	0.385350881	0.019553275	0.003511304	0.025152487	0.025152487	0.018212109	0	0
568	1002	Mayag_urb	Mayag_nat	1	35094220	0	0.275453536	0.019553275	0.215930246	0.411764706	0.112184962	1.511344931	0.385350881	0.019553275	0.003511303	0.025152487	0.025152487	0.018212108	0	0
569	1003	Mayag_urb	Mayag_nat	1	35094310	0	0.205383023	-0.013853904	1	0.9375	0.214969692	4.08851239	0.028028724	-0.013853904	0.003511286	0.000105419	0.000105419	0.018212103	0	0
570	1006	Mayag_urb	Mayag_nat	1	37056652	0	0.0563147	0.111391846	0.205383023	0.264957265	0.026251902	2.674181585	0.576824168	0.111391846	0.003208451	0.034926471	0.034926471	0.018069399	0	0
571	1007	Mayag_urb	Mayag_nat	1	37056656	0	0.131064163	-0.020130361	1	1.371428571	0.215136705	8.742424137	0.137173193	-0.020130361	0.00320845	0.00156185	0.00156185	0.018069399	0	0
572	1008	Mayag_urb	Mayag_nat	1	37056761	0	0.057945566	-0.09186771	0.499561018	2.513513514	0.248751763	25.397810693	0.400281224	-0.09186771	0.003208438	0.023923445	0.023923445	0.018069391	0	0
573	1009	Mayag_urb	Mayag_nat	1	37056775	0	0.313871817	-0.021876191	0.359781839	2.017241379	0.554563726	7.337773089	0.304757868	-0.021876191	0.003208436	0.017082567	0.017082567	0.01806939	0	0
574	1010	Mayag_urb	Mayag_nat	1	37056816	0	0.34519774	-0.023393541	0.35791956	1.98	0.534360651	7.336618059	0.29666519	-0.023393541	0.003208431	0.017781102	0.017781102	0.018069387	0	0
575	1011	Mayag_urb	Mayag_nat	1	37056834	0	0.215970962	0.013040052	0.689045369	0.568965517	0.115303504	2.807562197	0.244914054	0.013040052	0.003208429	0.008416828	0.008416828	0.018069385	0	0
576	1012	Mayag_urb	Mayag_nat	1	37068080	0	0.203595981	-0.048562673	0.696212426	1.666666667	0.296565979	9.366474838	0.22184875	-0.048562673	0.003207091	0.005513784	0.005513784	0.018068534	0	0
577	1013	Mayag_urb	Mayag_nat	1	37068089	0	0.03125	0.221789883	0.40625	0.333333333	0.028728421	3.867637284	0.477121255	0.221789883	0.00320709	0.023199023	0.023199023	0.018068533	0	0
578	1014	Mayag_urb	Mayag_nat	1	37068101	0	0.477855478	-0.000848356	0.608527784	0.693333333	0.253869251	1.893538144	0.15905792	-0.000848356	0.003207088	0.007760866	0.007760866	0.018068532	0	0
579	1015	Mayag_urb	Mayag_nat	1	37068104	0	0.477855478	-0.000848356	0.608527784	0.693333333	0.253869251	1.893538144	0.15905792	-0.000848356	0.003207088	0.007760866	0.007760866	0.018068532	0	0
580	1016	Mayag_urb	Mayag_nat	1	37068113	0	0.088111888	-0.039381525	1	1.5	0.129205769	17.41408308	0.176091259	-0.039381525	0.003207087	0.001611171	0.001611171	0.018068531	0	0
581	1017	Mayag_urb	Mayag_nat	1	37068116	0	0.21071115	-0.025900703	0.726339637	1.363636364	0.298523604	6.22900202	0.134698574	-0.025900703	0.003207086	0.002368421	0.002368421	0.018068531	0	0
582	1018	Mayag_urb	Mayag_nat	1	37094870	0	0.493647913	0.013040052	0.183444712	2.25	0.761473011	6.648298658	0.352182518	0.013040052	0.003203918	0.037707391	0.037707391	0.018066509	0	0
583	1019	Mayag_urb	Mayag_nat	1	37121184	0	0.169133192	0.13415272	0.288955514	0.2	0.019035723	2.10131237	0.698970004	0.13415272	0.003200824	0.048076923	0.048076923	0.018064526	0	0
584	1020	Mayag_urb	Mayag_nat	1	37121190	0	0.092915215	0.03258427	1	0.6	0.034887024	10.31902289	0.22184875	0.03258427	0.003200823	0.003004808	0.003004808	0.018064526	0	0
585	1021	Mayag_urb	Mayag_nat	1	37128406	0	0.474603175	-0.001163298	0.17503852	3.055555556	0.663117795	14.079579563	0.485090184	-0.001163298	0.003199978	0.059462277	0.059462277	0.018063983	0	0
586	1022	Mayag_urb	Mayag_nat	1	37705814	0	0.325423729	-0.026617758	0.525848291	1.692307692	0.448576307	6.384432879	0.228479329	-0.026617758	0.003124824	0.010180995	0.010180995	0.018017817	0	0
587	1024	Mayag_urb	Mayag_nat	1	37707030	0	0.151055165	0.006736978	0.42382706	0.444444444	0.076239829	2.590914297	0.352182518	0.006736978	0.003124712	0.011466575	0.011466575	0.018017736	0	0
588	1025	Mayag_urb	Mayag_nat	1	38122666	0	0.215970962	-0.032078117	0.442426179	2.222222222	0.394128443	12.529599645	0.346787486	-0.032078117	0.003087418	0.014665482	0.014665482	0.017996086	0	0
589	1026	Mayag_urb	Mayag_nat	1	38130416	0	0.310995927	-0.013128282	1	0.935483871	0.292204085	2.994927576	0.028963696	-0.013128282	0.003086862	0.000170565	0.000170565	0.01799676	0	0
590	1029	Mayag_urb	Mayag_nat	1	38847533	0	0.503437335	-0.015574651	1	0.888888889	0.3266247	2.41905605	0.051152522	-0.015574651	0.003029841	0.000857843	0.000857843	0.017965376	0	0
591	1030	Mayag_urb	Mayag_nat	1	38848326	0	0.401242236	-0.01228578	1	0.912698413	0.31746283	2.623987165	0.039672705	-0.01228578	0.003029788	0.00041076	0.00041076	0.017965329	0	0
592	1033	Mayag_urb	Mayag_nat	1	38849422	0	0.216586449	-0.007932752	0.480705717	2.0625	0.474808713	8.959200063	0.314393957	-0.007932752	0.003029714	0.01300045	0.01300045	0.017965263	0	0
593	1035	Mayag_urb	Mayag_nat	1	38849463	0	0.503517216	-0.013128282	0.819806439	1.125	0.450468657	2.809573942	0.051152522	-0.013128282	0.003029712	0.000859993	0.000859993	0.017965261	0	0
594	1036	Mayag_urb	Mayag_nat	1	38849589	0	0.388344988	0.003607119	0.402881469	0.57037037	0.186478266	1.744559119	0.243843043	0.003607119	0.003029703	0.014847115	0.014847115	0.017965253	0	0
595	1037	Mayag_urb	Mayag_nat	1	38849590	0	0.416317016	-0.011255418	0.787431862	0.792	0.27237715	2.302924456	0.101274818	-0.011255418	0.003029703	0.002783084	0.002783084	0.017965253	0	0
596	1051	Mayag_urb	Mayag_nat	1	38921751	0	0.07267645	-0.017780939	1	1.08	0.064070125	18.205052534	0.033423755	-0.017780939	0.003022722	5.2832e-05	5.2832e-05	0.017961398	0	0
597	1053	Mayag_urb	Mayag_nat	1	38923129	0	0.205383023	0.002498578	0.261209005	3.2	0.598752434	17.102226927	0.505149978	0.002498578	0.003022633	0.02870019	0.02870019	0.017961316	0	0
598	1054	Mayag_urb	Mayag_nat	1	38927610	0	0.24256651	-0.014285714	1	1	0.262935576	3.803212994	0	-0.014285714	0.003022344	0	0	0.01796105	0	0
599	1055	Mayag_urb	Mayag_nat	1	38931997	0	0.462051092	0.051815839	0.050942048	0.346855984	0.128405048	0.936949719	0.459850809	0.051815839	0.003022062	0.060731088	0.060731088	0.017960791	0	0
600	1099	Mayag_urb	Mayag_nat	1	39829728	0	0.357763975	0.042471313	0.089485079	0.337243402	0.102924981	1.105009793	0.472056539	0.042471313	0.002970165	0.048297174	0.048297174	0.017916106	0	0
601	1100	Mayag_urb	Mayag_nat	1	39829757	0	0.336858805	-0.014825886	0.349621392	0.462962963	0.12564151	1.705922711	0.334453751	-0.014825886	0.002970163	0.022189095	0.022189095	0.017916104	0	0
602	1101	Mayag_urb	Mayag_nat	1	39830414	0	0.452830189	0.015818432	0.386332902	0.565217391	0.179458313	1.780194487	0.247784484	0.015818432	0.002970129	0.017755682	0.017755682	0.017916076	0	0
603	1102	Mayag_urb	Mayag_nat	1	39841580	0	0.289855072	-0.065441176	0.614624506	0.407407407	0.035916247	4.621329	0.389971079	-0.065441176	0.002968293	0.022857143	0.022857143	0.017915075	0	0
604	1103	Mayag_urb	Mayag_nat	1	39841586	0	0.323076923	-0.044889293	1	0.733333333	0.100885382	5.330581765	0.134698574	-0.044889293	0.002968292	0.003628118	0.003628118	0.017915075	0	0
605	1104	Mayag_urb	Mayag_nat	1	39843964	0	0.49973559	0.02184695	0.199977496	2.115384615	0.760572667	5.883529959	0.325389342	0.02184695	0.002968167	0.033653461	0.033653461	0.017914972	0	0
606	1123	Mayag_urb	Mayag_nat	1	39897139	0	0.07012987	-0.108232585	0.501298701	0.413333333	0.04046853	4.221661762	0.38369957	-0.108232585	0.002965386	0.027777778	0.027777778	0.017912694	0	0
607	1124	Mayag_urb	Mayag_nat	1	39897558	0	0.372818614	0.003075552	0.556615382	0.648148148	0.201640938	2.083386569	0.188325715	0.003075552	0.002965364	0.008605996	0.008605996	0.017912677	0	0
608	1125	Mayag_urb	Mayag_nat	1	39898548	0	0.496453901	-0.014235412	0.555498671	1.60952381	0.493835365	5.245810808	0.206697406	-0.014235412	0.002965313	0.013061224	0.013061224	0.017912635	0	0
609	1127	Mayag_urb	Mayag_nat	1	39901906	0	0.154929577	-0.011075949	1	0.885714286	0.166441529	4.713305645	0.052706351	-0.011075949	0.002965138	0.000281452	0.000281452	0.017912493	0	0
610	1128	Mayag_urb	Mayag_nat	1	39903371	0	0.173639393	-0.01528847	1	1.294117647	0.268769697	6.231135822	0.111973759	-0.01528847	0.002965063	0.001402761	0.001402761	0.017912431	0	0
611	1130	Mayag_urb	Mayag_nat	1	39903721	0	0.053313588	-0.013128282	1	0.945945946	0.056943707	15.714005629	0.02413368	-0.013128282	0.002965044	2.0305e-05	2.0305e-05	0.017912416	0	0
612	1131	Mayag_urb	Mayag_nat	1	39903736	0	0.106416275	0.033530343	0.337856122	0.279279279	0.027639085	2.821978966	0.553961285	0.033530343	0.002965044	0.018211619	0.018211619	0.017912415	0	0
613	1132	Mayag_urb	Mayag_nat	1	39903844	0	0.053313588	0.043156622	0.233246946	0.299145299	0.02973023	3.009997181	0.524117817	0.043156622	0.002965038	0.029320988	0.029320988	0.017912411	0	0
614	1133	Mayag_urb	Mayag_nat	1	39910514	0	0.462051092	-0.013128282	1	0.92	0.354086409	2.390376976	0.036212173	-0.013128282	0.002964693	0.000395955	0.000395955	0.01791213	0	0
615	1134	Mayag_urb	Mayag_nat	1	39922211	0	0.236949278	-0.013128282	0.736600382	1.5	0.386244977	5.825318479	0.176091259	-0.013128282	0.002964089	0.004678363	0.004678363	0.017911638	0	0
616	1135	Mayag_urb	Mayag_nat	1	39922223	0	0.103665309	-0.013128282	1	0.944444444	0.125880154	7.08590894	0.024823584	-0.013128282	0.002964088	4.1771e-05	4.1771e-05	0.017911638	0	0
617	1190	Mayag_urb	Mayag_nat	1	39928875	0	0.085601405	0.014391766	0.597733259	0.428571429	0.03700023	4.964116959	0.367976785	0.014391766	0.002963745	0.007122507	0.007122507	0.01791136	0	0
618	1191	Mayag_urb	Mayag_nat	1	39928891	0	0.444279896	0.007134284	0.219867033	1.956521739	0.722560919	5.297791807	0.291484678	0.007134284	0.002963745	0.023881579	0.023881579	0.017911359	0	0
619	1194	Mayag_urb	Mayag_nat	1	39930158	0	0.159006211	-0.013853904	1	0.939393939	0.176178235	5.008910281	0.027152246	-0.013853904	0.002963679	7.6593e-05	7.6593e-05	0.017911306	0	0
620	1195	Mayag_urb	Mayag_nat	1	39932268	0	0.173639393	-0.01528847	1	1.294117647	0.268769697	6.231135822	0.111973759	-0.01528847	0.002963571	0.001402761	0.001402761	0.017911218	0	0
621	1196	Mayag_urb	Mayag_nat	1	39932316	0	0.151055165	0.006736978	0.42382706	0.444444444	0.076239829	2.590914297	0.352182518	0.006736978	0.002963568	0.011466575	0.011466575	0.017911216	0	0
622	1197	Mayag_urb	Mayag_nat	1	39932319	0	0.506479082	0.022420079	0.162316406	2.146666667	0.848219078	5.432768367	0.331764613	0.022420079	0.002963568	0.035568637	0.035568637	0.017911216	0	0
623	1198	Mayag_urb	Mayag_nat	1	39932562	0	0.173639393	-0.01528847	1	1.294117647	0.268769697	6.231135822	0.111973759	-0.01528847	0.002963556	0.001402761	0.001402761	0.017911206	0	0
624	1199	Mayag_urb	Mayag_nat	1	39932589	0	0.423546835	0.029380597	0.077035368	2.701863354	0.944628525	7.727974958	0.431663381	0.029380597	0.002963554	0.04797213	0.04797213	0.017911205	0	0
625	1200	Mayag_urb	Mayag_nat	1	39932595	0	0.423546835	0.029380597	0.077035368	2.701863354	0.944628525	7.727974958	0.431663381	0.029380597	0.002963554	0.04797213	0.04797213	0.017911204	0	0
626	1201	Mayag_urb	Mayag_nat	1	39932598	0	0.483154387	0.035781359	0.060172297	2.6	0.987962249	6.84236671	0.414973348	0.035781359	0.002963554	0.051766709	0.051766709	0.017911204	0	0
627	1202	Mayag_urb	Mayag_nat	1	39936604	0	0.500925583	-0.013877083	1	1.011904762	0.404430641	2.531833998	0.00513964	-0.013877083	0.002963348	8.644e-06	8.644e-06	0.017911037	0	0
628	1203	Mayag_urb	Mayag_nat	1	39939323	0	0.506479082	-0.007203555	0.496493555	1.388888889	0.556134144	3.468609805	0.142667504	-0.007203555	0.002963208	0.006702917	0.006702917	0.017910924	0	0
629	1204	Mayag_urb	Mayag_nat	1	39939335	0	0.310995927	0.044764763	0.077422311	0.305882353	0.086159084	1.085944857	0.514445578	0.044764763	0.002963208	0.048468393	0.048468393	0.017910924	0	0
630	1205	Mayag_urb	Mayag_nat	1	39946386	0	0.24256651	-0.011075949	1	0.878787879	0.230975034	3.343513458	0.056115942	-0.011075949	0.002962846	0.000499351	0.000499351	0.017910631	0	0
631	1206	Mayag_urb	Mayag_nat	1	39946464	0	0.293594965	-0.009295514	0.765120409	0.776785714	0.23380888	2.580723396	0.10969877	-0.009295514	0.002962842	0.002304521	0.002304521	0.017910628	0	0
632	1207	Mayag_urb	Mayag_nat	1	39946465	0	0.17801252	-0.017742384	1	1.215686275	0.251878566	5.867482669	0.084821513	-0.017742384	0.002962842	0.000823325	0.000823325	0.017910628	0	0
633	1208	Mayag_urb	Mayag_nat	1	39946497	0	0.261072261	-0.000168942	0.505182689	0.577777778	0.146840192	2.273404548	0.238239166	-0.000168942	0.002962841	0.009480042	0.009480042	0.017910626	0	0
634	1209	Mayag_urb	Mayag_nat	1	39946515	0	0.150713908	0.017809166	0.650447952	0.520833333	0.080743883	3.359602616	0.283301229	0.017809166	0.00296284	0.007798909	0.007798909	0.017910626	0	0
635	1210	Mayag_urb	Mayag_nat	1	39948516	0	0.248447205	0.019766472	0.494956199	0.509803922	0.130280737	1.994922993	0.292596828	0.019766472	0.002962737	0.01370614	0.01370614	0.017910543	0	0
636	1211	Mayag_urb	Mayag_nat	1	39948642	0	0.16031458	-0.025693471	1	1.24137931	0.191481079	8.047910526	0.093904503	-0.025693471	0.002962731	0.00088897	0.00088897	0.017910537	0	0
637	1212	Mayag_urb	Mayag_nat	1	39949307	0	0.447619048	-0.000567849	0.610036881	0.679012346	0.249329536	1.849190328	0.168122329	-0.000567849	0.002962697	0.008228249	0.008228249	0.01791051	0	0
638	1213	Mayag_urb	Mayag_nat	1	39949319	0	0.453535728	0.01581824	0.220045082	0.5	0.187655549	1.332228121	0.301029996	0.01581824	0.002962696	0.026315789	0.026315789	0.017910509	0	0
639	1214	Mayag_urb	Mayag_nat	1	39949394	0	0.492339545	0.015779901	0.22662171	1.923076923	0.733364234	5.042821395	0.283996656	0.015779901	0.002962692	0.025496879	0.025496879	0.017910506	0	0
640	1215	Mayag_urb	Mayag_nat	1	39949908	0	0.408691835	-0.00533802	0.58958486	0.643356643	0.220747334	1.875029536	0.19154821	-0.00533802	0.002962666	0.009667025	0.009667025	0.017910485	0	0
641	1216	Mayag_urb	Mayag_nat	1	39949916	0	0.395083406	-0.010639731	0.597062059	0.738461538	0.250108835	2.180352578	0.131672119	-0.010639731	0.002962666	0.004444444	0.004444444	0.017910485	0	0
642	1217	Mayag_urb	Mayag_nat	1	39949917	0	0.09077381	0.015603397	0.596054147	0.424242424	0.036508643	4.929836355	0.372385904	0.015603397	0.002962666	0.007735991	0.007735991	0.017910485	0	0
643	1222	Mayag_urb	Mayag_nat	1	39957281	0	0.119680851	-0.017316017	1	1	0.083808094	11.932021703	0	-0.017316017	0.002962289	0	0	0.01791018	0	0
644	1223	Mayag_urb	Mayag_nat	1	39957335	0	0.451977401	-0.023340471	0.573157685	1.555555556	0.49419304	4.896372251	0.191885526	-0.023340471	0.002962286	0.009569378	0.009569378	0.017910178	0	0
645	1224	Mayag_urb	Mayag_nat	1	39957352	0	0.462711864	-0.020424971	0.407928402	1.739130435	0.555257253	5.447159223	0.240332155	-0.020424971	0.002962286	0.015195331	0.015195331	0.017910178	0	0
646	1225	Mayag_urb	Mayag_nat	1	39957607	0	0.502857143	-0.018808777	0.778342004	1.251851852	0.404915326	3.870273512	0.097552936	-0.018808777	0.002962273	0.003046467	0.003046467	0.017910167	0	0
647	1228	Mayag_urb	Mayag_nat	1	39960671	0	0.162318841	0.025423729	1	0.615384615	0.078703204	4.811725663	0.210853365	0.025423729	0.002962116	0.004724112	0.004724112	0.017910041	0	0
648	1230	Mayag_urb	Mayag_nat	1	39960826	0	0.371660859	-0.05261976	0.695621232	1.818181818	0.325444419	10.157756373	0.259637311	-0.05261976	0.002962108	0.01125	0.01125	0.017910034	0	0
649	1231	Mayag_urb	Mayag_nat	1	39960827	0	0.340120664	-0.05828318	0.291430749	2.88	0.54994906	15.08212415	0.459392488	-0.05828318	0.002962108	0.032013101	0.032013101	0.017910034	0	0
650	1233	Mayag_urb	Mayag_nat	1	40080272	0	0.46982599	0.014814578	0.227814846	0.509259259	0.194778931	1.331483807	0.293061066	0.014814578	0.002956115	0.02588952	0.02588952	0.017905241	0	0
651	1234	Mayag_urb	Mayag_nat	1	40080315	0	0.503517216	0.046467499	0.061246757	2.692307692	1.049117011	6.909163261	0.430124692	0.046467499	0.002956113	0.058533282	0.058533282	0.017905239	0	0
652	1235	Mayag_urb	Mayag_nat	1	40080526	0	0.412069604	0.000525738	0.442221896	0.620689655	0.223914863	1.720545226	0.207125493	0.000525738	0.002956103	0.011443704	0.011443704	0.017905231	0	0
653	1236	Mayag_urb	Mayag_nat	1	40080532	0	0.078859682	0.05821878	0.110144391	0.217948718	0.023223791	2.045387171	0.661645681	0.05821878	0.002956102	0.044600939	0.044600939	0.017905231	0	0
654	1237	Mayag_urb	Mayag_nat	1	41697004	0	0.275453536	-0.013128282	1	0.9375	0.272281454	3.227932853	0.028028724	-0.013128282	0.002921628	0.000141483	0.000141483	0.017884382	0	0
655	1238	Mayag_urb	Mayag_nat	1	41697272	0	0.327656424	-0.01427306	1	1.104761905	0.354892088	3.439070373	0.04326869	-0.01427306	0.002921624	0.000399775	0.000399775	0.017884381	0	0
656	1239	Mayag_urb	Mayag_nat	1	41697806	0	0.456493506	0.015359783	0.092411824	2.955555556	0.883443966	9.887790264	0.470639127	0.015359783	0.002921618	0.057373163	0.057373163	0.017884379	0	0
657	1240	Mayag_urb	Mayag_nat	1	41697980	0	0.26873706	0.009578775	0.33630353	2.074074074	0.548003236	7.849923102	0.316824263	0.009578775	0.002921616	0.016939082	0.016939082	0.017884378	0	0
658	1241	Mayag_urb	Mayag_nat	1	41698089	0	0.467918623	-0.000931375	0.32874231	1.745454545	0.655575182	4.647234449	0.241908544	-0.000931375	0.002921614	0.017405801	0.017405801	0.017884378	0	0
659	1242	Mayag_urb	Mayag_nat	1	41698239	0	0.245714286	0.084469393	0.217113784	0.261538462	0.045444021	1.505200575	0.582464435	0.084469393	0.002921612	0.049704448	0.049704448	0.017884377	0	0
660	1243	Mayag_urb	Mayag_nat	1	41698636	0	0.362987013	-0.016696482	0.763970462	1.222222222	0.352409879	4.238891273	0.087150176	-0.016696482	0.002921607	0.001788909	0.001788909	0.017884376	0	0
661	1244	Mayag_urb	Mayag_nat	1	41698907	0	0.274285714	-0.029693487	0.721027042	1.376811594	0.290763887	6.51941404	0.138874515	-0.029693487	0.002921604	0.003266079	0.003266079	0.017884374	0	0
662	1245	Mayag_urb	Mayag_nat	1	41701291	0	0.307477289	0.141077904	0.071149325	0.221674877	0.049996211	0.982869507	0.654283524	0.141077904	0.002921574	0.080591426	0.080591426	0.017884365	0	0
663	1246	Mayag_urb	Mayag_nat	1	41701306	0	0.04	-0.194144838	1	1.1875	0.10077591	13.992989528	0.074633618	-0.194144838	0.002921574	0.011479592	0.011479592	0.017884365	0	0
664	1248	Mayag_urb	Mayag_nat	1	41709878	0	0.397740113	-0.018339141	1	1.173913043	0.371203049	3.712447511	0.069635928	-0.018339141	0.002921468	0.001242898	0.001242898	0.017884332	0	0
665	1249	Mayag_urb	Mayag_nat	1	41713624	0	0.418552036	-0.008051295	0.761792339	0.779220779	0.232782301	2.608381395	0.108339475	-0.008051295	0.002921423	0.003155883	0.003155883	0.017884318	0	0
666	1250	Mayag_urb	Mayag_nat	1	41717044	0	0.373195113	0.01099382	0.282663488	0.513196481	0.173538123	1.517652861	0.28971633	0.01099382	0.002921381	0.019983408	0.019983408	0.017884305	0	0
667	1251	Mayag_urb	Mayag_nat	1	41717107	0	0.38028169	0.002410347	0.293739489	0.548589342	0.184777926	1.628713301	0.260752634	0.002410347	0.00292138	0.016460905	0.016460905	0.017884305	0	0
668	1252	Mayag_urb	Mayag_nat	1	41731284	0	0.03030303	-0.030274361	1	0.515151515	0.044551492	5.956727231	0.288065018	-0.030274361	0.00292121	0.014479638	0.014479638	0.017884254	0	0
669	1253	Mayag_urb	Mayag_nat	1	41731302	0	0.236949278	-0.000464179	0.510241335	0.588235294	0.151416075	2.285231343	0.230448921	-0.000464179	0.00292121	0.008059211	0.008059211	0.017884254	0	0
670	1254	Mayag_urb	Mayag_nat	1	41731449	0	0.505477308	-0.011145511	0.646368111	1.25	0.49475521	3.158127433	0.096910013	-0.011145511	0.002921208	0.003095975	0.003095975	0.017884253	0	0
671	1255	Mayag_urb	Mayag_nat	1	41733886	0	0.365805947	0.03758546	0.163612662	0.392045455	0.126661704	1.213465745	0.406663577	0.03758546	0.00292118	0.037909968	0.037909968	0.017884245	0	0
672	1275	Mayag_urb	Mayag_nat	1	43000201	0	0.447916667	-0.007751938	0.290398951	1.909090909	0.644038519	5.659021921	0.28082661	-0.007751938	0.00292191	0.021533161	0.021533161	0.017893631	0	0
673	1277	Mayag_urb	Mayag_nat	1	43018241	0	0.349206349	0.076246334	0.354143441	3.5	0.519954268	23.559764302	0.544068044	0.076246334	0.002922172	0.063131313	0.063131313	0.017893924	0	0
674	1279	Mayag_urb	Mayag_nat	1	43034688	0	0.306832298	-0.013884715	1	0.978494624	0.292189697	3.276815497	0.009441556	-0.013884715	0.002922418	1.7757e-05	1.7757e-05	0.017894194	0	0
675	1280	Mayag_urb	Mayag_nat	1	43034766	0	0.38757764	-0.005188486	0.588164072	0.685714286	0.233381205	2.014746995	0.163856803	-0.005188486	0.002922419	0.006759399	0.006759399	0.017894196	0	0
676	1281	Mayag_urb	Mayag_nat	1	43034769	0	0.03030303	0.032166509	0.484848485	0.457142857	0.039531461	5.286412027	0.339948062	0.032166509	0.002922419	0.016346154	0.016346154	0.017894196	0	0
677	1283	Mayag_urb	Mayag_nat	1	43037387	0	0.195483154	-0.013128282	1	0.941176471	0.216921293	4.083569371	0.026328939	-0.013128282	0.002922459	8.8605e-05	8.8605e-05	0.017894239	0	0
678	1300	Mayag_urb	Mayag_nat	1	43046433	0	0.25657164	0.038039813	0.10829119	0.3	0.072737096	1.23733287	0.522878745	0.038039813	0.002922597	0.040522181	0.040522181	0.01789439	0	0
679	1302	Mayag_urb	Mayag_nat	1	43046739	0	0.261072261	0.028821462	0.179520177	0.34562212	0.080949276	1.475672869	0.46139847	0.028821462	0.002922602	0.0330948	0.0330948	0.017894395	0	0
680	1304	Mayag_urb	Mayag_nat	1	43046809	0	0.163301141	0.075469356	0.09230892	0.154285714	0.017010326	1.399390086	0.811674285	0.075469356	0.002922603	0.051112605	0.051112605	0.017894396	0	0
681	1305	Mayag_urb	Mayag_nat	1	43047092	0	0.380952381	-0.010836694	0.580283417	1.397515528	0.447593046	4.363449496	0.145356642	-0.010836694	0.002922607	0.005208333	0.005208333	0.017894401	0	0
682	1313	Mayag_urb	Mayag_nat	1	43580752	0	0.23309921	-0.017260238	1	0.885714286	0.216107641	3.630088195	0.052706351	-0.017260238	0.002934411	0.000418498	0.000418498	0.017905477	0	0
683	1314	Mayag_urb	Mayag_nat	1	43589855	0	0.203174603	0.079133065	0.30328495	0.228070175	0.02130699	2.441264781	0.641931503	0.079133065	0.002934677	0.047265625	0.047265625	0.017905703	0	0
684	1315	Mayag_urb	Mayag_nat	1	43589864	0	0.457142857	0.026209677	0.298331479	0.428571429	0.104190267	1.762865911	0.367976785	0.026209677	0.002934678	0.0390625	0.0390625	0.017905704	0	0
685	1316	Mayag_urb	Mayag_nat	1	43590947	0	0.372466806	-0.040316476	0.328505608	2.361111111	0.563883871	9.886513819	0.373116425	-0.040316476	0.002934709	0.026498179	0.026498179	0.017905731	0	0
686	1317	Mayag_urb	Mayag_nat	1	43592461	0	0.110859729	-0.143987624	0.2760181	2.8	0.291833452	26.864637845	0.447158031	-0.143987624	0.002934754	0.038265306	0.038265306	0.017905768	0	0
687	1318	Mayag_urb	Mayag_nat	1	43592641	0	0.422475107	-0.0182835	1	0.825	0.200718682	3.390939967	0.083546051	-0.0182835	0.002934759	0.001874809	0.001874809	0.017905773	0	0
688	1319	Mayag_urb	Mayag_nat	1	43624724	0	0.399851907	0.00938568	0.194338939	2.154285714	0.743964013	6.238133647	0.333303302	0.00938568	0.002937585	0.027618042	0.027618042	0.017908443	0	0
689	1320	Mayag_urb	Mayag_nat	1	43624847	0	0.288198758	-0.002200411	0.344813713	2.142857143	0.580454912	7.91075523	0.330993219	-0.002200411	0.002937589	0.019232214	0.019232214	0.017908446	0	0
690	1321	Mayag_urb	Mayag_nat	1	43628585	0	0.293594965	-0.009295514	0.765120409	0.776785714	0.23380888	2.580723396	0.10969877	-0.009295514	0.002937708	0.002304521	0.002304521	0.017908546	0	0
691	1323	Mayag_urb	Mayag_nat	1	43633660	0	0.195483154	0.002222146	0.262697034	3.1875	0.599103614	16.958929987	0.503450193	0.002222146	0.002937869	0.027135389	0.027135389	0.017908683	0	0
692	1324	Mayag_urb	Mayag_nat	1	43633699	0	0.25657164	-0.008742445	0.5171007	1.806451613	0.480604905	6.789917027	0.256826333	-0.008742445	0.00293787	0.010548256	0.010548256	0.017908684	0	0
693	1325	Mayag_urb	Mayag_nat	1	43798044	0	0.17801252	0.00577708	0.267761011	2.741935484	0.495642479	15.168615521	0.438057232	0.00577708	0.00294351	0.01978022	0.01978022	0.017913332	0	0
694	1326	Mayag_urb	Mayag_nat	1	43798068	0	0.457142857	-0.007089241	0.623075161	0.769230769	0.28582815	2.0701809	0.113943352	-0.007089241	0.002943511	0.003861556	0.003861556	0.017913332	0	0
695	1327	Mayag_urb	Mayag_nat	1	43798109	0	0.447916667	-0.015003751	0.7975173	0.867768595	0.305344479	2.466140328	0.061596071	-0.015003751	0.002943512	0.00110742	0.00110742	0.017913334	0	0
696	1328	Mayag_urb	Mayag_nat	1	43798111	0	0.447916667	-0.015003751	0.7975173	0.867768595	0.305344479	2.466140328	0.061596071	-0.015003751	0.002943512	0.00110742	0.00110742	0.017913334	0	0
697	1329	Mayag_urb	Mayag_nat	1	43798125	0	0.347222222	-0.010322581	0.564094017	0.692307692	0.209541289	2.287329348	0.159700843	-0.010322581	0.002943513	0.005714286	0.005714286	0.017913334	0	0
698	1330	Mayag_urb	Mayag_nat	1	43798149	0	0.444209413	-0.015574651	1	0.909090909	0.313272299	2.638108389	0.041392685	-0.015574651	0.002943514	0.000496032	0.000496032	0.017913335	0	0
699	1331	Mayag_urb	Mayag_nat	1	43798160	0	0.444209413	-0.015574651	1	0.909090909	0.313272299	2.638108389	0.041392685	-0.015574651	0.002943514	0.000496032	0.000496032	0.017913335	0	0
700	1332	Mayag_urb	Mayag_nat	1	43798236	0	0.440923318	-0.013385727	0.806878919	0.88	0.326492746	2.371875057	0.055517328	-0.013385727	0.002943517	0.000887311	0.000887311	0.017913337	0	0
701	1333	Mayag_urb	Mayag_nat	1	43798258	0	0.327656424	0.026938938	0.152552349	0.393939394	0.119817254	1.295207834	0.404570588	0.026938938	0.002943518	0.033039284	0.033039284	0.017913338	0	0
702	1336	Mayag_urb	Mayag_nat	1	44013782	0	0.362987013	-0.016696482	0.763970462	1.222222222	0.352409879	4.238891273	0.087150176	-0.016696482	0.002963006	0.001788909	0.001788909	0.017927771	0	0
703	1337	Mayag_urb	Mayag_nat	1	44013784	0	0.503144654	-0.017780939	0.790537782	1.181818182	0.403102078	3.464864831	0.072550667	-0.017780939	0.002963006	0.001717033	0.001717033	0.017927771	0	0
704	1338	Mayag_urb	Mayag_nat	1	44013796	0	0.499092559	-0.01290842	0.605668294	1.352272727	0.476109963	3.8407966	0.131064289	-0.01290842	0.002963007	0.005546898	0.005546898	0.017927772	0	0
705	1339	Mayag_urb	Mayag_nat	1	44013798	0	0.34519774	-0.0155765	0.766046236	1.217391304	0.355363539	4.170494229	0.085430195	-0.0155765	0.002963007	0.001636661	0.001636661	0.017927772	0	0
706	1340	Mayag_urb	Mayag_nat	1	44013804	0	0.34519774	-0.0155765	0.766046236	1.217391304	0.355363539	4.170494229	0.085430195	-0.0155765	0.002963007	0.001636661	0.001636661	0.017927772	0	0
707	1341	Mayag_urb	Mayag_nat	1	44013810	0	0.499092559	-0.01290842	0.605668294	1.352272727	0.476109963	3.8407966	0.131064289	-0.01290842	0.002963008	0.005546898	0.005546898	0.017927772	0	0
708	1342	Mayag_urb	Mayag_nat	1	44131689	0	0.391334731	-0.017780939	0.760008621	0.75	0.219958955	2.557295292	0.124938737	-0.017780939	0.00296928	0.003924647	0.003924647	0.017932478	0	0
709	1343	Mayag_urb	Mayag_nat	1	44131690	0	0.307477289	0.000724169	0.494493904	0.555555556	0.137350718	2.247108573	0.255272505	0.000724169	0.00296928	0.012787213	0.012787213	0.017932478	0	0
710	1344	Mayag_urb	Mayag_nat	1	44131691	0	0.390199637	-0.01187677	0.554406478	0.636363636	0.192901141	2.099306803	0.196294645	-0.01187677	0.00296928	0.009568106	0.009568106	0.017932478	0	0
711	1345	Mayag_urb	Mayag_nat	1	44131765	0	0.436507937	-0.012048193	0.79137101	0.833333333	0.289140504	2.401754289	0.079181246	-0.012048193	0.002969285	0.001782531	0.001782531	0.017932481	0	0
712	1346	Mayag_urb	Mayag_nat	1	44131768	0	0.436507937	-0.012048193	0.79137101	0.833333333	0.289140504	2.401754289	0.079181246	-0.012048193	0.002969285	0.001782531	0.001782531	0.017932481	0	0
713	1347	Mayag_urb	Mayag_nat	1	44131838	0	0.248447205	-0.013853904	1	0.935483871	0.245187353	3.569230064	0.028963696	-0.013853904	0.002969289	0.000136166	0.000136166	0.017932484	0	0
714	1348	Mayag_urb	Mayag_nat	1	44132827	0	0.254609306	-0.021586571	1	1.21875	0.310648156	4.781459459	0.085914629	-0.021586571	0.002969344	0.001185723	0.001185723	0.017932525	0	0
715	1349	Mayag_urb	Mayag_nat	1	44132866	0	0.289186508	-0.017255988	1	1.071428571	0.290940374	3.945685391	0.029963223	-0.017255988	0.002969346	0.000168163	0.000168163	0.017932527	0	0
716	1350	Mayag_urb	Mayag_nat	1	44132888	0	0.115617716	-0.014664144	0.613919414	3	0.295611521	30.445362807	0.477121255	-0.014664144	0.002969347	0.014246324	0.014246324	0.017932528	0	0
717	1351	Mayag_urb	Mayag_nat	1	44135065	0	0.267857143	-0.022222222	1	1.2	0.303610455	4.742919666	0.079181246	-0.022222222	0.002969468	0.001058201	0.001058201	0.017932618	0	0
718	1352	Mayag_urb	Mayag_nat	1	44135563	0	0.26873706	-0.009167369	0.515213013	1.810344828	0.47864707	6.847108447	0.257761306	-0.009167369	0.002969496	0.011123196	0.011123196	0.017932638	0	0
719	1354	Mayag_urb	Mayag_nat	1	44139022	0	0.395083406	0.001941978	0.423972019	0.628571429	0.212497916	1.859321953	0.201645364	0.001941978	0.002969688	0.010432099	0.010432099	0.017932781	0	0
720	1355	Mayag_urb	Mayag_nat	1	44140953	0	0.281690141	0.033860759	0.026844991	5.714285714	1.152898065	28.322591745	0.756961951	0.033860759	0.002969796	0.074922601	0.074922601	0.017932861	0	0
721	1368	Mayag_urb	Mayag_nat	1	44174639	0	0.38028169	-0.011075949	0.792840512	0.862068966	0.296400291	2.507294774	0.064457989	-0.011075949	0.002971701	0.001031992	0.001031992	0.01793427	0	0
722	1369	Mayag_urb	Mayag_nat	1	44175989	0	0.412069604	-0.010397478	0.798045859	0.811688312	0.295024653	2.233162239	0.090610708	-0.010397478	0.002971778	0.002209402	0.002209402	0.017934327	0	0
723	1370	Mayag_urb	Mayag_nat	1	44176028	0	0.412069604	-0.010397478	0.798045859	0.811688312	0.295024653	2.233162239	0.090610708	-0.010397478	0.002971781	0.002209402	0.002209402	0.017934328	0	0
724	1371	Mayag_urb	Mayag_nat	1	44176049	0	0.053313588	-0.013128282	1	0.945945946	0.056943707	15.714005629	0.02413368	-0.013128282	0.002971782	2.0305e-05	2.0305e-05	0.017934329	0	0
725	1372	Mayag_urb	Mayag_nat	1	44176250	0	0.462051092	0.006354954	0.331198406	0.57037037	0.217376671	1.496583592	0.243843043	0.006354954	0.002971793	0.017733637	0.017733637	0.017934338	0	0
726	1373	Mayag_urb	Mayag_nat	1	44176271	0	0.12773047	0.030920774	0.193517268	0.216216216	0.022975585	2.034744826	0.665111737	0.030920774	0.002971795	0.028510891	0.028510891	0.017934339	0	0
727	1374	Mayag_urb	Mayag_nat	1	44176292	0	0.444279896	0.007134284	0.322245095	0.56122449	0.209566944	1.502970466	0.250863386	0.007134284	0.002971796	0.018021442	0.018021442	0.01793434	0	0
728	1375	Mayag_urb	Mayag_nat	1	44177343	0	0.386893743	-0.01021978	0.792207049	0.806896552	0.283887274	2.293452736	0.09318214	-0.01021978	0.002971856	0.002193682	0.002193682	0.017934384	0	0
729	1376	Mayag_urb	Mayag_nat	1	44177361	0	0.027027027	-0.027006752	1	1.947368421	0.169257969	22.40511211	0.289448123	-0.027006752	0.002971857	0.01297765	0.01297765	0.017934385	0	0
730	1377	Mayag_urb	Mayag_nat	1	44177385	0	0.412069604	-0.010397478	0.798045859	0.811688312	0.295024653	2.233162239	0.090610708	-0.010397478	0.002971858	0.002209402	0.002209402	0.017934386	0	0
731	1378	Mayag_urb	Mayag_nat	1	44177704	0	0.462051092	0.006354954	0.331198406	0.57037037	0.217376671	1.496583592	0.243843043	0.006354954	0.002971877	0.017733637	0.017733637	0.017934399	0	0
732	1379	Mayag_urb	Mayag_nat	1	44177743	0	0.505368382	-0.001995004	0.485038943	1.536764706	0.613602568	3.84881988	0.186607378	-0.001995004	0.002971879	0.01141529	0.01141529	0.017934401	0	0
733	1380	Mayag_urb	Mayag_nat	1	44177764	0	0.412069604	-0.010397478	0.798045859	0.811688312	0.295024653	2.233162239	0.090610708	-0.010397478	0.00297188	0.002209402	0.002209402	0.017934402	0	0
734	1381	Mayag_urb	Mayag_nat	1	44177800	0	0.462051092	0.006354954	0.331198406	0.57037037	0.217376671	1.496583592	0.243843043	0.006354954	0.002971882	0.017733637	0.017733637	0.017934403	0	0
735	1382	Mayag_urb	Mayag_nat	1	44178068	0	0.216586449	-0.014860125	1	1.212121212	0.298353085	4.924493509	0.083546051	-0.014860125	0.002971898	0.000979657	0.000979657	0.017934415	0	0
736	1383	Mayag_urb	Mayag_nat	1	44178095	0	0.462051092	0.006354954	0.331198406	0.57037037	0.217376671	1.496583592	0.243843043	0.006354954	0.002971899	0.017733637	0.017733637	0.017934416	0	0
737	1384	Mayag_urb	Mayag_nat	1	44178954	0	0.505368382	-0.001995004	0.485038943	1.536764706	0.613602568	3.84881988	0.186607378	-0.001995004	0.002971948	0.01141529	0.01141529	0.017934452	0	0
738	1385	Mayag_urb	Mayag_nat	1	44180058	0	0.106416275	0.000630252	0.364360073	3.181818182	0.314998445	32.139736218	0.502675359	0.000630252	0.002972012	0.014705882	0.014705882	0.017934499	0	0
739	1387	Mayag_urb	Mayag_nat	1	44180981	0	0.423546835	-0.013128282	1	0.925925926	0.341582434	2.509903128	0.033423755	-0.013128282	0.002972065	0.000309267	0.000309267	0.017934538	0	0
740	1388	Mayag_urb	Mayag_nat	1	44181011	0	0.103665309	0.073711285	0.051193872	0.169230769	0.018816096	1.522050801	0.771520671	0.073711285	0.002972067	0.06031746	0.06031746	0.017934539	0	0
741	1389	Mayag_urb	Mayag_nat	1	44181029	0	0.462051092	0.006354954	0.331198406	0.57037037	0.217376671	1.496583592	0.243843043	0.006354954	0.002972068	0.017733637	0.017733637	0.01793454	0	0
742	1390	Mayag_urb	Mayag_nat	1	44181031	0	0.103665309	0.073711285	0.051193872	0.169230769	0.018816096	1.522050801	0.771520671	0.073711285	0.002972068	0.06031746	0.06031746	0.01793454	0	0
743	1391	Mayag_urb	Mayag_nat	1	44181053	0	0.103665309	0.073711285	0.051193872	0.169230769	0.018816096	1.522050801	0.771520671	0.073711285	0.002972069	0.06031746	0.06031746	0.017934541	0	0
744	1392	Mayag_urb	Mayag_nat	1	44183873	0	0.4826546	0.004504505	0.402712836	1.666666667	0.537524519	5.167722925	0.22184875	0.004504505	0.002972231	0.015151515	0.015151515	0.01793466	0	0
745	1393	Mayag_urb	Mayag_nat	1	44187911	0	0.252247488	-0.033639567	0.722179526	1.533333333	0.346061419	6.79391283	0.185636577	-0.033639567	0.002972464	0.005160458	0.005160458	0.017934832	0	0
746	1394	Mayag_urb	Mayag_nat	1	44187932	0	0.203595981	-0.01999917	1	1.111111111	0.226972836	5.439276003	0.045757491	-0.01999917	0.002972465	0.000272836	0.000272836	0.017934833	0	0
747	1395	Mayag_urb	Mayag_nat	1	44187933	0	0.317292438	0.019929002	0.348594294	0.517241379	0.144143263	1.856060686	0.286306739	0.019929002	0.002972465	0.016813725	0.016813725	0.017934833	0	0
748	1396	Mayag_urb	Mayag_nat	1	44187969	0	0.235028249	-0.012585812	1	0.857142857	0.193308447	3.80062998	0.06694679	-0.012585812	0.002972467	0.000686813	0.000686813	0.017934834	0	0
749	1397	Mayag_urb	Mayag_nat	1	44187977	0	0.235028249	-0.017241379	1	1	0.225659767	4.431450112	0	-0.017241379	0.002972468	0	0	0.017934835	0	0
750	1398	Mayag_urb	Mayag_nat	1	44187979	0	0.228450555	-0.015574651	1	0.928571429	0.210286157	4.100340749	0.032184683	-0.015574651	0.002972468	0.000154321	0.000154321	0.017934835	0	0
751	1399	Mayag_urb	Mayag_nat	1	44188262	0	0.208144796	-0.013761468	1	0.84	0.153108875	4.608485316	0.075720714	-0.013761468	0.002972484	0.000776398	0.000776398	0.017934847	0	0
752	1405	Mayag_urb	Mayag_nat	1	44225697	0	0.514942529	0.008358663	0.442145594	2.25	0.47778911	10.595678928	0.352182518	0.008358663	0.002974675	0.035714286	0.035714286	0.017936454	0	0
753	1406	Mayag_urb	Mayag_nat	1	44261848	0	0.131064163	-0.011257996	0.678505818	1.545454545	0.242463059	9.850695443	0.189056236	-0.011257996	0.002976846	0.002985075	0.002985075	0.017938038	0	0
754	1407	Mayag_urb	Mayag_nat	1	44261910	0	0.236949278	0.024864029	0.086657016	4.533333333	0.892277314	23.032201752	0.656417654	0.024864029	0.00297685	0.051334064	0.051334064	0.017938041	0	0
755	1408	Mayag_urb	Mayag_nat	1	44266785	0	0.151055165	0.006736978	0.200291085	5.303030303	0.588114717	47.817423375	0.724524109	0.006736978	0.002977147	0.036126878	0.036126878	0.017938257	0	0
756	1409	Mayag_urb	Mayag_nat	1	44266866	0	0.25657164	-0.008742445	0.751005049	0.757575758	0.209434868	2.740331803	0.120573931	-0.008742445	0.002977152	0.002430318	0.002430318	0.01793826	0	0
757	1416	Mayag_urb	Mayag_nat	1	44280380	0	0.063458488	0.207958115	0.171866737	0.225225225	0.022146936	2.290447809	0.64738297	0.207958115	0.00297798	0.046153846	0.046153846	0.017938862	0	0
758	1417	Mayag_urb	Mayag_nat	1	44281657	0	0.358756016	0.023465619	0.170517602	0.426136364	0.138494431	1.311187743	0.370451404	0.023465619	0.002978058	0.030781719	0.030781719	0.017938919	0	0
759	1418	Mayag_urb	Mayag_nat	1	44282096	0	0.103665309	-0.013128282	1	0.944444444	0.125880154	7.08590894	0.024823584	-0.013128282	0.002978085	4.1771e-05	4.1771e-05	0.017938938	0	0
760	1419	Mayag_urb	Mayag_nat	1	44286424	0	0.197916667	-0.013582343	0.712883208	0.724137931	0.148486473	3.531471473	0.140178703	-0.013582343	0.002978353	0.002506266	0.002506266	0.017939132	0	0
761	1420	Mayag_urb	Mayag_nat	1	44286441	0	0.027027027	0.028507127	0.486486486	0.461538462	0.040112798	5.310468593	0.335792102	0.028507127	0.002978354	0.014459665	0.014459665	0.017939133	0	0
762	1421	Mayag_urb	Mayag_nat	1	44286444	0	0.027027027	0.028507127	0.486486486	0.461538462	0.040112798	5.310468593	0.335792102	0.028507127	0.002978354	0.014459665	0.014459665	0.017939133	0	0
763	1422	Mayag_urb	Mayag_nat	1	44286507	0	0.343576453	0.039274905	0.092351717	0.344352617	0.106026392	1.118388754	0.462996612	0.039274905	0.002978358	0.044619001	0.044619001	0.017939136	0	0
764	1423	Mayag_urb	Mayag_nat	1	44290251	0	0.46982599	0.142553369	0.000705638	6.176470588	2.087035822	18.278933464	0.790740378	0.142553369	0.00297859	0.160590602	0.160590602	0.017939304	0	0
765	1424	Mayag_urb	Mayag_nat	1	44290278	0	0.46982599	0.142553369	0.000705638	6.176470588	2.087035822	18.278933464	0.790740378	0.142553369	0.002978591	0.160590602	0.160590602	0.017939305	0	0
766	1425	Mayag_urb	Mayag_nat	1	44290293	0	0.46982599	0.142553369	0.000705638	6.176470588	2.087035822	18.278933464	0.790740378	0.142553369	0.002978592	0.160590602	0.160590602	0.017939305	0	0
767	1426	Mayag_urb	Mayag_nat	1	44290323	0	0.497593484	0.113512753	0.002510553	4.6	1.698821005	12.455697181	0.662757832	0.113512753	0.002978594	0.128465695	0.128465695	0.017939307	0	0
768	1427	Mayag_urb	Mayag_nat	1	44290338	0	0.12773047	-0.004318471	0.670075246	0.611111111	0.096038588	3.888611842	0.21387982	-0.004318471	0.002978595	0.003737605	0.003737605	0.017939307	0	0
769	1429	Mayag_urb	Mayag_nat	1	45260274	0	0.038461538	-0.073394495	1	1.785714286	0.152510826	20.908518996	0.251811973	-0.073394495	0.003060302	0.016806723	0.016806723	0.017996031	0	0
770	1431	Mayag_urb	Mayag_nat	1	45260856	0	0.227329193	0.013847022	0.299905156	0.424242424	0.09709756	1.853616444	0.372385904	0.013847022	0.003060367	0.019339976	0.019339976	0.017996074	0	0
771	1442	Mayag_urb	Mayag_nat	1	47777555	0	0.314516129	-0.013749535	1	0.888888889	0.134189397	5.888121355	0.051152522	-0.013749535	0.003623488	0.0004662	0.0004662	0.01834972	0	0
772	1443	Mayag_urb	Mayag_nat	1	47777576	0	0.128735632	-0.030805687	0.485057471	3	0.279412641	32.210425269	0.477121255	-0.030805687	0.003623496	0.0625	0.0625	0.018349725	0	0
773	1444	Mayag_urb	Mayag_nat	1	47777579	0	0.434482759	-0.014443692	0.694392804	1.666666667	0.345552947	8.038645901	0.22184875	-0.014443692	0.003623497	0.013605442	0.013605442	0.018349726	0	0
774	1446	Mayag_urb	Mayag_nat	1	47779078	0	0.027027027	0.028507127	0.486486486	0.461538462	0.040112798	5.310468593	0.335792102	0.028507127	0.003624075	0.014459665	0.014459665	0.018350096	0	0
775	1447	Mayag_urb	Mayag_nat	1	47911177	0	0.282485876	-0.012585812	0.31170828	0.428571429	0.099357565	1.848610813	0.367976785	-0.012585812	0.003676552	0.022321429	0.022321429	0.018383684	0	0
776	1448	Mayag_urb	Mayag_nat	1	47911183	0	0.416317016	0.002379487	0.282560236	1.948051948	0.652239426	5.818272006	0.289600534	0.002379487	0.003676554	0.021939431	0.021939431	0.018383686	0	0
777	1449	Mayag_urb	Mayag_nat	1	47911466	0	0.197916667	0.041217502	0.238076138	0.3125	0.055886117	1.747415189	0.505149978	0.041217502	0.00367667	0.029731191	0.029731191	0.01838376	0	0
778	1450	Mayag_urb	Mayag_nat	1	47911540	0	0.17801252	0.00577708	0.267761011	0.364705882	0.065925595	2.017583324	0.438057232	0.00577708	0.0036767	0.01978022	0.01978022	0.018383779	0	0
779	1451	Mayag_urb	Mayag_nat	1	47912471	0	0.229909154	-0.020874498	1	1.277777778	0.25733315	6.344756016	0.106455331	-0.020874498	0.003677081	0.001670062	0.001670062	0.018384024	0	0
780	1452	Mayag_urb	Mayag_nat	1	47912488	0	0.289186508	-0.014386101	0.7545907	1.246153846	0.338493615	4.5876771	0.095571662	-0.014386101	0.003677088	0.001715266	0.001715266	0.018384028	0	0
781	1453	Mayag_urb	Mayag_nat	1	47912547	0	0.033333333	-0.158940397	1	1.388888889	0.119357723	16.161604823	0.142667504	-0.158940397	0.003677112	0.011299435	0.011299435	0.018384043	0	0
782	1454	Mayag_urb	Mayag_nat	1	47914114	0	0.231884058	0.062135922	0.380312569	3	0.490248925	18.35802089	0.477121255	0.062135922	0.003677754	0.032820513	0.032820513	0.018384455	0	0
783	1455	Mayag_urb	Mayag_nat	1	47914649	0	0.422475107	0.01321113	0.712088684	0.6	0.14338711	2.510685926	0.22184875	0.01321113	0.003677973	0.012987013	0.012987013	0.018384595	0	0
784	1458	Mayag_urb	Mayag_nat	1	50701226	0	0.096610169	-0.039760802	1	1.5625	0.133913217	18.23125676	0.193820026	-0.039760802	0.005730075	0.002143367	0.002143367	0.019802754	0	0
785	1459	Mayag_urb	Mayag_nat	1	50703971	0	0.29499561	0.009018759	0.224858571	2.307692308	0.622588673	8.553711335	0.363177902	0.009018759	0.005733086	0.023809524	0.023809524	0.019804962	0	0
786	1460	Mayag_urb	Mayag_nat	1	50706455	0	0.293594965	0.006035557	0.223629533	2.482758621	0.689932038	8.934344299	0.394934499	0.006035557	0.005735812	0.027270783	0.027270783	0.019806961	0	0
787	1461	Mayag_urb	Mayag_nat	1	50707305	0	0.46982599	0.014814578	0.152950888	2.104761905	0.79791094	5.552026493	0.323202975	0.014814578	0.005736746	0.031004751	0.031004751	0.019807645	0	0
788	1462	Mayag_urb	Mayag_nat	1	50707694	0	0.053313588	-0.013128282	0.493520918	3	0.298191035	30.181993896	0.477121255	-0.013128282	0.005737173	0.026315789	0.026315789	0.019807959	0	0
789	1463	Mayag_urb	Mayag_nat	1	50707798	0	0.216586449	-0.007932752	0.480705717	2.0625	0.474808713	8.959200063	0.314393957	-0.007932752	0.005737287	0.01300045	0.01300045	0.019808042	0	0
790	1492	Mayag_urb	Mayag_nat	1	54259897	0	0.463768116	0.030325444	0.216674142	0.4	0.114809355	1.393614663	0.397940009	0.030325444	0.010241882	0.046022727	0.046022727	0.023374199	0	0
791	1493	Mayag_urb	Mayag_nat	1	54371985	0	0.502857143	0.020571774	0.166322288	2.333333333	0.74128956	7.344558376	0.367976785	0.020571774	0.010352324	0.042624043	0.042624043	0.023472644	0	0
792	1494	Mayag_urb	Mayag_nat	1	54805102	0	0.475352113	0.006584362	0.330301397	1.818181818	0.691315805	4.781874073	0.259637311	0.006584362	0.010669169	0.020576132	0.020576132	0.023788715	0	0
793	1495	Mayag_urb	Mayag_nat	1	54805113	0	0.236949278	-0.000464179	0.510241335	0.588235294	0.151416075	2.285231343	0.230448921	-0.000464179	0.010669177	0.008059211	0.008059211	0.023788722	0	0
794	1496	Mayag_urb	Mayag_nat	1	54805120	0	0.236949278	-0.000464179	0.510241335	0.588235294	0.151416075	2.285231343	0.230448921	-0.000464179	0.010669182	0.008059211	0.008059211	0.023788727	0	0
795	1497	Mayag_urb	Mayag_nat	1	54805146	0	0.358756016	-0.014173822	1	1.086206897	0.3671178	3.213806096	0.035912556	-0.014173822	0.010669201	0.000301752	0.000301752	0.023788745	0	0
796	1498	Mayag_urb	Mayag_nat	1	54805204	0	0.506651017	-0.007236624	0.491638831	1.397058824	0.552567785	3.532188102	0.145214693	-0.007236624	0.010669243	0.006949807	0.006949807	0.023788786	0	0
797	1499	Mayag_urb	Mayag_nat	1	54805266	0	0.21071115	-0.015151515	1	1	0.228679367	4.37293496	0	-0.015151515	0.010669288	0	0	0.023788829	0	0
798	1500	Mayag_urb	Mayag_nat	1	54805337	0	0.239160839	0.015004398	0.297138094	0.419354839	0.09539404	1.843495472	0.377418342	0.015004398	0.010669339	0.020897833	0.020897833	0.023788879	0	0
799	1502	Mayag_urb	Mayag_nat	1	54805396	0	0.248447205	-0.000335852	0.507867756	0.583333333	0.149262218	2.279731489	0.234083206	-0.000335852	0.010669382	0.008714597	0.008714597	0.023788921	0	0
800	1503	Mayag_urb	Mayag_nat	1	54805612	0	0.236949278	-0.000464179	0.510241335	0.588235294	0.151416075	2.285231343	0.230448921	-0.000464179	0.010669539	0.008059211	0.008059211	0.023789072	0	0
801	1504	Mayag_urb	Mayag_nat	1	54805687	0	0.236949278	-0.000464179	0.510241335	0.588235294	0.151416075	2.285231343	0.230448921	-0.000464179	0.010669594	0.008059211	0.008059211	0.023789124	0	0
802	1505	Mayag_urb	Mayag_nat	1	54810406	0	0.372655777	-0.006699147	0.221482244	0.4	0.108853749	1.469862103	0.397940009	-0.006699147	0.010673016	0.033997253	0.033997253	0.023792426	0	0
803	1506	Mayag_urb	Mayag_nat	1	54840147	0	0.267857143	-0.019544846	0.738216756	1.392857143	0.352811329	5.498834257	0.143906576	-0.019544846	0.010692949	0.003514887	0.003514887	0.02381112	0	0
804	1507	Mayag_urb	Mayag_nat	1	54840153	0	0.317292438	-0.020347888	0.520687778	1.846153846	0.492050435	6.926696497	0.266267889	-0.020347888	0.010692953	0.013557423	0.013557423	0.023811124	0	0
805	1514	Mayag_urb	Mayag_nat	1	56105286	0	0.472316384	0.10149373	0.003274029	6.1875	1.754454543	21.821686063	0.791515212	0.10149373	0.011141867	0.149148066	0.149148066	0.024340507	0	0
806	1515	Mayag_urb	Mayag_nat	1	56108762	0	0.475352113	0.08628692	0.007179169	4.285714286	1.503970042	12.212575004	0.632023215	0.08628692	0.011141688	0.109184727	0.109184727	0.024340865	0	0
807	1516	Mayag_urb	Mayag_nat	1	56108775	0	0.46982599	0.101038262	0.003877074	4.603174603	1.622978454	13.055759534	0.663057448	0.101038262	0.011141688	0.118730962	0.118730962	0.024340866	0	0
808	1520	Mayag_urb	Mayag_nat	1	56116588	0	0.027027027	0.028507127	0.486486486	0.461538462	0.040112798	5.310468593	0.335792102	0.028507127	0.011141264	0.014459665	0.014459665	0.024341651	0	0
809	1521	Mayag_urb	Mayag_nat	1	56117540	0	0.03125	0.142857143	0.4375	0.378378378	0.032645451	4.385609439	0.422073688	0.142857143	0.01114121	0.020408163	0.020408163	0.024341745	0	0
810	1522	Mayag_urb	Mayag_nat	1	56123237	0	0.17801252	0.160029211	0.003651877	0.08974359	0.01061349	0.758837309	1.046996563	0.160029211	0.011140877	0.120361991	0.120361991	0.024342299	0	0
811	1523	Mayag_urb	Mayag_nat	1	56128672	0	0.453535728	0.01581824	0.144967837	2.181818182	0.809182659	5.882887534	0.338818557	0.01581824	0.011140543	0.032674544	0.032674544	0.024342814	0	0
812	1524	Mayag_urb	Mayag_nat	1	57109919	0	0.30122449	-0.046395664	0.284661897	2.739130435	0.506329265	14.818095754	0.437612713	-0.046395664	0.010868935	0.028906956	0.028906956	0.024238022	0	0
813	1525	Mayag_urb	Mayag_nat	1	57111408	0	0.23309921	0.032642812	0.088422955	4.148148148	0.794379837	21.661089903	0.617854259	0.032642812	0.010868116	0.047080979	0.047080979	0.024237572	0	0
814	1541	Mayag_urb	Mayag_nat	1	59510356	0	0.514285714	-0.028673835	1	1	0.268525883	3.724035793	0	-0.028673835	0.008582714	0	0	0.022640066	0	0
815	1542	Mayag_urb	Mayag_nat	1	59510357	0	0.514285714	-0.028673835	1	1	0.268525883	3.724035793	0	-0.028673835	0.008582712	0	0	0.022640065	0	0
816	1543	Mayag_urb	Mayag_nat	1	59510359	0	0.514285714	-0.028673835	1	1	0.268525883	3.724035793	0	-0.028673835	0.00858271	0	0	0.022640063	0	0
817	1544	Mayag_urb	Mayag_nat	1	59514970	0	0.497142857	-0.014114407	0.774936099	1.353846154	0.438870342	4.176402985	0.131569316	-0.014114407	0.00857738	0.005568187	0.005568187	0.022635935	0	0
818	1545	Mayag_urb	Mayag_nat	1	59515036	0	0.197916667	0.0475382	0.057515977	0.139784946	0.015797362	1.236904671	0.854539596	0.0475382	0.008577304	0.062656642	0.062656642	0.022635876	0	0
819	1548	Mayag_urb	Mayag_nat	1	61265088	0	0.12773047	-0.004318471	0.670075246	0.611111111	0.096038588	3.888611842	0.21387982	-0.004318471	0.006663579	0.003737605	0.003737605	0.021064874	0	0
820	1549	Mayag_urb	Mayag_nat	1	61266057	0	0.106416275	-0.011075949	1	0.888888889	0.118268134	6.680780621	0.051152522	-0.011075949	0.00666261	0.000182116	0.000182116	0.021064043	0	0
821	1550	Mayag_urb	Mayag_nat	1	61266072	0	0.165584416	-0.025077399	1	0.75	0.115383441	4.875049604	0.124938737	-0.025077399	0.006662595	0.001628959	0.001628959	0.02106403	0	0
822	1551	Mayag_urb	Mayag_nat	1	61266108	0	0.12773047	-0.004318471	0.670075246	0.611111111	0.096038588	3.888611842	0.21387982	-0.004318471	0.006662559	0.003737605	0.003737605	0.021064	0	0
823	1552	Mayag_urb	Mayag_nat	1	61266150	0	0.12773047	-0.004318471	0.670075246	0.611111111	0.096038588	3.888611842	0.21387982	-0.004318471	0.006662517	0.003737605	0.003737605	0.021063964	0	0
824	1555	Mayag_urb	Mayag_nat	1	61511710	0	0.281690141	0.008253968	0.343375372	0.4375	0.118873627	1.610165807	0.359021943	0.008253968	0.006419701	0.022222222	0.022222222	0.020853905	0	0
825	1556	Mayag_urb	Mayag_nat	1	61511748	0	0.386893743	0.001414229	0.428732231	0.606060606	0.211213028	1.739047354	0.217483944	0.001414229	0.006419665	0.011821819	0.011821819	0.020853873	0	0
826	1557	Mayag_urb	Mayag_nat	1	61511764	0	0.475352113	-0.006915143	0.468330594	1.520661157	0.579419717	3.990907259	0.182032453	-0.006915143	0.006419649	0.010113519	0.010113519	0.020853859	0	0
827	1558	Mayag_urb	Mayag_nat	1	61514689	0	0.356643357	-0.015990502	1	0.91	0.287150709	2.883851494	0.040958608	-0.015990502	0.006416827	0.000389273	0.000389273	0.020851408	0	0
828	1560	Mayag_urb	Mayag_nat	1	61517231	0	0.326530612	0.034482759	0.302259917	0.444444444	0.108020055	1.828649915	0.352182518	0.034482759	0.006414376	0.025974026	0.025974026	0.020849278	0	0
829	1561	Mayag_urb	Mayag_nat	1	61518747	0	0.081560284	0.117923053	0.204787234	0.259259259	0.025125244	2.675212337	0.586265724	0.117923053	0.006412915	0.051383399	0.051383399	0.020848008	0	0
830	1562	Mayag_urb	Mayag_nat	1	61563863	0	0.450704225	-0.011075949	0.618394939	1.4	0.520577206	3.765051515	0.146128036	-0.011075949	0.006369585	0.00619195	0.00619195	0.020810306	0	0
831	1563	Mayag_urb	Mayag_nat	1	61695413	0	0.507692308	-0.041304767	1	0.952380952	0.199874138	4.538003196	0.021189299	-0.041304767	0.006245028	0.0001443	0.0001443	0.020701395	0	0
832	1564	Mayag_urb	Mayag_nat	1	61701365	0	0.322222222	-0.031145717	1	1.083333333	0.204691176	5.733569622	0.034762106	-0.031145717	0.006239455	0.000246305	0.000246305	0.020696504	0	0
833	1565	Mayag_urb	Mayag_nat	1	61701765	0	0.032258065	-0.089456869	1	0.586206897	0.050530632	6.800598184	0.231949077	-0.089456869	0.006239081	0.013500482	0.013500482	0.020696176	0	0
834	1567	Mayag_urb	Mayag_nat	1	61703210	0	0.430359937	-0.010597403	0.620862628	1.3	0.475364013	3.555170258	0.113943352	-0.010597403	0.006237729	0.003636364	0.003636364	0.020694989	0	0
835	1568	Mayag_urb	Mayag_nat	1	61703317	0	0.027777778	0	0.5	2.055555556	0.178455972	23.677036996	0.312929219	0	0.006237629	0.014084507	0.014084507	0.020694901	0	0
836	1569	Mayag_urb	Mayag_nat	1	61704012	0	0.310995927	-0.013128282	1	0.935483871	0.292204085	2.994927576	0.028963696	-0.013128282	0.006236979	0.000170565	0.000170565	0.02069433	0	0
837	1570	Mayag_urb	Mayag_nat	1	61704551	0	0.343576453	-0.013128282	1	0.933333333	0.308484044	2.823844957	0.029963223	-0.013128282	0.006236475	0.000201654	0.000201654	0.020693888	0	0
838	1571	Mayag_urb	Mayag_nat	1	61704560	0	0.173639393	-0.006647717	0.707132012	0.685714286	0.142394477	3.302123021	0.163856803	-0.006647717	0.006236467	0.003017494	0.003017494	0.02069388	0	0
839	1572	Mayag_urb	Mayag_nat	1	61704843	0	0.423546835	-0.013128282	0.801856314	1.2	0.441499253	3.261613673	0.079181246	-0.013128282	0.006236202	0.001727804	0.001727804	0.020693648	0	0
840	1573	Mayag_urb	Mayag_nat	1	63297377	0	0.241984271	0.033568819	0.446378814	0.434482759	0.093367437	2.021853369	0.362027453	0.033568819	0.004978704	0.020204327	0.020204327	0.019498454	0	0
841	1574	Mayag_urb	Mayag_nat	1	63301942	0	0.173639393	-0.01528847	1	1.294117647	0.268769697	6.231135822	0.111973759	-0.01528847	0.004975661	0.001402761	0.001402761	0.019495456	0	0
842	1575	Mayag_urb	Mayag_nat	1	63303014	0	0.236949278	-0.000464179	0.510241335	0.588235294	0.151416075	2.285231343	0.230448921	-0.000464179	0.004974947	0.008059211	0.008059211	0.019494753	0	0
843	1576	Mayag_urb	Mayag_nat	1	63305098	0	0.103665309	0.01581824	0.351147984	0.297297297	0.029470075	2.999167174	0.526809039	0.01581824	0.004973559	0.015883459	0.015883459	0.019493385	0	0
844	1577	Mayag_urb	Mayag_nat	1	63305248	0	0.275453536	0.019553275	0.215930246	0.411764706	0.112184962	1.511344931	0.385350881	0.019553275	0.004973459	0.025152487	0.025152487	0.019493286	0	0
845	1590	Mayag_urb	Mayag_nat	1	63497112	0	0.317292438	-0.015574651	1	1.083333333	0.307199962	3.820349144	0.034762106	-0.015574651	0.004849629	0.00025	0.00025	0.019370714	0	0
846	1602	Mayag_urb	Mayag_nat	1	63995594	0	0.254432624	-0.024991853	1	1.151515152	0.228352488	5.806755856	0.061269657	-0.024991853	0.004551948	0.000609147	0.000609147	0.019067079	0	0
847	1603	Mayag_urb	Mayag_nat	1	63996960	0	0.216586449	0.012849366	0.153692693	3.838709677	0.740809798	19.891329762	0.584185268	0.012849366	0.004551183	0.038706453	0.038706453	0.019066284	0	0
848	1611	Mayag_urb	Mayag_nat	1	64210057	0	0.054773083	-0.014285714	1	1	0.060134131	16.629491062	0	-0.014285714	0.004435219	0	0	0.018944554	0	0
849	1614	Mayag_urb	Mayag_nat	1	64216340	0	0.507226107	-0.014664144	1	1.125	0.428052257	2.956706757	0.051152522	-0.014664144	0.004431898	0.000865052	0.000865052	0.018941036	0	0
850	1615	Mayag_urb	Mayag_nat	1	64216506	0	0.085601405	-0.027107528	1	1.823529412	0.157461358	21.117940082	0.260912772	-0.027107528	0.00443181	0.003490028	0.003490028	0.018940944	0	0
851	1617	Mayag_urb	Mayag_nat	1	64224425	0	0.507549361	-0.015545421	0.551201719	1.5	0.44096391	5.102458379	0.176091259	-0.015545421	0.004427632	0.01006865	0.01006865	0.018936516	0	0
852	1618	Mayag_urb	Mayag_nat	1	64227221	0	0.409230769	-0.042814041	1	0.833333333	0.145249667	4.781039823	0.079181246	-0.042814041	0.004426159	0.001611171	0.001611171	0.018934954	0	0
853	1619	Mayag_urb	Mayag_nat	1	64227871	0	0.513368984	-0.027472527	0.74447581	1.285714286	0.332467201	4.972103175	0.109144469	-0.027472527	0.004425817	0.00390625	0.00390625	0.018934591	0	0
854	1632	Mayag_urb	Mayag_nat	1	64503982	0	0.480745342	-0.011234127	0.629873784	1.30952381	0.498244022	3.441792642	0.117113399	-0.011234127	0.004286887	0.004281299	0.004281299	0.018784052	0	0
855	1633	Mayag_urb	Mayag_nat	1	64509602	0	0.412069604	0.018731098	0.12469958	2.416666667	0.840385387	6.949523241	0.383216752	0.018731098	0.004284143	0.037202545	0.037202545	0.018781072	0	0
856	1634	Mayag_urb	Mayag_nat	1	64509614	0	0.412069604	0.018731098	0.12469958	2.416666667	0.840385387	6.949523241	0.383216752	0.018731098	0.004284138	0.037202545	0.037202545	0.018781065	0	0
857	1635	Mayag_urb	Mayag_nat	1	64509659	0	0.412069604	0.018731098	0.12469958	2.416666667	0.840385387	6.949523241	0.383216752	0.018731098	0.004284116	0.037202545	0.037202545	0.018781041	0	0
858	1647	Mayag_urb	Mayag_nat	1	65750644	0	0.430769231	0.022556391	0.19160178	0.375	0.091141921	1.542923366	0.425968732	0.022556391	0.003788504	0.047619048	0.047619048	0.018203201	0	0
859	1648	Mayag_urb	Mayag_nat	1	66312722	0	0.027027027	0.028507127	0.486486486	0.461538462	0.040112798	5.310468593	0.335792102	0.028507127	0.003617108	0.014459665	0.014459665	0.017985686	0	0
860	1649	Mayag_urb	Mayag_nat	1	66314763	0	0.506849315	-0.010908132	0.650971233	1.241830065	0.498342267	3.094543679	0.09406217	-0.010908132	0.003616524	0.002923977	0.002923977	0.017984929	0	0
861	1657	Mayag_urb	Mayag_nat	1	66624579	0	0.434283599	-0.010537161	0.802808928	0.814814815	0.304053407	2.183574222	0.088941083	-0.010537161	0.003529439	0.00224346	0.00224346	0.017874068	0	0
862	1661	Mayag_urb	Mayag_nat	1	66633010	0	0.399851907	-0.013128282	1	0.928571429	0.332738202	2.591361296	0.032184683	-0.013128282	0.003527272	0.000270739	0.000270739	0.017871138	0	0
863	1662	Mayag_urb	Mayag_nat	1	66633077	0	0.310995927	-0.013128282	0.768970894	1.333333333	0.412469693	4.310080977	0.124938737	-0.013128282	0.003527255	0.003132832	0.003132832	0.017871115	0	0
864	1663	Mayag_urb	Mayag_nat	1	66633092	0	0.027777778	0	0.5	0.486486486	0.042235014	5.603623073	0.312929219	0	0.003527251	0.014084507	0.014084507	0.01787111	0	0
865	1664	Mayag_urb	Mayag_nat	1	66633385	0	0.507226107	-0.007203378	0.622535006	1.435555556	0.54434087	3.78589936	0.157020004	-0.007203378	0.003527176	0.008113241	0.008113241	0.017871008	0	0
866	1665	Mayag_urb	Mayag_nat	1	66634035	0	0.508196721	-0.01663144	1	1	0.369280248	2.707970455	0	-0.01663144	0.003527009	0	0	0.017870783	0	0
867	1680	Mayag_urb	Mayag_nat	1	66773867	0	0.514942529	-0.030805687	0.730014044	1.333333333	0.315108307	5.641799156	0.124938737	-0.030805687	0.003491934	0.005102041	0.005102041	0.017822962	0	0
868	1681	Mayag_urb	Mayag_nat	1	67299956	0	0.476190476	0.021686747	0.199036774	2.1	0.750506402	5.876032491	0.322219295	0.021686747	0.003372571	0.031633987	0.031633987	0.017658056	0	0
869	1682	Mayag_urb	Mayag_nat	1	67299958	0	0.396329365	-0.015848123	1	0.99	0.325789823	3.008381267	0.004364805	-0.015848123	0.00337257	4.908e-06	4.908e-06	0.017658055	0	0
870	1683	Mayag_urb	Mayag_nat	1	67299970	0	0.037037037	0.039829303	0.481481481	0.448275862	0.038368397	5.237415851	0.348454646	0.039829303	0.003372568	0.020319303	0.020319303	0.017658052	0	0
871	1684	Mayag_urb	Mayag_nat	1	67300042	0	0.25657164	0.038039813	0.047217726	5.275862069	1.054251516	26.402352904	0.722293433	0.038039813	0.003372553	0.064875995	0.064875995	0.01765803	0	0
872	1685	Mayag_urb	Mayag_nat	1	67300045	0	0.24256651	-0.014285714	1	1	0.262935576	3.803212994	0	-0.014285714	0.003372552	0	0	0.017658029	0	0
873	1687	Mayag_urb	Mayag_nat	1	67300073	0	0.173639393	-0.01528847	1	1.294117647	0.268769697	6.231135822	0.111973759	-0.01528847	0.003372546	0.001402761	0.001402761	0.017658021	0	0
874	1688	Mayag_urb	Mayag_nat	1	67300096	0	0.500925583	0.013079767	0.169089873	1.965811966	0.774312978	4.990768325	0.293541974	0.013079767	0.003372542	0.027595164	0.027595164	0.017658014	0	0
875	1689	Mayag_urb	Mayag_nat	1	67300144	0	0.467918623	-0.010893454	0.80648544	0.785714286	0.299655531	2.060188699	0.104735351	-0.010893454	0.003372532	0.003344482	0.003344482	0.017658	0	0
876	1690	Mayag_urb	Mayag_nat	1	67300201	0	0.373195113	0.01099382	0.282663488	0.513196481	0.173538123	1.517652861	0.28971633	0.01099382	0.00337252	0.019983408	0.019983408	0.017657983	0	0
877	1693	Mayag_urb	Mayag_nat	1	67300333	0	0.45970266	-0.01365742	1	0.953333333	0.360830208	2.518759304	0.020755222	-0.01365742	0.003372493	0.000129109	0.000129109	0.017657943	0	0
878	1694	Mayag_urb	Mayag_nat	1	67300345	0	0.173639393	-0.006647717	0.707132012	0.685714286	0.142394477	3.302123021	0.163856803	-0.006647717	0.00337249	0.003017494	0.003017494	0.01765794	0	0
879	1695	Mayag_urb	Mayag_nat	1	67300369	0	0.479367867	-0.011877402	0.615817448	1.454545455	0.53752749	3.935989355	0.162727297	-0.011877402	0.003372486	0.008032903	0.008032903	0.017657932	0	0
880	1696	Mayag_urb	Mayag_nat	1	67306911	0	0.194805195	-0.026666667	0.674884248	0.541666667	0.090818946	3.23063403	0.266267889	-0.026666667	0.00337114	0.008273504	0.008273504	0.017655977	0	0
881	1697	Mayag_urb	Mayag_nat	1	67308540	0	0.440923318	0.008213969	0.220296537	0.523809524	0.190966275	1.436779437	0.28082661	0.008213969	0.003370805	0.022182786	0.022182786	0.01765549	0	0
882	1698	Mayag_urb	Mayag_nat	1	67308564	0	0.483154387	0.035781359	0.095089166	2.454545455	0.941415566	6.399717201	0.389971079	0.035781359	0.0033708	0.04646098	0.04646098	0.017655483	0	0
883	1699	Mayag_urb	Mayag_nat	1	67308577	0	0.173639393	0.019274541	0.255278544	0.344444444	0.062377469	1.90200047	0.462880816	0.019274541	0.003370797	0.021702266	0.021702266	0.017655479	0	0
884	1700	Mayag_urb	Mayag_nat	1	67309081	0	0.46982599	-0.00115277	0.469907383	0.646153846	0.249313311	1.67465905	0.189664066	-0.00115277	0.003370694	0.010970097	0.010970097	0.017655329	0	0
885	1701	Mayag_urb	Mayag_nat	1	67309084	0	0.078859682	-0.017884753	1	1.944444444	0.168604976	22.424392703	0.288795539	-0.017884753	0.003370693	0.003967273	0.003967273	0.017655328	0	0
886	1702	Mayag_urb	Mayag_nat	1	67309098	0	0.327656424	-0.009693949	0.776190553	0.790322581	0.253814976	2.460886237	0.102195609	-0.009693949	0.00337069	0.002233456	0.002233456	0.017655324	0	0
887	1703	Mayag_urb	Mayag_nat	1	67309404	0	0.503437335	0.035630794	0.080783135	2.571428571	0.916610815	7.213797603	0.410174465	0.035630794	0.003370628	0.052958683	0.052958683	0.017655232	0	0
888	1704	Mayag_urb	Mayag_nat	1	67309423	0	0.328869048	-0.016627596	0.548428042	1.538461538	0.443001518	5.342789603	0.187086643	-0.016627596	0.003370624	0.007245734	0.007245734	0.017655227	0	0
889	1705	Mayag_urb	Mayag_nat	1	67309453	0	0.11237928	-0.015151515	1	1	0.132612789	7.540750829	0	-0.015151515	0.003370618	0	0	0.017655218	0	0
890	1707	Mayag_urb	Mayag_nat	1	67769284	0	0.198067633	-0.005772839	0.658914729	0.575757576	0.0868419	3.817244731	0.239760339	-0.005772839	0.003281403	0.007243163	0.007243163	0.017523695	0	0
891	1708	Mayag_urb	Mayag_nat	1	67769297	0	0.223404255	-0.005521049	0.427181263	0.454545455	0.074971296	2.755875681	0.342422681	-0.005521049	0.003281401	0.015873016	0.015873016	0.017523691	0	0
892	1709	Mayag_urb	Mayag_nat	1	67772593	0	0.088111888	-0.020032737	1	0.516129032	0.044503445	5.985810268	0.287241711	-0.020032737	0.003280824	0.004376751	0.004376751	0.017522804	0	0
893	1710	Mayag_urb	Mayag_nat	1	67804323	0	0.027027027	0.028507127	0.486486486	0.461538462	0.040112798	5.310468593	0.335792102	0.028507127	0.003275312	0.014459665	0.014459665	0.017514294	0	0
894	1711	Mayag_urb	Mayag_nat	1	67807400	0	0.46982599	0.037168867	0.05606812	2.7	1.006037354	7.24625181	0.431363764	0.037168867	0.00327478	0.053938037	0.053938037	0.017513472	0	0
895	1712	Mayag_urb	Mayag_nat	1	67807415	0	0.46982599	0.037168867	0.05606812	2.7	1.006037354	7.24625181	0.431363764	0.037168867	0.003274778	0.053938037	0.053938037	0.017513468	0	0
896	1713	Mayag_urb	Mayag_nat	1	67807424	0	0.476860422	0.024628051	0.097883783	2.34	0.888650229	6.161704371	0.369215857	0.024628051	0.003274776	0.04076314	0.04076314	0.017513465	0	0
897	1714	Mayag_urb	Mayag_nat	1	67807445	0	0.476860422	0.024628051	0.150354141	0.455337691	0.174519741	1.188016959	0.341666399	0.024628051	0.003274773	0.035471378	0.035471378	0.01751346	0	0
898	1715	Mayag_urb	Mayag_nat	1	67808250	0	0.399851907	-0.013128282	1	0.928571429	0.332738202	2.591361296	0.032184683	-0.013128282	0.003274634	0.000270739	0.000270739	0.017513245	0	0
899	1716	Mayag_urb	Mayag_nat	1	67808298	0	0.480745342	-0.011234127	0.629873784	1.30952381	0.498244022	3.441792642	0.117113399	-0.011234127	0.003274626	0.004281299	0.004281299	0.017513232	0	0
900	1717	Mayag_urb	Mayag_nat	1	67809542	0	0.494976203	-0.015574651	1	0.894736842	0.326028413	2.455473157	0.04830468	-0.015574651	0.003274411	0.000752315	0.000752315	0.0175129	0	0
901	1718	Mayag_urb	Mayag_nat	1	67809614	0	0.458333333	0.001466276	0.308957112	1.748538012	0.615081097	4.970702553	0.242675078	0.001466276	0.003274399	0.017316017	0.017316017	0.017512881	0	0
902	1719	Mayag_urb	Mayag_nat	1	67810728	0	0.216586449	0.012849366	0.302362225	0.428571429	0.098616186	1.862508353	0.367976785	0.012849366	0.003274207	0.017993702	0.017993702	0.017512584	0	0
903	1729	Mayag_urb	Mayag_nat	1	67850265	0	0.262519562	0.10494916	0.019660112	0.154320988	0.030694957	0.775859279	0.811575006	0.10494916	0.003267445	0.086599641	0.086599641	0.017502083	0	0
904	1730	Mayag_urb	Mayag_nat	1	67850285	0	0.23309921	0.121639378	0.066923655	0.182539683	0.034836487	0.956489541	0.738642709	0.121639378	0.003267442	0.070102752	0.070102752	0.017502078	0	0
905	1732	Mayag_urb	Mayag_nat	1	67851689	0	0.50678733	0.00476364	0.395294273	1.786324786	0.577840494	5.522209458	0.251960424	0.00476364	0.003267203	0.01968006	0.01968006	0.017501707	0	0
906	1733	Mayag_urb	Mayag_nat	1	67851690	0	0.50678733	0.00476364	0.395294273	1.786324786	0.577840494	5.522209458	0.251960424	0.00476364	0.003267203	0.01968006	0.01968006	0.017501706	0	0
907	1734	Mayag_urb	Mayag_nat	1	67851695	0	0.503144654	0.01551265	0.267506985	1.974358974	0.644158405	6.051451523	0.295426118	0.01551265	0.003267202	0.026544118	0.026544118	0.017501705	0	0
908	1735	Mayag_urb	Mayag_nat	1	67854047	0	0.120967742	-0.016393443	1	0.764705882	0.043602274	13.411573116	0.116505569	-0.016393443	0.003266803	0.001058201	0.001058201	0.017501084	0	0
909	1736	Mayag_urb	Mayag_nat	1	67855078	0	0.43786295	0.060811254	0.186756897	0.385714286	0.100532525	1.479874407	0.413734276	0.060811254	0.003266629	0.047158743	0.047158743	0.017500811	0	0
910	1742	Mayag_urb	Mayag_nat	1	68519242	0	0.382978723	0.007042254	0.051360343	0.2	0.038301928	1.044333843	0.698970004	0.007042254	0.003173592	0.085714286	0.085714286	0.017337548	0	0
911	1743	Mayag_urb	Mayag_nat	1	68522036	0	0.493647913	-0.016605166	1	1.125	0.395319654	3.201523087	0.051152522	-0.016605166	0.003173242	0.000840336	0.000840336	0.01733692	0	0
912	1744	Mayag_urb	Mayag_nat	1	68522075	0	0.397740113	0.004674173	0.397044298	1.691729323	0.533575749	5.363714724	0.228330877	0.004674173	0.003173237	0.013418222	0.013418222	0.017336911	0	0
913	1745	Mayag_urb	Mayag_nat	1	68523576	0	0.506214689	0.023629926	0.132281015	2.258741259	0.801711872	6.363772634	0.353866485	0.023629926	0.003173049	0.040178571	0.040178571	0.017336573	0	0
914	1747	Mayag_urb	Mayag_nat	1	68526114	0	0.236949278	0.024864029	0.184680883	0.355102041	0.084193094	1.497717375	0.449646832	0.024864029	0.003172731	0.028513341	0.028513341	0.017336003	0	0
915	1748	Mayag_urb	Mayag_nat	1	68526116	0	0.506651017	0.005295091	0.251206207	1.75	0.688131121	4.450459961	0.243038049	0.005295091	0.003172731	0.019305019	0.019305019	0.017336002	0	0
916	1749	Mayag_urb	Mayag_nat	1	68526400	0	0.402797203	-0.014664144	0.785194302	1.25	0.420967032	3.711692083	0.096910013	-0.014664144	0.003172695	0.00245098	0.00245098	0.017335938	0	0
917	1752	Mayag_urb	Mayag_nat	1	68526474	0	0.380952381	0.030120482	0.049687134	3.545454545	0.999607462	12.575184168	0.549671922	0.030120482	0.003172686	0.064052288	0.064052288	0.017335922	0	0
918	1754	Mayag_urb	Mayag_nat	1	68526499	0	0.506651017	-0.007236624	0.491638831	1.397058824	0.552567785	3.532188102	0.145214693	-0.007236624	0.003172683	0.006949807	0.006949807	0.017335916	0	0
919	1755	Mayag_urb	Mayag_nat	1	68526502	0	0.393974961	-0.013278479	0.796780482	0.866666667	0.30349041	2.47490888	0.062147907	-0.013278479	0.003172683	0.000993049	0.000993049	0.017335915	0	0
920	1757	Mayag_urb	Mayag_nat	1	68526704	0	0.341614907	-0.015082818	1	1.102040816	0.351085672	3.459252421	0.04219768	-0.015082818	0.003172657	0.000396118	0.000396118	0.01733587	0	0
921	1758	Mayag_urb	Mayag_nat	1	68526743	0	0.053313588	0.043156622	0.233246946	0.299145299	0.02973023	3.009997181	0.524117817	0.043156622	0.003172652	0.029320988	0.029320988	0.017335861	0	0
922	1759	Mayag_urb	Mayag_nat	1	68527054	0	0.483154387	-0.001483129	0.475735542	0.65	0.254212119	1.661997868	0.187086643	-0.001483129	0.003172613	0.010978916	0.010978916	0.017335791	0	0
923	1760	Mayag_urb	Mayag_nat	1	68536115	0	0.248447205	-0.000335852	0.507867756	0.583333333	0.149262218	2.279731489	0.234083206	-0.000335852	0.003171483	0.008714597	0.008714597	0.017333758	0	0
924	1761	Mayag_urb	Mayag_nat	1	68537433	0	0.239160839	0.015004398	0.15063586	0.257142857	0.049124454	1.34601902	0.589825535	0.015004398	0.003171319	0.043601651	0.043601651	0.017333462	0	0
925	1762	Mayag_urb	Mayag_nat	1	68537441	0	0.26873706	0.009578775	0.189857461	0.338709677	0.081713852	1.403975495	0.470172395	0.009578775	0.003171318	0.033858022	0.033858022	0.017333461	0	0
926	1763	Mayag_urb	Mayag_nat	1	68537466	0	0.5	-0.015873016	1	0.9375	0.346200232	2.538722301	0.028028724	-0.015873016	0.003171315	0.000251953	0.000251953	0.017333455	0	0
927	1764	Mayag_urb	Mayag_nat	1	68537486	0	0.228450555	0.003232287	0.257667268	0.30952381	0.057283908	1.672459014	0.509305938	0.003232287	0.003171312	0.032445988	0.032445988	0.017333451	0	0
928	1768	Mayag_urb	Mayag_nat	1	68578434	0	0.029411765	0.133567663	0.441176471	0.384615385	0.03328176	4.444746742	0.414973348	0.133567663	0.003166267	0.018905473	0.018905473	0.017324322	0	0
929	1769	Mayag_urb	Mayag_nat	1	68578486	0	0.027027027	0.028507127	0.486486486	0.461538462	0.040112798	5.310468593	0.335792102	0.028507127	0.003166261	0.014459665	0.014459665	0.017324311	0	0
930	1770	Mayag_urb	Mayag_nat	1	68578613	0	0.029411765	0.063943162	0.470588235	0.432432432	0.037439981	4.994602147	0.364081741	0.063943162	0.003166245	0.016791045	0.016791045	0.017324283	0	0
931	1771	Mayag_urb	Mayag_nat	1	68578671	0	0.10931677	0.053946471	0.325288065	0.261261261	0.025808213	2.644795563	0.582924981	0.053946471	0.003166238	0.020945474	0.020945474	0.01732427	0	0
932	1772	Mayag_urb	Mayag_nat	1	68612589	0	0.110859729	-0.013061224	0.617647059	2.083333333	0.177105144	24.506785551	0.318758763	-0.013061224	0.003162136	0.006802721	0.006802721	0.017316781	0	0
933	1773	Mayag_urb	Mayag_nat	1	68613507	0	0.415584416	0.005838816	0.388402724	0.574879227	0.1784428	1.852056375	0.240423384	0.005838816	0.003162026	0.015512821	0.015512821	0.017316579	0	0
934	1774	Mayag_urb	Mayag_nat	1	68624448	0	0.177683765	-0.015574651	0.672423626	0.5	0.084623097	2.954276185	0.301029996	-0.015574651	0.003160719	0.009722222	0.009722222	0.017314178	0	0
935	1776	Mayag_urb	Mayag_nat	1	68627697	0	0.29499561	-0.009108947	0.546049771	0.665024631	0.188317731	2.348465845	0.177162269	-0.009108947	0.003160332	0.005952381	0.005952381	0.017313466	0	0
936	1779	Mayag_urb	Mayag_nat	1	68674802	0	0.054773083	0.014693878	0.246478873	0.315315315	0.031301165	3.17635936	0.501254934	0.014693878	0.003154792	0.028571429	0.028571429	0.017303214	0	0
937	1780	Mayag_urb	Mayag_nat	1	68697186	0	0.343576453	-0.004394418	0.401026586	1.785714286	0.5736004	5.559228188	0.251811973	-0.004394418	0.003152206	0.013725045	0.013725045	0.017298386	0	0
938	1781	Mayag_urb	Mayag_nat	1	68697764	0	0.078859682	0.00114113	0.609589041	0.459459459	0.039837446	5.299109707	0.337752803	0.00114113	0.00315214	0.005491036	0.005491036	0.017298262	0	0
939	1785	Mayag_urb	Mayag_nat	1	69516785	0	0.310995927	-0.003479441	0.376883216	1.924137931	0.576760985	6.41913526	0.284236201	-0.003479441	0.003072527	0.01562587	0.01562587	0.017135368	0	0
940	1786	Mayag_urb	Mayag_nat	1	69516850	0	0.483154387	-0.010799252	0.640057238	1.286713287	0.504329139	3.282838434	0.109481786	-0.010799252	0.003072523	0.00376644	0.00376644	0.017135356	0	0
941	1787	Mayag_urb	Mayag_nat	1	69517048	0	0.262519562	0.020567262	0.328813611	0.453781513	0.120215071	1.712910532	0.343153202	0.020567262	0.003072509	0.019494032	0.019494032	0.017135322	0	0
942	1813	Mayag_urb	Mayag_nat	1	69531287	0	0.293594965	-0.014405871	1	1.129032258	0.339910316	3.750147554	0.052706351	-0.014405871	0.003071514	0.000530962	0.000530962	0.017132855	0	0
943	1814	Mayag_urb	Mayag_nat	1	69534626	0	0.512195122	0.012841091	0.22584507	2.272727273	0.634039652	8.146634431	0.356547324	0.012841091	0.003071282	0.038461538	0.038461538	0.017132278	0	0
944	1815	Mayag_urb	Mayag_nat	1	69543845	0	0.494976203	-0.015574651	1	1.117647059	0.407253485	3.067217335	0.04830468	-0.015574651	0.003070645	0.000752315	0.000752315	0.017130688	0	0
945	1816	Mayag_urb	Mayag_nat	1	69543863	0	0.49973559	-0.016511994	1	0.95	0.346277256	2.606293033	0.022276395	-0.016511994	0.003070644	0.000160064	0.000160064	0.017130685	0	0
946	1817	Mayag_urb	Mayag_nat	1	69543872	0	0.472316384	-0.012374196	0.789170352	0.75	0.26154461	2.150684736	0.124938737	-0.012374196	0.003070644	0.004784689	0.004784689	0.017130684	0	0
947	1823	Mayag_urb	Mayag_nat	1	70490831	0	0.200312989	0.017410714	0.157795975	0.294117647	0.055148523	1.568585815	0.531478917	0.017410714	0.003019825	0.03125	0.03125	0.016986246	0	0
948	1832	Mayag_urb	Mayag_nat	1	70515012	0	0.444279896	0.027396849	0.085000182	2.545454545	0.921619402	7.030384589	0.405765346	0.027396849	0.003019238	0.045068226	0.045068226	0.016983113	0	0
949	1833	Mayag_urb	Mayag_nat	1	70546402	0	0.434283599	-0.010537161	0.802808928	0.814814815	0.304053407	2.183574222	0.088941083	-0.010537161	0.003017993	0.00224346	0.00224346	0.01697879	0	0
950	1834	Mayag_urb	Mayag_nat	1	70574187	0	0.365805947	-0.004522536	0.579809267	0.627586207	0.208603487	1.888100971	0.20232661	-0.004522536	0.003017392	0.009625668	0.009625668	0.016975258	0	0
951	1835	Mayag_urb	Mayag_nat	1	70574207	0	0.348990342	-0.003659234	0.559676064	0.595238095	0.185608496	1.908901791	0.225309282	-0.003659234	0.003017392	0.011320755	0.011320755	0.016975255	0	0
952	1836	Mayag_urb	Mayag_nat	1	70574235	0	0.267857143	-0.008602151	0.517149235	0.619047619	0.156805035	2.443926337	0.208275942	-0.008602151	0.003017391	0.007407407	0.007407407	0.016975252	0	0
953	1837	Mayag_urb	Mayag_nat	1	70574517	0	0.373084886	-0.010478142	0.783028785	0.793650794	0.265643058	2.371157702	0.100370545	-0.010478142	0.003017386	0.002451887	0.002451887	0.016975216	0	0
954	1838	Mayag_urb	Mayag_nat	1	70574544	0	0.25657164	0.038039813	0.10829119	0.3	0.072737096	1.23733287	0.522878745	0.038039813	0.003017385	0.040522181	0.040522181	0.016975213	0	0
955	1839	Mayag_urb	Mayag_nat	1	70575002	0	0.406533575	-0.016605166	1	1.1	0.347605419	3.480958387	0.041392685	-0.016605166	0.003017375	0.000453515	0.000453515	0.016975155	0	0
956	1840	Mayag_urb	Mayag_nat	1	70575032	0	0.36523266	-0.015314486	1	1.019704433	0.329655228	3.154195785	0.008474308	-0.015314486	0.003017375	1.6869e-05	1.6869e-05	0.016975151	0	0
957	1841	Mayag_urb	Mayag_nat	1	70575160	0	0.281690141	-0.014285714	1	1	0.289496277	3.454275858	0	-0.014285714	0.003017372	0	0	0.016975135	0	0
958	1842	Mayag_urb	Mayag_nat	1	70575516	0	0.289186508	-0.012006861	1	0.92	0.249417467	3.393507323	0.036212173	-0.012006861	0.003017365	0.000245038	0.000245038	0.01697509	0	0
959	1843	Mayag_urb	Mayag_nat	1	70575551	0	0.028571429	0.0302267	0.485714286	0.459459459	0.039837446	5.299109707	0.337752803	0.0302267	0.003017364	0.015345269	0.015345269	0.016975085	0	0
960	1844	Mayag_urb	Mayag_nat	1	70575572	0	0.29499561	-0.017566396	0.757612288	1.303448276	0.369102753	4.602993057	0.115093802	-0.017566396	0.003017364	0.002500827	0.002500827	0.016975083	0	0
961	1846	Mayag_urb	Mayag_nat	1	70585496	0	0.080985915	-0.009385783	0.61971831	0.485714286	0.042062824	5.608714468	0.313619123	-0.009385783	0.00301716	0.004830918	0.004830918	0.01697383	0	0
962	1847	Mayag_urb	Mayag_nat	1	70585662	0	0.293594965	-0.014405871	1	1.129032258	0.339910316	3.750147554	0.052706351	-0.014405871	0.003017156	0.000530962	0.000530962	0.016973809	0	0
963	1850	Mayag_urb	Mayag_nat	1	70693372	0	0.321212121	0.032420941	0.226645559	2.254545455	0.649949512	7.820569311	0.353058996	0.032420941	0.003015269	0.025592646	0.025592646	0.016960504	0	0
964	1851	Mayag_urb	Mayag_nat	1	70694574	0	0.291855204	-0.022148394	1	1.071428571	0.23404873	4.904787069	0.029963223	-0.022148394	0.003015251	0.000151999	0.000151999	0.016960359	0	0
965	1852	Mayag_urb	Mayag_nat	1	70694709	0	0.399851907	0.00938568	0.298265024	0.533333333	0.18789005	1.513887748	0.273001272	0.00938568	0.003015249	0.019103314	0.019103314	0.016960342	0	0
966	1853	Mayag_urb	Mayag_nat	1	70694715	0	0.399851907	0.00938568	0.298265024	0.533333333	0.18789005	1.513887748	0.273001272	0.00938568	0.003015249	0.019103314	0.019103314	0.016960342	0	0
967	1854	Mayag_urb	Mayag_nat	1	70694727	0	0.46982599	0.101038262	0.003877074	4.603174603	1.622978454	13.055759534	0.663057448	0.101038262	0.003015249	0.118730962	0.118730962	0.01696034	0	0
968	1855	Mayag_urb	Mayag_nat	1	70694797	0	0.333938294	0.022480538	0.341454801	0.502645503	0.138498296	1.824228233	0.298738199	0.022480538	0.003015248	0.019239479	0.019239479	0.016960332	0	0
969	1856	Mayag_urb	Mayag_nat	1	70694800	0	0.421657592	0.072739092	0.080947883	0.314685315	0.096656642	1.024521905	0.502123524	0.072739092	0.003015248	0.066245448	0.066245448	0.016960331	0	0
970	1857	Mayag_urb	Mayag_nat	1	70694801	0	0.333938294	0.022480538	0.341454801	0.502645503	0.138498296	1.824228233	0.298738199	0.022480538	0.003015248	0.019239479	0.019239479	0.016960331	0	0
971	1858	Mayag_urb	Mayag_nat	1	70695655	0	0.406885759	0.02003408	0.198749207	0.488888889	0.171039559	1.397409744	0.310789833	0.02003408	0.003015235	0.025196475	0.025196475	0.016960228	0	0
972	1859	Mayag_urb	Mayag_nat	1	70695657	0	0.477855478	-0.011954655	0.611795506	0.7	0.255563088	1.917334791	0.15490196	-0.011954655	0.003015235	0.007317073	0.007317073	0.016960228	0	0
973	1860	Mayag_urb	Mayag_nat	1	70695712	0	0.467532468	-0.013157895	0.579593704	0.666666667	0.220194139	2.018420865	0.176091259	-0.013157895	0.003015235	0.009230769	0.009230769	0.016960221	0	0
974	1861	Mayag_urb	Mayag_nat	1	70695884	0	0.028571429	-0.028547439	1	0.514285714	0.044594296	5.93102305	0.288795539	-0.028547439	0.003015232	0.013687601	0.013687601	0.0169602	0	0
975	1862	Mayag_urb	Mayag_nat	1	70695885	0	0.465838509	-0.000335852	0.326015115	0.583333333	0.216406967	1.572397518	0.234083206	-0.000335852	0.003015232	0.016339869	0.016339869	0.0169602	0	0
976	1863	Mayag_urb	Mayag_nat	1	70695892	0	0.028571429	-0.028547439	1	0.514285714	0.044594296	5.93102305	0.288795539	-0.028547439	0.003015232	0.013687601	0.013687601	0.016960199	0	0
977	1864	Mayag_urb	Mayag_nat	1	70696087	0	0.421657592	0.003411174	0.563367938	0.62962963	0.20194425	1.963083727	0.200914843	0.003411174	0.003015229	0.011036309	0.011036309	0.016960176	0	0
978	1865	Mayag_urb	Mayag_nat	1	70696125	0	0.453535728	-0.00072263	0.462515178	0.64021164	0.242738915	1.688525896	0.193676434	-0.00072263	0.003015229	0.011037117	0.011037117	0.016960171	0	0
979	1866	Mayag_urb	Mayag_nat	1	70696267	0	0.408691835	-0.006112719	0.59873214	0.733333333	0.253552791	2.120969659	0.134698574	-0.006112719	0.003015226	0.004833512	0.004833512	0.016960154	0	0
980	1867	Mayag_urb	Mayag_nat	1	70696314	0	0.453535728	-0.00072263	0.462515178	0.64021164	0.242738915	1.688525896	0.193676434	-0.00072263	0.003015226	0.011037117	0.011037117	0.016960148	0	0
981	1868	Mayag_urb	Mayag_nat	1	70696323	0	0.453535728	-0.00072263	0.462515178	0.64021164	0.242738915	1.688525896	0.193676434	-0.00072263	0.003015226	0.011037117	0.011037117	0.016960147	0	0
982	1869	Mayag_urb	Mayag_nat	1	70696375	0	0.434283599	-0.010537161	0.802808928	0.814814815	0.304053407	2.183574222	0.088941083	-0.010537161	0.003015225	0.00224346	0.00224346	0.016960141	0	0
983	1870	Mayag_urb	Mayag_nat	1	70696383	0	0.434283599	-0.010537161	0.802808928	0.814814815	0.304053407	2.183574222	0.088941083	-0.010537161	0.003015225	0.00224346	0.00224346	0.01696014	0	0
984	1871	Mayag_urb	Mayag_nat	1	70696404	0	0.453535728	-0.00072263	0.462515178	0.64021164	0.242738915	1.688525896	0.193676434	-0.00072263	0.003015224	0.011037117	0.011037117	0.016960137	0	0
985	1872	Mayag_urb	Mayag_nat	1	70698233	0	0.386893743	-0.01021978	0.792207049	0.806896552	0.283887274	2.293452736	0.09318214	-0.01021978	0.003015198	0.002193682	0.002193682	0.016959916	0	0
986	1873	Mayag_urb	Mayag_nat	1	70698254	0	0.386893743	-0.01021978	0.792207049	0.806896552	0.283887274	2.293452736	0.09318214	-0.01021978	0.003015198	0.002193682	0.002193682	0.016959914	0	0
987	1874	Mayag_urb	Mayag_nat	1	70698302	0	0.386893743	-0.01021978	0.792207049	0.806896552	0.283887274	2.293452736	0.09318214	-0.01021978	0.003015197	0.002193682	0.002193682	0.016959908	0	0
988	1875	Mayag_urb	Mayag_nat	1	70860521	0	0.436507937	-0.025668449	0.735261402	1.3	0.313364166	5.393086332	0.113943352	-0.025668449	0.003014791	0.003636364	0.003636364	0.016942084	0	0
989	1876	Mayag_urb	Mayag_nat	1	70860528	0	0.427807487	-0.027472527	0.714591971	1.5	0.335709318	6.702226838	0.176091259	-0.027472527	0.003014791	0.008333333	0.008333333	0.016942083	0	0
990	1877	Mayag_urb	Mayag_nat	1	70866226	0	0.224358974	0.065800866	0.372506109	0.393939394	0.057979637	2.676599149	0.404570588	0.065800866	0.003014752	0.023809524	0.023809524	0.016941431	0	0
991	1878	Mayag_urb	Mayag_nat	1	70866322	0	0.119680851	-0.044444444	1	1.461538462	0.12333812	17.319014431	0.164810249	-0.044444444	0.003014751	0.001904762	0.001904762	0.01694142	0	0
992	1879	Mayag_urb	Mayag_nat	1	70866355	0	0.156028369	0.054774362	0.320202487	0.253333333	0.024390561	2.631254718	0.596307662	0.054774362	0.003014751	0.031150668	0.031150668	0.016941416	0	0
993	1880	Mayag_urb	Mayag_nat	1	70885517	0	0.245714286	-0.022453889	0.117456059	5.727272727	0.634683829	51.681879054	0.757947864	-0.022453889	0.003014631	0.058333693	0.058333693	0.016939236	0	0
994	1881	Mayag_urb	Mayag_nat	1	70886417	0	0.201257862	0.010490754	0.193752973	5.434782609	0.589973186	50.064753268	0.735182177	0.010490754	0.003014626	0.049622253	0.049622253	0.016939134	0	0
995	1882	Mayag_urb	Mayag_nat	1	70886456	0	0.134575569	0.014601912	0.654279835	0.537037037	0.084032612	3.43210537	0.269995762	0.014601912	0.003014626	0.006325911	0.006325911	0.01693913	0	0
996	1883	Mayag_urb	Mayag_nat	1	70891338	0	0.444279896	-0.006374094	0.621083823	0.720797721	0.271402479	1.914313223	0.142186595	-0.006374094	0.003014599	0.00585039	0.00585039	0.016938577	0	0
997	1884	Mayag_urb	Mayag_nat	1	70891380	0	0.506479082	-0.013128282	0.820769012	1.117647059	0.448784104	2.783376098	0.04830468	-0.013128282	0.003014598	0.000771605	0.000771605	0.016938572	0	0
998	1885	Mayag_urb	Mayag_nat	1	70891900	0	0.078859682	0.00114113	0.240281377	4.111111111	0.438157651	38.573409666	0.613959215	0.00114113	0.003014596	0.040029652	0.040029652	0.016938513	0	0
999	1886	Mayag_urb	Mayag_nat	1	70891977	0	0.078859682	0.00114113	0.240281377	4.111111111	0.438157651	38.573409666	0.613959215	0.00114113	0.003014595	0.040029652	0.040029652	0.016938505	0	0
1000	1887	Mayag_urb	Mayag_nat	1	70892049	0	0.412069604	0.000525738	0.307502898	1.82	0.647968576	5.111976294	0.260071388	0.000525738	0.003014595	0.017664707	0.017664707	0.016938496	0	0
1001	1888	Mayag_urb	Mayag_nat	1	70892809	0	0.506479082	0.004645898	0.2565715	1.729411765	0.688623522	4.343251364	0.237898409	0.004645898	0.003014591	0.018486457	0.018486457	0.01693841	0	0
1002	1889	Mayag_urb	Mayag_nat	1	70892838	0	0.154929577	-0.011075949	1	0.885714286	0.166441529	4.713305645	0.052706351	-0.011075949	0.003014591	0.000281452	0.000281452	0.016938407	0	0
1003	1890	Mayag_urb	Mayag_nat	1	70892866	0	0.412069604	0.000525738	0.307502898	1.82	0.647968576	5.111976294	0.260071388	0.000525738	0.00301459	0.017664707	0.017664707	0.016938404	0	0
1004	1891	Mayag_urb	Mayag_nat	1	70892870	0	0.310995927	-0.013128282	1	0.935483871	0.292204085	2.994927576	0.028963696	-0.013128282	0.00301459	0.000170565	0.000170565	0.016938404	0	0
1005	1892	Mayag_urb	Mayag_nat	1	70893049	0	0.173639393	0.019274541	0.108007785	6.5625	0.74881145	57.513017793	0.817069316	0.019274541	0.003014589	0.049383409	0.049383409	0.016938383	0	0
1006	1893	Mayag_urb	Mayag_nat	1	70893093	0	0.386893743	0.001414229	0.428732231	0.606060606	0.211213028	1.739047354	0.217483944	0.001414229	0.003014589	0.011821819	0.011821819	0.016938378	0	0
1007	1894	Mayag_urb	Mayag_nat	1	70893293	0	0.216586449	-0.014860125	1	1.212121212	0.298353085	4.924493509	0.083546051	-0.014860125	0.003014588	0.000979657	0.000979657	0.016938356	0	0
1008	1895	Mayag_urb	Mayag_nat	1	71258816	0	0.151055165	0.046467499	0.102748115	0.167567568	0.018576853	1.511498709	0.775810035	0.046467499	0.002996695	0.042490827	0.042490827	0.016884096	0	0
1009	1896	Mayag_urb	Mayag_nat	1	71259268	0	0.027027027	0.028507127	0.486486486	0.461538462	0.040112798	5.310468593	0.335792102	0.028507127	0.002996706	0.014459665	0.014459665	0.016884057	0	0
1010	1897	Mayag_urb	Mayag_nat	1	71259271	0	0.027027027	0.028507127	0.486486486	0.461538462	0.040112798	5.310468593	0.335792102	0.028507127	0.002996706	0.014459665	0.014459665	0.016884056	0	0
1011	1899	Mayag_urb	Mayag_nat	1	71259713	0	0.027027027	0.028507127	0.486486486	0.461538462	0.040112798	5.310468593	0.335792102	0.028507127	0.002996718	0.014459665	0.014459665	0.016884018	0	0
1012	1900	Mayag_urb	Mayag_nat	1	71259738	0	0.027027027	0.028507127	0.486486486	0.461538462	0.040112798	5.310468593	0.335792102	0.028507127	0.002996718	0.014459665	0.014459665	0.016884016	0	0
1013	1901	Mayag_urb	Mayag_nat	1	71891704	0	0.48045977	0.043175582	0.256771614	3	0.641781443	14.023465616	0.477121255	0.043175582	0.003021139	0.066985646	0.066985646	0.016835941	0	0
1014	1905	Mayag_urb	Mayag_nat	1	71893740	0	0.134575569	-0.004495253	0.357560026	0.242424242	0.025688344	2.287789056	0.615423953	-0.004495253	0.003021245	0.02513826	0.02513826	0.016835809	0	0
1015	1920	Mayag_urb	Mayag_nat	1	72477264	0	0.484848485	-0.014664144	1	0.904761905	0.336862475	2.430054298	0.043465694	-0.014664144	0.003058593	0.000597426	0.000597426	0.016802657	0	0
1016	1923	Mayag_urb	Mayag_nat	1	72479625	0	0.503389831	-0.015995192	0.799424955	1.176470588	0.423831171	3.265647125	0.070581074	-0.015995192	0.003058771	0.001623377	0.001623377	0.016802549	0	0
1017	1924	Mayag_urb	Mayag_nat	1	72481044	0	0.348990342	0.016771488	0.15941992	2.416666667	0.72636775	8.040386952	0.383216752	0.016771488	0.003058878	0.031446541	0.031446541	0.016802484	0	0
1018	1926	Mayag_urb	Mayag_nat	1	72488403	0	0.273784355	0.00457355	0.105577349	0.157894737	0.017268843	1.443683767	0.801632346	0.00457355	0.003059434	0.074131274	0.074131274	0.01680215	0	0
1019	1960	Mayag_urb	Mayag_nat	1	73568458	0	0.502415459	-0.020710059	1	0.857142857	0.266717889	2.754572931	0.06694679	-0.020710059	0.003149265	0.001456876	0.001456876	0.016764112	0	0
1020	1961	Mayag_urb	Mayag_nat	1	73568491	0	0.507399577	0.010460251	0.358767179	2	0.5904071	6.774986277	0.301029996	0.010460251	0.003149268	0.028490028	0.028490028	0.016764111	0	0
1021	1962	Mayag_urb	Mayag_nat	1	73568497	0	0.485200846	-0.021655586	1	0.9	0.266265281	3.042078931	0.045757491	-0.021655586	0.003149269	0.000653595	0.000653595	0.016764111	0	0
1022	1963	Mayag_urb	Mayag_nat	1	73568503	0	0.495652174	0.008325899	0.373439864	1.8	0.539614395	6.00428756	0.255272505	0.008325899	0.00314927	0.020050125	0.020050125	0.016764111	0	0
1023	1965	Mayag_urb	Mayag_nat	1	73573749	0	0.444081633	-0.008823529	0.763481281	0.795918367	0.238326591	2.658058613	0.099131473	-0.008823529	0.003145322	0.002757353	0.002757353	0.016761549	0	0
1024	1966	Mayag_urb	Mayag_nat	1	73579420	0	0.453900709	-0.02173913	1	1	0.301118931	3.320946969	0	-0.02173913	0.003145073	0	0	0.016762808	0	0
1025	1967	Mayag_urb	Mayag_nat	1	73579486	0	0.394202899	-0.024557396	1	0.904761905	0.238704025	3.429326775	0.043465694	-0.024557396	0.003145079	0.000471342	0.000471342	0.016762807	0	0
1026	2025	Mayag_urb	Mayag_nat	1	73687603	0	0.035714286	0	0.5	0.482758621	0.041408646	5.628193774	0.316269962	0	0.003154858	0.018181818	0.018181818	0.016759332	0	0
1027	2026	Mayag_urb	Mayag_nat	1	73687642	0	0.119680851	0.023181455	0.586609621	2.5	0.211152379	29.59947704	0.397940009	0.023181455	0.003154862	0.011655012	0.011655012	0.016759331	0	0
1028	2027	Mayag_urb	Mayag_nat	1	73692337	0	0.428571429	-0.022988506	0.764500758	0.791666667	0.231727886	2.704621019	0.101457641	-0.022988506	0.003155355	0.002782931	0.002782931	0.016759253	0	0
1029	2028	Mayag_urb	Mayag_nat	1	73692347	0	0.411428571	-0.021711367	0.537412203	0.620915033	0.17365914	2.220070173	0.206967826	-0.021711367	0.003155356	0.010835395	0.010835395	0.016759252	0	0
1030	2029	Mayag_urb	Mayag_nat	1	73694514	0	0.349206349	0.045454545	0.634495939	0.466666667	0.074511711	2.922732197	0.330993219	0.045454545	0.003155584	0.024242424	0.024242424	0.016759216	0	0
1031	2030	Mayag_urb	Mayag_nat	1	73696247	0	0.508064516	-0.016393443	0.48959043	1.8	0.430161331	7.532057779	0.255272505	-0.016393443	0.003155767	0.020408163	0.020408163	0.016759188	0	0
1032	2031	Mayag_urb	Mayag_nat	1	73696262	0	0.391304348	-0.045454545	1	1	0.15756681	6.346514227	0	-0.045454545	0.003155768	0	0	0.016759187	0	0
1033	2032	Mayag_urb	Mayag_nat	1	73702472	0	0.212307692	-0.050032309	1	1.833333333	0.145154354	23.155427363	0.263241435	-0.050032309	0.003156423	0.008626639	0.008626639	0.016759085	0	0
1034	2034	Mayag_urb	Mayag_nat	1	73749489	0	0.24256651	0.008493263	0.090147333	4.266666667	0.837969358	21.724475096	0.630088715	0.008493263	0.0031614	0.047957655	0.047957655	0.016758332	0	0
1035	2035	Mayag_urb	Mayag_nat	1	73959419	0	0.408691835	-0.014061127	1	0.864	0.299177629	2.495159823	0.063486258	-0.014061127	0.003179108	0.001074114	0.001074114	0.01675451	0	0
1036	2037	Mayag_urb	Mayag_nat	1	73962488	0	0.267857143	0.010441767	0.494892587	0.533333333	0.13493798	2.107964296	0.273001272	0.010441767	0.003179436	0.012810458	0.012810458	0.016754472	0	0
1037	2043	Mayag_urb	Mayag_nat	1	74445377	0	0.358756016	0.002554818	0.272655329	2.037037037	0.663034227	6.25837961	0.308998925	0.002554818	0.003226219	0.021291619	0.021291619	0.01674565	0	0
1038	2044	Mayag_urb	Mayag_nat	1	74445473	0	0.350547731	0.003826531	0.275430942	1.923076923	0.614865643	6.01468775	0.283996656	0.003826531	0.00322623	0.017857143	0.017857143	0.016745649	0	0
1039	2045	Mayag_urb	Mayag_nat	1	74449320	0	0.462711864	-0.017165679	0.595084354	1.392857143	0.471771008	4.112272663	0.143906576	-0.017165679	0.003226673	0.006016608	0.006016608	0.016745638	0	0
1040	2046	Mayag_urb	Mayag_nat	1	74454261	0	0.340120664	0.033442503	0.046261731	5.210526316	1.000089436	27.147156567	0.716881594	0.033442503	0.003227243	0.084468377	0.084468377	0.016745625	0	0
1041	2048	Mayag_urb	Mayag_nat	1	74454706	0	0.304439746	-0.030770572	0.114579112	6.263157895	0.697370319	56.250095138	0.79679336	-0.030770572	0.003227294	0.074192783	0.074192783	0.016745623	0	0
1042	2049	Mayag_urb	Mayag_nat	1	74820756	0	0.151055165	0.006736978	0.42382706	0.444444444	0.076239829	2.590914297	0.352182518	0.006736978	0.003265323	0.011466575	0.011466575	0.016745523	0	0
1043	2050	Mayag_urb	Mayag_nat	1	74820798	0	0.46982599	0.014814578	0.152950888	2.104761905	0.79791094	5.552026493	0.323202975	0.014814578	0.003265327	0.031004751	0.031004751	0.016745523	0	0
1044	2051	Mayag_urb	Mayag_nat	1	74829774	0	0.25657164	-0.014590228	1	1.1625	0.321439415	4.204233173	0.065392962	-0.014590228	0.003266328	0.000713062	0.000713062	0.016745527	0	0
1045	2052	Mayag_urb	Mayag_nat	1	74968622	0	0.103665309	0.073711285	0.051193872	0.169230769	0.018816096	1.522050801	0.771520671	0.073711285	0.003281723	0.06031746	0.06031746	0.016745649	0	0
1046	2053	Mayag_urb	Mayag_nat	1	74969530	0	0.053313588	-0.013128282	1	0.945945946	0.056943707	15.714005629	0.02413368	-0.013128282	0.003281823	2.0305e-05	2.0305e-05	0.01674565	0	0
1047	2054	Mayag_urb	Mayag_nat	1	74970875	0	0.306832298	-0.009749233	0.763475598	1.296296296	0.387303867	4.338671081	0.11270428	-0.009749233	0.003281971	0.002540287	0.002540287	0.016745652	0	0
1048	2058	Mayag_urb	Mayag_nat	1	74976479	0	0.027027027	0.028507127	0.486486486	0.461538462	0.040112798	5.310468593	0.335792102	0.028507127	0.003282589	0.014459665	0.014459665	0.016745659	0	0
1049	2059	Mayag_urb	Mayag_nat	1	74977482	0	0.358756016	-0.009991662	0.584414097	1.479591837	0.494168786	4.430049135	0.170141927	-0.009991662	0.003282699	0.006665701	0.006665701	0.01674566	0	0
1050	2061	Mayag_urb	Mayag_nat	1	74977503	0	0.386893743	-0.01021978	0.792207049	0.806896552	0.283887274	2.293452736	0.09318214	-0.01021978	0.003282701	0.002193682	0.002193682	0.01674566	0	0
1051	2062	Mayag_urb	Mayag_nat	1	74977510	0	0.483154387	0.035781359	0.095089166	2.454545455	0.941415566	6.399717201	0.389971079	0.035781359	0.003282702	0.04646098	0.04646098	0.01674566	0	0
1052	2066	Mayag_urb	Mayag_nat	1	75334412	0	0.033333333	0.153498871	0.433333333	0.371428571	0.03193828	4.31955578	0.430124692	0.153498871	0.003321087	0.022164276	0.022164276	0.016746264	0	0
1053	2067	Mayag_urb	Mayag_nat	1	75334482	0	0.506352087	0.025905205	0.124212127	2.353846154	0.817251262	6.779545012	0.371778074	0.025905205	0.003321094	0.044057575	0.044057575	0.016746264	0	0
1054	2072	Mayag_urb	Mayag_nat	1	75643053	0	0.275453536	-0.00223443	0.538145419	0.627705628	0.179589135	2.193976571	0.202243978	-0.00223443	0.003346802	0.007266711	0.007266711	0.016741876	0	0
1055	2087	Mayag_urb	Mayag_nat	1	76104662	0	0.275453536	-0.013128282	1	0.9375	0.272281454	3.227932853	0.028028724	-0.013128282	0.003392887	0.000141483	0.000141483	0.016744206	0	0
1056	2088	Mayag_urb	Mayag_nat	1	76105368	0	0.195483154	-0.013128282	0.711503176	1.666666667	0.36799105	7.548492765	0.22184875	-0.013128282	0.003392945	0.006030702	0.006030702	0.016744204	0	0
1057	2089	Mayag_urb	Mayag_nat	1	76216881	0	0.473572939	-0.023809524	1	1	0.292732805	3.416084507	0	-0.023809524	0.003401749	0	0	0.016743886	0	0
1058	2090	Mayag_urb	Mayag_nat	1	76219222	0	0.34519774	-0.017557592	0.546916578	1.533333333	0.437013965	5.379945036	0.185636577	-0.017557592	0.003401928	0.00748188	0.00748188	0.016743878	0	0
1059	2091	Mayag_urb	Mayag_nat	1	76226113	0	0.282051282	0.010492818	0.187650448	2.974358974	0.71277333	12.411815839	0.473393382	0.010492818	0.003402452	0.036029412	0.036029412	0.016743853	0	0
1060	2092	Mayag_urb	Mayag_nat	1	76340507	0	0.505477308	-0.0017249	0.358418112	1.564705882	0.616596119	3.970677764	0.194432715	-0.0017249	0.003409963	0.012383901	0.012383901	0.016744371	0	0
1061	2093	Mayag_urb	Mayag_nat	1	76340588	0	0.293594965	0.031587342	0.131879693	0.352941176	0.097973332	1.271442664	0.452297671	0.031587342	0.003409968	0.036138581	0.036138581	0.01674437	0	0
1062	2094	Mayag_urb	Mayag_nat	1	76341089	0	0.25657164	-0.014590228	1	1.1625	0.321439415	4.204233173	0.065392962	-0.014590228	0.003410002	0.000713062	0.000713062	0.016744367	0	0
1063	2095	Mayag_urb	Mayag_nat	1	76341556	0	0.50873515	-0.017780939	0.792574992	1.166666667	0.400469775	3.398786112	0.06694679	-0.017780939	0.003410034	0.00147929	0.00147929	0.016744363	0	0
1064	2113	Mayag_urb	Mayag_nat	1	77169323	0	0.027027027	0.028507127	0.486486486	0.461538462	0.040112798	5.310468593	0.335792102	0.028507127	0.003458793	0.014459665	0.014459665	0.016738276	0	0
1065	2114	Mayag_urb	Mayag_nat	1	77171324	0	0.027777778	0.060126582	0.472222222	0.435897436	0.03783568	5.02188877	0.360615686	0.060126582	0.003458828	0.015741508	0.015741508	0.016738232	0	0
1066	2115	Mayag_urb	Mayag_nat	1	77172601	0	0.46982599	-0.00115277	0.469907383	0.646153846	0.249313311	1.67465905	0.189664066	-0.00115277	0.00345885	0.010970097	0.010970097	0.016738203	0	0
1067	2116	Mayag_urb	Mayag_nat	1	77241424	0	0.096610169	0.01702196	0.594155465	0.419354839	0.035955488	4.891005319	0.377418342	0.01702196	0.003453707	0.008458647	0.008458647	0.016734392	0	0
1068	2117	Mayag_urb	Mayag_nat	1	77242695	0	0.080985915	-0.009385783	0.61971831	0.485714286	0.042062824	5.608714468	0.313619123	-0.009385783	0.003453717	0.004830918	0.004830918	0.01673436	0	0
1069	2118	Mayag_urb	Mayag_nat	1	77242950	0	0.065536723	0.092164444	0.213559322	0.272727273	0.026810976	2.774243143	0.56427143	0.092164444	0.003453719	0.039408867	0.039408867	0.016734354	0	0
1070	2119	Mayag_urb	Mayag_nat	1	77243225	0	0.317683881	-0.009289233	0.766806928	0.7	0.215705542	2.271615255	0.15490196	-0.009289233	0.003453721	0.004926108	0.004926108	0.016734347	0	0
1071	2120	Mayag_urb	Mayag_nat	1	77243560	0	0.327656424	-0.009693949	0.776190553	0.790322581	0.253814976	2.460886237	0.102195609	-0.009693949	0.003453724	0.002233456	0.002233456	0.016734338	0	0
1072	2126	Mayag_urb	Mayag_nat	1	77420259	0	0.14479638	0.049598624	0.324214609	0.259259259	0.025125244	2.675212337	0.586265724	0.049598624	0.003453803	0.027901786	0.027901786	0.016729426	0	0
1073	2130	Mayag_urb	Mayag_nat	1	77449911	0	0.198412698	-0.056774194	1	0.636363636	0.050841316	7.96514933	0.196294645	-0.056774194	0.003453553	0.004444444	0.004444444	0.016728517	0	0
1074	2131	Mayag_urb	Mayag_nat	1	77449968	0	0.509387755	0.020062716	0.257053491	2.24	0.721703727	6.952437419	0.350248018	0.020062716	0.003453553	0.039488823	0.039488823	0.016728516	0	0
1075	2132	Mayag_urb	Mayag_nat	1	77449991	0	0.511033682	-0.003496503	0.533485997	1.75	0.509436197	6.011547703	0.243038049	-0.003496503	0.003453552	0.018939394	0.018939394	0.016728515	0	0
1076	2133	Mayag_urb	Mayag_nat	1	77449995	0	0.509387755	0.020062716	0.257053491	2.24	0.721703727	6.952437419	0.350248018	0.020062716	0.003453552	0.039488823	0.039488823	0.016728515	0	0
1077	2134	Mayag_urb	Mayag_nat	1	77450024	0	0.047619048	0.052256532	0.476190476	2.3	0.193736046	27.305192331	0.361727836	0.052256532	0.003453552	0.026829268	0.026829268	0.016728514	0	0
1078	2135	Mayag_urb	Mayag_nat	1	77450030	0	0.0625	-0.1875	1	0.769230769	0.063142462	9.371126133	0.113943352	-0.1875	0.003453552	0.019354839	0.019354839	0.016728514	0	0
1079	2136	Mayag_urb	Mayag_nat	1	77450063	0	0.483870968	-0.016393443	0.470933888	0.5	0.11311042	2.210229611	0.301029996	-0.016393443	0.003453552	0.026455026	0.026455026	0.016728513	0	0
1080	2137	Mayag_urb	Mayag_nat	1	77450365	0	0.512820513	0.01484375	0.225806626	2.26984127	0.635568814	8.10640685	0.355995488	0.01484375	0.003453549	0.04040404	0.04040404	0.016728503	0	0
1081	2138	Mayag_urb	Mayag_nat	1	77450408	0	0.512091038	-0.001424501	0.342338421	2	0.537051766	7.448071586	0.301029996	-0.001424501	0.003453548	0.028409091	0.028409091	0.016728502	0	0
1082	2139	Mayag_urb	Mayag_nat	1	77450417	0	0.045454545	0.103004292	0.454545455	0.4	0.033784381	4.735916326	0.397940009	0.103004292	0.003453548	0.027906977	0.027906977	0.016728502	0	0
1083	2140	Mayag_urb	Mayag_nat	1	77450422	0	0.510570825	-0.021689835	0.77334738	1.2	0.367121399	3.922408234	0.079181246	-0.021689835	0.003453548	0.002070393	0.002070393	0.016728501	0	0
1084	2141	Mayag_urb	Mayag_nat	1	77450455	0	0.50877193	-0.01297875	0.611945882	1.318681319	0.469589719	3.703063225	0.120139854	-0.01297875	0.003453548	0.004761905	0.004761905	0.0167285	0	0
1085	2142	Mayag_urb	Mayag_nat	1	77450472	0	0.506638714	-0.013569432	0.785166956	0.75	0.256495371	2.193022034	0.124938737	-0.013569432	0.003453548	0.005123153	0.005123153	0.0167285	0	0
1086	2143	Mayag_urb	Mayag_nat	1	77450513	0	0.506493506	-0.013295347	0.789073011	0.75	0.261639262	2.149906694	0.124938737	-0.013295347	0.003453547	0.005128205	0.005128205	0.016728499	0	0
1087	2144	Mayag_urb	Mayag_nat	1	77450553	0	0.506081438	0.021567578	0.136679293	2.220779221	0.801254197	6.155175678	0.346505385	0.021567578	0.003453547	0.038470916	0.038470916	0.016728497	0	0
1088	2145	Mayag_urb	Mayag_nat	1	77450559	0	0.508196721	0.000277191	0.446153377	1.681318681	0.615657792	4.591564572	0.225650038	0.000277191	0.003453547	0.016666667	0.016666667	0.016728497	0	0
1089	2146	Mayag_urb	Mayag_nat	1	77450560	0	0.503389831	0.011300747	0.209033247	1.974025974	0.70302576	5.542867373	0.295352863	0.011300747	0.003453547	0.028058361	0.028058361	0.016728497	0	0
1090	2148	Mayag_urb	Mayag_nat	1	77450637	0	0.506638714	0.003387167	0.411195674	1.772727273	0.598711216	5.248877753	0.248641926	0.003387167	0.003453546	0.019931034	0.019931034	0.016728495	0	0
1091	2149	Mayag_urb	Mayag_nat	1	77450656	0	0.507399577	-0.014278243	0.546717945	1.571428571	0.463809228	5.324145368	0.196294645	-0.014278243	0.003453546	0.012037037	0.012037037	0.016728494	0	0
1092	2152	Mayag_urb	Mayag_nat	1	77451148	0	0.492957746	-0.01106576	0.811320089	1.257142857	0.491703201	3.214150653	0.099384632	-0.01106576	0.003453541	0.003174603	0.003174603	0.016728479	0	0
1093	2153	Mayag_urb	Mayag_nat	1	77451162	0	0.027027027	0.028507127	0.486486486	0.461538462	0.040112798	5.310468593	0.335792102	0.028507127	0.003453541	0.014459665	0.014459665	0.016728478	0	0
1094	2154	Mayag_urb	Mayag_nat	1	77452466	0	0.07267645	0.242937255	0.161425577	0.212121212	0.020671397	2.176698998	0.6734159	0.242937255	0.003453528	0.055944056	0.055944056	0.016728438	0	0
1095	2155	Mayag_urb	Mayag_nat	1	77452476	0	0.506493506	-0.017094017	1	1.066666667	0.363680385	3.128510153	0.028028724	-0.017094017	0.003453528	0.000246812	0.000246812	0.016728437	0	0
1096	2156	Mayag_urb	Mayag_nat	1	77452485	0	0.065536723	0.258963234	0.155932203	0.207207207	0.020316612	2.11328679	0.683595143	0.258963234	0.003453528	0.051724138	0.051724138	0.016728437	0	0
1097	2157	Mayag_urb	Mayag_nat	1	77452491	0	0.494976203	-0.006922258	0.44249532	1.6	0.573940114	4.460395673	0.204119983	-0.006922258	0.003453528	0.013089851	0.013089851	0.016728437	0	0
1098	2158	Mayag_urb	Mayag_nat	1	77452513	0	0.033333333	0.238410596	0.4	0.324324324	0.027851671	3.776659129	0.489020478	0.238410596	0.003453527	0.025423729	0.025423729	0.016728436	0	0
1099	2159	Mayag_urb	Mayag_nat	1	77452560	0	0.293594965	0.006035557	0.368761098	0.53030303	0.155684823	1.806350148	0.275475891	0.006035557	0.003453527	0.014173728	0.014173728	0.016728435	0	0
1100	2160	Mayag_urb	Mayag_nat	1	77452590	0	0.027027027	0.028507127	0.486486486	0.461538462	0.040112798	5.310468593	0.335792102	0.028507127	0.003453527	0.014459665	0.014459665	0.016728434	0	0
1101	2161	Mayag_urb	Mayag_nat	1	77452630	0	0.027777778	0	0.5	0.486486486	0.042235014	5.603623073	0.312929219	0	0.003453526	0.014084507	0.014084507	0.016728433	0	0
1102	2162	Mayag_urb	Mayag_nat	1	77454581	0	0.310995927	-0.003479441	0.376883216	1.924137931	0.576760985	6.41913526	0.284236201	-0.003479441	0.003453507	0.01562587	0.01562587	0.016728372	0	0
1103	2196	Mayag_urb	Mayag_nat	1	77462141	0	0.505590062	-0.011213276	0.637863976	1.285714286	0.499948802	3.306461018	0.109144469	-0.011213276	0.003453427	0.003890254	0.003890254	0.016728135	0	0
1104	2197	Mayag_urb	Mayag_nat	1	77462191	0	0.080985915	0.091496973	0.100335345	0.205128205	0.021823257	1.92810731	0.68797462	0.091496973	0.003453427	0.04859335	0.04859335	0.016728134	0	0
1105	2198	Mayag_urb	Mayag_nat	1	77462221	0	0.484848485	-0.014664144	0.805138029	0.857142857	0.318720739	2.305133581	0.06694679	-0.014664144	0.003453426	0.001414027	0.001414027	0.016728133	0	0
1106	2199	Mayag_urb	Mayag_nat	1	77462236	0	0.419014085	-0.005762305	0.452213598	0.666666667	0.239349317	1.856886204	0.176091259	-0.005762305	0.003453426	0.008403361	0.008403361	0.016728132	0	0
1107	2200	Mayag_urb	Mayag_nat	1	77462249	0	0.476860422	-0.013128282	1	0.916666667	0.35809745	2.346505899	0.037788561	-0.013128282	0.003453426	0.000444953	0.000444953	0.016728132	0	0
1108	2201	Mayag_urb	Mayag_nat	1	77462250	0	0.507246377	-0.011370997	0.642323965	1.257352941	0.491657056	3.215526756	0.099457202	-0.011370997	0.003453426	0.003267974	0.003267974	0.016728132	0	0
1109	2202	Mayag_urb	Mayag_nat	1	77462252	0	0.027027027	0.028507127	0.486486486	0.461538462	0.040112798	5.310468593	0.335792102	0.028507127	0.003453426	0.014459665	0.014459665	0.016728132	0	0
1110	2204	Mayag_urb	Mayag_nat	1	77462347	0	0.436507937	-0.012048193	0.79137101	0.833333333	0.289140504	2.401754289	0.079181246	-0.012048193	0.003453425	0.001782531	0.001782531	0.016728129	0	0
1111	2205	Mayag_urb	Mayag_nat	1	77462365	0	0.029411765	0.133567663	0.441176471	0.384615385	0.03328176	4.444746742	0.414973348	0.133567663	0.003453425	0.018905473	0.018905473	0.016728128	0	0
1112	2206	Mayag_urb	Mayag_nat	1	77462408	0	0.436507937	0.001752464	0.426981514	0.621818182	0.214588821	1.801854587	0.206336583	0.001752464	0.003453424	0.012049911	0.012049911	0.016728127	0	0
1113	2207	Mayag_urb	Mayag_nat	1	77467383	0	0.448275862	0.002810831	0.574433232	0.626086957	0.207638744	1.887821463	0.203365344	0.002810831	0.003453369	0.011996522	0.011996522	0.01672797	0	0
1114	2208	Mayag_urb	Mayag_nat	1	77467384	0	0.427118644	-0.012585812	0.783238479	0.826086957	0.273376493	2.496263131	0.082974235	-0.012585812	0.003453369	0.001913265	0.001913265	0.01672797	0	0
1115	2209	Mayag_urb	Mayag_nat	1	77467387	0	0.261072261	-0.014664144	1	0.931034483	0.242358311	3.576626712	0.031034234	-0.014664144	0.003453369	0.000164128	0.000164128	0.01672797	0	0
1116	2210	Mayag_urb	Mayag_nat	1	77467388	0	0.462711864	0.013377926	0.283890459	0.52173913	0.178194464	1.527610418	0.28254659	0.013377926	0.003453369	0.023744113	0.023744113	0.01672797	0	0
1117	2211	Mayag_urb	Mayag_nat	1	77467959	0	0.489795918	-0.019157088	1	1.06993007	0.342489663	3.342437679	0.029355393	-0.019157088	0.003453363	0.000270563	0.000270563	0.016727952	0	0
1118	2212	Mayag_urb	Mayag_nat	1	77468002	0	0.03030303	0.032166509	0.484848485	0.457142857	0.039531461	5.286412027	0.339948062	0.032166509	0.003453362	0.016346154	0.016346154	0.016727951	0	0
1119	2213	Mayag_urb	Mayag_nat	1	77468004	0	0.391334731	-0.017780939	0.760008621	0.75	0.219958955	2.557295292	0.124938737	-0.017780939	0.003453362	0.003924647	0.003924647	0.01672795	0	0
1120	2214	Mayag_urb	Mayag_nat	1	77468008	0	0.342857143	-0.020833333	0.755177462	0.782312925	0.215099459	2.845258257	0.106619494	-0.020833333	0.003453362	0.002486402	0.002486402	0.01672795	0	0
1121	2215	Mayag_urb	Mayag_nat	1	77468032	0	0.198067633	-0.025689133	1	1.428571429	0.215574617	9.466867462	0.15490196	-0.025689133	0.003453362	0.002993348	0.002993348	0.01672795	0	0
1122	2216	Mayag_urb	Mayag_nat	1	77471152	0	0.037037037	-0.101265823	1	1.666666667	0.142608375	19.478363513	0.22184875	-0.101265823	0.003453326	0.01509434	0.01509434	0.016727851	0	0
1123	2217	Mayag_urb	Mayag_nat	1	77471239	0	0.037037037	-0.101265823	1	0.6	0.051339015	7.012210865	0.22184875	-0.101265823	0.003453325	0.01509434	0.01509434	0.016727848	0	0
1124	2218	Mayag_urb	Mayag_nat	1	77471287	0	0.463768116	-0.003698225	0.53790079	1.681318681	0.494606069	5.715321114	0.225650038	-0.003698225	0.003453325	0.015167298	0.015167298	0.016727847	0	0
1125	2220	Mayag_urb	Mayag_nat	1	77471326	0	0.477272727	-0.006046863	0.425485934	0.631578947	0.212233619	1.879494722	0.199572355	-0.006046863	0.003453324	0.012244898	0.012244898	0.016727845	0	0
1126	2221	Mayag_urb	Mayag_nat	1	77471335	0	0.456493506	-0.005951935	0.39900574	0.552631579	0.177916413	1.716545749	0.257564302	-0.005951935	0.003453324	0.018973629	0.018973629	0.016727845	0	0
1127	2222	Mayag_urb	Mayag_nat	1	77471348	0	0.363841808	-0.01092311	0.560714476	0.6875	0.205771271	2.296998251	0.162727297	-0.01092311	0.003453324	0.00621118	0.00621118	0.016727845	0	0
1128	2223	Mayag_urb	Mayag_nat	1	77471359	0	0.509090909	-0.013157895	0.789073011	1.333333333	0.465136465	3.822056345	0.124938737	-0.013157895	0.003453324	0.005128205	0.005128205	0.016727844	0	0
1129	2224	Mayag_urb	Mayag_nat	1	77471366	0	0.461538462	0.006116208	0.38801135	0.56	0.176675797	1.775002609	0.251811973	0.006116208	0.003453324	0.018829754	0.018829754	0.016727844	0	0
1130	2226	Mayag_urb	Mayag_nat	1	77471382	0	0.464709993	-0.013189446	0.776728394	0.757894737	0.247407903	2.321689915	0.120391109	-0.013189446	0.003453323	0.004370817	0.004370817	0.016727844	0	0
1131	2227	Mayag_urb	Mayag_nat	1	77471383	0	0.424107143	0.012809131	0.284070656	0.531468531	0.179406019	1.574410943	0.274522445	0.012809131	0.003453323	0.020589382	0.020589382	0.016727844	0	0
1132	2229	Mayag_urb	Mayag_nat	1	77471393	0	0.489795918	-0.019134775	0.778955097	0.818181818	0.262973726	2.545583159	0.087150176	-0.019134775	0.003453323	0.002403846	0.002403846	0.016727843	0	0
1133	2230	Mayag_urb	Mayag_nat	1	77471394	0	0.340120664	0.000354767	0.335750134	0.493506494	0.124987793	1.948579561	0.306707129	0.000354767	0.003453323	0.019955654	0.019955654	0.016727843	0	0
1134	2231	Mayag_urb	Mayag_nat	1	77471405	0	0.033333333	-0.064073227	1	0.551724138	0.047489802	6.409787156	0.258278015	-0.064073227	0.003453323	0.014830508	0.014830508	0.016727843	0	0
1135	2232	Mayag_urb	Mayag_nat	1	77471410	0	0.16031458	-0.025693471	0.058304067	0.172839506	0.019498004	1.53213094	0.762356983	-0.025693471	0.003453323	0.076650943	0.076650943	0.016727843	0	0
1136	2233	Mayag_urb	Mayag_nat	1	77471415	0	0.150713908	-0.004884391	0.355376493	0.24137931	0.025389431	2.294812051	0.617299958	-0.004884391	0.003453323	0.028304094	0.028304094	0.016727843	0	0
1137	2234	Mayag_urb	Mayag_nat	1	77471418	0	0.034482759	-0.09500609	1	0.592592593	0.050905669	6.898366884	0.227243782	-0.09500609	0.003453323	0.014254386	0.014254386	0.016727842	0	0
1138	2235	Mayag_urb	Mayag_nat	1	77471422	0	0.239160839	0.015004398	0.297138094	0.419354839	0.09539404	1.843495472	0.377418342	0.015004398	0.003453323	0.020897833	0.020897833	0.016727842	0	0
1139	2236	Mayag_urb	Mayag_nat	1	77471423	0	0.034482759	-0.034440344	1	0.517241379	0.044449129	6.018985047	0.286306739	-0.034440344	0.003453323	0.016374269	0.016374269	0.016727842	0	0
1140	2237	Mayag_urb	Mayag_nat	1	77471427	0	0.448275862	-0.012489356	0.780939687	0.771428571	0.257094762	2.314718656	0.11270428	-0.012489356	0.003453323	0.003701562	0.003701562	0.016727842	0	0
1141	2238	Mayag_urb	Mayag_nat	1	77471461	0	0.414492754	-0.016565958	1	1.163265306	0.320019917	4.228443608	0.065678776	-0.016565958	0.003453323	0.00114757	0.00114757	0.016727841	0	0
1142	2239	Mayag_urb	Mayag_nat	1	77471511	0	0.058823529	-0.202020202	1	0.846153846	0.069699871	10.27227629	0.072550667	-0.202020202	0.003453322	0.016528926	0.016528926	0.01672784	0	0
1143	2240	Mayag_urb	Mayag_nat	1	77471989	0	0.427807487	-0.027472527	1	0.846153846	0.193204703	3.705791431	0.072550667	-0.027472527	0.003453316	0.001446759	0.001446759	0.016727824	0	0
1144	2241	Mayag_urb	Mayag_nat	1	77472009	0	0.308677098	-0.029503836	1	0.8	0.152960744	4.184080072	0.096910013	-0.029503836	0.003453316	0.001843318	0.001843318	0.016727824	0	0
1145	2242	Mayag_urb	Mayag_nat	1	77475304	0	0.047619048	-0.047505938	1	0.523809524	0.044135945	6.216620375	0.28082661	-0.047505938	0.003453277	0.022172949	0.022172949	0.016727719	0	0
1146	2250	Mayag_urb	Mayag_nat	1	77512902	0	0.12773047	-0.004318471	0.670075246	0.611111111	0.096038588	3.888611842	0.21387982	-0.004318471	0.003452762	0.003737605	0.003737605	0.016726503	0	0
1147	2251	Mayag_urb	Mayag_nat	1	77512913	0	0.453535728	-0.010647152	0.80667542	0.816568047	0.311228367	2.142424815	0.088007618	-0.010647152	0.003452762	0.00229383	0.00229383	0.016726503	0	0
1148	2252	Mayag_urb	Mayag_nat	1	77513201	0	0.10931677	-0.013853904	0.614536016	0.333333333	0.032952425	3.371864441	0.477121255	-0.013853904	0.003452757	0.013480392	0.013480392	0.016726493	0	0
1149	2253	Mayag_urb	Mayag_nat	1	77513812	0	0.173639393	0.019274541	0.255278544	0.344444444	0.062377469	1.90200047	0.462880816	0.019274541	0.003452748	0.021702266	0.021702266	0.016726473	0	0
1150	2254	Mayag_urb	Mayag_nat	1	77513814	0	0.027027027	0.028507127	0.486486486	0.461538462	0.040112798	5.310468593	0.335792102	0.028507127	0.003452748	0.014459665	0.014459665	0.016726473	0	0
1151	2255	Mayag_urb	Mayag_nat	1	77513834	0	0.173639393	0.019274541	0.255278544	0.344444444	0.062377469	1.90200047	0.462880816	0.019274541	0.003452747	0.021702266	0.021702266	0.016726472	0	0
1152	2256	Mayag_urb	Mayag_nat	1	77513864	0	0.236949278	0.062856339	0.014160197	10.862068966	1.29880188	90.84106211	1.035912556	0.062856339	0.003452747	0.093425621	0.093425621	0.016726471	0	0
1153	2257	Mayag_urb	Mayag_nat	1	77513883	0	0.12773047	-0.004318471	0.670075246	0.611111111	0.096038588	3.888611842	0.21387982	-0.004318471	0.003452747	0.003737605	0.003737605	0.016726471	0	0
1154	2259	Mayag_urb	Mayag_nat	1	77513936	0	0.134575569	-0.004495253	0.669046074	0.607843137	0.095170171	3.882238285	0.216208482	-0.004495253	0.003452746	0.004022122	0.004022122	0.016726469	0	0
1155	2260	Mayag_urb	Mayag_nat	1	77513952	0	0.341614907	0.02915808	0.080651381	3.3	0.93466583	11.65122298	0.51851394	0.02915808	0.003452746	0.052386611	0.052386611	0.016726468	0	0
1156	2261	Mayag_urb	Mayag_nat	1	77513992	0	0.236949278	0.062856339	0.014160197	10.862068966	1.29880188	90.84106211	1.035912556	0.062856339	0.003452745	0.093425621	0.093425621	0.016726467	0	0
1157	2263	Mayag_urb	Mayag_nat	1	77514033	0	0.131064163	-0.011257996	0.678505818	0.647058824	0.101515675	4.124339615	0.189056236	-0.011257996	0.003452744	0.002985075	0.002985075	0.016726466	0	0
1158	2264	Mayag_urb	Mayag_nat	1	77514248	0	0.106416275	-0.014285714	1	1	0.133077534	7.514416393	0	-0.014285714	0.003452741	0	0	0.016726459	0	0
1159	2265	Mayag_urb	Mayag_nat	1	77514313	0	0.503472222	-0.007119021	0.465586591	0.684210526	0.254519849	1.83932234	0.164810249	-0.007119021	0.00345274	0.008866995	0.008866995	0.016726456	0	0
1160	2266	Mayag_urb	Mayag_nat	1	77514315	0	0.106416275	-0.011075949	1	0.888888889	0.118268134	6.680780621	0.051152522	-0.011075949	0.00345274	0.000182116	0.000182116	0.016726456	0	0
1161	2267	Mayag_urb	Mayag_nat	1	77516646	0	0.150713908	0.017809166	0.650447952	0.520833333	0.080743883	3.359602616	0.283301229	0.017809166	0.003452703	0.007798909	0.007798909	0.01672638	0	0
1162	2268	Mayag_urb	Mayag_nat	1	77516691	0	0.249350649	0.127266839	0.06271671	0.2	0.036402319	1.098831105	0.698970004	0.127266839	0.003452703	0.0703125	0.0703125	0.016726378	0	0
1163	2269	Mayag_urb	Mayag_nat	1	77518309	0	0.150713908	-0.004884391	0.666574048	0.6	0.093101319	3.866755092	0.22184875	-0.004884391	0.003452677	0.004736842	0.004736842	0.016726325	0	0
1164	2278	Mayag_urb	Mayag_nat	1	77819981	0	0.314516129	0.155448718	0.165057736	0.222222222	0.033547349	1.472030339	0.653212514	0.155448718	0.003447544	0.083760684	0.083760684	0.016719677	0	0
1165	2284	Mayag_urb	Mayag_nat	1	78175347	0	0.396051103	-0.049809603	0.28261565	2.842105263	0.522279339	15.465980983	0.453640159	-0.049809603	0.003431237	0.036656891	0.036656891	0.01670809	0	0
1166	2285	Mayag_urb	Mayag_nat	1	78181511	0	0.05	-0.216216216	1	0.928571429	0.077065058	11.188532329	0.032184683	-0.216216216	0.003430762	0.010989011	0.010989011	0.01670779	0	0
1167	2286	Mayag_urb	Mayag_nat	1	78181568	0	0.043478261	-0.201801802	1	1.133333333	0.095562142	13.440934043	0.054357662	-0.201801802	0.003430757	0.011851852	0.011851852	0.016707787	0	0
1168	2287	Mayag_urb	Mayag_nat	1	78183643	0	0.096610169	-0.011292599	0.618644068	0.482758621	0.041408646	5.628193774	0.316269962	-0.011292599	0.003430596	0.005847953	0.005847953	0.016707685	0	0
1169	2289	Mayag_urb	Mayag_nat	1	78183661	0	0.130021142	-0.015485869	0.61627907	0.476190476	0.03998233	5.67143965	0.322219295	-0.015485869	0.003430595	0.008130081	0.008130081	0.016707684	0	0
1170	2290	Mayag_urb	Mayag_nat	1	78187498	0	0.146329365	0.059995916	0.177392599	0.196969697	0.020743551	1.87031923	0.705600583	0.059995916	0.003430296	0.037341309	0.037341309	0.016707496	0	0
1171	2291	Mayag_urb	Mayag_nat	1	78187534	0	0.122686409	0.062520657	0.319506314	0.252525253	0.024764176	2.575050431	0.597695186	0.062520657	0.003430293	0.024793538	0.024793538	0.016707495	0	0
1172	2292	Mayag_urb	Mayag_nat	1	78190859	0	0.503327284	-0.016378947	1	0.907407407	0.320610935	2.568185031	0.04219768	-0.016378947	0.003430033	0.000577848	0.000577848	0.016707331	0	0
1173	2293	Mayag_urb	Mayag_nat	1	78193504	0	0.447619048	-0.014791789	1	1.045454545	0.385282713	2.836813516	0.019305155	-0.014791789	0.003429825	0.000108832	0.000108832	0.016707201	0	0
1174	2294	Mayag_urb	Mayag_nat	1	78193597	0	0.48595259	-0.006898251	0.620548899	0.690909091	0.26028226	1.833991192	0.160579093	-0.006898251	0.003429817	0.008130081	0.008130081	0.016707197	0	0
1175	2295	Mayag_urb	Mayag_nat	1	78193621	0	0.408691835	-0.014804838	0.787279689	1.32	0.453138184	3.845184672	0.120573931	-0.014804838	0.003429816	0.003819071	0.003819071	0.016707195	0	0
1176	2297	Mayag_urb	Mayag_nat	1	78193663	0	0.46982599	0.014814578	0.227814846	0.509259259	0.194778931	1.331483807	0.293061066	0.014814578	0.003429812	0.02588952	0.02588952	0.016707193	0	0
1177	2298	Mayag_urb	Mayag_nat	1	78193675	0	0.412069604	-0.010397478	0.798045859	0.811688312	0.295024653	2.233162239	0.090610708	-0.010397478	0.003429811	0.002209402	0.002209402	0.016707193	0	0
1178	2299	Mayag_urb	Mayag_nat	1	78193702	0	0.131064163	0.052304931	0.181715899	0.202702703	0.021501212	1.910979951	0.693140461	0.052304931	0.003429809	0.032170417	0.032170417	0.016707191	0	0
1179	2300	Mayag_urb	Mayag_nat	1	78193798	0	0.486956522	-0.006956939	0.472876624	0.681818182	0.260340451	1.785646571	0.166331422	-0.006956939	0.003429802	0.008714597	0.008714597	0.016707187	0	0
1180	2301	Mayag_urb	Mayag_nat	1	78216681	0	0.131064163	0.004014736	0.661753127	0.574074074	0.090035276	3.660354668	0.241032066	0.004014736	0.003427969	0.004888868	0.004888868	0.01670605	0	0
1181	2303	Mayag_urb	Mayag_nat	1	78223141	0	0.12773047	-0.004318471	0.670075246	0.611111111	0.096038588	3.888611842	0.21387982	-0.004318471	0.003427441	0.003737605	0.003737605	0.016705726	0	0
1182	2304	Mayag_urb	Mayag_nat	1	78226291	0	0.505368382	-0.013870501	1	1.005882353	0.403657236	2.50658038	0.002547189	-0.013870501	0.003427182	2.142e-06	2.142e-06	0.016705567	0	0
1183	2305	Mayag_urb	Mayag_nat	1	78226337	0	0.365805947	-0.013200917	0.789904634	0.857142857	0.288393795	2.547537047	0.06694679	-0.013200917	0.003427178	0.001069519	0.001069519	0.016705565	0	0
1184	2306	Mayag_urb	Mayag_nat	1	78226455	0	0.373195113	-0.013128282	0.788812971	1.25	0.429994254	3.633769486	0.096910013	-0.013128282	0.003427168	0.002274204	0.002274204	0.016705559	0	0
1185	2307	Mayag_urb	Mayag_nat	1	78226563	0	0.373195113	-0.013128282	0.788812971	1.25	0.429994254	3.633769486	0.096910013	-0.013128282	0.003427159	0.002274204	0.002274204	0.016705554	0	0
1186	2309	Mayag_urb	Mayag_nat	1	79252198	0	0.027027027	0.028507127	0.486486486	0.461538462	0.040112798	5.310468593	0.335792102	0.028507127	0.003311613	0.014459665	0.014459665	0.016654335	0	0
1187	2311	Mayag_urb	Mayag_nat	1	79584619	0	0.340120664	0.03654102	0.172943794	0.293478261	0.067933267	1.267854364	0.532424063	0.03654102	0.003233744	0.055432373	0.055432373	0.016623253	0	0
1188	2312	Mayag_urb	Mayag_nat	1	79584634	0	0.483159117	-0.002900603	0.354476156	1.944444444	0.54476145	6.940403358	0.288795539	-0.002900603	0.003233741	0.025262238	0.025262238	0.016623252	0	0
1189	2318	Mayag_urb	Mayag_nat	1	80456181	0	0.462051092	-0.00663387	0.627441552	0.725274725	0.27838325	1.889565653	0.139497457	-0.00663387	0.003004135	0.005857325	0.005857325	0.01656431	0	0
1190	2320	Mayag_urb	Mayag_nat	1	80461297	0	0.195483154	0.078974289	0.026299727	0.111969112	0.01302991	0.962177205	0.950901766	0.078974289	0.003002462	0.073237861	0.073237861	0.016563851	0	0
1191	2321	Mayag_urb	Mayag_nat	1	80464397	0	0.358756016	-0.009991662	0.785041774	0.8	0.270302214	2.367720158	0.096910013	-0.009991662	0.003000346	0.002199772	0.002199772	0.016562303	0	0
1192	2322	Mayag_urb	Mayag_nat	1	80464506	0	0.503517216	-0.007168704	0.641114492	0.727272727	0.290596098	1.820140133	0.138302698	-0.007168704	0.003000311	0.00626935	0.00626935	0.016562293	0	0
1193	2323	Mayag_urb	Mayag_nat	1	80464818	0	0.275453536	0.095810243	0.01133804	0.144444444	0.029168072	0.715309456	0.840299157	0.095810243	0.003000208	0.093205684	0.093205684	0.016562265	0	0
1194	2324	Mayag_urb	Mayag_nat	1	82165469	0	0.222222222	0.02016129	0.154969948	0.288888889	0.053610233	1.556732466	0.539269161	0.02016129	0.002375313	0.035714286	0.035714286	0.016426045	0	0
1195	2325	Mayag_urb	Mayag_nat	1	82165505	0	0.096610169	-0.030350476	0.240677966	3.866666667	0.407541649	36.686093691	0.587336735	-0.030350476	0.002375298	0.046052632	0.046052632	0.016426043	0	0
1196	2326	Mayag_urb	Mayag_nat	1	82167801	0	0.135064935	-0.013157895	0.115317596	5	0.547216956	45.685718881	0.698970004	-0.013157895	0.002374374	0.066666667	0.066666667	0.016425889	0	0
1197	2327	Mayag_urb	Mayag_nat	1	82168804	0	0.151055165	0.006736978	0.200291085	5.303030303	0.588114717	47.817423375	0.724524109	0.006736978	0.002373971	0.036126878	0.036126878	0.016425822	0	0
1198	2328	Mayag_urb	Mayag_nat	1	82169923	0	0.163301141	-0.043927282	0.217699552	4.393939394	0.484788458	39.825006286	0.642854062	-0.043927282	0.00237352	0.029579325	0.029579325	0.016425747	0	0
1199	2329	Mayag_urb	Mayag_nat	1	82169950	0	0.154929577	-0.011075949	0.203184606	5	0.553670414	45.153216404	0.698970004	-0.011075949	0.00237351	0.034055728	0.034055728	0.016425745	0	0
1200	2330	Mayag_urb	Mayag_nat	1	82169996	0	0.151055165	0.006736978	0.200291085	5.303030303	0.588114717	47.817423375	0.724524109	0.006736978	0.002373491	0.036126878	0.036126878	0.016425742	0	0
1201	2331	Mayag_urb	Mayag_nat	1	82172136	0	0.027027027	0.028507127	0.486486486	0.461538462	0.040112798	5.310468593	0.335792102	0.028507127	0.00237263	0.014459665	0.014459665	0.016425599	0	0
1202	2333	Mayag_urb	Mayag_nat	1	82174567	0	0.078859682	0.00114113	0.609589041	0.459459459	0.039837446	5.299109707	0.337752803	0.00114113	0.002371652	0.005491036	0.005491036	0.016425436	0	0
1203	2334	Mayag_urb	Mayag_nat	1	82175552	0	0.078859682	-0.017884753	1	1.944444444	0.168604976	22.424392703	0.288795539	-0.017884753	0.002371256	0.003967273	0.003967273	0.016425371	0	0
1204	2345	Mayag_urb	Mayag_nat	1	82197561	0	0.106416275	0.033530343	0.337856122	0.279279279	0.027639085	2.821978966	0.553961285	0.033530343	0.002362412	0.018211619	0.018211619	0.016423914	0	0
1205	2346	Mayag_urb	Mayag_nat	1	82332382	0	0.103665309	-0.013128282	0.615087787	3	0.297426121	30.259615335	0.477121255	-0.013128282	0.002308807	0.012792398	0.012792398	0.016415684	0	0
1206	2347	Mayag_urb	Mayag_nat	1	82332386	0	0.103665309	-0.013128282	0.615087787	3	0.297426121	30.259615335	0.477121255	-0.013128282	0.002308805	0.012792398	0.012792398	0.016415684	0	0
1207	2348	Mayag_urb	Mayag_nat	1	82332956	0	0.488707886	-0.013128282	1	0.913043478	0.36077371	2.310723786	0.039508541	-0.013128282	0.002308579	0.000498405	0.000498405	0.01641565	0	0
1208	2361	Mayag_urb	Mayag_nat	1	83300359	0	0.421985816	-0.013153087	0.54640249	0.666666667	0.190129046	2.337593615	0.176091259	-0.013153087	0.001948719	0.008403361	0.008403361	0.016380936	0	0
1209	2362	Mayag_urb	Mayag_nat	1	83312387	0	0.486993345	0.027595059	0.114220414	0.4	0.13470945	1.187741466	0.397940009	0.027595059	0.00194507	0.047914818	0.047914818	0.016381063	0	0
1210	2363	Mayag_urb	Mayag_nat	1	83312483	0	0.50174216	-0.003496503	0.532769941	1.666666667	0.482493795	5.75712643	0.22184875	-0.003496503	0.001945041	0.015625	0.015625	0.016381064	0	0
1211	2365	Mayag_urb	Mayag_nat	1	83340850	0	0.401069519	-0.032039072	1	0.866666667	0.187452185	4.006947753	0.062147907	-0.032039072	0.001936509	0.000987654	0.000987654	0.016381411	0	0
1212	2366	Mayag_urb	Mayag_nat	1	83354131	0	0.508064516	-0.016393443	0.721265696	1.571428571	0.382630764	6.453709393	0.196294645	-0.016393443	0.001932552	0.012345679	0.012345679	0.016381595	0	0
1213	2367	Mayag_urb	Mayag_nat	1	83358410	0	0.476190476	-0.038709677	1	1.2	0.249644148	5.768210513	0.079181246	-0.038709677	0.001931282	0.001851852	0.001851852	0.016381657	0	0
1214	2368	Mayag_urb	Mayag_nat	1	83358433	0	0.512091038	0.001136687	0.488921625	1.909090909	0.477160691	7.638156633	0.28082661	0.001136687	0.001931275	0.022257835	0.022257835	0.016381657	0	0
1215	2369	Mayag_urb	Mayag_nat	1	83964865	0	0.488707886	0.005292232	0.244772269	1.8	0.702344767	4.613119014	0.255272505	0.005292232	0.001772965	0.020414673	0.020414673	0.016404839	0	0
1216	2370	Mayag_urb	Mayag_nat	1	83965231	0	0.45970266	-0.013422492	0.810516993	1.130434783	0.428123975	2.98484288	0.053245512	-0.013422492	0.001772893	0.000851064	0.000851064	0.016404864	0	0
1217	2371	Mayag_urb	Mayag_nat	1	83965357	0	0.261072261	-0.014664144	0.734411156	1.5	0.381415621	5.899076687	0.176091259	-0.014664144	0.001772868	0.005147059	0.005147059	0.016404872	0	0
1218	2372	Mayag_urb	Mayag_nat	1	83965490	0	0.380597015	-0.01504545	0.779712153	1.373626374	0.452226847	4.172351617	0.137868621	-0.01504545	0.001772842	0.00462963	0.00462963	0.016404881	0	0
1219	2373	Mayag_urb	Mayag_nat	1	83965560	0	0.281690141	-0.016693038	0.758329609	1.309677419	0.373582646	4.591366754	0.11716434	-0.016693038	0.001772828	0.00247678	0.00247678	0.016404886	0	0
1220	2374	Mayag_urb	Mayag_nat	1	83965665	0	0.281690141	-0.016693038	0.758329609	1.309677419	0.373582646	4.591366754	0.11716434	-0.016693038	0.001772807	0.00247678	0.00247678	0.016404893	0	0
1221	2375	Mayag_urb	Mayag_nat	1	83965818	0	0.248447205	-0.013853904	0.735570735	1.5	0.383978163	5.859708222	0.176091259	-0.013853904	0.001772777	0.004901961	0.004901961	0.016404903	0	0
1222	2376	Mayag_urb	Mayag_nat	1	83965839	0	0.300078247	-0.015030614	1	1.053763441	0.316045196	3.513476565	0.022743127	-0.015030614	0.001772773	0.000100912	0.000100912	0.016404904	0	0
1223	2377	Mayag_urb	Mayag_nat	1	83966114	0	0.373084886	0.000734982	0.580377332	0.681481481	0.227660386	2.039955293	0.166545941	0.000734982	0.001772718	0.00675054	0.00675054	0.016404923	0	0
1224	2378	Mayag_urb	Mayag_nat	1	83970613	0	0.29499561	-0.000878735	0.753027208	0.75	0.215037714	2.615820221	0.124938737	-0.000878735	0.001771831	0.003007519	0.003007519	0.016405224	0	0
1225	2382	Mayag_urb	Mayag_nat	1	85073027	0	0.434283599	-0.013991989	1	1.048951049	0.391607644	2.809695677	0.020755222	-0.013991989	0.001673194	0.000122144	0.000122144	0.016533577	0	0
1226	2383	Mayag_urb	Mayag_nat	1	85073043	0	0.310995927	-0.003479441	0.560082077	0.65625	0.202913556	2.122401634	0.182930684	-0.003479441	0.001673194	0.00673907	0.00673907	0.01653358	0	0
1227	2384	Mayag_urb	Mayag_nat	1	85073162	0	0.454345917	-0.006658601	0.612733729	0.733333333	0.267754855	2.008470688	0.134698574	-0.006658601	0.001673195	0.005367687	0.005367687	0.016533599	0	0
1228	2385	Mayag_urb	Mayag_nat	1	85073424	0	0.356643357	-0.010685069	0.561438367	1.56	0.484249213	5.025511527	0.193124598	-0.010685069	0.001673198	0.008477509	0.008477509	0.016533641	0	0
1229	2386	Mayag_urb	Mayag_nat	1	85073425	0	0.306832298	-0.015222128	1	1.126436782	0.336646478	3.769116579	0.051706823	-0.015222128	0.001673198	0.000533637	0.000533637	0.016533641	0	0
1230	2387	Mayag_urb	Mayag_nat	1	85073426	0	0.306832298	-0.015222128	1	1.126436782	0.336646478	3.769116579	0.051706823	-0.015222128	0.001673198	0.000533637	0.000533637	0.016533641	0	0
1231	2388	Mayag_urb	Mayag_nat	1	85073517	0	0.313871817	-0.015789539	0.549851392	1.542857143	0.448212609	5.310890669	0.188325715	-0.015789539	0.001673199	0.007012432	0.007012432	0.016533656	0	0
1232	2389	Mayag_urb	Mayag_nat	1	85073765	0	0.26873706	-0.021055039	0.5328724	1.580645161	0.417821236	5.979684401	0.198834386	-0.021055039	0.001673201	0.00656881	0.00656881	0.016533696	0	0
1233	2391	Mayag_urb	Mayag_nat	1	85074202	0	0.028571429	-0.028547439	1	0.514285714	0.044594296	5.93102305	0.288795539	-0.028547439	0.001673205	0.013687601	0.013687601	0.016533766	0	0
1234	2392	Mayag_urb	Mayag_nat	1	85081056	0	0.130671506	-0.016605166	1	0.928571429	0.121784758	7.080072328	0.032184683	-0.016605166	0.001673276	8.8183e-05	8.8183e-05	0.016534872	0	0
1235	2393	Mayag_urb	Mayag_nat	1	85081077	0	0.456493506	-0.005479163	0.415941291	1.617647059	0.529437834	4.94256708	0.208883772	-0.005479163	0.001673276	0.012802276	0.012802276	0.016534875	0	0
1236	2394	Mayag_urb	Mayag_nat	1	85081083	0	0.508441558	-0.017039726	1	1.142857143	0.399355403	3.270576633	0.057991947	-0.017039726	0.001673276	0.001106854	0.001106854	0.016534876	0	0
1237	2395	Mayag_urb	Mayag_nat	1	85081098	0	0.506214689	-0.012585812	0.613437186	0.75	0.270441786	2.079930058	0.124938737	-0.012585812	0.001673276	0.005102041	0.005102041	0.016534878	0	0
1238	2426	Mayag_urb	Mayag_nat	1	88194841	0	0.053313588	-0.013128282	0.493520918	3	0.298191035	30.181993896	0.477121255	-0.013128282	0.002458071	0.026315789	0.026315789	0.017288599	0	0
1239	2427	Mayag_urb	Mayag_nat	1	88194974	0	0.163301141	0.0210852	0.409508402	0.411764706	0.070167075	2.416377943	0.385350881	0.0210852	0.002458125	0.014934289	0.014934289	0.017288635	0	0
1240	2428	Mayag_urb	Mayag_nat	1	88194975	0	0.317683881	-0.016056619	0.772802525	1.244444444	0.383476519	4.03842712	0.094975513	-0.016056619	0.002458126	0.001845384	0.001845384	0.017288636	0	0
1241	2429	Mayag_urb	Mayag_nat	1	88195058	0	0.503389831	-0.006718806	0.438327038	1.6	0.5669959	4.515023827	0.204119983	-0.006718806	0.002458159	0.013209013	0.013209013	0.017288658	0	0
1242	2430	Mayag_urb	Mayag_nat	1	88195076	0	0.503511853	-0.007135767	0.473635709	1.461538462	0.558756642	3.82294279	0.164810249	-0.007135767	0.002458167	0.008827376	0.008827376	0.017288663	0	0
1243	2431	Mayag_urb	Mayag_nat	1	88195298	0	0.235028249	-0.007460212	0.480341768	1.8	0.389268116	8.32331204	0.255272505	-0.007460212	0.002458257	0.009615385	0.009615385	0.017288725	0	0
1244	2432	Mayag_urb	Mayag_nat	1	88196086	0	0.500621118	0.015496705	0.228710316	1.990384615	0.764311194	5.183269523	0.298937006	0.015496705	0.002458579	0.028676538	0.028676538	0.017288942	0	0
1245	2433	Mayag_urb	Mayag_nat	1	88196119	0	0.36523266	-0.015151515	1	1	0.326060323	3.06691716	0	-0.015151515	0.002458592	0	0	0.017288951	0	0
1246	2434	Mayag_urb	Mayag_nat	1	88196151	0	0.444249342	0.000449315	0.300523029	0.523809524	0.184461361	1.487446564	0.28082661	0.000449315	0.002458605	0.021958718	0.021958718	0.01728896	0	0
1247	2435	Mayag_urb	Mayag_nat	1	88196746	0	0.248447205	-0.013853904	1	0.935483871	0.245187353	3.569230064	0.028963696	-0.013853904	0.002458848	0.000136166	0.000136166	0.017289124	0	0
1248	2436	Mayag_urb	Mayag_nat	1	88197614	0	0.029411765	-0.056838366	1	0.545454545	0.047232706	6.299039092	0.263241435	-0.056838366	0.002459202	0.013266998	0.013266998	0.017289363	0	0
1249	2437	Mayag_urb	Mayag_nat	1	88197641	0	0.440923318	0.058613259	0.026313027	0.301724138	0.105036955	0.866718344	0.520389945	0.058613259	0.002459213	0.071872227	0.071872227	0.01728937	0	0
1250	2439	Mayag_urb	Mayag_nat	1	88203654	0	0.444249342	0.020440329	0.11938266	2.551020408	0.876412449	7.425391011	0.406713933	0.020440329	0.002461666	0.044589921	0.044589921	0.017291027	0	0
1251	2440	Mayag_urb	Mayag_nat	1	88203672	0	0.085601405	-0.036807715	1	1.611111111	0.139054661	18.666609236	0.207125493	-0.036807715	0.002461673	0.002177238	0.002177238	0.017291032	0	0
1252	2441	Mayag_urb	Mayag_nat	1	88203677	0	0.11237928	0.077314917	0.313733676	0.243243243	0.023977485	2.467618038	0.613959215	0.077314917	0.002461675	0.024177632	0.024177632	0.017291034	0	0
1253	2442	Mayag_urb	Mayag_nat	1	88276805	0	0.449275362	-0.015659255	0.364757554	1.875	0.519232623	6.77080916	0.273001272	-0.015659255	0.002491618	0.020264682	0.020264682	0.017311171	0	0
1254	2443	Mayag_urb	Mayag_nat	1	88277022	0	0.423280423	0.060080645	0.230917874	0.323076923	0.058965999	1.770150599	0.490694062	0.060080645	0.002491707	0.063020833	0.063020833	0.01731123	0	0
1255	2444	Mayag_urb	Mayag_nat	1	88282371	0	0.372244898	-0.031578947	0.316841662	2.428571429	0.566973125	10.402537477	0.385350881	-0.031578947	0.002493905	0.029605263	0.029605263	0.017312702	0	0
1256	2445	Mayag_urb	Mayag_nat	1	88296908	0	0.380952381	-0.010836694	0.580283417	1.397515528	0.447593046	4.363449496	0.145356642	-0.010836694	0.002499882	0.005208333	0.005208333	0.0173167	0	0
1257	2448	Mayag_urb	Mayag_nat	1	88297016	0	0.483154387	-0.010799252	0.640057238	1.286713287	0.504329139	3.282838434	0.109481786	-0.010799252	0.002499927	0.00376644	0.00376644	0.01731673	0	0
1258	2449	Mayag_urb	Mayag_nat	1	88297514	0	0.25657164	-0.008742445	0.751005049	0.757575758	0.209434868	2.740331803	0.120573931	-0.008742445	0.002500132	0.002430318	0.002430318	0.017316867	0	0
1259	2470	Mayag_urb	Mayag_nat	1	88456114	0	0.483630952	-0.015384615	0.796721872	1.285714286	0.464482203	3.558933397	0.109144469	-0.015384615	0.002565778	0.003663004	0.003663004	0.017360375	0	0
1260	2471	Mayag_urb	Mayag_nat	1	88456189	0	0.505827506	-0.011858621	0.805379834	0.789473684	0.299647384	2.08000714	0.102662342	-0.011858621	0.002565809	0.003469775	0.003469775	0.017360396	0	0
1261	2472	Mayag_urb	Mayag_nat	1	88461726	0	0.130021142	0.026239576	0.58320749	0.391304348	0.032819033	4.665557693	0.407485327	0.026239576	0.002568114	0.013279133	0.013279133	0.017361911	0	0
1262	2473	Mayag_urb	Mayag_nat	1	88461747	0	0.241014799	0.010460251	0.675969238	0.652173913	0.115911586	3.669441742	0.185636577	0.010460251	0.002568123	0.005398111	0.005398111	0.017361916	0	0
1263	2474	Mayag_urb	Mayag_nat	1	88465183	0	0.352822581	-0.051785714	0.211652548	4.714285714	0.492166301	45.156463846	0.6734159	-0.051785714	0.002569553	0.064380952	0.064380952	0.017362856	0	0
1264	2475	Mayag_urb	Mayag_nat	1	88465593	0	0.184615385	-0.094276094	0.136185578	4.047619048	0.430785206	38.031064467	0.607199631	-0.094276094	0.002569724	0.074074074	0.074074074	0.017362968	0	0
1265	2476	Mayag_urb	Mayag_nat	1	88465653	0	0.27311522	-0.001424501	1	0.684210526	0.119024989	3.933157648	0.164810249	-0.001424501	0.002569749	0.004794034	0.004794034	0.017362985	0	0
1266	2512	Mayag_urb	Mayag_nat	1	88845934	0	0.283018868	-0.010241821	0.723711243	0.7	0.165957754	2.952558641	0.15490196	-0.010241821	0.002743414	0.004395604	0.004395604	0.017471916	0	0
1267	2513	Mayag_urb	Mayag_nat	1	88846327	0	0.349206349	-0.041322314	1	0.875	0.129988567	5.889941075	0.057991947	-0.041322314	0.002743576	0.000673401	0.000673401	0.01747202	0	0
1268	2514	Mayag_urb	Mayag_nat	1	88846357	0	0.511033682	-0.021741894	1	0.846153846	0.248786783	2.877871251	0.072550667	-0.021741894	0.002743589	0.001704545	0.001704545	0.017472028	0	0
1269	2515	Mayag_urb	Mayag_nat	1	88846369	0	0.26546003	-0.013761468	1	0.833333333	0.184528558	3.76334402	0.079181246	-0.013761468	0.002743594	0.001082251	0.001082251	0.017472031	0	0
1270	2516	Mayag_urb	Mayag_nat	1	88846846	0	0.357692308	-0.022637238	0.725288225	0.75	0.168756087	3.333213104	0.124938737	-0.022637238	0.002743791	0.003584229	0.003584229	0.017472157	0	0
1271	2517	Mayag_urb	Mayag_nat	1	88850165	0	0.492957746	0.014693878	0.162665493	0.5	0.192909138	1.295946905	0.301029996	0.014693878	0.002745164	0.028571429	0.028571429	0.017473035	0	0
1272	2538	Mayag_urb	Mayag_nat	1	89468043	0	0.107936508	-0.016129032	1	1.266666667	0.07302584	21.970914007	0.102662342	-0.016129032	0.0030025	0.000735294	0.000735294	0.017632214	0	0
1273	2539	Mayag_urb	Mayag_nat	1	89472836	0	0.315911731	-0.022565321	1	0.888888889	0.190392677	4.149967692	0.051152522	-0.022565321	0.003004484	0.000534759	0.000534759	0.017633424	0	0
1274	2540	Mayag_urb	Mayag_nat	1	89472896	0	0.07267645	-0.135594117	0.508036338	0.449275362	0.043861322	4.60196692	0.347487397	-0.135594117	0.003004509	0.026442308	0.026442308	0.017633439	0	0
1275	2555	Mayag_urb	Mayag_nat	1	90629961	0	0.16031458	0.019892906	0.64819747	0.511111111	0.07878458	3.315808356	0.291484678	0.019892906	0.003464442	0.008780842	0.008780842	0.017905554	0	0
1276	2556	Mayag_urb	Mayag_nat	1	90638931	0	0.17801252	-0.012056515	0.714493972	0.727272727	0.15070543	3.50966532	0.138302698	-0.012056515	0.003467893	0.002197802	0.002197802	0.017907502	0	0
1277	2557	Mayag_urb	Mayag_nat	1	90638938	0	0.451282051	-0.007042254	0.612107477	0.76	0.272193866	2.122016956	0.119186408	-0.007042254	0.003467896	0.004166667	0.004166667	0.017907503	0	0
1278	2559	Mayag_urb	Mayag_nat	1	90640317	0	0.49165935	-0.015151515	1	1	0.380641023	2.627147207	0	-0.015151515	0.003468426	0	0	0.017907803	0	0
1279	2560	Mayag_urb	Mayag_nat	1	90640435	0	0.450704225	-0.011075949	0.805137841	0.846153846	0.317208621	2.257114983	0.072550667	-0.011075949	0.003468471	0.001547988	0.001547988	0.017907828	0	0
1280	2561	Mayag_urb	Mayag_nat	1	90640468	0	0.476860422	-0.013128282	1	0.916666667	0.35809745	2.346505899	0.037788561	-0.013128282	0.003468484	0.000444953	0.000444953	0.017907835	0	0
1281	2562	Mayag_urb	Mayag_nat	1	90640473	0	0.476860422	-0.013128282	1	0.916666667	0.35809745	2.346505899	0.037788561	-0.013128282	0.003468486	0.000444953	0.000444953	0.017907836	0	0
1282	2563	Mayag_urb	Mayag_nat	1	90640540	0	0.476860422	-0.013128282	1	0.916666667	0.35809745	2.346505899	0.037788561	-0.013128282	0.003468512	0.000444953	0.000444953	0.017907851	0	0
1283	2564	Mayag_urb	Mayag_nat	1	90640836	0	0.358756016	-0.009991662	0.584414097	1.479591837	0.494168786	4.430049135	0.170141927	-0.009991662	0.003468625	0.006665701	0.006665701	0.017907915	0	0
1284	2565	Mayag_urb	Mayag_nat	1	90640869	0	0.46982599	-0.01392665	1	1.032051282	0.400295315	2.660860143	0.013701278	-0.01392665	0.003468638	5.7604e-05	5.7604e-05	0.017907922	0	0
1285	2566	Mayag_urb	Mayag_nat	1	90641430	0	0.476860422	-0.013128282	0.813822709	1.153846154	0.450229542	2.957071502	0.062147907	-0.013128282	0.003468854	0.001200919	0.001200919	0.017908044	0	0
1286	2567	Mayag_urb	Mayag_nat	1	90641439	0	0.46982599	-0.01392665	1	1.032051282	0.400295315	2.660860143	0.013701278	-0.01392665	0.003468857	5.7604e-05	5.7604e-05	0.017908046	0	0
1287	2568	Mayag_urb	Mayag_nat	1	90641505	0	0.476860422	-0.013128282	0.813822709	1.153846154	0.450229542	2.957071502	0.062147907	-0.013128282	0.003468883	0.001200919	0.001200919	0.01790806	0	0
1288	2569	Mayag_urb	Mayag_nat	1	90641882	0	0.486956522	-0.013853904	1	0.909090909	0.349194267	2.366723507	0.041392685	-0.013853904	0.003469027	0.000544662	0.000544662	0.017908142	0	0
1289	2572	Mayag_urb	Mayag_nat	1	90643413	0	0.216586449	-0.007932752	0.732484763	0.729411765	0.179509628	2.963860649	0.137027236	-0.007932752	0.003469729	0.002644075	0.002644075	0.017908686	0	0
1290	2573	Mayag_urb	Mayag_nat	1	90645961	0	0.451282051	0.069192397	0.036170084	3.403361345	1.152157571	10.053198216	0.531908062	0.069192397	0.003470708	0.077665441	0.077665441	0.017909238	0	0
1291	2581	Mayag_urb	Mayag_nat	1	90756143	0	0.261072261	-0.014664144	0.734411156	1.5	0.381415621	5.899076687	0.176091259	-0.014664144	0.00351277	0.005147059	0.005147059	0.017932891	0	0
1292	2582	Mayag_urb	Mayag_nat	1	90888903	0	0.029411765	0	0.5	0.485714286	0.042062824	5.608714468	0.313619123	0	0.003563324	0.014925373	0.014925373	0.01796091	0	0
1293	2583	Mayag_urb	Mayag_nat	1	90889263	0	0.358756016	0.002554818	0.412447517	0.587096774	0.195905101	1.759436688	0.231290306	0.002554818	0.003563458	0.012359761	0.012359761	0.017960985	0	0
1294	2584	Mayag_urb	Mayag_nat	1	90889322	0	0.358756016	0.002554818	0.412447517	0.587096774	0.195905101	1.759436688	0.231290306	0.002554818	0.00356348	0.012359761	0.012359761	0.017960997	0	0
1295	2585	Mayag_urb	Mayag_nat	1	90889415	0	0.423546835	0.029380597	0.127917418	0.419047619	0.149866886	1.171712524	0.377736623	0.029380597	0.003563515	0.038042367	0.038042367	0.017961016	0	0
1296	2586	Mayag_urb	Mayag_nat	1	90889457	0	0.434283599	0.041285257	0.078822195	0.373333333	0.134168728	1.038824622	0.427903232	0.041285257	0.00356353	0.049558038	0.049558038	0.017961025	0	0
1297	2587	Mayag_urb	Mayag_nat	1	90889595	0	0.334507042	0.079980013	0.039841393	0.245989305	0.069719117	0.867921749	0.609083775	0.079980013	0.003563582	0.071989571	0.071989571	0.017961054	0	0
1298	2588	Mayag_urb	Mayag_nat	1	90984974	0	0.502114165	-0.021654135	0.771686921	0.830769231	0.251622363	2.742910075	0.080519597	-0.021654135	0.003597386	0.002105263	0.002105263	0.017979915	0	0
1299	2589	Mayag_urb	Mayag_nat	1	90984986	0	0.430769231	-0.015625	0.490529556	0.5	0.12201539	2.048921869	0.301029996	-0.015625	0.00359739	0.023569024	0.023569024	0.017979917	0	0
1300	2590	Mayag_urb	Mayag_nat	1	90988490	0	0.246031746	0.156196944	0.307422969	3.666666667	0.52163201	25.773810249	0.56427143	0.156196944	0.003598684	0.051612903	0.051612903	0.017980635	0	0
1301	2591	Mayag_urb	Mayag_nat	1	90988583	0	0.455284553	0.040040719	0.1917202	2.781818182	0.735319253	10.524017101	0.444328741	0.040040719	0.003598718	0.055681818	0.055681818	0.017980654	0	0
1302	2593	Mayag_urb	Mayag_nat	1	90991184	0	0.288198758	-0.007089241	0.76112022	0.8125	0.234110667	2.819846952	0.09017663	-0.007089241	0.003599678	0.001531307	0.001531307	0.017981186	0	0
1303	2600	Mayag_urb	Mayag_nat	1	91037383	0	0.340120664	-0.002522427	0.19029601	2.8	0.649339242	12.073812108	0.447158031	-0.002522427	0.003616673	0.038485904	0.038485904	0.017990601	0	0
1304	2601	Mayag_urb	Mayag_nat	1	91039575	0	0.412069604	-0.010397478	0.610517014	1.384615385	0.500115602	3.833433223	0.141329153	-0.010397478	0.003617476	0.005319904	0.005319904	0.017991045	0	0
1305	2603	Mayag_urb	Mayag_nat	1	91042264	0	0.476860422	-0.013128282	0.813822709	1.153846154	0.450229542	2.957071502	0.062147907	-0.013128282	0.003618462	0.001200919	0.001200919	0.017991591	0	0
1306	2604	Mayag_urb	Mayag_nat	1	91042352	0	0.453535728	-0.013955326	1	1.04	0.396603378	2.727157811	0.017033339	-0.013955326	0.003618494	8.5929e-05	8.5929e-05	0.017991608	0	0
1307	2606	Mayag_urb	Mayag_nat	1	91042494	0	0.106416275	0.045378151	0.057256583	0.178378378	0.019809165	1.606268908	0.748657789	0.045378151	0.003618546	0.058823529	0.058823529	0.017991637	0	0
1308	2608	Mayag_urb	Mayag_nat	1	91042911	0	0.078859682	0.05821878	0.110144391	0.217948718	0.023223791	2.045387171	0.661645681	0.05821878	0.003618699	0.044600939	0.044600939	0.017991722	0	0
1309	2609	Mayag_urb	Mayag_nat	1	91043159	0	0.027027027	0.028507127	0.486486486	0.461538462	0.040112798	5.310468593	0.335792102	0.028507127	0.00361879	0.014459665	0.014459665	0.017991772	0	0
1310	2610	Mayag_urb	Mayag_nat	1	91043330	0	0.396329365	-0.015848123	0.777439535	1.369047619	0.44556801	4.206521435	0.136418554	-0.015848123	0.003618853	0.00471668	0.00471668	0.017991807	0	0
1311	2611	Mayag_urb	Mayag_nat	1	91043382	0	0.396329365	0.015664742	0.257393538	2.26984127	0.719437659	7.161397965	0.355995488	0.015664742	0.003618872	0.031289111	0.031289111	0.017991817	0	0
1312	2612	Mayag_urb	Mayag_nat	1	91043607	0	0.027027027	0.028507127	0.486486486	0.461538462	0.040112798	5.310468593	0.335792102	0.028507127	0.003618954	0.014459665	0.014459665	0.017991863	0	0
1313	2613	Mayag_urb	Mayag_nat	1	91248625	0	0.078367347	-0.019134775	0.490612245	3	0.291852084	30.837538901	0.477121255	-0.019134775	0.003694127	0.038461538	0.038461538	0.018033212	0	0
1314	2614	Mayag_urb	Mayag_nat	1	91248660	0	0.509803922	-0.013761468	0.781251279	1.363636364	0.456746487	4.071195259	0.134698574	-0.013761468	0.003694139	0.005952381	0.005952381	0.018033219	0	0
1315	2615	Mayag_urb	Mayag_nat	1	91248666	0	0.509049774	-0.018267074	1	1.153846154	0.387270372	3.437807389	0.062147907	-0.018267074	0.003694141	0.001269841	0.001269841	0.01803322	0	0
1316	2618	Mayag_urb	Mayag_nat	1	91317095	0	0.493647913	-0.006699147	0.425769453	1.666666667	0.574363314	4.836272986	0.22184875	-0.006699147	0.003718331	0.015324519	0.015324519	0.018046446	0	0
1317	2619	Mayag_urb	Mayag_nat	1	91318516	0	0.483630952	-0.00674938	0.60884325	1.484848485	0.540838938	4.076583377	0.17168214	-0.00674938	0.003718831	0.009230769	0.009230769	0.018046719	0	0
1318	2621	Mayag_urb	Mayag_nat	1	91374637	0	0.350547731	-0.011075949	1	0.866666667	0.285090278	2.634643024	0.062147907	-0.011075949	0.003738698	0.000884564	0.000884564	0.018057747	0	0
1319	2622	Mayag_urb	Mayag_nat	1	91374849	0	0.386893743	0.082852292	0.016220462	0.238095238	0.075022621	0.755629995	0.62324929	0.082852292	0.003738772	0.086672822	0.086672822	0.018057787	0	0
1320	2623	Mayag_urb	Mayag_nat	1	91374943	0	0.317683881	-0.011075949	1	0.870967742	0.270909474	2.800141299	0.05999793	-0.011075949	0.003738804	0.000747304	0.000747304	0.018057805	0	0
1321	2624	Mayag_urb	Mayag_nat	1	91380804	0	0.470383275	-0.015885349	0.754009252	0.785714286	0.220182054	2.803802253	0.104735351	-0.015885349	0.003740846	0.003292181	0.003292181	0.018058915	0	0
1322	2625	Mayag_urb	Mayag_nat	1	91380807	0	0.470383275	-0.015885349	0.754009252	0.785714286	0.220182054	2.803802253	0.104735351	-0.015885349	0.003740847	0.003292181	0.003292181	0.018058916	0	0
1323	2626	Mayag_urb	Mayag_nat	1	91511451	0	0.310995927	-0.013128282	0.768970894	1.333333333	0.412469693	4.310080977	0.124938737	-0.013128282	0.003785886	0.003132832	0.003132832	0.018083328	0	0
1324	2627	Mayag_urb	Mayag_nat	1	91511465	0	0.500925583	-0.013877083	1	1.011904762	0.404430641	2.531833998	0.00513964	-0.013877083	0.003785891	8.644e-06	8.644e-06	0.018083331	0	0
1325	2628	Mayag_urb	Mayag_nat	1	91511475	0	0.497593484	-0.013128282	0.818354466	1.133333333	0.451274825	2.846257697	0.054357662	-0.013128282	0.003785895	0.00095943	0.00095943	0.018083333	0	0
1326	2629	Mayag_urb	Mayag_nat	1	91511476	0	0.310995927	-0.013128282	0.768970894	1.333333333	0.412469693	4.310080977	0.124938737	-0.013128282	0.003785895	0.003132832	0.003132832	0.018083333	0	0
1327	2630	Mayag_urb	Mayag_nat	1	91511488	0	0.503521127	-0.013497613	0.81826531	1.118421053	0.44236036	2.827707373	0.048605333	-0.013497613	0.003785899	0.000777001	0.000777001	0.018083335	0	0
1328	2631	Mayag_urb	Mayag_nat	1	91511526	0	0.506849315	-0.013868332	1	1	0.401834674	2.488585643	0	-0.013868332	0.003785912	0	0	0.018083342	0	0
1329	2633	Mayag_urb	Mayag_nat	1	91511599	0	0.310995927	-0.013128282	0.768970894	1.333333333	0.412469693	4.310080977	0.124938737	-0.013128282	0.003785937	0.003132832	0.003132832	0.018083356	0	0
1330	2634	Mayag_urb	Mayag_nat	1	91511696	0	0.47190518	-0.01436821	0.802846262	1.214876033	0.451171728	3.271312637	0.084531964	-0.01436821	0.00378597	0.002183463	0.002183463	0.018083373	0	0
1331	2635	Mayag_urb	Mayag_nat	1	91511720	0	0.373195113	-0.013128282	1	0.931034483	0.32182762	2.693445662	0.031034234	-0.013128282	0.003785978	0.000234962	0.000234962	0.018083378	0	0
1332	2636	Mayag_urb	Mayag_nat	1	91511734	0	0.310995927	-0.013128282	0.768970894	1.333333333	0.412469693	4.310080977	0.124938737	-0.013128282	0.003785983	0.003132832	0.003132832	0.01808338	0	0
1333	2637	Mayag_urb	Mayag_nat	1	91511740	0	0.497593484	-0.013128282	0.818354466	1.133333333	0.451274825	2.846257697	0.054357662	-0.013128282	0.003785985	0.00095943	0.00095943	0.018083382	0	0
1334	2638	Mayag_urb	Mayag_nat	1	91511755	0	0.497593484	-0.013128282	0.818354466	1.133333333	0.451274825	2.846257697	0.054357662	-0.013128282	0.00378599	0.00095943	0.00095943	0.018083384	0	0
1335	2639	Mayag_urb	Mayag_nat	1	91511789	0	0.358756016	-0.014173822	1	1.086206897	0.3671178	3.213806096	0.035912556	-0.014173822	0.003786002	0.000301752	0.000301752	0.018083391	0	0
1336	2640	Mayag_urb	Mayag_nat	1	91511868	0	0.488707886	-0.013128282	1	0.913043478	0.36077371	2.310723786	0.039508541	-0.013128282	0.003786029	0.000498405	0.000498405	0.018083405	0	0
1337	2641	Mayag_urb	Mayag_nat	1	91511883	0	0.488707886	-0.013128282	1	0.913043478	0.36077371	2.310723786	0.039508541	-0.013128282	0.003786034	0.000498405	0.000498405	0.018083408	0	0
1338	2642	Mayag_urb	Mayag_nat	1	91511889	0	0.288198758	-0.013853904	1	1.071428571	0.309034048	3.714668957	0.029963223	-0.013853904	0.003786036	0.000169033	0.000169033	0.018083409	0	0
1339	2643	Mayag_urb	Mayag_nat	1	91511986	0	0.497593484	-0.013128282	0.818354466	1.133333333	0.451274825	2.846257697	0.054357662	-0.013128282	0.003786069	0.00095943	0.00095943	0.018083427	0	0
1340	2644	Mayag_urb	Mayag_nat	1	91512798	0	0.497593484	-0.013128282	0.818354466	1.133333333	0.451274825	2.846257697	0.054357662	-0.013128282	0.003786346	0.00095943	0.00095943	0.018083577	0	0
1341	2645	Mayag_urb	Mayag_nat	1	91513062	0	0.497593484	-0.013128282	0.818354466	1.133333333	0.451274825	2.846257697	0.054357662	-0.013128282	0.003786436	0.00095943	0.00095943	0.018083625	0	0
1342	2648	Mayag_urb	Mayag_nat	1	91514144	0	0.373195113	-0.005087581	0.420894998	1.687830688	0.571489749	4.984818073	0.227328879	-0.005087581	0.003786805	0.012255755	0.012255755	0.018083825	0	0
1343	2649	Mayag_urb	Mayag_nat	1	91515341	0	0.205383023	-0.013853904	1	1.066666667	0.244587739	4.651818542	0.028028724	-0.013853904	0.003787213	0.000105419	0.000105419	0.018084045	0	0
1344	2650	Mayag_urb	Mayag_nat	1	91520036	0	0.444249342	-0.012746862	1	0.923076923	0.33224982	2.564549187	0.034762106	-0.012746862	0.003788814	0.000346717	0.000346717	0.01808491	0	0
1345	2651	Mayag_urb	Mayag_nat	1	91537531	0	0.25657164	-0.008742445	0.751005049	0.757575758	0.209434868	2.740331803	0.120573931	-0.008742445	0.003794767	0.002430318	0.002430318	0.018088123	0	0
1346	2652	Mayag_urb	Mayag_nat	1	91537741	0	0.282051282	0.004609475	0.528583626	0.64516129	0.175652918	2.369633799	0.190331698	0.004609475	0.003794838	0.006666667	0.006666667	0.018088162	0	0
1347	2653	Mayag_urb	Mayag_nat	1	91538825	0	0.298701299	-0.009661836	0.728734675	1.636363636	0.407101543	6.577439943	0.21387982	-0.009661836	0.003795207	0.008695652	0.008695652	0.01808836	0	0
1348	2658	Mayag_urb	Mayag_nat	1	91665230	0	0.027027027	0.028507127	0.486486486	0.461538462	0.040112798	5.310468593	0.335792102	0.028507127	0.003837711	0.014459665	0.014459665	0.018111223	0	0
1349	2659	Mayag_urb	Mayag_nat	1	91665792	0	0.412069604	0.000525738	0.442221896	0.620689655	0.223914863	1.720545226	0.207125493	0.000525738	0.003837898	0.011443704	0.011443704	0.018111323	0	0
1350	2660	Mayag_urb	Mayag_nat	1	91665793	0	0.412069604	0.000525738	0.442221896	0.620689655	0.223914863	1.720545226	0.207125493	0.000525738	0.003837898	0.011443704	0.011443704	0.018111323	0	0
1351	2661	Mayag_urb	Mayag_nat	1	91665827	0	0.310995927	0.044764763	0.077422311	0.305882353	0.086159084	1.085944857	0.514445578	0.044764763	0.00383791	0.048468393	0.048468393	0.018111329	0	0
1352	2662	Mayag_urb	Mayag_nat	1	91665834	0	0.327656424	0.026938938	0.152552349	0.393939394	0.119817254	1.295207834	0.404570588	0.026938938	0.003837912	0.033039284	0.033039284	0.018111331	0	0
1353	2663	Mayag_urb	Mayag_nat	1	91665861	0	0.310995927	0.044764763	0.077422311	0.305882353	0.086159084	1.085944857	0.514445578	0.044764763	0.003837921	0.048468393	0.048468393	0.018111335	0	0
1354	2664	Mayag_urb	Mayag_nat	1	91665866	0	0.310995927	0.044764763	0.077422311	0.305882353	0.086159084	1.085944857	0.514445578	0.044764763	0.003837923	0.048468393	0.048468393	0.018111336	0	0
1355	2665	Mayag_urb	Mayag_nat	1	91665952	0	0.195483154	0.002222146	0.262697034	3.1875	0.599103614	16.958929987	0.503450193	0.002222146	0.003837951	0.027135389	0.027135389	0.018111352	0	0
1356	2666	Mayag_urb	Mayag_nat	1	91665964	0	0.343576453	0.039274905	0.092351717	0.344352617	0.106026392	1.118388754	0.462996612	0.039274905	0.003837955	0.044619001	0.044619001	0.018111354	0	0
1357	2668	Mayag_urb	Mayag_nat	1	91667884	0	0.12773047	0.089652848	0.023402913	0.136752137	0.015644588	1.195374843	0.864065879	0.089652848	0.003838594	0.076489533	0.076489533	0.018111696	0	0
1358	2669	Mayag_urb	Mayag_nat	1	91675710	0	0.500925583	0.034046206	0.06620386	2.470588235	0.962260651	6.34319425	0.392800369	0.034046206	0.003841195	0.048624888	0.048624888	0.018113091	0	0
1359	2670	Mayag_urb	Mayag_nat	1	91675810	0	0.492957746	-0.014285714	1	1	0.391778273	2.55246416	0	-0.014285714	0.003841228	0	0	0.018113108	0	0
1360	2671	Mayag_urb	Mayag_nat	1	91680177	0	0.078859682	-0.017884753	1	1.944444444	0.168604976	22.424392703	0.288795539	-0.017884753	0.003842678	0.003967273	0.003967273	0.018113885	0	0
1361	2672	Mayag_urb	Mayag_nat	1	91680224	0	0.341614907	-0.010167163	0.77436817	0.784482759	0.249837785	2.4632511	0.105416597	-0.010167163	0.003842694	0.002475738	0.002475738	0.018113894	0	0
1362	2673	Mayag_urb	Mayag_nat	1	91680238	0	0.252247488	0.016361659	0.293998466	2.416666667	0.545889248	10.698649584	0.383216752	0.016361659	0.003842699	0.022720126	0.022720126	0.018113896	0	0
1363	2674	Mayag_urb	Mayag_nat	1	91680337	0	0.298701299	-0.013157895	1	1.19047619	0.302913128	4.678679887	0.075720714	-0.013157895	0.003842732	0.001114827	0.001114827	0.018113914	0	0
1364	2675	Mayag_urb	Mayag_nat	1	91680351	0	0.403368794	-0.016102265	1	1.057692308	0.285109523	3.92380095	0.024359346	-0.016102265	0.003842736	0.00014652	0.00014652	0.018113916	0	0
1365	2676	Mayag_urb	Mayag_nat	1	91693995	0	0.099818512	-0.022766409	1	0.518518519	0.044387231	6.057180097	0.285235728	-0.022766409	0.00384726	0.004877345	0.004877345	0.018116339	0	0
1366	2677	Mayag_urb	Mayag_nat	1	91720591	0	0.470383275	0.015307469	0.335660439	0.458333333	0.126540983	1.660090186	0.338818557	0.015307469	0.003856047	0.034141414	0.034141414	0.018121041	0	0
1367	2678	Mayag_urb	Mayag_nat	1	91720606	0	0.470383275	0.015307469	0.335660439	0.458333333	0.126540983	1.660090186	0.338818557	0.015307469	0.003856052	0.034141414	0.034141414	0.018121044	0	0
1368	2679	Mayag_urb	Mayag_nat	1	91720618	0	0.438829787	0.028646174	0.22269858	0.433333333	0.124540584	1.507763749	0.363177902	0.028646174	0.003856056	0.036745073	0.036745073	0.018121046	0	0
1369	2680	Mayag_urb	Mayag_nat	1	91720619	0	0.421985816	0.107172446	0.056931308	0.265700483	0.071819391	0.98297612	0.575607656	0.107172446	0.003856056	0.08667467	0.08667467	0.018121046	0	0
1370	2685	Mayag_urb	Mayag_nat	1	91725106	0	0.151055165	-0.013128282	1	0.942857143	0.177578404	5.006124471	0.025554104	-0.013128282	0.003857535	6.4499e-05	6.4499e-05	0.018121837	0	0
1371	2686	Mayag_urb	Mayag_nat	1	91732990	0	0.173639393	-0.006647717	0.430999337	2.575757576	0.466627469	14.218038016	0.410904986	-0.006647717	0.00386013	0.016858066	0.016858066	0.018123224	0	0
1372	2687	Mayag_urb	Mayag_nat	1	91734039	0	0.027027027	0.028507127	0.486486486	0.461538462	0.040112798	5.310468593	0.335792102	0.028507127	0.003860475	0.014459665	0.014459665	0.018123408	0	0
1373	2688	Mayag_urb	Mayag_nat	1	91736797	0	0.103665309	0.073711285	0.051193872	0.169230769	0.018816096	1.522050801	0.771520671	0.073711285	0.003861382	0.06031746	0.06031746	0.018123893	0	0
1374	2689	Mayag_urb	Mayag_nat	1	91736817	0	0.103665309	0.073711285	0.051193872	0.169230769	0.018816096	1.522050801	0.771520671	0.073711285	0.003861389	0.06031746	0.06031746	0.018123896	0	0
1375	2690	Mayag_urb	Mayag_nat	1	91736823	0	0.103665309	0.073711285	0.051193872	0.169230769	0.018816096	1.522050801	0.771520671	0.073711285	0.003861391	0.06031746	0.06031746	0.018123897	0	0
1376	2691	Mayag_urb	Mayag_nat	1	91742130	0	0.296153846	-0.021872864	0.703742204	1.416666667	0.273352636	7.341961194	0.151267675	-0.021872864	0.003863135	0.004329004	0.004329004	0.018124829	0	0
1377	2692	Mayag_urb	Mayag_nat	1	91742133	0	0.426004228	0.032559154	0.322782666	2.121212121	0.56924033	7.904466051	0.3265841	0.032559154	0.003863136	0.029034379	0.029034379	0.018124829	0	0
1378	2693	Mayag_urb	Mayag_nat	1	91753903	0	0.334507042	-0.003609023	0.56276299	0.6	0.188754963	1.907234617	0.22184875	-0.003609023	0.003866998	0.010526316	0.010526316	0.018126891	0	0
1379	2694	Mayag_urb	Mayag_nat	1	91756841	0	0.476860422	-0.013128282	1	0.916666667	0.35809745	2.346505899	0.037788561	-0.013128282	0.00386796	0.000444953	0.000444953	0.018127405	0	0
1380	2695	Mayag_urb	Mayag_nat	1	91756859	0	0.173639393	-0.006647717	0.430999337	2.575757576	0.466627469	14.218038016	0.410904986	-0.006647717	0.003867966	0.016858066	0.016858066	0.018127409	0	0
1381	2696	Mayag_urb	Mayag_nat	1	91756898	0	0.503517216	0.004750452	0.350826593	1.71372549	0.681139025	4.311682265	0.233941257	0.004750452	0.003867979	0.017804008	0.017804008	0.018127415	0	0
1382	2698	Mayag_urb	Mayag_nat	1	91786533	0	0.341394026	-0.001424501	0.698446074	0.666666667	0.13916383	3.193677868	0.176091259	-0.001424501	0.003877663	0.006818182	0.006818182	0.01813258	0	0
1383	2699	Mayag_urb	Mayag_nat	1	91786605	0	0.299465241	-0.027472527	1	0.866666667	0.148468862	5.059048067	0.062147907	-0.027472527	0.003877687	0.000744048	0.000744048	0.018132593	0	0
1384	2701	Mayag_urb	Mayag_nat	1	91794928	0	0.512091038	0.043537415	0.119211433	3	0.795874329	11.308318003	0.477121255	0.043537415	0.003880397	0.071111111	0.071111111	0.018134037	0	0
1385	2702	Mayag_urb	Mayag_nat	1	91794967	0	0.502857143	-0.019134775	0.782696923	0.833333333	0.272058525	2.552555356	0.079181246	-0.019134775	0.00388041	0.002039627	0.002039627	0.018134044	0	0
1386	2703	Mayag_urb	Mayag_nat	1	91794973	0	0.085024155	-0.020710059	1	0.913043478	0.053651028	15.538349005	0.039508541	-0.020710059	0.003880412	8.6088e-05	8.6088e-05	0.018134045	0	0
1387	2704	Mayag_urb	Mayag_nat	1	91794988	0	0.493612079	-0.024747018	1	1.12244898	0.322348048	3.908482525	0.050166609	-0.024747018	0.003880417	0.000784314	0.000784314	0.018134048	0	0
1388	2705	Mayag_urb	Mayag_nat	1	91797993	0	0.126553672	-0.030667702	0.615515703	2.793103448	0.273633384	28.51050831	0.446087021	-0.030667702	0.003881395	0.013472577	0.013472577	0.018134568	0	0
1389	2706	Mayag_urb	Mayag_nat	1	91797999	0	0.083229814	-0.018897954	1	1.941176471	0.16787742	22.445937559	0.288065018	-0.018897954	0.003881397	0.004162196	0.004162196	0.018134569	0	0
1390	2707	Mayag_urb	Mayag_nat	1	91798011	0	0.221830986	-0.012496851	0.739091415	0.775	0.190249673	3.157035643	0.110698297	-0.012496851	0.003881401	0.001763668	0.001763668	0.018134572	0	0
1391	2709	Mayag_urb	Mayag_nat	1	91798047	0	0.259322034	-0.015025167	0.735822279	0.769230769	0.185038138	3.197805503	0.113943352	-0.015025167	0.003881412	0.002178649	0.002178649	0.018134578	0	0
1392	2710	Mayag_urb	Mayag_nat	1	91798056	0	0.347222222	-0.012048193	0.381387284	0.555555556	0.163074415	1.892644998	0.255272505	-0.012048193	0.003881415	0.014005602	0.014005602	0.018134579	0	0
1393	2711	Mayag_urb	Mayag_nat	1	91801960	0	0.159006211	-0.028070267	0.680873694	1.764705882	0.301494791	10.329156414	0.246672333	-0.028070267	0.003882685	0.005790844	0.005790844	0.018135255	0	0
1394	2712	Mayag_urb	Mayag_nat	1	91805498	0	0.484848485	0.030758557	0.202197768	0.461538462	0.168385555	1.265059531	0.335792102	0.030758557	0.003883834	0.034716599	0.034716599	0.018135868	0	0
1395	2713	Mayag_urb	Mayag_nat	1	91805525	0	0.26873706	0.003773047	0.74307982	0.656565657	0.180129009	2.393165115	0.182721838	0.003773047	0.003883843	0.005859217	0.005859217	0.018135872	0	0
1396	2718	Mayag_urb	Mayag_nat	1	92053677	0	0.455284553	-0.001696641	0.337614379	0.481481481	0.128407676	1.805378181	0.317420412	-0.001696641	0.003957163	0.028409091	0.028409091	0.018172029	0	0
1397	2719	Mayag_urb	Mayag_nat	1	92059491	0	0.49825297	-0.019208402	1	0.977777778	0.33217562	2.87814435	0.009759837	-0.019208402	0.003958988	3.0825e-05	3.0825e-05	0.018172998	0	0
1398	2720	Mayag_urb	Mayag_nat	1	92059503	0	0.362987013	0.024903493	0.065329022	3.833333333	0.924161631	15.900297035	0.583576586	0.024903493	0.003958992	0.066281363	0.066281363	0.018173	0	0
1399	2721	Mayag_urb	Mayag_nat	1	92059542	0	0.259322034	-0.001555466	0.721089507	0.657142857	0.157919791	2.734532088	0.182340208	-0.001555466	0.003959004	0.005602241	0.005602241	0.018173006	0	0
1400	2722	Mayag_urb	Mayag_nat	1	92063746	0	0.306832298	0.116588385	0.015504017	0.188571429	0.046683246	0.761711885	0.724524109	0.116588385	0.003960323	0.089512749	0.089512749	0.018173706	0	0
1401	2723	Mayag_urb	Mayag_nat	1	92063766	0	0.10931677	0.078314632	0.050579401	0.167567568	0.018576853	1.511498709	0.775810035	0.078314632	0.003960329	0.064171123	0.064171123	0.018173709	0	0
1402	2724	Mayag_urb	Mayag_nat	1	92063802	0	0.227329193	0.042439738	0.283333035	0.371428571	0.084897563	1.625007592	0.430124692	0.042439738	0.00396034	0.026100086	0.026100086	0.018173715	0	0
1403	2725	Mayag_urb	Mayag_nat	1	92063826	0	0.24256651	0.041108616	0.174782601	0.330612245	0.078120239	1.399182317	0.480681065	0.041108616	0.003960348	0.033576351	0.033576351	0.018173719	0	0
1404	2726	Mayag_urb	Mayag_nat	1	92063838	0	0.248447205	0.026700252	0.182249873	0.350649351	0.082664153	1.487403696	0.455126961	0.026700252	0.003960352	0.030637255	0.030637255	0.018173721	0	0
1405	2727	Mayag_urb	Mayag_nat	1	92063851	0	0.216586449	0.012849366	0.302362225	0.428571429	0.098616186	1.862508353	0.367976785	0.012849366	0.003960356	0.017993702	0.017993702	0.018173723	0	0
1406	2728	Mayag_urb	Mayag_nat	1	92063932	0	0.0563147	-0.013853904	1	0.942857143	0.056630867	15.697792476	0.025554104	-0.013853904	0.003960381	2.4029e-05	2.4029e-05	0.018173737	0	0
1407	2729	Mayag_urb	Mayag_nat	1	92063933	0	0.0563147	-0.007089241	1	0.837837838	0.050308977	13.95322033	0.07684003	-0.007089241	0.003960381	0.000217686	0.000217686	0.018173737	0	0
1408	2730	Mayag_urb	Mayag_nat	1	92063962	0	0.054773083	-0.011075949	1	0.891891892	0.053626285	14.833605428	0.049687784	-0.011075949	0.003960391	8.8456e-05	8.8456e-05	0.018173742	0	0
1409	2731	Mayag_urb	Mayag_nat	1	92125695	0	0.494708995	0.009722897	0.444262831	2	0.411866777	9.71187826	0.301029996	0.009722897	0.003979627	0.026737968	0.026737968	0.018183932	0	0
1410	2733	Mayag_urb	Mayag_nat	1	92125732	0	0.165775401	-0.094822638	0.251336898	3.333333333	0.335541973	33.113923188	0.522878745	-0.094822638	0.003979638	0.067741935	0.067741935	0.018183938	0	0
1411	2734	Mayag_urb	Mayag_nat	1	92126458	0	0.39829303	-0.03003663	1	0.888888889	0.204378209	3.865986792	0.051152522	-0.03003663	0.003979863	0.000649351	0.000649351	0.018184057	0	0
1412	2735	Mayag_urb	Mayag_nat	1	92126566	0	0.04	0.137931034	0.44	2.636363636	0.224420813	30.97044844	0.421005313	0.137931034	0.003979896	0.025974026	0.025974026	0.018184075	0	0
1413	2737	Mayag_urb	Mayag_nat	1	92127389	0	0.403368794	-0.016102265	1	0.945454545	0.254854926	3.507424056	0.024359346	-0.016102265	0.003980151	0.00014652	0.00014652	0.018184209	0	0
1414	2738	Mayag_urb	Mayag_nat	1	92127407	0	0.457959184	-0.020951415	1	1.058823529	0.328032035	3.417676162	0.024823584	-0.020951415	0.003980157	0.000182824	0.000182824	0.018184212	0	0
1415	2739	Mayag_urb	Mayag_nat	1	92127455	0	0.424877708	-0.017780939	1	0.9	0.279688523	2.89607879	0.045757491	-0.017780939	0.003980172	0.000578369	0.000578369	0.01818422	0	0
1416	2740	Mayag_urb	Mayag_nat	1	92127461	0	0.444081633	-0.004147499	0.372319636	1.875	0.55593686	6.323784687	0.273001272	-0.004147499	0.003980173	0.020786199	0.020786199	0.018184221	0	0
1417	2741	Mayag_urb	Mayag_nat	1	92127476	0	0.43786295	-0.025277696	1	1.088888889	0.29341502	4.040962224	0.036983566	-0.025277696	0.003980178	0.000385821	0.000385821	0.018184224	0	0
1418	2742	Mayag_urb	Mayag_nat	1	92127603	0	0.415584416	-0.051470588	1	1.2	0.166302929	8.658897421	0.079181246	-0.051470588	0.003980217	0.001488095	0.001488095	0.018184244	0	0
1419	2743	Mayag_urb	Mayag_nat	1	92127756	0	0.418826018	-0.015574651	1	0.913043478	0.304805672	2.735016013	0.039508541	-0.015574651	0.003980265	0.000426136	0.000426136	0.01818427	0	0
1420	2744	Mayag_urb	Mayag_nat	1	92129217	0	0.414078675	0.033194329	0.184694977	0.444444444	0.154208269	1.280935621	0.352182518	0.033194329	0.003980717	0.032894737	0.032894737	0.018184509	0	0
1421	2745	Mayag_urb	Mayag_nat	1	92129226	0	0.163301141	0.0210852	0.026074891	7.451612903	0.866334931	64.093611915	0.872250286	0.0210852	0.00398072	0.086021505	0.086021505	0.01818451	0	0
1422	2746	Mayag_urb	Mayag_nat	1	92130828	0	0.388344988	0.001420286	0.575313456	0.666666667	0.220194139	2.018420865	0.176091259	0.001420286	0.003981216	0.007843137	0.007843137	0.018184772	0	0
1423	2747	Mayag_urb	Mayag_nat	1	92130843	0	0.396329365	-0.005714975	0.583908696	0.717948718	0.236007661	2.184040801	0.143906576	-0.005714975	0.00398122	0.005344916	0.005344916	0.018184775	0	0
1424	2748	Mayag_urb	Mayag_nat	1	92130933	0	0.327656424	-0.009693949	0.776190553	0.790322581	0.253814976	2.460886237	0.102195609	-0.009693949	0.003981248	0.002233456	0.002233456	0.018184789	0	0
1425	2749	Mayag_urb	Mayag_nat	1	92132386	0	0.151055165	0.006736978	0.42382706	0.444444444	0.076239829	2.590914297	0.352182518	0.006736978	0.003981698	0.011466575	0.011466575	0.018185027	0	0
1426	2752	Mayag_urb	Mayag_nat	1	92134635	0	0.327656424	-0.009693949	0.776190553	0.790322581	0.253814976	2.460886237	0.102195609	-0.009693949	0.003982393	0.002233456	0.002233456	0.018185395	0	0
1427	2753	Mayag_urb	Mayag_nat	1	92136496	0	0.027777778	-0.053797468	1	1.842105263	0.159914624	21.219771685	0.265314443	-0.053797468	0.003982968	0.012601927	0.012601927	0.018185699	0	0
1428	2754	Mayag_urb	Mayag_nat	1	92137401	0	0.327656424	-0.009693949	0.776190553	0.790322581	0.253814976	2.460886237	0.102195609	-0.009693949	0.003983248	0.002233456	0.002233456	0.018185847	0	0
1429	2760	Mayag_urb	Mayag_nat	1	92175445	0	0.186206897	-0.165484634	0.532019704	0.409090909	0.040356971	4.146876446	0.388180171	-0.165484634	0.003990517	0.055555556	0.055555556	0.018189443	0	0
1430	2761	Mayag_urb	Mayag_nat	1	92175627	0	0.147692308	-0.035031847	1	1.181818182	0.065956248	21.176071247	0.072550667	-0.035031847	0.003990573	0.000496032	0.000496032	0.018189473	0	0
1431	2762	Mayag_urb	Mayag_nat	1	92176056	0	0.150204082	-0.049475262	0.620851064	0.396825397	0.038363394	4.104704519	0.401400541	-0.049475262	0.003990706	0.012739977	0.012739977	0.018189543	0	0
1432	2763	Mayag_urb	Mayag_nat	1	92184303	0	0.236949278	-0.013128282	1	0.939393939	0.247696146	3.562675433	0.027152246	-0.013128282	0.003993256	0.000114218	0.000114218	0.018190889	0	0
1433	2764	Mayag_urb	Mayag_nat	1	92185018	0	0.462051092	-0.013128282	0.810620819	1.166666667	0.448327453	3.035975384	0.06694679	-0.013128282	0.003993477	0.001349528	0.001349528	0.018191005	0	0
1434	2765	Mayag_urb	Mayag_nat	1	92185096	0	0.462051092	-0.013128282	0.810620819	1.166666667	0.448327453	3.035975384	0.06694679	-0.013128282	0.003993501	0.001349528	0.001349528	0.018191018	0	0
1435	2766	Mayag_urb	Mayag_nat	1	92185517	0	0.46982599	-0.01392665	1	1.032051282	0.400295315	2.660860143	0.013701278	-0.01392665	0.003993631	5.7604e-05	5.7604e-05	0.018191087	0	0
1436	2767	Mayag_urb	Mayag_nat	1	92188595	0	0.462051092	-0.013128282	0.810620819	1.166666667	0.448327453	3.035975384	0.06694679	-0.013128282	0.003994581	0.001349528	0.001349528	0.018191588	0	0
1437	2768	Mayag_urb	Mayag_nat	1	92700856	0	0.494350282	0.039490029	0.11592297	2.538461538	0.884977156	7.28130318	0.404570588	0.039490029	0.004147873	0.051020408	0.051020408	0.018277442	0	0
1438	2769	Mayag_urb	Mayag_nat	1	92701280	0	0.500621118	0.068713175	0.029542387	3.166666667	1.185349889	8.459761859	0.500602351	0.068713175	0.00414799	0.077709394	0.077709394	0.0182775	0	0
1439	2770	Mayag_urb	Mayag_nat	1	92701439	0	0.365805947	0.038869366	0.059432215	3.1	0.960682957	10.003300181	0.491361694	0.038869366	0.004148034	0.052406417	0.052406417	0.018277522	0	0
1440	2771	Mayag_urb	Mayag_nat	1	92782878	0	0.476860422	-0.00683556	0.632502217	0.728	0.28368124	1.868237746	0.137868621	-0.00683556	0.004170352	0.005904707	0.005904707	0.018288533	0	0
1441	2772	Mayag_urb	Mayag_nat	1	92783342	0	0.440923318	0.007763975	0.319034941	0.576923077	0.212259256	1.568083497	0.238882089	0.007763975	0.004170478	0.016287522	0.016287522	0.018288595	0	0
1442	2773	Mayag_urb	Mayag_nat	1	92800354	0	0.289855072	-0.072297297	1	1.615384615	0.140428494	18.582179325	0.208275942	-0.072297297	0.004175087	0.00625	0.00625	0.018290862	0	0
1443	2776	Mayag_urb	Mayag_nat	1	92803062	0	0.492857143	-0.006441224	0.432347911	0.641025641	0.219436652	1.872585407	0.193124598	-0.006441224	0.004175819	0.011857708	0.011857708	0.018291222	0	0
1444	2777	Mayag_urb	Mayag_nat	1	92803864	0	0.505590062	-0.011362863	0.640791067	0.789473684	0.308137896	2.022694079	0.102662342	-0.011362863	0.004176036	0.003468709	0.003468709	0.018291328	0	0
1445	2779	Mayag_urb	Mayag_nat	1	92805727	0	0.447916667	0.009966777	0.423182222	0.594405594	0.207547666	1.702346342	0.225917112	0.009966777	0.004176539	0.014783174	0.014783174	0.018291576	0	0
1446	2781	Mayag_urb	Mayag_nat	1	92815648	0	0.173639393	0.019274541	0.108007785	6.5625	0.74881145	57.513017793	0.817069316	0.019274541	0.004179215	0.049383409	0.049383409	0.018292891	0	0
1447	2782	Mayag_urb	Mayag_nat	1	92815822	0	0.26873706	-0.021055039	0.5328724	1.580645161	0.417821236	5.979684401	0.198834386	-0.021055039	0.004179262	0.00656881	0.00656881	0.018292914	0	0
1448	2783	Mayag_urb	Mayag_nat	1	92815956	0	0.106416275	0.045378151	0.057256583	5.606060606	0.622560765	50.481683543	0.748657789	0.045378151	0.004179298	0.058823529	0.058823529	0.018292931	0	0
1449	2785	Mayag_urb	Mayag_nat	1	92816255	0	0.200312989	0.012621143	0.463041475	0.497142857	0.109425644	2.258620659	0.303518796	0.012621143	0.004179378	0.011706656	0.011706656	0.018292971	0	0
1450	2786	Mayag_urb	Mayag_nat	1	92883823	0	0.173639393	0.019274541	0.255278544	0.344444444	0.062377469	1.90200047	0.462880816	0.019274541	0.004197537	0.021702266	0.021702266	0.018301748	0	0
1451	2787	Mayag_urb	Mayag_nat	1	92883938	0	0.0563147	0.111391846	0.205383023	0.264957265	0.026251902	2.674181585	0.576824168	0.111391846	0.004197567	0.034926471	0.034926471	0.018301763	0	0
1452	2788	Mayag_urb	Mayag_nat	1	92885623	0	0.414078675	0.034811083	0.113390178	0.389920424	0.132826579	1.144634897	0.409024015	0.034811083	0.004198014	0.043218954	0.043218954	0.018301981	0	0
1453	2792	Mayag_urb	Mayag_nat	1	93143379	0	0.327656424	-0.009693949	0.776190553	0.790322581	0.253814976	2.460886237	0.102195609	-0.009693949	0.004269712	0.002233456	0.002233456	0.018335747	0	0
1454	2794	Mayag_urb	Mayag_nat	1	93145928	0	0.373195113	0.01099382	0.282663488	0.513196481	0.173538123	1.517652861	0.28971633	0.01099382	0.004270357	0.019983408	0.019983408	0.018336053	0	0
1455	2795	Mayag_urb	Mayag_nat	1	93146739	0	0.343576453	0.039274905	0.092351717	0.344352617	0.106026392	1.118388754	0.462996612	0.039274905	0.004270562	0.044619001	0.044619001	0.018336151	0	0
1456	2796	Mayag_urb	Mayag_nat	1	93146742	0	0.343576453	0.039274905	0.092351717	0.344352617	0.106026392	1.118388754	0.462996612	0.039274905	0.004270562	0.044619001	0.044619001	0.018336151	0	0
1457	2797	Mayag_urb	Mayag_nat	1	93146790	0	0.327656424	0.026938938	0.152552349	0.393939394	0.119817254	1.295207834	0.404570588	0.026938938	0.004270574	0.033039284	0.033039284	0.018336157	0	0
1458	2798	Mayag_urb	Mayag_nat	1	93147120	0	0.327656424	0.058992714	0.043743328	0.267379679	0.076185133	0.938396899	0.572871602	0.058992714	0.004270658	0.062011432	0.062011432	0.018336196	0	0
1459	2799	Mayag_urb	Mayag_nat	1	93147183	0	0.25657164	-0.008742445	0.751005049	0.757575758	0.209434868	2.740331803	0.120573931	-0.008742445	0.004270674	0.002430318	0.002430318	0.018336204	0	0
1460	2810	Mayag_urb	Mayag_nat	1	93322697	0	0.380952381	-0.012048193	0.563898833	0.6	0.188176061	1.91310201	0.22184875	-0.012048193	0.004319442	0.011764706	0.011764706	0.018359226	0	0
1461	2811	Mayag_urb	Mayag_nat	1	93322727	0	0.321212121	-0.010246158	0.761602394	1.306666667	0.387110675	4.41056754	0.116164812	-0.010246158	0.004319449	0.002822718	0.002822718	0.01835923	0	0
1462	2812	Mayag_urb	Mayag_nat	1	93322748	0	0.088111888	0.001441636	0.607692308	0.454545455	0.039189434	5.272124366	0.342422681	0.001441636	0.004319454	0.006302521	0.006302521	0.018359232	0	0
1463	2813	Mayag_urb	Mayag_nat	1	93324070	0	0.249350649	0.145148026	0.019112505	0.093596059	0.010646895	0.822795948	1.028742437	0.145148026	0.004319769	0.113034188	0.113034188	0.01835938	0	0
1464	2814	Mayag_urb	Mayag_nat	1	93332064	0	0.07267645	0.14849075	0.192872117	0.247311828	0.024144265	2.533236733	0.606755113	0.14849075	0.004321676	0.048076923	0.048076923	0.018360273	0	0
1465	2815	Mayag_urb	Mayag_nat	1	93332124	0	0.110859729	0.04244898	0.117647059	0.222222222	0.023205688	2.128043584	0.653212514	0.04244898	0.00432169	0.06122449	0.06122449	0.01836028	0	0
1466	2816	Mayag_urb	Mayag_nat	1	93344206	0	0.293719807	-0.004854369	0.71261108	0.727272727	0.15775786	3.352768736	0.138302698	-0.004854369	0.004324565	0.003643725	0.003643725	0.018361625	0	0
1467	2817	Mayag_urb	Mayag_nat	1	93344329	0	0.510144928	0.025685853	0.154698765	2.45	0.746263862	8.043401683	0.389166084	0.025685853	0.004324594	0.048266758	0.048266758	0.018361638	0	0
1468	2821	Mayag_urb	Mayag_nat	1	93471425	0	0.406885759	0.001318681	0.430427629	0.571428571	0.200432077	1.629133503	0.243038049	0.001318681	0.004354311	0.015384615	0.015384615	0.018375457	0	0
1469	2822	Mayag_urb	Mayag_nat	1	93471651	0	0.511111111	-0.014352047	0.766613297	1.425925926	0.442236295	4.597688537	0.154096965	-0.014352047	0.004354363	0.007692308	0.007692308	0.018375481	0	0
1470	2823	Mayag_urb	Mayag_nat	1	93476476	0	0.092915215	0.03258427	1	0.6	0.034887024	10.31902289	0.22184875	0.03258427	0.004355472	0.003004808	0.003004808	0.018375994	0	0
1471	2824	Mayag_urb	Mayag_nat	1	93477013	0	0.066666667	-0.066350711	1	1.875	0.153644762	22.881515485	0.273001272	-0.066350711	0.004355596	0.030172414	0.030172414	0.018376051	0	0
1472	2825	Mayag_urb	Mayag_nat	1	93477226	0	0.231884058	0.062135922	0.380312569	3	0.490248925	18.35802089	0.477121255	0.062135922	0.004355645	0.032820513	0.032820513	0.018376073	0	0
1473	2826	Mayag_urb	Mayag_nat	1	93497345	0	0.033333333	0.073226545	0.466666667	0.424242424	0.036508643	4.929836355	0.372385904	0.073226545	0.004360255	0.01937046	0.01937046	0.018378201	0	0
1474	2836	Mayag_urb	Mayag_nat	1	93646663	0	0.248447205	0.026700252	0.182249873	0.350649351	0.082664153	1.487403696	0.455126961	0.026700252	0.00439374	0.030637255	0.030637255	0.018393524	0	0
1475	2840	Mayag_urb	Mayag_nat	1	93646899	0	0.027777778	0.060126582	0.472222222	0.435897436	0.03783568	5.02188877	0.360615686	0.060126582	0.004393792	0.015741508	0.015741508	0.018393548	0	0
1476	2841	Mayag_urb	Mayag_nat	1	93646931	0	0.057945566	0.150769559	0.19095698	0.247863248	0.024512897	2.50628023	0.605787864	0.150769559	0.004393799	0.038383838	0.038383838	0.018393551	0	0
1477	2842	Mayag_urb	Mayag_nat	1	93646933	0	0.027027027	0.028507127	0.486486486	0.461538462	0.040112798	5.310468593	0.335792102	0.028507127	0.0043938	0.014459665	0.014459665	0.018393551	0	0
1478	2843	Mayag_urb	Mayag_nat	1	93647408	0	0.163301141	-0.022422124	0.67644296	1.875	0.319699099	10.996668465	0.273001272	-0.022422124	0.004393904	0.007317802	0.007317802	0.018393599	0	0
1479	2844	Mayag_urb	Mayag_nat	1	93647948	0	0.49973559	0.000518574	0.301424733	1.888888889	0.668258168	5.339106062	0.276206412	0.000518574	0.004394023	0.023443223	0.023443223	0.018393653	0	0
1480	2845	Mayag_urb	Mayag_nat	1	93651904	0	0.308677098	-0.010613857	0.686732187	0.617647059	0.11794602	3.234427826	0.209259622	-0.010613857	0.004394892	0.008653354	0.008653354	0.018394047	0	0
1481	2846	Mayag_urb	Mayag_nat	1	93651955	0	0.130021142	-0.03977808	1	1.727272727	0.144974307	20.579309087	0.237360916	-0.03977808	0.004394903	0.004336043	0.004336043	0.018394052	0	0
1482	2847	Mayag_urb	Mayag_nat	1	93653845	0	0.444155844	-0.014907736	1	1.1	0.35499442	3.408504276	0.041392685	-0.014907736	0.004395318	0.000487329	0.000487329	0.01839424	0	0
1483	2848	Mayag_urb	Mayag_nat	1	93655172	0	0.476328502	-0.022780465	1	0.952380952	0.287144599	3.158789963	0.021189299	-0.022780465	0.004395609	0.0001383	0.0001383	0.018394373	0	0
1484	2865	Mayag_urb	Mayag_nat	1	93752494	0	0.427118644	-0.017943409	1	1.136363636	0.374674645	3.44651641	0.055517328	-0.017943409	0.004416692	0.00085034	0.00085034	0.018403884	0	0
1485	2866	Mayag_urb	Mayag_nat	1	93752503	0	0.088794926	0.024943311	0.244186047	0.304347826	0.02933909	3.157139517	0.516629796	0.024943311	0.004416694	0.047619048	0.047619048	0.018403885	0	0
1486	2869	Mayag_urb	Mayag_nat	1	93763525	0	0.463768116	-0.020710059	0.762800786	1.285714286	0.379666012	4.353987909	0.109144469	-0.020710059	0.004419047	0.003551136	0.003551136	0.01840494	0	0
1487	2871	Mayag_urb	Mayag_nat	1	93894415	0	0.137566138	-0.094292804	0.492063492	0.384615385	0.035526569	4.163897549	0.414973348	-0.094292804	0.004446462	0.057692308	0.057692308	0.018417128	0	0
1488	2872	Mayag_urb	Mayag_nat	1	93894430	0	0.489130435	-0.037710438	0.700161529	0.7	0.13301234	3.683868738	0.15490196	-0.037710438	0.004446465	0.007407407	0.007407407	0.018417129	0	0
1489	2874	Mayag_urb	Mayag_nat	1	93896843	0	0.344202899	0.03869969	0.053030303	6.6	0.672585936	64.764958153	0.819543936	0.03869969	0.004446961	0.187969925	0.187969925	0.018417348	0	0
1490	2875	Mayag_urb	Mayag_nat	1	93899453	0	0.408974359	-0.025176332	1	0.975	0.241795849	3.931519113	0.010995384	-0.025176332	0.004447498	3.1665e-05	3.1665e-05	0.018417584	0	0
1491	2876	Mayag_urb	Mayag_nat	1	93914751	0	0.058823529	-0.058608059	1	1.888888889	0.156554308	22.790182391	0.276206412	-0.058608059	0.004450634	0.026936027	0.026936027	0.018418965	0	0
1492	2902	Mayag_urb	Mayag_nat	1	94053554	0	0.281690141	0.005775316	0.529754658	0.584415584	0.166550439	2.050679523	0.233278211	0.005775316	0.004478482	0.009907121	0.009907121	0.018431099	0	0
1493	2903	Mayag_urb	Mayag_nat	1	94053820	0	0.0563147	0.045784561	0.232298137	0.297297297	0.029470075	2.999167174	0.526809039	0.045784561	0.004478535	0.031141869	0.031141869	0.018431121	0	0
1494	2914	Mayag_urb	Mayag_nat	1	94138765	0	0.483154387	-0.010799252	0.640057238	1.286713287	0.504329139	3.282838434	0.109481786	-0.010799252	0.004495041	0.00376644	0.00376644	0.018438199	0	0
1495	2916	Mayag_urb	Mayag_nat	1	94146757	0	0.11237928	-0.015151515	1	1	0.132612789	7.540750829	0	-0.015151515	0.004496574	0	0	0.018438851	0	0
1496	2918	Mayag_urb	Mayag_nat	1	94147174	0	0.483154387	-0.010799252	0.640057238	1.286713287	0.504329139	3.282838434	0.109481786	-0.010799252	0.004496654	0.00376644	0.00376644	0.018438885	0	0
1497	2919	Mayag_urb	Mayag_nat	1	94147183	0	0.080985915	-0.009385783	0.61971831	0.485714286	0.042062824	5.608714468	0.313619123	-0.009385783	0.004496655	0.004830918	0.004830918	0.018438886	0	0
1498	2920	Mayag_urb	Mayag_nat	1	94147210	0	0.151055165	0.006736978	0.42382706	0.444444444	0.076239829	2.590914297	0.352182518	0.006736978	0.00449666	0.011466575	0.011466575	0.018438888	0	0
1499	2921	Mayag_urb	Mayag_nat	1	94147387	0	0.275453536	-0.013128282	1	0.9375	0.272281454	3.227932853	0.028028724	-0.013128282	0.004496694	0.000141483	0.000141483	0.018438902	0	0
1500	2923	Mayag_urb	Mayag_nat	1	94147432	0	0.078859682	0.00114113	0.609589041	0.459459459	0.039837446	5.299109707	0.337752803	0.00114113	0.004496703	0.005491036	0.005491036	0.018438906	0	0
1501	2925	Mayag_urb	Mayag_nat	1	94147658	0	0.078859682	0.00114113	0.609589041	0.459459459	0.039837446	5.299109707	0.337752803	0.00114113	0.004496746	0.005491036	0.005491036	0.018438924	0	0
1502	2926	Mayag_urb	Mayag_nat	1	94147673	0	0.236949278	-0.000464179	0.510241335	0.588235294	0.151416075	2.285231343	0.230448921	-0.000464179	0.004496749	0.008059211	0.008059211	0.018438925	0	0
1503	2928	Mayag_urb	Mayag_nat	1	94147813	0	0.078859682	0.00114113	0.609589041	0.459459459	0.039837446	5.299109707	0.337752803	0.00114113	0.004496776	0.005491036	0.005491036	0.018438937	0	0
1504	3015	Mayag_urb	Mayag_nat	1	95242088	0	0.241984271	-0.075121951	0.139490411	5.068965517	0.579175714	44.363758377	0.704919337	-0.075121951	0.004672487	0.04395202	0.04395202	0.018506043	0	0
1505	3016	Mayag_urb	Mayag_nat	1	95242109	0	0.316742081	-0.013761468	0.308699828	0.428571429	0.09740102	1.885744822	0.367976785	-0.013761468	0.00467249	0.025	0.025	0.018506044	0	0
1506	3017	Mayag_urb	Mayag_nat	1	95242189	0	0.254609306	-0.00815047	0.519186507	0.622222222	0.158746799	2.43885543	0.206054482	-0.00815047	0.004672501	0.006896552	0.006896552	0.018506047	0	0
1507	3018	Mayag_urb	Mayag_nat	1	95242200	0	0.236949278	-0.000464179	0.510241335	0.588235294	0.151416075	2.285231343	0.230448921	-0.000464179	0.004672502	0.008059211	0.008059211	0.018506048	0	0
1508	3019	Mayag_urb	Mayag_nat	1	95242216	0	0.236949278	-0.000464179	0.510241335	0.588235294	0.151416075	2.285231343	0.230448921	-0.000464179	0.004672504	0.008059211	0.008059211	0.018506048	0	0
1509	3021	Mayag_urb	Mayag_nat	1	95242381	0	0.216586449	0.012849366	0.153692693	3.838709677	0.740809798	19.891329762	0.584185268	0.012849366	0.004672527	0.038706453	0.038706453	0.018506055	0	0
1510	3022	Mayag_urb	Mayag_nat	1	95242397	0	0.236949278	-0.000464179	0.510241335	0.588235294	0.151416075	2.285231343	0.230448921	-0.000464179	0.004672529	0.008059211	0.008059211	0.018506056	0	0
1511	3023	Mayag_urb	Mayag_nat	1	95242436	0	0.200312989	0.017410714	0.157795975	0.294117647	0.055148523	1.568585815	0.531478917	0.017410714	0.004672534	0.03125	0.03125	0.018506058	0	0
1512	3024	Mayag_urb	Mayag_nat	1	95242565	0	0.386893743	-0.014097783	1	1.071428571	0.377090348	3.044255015	0.029963223	-0.014097783	0.004672551	0.000226643	0.000226643	0.018506063	0	0
1513	3026	Mayag_urb	Mayag_nat	1	95242816	0	0.25657164	-0.008742445	0.5171007	1.806451613	0.480604905	6.789917027	0.256826333	-0.008742445	0.004672585	0.010548256	0.010548256	0.018506074	0	0
1514	3027	Mayag_urb	Mayag_nat	1	95242893	0	0.317683881	-0.009289233	0.766806928	0.7	0.215705542	2.271615255	0.15490196	-0.009289233	0.004672596	0.004926108	0.004926108	0.018506077	0	0
1515	3028	Mayag_urb	Mayag_nat	1	95242942	0	0.200312989	-0.006361607	0.48521067	1.774193548	0.39076055	8.05547731	0.249000996	-0.006361607	0.004672602	0.0078125	0.0078125	0.018506079	0	0
1516	3030	Mayag_urb	Mayag_nat	1	95244452	0	0.434283599	0.072378708	0.012128412	4.047619048	1.367694677	11.978711499	0.607199631	0.072378708	0.004672806	0.091892134	0.091892134	0.018506144	0	0
1517	3031	Mayag_urb	Mayag_nat	1	95244461	0	0.434283599	0.072378708	0.012128412	4.047619048	1.367694677	11.978711499	0.607199631	0.072378708	0.004672807	0.091892134	0.091892134	0.018506145	0	0
1518	3032	Mayag_urb	Mayag_nat	1	95247081	0	0.35536753	-0.003484476	0.367186047	1.956521739	0.571190689	6.701750206	0.291484678	-0.003484476	0.00467316	0.0187562	0.0187562	0.018506257	0	0
1519	3033	Mayag_urb	Mayag_nat	1	95247117	0	0.146329365	0.014871514	0.203747073	4.428571429	0.466703423	42.022929191	0.646263654	0.014871514	0.004673165	0.030508475	0.030508475	0.018506259	0	0
1520	3034	Mayag_urb	Mayag_nat	1	95247120	0	0.306832298	0.006669454	0.221122603	2.5	0.689920181	9.059018965	0.397940009	0.006669454	0.004673165	0.028935461	0.028935461	0.018506259	0	0
1521	3035	Mayag_urb	Mayag_nat	1	95247189	0	0.027777778	0.060126582	0.472222222	0.435897436	0.03783568	5.02188877	0.360615686	0.060126582	0.004673174	0.015741508	0.015741508	0.018506262	0	0
1522	3036	Mayag_urb	Mayag_nat	1	95247231	0	0.334507042	-0.005163225	0.258945737	2.071428571	0.628574719	6.826262968	0.316269962	-0.005163225	0.00467318	0.020368258	0.020368258	0.018506263	0	0
1523	3037	Mayag_urb	Mayag_nat	1	95248342	0	0.488707886	-0.013128282	1	0.913043478	0.36077371	2.310723786	0.039508541	-0.013128282	0.00467333	0.000498405	0.000498405	0.018506311	0	0
1524	3038	Mayag_urb	Mayag_nat	1	95248360	0	0.151055165	-0.013128282	1	0.942857143	0.177578404	5.006124471	0.025554104	-0.013128282	0.004673332	6.4499e-05	6.4499e-05	0.018506312	0	0
1525	3039	Mayag_urb	Mayag_nat	1	95248390	0	0.027027027	0.028507127	0.486486486	0.461538462	0.040112798	5.310468593	0.335792102	0.028507127	0.004673336	0.014459665	0.014459665	0.018506313	0	0
1526	3040	Mayag_urb	Mayag_nat	1	95248434	0	0.494976203	-0.006894526	0.607295516	0.685714286	0.248935147	1.888861765	0.163856803	-0.006894526	0.004673342	0.008618234	0.008618234	0.018506315	0	0
1527	3041	Mayag_urb	Mayag_nat	1	95248468	0	0.483630952	-0.015384615	1	0.983471074	0.357467781	2.705741343	0.007238409	-0.015384615	0.004673347	1.628e-05	1.628e-05	0.018506316	0	0
1528	3042	Mayag_urb	Mayag_nat	1	95248513	0	0.027777778	0.060126582	0.472222222	0.435897436	0.03783568	5.02188877	0.360615686	0.060126582	0.004673353	0.015741508	0.015741508	0.018506318	0	0
1529	3043	Mayag_urb	Mayag_nat	1	95248522	0	0.492339545	-0.011324267	0.80923715	0.838509317	0.322849438	2.17778875	0.076492108	-0.011324267	0.004673354	0.001870214	0.001870214	0.018506319	0	0
1530	3044	Mayag_urb	Mayag_nat	1	95248564	0	0.492339545	-0.011324267	0.80923715	0.838509317	0.322849438	2.17778875	0.076492108	-0.011324267	0.004673359	0.001870214	0.001870214	0.01850632	0	0
1531	3045	Mayag_urb	Mayag_nat	1	95248570	0	0.49165935	-0.011602435	0.807050188	0.852842809	0.322680027	2.25406222	0.069131008	-0.011602435	0.00467336	0.001516291	0.001516291	0.018506321	0	0
1532	3046	Mayag_urb	Mayag_nat	1	95248590	0	0.487871674	-0.013472334	0.815608269	0.890909091	0.347190632	2.286118731	0.050166609	-0.013472334	0.004673363	0.000801925	0.000801925	0.018506322	0	0
1533	3047	Mayag_urb	Mayag_nat	1	95248637	0	0.11237928	0.035870893	0.33574415	3.620689655	0.357205232	36.699892363	0.558791301	0.035870893	0.004673369	0.019585503	0.019585503	0.018506324	0	0
1534	3048	Mayag_urb	Mayag_nat	1	95248676	0	0.49973559	-0.012350604	0.798138878	0.781954887	0.285921401	2.138536828	0.106818302	-0.012350604	0.004673375	0.003708113	0.003708113	0.018506325	0	0
1535	3049	Mayag_urb	Mayag_nat	1	95248693	0	0.479128857	-0.016605166	0.791331699	1.2	0.414273848	3.475961631	0.079181246	-0.016605166	0.004673377	0.001948052	0.001948052	0.018506326	0	0
1536	3050	Mayag_urb	Mayag_nat	1	95248750	0	0.352201258	-0.017780939	0.747127964	0.714285714	0.195191921	2.613858607	0.146128036	-0.017780939	0.004673384	0.004807692	0.004807692	0.018506328	0	0
1537	3051	Mayag_urb	Mayag_nat	1	95248756	0	0.342857143	-0.010802469	0.537413681	0.652173913	0.179317319	2.371944974	0.185636577	-0.010802469	0.004673385	0.007575758	0.007575758	0.018506329	0	0
1538	3052	Mayag_urb	Mayag_nat	1	95248791	0	0.34519774	-0.017557592	0.546916578	1.533333333	0.437013965	5.379945036	0.185636577	-0.017557592	0.00467339	0.00748188	0.00748188	0.01850633	0	0
1539	3053	Mayag_urb	Mayag_nat	1	95248793	0	0.34519774	-0.017557592	0.546916578	1.533333333	0.437013965	5.379945036	0.185636577	-0.017557592	0.00467339	0.00748188	0.00748188	0.01850633	0	0
1540	3054	Mayag_urb	Mayag_nat	1	95248804	0	0.482284506	-0.006922258	0.606147759	0.727272727	0.260389085	2.031289519	0.138302698	-0.006922258	0.004673392	0.005970809	0.005970809	0.018506331	0	0
1541	3055	Mayag_urb	Mayag_nat	1	95248989	0	0.043478261	-0.116504854	1	0.619047619	0.05244496	7.307088252	0.208275942	-0.116504854	0.004673417	0.017094017	0.017094017	0.018506339	0	0
1542	3056	Mayag_urb	Mayag_nat	1	95248993	0	0.486956522	0.076500423	0.068895732	3.6	1.033284191	12.542531969	0.556302501	0.076500423	0.004673417	0.091450216	0.091450216	0.018506339	0	0
1543	3057	Mayag_urb	Mayag_nat	1	95249002	0	0.088794926	0.129981606	0.200845666	0.253333333	0.024390561	2.631254718	0.596307662	0.129981606	0.004673418	0.057142857	0.057142857	0.018506339	0	0
1544	3058	Mayag_urb	Mayag_nat	1	95249017	0	0.029411765	0	0.5	0.485714286	0.042062824	5.608714468	0.313619123	0	0.00467342	0.014925373	0.014925373	0.01850634	0	0
1545	3059	Mayag_urb	Mayag_nat	1	95249043	0	0.395083406	0.05589106	0.026004983	0.224489796	0.064728345	0.778571866	0.648803395	0.05589106	0.004673424	0.089135802	0.089135802	0.018506341	0	0
1546	3060	Mayag_urb	Mayag_nat	1	95252841	0	0.10931677	-0.013853904	1	0.941176471	0.125030454	7.084779106	0.026328939	-0.013853904	0.004673934	4.9515e-05	4.9515e-05	0.018506503	0	0
1547	3061	Mayag_urb	Mayag_nat	1	95252899	0	0.316742081	-0.023416339	0.735949006	0.733333333	0.180363185	2.981638282	0.134698574	-0.023416339	0.004673942	0.003628118	0.003628118	0.018506506	0	0
1548	3062	Mayag_urb	Mayag_nat	1	95252914	0	0.249350649	-0.018518519	1	1	0.223806212	4.468151226	0	-0.018518519	0.004673944	0	0	0.018506506	0	0
1549	3064	Mayag_urb	Mayag_nat	1	95255040	0	0.494976203	0.010465725	0.303441406	1.909090909	0.687067021	5.30461802	0.28082661	0.010465725	0.00467423	0.025040064	0.025040064	0.018506597	0	0
1550	3065	Mayag_urb	Mayag_nat	1	95255317	0	0.478723404	-0.014388489	0.555017826	1.571428571	0.47923978	5.152718653	0.196294645	-0.014388489	0.004674267	0.011655012	0.011655012	0.018506608	0	0
1551	3066	Mayag_urb	Mayag_nat	1	95255344	0	0.043478261	0.047337278	0.47826087	0.44	0.03729443	5.191123755	0.356547324	0.047337278	0.004674271	0.024242424	0.024242424	0.01850661	0	0
1552	3067	Mayag_urb	Mayag_nat	1	95255347	0	0.507246377	-0.014424411	0.560805064	1.5	0.461123512	4.879386845	0.176091259	-0.014424411	0.004674271	0.009904762	0.009904762	0.01850661	0	0
1553	3068	Mayag_urb	Mayag_nat	1	95255963	0	0.037037037	0.220082531	0.407407407	0.333333333	0.028467725	3.903055454	0.477121255	0.220082531	0.004674354	0.027444254	0.027444254	0.018506636	0	0
1554	3069	Mayag_urb	Mayag_nat	1	95255975	0	0.043478261	-0.201801802	1	1.133333333	0.095562142	13.440934043	0.054357662	-0.201801802	0.004674355	0.011851852	0.011851852	0.018506636	0	0
1555	3070	Mayag_urb	Mayag_nat	1	95255978	0	0.241984271	0.033568819	0.446378814	0.434482759	0.093367437	2.021853369	0.362027453	0.033568819	0.004674356	0.020204327	0.020204327	0.018506637	0	0
1556	3071	Mayag_urb	Mayag_nat	1	95255987	0	0.316742081	0.118275418	0.07533997	0.238095238	0.05352321	1.059154372	0.62324929	0.118275418	0.004674357	0.074805195	0.074805195	0.018506637	0	0
1557	3072	Mayag_urb	Mayag_nat	1	95256047	0	0.284552846	-0.04035964	0.67860069	2.105263158	0.358746803	12.354487683	0.32330639	-0.04035964	0.004674365	0.016666667	0.016666667	0.01850664	0	0
1558	3073	Mayag_urb	Mayag_nat	1	95256944	0	0.461538462	0.006116208	0.38801135	0.56	0.176675797	1.775002609	0.251811973	0.006116208	0.004674485	0.018829754	0.018829754	0.018506678	0	0
1559	3074	Mayag_urb	Mayag_nat	1	95257993	0	0.424877708	-0.004389084	0.379060766	0.54	0.163330017	1.785342371	0.26760624	-0.004389084	0.004674626	0.019122325	0.019122325	0.018506722	0	0
1560	3075	Mayag_urb	Mayag_nat	1	95258107	0	0.514942529	-0.030805687	1	0.777777778	0.184299898	3.282358141	0.109144469	-0.030805687	0.004674641	0.00390625	0.00390625	0.018506727	0	0
1561	3076	Mayag_urb	Mayag_nat	1	95258112	0	0.198412698	-0.043636364	1	1.125	0.089114594	14.202219228	0.051152522	-0.043636364	0.004674642	0.000296296	0.000296296	0.018506727	0	0
1562	3077	Mayag_urb	Mayag_nat	1	95258122	0	0.107936508	-0.029411765	1	1	0.057716109	17.326185163	0	-0.029411765	0.004674643	0	0	0.018506728	0	0
1563	3078	Mayag_urb	Mayag_nat	1	95258176	0	0.483159117	-0.022565321	0.758083633	1.285714286	0.367751295	4.495052079	0.109144469	-0.022565321	0.00467465	0.003693182	0.003693182	0.01850673	0	0
1564	3079	Mayag_urb	Mayag_nat	1	95258203	0	0.466666667	-0.015625	0.510335809	0.555555556	0.145982715	2.114236435	0.255272505	-0.015625	0.004674654	0.018759019	0.018759019	0.018506731	0	0
1565	3080	Mayag_urb	Mayag_nat	1	95258234	0	0.454545455	-0.05045045	1	1.166666667	0.191255506	7.116715967	0.06694679	-0.05045045	0.004674658	0.001269841	0.001269841	0.018506732	0	0
1566	3081	Mayag_urb	Mayag_nat	1	95258456	0	0.371266003	-0.013002245	0.708964096	0.65	0.144344679	2.927021644	0.187086643	-0.013002245	0.004674688	0.008343976	0.008343976	0.018506742	0	0
1567	3082	Mayag_urb	Mayag_nat	1	95258535	0	0.476328502	-0.016089662	1	0.873015873	0.256980159	2.965819298	0.05897786	-0.016089662	0.004674699	0.001030297	0.001030297	0.018506745	0	0
1568	3083	Mayag_urb	Mayag_nat	1	95258587	0	0.331034483	0.026461295	0.377777778	0.357142857	0.054418865	2.343875075	0.447158031	0.026461295	0.004674706	0.040178571	0.040178571	0.018506747	0	0
1569	3084	Mayag_urb	Mayag_nat	1	95258626	0	0.516923077	0.014255384	0.267061516	2.666666667	0.5382113	13.212489436	0.425968732	0.014255384	0.004674711	0.056689342	0.056689342	0.018506749	0	0
1570	3085	Mayag_urb	Mayag_nat	1	95258667	0	0.457142857	-0.030241935	1	1.184615385	0.291928192	4.807050662	0.073577369	-0.030241935	0.004674716	0.0015625	0.0015625	0.018506751	0	0
1571	3086	Mayag_urb	Mayag_nat	1	95258759	0	0.499108734	-0.02674123	1	1.125	0.281352695	4.498357485	0.051152522	-0.02674123	0.004674729	0.000816327	0.000816327	0.018506755	0	0
1572	3087	Mayag_urb	Mayag_nat	1	95258951	0	0.480769231	-0.02375	1	0.897959184	0.248284574	3.247606902	0.046743404	-0.02375	0.004674754	0.000673401	0.000673401	0.018506763	0	0
1573	3088	Mayag_urb	Mayag_nat	1	95259327	0	0.507936508	-0.038461538	1	1	0.223806212	4.468151226	0	-0.038461538	0.004674805	0	0	0.018506779	0	0
1574	3089	Mayag_urb	Mayag_nat	1	95259331	0	0.506493506	-0.049434049	1	0.933333333	0.16912015	5.150841643	0.029963223	-0.049434049	0.004674805	0.0002849	0.0002849	0.018506779	0	0
1575	3090	Mayag_urb	Mayag_nat	1	95259448	0	0.507692308	-0.014692378	0.427863777	2.333333333	0.439133583	12.398150928	0.367976785	-0.014692378	0.004674821	0.038787879	0.038787879	0.018506784	0	0
1576	3091	Mayag_urb	Mayag_nat	1	95263417	0	0.489130435	-0.037254902	0.678456051	1.75	0.314150725	9.748505278	0.243038049	-0.037254902	0.004675352	0.017142857	0.017142857	0.018506952	0	0
1577	3092	Mayag_urb	Mayag_nat	1	95263462	0	0.311688312	-0.078431373	1	1.909090909	0.164149736	22.203070178	0.28082661	-0.078431373	0.004675358	0.012400794	0.012400794	0.018506954	0	0
1578	3093	Mayag_urb	Mayag_nat	1	95398604	0	0.440923318	-0.013767367	1	0.965034965	0.357852602	2.602447151	0.015456951	-0.013767367	0.004691641	6.8677e-05	6.8677e-05	0.018512049	0	0
1579	3094	Mayag_urb	Mayag_nat	1	95398888	0	0.483154387	-0.010799252	0.812203776	0.816666667	0.320734998	2.079425225	0.08795517	-0.010799252	0.004691677	0.002440008	0.002440008	0.01851206	0	0
1580	3095	Mayag_urb	Mayag_nat	1	95398988	0	0.192540793	-0.028987484	0.441664232	2.258064516	0.405303552	12.580337231	0.353736346	-0.028987484	0.00469169	0.013640032	0.013640032	0.018512063	0	0
1581	3096	Mayag_urb	Mayag_nat	1	95398997	0	0.499435028	-0.012430671	0.794816303	0.816666667	0.291539645	2.28766295	0.08795517	-0.012430671	0.004691691	0.002477427	0.002477427	0.018512064	0	0
1582	3097	Mayag_urb	Mayag_nat	1	95399126	0	0.216586449	0.012849366	0.153692693	3.838709677	0.740809798	19.891329762	0.584185268	0.012849366	0.004691708	0.038706453	0.038706453	0.018512069	0	0
1583	3098	Mayag_urb	Mayag_nat	1	95399132	0	0.310995927	-0.003479441	0.560082077	0.65625	0.202913556	2.122401634	0.182930684	-0.003479441	0.004691709	0.00673907	0.00673907	0.018512069	0	0
1584	3099	Mayag_urb	Mayag_nat	1	95399146	0	0.310995927	-0.003479441	0.560082077	0.65625	0.202913556	2.122401634	0.182930684	-0.003479441	0.00469171	0.00673907	0.00673907	0.018512069	0	0
1585	3100	Mayag_urb	Mayag_nat	1	95399259	0	0.197916667	0.041217502	0.238076138	3.2	0.57227384	17.893531533	0.505149978	0.041217502	0.004691725	0.029731191	0.029731191	0.018512074	0	0
1586	3101	Mayag_urb	Mayag_nat	1	95399279	0	0.119047619	0.038554217	0.333378976	3.666666667	0.360458672	37.29815781	0.56427143	0.038554217	0.004691727	0.021176471	0.021176471	0.018512074	0	0
1587	3103	Mayag_urb	Mayag_nat	1	95399421	0	0.275453536	0.019553275	0.114141138	3.413793103	0.842957092	13.825120482	0.533237197	0.019553275	0.004691746	0.043329089	0.043329089	0.01851208	0	0
1588	3104	Mayag_urb	Mayag_nat	1	95399422	0	0.103665309	-0.013128282	1	0.944444444	0.125880154	7.08590894	0.024823584	-0.013128282	0.004691746	4.1771e-05	4.1771e-05	0.01851208	0	0
1589	3106	Mayag_urb	Mayag_nat	1	95399510	0	0.507226107	-0.007203378	0.622535006	1.435555556	0.54434087	3.78589936	0.157020004	-0.007203378	0.004691757	0.008113241	0.008113241	0.018512083	0	0
1590	3107	Mayag_urb	Mayag_nat	1	95400349	0	0.205383023	-0.023332616	0.718825346	1.464646465	0.321674835	6.668812829	0.165732808	-0.023332616	0.004691864	0.00350833	0.00350833	0.018512115	0	0
1591	3109	Mayag_urb	Mayag_nat	1	95404327	0	0.488707886	0.005292232	0.244772269	1.8	0.702344767	4.613119014	0.255272505	0.005292232	0.004692373	0.020414673	0.020414673	0.018512264	0	0
1592	3110	Mayag_urb	Mayag_nat	1	95404426	0	0.12773047	-0.016064886	1	1.457142857	0.22901911	9.271127238	0.163502132	-0.016064886	0.004692385	0.002169675	0.002169675	0.018512268	0	0
1593	3111	Mayag_urb	Mayag_nat	1	95405549	0	0.138279192	0.05589106	0.179672391	0.2	0.02114341	1.891842428	0.698970004	0.05589106	0.004692529	0.034567901	0.034567901	0.01851231	0	0
1594	3113	Mayag_urb	Mayag_nat	1	95405849	0	0.500925583	-0.010881878	0.8153016	0.812834225	0.324550118	2.035739441	0.089998019	-0.010881878	0.004692567	0.002647355	0.002647355	0.018512322	0	0
1595	3114	Mayag_urb	Mayag_nat	1	95405904	0	0.476860422	0.024628051	0.097883783	2.34	0.888650229	6.161704371	0.369215857	0.024628051	0.004692574	0.04076314	0.04076314	0.018512324	0	0
1596	3115	Mayag_urb	Mayag_nat	1	95406662	0	0.027027027	0.028507127	0.486486486	0.461538462	0.040112798	5.310468593	0.335792102	0.028507127	0.004692671	0.014459665	0.014459665	0.018512352	0	0
1597	3116	Mayag_urb	Mayag_nat	1	95407886	0	0.195483154	0.002222146	0.262697034	3.1875	0.599103614	16.958929987	0.503450193	0.002222146	0.004692827	0.027135389	0.027135389	0.018512398	0	0
1598	3117	Mayag_urb	Mayag_nat	1	95413069	0	0.027027027	0.028507127	0.486486486	0.461538462	0.040112798	5.310468593	0.335792102	0.028507127	0.004693487	0.014459665	0.014459665	0.018512592	0	0
1599	3118	Mayag_urb	Mayag_nat	1	95413075	0	0.488707886	-0.013128282	0.816377026	1.142857143	0.451200809	2.894769741	0.057991947	-0.013128282	0.004693488	0.001072125	0.001072125	0.018512592	0	0
1600	3119	Mayag_urb	Mayag_nat	1	95413084	0	0.236949278	-0.013128282	1	0.939393939	0.247696146	3.562675433	0.027152246	-0.013128282	0.004693489	0.000114218	0.000114218	0.018512592	0	0
1601	3120	Mayag_urb	Mayag_nat	1	95413105	0	0.216586449	-0.014860125	1	1.212121212	0.298353085	4.924493509	0.083546051	-0.014860125	0.004693492	0.000979657	0.000979657	0.018512593	0	0
1602	3121	Mayag_urb	Mayag_nat	1	95413123	0	0.173639393	0.019274541	0.108007785	6.5625	0.74881145	57.513017793	0.817069316	0.019274541	0.004693494	0.049383409	0.049383409	0.018512594	0	0
1603	3122	Mayag_urb	Mayag_nat	1	95413135	0	0.195483154	0.002222146	0.262697034	3.1875	0.599103614	16.958929987	0.503450193	0.002222146	0.004693495	0.027135389	0.027135389	0.018512594	0	0
1604	3123	Mayag_urb	Mayag_nat	1	95413156	0	0.195483154	-0.013128282	0.711503176	1.666666667	0.36799105	7.548492765	0.22184875	-0.013128282	0.004693498	0.006030702	0.006030702	0.018512595	0	0
1605	3124	Mayag_urb	Mayag_nat	1	95413159	0	0.027027027	0.028507127	0.486486486	0.461538462	0.040112798	5.310468593	0.335792102	0.028507127	0.004693499	0.014459665	0.014459665	0.018512595	0	0
1606	3125	Mayag_urb	Mayag_nat	1	95413174	0	0.488707886	0.023712746	0.155182935	0.461538462	0.179228736	1.188524541	0.335792102	0.023712746	0.0046935	0.035167464	0.035167464	0.018512595	0	0
1607	3126	Mayag_urb	Mayag_nat	1	95413180	0	0.488707886	0.023712746	0.155182935	0.461538462	0.179228736	1.188524541	0.335792102	0.023712746	0.004693501	0.035167464	0.035167464	0.018512596	0	0
1608	3127	Mayag_urb	Mayag_nat	1	95413207	0	0.488707886	0.023712746	0.155182935	2.166666667	0.841379345	5.579462429	0.335792102	0.023712746	0.004693505	0.035167464	0.035167464	0.018512597	0	0
1609	3128	Mayag_urb	Mayag_nat	1	95413387	0	0.399851907	-0.005623628	0.603647825	0.705329154	0.251646927	1.9769334	0.151608165	-0.005623628	0.004693528	0.005980615	0.005980615	0.018512603	0	0
1610	3129	Mayag_urb	Mayag_nat	1	95413414	0	0.358756016	-0.014173822	1	1.086206897	0.3671178	3.213806096	0.035912556	-0.014173822	0.004693531	0.000301752	0.000301752	0.018512604	0	0
1611	3131	Mayag_urb	Mayag_nat	1	95413616	0	0.043478261	-0.116504854	1	0.619047619	0.05244496	7.307088252	0.208275942	-0.116504854	0.004693557	0.017094017	0.017094017	0.018512612	0	0
1612	3150	Mayag_urb	Mayag_nat	1	95549239	0	0.483154387	0.184839313	0.000284838	6.959183673	2.41316591	20.069170212	0.842558299	0.184839313	0.004707911	0.191042101	0.191042101	0.018515646	0	0
1613	3152	Mayag_urb	Mayag_nat	1	95553885	0	0.12773047	-0.016064886	1	1.457142857	0.22901911	9.271127238	0.163502132	-0.016064886	0.004708478	0.002169675	0.002169675	0.018515801	0	0
1614	3153	Mayag_urb	Mayag_nat	1	95555591	0	0.236949278	-0.013128282	0.736600382	1.5	0.386244977	5.825318479	0.176091259	-0.013128282	0.004708686	0.004678363	0.004678363	0.018515858	0	0
1615	3154	Mayag_urb	Mayag_nat	1	95555629	0	0.281690141	0.036428571	0.067577985	3.666666667	0.902231906	14.901317885	0.56427143	0.036428571	0.00470869	0.05	0.05	0.018515859	0	0
1616	3155	Mayag_urb	Mayag_nat	1	95557901	0	0.151055165	-0.013128282	1	0.942857143	0.177578404	5.006124471	0.025554104	-0.013128282	0.004708967	6.4499e-05	6.4499e-05	0.018515935	0	0
1617	3156	Mayag_urb	Mayag_nat	1	95560876	0	0.054773083	0.014693878	0.246478873	0.315315315	0.031301165	3.17635936	0.501254934	0.014693878	0.004709329	0.028571429	0.028571429	0.018516034	0	0
1618	3157	Mayag_urb	Mayag_nat	1	95563145	0	0.293594965	0.031587342	0.131879693	0.352941176	0.097973332	1.271442664	0.452297671	0.031587342	0.004709604	0.036138581	0.036138581	0.018516109	0	0
1619	3158	Mayag_urb	Mayag_nat	1	95569821	0	0.450704225	-0.010763889	0.802937673	1.28458498	0.48088391	3.431511302	0.10876284	-0.010763889	0.004710414	0.003472222	0.003472222	0.018516329	0	0
1620	3159	Mayag_urb	Mayag_nat	1	95569841	0	0.327656424	0.058992714	0.019429624	5.076923077	1.295784929	19.891532418	0.705600583	0.058992714	0.004710416	0.083526613	0.083526613	0.018516329	0	0
1621	3160	Mayag_urb	Mayag_nat	1	95658231	0	0.483154387	-0.013904626	1	1.02484472	0.40278631	2.607602782	0.010658068	-0.013904626	0.004720937	3.585e-05	3.585e-05	0.018519096	0	0
1622	3161	Mayag_urb	Mayag_nat	1	95658285	0	0.465838509	-0.014755108	1	0.965034965	0.362764825	2.567207234	0.015456951	-0.014755108	0.004720943	7.2622e-05	7.2622e-05	0.018519098	0	0
1623	3162	Mayag_urb	Mayag_nat	1	95658462	0	0.088111888	-0.033683583	1	1.705882353	0.147045888	19.78997603	0.231949077	-0.033683583	0.004720964	0.002821869	0.002821869	0.018519103	0	0
1624	3163	Mayag_urb	Mayag_nat	1	95697702	0	0.239160839	-0.008730435	0.477359095	0.482758621	0.109891496	2.120781809	0.316269962	-0.008730435	0.004725516	0.014512384	0.014512384	0.018520245	0	0
1625	3164	Mayag_urb	Mayag_nat	1	95697738	0	0.248447205	0.067254408	0.042633344	5.230769231	1.02334198	26.736855587	0.71856556	0.067254408	0.004725521	0.065904139	0.065904139	0.018520246	0	0
1626	3165	Mayag_urb	Mayag_nat	1	95698358	0	0.281690141	-0.008650794	0.753054516	0.668202765	0.190603391	2.342534058	0.175091732	-0.008650794	0.004725592	0.005555556	0.005555556	0.018520264	0	0
1627	3166	Mayag_urb	Mayag_nat	1	95698424	0	0.327656424	0.026938938	0.152552349	0.393939394	0.119817254	1.295207834	0.404570588	0.026938938	0.0047256	0.033039284	0.033039284	0.018520266	0	0
1628	3167	Mayag_urb	Mayag_nat	1	95804487	0	0.289855072	0.067567568	0.578392622	2.333333333	0.263529804	20.659691477	0.367976785	0.067567568	0.004737546	0.025	0.025	0.018523088	0	0
1629	3181	Mayag_urb	Mayag_nat	1	95851359	0	0.254432624	0.003283784	0.687311012	0.586956522	0.116266225	2.963181759	0.231394068	0.003283784	0.004742663	0.008796082	0.008796082	0.018524214	0	0
1630	3182	Mayag_urb	Mayag_nat	1	95862234	0	0.267857143	0.013978495	0.191802538	0.369458128	0.086277871	1.582089434	0.432434775	0.013978495	0.004743836	0.02962963	0.02962963	0.018524465	0	0
1631	3183	Mayag_urb	Mayag_nat	1	95867164	0	0.03125	0.221789883	0.40625	0.333333333	0.028728421	3.867637284	0.477121255	0.221789883	0.004744366	0.023199023	0.023199023	0.018524577	0	0
1632	3199	Mayag_urb	Mayag_nat	1	95894487	0	0.171208945	-0.021935147	1	0.694444444	0.106512438	4.527669194	0.158362492	-0.021935147	0.004747284	0.002713613	0.002713613	0.018525185	0	0
1633	3200	Mayag_urb	Mayag_nat	1	95894493	0	0.04	0.043261231	0.48	0.444444444	0.037869806	5.216051623	0.352182518	0.043261231	0.004747284	0.022108844	0.022108844	0.018525185	0	0
1634	3201	Mayag_urb	Mayag_nat	1	95894517	0	0.215510204	0.055207245	0.384875116	0.346153846	0.0571811	2.095491092	0.460730839	0.055207245	0.004747287	0.028433688	0.028433688	0.018525186	0	0
1635	3202	Mayag_urb	Mayag_nat	1	95894526	0	0.283018868	-0.058588549	0.45818439	2.333333333	0.434497054	12.530451926	0.367976785	-0.058588549	0.004747288	0.018823529	0.018823529	0.018525186	0	0
1636	3203	Mayag_urb	Mayag_nat	1	95923794	0	0.502114165	-0.004337023	0.371520981	1.857142857	0.549145472	6.280630126	0.268845312	-0.004337023	0.004750377	0.022736842	0.022736842	0.018525809	0	0
1637	3205	Mayag_urb	Mayag_nat	1	95934294	0	0.393974961	-0.005220599	0.439166915	1.54	0.534373628	4.438093267	0.187520721	-0.005220599	0.004751475	0.008937438	0.008937438	0.018526025	0	0
1638	3243	Mayag_urb	Mayag_nat	1	96013038	0	0.506479082	0.046118986	0.061990445	2.693877551	1.052368015	6.895854071	0.430377851	0.046118986	0.004759563	0.058898464	0.058898464	0.018527531	0	0
1639	3244	Mayag_urb	Mayag_nat	1	96013057	0	0.053313588	-0.013128282	1	0.945945946	0.056943707	15.714005629	0.02413368	-0.013128282	0.004759565	2.0305e-05	2.0305e-05	0.018527531	0	0
1640	3245	Mayag_urb	Mayag_nat	1	96013063	0	0.386893743	0.082852292	0.016220462	0.238095238	0.075022621	0.755629995	0.62324929	0.082852292	0.004759566	0.086672822	0.086672822	0.018527532	0	0
1641	3262	Mayag_urb	Mayag_nat	1	96680558	0	0.128735632	-0.135029354	0.503448276	0.435897436	0.040519246	4.689292009	0.360615686	-0.135029354	0.004817942	0.047619048	0.047619048	0.018532126	0	0
1642	3263	Mayag_urb	Mayag_nat	1	96680600	0	0.149359886	0.004498126	0.594594595	2.375	0.196729818	28.671937245	0.375663614	0.004498126	0.004817945	0.012804233	0.012804233	0.018532126	0	0
1643	3265	Mayag_urb	Mayag_nat	1	96684521	0	0.507909605	-0.016109854	0.802903587	1.142857143	0.414891912	3.148102942	0.057991947	-0.016109854	0.004818238	0.001112347	0.001112347	0.018532111	0	0
1644	3266	Mayag_urb	Mayag_nat	1	96686780	0	0.080985915	-0.025729224	1	1.833333333	0.158754373	21.171770283	0.263241435	-0.025729224	0.004818406	0.00336519	0.00336519	0.018532102	0	0
1645	3268	Mayag_urb	Mayag_nat	1	96709120	0	0.488707886	-0.013128282	0.816377026	1.142857143	0.451200809	2.894769741	0.057991947	-0.013128282	0.004820064	0.001072125	0.001072125	0.018532003	0	0
1646	3269	Mayag_urb	Mayag_nat	1	96710158	0	0.054773083	-0.014285714	1	1	0.060134131	16.629491062	0	-0.014285714	0.00482014	0	0	0.018531998	0	0
1647	3270	Mayag_urb	Mayag_nat	1	96712899	0	0.221830986	0.001814059	0.314785533	0.454545455	0.104356594	1.979861195	0.342422681	0.001814059	0.004820342	0.015873016	0.015873016	0.018531985	0	0
1648	3271	Mayag_urb	Mayag_nat	1	96714208	0	0.483154387	-0.010799252	0.640057238	1.286713287	0.504329139	3.282838434	0.109481786	-0.010799252	0.004820439	0.00376644	0.00376644	0.018531979	0	0
1649	3273	Mayag_urb	Mayag_nat	1	96714439	0	0.151055165	0.006736978	0.42382706	0.444444444	0.076239829	2.590914297	0.352182518	0.006736978	0.004820456	0.011466575	0.011466575	0.018531978	0	0
1650	3274	Mayag_urb	Mayag_nat	1	96799715	0	0.404547858	0.028616175	0.254396589	0.466666667	0.149968007	1.452161583	0.330993219	0.028616175	0.004826608	0.028472565	0.028472565	0.018531444	0	0
1651	3275	Mayag_urb	Mayag_nat	1	96799893	0	0.399851907	0.00938568	0.298265024	0.533333333	0.18789005	1.513887748	0.273001272	0.00938568	0.004826621	0.019103314	0.019103314	0.018531442	0	0
1652	3276	Mayag_urb	Mayag_nat	1	96799988	0	0.45970266	-0.01365742	1	0.953333333	0.360830208	2.518759304	0.020755222	-0.01365742	0.004826627	0.000129109	0.000129109	0.018531442	0	0
1653	3277	Mayag_urb	Mayag_nat	1	96799995	0	0.477855478	-0.000848356	0.608527784	0.693333333	0.253869251	1.893538144	0.15905792	-0.000848356	0.004826628	0.007760866	0.007760866	0.018531442	0	0
1654	3278	Mayag_urb	Mayag_nat	1	96799997	0	0.465838509	-0.011565193	0.806744853	0.866666667	0.325106233	2.310355922	0.062147907	-0.011565193	0.004826628	0.001169591	0.001169591	0.018531442	0	0
1655	3279	Mayag_urb	Mayag_nat	1	96800103	0	0.358756016	0.002554818	0.412447517	0.587096774	0.195905101	1.759436688	0.231290306	0.002554818	0.004826636	0.012359761	0.012359761	0.018531441	0	0
1656	3280	Mayag_urb	Mayag_nat	1	96800114	0	0.358756016	0.002554818	0.412447517	0.587096774	0.195905101	1.759436688	0.231290306	0.002554818	0.004826636	0.012359761	0.012359761	0.018531441	0	0
1657	3281	Mayag_urb	Mayag_nat	1	96803719	0	0.506849315	-0.010908132	0.650971233	1.241830065	0.498342267	3.094543679	0.09406217	-0.010908132	0.004826891	0.002923977	0.002923977	0.018531413	0	0
1658	3282	Mayag_urb	Mayag_nat	1	96806371	0	0.151055165	0.006736978	0.200291085	5.303030303	0.588114717	47.817423375	0.724524109	0.006736978	0.004827078	0.036126878	0.036126878	0.018531392	0	0
1659	3283	Mayag_urb	Mayag_nat	1	96807494	0	0.078859682	0.00114113	0.609589041	0.459459459	0.039837446	5.299109707	0.337752803	0.00114113	0.004827157	0.005491036	0.005491036	0.018531384	0	0
1660	3284	Mayag_urb	Mayag_nat	1	96809336	0	0.078859682	0.00114113	0.609589041	0.459459459	0.039837446	5.299109707	0.337752803	0.00114113	0.004827287	0.005491036	0.005491036	0.018531369	0	0
1661	3285	Mayag_urb	Mayag_nat	1	96810220	0	0.505368382	-0.013870501	1	1.005882353	0.403657236	2.50658038	0.002547189	-0.013870501	0.004827349	2.142e-06	2.142e-06	0.018531362	0	0
1662	3286	Mayag_urb	Mayag_nat	1	96810287	0	0.412069604	0.000525738	0.307502898	1.82	0.647968576	5.111976294	0.260071388	0.000525738	0.004827354	0.017664707	0.017664707	0.018531362	0	0
1663	3287	Mayag_urb	Mayag_nat	1	96844668	0	0.275453536	0.052234833	0.061101604	0.257142857	0.063423802	1.042549435	0.589825535	0.052234833	0.004829753	0.053798812	0.053798812	0.018531071	0	0
1664	3301	Mayag_urb	Mayag_nat	1	107626872	0	0.380952381	0.0625	0.144391469	0.36	0.111875409	1.158431516	0.443697499	0.0625	0.066145474	0.047619048	0.047619048	0.068628368	0	0
1665	3302	Mayag_urb	Mayag_nat	1	107626880	0	0.115617716	0.00786309	1	0.722222222	0.095436311	5.465476723	0.141329153	0.00786309	0.066145567	0.001515886	0.001515886	0.06862845	0	0
1666	3303	Mayag_urb	Mayag_nat	1	107626899	0	0.31276467	0.045875083	0.193476265	0.387755102	0.099558512	1.510207583	0.411442479	0.045875083	0.066145788	0.033477161	0.033477161	0.068628646	0	0
1667	3304	Mayag_urb	Mayag_nat	1	107627088	0	0.138279192	0.004510981	0.660265108	0.568627451	0.088825349	3.640145303	0.245172178	0.004510981	0.066147986	0.005335097	0.005335097	0.068630594	0	0
1668	3310	Mayag_urb	Mayag_nat	1	108070941	0	0.054773083	0.075587703	0.219483568	0.282051282	0.027991019	2.842087497	0.549671922	0.075587703	0.071015664	0.031932773	0.031932773	0.072971899	0	0
1669	3311	Mayag_urb	Mayag_nat	1	108070961	0	0.078859682	0.05821878	0.110144391	0.217948718	0.023223791	2.045387171	0.661645681	0.05821878	0.071015864	0.044600939	0.044600939	0.072972079	0	0
1670	3312	Mayag_urb	Mayag_nat	1	108070968	0	0.080985915	0.029813665	0.11971831	0.22972973	0.024450051	2.15851287	0.638782798	0.029813665	0.071015933	0.043478261	0.043478261	0.072972142	0	0
1671	3313	Mayag_urb	Mayag_nat	1	108074668	0	0.470054446	-0.017913538	1	1.042105263	0.356766071	3.043964853	0.017911589	-0.017913538	0.071052824	9.8057e-05	9.8057e-05	0.073005402	0	0
1672	3314	Mayag_urb	Mayag_nat	1	108074677	0	0.507909605	-0.00705765	0.453637148	1.494505495	0.540080167	4.135583585	0.174497516	-0.00705765	0.071052913	0.010011123	0.010011123	0.073005483	0	0
1673	3315	Mayag_urb	Mayag_nat	1	112554962	0	0.426004228	-0.021269054	0.754894145	0.803571429	0.219397532	2.94318279	0.094975513	-0.021269054	0.086608373	0.00248139	0.00248139	0.088253336	0	0
1674	3316	Mayag_urb	Mayag_nat	1	112558851	0	0.436507937	-0.031620553	1	1.166666667	0.269293	5.054387274	0.06694679	-0.031620553	0.086604332	0.001180638	0.001180638	0.088250808	0	0
1675	3317	Mayag_urb	Mayag_nat	1	112560702	0	0.347826087	0.047337278	0.158632694	0.306122449	0.067888944	1.380356633	0.514104821	0.047337278	0.086602404	0.054734848	0.054734848	0.088249601	0	0
1676	3318	Mayag_urb	Mayag_nat	1	112560746	0	0.397740113	0.005877743	0.2624096	0.5	0.154676135	1.616280367	0.301029996	0.005877743	0.086602358	0.022727273	0.022727273	0.088249572	0	0
1677	3319	Mayag_urb	Mayag_nat	1	112561989	0	0.372818614	0.00603332	0.379191543	0.538461538	0.16508011	1.756364399	0.268845312	0.00603332	0.086601062	0.017234043	0.017234043	0.08824876	0	0
1678	3321	Mayag_urb	Mayag_nat	1	112562706	0	0.325423729	0.008509725	0.519640652	0.555555556	0.154228073	2.001204902	0.255272505	0.008509725	0.086600314	0.013671875	0.013671875	0.088248291	0	0
1679	3322	Mayag_urb	Mayag_nat	1	112565179	0	0.26873706	-0.014848018	1	1.0125	0.277976842	3.687919625	0.005395032	-0.014848018	0.086597731	5.069e-06	5.069e-06	0.08824667	0	0
1680	3323	Mayag_urb	Mayag_nat	1	112565550	0	0.096610169	-0.039760802	1	1.5625	0.133913217	18.23125676	0.193820026	-0.039760802	0.086597343	0.002143367	0.002143367	0.088246426	0	0
1681	3324	Mayag_urb	Mayag_nat	1	112565634	0	0.350547731	0.002465246	0.571255824	0.627240143	0.20476264	1.921396387	0.202566155	0.002465246	0.086597255	0.009343211	0.009343211	0.088246371	0	0
1682	3325	Mayag_urb	Mayag_nat	1	112566168	0	0.386893743	0.001414229	0.428732231	0.606060606	0.211213028	1.739047354	0.217483944	0.001414229	0.086596696	0.011821819	0.011821819	0.088246021	0	0
1683	3326	Mayag_urb	Mayag_nat	1	112566195	0	0.027777778	0	0.5	2.055555556	0.178455972	23.677036996	0.312929219	0	0.086596668	0.014084507	0.014084507	0.088246003	0	0
1684	3327	Mayag_urb	Mayag_nat	1	112569675	0	0.029411765	-0.056838366	1	1.833333333	0.158754373	21.171770283	0.263241435	-0.056838366	0.086593022	0.013266998	0.013266998	0.088243712	0	0
1685	3328	Mayag_urb	Mayag_nat	1	112569684	0	0.027027027	0.028507127	0.486486486	0.461538462	0.040112798	5.310468593	0.335792102	0.028507127	0.086593013	0.014459665	0.014459665	0.088243706	0	0
1686	3329	Mayag_urb	Mayag_nat	1	112573122	0	0.12773047	0.030920774	0.193517268	0.216216216	0.022975585	2.034744826	0.665111737	0.030920774	0.086589402	0.028510891	0.028510891	0.088241433	0	0
1687	3330	Mayag_urb	Mayag_nat	1	112573192	0	0.487871674	-0.007021916	0.632096185	0.738888889	0.287230863	1.900759495	0.131420864	-0.007021916	0.086589329	0.00548437	0.00548437	0.088241387	0	0
1688	3331	Mayag_urb	Mayag_nat	1	112573225	0	0.293594965	-0.009295514	0.765120409	0.776785714	0.23380888	2.580723396	0.10969877	-0.009295514	0.086589294	0.002304521	0.002304521	0.088241365	0	0
1689	3332	Mayag_urb	Mayag_nat	1	112573226	0	0.293594965	-0.009295514	0.765120409	0.776785714	0.23380888	2.580723396	0.10969877	-0.009295514	0.086589293	0.002304521	0.002304521	0.088241364	0	0
1690	3333	Mayag_urb	Mayag_nat	1	112573267	0	0.053313588	0.043156622	0.233246946	0.299145299	0.02973023	3.009997181	0.524117817	0.043156622	0.08658925	0.029320988	0.029320988	0.088241337	0	0
1691	3334	Mayag_urb	Mayag_nat	1	112573302	0	0.503517216	0.046467499	0.039291157	2.75	1.067799254	7.082323734	0.439332694	0.046467499	0.086589213	0.060681115	0.060681115	0.088241314	0	0
1692	3335	Mayag_urb	Mayag_nat	1	112723151	0	0.151055165	0.046467499	0.102748115	0.167567568	0.018576853	1.511498709	0.775810035	0.046467499	0.08642325	0.042490827	0.042490827	0.088133588	0	0
1693	3336	Mayag_urb	Mayag_nat	1	112723659	0	0.205383023	0.002498578	0.471661758	0.527272727	0.115802941	2.400772619	0.277964692	0.002498578	0.086422659	0.010021347	0.010021347	0.088133194	0	0
1694	3337	Mayag_urb	Mayag_nat	1	112723663	0	0.24256651	-0.014285714	1	1	0.262935576	3.803212994	0	-0.014285714	0.086422654	0	0	0.088133191	0	0
1695	3338	Mayag_urb	Mayag_nat	1	112723816	0	0.458333333	0.00109529	0.435192315	0.625	0.22131538	1.765015157	0.204119983	0.00109529	0.086422476	0.012375859	0.012375859	0.088133072	0	0
1696	3339	Mayag_urb	Mayag_nat	1	112724179	0	0.142191142	-0.023551143	1	0.785714286	0.122467399	5.040908381	0.104735351	-0.023551143	0.086422054	0.000983607	0.000983607	0.088132791	0	0
1697	3340	Mayag_urb	Mayag_nat	1	113353856	0	0.415584416	0.140625	0.003725094	0.138461538	0.033831904	0.566672138	0.858670847	0.140625	0.08554836	0.15625	0.15625	0.087501708	0	0
1698	3353	Mayag_urb	Mayag_nat	1	113468810	0	0.053313588	0.043156622	0.233246946	0.299145299	0.02973023	3.009997181	0.524117817	0.043156622	0.08535962	0.029320988	0.029320988	0.087356828	0	0
1699	3354	Mayag_urb	Mayag_nat	1	113468882	0	0.187445127	0.044283585	0.058266361	0.141414141	0.016047888	1.246142783	0.849507159	0.044283585	0.085359499	0.058548009	0.058548009	0.087356734	0	0
1700	3355	Mayag_urb	Mayag_nat	1	113476154	0	0.293594965	-0.009295514	0.544920792	1.653333333	0.485704989	5.627924718	0.218360422	-0.009295514	0.085347268	0.008853049	0.008853049	0.087347272	0	0
1701	3356	Mayag_urb	Mayag_nat	1	113476230	0	0.506849315	0.225907828	3.1635e-05	8.4	2.95638833	23.866959317	0.924279286	0.225907828	0.08534714	0.236842105	0.236842105	0.087347173	0	0
1702	3357	Mayag_urb	Mayag_nat	1	113476235	0	0.399851907	0.144469451	0.001437428	0.147058824	0.04311266	0.501622906	0.832508913	0.144469451	0.085347132	0.145722331	0.145722331	0.087347166	0	0
1703	3358	Mayag_urb	Mayag_nat	1	113497775	0	0.393974961	0.210818574	0.000319665	0.096428571	0.024802162	0.374905593	1.015794267	0.210818574	0.085310698	0.19679273	0.19679273	0.087318933	0	0
1704	3359	Mayag_urb	Mayag_nat	1	113497793	0	0.103665309	0.01581824	0.351147984	0.297297297	0.029470075	2.999167174	0.526809039	0.01581824	0.085310668	0.015883459	0.015883459	0.087318909	0	0
1705	3393	Mayag_urb	Mayag_nat	1	115776853	0	0.150713908	0.017809166	0.650447952	1.92	0.297654251	12.384839084	0.283301229	0.017809166	0.079634156	0.007798909	0.007798909	0.082507545	0	0
1706	3394	Mayag_urb	Mayag_nat	1	115776876	0	0.461072261	0.021244092	0.126209269	0.422222222	0.148029015	1.204301775	0.374458913	0.021244092	0.079634086	0.040206983	0.040206983	0.082507483	0	0
1707	3395	Mayag_urb	Mayag_nat	1	115776883	0	0.146329365	0.005105166	0.658595855	1.777777778	0.276449193	11.432458154	0.249877473	0.005105166	0.079634064	0.005862413	0.005862413	0.082507464	0	0
1708	3396	Mayag_urb	Mayag_nat	1	116785483	0	0.392653061	0.190624773	0.000887643	0.050724638	0.00593528	0.433507553	1.294781046	0.190624773	0.076145317	0.228703556	0.228703556	0.079393698	0	0
1709	3397	Mayag_urb	Mayag_nat	1	116806424	0	0.408691835	0.228574481	0.000275351	11	2.794926177	43.292735597	1.041392685	0.228574481	0.076061819	0.214822771	0.214822771	0.079319601	0	0
1710	3398	Mayag_urb	Mayag_nat	1	116806450	0	0.401242236	0.249619781	0.000103908	11.666666667	2.971527027	45.805106227	1.06694679	0.249619781	0.076061725	0.222475694	0.222475694	0.079319517	0	0
1711	3399	Mayag_urb	Mayag_nat	1	116807864	0	0.197916667	-0.01754386	1	1.041666667	0.213324251	5.086479563	0.017728767	-0.01754386	0.076056642	3.9782e-05	3.9782e-05	0.079314944	0	0
1712	3400	Mayag_urb	Mayag_nat	1	116807879	0	0.09077381	0.104088485	0.097446237	0.2	0.02114341	1.891842428	0.698970004	0.104088485	0.076056588	0.055737705	0.055737705	0.079314896	0	0
1713	3401	Mayag_urb	Mayag_nat	1	116813879	0	0.386893743	0.175924364	0.000408179	0.107142857	0.027776017	0.413291511	0.970036777	0.175924364	0.076031606	0.174878984	0.174878984	0.079292551	0	0
1714	3402	Mayag_urb	Mayag_nat	1	116817254	0	0.054773083	-0.011075949	1	0.891891892	0.053626285	14.833605428	0.049687784	-0.011075949	0.076015055	8.8456e-05	8.8456e-05	0.079277586	0	0
1715	3403	Mayag_urb	Mayag_nat	1	116834106	0	0.027027027	0.028507127	0.486486486	0.461538462	0.040112798	5.310468593	0.335792102	0.028507127	0.075954273	0.014459665	0.014459665	0.079222895	0	0
1716	3404	Mayag_urb	Mayag_nat	1	116834112	0	0.327656424	-0.009693949	0.566820426	1.551724138	0.490238586	4.911583601	0.190814516	-0.009693949	0.075954251	0.007612251	0.007612251	0.079222876	0	0
1717	3405	Mayag_urb	Mayag_nat	1	116836945	0	0.293594965	0.006035557	0.223629533	2.482758621	0.689932038	8.934344299	0.394934499	0.006035557	0.075944021	0.027270783	0.027270783	0.079213669	0	0
1718	3406	Mayag_urb	Mayag_nat	1	116836951	0	0.476860422	0.081262552	0.015960765	3.60130719	1.333193151	9.728082885	0.556460168	0.081262552	0.075943999	0.08990093	0.08990093	0.07921365	0	0
1719	3407	Mayag_urb	Mayag_nat	1	116843017	0	0.17801252	-0.012056515	0.714493972	1.375	0.284927453	6.635460995	0.138302698	-0.012056515	0.075922083	0.002197802	0.002197802	0.079193926	0	0
1720	3408	Mayag_urb	Mayag_nat	1	116843137	0	0.399851907	0.197002028	0.000172673	0.095798319	0.024871997	0.368981957	1.01864211	0.197002028	0.075921649	0.19590914	0.19590914	0.079193535	0	0
1721	3409	Mayag_urb	Mayag_nat	1	116843141	0	0.399851907	0.197002028	0.000172673	0.095798319	0.024871997	0.368981957	1.01864211	0.197002028	0.075921635	0.19590914	0.19590914	0.079193522	0	0
1722	3410	Mayag_urb	Mayag_nat	1	116843217	0	0.399851907	0.197002028	0.000172673	0.095798319	0.024871997	0.368981957	1.01864211	0.197002028	0.07592136	0.19590914	0.19590914	0.079193275	0	0
1723	3411	Mayag_urb	Mayag_nat	1	116843349	0	0.399851907	0.197002028	0.000172673	0.095798319	0.024871997	0.368981957	1.01864211	0.197002028	0.075920883	0.19590914	0.19590914	0.079192846	0	0
1724	3412	Mayag_urb	Mayag_nat	1	116843382	0	0.399851907	0.197002028	0.000172673	0.095798319	0.024871997	0.368981957	1.01864211	0.197002028	0.075920763	0.19590914	0.19590914	0.079192738	0	0
1725	3413	Mayag_urb	Mayag_nat	1	116843414	0	0.027027027	0.028507127	0.486486486	0.461538462	0.040112798	5.310468593	0.335792102	0.028507127	0.075920648	0.014459665	0.014459665	0.079192634	0	0
1726	3414	Mayag_urb	Mayag_nat	1	116843494	0	0.493520918	0.034754	0.098514466	2.421568627	0.93970874	6.240225686	0.384096781	0.034754	0.075920359	0.046118986	0.046118986	0.079192374	0	0
1727	3415	Mayag_urb	Mayag_nat	1	116843508	0	0.078859682	0.05821878	0.110144391	0.217948718	0.023223791	2.045387171	0.661645681	0.05821878	0.075920308	0.044600939	0.044600939	0.079192329	0	0
1728	3416	Mayag_urb	Mayag_nat	1	116843585	0	0.25657164	0.038039813	0.047217726	5.275862069	1.054251516	26.402352904	0.722293433	0.038039813	0.07592003	0.064875995	0.064875995	0.079192078	0	0
1729	3417	Mayag_urb	Mayag_nat	1	116843599	0	0.078859682	0.05821878	0.110144391	0.217948718	0.023223791	2.045387171	0.661645681	0.05821878	0.075919979	0.044600939	0.044600939	0.079192033	0	0
1730	3418	Mayag_urb	Mayag_nat	1	116843673	0	0.399851907	0.197002028	0.000172673	0.095798319	0.024871997	0.368981957	1.01864211	0.197002028	0.075919712	0.19590914	0.19590914	0.079191792	0	0
1731	3419	Mayag_urb	Mayag_nat	1	116843680	0	0.358756016	0.136383941	0.00203953	0.134693878	0.03470183	0.522809328	0.870652144	0.136383941	0.075919686	0.135619406	0.135619406	0.079191769	0	0
1732	3420	Mayag_urb	Mayag_nat	1	116843743	0	0.4214223	0.135971729	0.001061712	0.115618661	0.029767013	0.449076801	0.936972064	0.135971729	0.075919459	0.171889468	0.171889468	0.079191564	0	0
1733	3421	Mayag_urb	Mayag_nat	1	116845482	0	0.032258065	0.108626198	0.451612903	0.4	0.034469158	4.641830851	0.397940009	0.108626198	0.075913172	0.019906323	0.019906323	0.079185906	0	0
1734	3422	Mayag_urb	Mayag_nat	1	116846139	0	0.505827506	0.119065785	0.003564679	4.685185185	1.650428449	13.300158658	0.670726761	0.119065785	0.075910797	0.134186094	0.134186094	0.079183768	0	0
1735	3423	Mayag_urb	Mayag_nat	1	116846166	0	0.103665309	0.073711285	0.051193872	0.169230769	0.018816096	1.522050801	0.771520671	0.073711285	0.075910699	0.06031746	0.06031746	0.07918368	0	0
1736	3425	Mayag_urb	Mayag_nat	1	116849495	0	0.078859682	0.05821878	0.110144391	0.217948718	0.023223791	2.045387171	0.661645681	0.05821878	0.07589866	0.044600939	0.044600939	0.079172844	0	0
1737	3426	Mayag_urb	Mayag_nat	1	116849507	0	0.078859682	0.05821878	0.110144391	0.217948718	0.023223791	2.045387171	0.661645681	0.05821878	0.075898617	0.044600939	0.044600939	0.079172805	0	0
1738	3427	Mayag_urb	Mayag_nat	1	116849540	0	0.399851907	0.197002028	0.000172673	0.095798319	0.024871997	0.368981957	1.01864211	0.197002028	0.075898497	0.19590914	0.19590914	0.079172698	0	0
1739	3428	Mayag_urb	Mayag_nat	1	116852437	0	0.057945566	0.08041337	0.217734855	0.279279279	0.027639085	2.821978966	0.553961285	0.08041337	0.075888017	0.034090909	0.034090909	0.079163264	0	0
1740	3429	Mayag_urb	Mayag_nat	1	116852467	0	0.506479082	0.046118986	0.061990445	2.693877551	1.052368015	6.895854071	0.430377851	0.046118986	0.075887908	0.058898464	0.058898464	0.079163166	0	0
1741	3430	Mayag_urb	Mayag_nat	1	116852488	0	0.373195113	0.155726432	0.00092923	0.12	0.031030272	0.464062963	0.920818754	0.155726432	0.075887832	0.154788012	0.154788012	0.079163098	0	0
1742	3431	Mayag_urb	Mayag_nat	1	116854008	0	0.027777778	0.060126582	0.472222222	0.435897436	0.03783568	5.02188877	0.360615686	0.060126582	0.075882332	0.015741508	0.015741508	0.079158147	0	0
1743	3432	Mayag_urb	Mayag_nat	1	116854016	0	0.373084886	0.025529988	0.166463249	2.391304348	0.769853342	7.42782576	0.378634853	0.025529988	0.075882303	0.033426911	0.033426911	0.079158121	0	0
1744	3433	Mayag_urb	Mayag_nat	1	116854037	0	0.027027027	0.028507127	0.486486486	0.461538462	0.040112798	5.310468593	0.335792102	0.028507127	0.075882227	0.014459665	0.014459665	0.079158052	0	0
1745	3434	Mayag_urb	Mayag_nat	1	116854040	0	0.027027027	0.028507127	0.486486486	0.461538462	0.040112798	5.310468593	0.335792102	0.028507127	0.075882216	0.014459665	0.014459665	0.079158043	0	0
1746	3435	Mayag_urb	Mayag_nat	1	116854094	0	0.343576453	0.117879685	0.004319413	0.151648352	0.038876052	0.591552411	0.819162306	0.117879685	0.075882021	0.117365522	0.117365522	0.079157867	0	0
1747	3436	Mayag_urb	Mayag_nat	1	116854193	0	0.027777778	0.060126582	0.472222222	0.435897436	0.03783568	5.02188877	0.360615686	0.060126582	0.075881662	0.015741508	0.015741508	0.079157544	0	0
1748	3437	Mayag_urb	Mayag_nat	1	116857544	0	0.341614907	0.107808564	0.008292446	0.166666667	0.042123512	0.65943642	0.77815125	0.107808564	0.075869532	0.107843137	0.107843137	0.079146625	0	0
1749	3438	Mayag_urb	Mayag_nat	1	116859933	0	0.388344988	0.159521898	0.001650619	0.124423963	0.031440403	0.49240217	0.90509597	0.159521898	0.075860882	0.159328437	0.159328437	0.079138838	0	0
1750	3439	Mayag_urb	Mayag_nat	1	116859960	0	0.38757764	0.168119873	0.000824595	0.115151515	0.029493687	0.449583375	0.938730343	0.168119873	0.075860784	0.167452237	0.167452237	0.07913875	0	0
1751	3440	Mayag_urb	Mayag_nat	1	116859995	0	0.436507937	0.095454545	0.002442087	0.134117647	0.03426187	0.525001801	0.872514074	0.095454545	0.075860657	0.152669553	0.152669553	0.079138635	0	0
1752	3441	Mayag_urb	Mayag_nat	1	116860025	0	0.4214223	0.135971729	0.001061712	0.115618661	0.029767013	0.449076801	0.936972064	0.135971729	0.075860548	0.171889468	0.171889468	0.079138538	0	0
1753	3442	Mayag_urb	Mayag_nat	1	116863789	0	0.063458488	-0.015574651	0.492332099	0.333333333	0.032845725	3.38281809	0.477121255	-0.015574651	0.075846914	0.03125	0.03125	0.079126263	0	0
1754	3443	Mayag_urb	Mayag_nat	1	116865040	0	0.489159175	0.022852498	0.19541788	2.2	0.781586197	6.192535156	0.342422681	0.022852498	0.075842381	0.036486486	0.036486486	0.079122182	0	0
1755	3444	Mayag_urb	Mayag_nat	1	116865061	0	0.065536723	0.092164444	0.213559322	3.666666667	0.360458672	37.29815781	0.56427143	0.092164444	0.075842305	0.039408867	0.039408867	0.079122113	0	0
1756	3445	Mayag_urb	Mayag_nat	1	116866208	0	0.428571429	0.0032	0.069262614	0.264705882	0.063453716	1.104256898	0.577236408	0.0032	0.075838148	0.071428571	0.071428571	0.079118371	0	0
1757	3446	Mayag_urb	Mayag_nat	1	116866238	0	0.408805031	0.005712431	0.133141871	0.345454545	0.093646179	1.274358909	0.461609089	0.005712431	0.075838039	0.049230769	0.049230769	0.079118273	0	0
1758	3447	Mayag_urb	Mayag_nat	1	116866430	0	0.449275362	0.006560962	0.106784399	0.266666667	0.062673642	1.134625488	0.574031268	0.006560962	0.075837343	0.074347158	0.074347158	0.079117647	0	0
1759	3448	Mayag_urb	Mayag_nat	1	116870296	0	0.114081996	0.100961538	0.213903743	0.263157895	0.024790511	2.793491366	0.579783597	0.100961538	0.075823328	0.0703125	0.0703125	0.079105028	0	0
1760	3449	Mayag_urb	Mayag_nat	1	116872019	0	0.476328502	-0.014498842	0.761043755	1.384615385	0.416577755	4.602165479	0.141329153	-0.014498842	0.07581708	0.006146659	0.006146659	0.079099403	0	0
1761	3450	Mayag_urb	Mayag_nat	1	116872022	0	0.483159117	-0.002900603	0.526505573	1.753246753	0.498623545	6.164719277	0.243843043	-0.002900603	0.075817069	0.018378497	0.018378497	0.079099393	0	0
1762	3451	Mayag_urb	Mayag_nat	1	116872061	0	0.462711864	-0.006062903	0.433897296	1.555555556	0.533959701	4.531714816	0.191885526	-0.006062903	0.075816928	0.010989011	0.010989011	0.079099265	0	0
1763	3452	Mayag_urb	Mayag_nat	1	116872067	0	0.139762404	-0.006329114	1	1.272727273	0.16582345	9.768429663	0.104735351	-0.006329114	0.075816906	0.001	0.001	0.079099246	0	0
1764	3453	Mayag_urb	Mayag_nat	1	116872088	0	0.382352941	-0.00376382	0.540995718	1.509803922	0.427911907	5.327049433	0.178920549	-0.00376382	0.07581683	0.007936508	0.007936508	0.079099177	0	0
1765	3454	Mayag_urb	Mayag_nat	1	116872091	0	0.444155844	0.004616805	0.252736269	2.222222222	0.690588946	7.150811827	0.346787486	0.004616805	0.075816819	0.03265857	0.03265857	0.079099168	0	0
1766	3455	Mayag_urb	Mayag_nat	1	116873171	0	0.421985816	0.055535258	0.067509302	0.28	0.072896508	1.075497329	0.552841969	0.055535258	0.075812902	0.075630252	0.075630252	0.079095641	0	0
1767	3456	Mayag_urb	Mayag_nat	1	116874117	0	0.516129032	-0.033333333	1	1	0.250091284	3.998539987	0	-0.033333333	0.07580947	0	0	0.079092551	0	0
1768	3457	Mayag_urb	Mayag_nat	1	116874126	0	0.45	0.045138889	0.08963037	0.24	0.053713491	1.072356294	0.619788758	0.045138889	0.075809437	0.093499093	0.093499093	0.079092521	0	0
1769	3458	Mayag_urb	Mayag_nat	1	116874132	0	0.43786295	0.015136058	0.10376322	0.28	0.063635333	1.23201995	0.552841969	0.015136058	0.075809416	0.071618037	0.071618037	0.079092502	0	0
1770	3459	Mayag_urb	Mayag_nat	1	116874141	0	0.512091038	-0.024781341	0.756798646	1.25	0.348324724	4.485756805	0.096910013	-0.024781341	0.075809383	0.00308642	0.00308642	0.079092472	0	0
1771	3461	Mayag_urb	Mayag_nat	1	117202737	0	0.433274802	0.158668754	0.000728742	7.5	2.16792822	25.946431015	0.875061263	0.158668754	0.074527789	0.171225937	0.171225937	0.077937449	0	0
1772	3462	Mayag_urb	Mayag_nat	1	117202764	0	0.401242236	0.190172423	0.000105408	0.069852941	0.014513539	0.336198734	1.155815303	0.190172423	0.074527686	0.215871763	0.215871763	0.077937356	0	0
1773	3463	Mayag_urb	Mayag_nat	1	117237231	0	0.45970266	0.055635258	0.029571306	3.131578947	1.126379091	8.706470835	0.495763365	0.055635258	0.074396069	0.06893617	0.06893617	0.077818388	0	0
1774	3528	Mayag_urb	Mayag_nat	1	117571748	0	0.505590062	-0.011362863	0.810942667	0.8	0.312413706	2.048565691	0.096910013	-0.011362863	0.072981275	0.003094003	0.003094003	0.076544618	0	0
1775	3529	Mayag_urb	Mayag_nat	1	117574901	0	0.033333333	-0.11738149	1	1.588235294	0.136631141	18.462052865	0.200914843	-0.11738149	0.072968583	0.012961117	0.012961117	0.076533115	0	0
1776	3530	Mayag_urb	Mayag_nat	1	117574922	0	0.476190476	-0.017315175	0.795083614	1.231884058	0.436600315	3.475806775	0.090569835	-0.017315175	0.072968499	0.00242915	0.00242915	0.076533038	0	0
1777	3532	Mayag_urb	Mayag_nat	1	117575908	0	0.150713908	0.048160191	0.641400204	0.450980392	0.06979671	2.913938401	0.34584234	0.048160191	0.072964529	0.011755885	0.011755885	0.07652944	0	0
1778	3533	Mayag_urb	Mayag_nat	1	117578530	0	0.054773083	-0.011075949	1	0.891891892	0.053626285	14.833605428	0.049687784	-0.011075949	0.07295397	8.8456e-05	8.8456e-05	0.076519869	0	0
1779	3534	Mayag_urb	Mayag_nat	1	117578533	0	0.310995927	0.01581824	0.242116237	0.454545455	0.136120096	1.517862356	0.342422681	0.01581824	0.072953958	0.022838346	0.022838346	0.076519858	0	0
1780	3535	Mayag_urb	Mayag_nat	1	117578554	0	0.122686409	0.03421859	1	0.611111111	0.080220495	4.655378786	0.21387982	0.03421859	0.072953874	0.003705384	0.003705384	0.076519782	0	0
1781	3536	Mayag_urb	Mayag_nat	1	117578563	0	0.035714286	0.165803109	0.428571429	0.363636364	0.031147729	4.245298417	0.439332694	0.165803109	0.072953837	0.024242424	0.024242424	0.076519749	0	0
1782	3537	Mayag_urb	Mayag_nat	1	117582007	0	0.183673469	-0.005546312	0.661311333	1.714285714	0.260893372	11.264278131	0.234083206	-0.005546312	0.072939964	0.006410256	0.006410256	0.076507174	0	0
1783	3539	Mayag_urb	Mayag_nat	1	118085754	0	0.373195113	-0.013128282	1	0.931034483	0.32182762	2.693445662	0.031034234	-0.013128282	0.070739913	0.000234962	0.000234962	0.074524065	0	0
1784	3540	Mayag_urb	Mayag_nat	1	118086443	0	0.293594965	-0.009295514	0.765120409	0.776785714	0.23380888	2.580723396	0.10969877	-0.009295514	0.070736958	0.002304521	0.002304521	0.074521382	0	0
1785	3541	Mayag_urb	Mayag_nat	1	118090492	0	0.12773047	-0.016064886	1	1.457142857	0.22901911	9.271127238	0.163502132	-0.016064886	0.07071959	0.002169675	0.002169675	0.074505613	0	0
1786	3542	Mayag_urb	Mayag_nat	1	118091478	0	0.293594965	-0.009295514	0.765120409	0.776785714	0.23380888	2.580723396	0.10969877	-0.009295514	0.07071536	0.002304521	0.002304521	0.074501771	0	0
1787	3543	Mayag_urb	Mayag_nat	1	118106752	0	0.027027027	0.028507127	0.486486486	0.461538462	0.040112798	5.310468593	0.335792102	0.028507127	0.070649778	0.014459665	0.014459665	0.074442219	0	0
1788	3544	Mayag_urb	Mayag_nat	1	118106836	0	0.25657164	-0.008742445	0.5171007	1.806451613	0.480604905	6.789917027	0.256826333	-0.008742445	0.070649417	0.010548256	0.010548256	0.074441891	0	0
1789	3551	Mayag_urb	Mayag_nat	1	118127990	0	0.35536753	-0.034765796	0.535373691	1.785714286	0.48970545	6.5116194	0.251811973	-0.034765796	0.070558429	0.012635756	0.012635756	0.074359262	0	0
1790	3552	Mayag_urb	Mayag_nat	1	118127999	0	0.032258065	0.271705822	0.387096774	0.307692308	0.026452058	3.579099883	0.511883361	0.271705822	0.07055839	0.025956284	0.025956284	0.074359227	0	0
1791	3553	Mayag_urb	Mayag_nat	1	118142557	0	0.205383023	-0.013853904	1	0.9375	0.214969692	4.08851239	0.028028724	-0.013853904	0.070495668	0.000105419	0.000105419	0.074302261	0	0
1792	3554	Mayag_urb	Mayag_nat	1	118145336	0	0.131064163	0.012963753	0.205450092	0.228571429	0.024256367	2.153863298	0.640978057	0.012963753	0.070483685	0.026865672	0.026865672	0.074291377	0	0
1793	3555	Mayag_urb	Mayag_nat	1	118145392	0	0.310995927	-0.013128282	0.768970894	1.333333333	0.412469693	4.310080977	0.124938737	-0.013128282	0.070483443	0.003132832	0.003132832	0.074291157	0	0
1794	3556	Mayag_urb	Mayag_nat	1	118324417	0	0.448717949	0.117431193	0.006850144	0.142857143	0.034580892	0.590157225	0.84509804	0.117431193	0.069707592	0.158823529	0.158823529	0.073586039	0	0
1795	3557	Mayag_urb	Mayag_nat	1	118324920	0	0.410714286	0.101449275	0.00157219	0.096153846	0.019778166	0.467463069	1.017033339	0.101449275	0.069705386	0.169388851	0.169388851	0.073584034	0	0
1796	3559	Mayag_urb	Mayag_nat	1	118325002	0	0.07267645	-0.017780939	1	0.925925926	0.054929806	15.607898263	0.033423755	-0.017780939	0.069705026	5.2832e-05	5.2832e-05	0.073583707	0	0
1797	3560	Mayag_urb	Mayag_nat	1	118325649	0	0.415584416	0.202072539	0.002996861	7	1.873162987	26.158962315	0.84509804	0.202072539	0.069702188	0.16875	0.16875	0.073581127	0	0
1798	3561	Mayag_urb	Mayag_nat	1	118327336	0	0.106416275	0.000630252	0.364360073	3.181818182	0.314998445	32.139736218	0.502675359	0.000630252	0.069694787	0.014705882	0.014705882	0.073574399	0	0
1799	3562	Mayag_urb	Mayag_nat	1	118327557	0	0.103665309	-0.013128282	0.615087787	3	0.297426121	30.259615335	0.477121255	-0.013128282	0.069693817	0.012792398	0.012792398	0.073573518	0	0
1800	3563	Mayag_urb	Mayag_nat	1	118327572	0	0.027027027	0.028507127	0.486486486	0.461538462	0.040112798	5.310468593	0.335792102	0.028507127	0.069693751	0.014459665	0.014459665	0.073573458	0	0
1801	3564	Mayag_urb	Mayag_nat	1	118327614	0	0.103665309	-0.013128282	0.615087787	3	0.297426121	30.259615335	0.477121255	-0.013128282	0.069693567	0.012792398	0.012792398	0.07357329	0	0
1802	3565	Mayag_urb	Mayag_nat	1	118328386	0	0.444279896	0.027396849	0.085000182	2.545454545	0.921619402	7.030384589	0.405765346	0.027396849	0.06969018	0.045068226	0.045068226	0.073570211	0	0
1803	3566	Mayag_urb	Mayag_nat	1	118328431	0	0.288198758	-0.013853904	0.753772033	1.4	0.397990713	4.924738025	0.146128036	-0.013853904	0.069689982	0.003948802	0.003948802	0.073570032	0	0
1804	3567	Mayag_urb	Mayag_nat	1	118328437	0	0.288198758	-0.013853904	0.753772033	1.4	0.397990713	4.924738025	0.146128036	-0.013853904	0.069689956	0.003948802	0.003948802	0.073570008	0	0
1805	3568	Mayag_urb	Mayag_nat	1	118331199	0	0.327656424	-0.009693949	0.566820426	1.551724138	0.490238586	4.911583601	0.190814516	-0.009693949	0.069677835	0.007612251	0.007612251	0.073558989	0	0
1806	3569	Mayag_urb	Mayag_nat	1	118331295	0	0.343576453	0.117879685	0.004319413	0.151648352	0.038876052	0.591552411	0.819162306	0.117879685	0.069677414	0.117365522	0.117365522	0.073558606	0	0
1807	3595	Mayag_urb	Mayag_nat	1	120518157	0	0.506479082	0.152764068	0.000561326	5.633333333	2.072593715	15.311464188	0.75076545	0.152764068	0.059165677	0.165187579	0.165187579	0.06399928	0	0
1808	3597	Mayag_urb	Mayag_nat	1	120518190	0	0.503517216	0.153739906	0.000520226	5.769230769	2.1031399	15.825872383	0.761117911	0.153739906	0.059165507	0.167356811	0.167356811	0.063999126	0	0
1809	3598	Mayag_urb	Mayag_nat	1	120520617	0	0.281690141	0.036428571	0.067577985	3.666666667	0.902231906	14.901317885	0.56427143	0.036428571	0.05915305	0.05	0.05	0.063987828	0	0
1810	3599	Mayag_urb	Mayag_nat	1	120520624	0	0.275453536	0.019553275	0.114141138	3.413793103	0.842957092	13.825120482	0.533237197	0.019553275	0.059153014	0.043329089	0.043329089	0.063987795	0	0
1811	3600	Mayag_urb	Mayag_nat	1	120524327	0	0.053313588	0.043156622	0.233246946	0.299145299	0.02973023	3.009997181	0.524117817	0.043156622	0.059134004	0.029320988	0.029320988	0.063970554	0	0
1812	3601	Mayag_urb	Mayag_nat	1	120527298	0	0.505368382	0.060351352	0.035361603	3.021978022	1.171380296	7.796230822	0.480291302	0.060351352	0.05911875	0.072523188	0.072523188	0.063956719	0	0
1813	3602	Mayag_urb	Mayag_nat	1	120527346	0	0.027027027	0.028507127	0.486486486	0.461538462	0.040112798	5.310468593	0.335792102	0.028507127	0.059118503	0.014459665	0.014459665	0.063956495	0	0
1814	3603	Mayag_urb	Mayag_nat	1	120533219	0	0.497261346	0.164728759	0.000742561	5.907407407	2.116006139	16.492136593	0.771396923	0.164728759	0.059088342	0.171058112	0.171058112	0.063929141	0	0
1815	3604	Mayag_urb	Mayag_nat	1	120534382	0	0.358756016	0.09038018	0.012481186	0.208144796	0.060274599	0.718781331	0.681634442	0.09038018	0.059082369	0.092411541	0.092411541	0.063923724	0	0
1816	3619	Mayag_urb	Mayag_nat	1	120622602	0	0.483154387	-0.013904626	1	1.02484472	0.40278631	2.607602782	0.010658068	-0.013904626	0.058628255	3.585e-05	3.585e-05	0.063511988	0	0
1817	3620	Mayag_urb	Mayag_nat	1	120622628	0	0.483154387	-0.013904626	1	1.02484472	0.40278631	2.607602782	0.010658068	-0.013904626	0.058628121	3.585e-05	3.585e-05	0.063511866	0	0
1818	3621	Mayag_urb	Mayag_nat	1	120622632	0	0.483154387	-0.013904626	1	1.02484472	0.40278631	2.607602782	0.010658068	-0.013904626	0.0586281	3.585e-05	3.585e-05	0.063511848	0	0
1819	3622	Mayag_urb	Mayag_nat	1	120622653	0	0.483154387	-0.013904626	1	1.02484472	0.40278631	2.607602782	0.010658068	-0.013904626	0.058627992	3.585e-05	3.585e-05	0.063511749	0	0
1820	3623	Mayag_urb	Mayag_nat	1	120622665	0	0.483154387	-0.013904626	1	1.02484472	0.40278631	2.607602782	0.010658068	-0.013904626	0.05862793	3.585e-05	3.585e-05	0.063511693	0	0
1821	3624	Mayag_urb	Mayag_nat	1	120622686	0	0.505368382	-0.001995004	0.485038943	1.536764706	0.613602568	3.84881988	0.186607378	-0.001995004	0.058627822	0.01141529	0.01141529	0.063511595	0	0
1822	3625	Mayag_urb	Mayag_nat	1	120622719	0	0.027027027	0.028507127	0.486486486	0.461538462	0.040112798	5.310468593	0.335792102	0.028507127	0.058627652	0.014459665	0.014459665	0.063511441	0	0
1823	3626	Mayag_urb	Mayag_nat	1	120624675	0	0.302097902	-0.007042254	0.758353929	0.8	0.228640937	2.799148779	0.096910013	-0.007042254	0.058617561	0.001851852	0.001851852	0.063502295	0	0
1824	3627	Mayag_urb	Mayag_nat	1	120624733	0	0.173639393	-0.01528847	1	1.294117647	0.268769697	6.231135822	0.111973759	-0.01528847	0.058617262	0.001402761	0.001402761	0.063502023	0	0
1825	3628	Mayag_urb	Mayag_nat	1	120624741	0	0.103665309	0.073711285	0.051193872	0.169230769	0.018816096	1.522050801	0.771520671	0.073711285	0.058617221	0.06031746	0.06031746	0.063501986	0	0
1826	3629	Mayag_urb	Mayag_nat	1	120625260	0	0.151055165	0.006736978	0.200291085	5.303030303	0.588114717	47.817423375	0.724524109	0.006736978	0.058614544	0.036126878	0.036126878	0.063499559	0	0
1827	3630	Mayag_urb	Mayag_nat	1	120625269	0	0.151055165	0.006736978	0.200291085	5.303030303	0.588114717	47.817423375	0.724524109	0.006736978	0.058614497	0.036126878	0.036126878	0.063499517	0	0
1828	3631	Mayag_urb	Mayag_nat	1	120626374	0	0.310995927	-0.003479441	0.376883216	1.924137931	0.576760985	6.41913526	0.284236201	-0.003479441	0.058608796	0.01562587	0.01562587	0.06349435	0	0
1829	3632	Mayag_urb	Mayag_nat	1	120626401	0	0.275453536	0.052234833	0.061101604	0.257142857	0.063423802	1.042549435	0.589825535	0.052234833	0.058608657	0.053798812	0.053798812	0.063494223	0	0
1830	3633	Mayag_urb	Mayag_nat	1	120626431	0	0.365805947	0.11697479	0.002556454	0.142857143	0.036714901	0.555855058	0.84509804	0.11697479	0.058608502	0.129411765	0.129411765	0.063494083	0	0
1831	3634	Mayag_urb	Mayag_nat	1	120626440	0	0.503517216	0.022629187	0.109678228	2.185520362	0.859282557	5.558706173	0.339554857	0.022629187	0.058608456	0.036895855	0.036895855	0.063494041	0	0
1832	3635	Mayag_urb	Mayag_nat	1	120628887	0	0.275453536	0.052234833	0.061101604	0.257142857	0.063423802	1.042549435	0.589825535	0.052234833	0.05859583	0.053798812	0.053798812	0.063482597	0	0
1833	3637	Mayag_urb	Mayag_nat	1	120632207	0	0.412069604	0.044218602	0.071404153	0.35483871	0.123043839	1.023297961	0.449969009	0.044218602	0.058578698	0.051491412	0.051491412	0.063467069	0	0
1834	3638	Mayag_urb	Mayag_nat	1	120632704	0	0.027027027	0.028507127	0.486486486	0.461538462	0.040112798	5.310468593	0.335792102	0.028507127	0.058576133	0.014459665	0.014459665	0.063464744	0	0
1835	3639	Mayag_urb	Mayag_nat	1	121555267	0	0.372818614	0.185892643	0.002635941	0.129032258	0.031765751	0.524128124	0.889301703	0.185892643	0.053724879	0.156409798	0.156409798	0.059082045	0	0
1836	3641	Mayag_urb	Mayag_nat	1	121555288	0	0.035714286	0.078947368	0.464285714	0.419354839	0.035955488	4.891005319	0.377418342	0.078947368	0.053724766	0.020979021	0.020979021	0.059081944	0	0
1837	3642	Mayag_urb	Mayag_nat	1	121559010	0	0.134575569	-0.004495253	0.357560026	4.125	0.437103236	38.92816065	0.615423953	-0.004495253	0.053704883	0.02513826	0.02513826	0.059064049	0	0
1838	3643	Mayag_urb	Mayag_nat	1	121559058	0	0.500782473	0.014200949	0.23540828	1.928571429	0.751599191	4.948631927	0.285235728	0.014200949	0.053704627	0.026160991	0.026160991	0.059063819	0	0
1839	3646	Mayag_urb	Mayag_nat	1	121559099	0	0.103665309	0.073711285	0.051193872	0.169230769	0.018816096	1.522050801	0.771520671	0.073711285	0.053704408	0.06031746	0.06031746	0.059063621	0	0
1840	3647	Mayag_urb	Mayag_nat	1	121566383	0	0.027027027	0.028507127	0.486486486	0.461538462	0.040112798	5.310468593	0.335792102	0.028507127	0.053665491	0.014459665	0.014459665	0.059028597	0	0
1841	3648	Mayag_urb	Mayag_nat	1	121567716	0	0.327656424	0.100204712	0.008831343	0.171428571	0.043663254	0.673054622	0.765916794	0.100204712	0.053658368	0.100029735	0.100029735	0.059022187	0	0
1842	3649	Mayag_urb	Mayag_nat	1	121567725	0	0.078859682	-0.017884753	1	1.944444444	0.168604976	22.424392703	0.288795539	-0.017884753	0.05365832	0.003967273	0.003967273	0.059022144	0	0
1843	3650	Mayag_urb	Mayag_nat	1	121569662	0	0.506479082	0.004645898	0.352165444	1.71875	0.684769202	4.31401055	0.235212711	0.004645898	0.053647969	0.018091037	0.018091037	0.059012829	0	0
1844	3652	Mayag_urb	Mayag_nat	1	121572513	0	0.182608696	-0.006956939	0.705960166	0.681818182	0.14092788	3.298680393	0.166331422	-0.006956939	0.053632733	0.003267974	0.003267974	0.058999118	0	0
1845	3653	Mayag_urb	Mayag_nat	1	121574093	0	0.462051092	0.051815839	0.050942048	0.346855984	0.128405048	0.936949719	0.459850809	0.051815839	0.053624289	0.060731088	0.060731088	0.058991519	0	0
1846	3654	Mayag_urb	Mayag_nat	1	121574147	0	0.423546835	-0.013128282	0.801856314	1.2	0.441499253	3.261613673	0.079181246	-0.013128282	0.053624	0.001727804	0.001727804	0.05899126	0	0
1847	3655	Mayag_urb	Mayag_nat	1	121574156	0	0.462051092	0.051815839	0.050942048	0.346855984	0.128405048	0.936949719	0.459850809	0.051815839	0.053623952	0.060731088	0.060731088	0.058991216	0	0
1848	3656	Mayag_urb	Mayag_nat	1	121574171	0	0.453535728	-0.010647152	0.80667542	0.816568047	0.311228367	2.142424815	0.088007618	-0.010647152	0.053623872	0.00229383	0.00229383	0.058991144	0	0
1849	3657	Mayag_urb	Mayag_nat	1	121574402	0	0.462051092	0.051815839	0.050942048	0.346855984	0.128405048	0.936949719	0.459850809	0.051815839	0.053622637	0.060731088	0.060731088	0.058990033	0	0
1850	3658	Mayag_urb	Mayag_nat	1	121574433	0	0.423546835	0.093143915	0.004978779	5.019047619	1.604094674	15.704084937	0.700621316	0.093143915	0.053622472	0.113792275	0.113792275	0.058989884	0	0
1851	3659	Mayag_urb	Mayag_nat	1	121574510	0	0.423546835	0.093143915	0.004978779	5.019047619	1.604094674	15.704084937	0.700621316	0.093143915	0.05362206	0.113792275	0.113792275	0.058989514	0	0
1852	3660	Mayag_urb	Mayag_nat	1	121576184	0	0.261072261	0.064889336	0.165938474	0.298701299	0.069819021	1.277910586	0.524762889	0.064889336	0.053613113	0.043392857	0.043392857	0.058981463	0	0
1853	3661	Mayag_urb	Mayag_nat	1	121576508	0	0.027027027	0.028507127	0.486486486	0.461538462	0.040112798	5.310468593	0.335792102	0.028507127	0.053611381	0.014459665	0.014459665	0.058979904	0	0
1854	3663	Mayag_urb	Mayag_nat	1	123005902	0	0.49689441	0.006423174	0.236754219	1.833333333	0.701971768	4.788100125	0.263241435	0.006423174	0.045669865	0.022058824	0.022058824	0.051862916	0	0
1855	3673	Mayag_urb	Mayag_nat	1	123192706	0	0.500925583	0.061003056	0.021331153	3.125	1.199026769	8.144626335	0.494850022	0.061003056	0.044639153	0.075571721	0.075571721	0.050953692	0	0
1856	3674	Mayag_urb	Mayag_nat	1	123192859	0	0.506479082	0.07574262	0.019371781	3.402366864	1.309491158	8.840151538	0.53178114	0.07574262	0.044638308	0.088080521	0.088080521	0.050952943	0	0
1857	3675	Mayag_urb	Mayag_nat	1	123193045	0	0.0563147	-0.013853904	0.493167702	3	0.297426121	30.259615335	0.477121255	-0.013853904	0.044637282	0.027777778	0.027777778	0.050952033	0	0
1858	3677	Mayag_urb	Mayag_nat	1	123204551	0	0.440112994	-0.016485373	1	0.95959596	0.322674602	2.85372446	0.017911589	-0.016485373	0.044573808	9.1693e-05	9.1693e-05	0.05089573	0	0
1859	3678	Mayag_urb	Mayag_nat	1	123204620	0	0.339393939	0.018786322	0.133572571	2.916666667	0.809857939	10.504242826	0.464886798	0.018786322	0.044573428	0.042744021	0.042744021	0.050895392	0	0
1860	3679	Mayag_urb	Mayag_nat	1	123204719	0	0.364583333	0.051612903	0.045483505	3.666666667	1.022917305	13.143236882	0.56427143	0.051612903	0.044572881	0.066666667	0.066666667	0.050894908	0	0
1861	3680	Mayag_urb	Mayag_nat	1	123204839	0	0.317292438	-0.002033656	0.339079218	2.166666667	0.577475858	8.129247972	0.335792102	-0.002033656	0.04457222	0.021777778	0.021777778	0.050894321	0	0
1862	3681	Mayag_urb	Mayag_nat	1	123206161	0	0.119680851	0.143405276	0.089037928	5.4	0.55992341	52.078551285	0.73239376	0.143405276	0.044564927	0.078787879	0.078787879	0.050887852	0	0
1863	3682	Mayag_urb	Mayag_nat	1	123206188	0	0.150204082	0.31826087	0.021037777	9.117647059	0.983287875	84.544404504	0.959882777	0.31826087	0.044564778	0.130434783	0.130434783	0.05088772	0	0
1864	3691	Mayag_urb	Mayag_nat	1	123275727	0	0.373195113	-0.013128282	1	0.931034483	0.32182762	2.693445662	0.031034234	-0.013128282	0.044181278	0.000234962	0.000234962	0.050547716	0	0
1865	3692	Mayag_urb	Mayag_nat	1	123275784	0	0.173639393	-0.01528847	1	1.294117647	0.268769697	6.231135822	0.111973759	-0.01528847	0.044180964	0.001402761	0.001402761	0.050547437	0	0
1866	3694	Mayag_urb	Mayag_nat	1	123276039	0	0.17801252	-0.017742384	0.434572392	2.424242424	0.438272577	13.409352176	0.384576047	-0.017742384	0.044179558	0.01503079	0.01503079	0.050546191	0	0
1867	3695	Mayag_urb	Mayag_nat	1	123276210	0	0.373195113	0.155726432	0.00092923	0.12	0.031030272	0.464062963	0.920818754	0.155726432	0.044178615	0.154788012	0.154788012	0.050545356	0	0
1868	3698	Mayag_urb	Mayag_nat	1	123282747	0	0.350204082	0.109090909	0.090223221	3.5	0.865418451	14.155002102	0.544068044	0.109090909	0.044142575	0.065656566	0.065656566	0.050513418	0	0
1869	3699	Mayag_urb	Mayag_nat	1	123283582	0	0.49165935	0.042644633	0.084375767	2.575757576	0.954736727	6.949064491	0.410904986	0.042644633	0.044137972	0.052393353	0.052393353	0.050509339	0	0
1870	3700	Mayag_urb	Mayag_nat	1	123284186	0	0.339393939	-0.003513988	0.370832734	1.944	0.57329067	6.592006814	0.288696261	-0.003513988	0.044134642	0.017579388	0.017579388	0.050506388	0	0
1871	3702	Mayag_urb	Mayag_nat	1	123325202	0	0.477951636	-0.003373557	0.729292273	1.5	0.386244977	5.825318479	0.176091259	-0.003373557	0.043908566	0.009070295	0.009070295	0.050306105	0	0
1872	3703	Mayag_urb	Mayag_nat	1	123764351	0	0.415584416	0.038773148	0.087254538	0.335968379	0.098294598	1.148331181	0.473701595	0.038773148	0.04148929	0.05625	0.05625	0.048164902	0	0
1873	3705	Mayag_urb	Mayag_nat	1	123765852	0	0.028571429	0.0302267	0.485714286	0.459459459	0.039837446	5.299109707	0.337752803	0.0302267	0.041481072	0.015345269	0.015345269	0.048157658	0	0
1874	3706	Mayag_urb	Mayag_nat	1	123765971	0	0.462051092	0.02583819	0.144236565	0.446428571	0.168138103	1.185326023	0.350248018	0.02583819	0.04148042	0.036024891	0.036024891	0.048157084	0	0
1875	3707	Mayag_urb	Mayag_nat	1	123766088	0	0.306832298	0.121600261	0.005178001	0.122994652	0.024909595	0.607303515	0.910113771	0.121600261	0.04147978	0.118617307	0.118617307	0.048156519	0	0
1876	3708	Mayag_urb	Mayag_nat	1	123770270	0	0.488707886	0.005292232	0.344009685	0.581176471	0.227782543	1.482844496	0.235691977	0.005292232	0.041456884	0.017546075	0.017546075	0.048136338	0	0
1877	3709	Mayag_urb	Mayag_nat	1	123772930	0	0.358756016	-0.009991662	0.785041774	0.8	0.270302214	2.367720158	0.096910013	-0.009991662	0.041442322	0.002199772	0.002199772	0.048123502	0	0
1878	3710	Mayag_urb	Mayag_nat	1	123990063	0	0.326530612	-0.005747126	0.153539142	4	0.753832184	21.22488311	0.602059991	-0.005747126	0.040256627	0.058441558	0.058441558	0.047079771	0	0
1879	3719	Mayag_urb	Mayag_nat	1	124074237	0	0.399350649	0.115627823	0.008016204	0.16	0.0389754	0.656824558	0.795880017	0.115627823	0.039798749	0.131707317	0.131707317	0.046677422	0	0
1880	3720	Mayag_urb	Mayag_nat	1	124081244	0	0.067755596	0.137115017	0.19661222	0.252525253	0.024764176	2.575050431	0.597695186	0.137115017	0.039760683	0.043956044	0.043956044	0.04664399	0	0
1881	3721	Mayag_urb	Mayag_nat	1	124090492	0	0.033333333	0.153498871	0.433333333	0.371428571	0.03193828	4.31955578	0.430124692	0.153498871	0.039710454	0.022164276	0.022164276	0.04659988	0	0
1882	3722	Mayag_urb	Mayag_nat	1	124090602	0	0.03125	0.142857143	0.4375	0.378378378	0.032645451	4.385609439	0.422073688	0.142857143	0.039709856	0.020408163	0.020408163	0.046599355	0	0
1883	3723	Mayag_urb	Mayag_nat	1	124090609	0	0.306832298	0.116588385	0.015504017	0.188571429	0.046683246	0.761711885	0.724524109	0.116588385	0.039709818	0.089512749	0.089512749	0.046599322	0	0
1884	3724	Mayag_urb	Mayag_nat	1	124090974	0	0.027027027	0.028507127	0.486486486	0.461538462	0.040112798	5.310468593	0.335792102	0.028507127	0.039707836	0.014459665	0.014459665	0.046597581	0	0
1885	3725	Mayag_urb	Mayag_nat	1	124090993	0	0.027027027	0.028507127	0.486486486	0.461538462	0.040112798	5.310468593	0.335792102	0.028507127	0.039707733	0.014459665	0.014459665	0.046597491	0	0
1886	3726	Mayag_urb	Mayag_nat	1	124091118	0	0.053313588	-0.013128282	0.493520918	3	0.298191035	30.181993896	0.477121255	-0.013128282	0.039707054	0.026315789	0.026315789	0.046596895	0	0
1887	3727	Mayag_urb	Mayag_nat	1	124091375	0	0.46982599	0.190455415	0.000228383	7.466666667	2.49751749	22.322610882	0.873126764	0.190455415	0.039705659	0.195118411	0.195118411	0.046595669	0	0
1888	3735	Mayag_urb	Mayag_nat	1	124476007	0	0.505477308	0.035957541	0.065343987	2.476923077	0.958394975	6.401481739	0.393912519	0.035957541	0.037629114	0.049535604	0.049535604	0.044769627	0	0
1889	3736	Mayag_urb	Mayag_nat	1	124522470	0	0.49825297	-0.019208402	1	1.022727273	0.34744609	3.010455738	0.009759837	-0.019208402	0.037378221	3.0825e-05	3.0825e-05	0.044552044	0	0
1890	3737	Mayag_urb	Mayag_nat	1	124532912	0	0.282051282	-0.015364917	0.320174716	2.571428571	0.616375283	10.727628247	0.410174465	-0.015364917	0.037322408	0.026666667	0.026666667	0.044503245	0	0
1891	3739	Mayag_urb	Mayag_nat	1	124541338	0	0.348990342	0.088279017	0.009965018	0.177419355	0.044719016	0.70389804	0.750999004	0.088279017	0.037277389	0.101886792	0.101886792	0.044463887	0	0
1892	3740	Mayag_urb	Mayag_nat	1	124543241	0	0.350547731	-0.014285714	1	1	0.329158609	3.038049053	0	-0.014285714	0.037267223	0	0	0.044455	0	0
1893	3741	Mayag_urb	Mayag_nat	1	124543286	0	0.134575569	-0.004495253	0.669046074	0.607843137	0.095170171	3.882238285	0.216208482	-0.004495253	0.037266983	0.004022122	0.004022122	0.04445479	0	0
1894	3742	Mayag_urb	Mayag_nat	1	124546148	0	0.027777778	0.060126582	0.472222222	0.435897436	0.03783568	5.02188877	0.360615686	0.060126582	0.037251696	0.015741508	0.015741508	0.044441427	0	0
1895	3743	Mayag_urb	Mayag_nat	1	124546151	0	0.24256651	0.08677011	0.038983125	0.180555556	0.035391751	0.921127314	0.743389144	0.08677011	0.03725168	0.069529612	0.069529612	0.044441413	0	0
1896	3744	Mayag_urb	Mayag_nat	1	124546169	0	0.221830986	0.026371308	0.291090194	0.4	0.091756017	1.743754858	0.397940009	0.026371308	0.037251584	0.021671827	0.021671827	0.044441329	0	0
1897	3745	Mayag_urb	Mayag_nat	1	124546172	0	0.343576453	0.074210363	0.023804189	0.235294118	0.067653974	0.818330667	0.62838893	0.074210363	0.037251568	0.076678766	0.076678766	0.044441315	0	0
1898	3746	Mayag_urb	Mayag_nat	1	124546378	0	0.487871674	0.051356166	0.031270363	3.086419753	1.14342834	8.331074681	0.48945499	0.051356166	0.037250468	0.070909502	0.070909502	0.044440353	0	0
1899	3748	Mayag_urb	Mayag_nat	1	124546570	0	0.083229814	0.027983519	0.589039094	0.405405405	0.03504264	4.690101558	0.392110465	0.027983519	0.037249442	0.007920922	0.007920922	0.044439457	0	0
1900	3749	Mayag_urb	Mayag_nat	1	124546647	0	0.10931677	0.053946471	0.325288065	0.261261261	0.025808213	2.644795563	0.582924981	0.053946471	0.037249031	0.020945474	0.020945474	0.044439098	0	0
1901	3752	Mayag_urb	Mayag_nat	1	124547003	0	0.12773047	-0.004318471	0.670075246	0.611111111	0.096038588	3.888611842	0.21387982	-0.004318471	0.03724713	0.003737605	0.003737605	0.044437436	0	0
1902	3753	Mayag_urb	Mayag_nat	1	124547071	0	0.027027027	0.028507127	0.486486486	0.461538462	0.040112798	5.310468593	0.335792102	0.028507127	0.037246767	0.014459665	0.014459665	0.044437118	0	0
1903	3754	Mayag_urb	Mayag_nat	1	124547207	0	0.173639393	0.062478306	0.05278125	0.135135135	0.01541219	1.184874118	0.86923172	0.062478306	0.03724604	0.057457076	0.057457076	0.044436483	0	0
1904	3755	Mayag_urb	Mayag_nat	1	124547323	0	0.25657164	0.078974289	0.022647941	0.166666667	0.033267715	0.834977027	0.77815125	0.078974289	0.037245421	0.076896787	0.076896787	0.044435942	0	0
1905	3782	Mayag_urb	Mayag_nat	1	126546477	0	0.505590062	-0.001398697	0.350302975	1.596638655	0.62004906	4.111376276	0.20320664	-0.001398697	0.027105303	0.013492102	0.013492102	0.035651703	0	0
1906	3783	Mayag_urb	Mayag_nat	1	126546582	0	0.380597015	0.246299586	0.000138162	0.066666667	0.013647485	0.32566034	1.176091259	0.246299586	0.027104814	0.226851852	0.226851852	0.035651282	0	0
1907	3784	Mayag_urb	Mayag_nat	1	126551488	0	0.150713908	-0.02458756	1	0.794871795	0.123294962	5.124468674	0.099702913	-0.02458756	0.027081977	0.000943535	0.000943535	0.035631629	0	0
1908	3786	Mayag_urb	Mayag_nat	1	126563991	0	0.080985915	-0.009385783	0.61971831	0.485714286	0.042062824	5.608714468	0.313619123	-0.009385783	0.027023828	0.004830918	0.004830918	0.035581587	0	0
1909	3787	Mayag_urb	Mayag_nat	1	126564006	0	0.216586449	-0.014860125	1	1.212121212	0.298353085	4.924493509	0.083546051	-0.014860125	0.027023758	0.000979657	0.000979657	0.035581527	0	0
1910	3788	Mayag_urb	Mayag_nat	1	126564021	0	0.027027027	0.028507127	0.486486486	0.461538462	0.040112798	5.310468593	0.335792102	0.028507127	0.027023689	0.014459665	0.014459665	0.035581467	0	0
1911	3789	Mayag_urb	Mayag_nat	1	126564042	0	0.053313588	-0.013128282	0.493520918	3	0.298191035	30.181993896	0.477121255	-0.013128282	0.027023591	0.026315789	0.026315789	0.035581383	0	0
1912	3790	Mayag_urb	Mayag_nat	1	126564057	0	0.341614907	0.15770718	0.00345452	0.142857143	0.035964462	0.567453592	0.84509804	0.15770718	0.027023521	0.129186603	0.129186603	0.035581323	0	0
1913	3791	Mayag_urb	Mayag_nat	1	126564063	0	0.357763975	0.179408767	0.00153272	0.125274725	0.03170478	0.49499655	0.902136541	0.179408767	0.027023494	0.150771351	0.150771351	0.035581299	0	0
1914	3792	Mayag_urb	Mayag_nat	1	126564069	0	0.331870061	0.175777909	0.001890448	0.098039216	0.019880673	0.48346893	1.008600172	0.175777909	0.027023466	0.155496767	0.155496767	0.035581275	0	0
1915	3793	Mayag_urb	Mayag_nat	1	126566868	0	0.103665309	-0.013128282	1	0.944444444	0.125880154	7.08590894	0.024823584	-0.013128282	0.027010458	4.1771e-05	4.1771e-05	0.035570081	0	0
1916	3795	Mayag_urb	Mayag_nat	1	126573604	0	0.493520918	0.013472986	0.164956317	2	0.780849076	5.122628843	0.301029996	0.013472986	0.02697917	0.028507127	0.028507127	0.035543156	0	0
1917	3796	Mayag_urb	Mayag_nat	1	126573622	0	0.483154387	0.035781359	0.060172297	2.6	0.987962249	6.84236671	0.414973348	0.035781359	0.026979087	0.051766709	0.051766709	0.035543085	0	0
1918	3797	Mayag_urb	Mayag_nat	1	126578413	0	0.12773047	0.089652848	0.023402913	0.136752137	0.015644588	1.195374843	0.864065879	0.089652848	0.026956846	0.076489533	0.076489533	0.035523946	0	0
1919	3798	Mayag_urb	Mayag_nat	1	126578415	0	0.216586449	0.047486231	0.081755823	0.23015873	0.044386351	1.193453398	0.637972547	0.047486231	0.026956837	0.04702854	0.04702854	0.035523938	0	0
1920	3799	Mayag_urb	Mayag_nat	1	126578420	0	0.078859682	0.05821878	0.110144391	0.217948718	0.023223791	2.045387171	0.661645681	0.05821878	0.026956814	0.044600939	0.044600939	0.035523918	0	0
1921	3800	Mayag_urb	Mayag_nat	1	126578435	0	0.053313588	0.043156622	0.233246946	0.299145299	0.02973023	3.009997181	0.524117817	0.043156622	0.026956744	0.029320988	0.029320988	0.035523858	0	0
1922	3801	Mayag_urb	Mayag_nat	1	126578448	0	0.027027027	0.028507127	0.486486486	0.461538462	0.040112798	5.310468593	0.335792102	0.028507127	0.026956684	0.014459665	0.014459665	0.035523806	0	0
1923	3802	Mayag_urb	Mayag_nat	1	126578464	0	0.222222222	-0.007056452	0.482182348	1.790123457	0.389826865	8.220423667	0.252882983	-0.007056452	0.026956609	0.008928571	0.008928571	0.035523742	0	0
1924	3803	Mayag_urb	Mayag_nat	1	126578477	0	0.027777778	0.060126582	0.472222222	0.435897436	0.03783568	5.02188877	0.360615686	0.060126582	0.026956549	0.015741508	0.015741508	0.03552369	0	0
1925	3804	Mayag_urb	Mayag_nat	1	126582330	0	0.343576453	0.039274905	0.047515598	3.692307692	1.063887527	12.81445242	0.567297885	0.039274905	0.026938671	0.061756403	0.061756403	0.035508306	0	0
1926	3805	Mayag_urb	Mayag_nat	1	126582372	0	0.12773047	0.089652848	0.023402913	0.136752137	0.015644588	1.195374843	0.864065879	0.089652848	0.026938476	0.076489533	0.076489533	0.035508138	0	0
1927	3806	Mayag_urb	Mayag_nat	1	126582586	0	0.027027027	0.028507127	0.486486486	0.461538462	0.040112798	5.310468593	0.335792102	0.028507127	0.026937483	0.014459665	0.014459665	0.035507284	0	0
1928	3807	Mayag_urb	Mayag_nat	1	126582651	0	0.462051092	-0.00663387	0.627441552	0.725274725	0.27838325	1.889565653	0.139497457	-0.00663387	0.026937182	0.005857325	0.005857325	0.035507025	0	0
1929	3808	Mayag_urb	Mayag_nat	1	126583018	0	0.373195113	-0.013128282	0.788812971	1.25	0.429994254	3.633769486	0.096910013	-0.013128282	0.026935479	0.002274204	0.002274204	0.03550556	0	0
1930	3809	Mayag_urb	Mayag_nat	1	126583225	0	0.027027027	0.028507127	0.486486486	0.461538462	0.040112798	5.310468593	0.335792102	0.028507127	0.026934519	0.014459665	0.014459665	0.035504733	0	0
1931	3810	Mayag_urb	Mayag_nat	1	126583533	0	0.357763975	0.080021457	0.009566537	0.171215881	0.043665002	0.671358676	0.766455955	0.080021457	0.02693309	0.105486716	0.105486716	0.035503504	0	0
1932	3811	Mayag_urb	Mayag_nat	1	126584807	0	0.027027027	0.028507127	0.486486486	0.461538462	0.040112798	5.310468593	0.335792102	0.028507127	0.026927181	0.014459665	0.014459665	0.035498419	0	0
1933	3812	Mayag_urb	Mayag_nat	1	126718012	0	0.263768116	-0.024448924	1	1.266666667	0.249838143	6.421935511	0.102662342	-0.024448924	0.026313645	0.001776002	0.001776002	0.034970573	0	0
1934	3813	Mayag_urb	Mayag_nat	1	126718036	0	0.332980973	0.005442177	0.294471836	2.375	0.510565205	11.047805337	0.375663614	0.005442177	0.026313535	0.028571429	0.028571429	0.034970479	0	0
1935	3814	Mayag_urb	Mayag_nat	1	126720816	0	0.142307692	0.056899004	0.115384615	0.214285714	0.021918258	2.094982526	0.669006781	0.056899004	0.026300822	0.081081081	0.081081081	0.034959544	0	0
1936	3815	Mayag_urb	Mayag_nat	1	126720830	0	0.130021142	0.158274887	0.086076714	0.18	0.018530062	1.748510047	0.744727495	0.158274887	0.026300758	0.087804878	0.087804878	0.034959489	0	0
1937	3816	Mayag_urb	Mayag_nat	1	126720839	0	0.347826087	0.047337278	0.158632694	0.306122449	0.067888944	1.380356633	0.514104821	0.047337278	0.026300717	0.054734848	0.054734848	0.034959453	0	0
1938	3817	Mayag_urb	Mayag_nat	1	126720857	0	0.119680851	0.023181455	0.586609621	0.4	0.033784381	4.735916326	0.397940009	0.023181455	0.026300635	0.011655012	0.011655012	0.034959383	0	0
1939	3818	Mayag_urb	Mayag_nat	1	126722981	0	0.430519481	-0.019975148	0.561651996	1.571428571	0.484208429	5.099844632	0.196294645	-0.019975148	0.026290924	0.010180995	0.010180995	0.03495103	0	0
1940	3819	Mayag_urb	Mayag_nat	1	126722996	0	0.293719807	-0.020710059	0.702110331	0.6	0.125292361	2.873279713	0.22184875	-0.020710059	0.026290856	0.008996212	0.008996212	0.034950971	0	0
1941	3820	Mayag_urb	Mayag_nat	1	126729740	0	0.475192173	-0.017780939	0.783107583	1.222222222	0.403533349	3.701867926	0.087150176	-0.017780939	0.026260039	0.002335165	0.002335165	0.034924463	0	0
1942	3821	Mayag_urb	Mayag_nat	1	126729794	0	0.241984271	-0.02683313	0.276163217	2.769230769	0.509049823	15.064613928	0.442359148	-0.02683313	0.026259792	0.025432692	0.025432692	0.034924251	0	0
1943	3829	Mayag_urb	Mayag_nat	1	126769876	0	0.507462687	0.041050645	0.058582645	2.609467456	0.981123122	6.940332209	0.416551885	0.041050645	0.026077098	0.055363322	0.055363322	0.034767113	0	0
1944	3830	Mayag_urb	Mayag_nat	1	126773897	0	0.061507937	0.016649324	0.246031746	3.193548387	0.31519377	32.357084078	0.504273501	0.016649324	0.026058814	0.032258065	0.032258065	0.034751388	0	0
1945	3831	Mayag_urb	Mayag_nat	1	126773985	0	0.183050847	-0.048198311	0.220644393	4.310344828	0.471571412	39.398216375	0.634512015	-0.048198311	0.026058414	0.032176973	0.032176973	0.034751044	0	0
1946	3832	Mayag_urb	Mayag_nat	1	126773992	0	0.467532468	0.00372807	0.266888393	2.075630252	0.671813244	6.412855037	0.317149992	0.00372807	0.026058382	0.029173789	0.029173789	0.034751016	0	0
1947	3833	Mayag_urb	Mayag_nat	1	126774528	0	0.358756016	0.002554818	0.272655329	2.037037037	0.663034227	6.25837961	0.308998925	0.002554818	0.026055946	0.021291619	0.021291619	0.034748921	0	0
1948	3834	Mayag_urb	Mayag_nat	1	126774532	0	0.358756016	0.002554818	0.272655329	2.037037037	0.663034227	6.25837961	0.308998925	0.002554818	0.026055928	0.021291619	0.021291619	0.034748905	0	0
1949	3835	Mayag_urb	Mayag_nat	1	126774553	0	0.46982599	0.014814578	0.152950888	2.104761905	0.79791094	5.552026493	0.323202975	0.014814578	0.026055832	0.031004751	0.031004751	0.034748823	0	0
1950	3836	Mayag_urb	Mayag_nat	1	126774570	0	0.236949278	-0.000464179	0.310109273	2.483870968	0.589302368	10.469353802	0.395129031	-0.000464179	0.026055755	0.021751645	0.021751645	0.034748757	0	0
1951	3837	Mayag_urb	Mayag_nat	1	126774600	0	0.479367867	0.044344544	0.079764421	2.777777778	1.005565608	7.673342568	0.443697499	0.044344544	0.026055618	0.058608059	0.058608059	0.034748639	0	0
1952	3838	Mayag_urb	Mayag_nat	1	126774605	0	0.364583333	0.01843318	0.237449064	2.454545455	0.730345096	8.249241931	0.389971079	0.01843318	0.026055596	0.034013605	0.034013605	0.03474862	0	0
1953	3839	Mayag_urb	Mayag_nat	1	126774607	0	0.222222222	-0.016129032	1	1	0.227269047	4.400071251	0	-0.016129032	0.026055587	0	0	0.034748612	0	0
1954	3840	Mayag_urb	Mayag_nat	1	126774615	0	0.45970266	0.028012158	0.136757065	2.4	0.882334527	6.528136238	0.380211242	0.028012158	0.02605555	0.041702128	0.041702128	0.034748581	0	0
1955	3841	Mayag_urb	Mayag_nat	1	126774641	0	0.396329365	-0.004683273	0.5722313	1.623376623	0.528061737	4.990612796	0.210419288	-0.004683273	0.026055432	0.01126408	0.01126408	0.034748479	0	0
1956	3842	Mayag_urb	Mayag_nat	1	127302708	0	0.173639393	-0.01528847	1	1.294117647	0.268769697	6.231135822	0.111973759	-0.01528847	0.023726355	0.001402761	0.001402761	0.032745811	0	0
1957	3843	Mayag_urb	Mayag_nat	1	127302732	0	0.200312989	-0.011075949	1	0.882352941	0.202810472	3.838789504	0.054357662	-0.011075949	0.023726252	0.000386997	0.000386997	0.032745722	0	0
1958	3844	Mayag_urb	Mayag_nat	1	127302748	0	0.221830986	-0.002159936	0.72650405	0.682352941	0.167417865	2.781098287	0.165990932	-0.002159936	0.023726184	0.00398054	0.00398054	0.032745664	0	0
1959	3845	Mayag_urb	Mayag_nat	1	127302997	0	0.236949278	0.024864029	0.184680883	0.355102041	0.084193094	1.497717375	0.449646832	0.024864029	0.023725121	0.028513341	0.028513341	0.032744749	0	0
1960	3846	Mayag_urb	Mayag_nat	1	127307523	0	0.386893743	0.020804244	0.112270857	2.6	0.862527182	7.837434158	0.414973348	0.020804244	0.023705796	0.040292118	0.040292118	0.032728131	0	0
1961	3847	Mayag_urb	Mayag_nat	1	127307535	0	0.236949278	0.024864029	0.086657016	4.533333333	0.892277314	23.032201752	0.656417654	0.024864029	0.023705744	0.051334064	0.051334064	0.032728087	0	0
1962	3848	Mayag_urb	Mayag_nat	1	127307568	0	0.275453536	0.21564262	5.7039e-05	0.049309665	0.006068191	0.400686605	1.307067951	0.21564262	0.023705604	0.204301075	0.204301075	0.032727966	0	0
1963	3849	Mayag_urb	Mayag_nat	1	127308237	0	0.293594965	0.006035557	0.368761098	0.53030303	0.155684823	1.806350148	0.275475891	0.006035557	0.023702748	0.014173728	0.014173728	0.032725511	0	0
1964	3850	Mayag_urb	Mayag_nat	1	127308249	0	0.195483154	0.002222146	0.473711854	0.531428571	0.117303245	2.407574714	0.2745551	0.002222146	0.023702697	0.0093091	0.0093091	0.032725467	0	0
1965	3851	Mayag_urb	Mayag_nat	1	127308294	0	0.373084886	0.057037101	0.051516116	0.295698925	0.091070566	0.960111022	0.529150255	0.057037101	0.023702505	0.062243839	0.062243839	0.032725301	0	0
1966	3852	Mayag_urb	Mayag_nat	1	127310566	0	0.435571688	0.051168512	0.088847334	0.333333333	0.1038253	1.070173753	0.477121255	0.051168512	0.023692809	0.060952381	0.060952381	0.032716964	0	0
1967	3854	Mayag_urb	Mayag_nat	1	127432481	0	0.266787659	-0.01811297	1	1.018518519	0.243679249	4.257153511	0.00796893	-0.01811297	0.02317668	1.0902e-05	1.0902e-05	0.032273084	0	0
1968	3855	Mayag_urb	Mayag_nat	1	127439789	0	0.283018868	-0.096551724	0.021778431	6.785714286	0.801074378	57.480203593	0.83159557	-0.096551724	0.023146001	0.1	0.1	0.032246697	0	0
1969	3856	Mayag_urb	Mayag_nat	1	127502693	0	0.078367347	-0.143333333	0.510204082	2.172413793	0.210975449	22.369340643	0.336942552	-0.143333333	0.022883162	0.027777778	0.027777778	0.032020598	0	0
1970	3858	Mayag_urb	Mayag_nat	1	127503188	0	0.26873706	-0.014848018	0.208322462	2.577777778	0.622021264	10.682815292	0.411245475	-0.014848018	0.022881103	0.025550442	0.025550442	0.032018827	0	0
1971	3859	Mayag_urb	Mayag_nat	1	127503352	0	0.503517216	0.004750452	0.253963651	1.746031746	0.692770094	4.400632883	0.242052136	0.004750452	0.02288042	0.018997248	0.018997248	0.03201824	0	0
1972	3860	Mayag_urb	Mayag_nat	1	127503361	0	0.465838509	-0.000335852	0.455559291	1.590909091	0.594362695	4.258328726	0.201645364	-0.000335852	0.022880383	0.012273057	0.012273057	0.032018207	0	0
1973	3861	Mayag_urb	Mayag_nat	1	127503604	0	0.200312989	0.052116297	0.137525196	0.259259259	0.048570763	1.383864671	0.586265724	0.052116297	0.022879372	0.03869969	0.03869969	0.032017338	0	0
1974	3862	Mayag_urb	Mayag_nat	1	127503623	0	0.440923318	0.093889344	0.011996098	0.254032258	0.087901287	0.734146114	0.595111131	0.093889344	0.022879293	0.094019301	0.094019301	0.03201727	0	0
1975	3864	Mayag_urb	Mayag_nat	1	129150170	0	0.364583333	0.044897959	0.233796961	0.422222222	0.129468099	1.376953904	0.374458913	0.044897959	0.016710528	0.032847425	0.032847425	0.02667541	0	0
1976	3865	Mayag_urb	Mayag_nat	1	129150323	0	0.304519774	-0.018221726	0.51874268	1.68	0.435454179	6.481508589	0.225309282	-0.018221726	0.016710056	0.009574609	0.009574609	0.026674996	0	0
1977	3866	Mayag_urb	Mayag_nat	1	129151349	0	0.296153846	-0.021872864	0.703742204	0.705882353	0.136203389	3.658278242	0.151267675	-0.021872864	0.016706892	0.004329004	0.004329004	0.026672224	0	0
1978	3867	Mayag_urb	Mayag_nat	1	129281143	0	0.155367232	0.016050157	0.202720785	0.224137931	0.023520751	2.135893229	0.649484641	0.016050157	0.016311701	0.032727273	0.032727273	0.026325545	0	0
1979	3868	Mayag_urb	Mayag_nat	1	129281199	0	0.348990342	0.015174771	0.086860778	3.08	0.869202428	10.913913375	0.488550717	0.015174771	0.016311533	0.047239693	0.047239693	0.026325397	0	0
1980	3869	Mayag_urb	Mayag_nat	1	129281230	0	0.373084886	0.003024907	0.26903146	2.053333333	0.662278872	6.366166819	0.312459457	0.003024907	0.01631144	0.022636432	0.022636432	0.026325315	0	0
1981	3870	Mayag_urb	Mayag_nat	1	129281245	0	0.373084886	0.003024907	0.26903146	2.053333333	0.662278872	6.366166819	0.312459457	0.003024907	0.016311394	0.022636432	0.022636432	0.026325275	0	0
1982	3871	Mayag_urb	Mayag_nat	1	129281252	0	0.46356453	0.019455923	0.139384683	2.192982456	0.791397298	6.076811312	0.341035157	0.019455923	0.016311373	0.034090909	0.034090909	0.026325257	0	0
1983	3872	Mayag_urb	Mayag_nat	1	129284562	0	0.183673469	0.240102171	0.012428968	9.666666667	1.074083359	86.99924791	0.985276743	0.240102171	0.016301429	0.141414141	0.141414141	0.02631652	0	0
1984	3873	Mayag_urb	Mayag_nat	1	129287005	0	0.16031458	-0.025693471	1	1.24137931	0.191481079	8.047910526	0.093904503	-0.025693471	0.016294093	0.00088897	0.00088897	0.026310075	0	0
1985	3874	Mayag_urb	Mayag_nat	1	129332857	0	0.065536723	-0.012585812	1	0.870967742	0.05194244	14.60433521	0.05999793	-0.012585812	0.016157088	0.000153941	0.000153941	0.026189637	0	0
1986	3875	Mayag_urb	Mayag_nat	1	129332872	0	0.427118644	-0.020011466	0.778538738	1.298136646	0.421138737	4.001433741	0.11332041	-0.020011466	0.016157043	0.003447533	0.003447533	0.026189597	0	0
1987	3876	Mayag_urb	Mayag_nat	1	129332889	0	0.507667901	-0.015313277	0.803906338	1.153846154	0.423720509	3.142073417	0.062147907	-0.015313277	0.016156992	0.001264881	0.001264881	0.026189553	0	0
1988	3877	Mayag_urb	Mayag_nat	1	129332906	0	0.50877193	-0.0168088	1	1	0.351659075	2.843663284	0	-0.0168088	0.016156942	0	0	0.026189508	0	0
1989	3878	Mayag_urb	Mayag_nat	1	129335292	0	0.119680851	0.023181455	0.586609621	0.4	0.033784381	4.735916326	0.397940009	0.023181455	0.016149847	0.011655012	0.011655012	0.026183268	0	0
1990	3879	Mayag_urb	Mayag_nat	1	129338871	0	0.317683881	-0.011075949	1	0.870967742	0.270909474	2.800141299	0.05999793	-0.011075949	0.016139213	0.000747304	0.000747304	0.026173914	0	0
1991	3880	Mayag_urb	Mayag_nat	1	129338883	0	0.306832298	-0.015222128	1	1.126436782	0.336646478	3.769116579	0.051706823	-0.015222128	0.016139177	0.000533637	0.000533637	0.026173882	0	0
1992	3881	Mayag_urb	Mayag_nat	1	129343157	0	0.151055165	0.006736978	0.42382706	0.444444444	0.076239829	2.590914297	0.352182518	0.006736978	0.016126487	0.011466575	0.011466575	0.026162719	0	0
1993	3882	Mayag_urb	Mayag_nat	1	129343184	0	0.12773047	-0.016064886	1	1.457142857	0.22901911	9.271127238	0.163502132	-0.016064886	0.016126407	0.002169675	0.002169675	0.026162648	0	0
1994	3883	Mayag_urb	Mayag_nat	1	129343393	0	0.151055165	-0.013128282	0.674856764	2	0.343155594	11.656519874	0.301029996	-0.013128282	0.016125787	0.0082846	0.0082846	0.026162103	0	0
1995	3885	Mayag_urb	Mayag_nat	1	129359285	0	0.11237928	-0.011545293	1	0.882352941	0.116984023	6.655154216	0.054357662	-0.011545293	0.016078702	0.000217014	0.000217014	0.026120671	0	0
1996	3886	Mayag_urb	Mayag_nat	1	129359294	0	0.138279192	0.004510981	0.660265108	0.568627451	0.088825349	3.640145303	0.245172178	0.004510981	0.016078675	0.005335097	0.005335097	0.026120648	0	0
1997	3888	Mayag_urb	Mayag_nat	1	129403851	0	0.107936508	0.163187856	0.19047619	0.238095238	0.022521192	2.517155485	0.62324929	0.163187856	0.015947482	0.073529412	0.073529412	0.026005125	0	0
1998	3890	Mayag_urb	Mayag_nat	1	129408597	0	0.04	0.043261231	0.48	0.444444444	0.037869806	5.216051623	0.352182518	0.043261231	0.01593358	0.022108844	0.022108844	0.025992876	0	0
1999	3891	Mayag_urb	Mayag_nat	1	129410412	0	0.457959184	-0.013684857	0.766636805	0.740740741	0.229149829	2.394489432	0.130333768	-0.013684857	0.015928267	0.005039079	0.005039079	0.025988194	0	0
[truncated: 39,104 more rows]
