# Supplementary material for: Selection on adaptive and maladaptive gene expression plasticity during thermal adaptation to urban heat islands
Source: Nat Commun. 2021 Oct 26;12:6195. doi: 10.1038/s41467-021-26334-4 (PMC8548502; doi:10.1038/s41467-021-26334-4)
Supplement: Supplementary file 5 — Source Data [file 41467_2021_26334_MOESM5_ESM.zip › NATCOMM_maladaptive_plasticity_source_data_file_09062021/Data_files/SanJuan_forest_CTmax_LD_10132020.csv]

	CHR	POS1	POS2	N_INDV	R.2	distance	genome_pos1	genome_pos2
9790653	1	47911183	47911466	10	0.166667	283	1_47911183	1_47911466
9790654	1	47911183	47911540	10	0.166667	357	1_47911183	1_47911540
9790655	1	47911183	47912471	10	0.00226757	1288	1_47911183	1_47912471
9790656	1	47911183	47912488	10	0.00874636	1305	1_47911183	1_47912488
9790657	1	47911183	47912547	10	0.166667	1364	1_47911183	1_47912547
9790659	1	47911183	47914649	10	0.166667	3466	1_47911183	1_47914649
9796690	1	47911466	47911540	11	0.830769	74	1_47911466	1_47911540
9796691	1	47911466	47912471	11	0.12	1005	1_47911466	1_47912471
9796692	1	47911466	47912488	11	0.576923	1022	1_47911466	1_47912488
9796693	1	47911466	47912547	10	1	1081	1_47911466	1_47912547
9796695	1	47911466	47914649	11	1	3183	1_47911466	1_47914649
9802726	1	47911540	47912471	11	0.0480769	931	1_47911540	1_47912471
9802727	1	47911540	47912488	11	0.816938	948	1_47911540	1_47912488
9802728	1	47911540	47912547	10	1	1007	1_47911540	1_47912547
9802730	1	47911540	47914649	11	0.830769	3109	1_47911540	1_47914649
9808761	1	47912471	47912488	11	0.0692308	17	1_47912471	1_47912488
9808762	1	47912471	47912547	10	0.166667	76	1_47912471	1_47912547
9808764	1	47912471	47914649	11	0.12	2178	1_47912471	1_47914649
9814795	1	47912488	47912547	10	0.642857	59	1_47912488	1_47912547
9814797	1	47912488	47914649	11	0.576923	2161	1_47912488	1_47914649
9820829	1	47912547	47914649	10	1	2102	1_47912547	1_47914649
20756401	1	123193045	123193073	10	0.615385	28	1_123193045	1_123193073
27752455	1	238815043	238815077	11	0.388889	34	1_238815043	1_238815077
27752456	1	238815043	238815104	11	1	61	1_238815043	1_238815104
27752458	1	238815043	238815131	11	1	88	1_238815043	1_238815131
27752459	1	238815043	238817785	11	0.0222222	2742	1_238815043	1_238817785
27752460	1	238815043	238817786	11	0.0222222	2743	1_238815043	1_238817786
27752462	1	238815043	238819759	11	0.0833333	4716	1_238815043	1_238819759
27752463	1	238815043	238821358	11	0.0833333	6315	1_238815043	1_238821358
27752464	1	238815043	238821416	11	0.0833333	6373	1_238815043	1_238821416
27752465	1	238815043	238821434	11	0.0833333	6391	1_238815043	1_238821434
27752466	1	238815043	238821527	11	0.349034	6484	1_238815043	1_238821527
27752468	1	238815043	238821672	11	0.0493827	6629	1_238815043	1_238821672
27753181	1	238815077	238815104	11	0.388889	27	1_238815077	1_238815104
27753183	1	238815077	238815131	11	0.388889	54	1_238815077	1_238815131
27753184	1	238815077	238817785	11	0.175	2708	1_238815077	1_238817785
27753185	1	238815077	238817786	11	0.0571429	2709	1_238815077	1_238817786
27753187	1	238815077	238819759	11	0.0014881	4682	1_238815077	1_238819759
27753188	1	238815077	238821358	11	0.0014881	6281	1_238815077	1_238821358
27753189	1	238815077	238821416	11	0.0014881	6339	1_238815077	1_238821416
27753190	1	238815077	238821434	11	0.0014881	6357	1_238815077	1_238821434
27753191	1	238815077	238821527	11	0.410714	6450	1_238815077	1_238821527
27753193	1	238815077	238821672	11	0.126984	6595	1_238815077	1_238821672
27753907	1	238815104	238815131	11	1	27	1_238815104	1_238815131
27753908	1	238815104	238817785	11	0.0222222	2681	1_238815104	1_238817785
27753909	1	238815104	238817786	11	0.0222222	2682	1_238815104	1_238817786
27753911	1	238815104	238819759	11	0.0833333	4655	1_238815104	1_238819759
27753912	1	238815104	238821358	11	0.0833333	6254	1_238815104	1_238821358
27753913	1	238815104	238821416	11	0.0833333	6312	1_238815104	1_238821416
27753914	1	238815104	238821434	11	0.0833333	6330	1_238815104	1_238821434
27753915	1	238815104	238821527	11	0.349034	6423	1_238815104	1_238821527
27753917	1	238815104	238821672	11	0.0493827	6568	1_238815104	1_238821672
27755353	1	238815131	238817785	11	0.0222222	2654	1_238815131	1_238817785
27755354	1	238815131	238817786	11	0.0222222	2655	1_238815131	1_238817786
27755356	1	238815131	238819759	11	0.0833333	4628	1_238815131	1_238819759
27755357	1	238815131	238821358	11	0.0833333	6227	1_238815131	1_238821358
27755358	1	238815131	238821416	11	0.0833333	6285	1_238815131	1_238821416
27755359	1	238815131	238821434	11	0.0833333	6303	1_238815131	1_238821434
27755360	1	238815131	238821527	11	0.349034	6396	1_238815131	1_238821527
27755362	1	238815131	238821672	11	0.0493827	6541	1_238815131	1_238821672
27756075	1	238817785	238817786	11	0.01	1	1_238817785	1_238817786
27756077	1	238817785	238819759	11	0.0375	1974	1_238817785	1_238819759
27756078	1	238817785	238821358	11	0.0375	3573	1_238817785	1_238821358
27756079	1	238817785	238821416	11	0.0375	3631	1_238817785	1_238821416
27756080	1	238817785	238821434	11	0.0375	3649	1_238817785	1_238821434
27756081	1	238817785	238821527	11	0.0195652	3742	1_238817785	1_238821527
27756083	1	238817785	238821672	11	0.0222222	3887	1_238817785	1_238821672
27756797	1	238817786	238819759	11	0.266667	1973	1_238817786	1_238819759
27756798	1	238817786	238821358	11	0.266667	3572	1_238817786	1_238821358
27756799	1	238817786	238821416	11	0.266667	3630	1_238817786	1_238821416
27756800	1	238817786	238821434	11	0.266667	3648	1_238817786	1_238821434
27756801	1	238817786	238821527	11	0.0195652	3741	1_238817786	1_238821527
27756803	1	238817786	238821672	11	0.45	3886	1_238817786	1_238821672
27758235	1	238819759	238821358	11	1	1599	1_238819759	1_238821358
27758236	1	238819759	238821416	11	1	1657	1_238819759	1_238821416
27758237	1	238819759	238821434	11	1	1675	1_238819759	1_238821434
27758238	1	238819759	238821527	11	0.0733696	1768	1_238819759	1_238821527
27758240	1	238819759	238821672	11	0.0578704	1913	1_238819759	1_238821672
27758953	1	238821358	238821416	11	1	58	1_238821358	1_238821416
27758954	1	238821358	238821434	11	1	76	1_238821358	1_238821434
27758955	1	238821358	238821527	11	0.0733696	169	1_238821358	1_238821527
27758957	1	238821358	238821672	11	0.0578704	314	1_238821358	1_238821672
27759670	1	238821416	238821434	11	1	18	1_238821416	1_238821434
27759671	1	238821416	238821527	11	0.0733696	111	1_238821416	1_238821527
27759673	1	238821416	238821672	11	0.0578704	256	1_238821416	1_238821672
27760386	1	238821434	238821527	11	0.0733696	93	1_238821434	1_238821527
27760388	1	238821434	238821672	11	0.0578704	238	1_238821434	1_238821672
27761102	1	238821527	238821672	11	0.0301932	145	1_238821527	1_238821672
35131981	2	28601493	28601502	11	1	9	2_28601493	2_28601502
35131983	2	28601493	28602004	10	0.00226757	511	2_28601493	2_28602004
35131985	2	28601493	28602145	11	0.131579	652	2_28601493	2_28602145
35131986	2	28601493	28602159	11	0.131579	666	2_28601493	2_28602159
35131987	2	28601493	28602184	11	0.131579	691	2_28601493	2_28602184
35138339	2	28601502	28602004	10	0.00226757	502	2_28601502	2_28602004
35138341	2	28601502	28602145	11	0.131579	643	2_28601502	2_28602145
35138342	2	28601502	28602159	11	0.131579	657	2_28601502	2_28602159
35138343	2	28601502	28602184	11	0.131579	682	2_28601502	2_28602184
35151050	2	28602004	28602145	10	0.769299	141	2_28602004	2_28602145
35151051	2	28602004	28602159	10	0.769299	155	2_28602004	2_28602159
35151052	2	28602004	28602184	10	0.769299	180	2_28602004	2_28602184
35163756	2	28602145	28602159	11	1	14	2_28602145	2_28602159
35163757	2	28602145	28602184	11	1	39	2_28602145	2_28602184
35170108	2	28602159	28602184	11	1	25	2_28602159	2_28602184
42992919	2	77728943	77728980	11	1	37	2_77728943	2_77728980
42992920	2	77728943	77729091	10	1	148	2_77728943	2_77729091
42992921	2	77728943	77729105	10	0.0243902	162	2_77728943	2_77729105
42992922	2	77728943	77729110	10	0.0243902	167	2_77728943	2_77729110
42992923	2	77728943	77729111	10	0.0243902	168	2_77728943	2_77729111
42992925	2	77728943	77729233	11	0.111801	290	2_77728943	2_77729233
42992926	2	77728943	77729239	11	0.578922	296	2_77728943	2_77729239
42992927	2	77728943	77729242	11	0.578922	299	2_77728943	2_77729242
42992928	2	77728943	77731665	11	0.0301932	2722	2_77728943	2_77731665
42992929	2	77728943	77731697	11	0.184143	2754	2_77728943	2_77731697
42992930	2	77728943	77732123	11	0.23	3180	2_77728943	2_77732123
42992931	2	77728943	77735303	11	0.0195652	6360	2_77728943	2_77735303
42992934	2	77728943	77735803	11	0.0195652	6860	2_77728943	2_77735803
42992935	2	77728943	77735845	11	0.0195652	6902	2_77728943	2_77735845
42992938	2	77728943	77736262	11	0.0434783	7319	2_77728943	2_77736262
42992939	2	77728943	77736559	11	0.426087	7616	2_77728943	2_77736559
42992940	2	77728943	77736594	11	0.133152	7651	2_77728943	2_77736594
42992941	2	77728943	77736598	11	0.133152	7655	2_77728943	2_77736598
42992942	2	77728943	77736607	11	0.133152	7664	2_77728943	2_77736607
42992943	2	77728943	77736608	11	0.0195652	7665	2_77728943	2_77736608
42992944	2	77728943	77737752	11	0.637681	8809	2_77728943	2_77737752
42992945	2	77728943	77737797	10	0.444912	8854	2_77728943	2_77737797
42992946	2	77728943	77738337	10	0.0277778	9394	2_77728943	2_77738337
42992947	2	77728943	77738346	11	0.0195652	9403	2_77728943	2_77738346
42997888	2	77728980	77729091	10	1	111	2_77728980	2_77729091
42997889	2	77728980	77729105	10	0.0243902	125	2_77728980	2_77729105
42997890	2	77728980	77729110	10	0.0243902	130	2_77728980	2_77729110
42997891	2	77728980	77729111	10	0.0243902	131	2_77728980	2_77729111
42997893	2	77728980	77729233	11	0.111801	253	2_77728980	2_77729233
42997894	2	77728980	77729239	11	0.578922	259	2_77728980	2_77729239
42997895	2	77728980	77729242	11	0.578922	262	2_77728980	2_77729242
42997896	2	77728980	77731665	11	0.0301932	2685	2_77728980	2_77731665
42997897	2	77728980	77731697	11	0.184143	2717	2_77728980	2_77731697
42997898	2	77728980	77732123	11	0.23	3143	2_77728980	2_77732123
42997899	2	77728980	77735303	11	0.0195652	6323	2_77728980	2_77735303
42997902	2	77728980	77735803	11	0.0195652	6823	2_77728980	2_77735803
42997903	2	77728980	77735845	11	0.0195652	6865	2_77728980	2_77735845
42997906	2	77728980	77736262	11	0.0434783	7282	2_77728980	2_77736262
42997907	2	77728980	77736559	11	0.426087	7579	2_77728980	2_77736559
42997908	2	77728980	77736594	11	0.133152	7614	2_77728980	2_77736594
42997909	2	77728980	77736598	11	0.133152	7618	2_77728980	2_77736598
42997910	2	77728980	77736607	11	0.133152	7627	2_77728980	2_77736607
42997911	2	77728980	77736608	11	0.0195652	7628	2_77728980	2_77736608
42997912	2	77728980	77737752	11	0.637681	8772	2_77728980	2_77737752
42997913	2	77728980	77737797	10	0.444912	8817	2_77728980	2_77737797
42997914	2	77728980	77738337	10	0.0277778	9357	2_77728980	2_77738337
42997915	2	77728980	77738346	11	0.0195652	9366	2_77728980	2_77738346
43002856	2	77729091	77729105	10	0.0243902	14	2_77729091	2_77729105
43002857	2	77729091	77729110	10	0.0243902	19	2_77729091	2_77729110
43002858	2	77729091	77729111	10	0.0243902	20	2_77729091	2_77729111
43002860	2	77729091	77729233	10	0.146341	142	2_77729091	2_77729233
43002861	2	77729091	77729239	10	0.796748	148	2_77729091	2_77729239
43002862	2	77729091	77729242	10	0.796748	151	2_77729091	2_77729242
43002863	2	77729091	77731665	10	0.0483806	2574	2_77729091	2_77731665
43002864	2	77729091	77731697	10	0.250871	2606	2_77729091	2_77731697
43002865	2	77729091	77732123	10	0.390244	3032	2_77729091	2_77732123
43002873	2	77729091	77736262	10	0.0243902	7171	2_77729091	2_77736262
43002874	2	77729091	77736559	10	0.457995	7468	2_77729091	2_77736559
43002875	2	77729091	77736594	10	0.142136	7503	2_77729091	2_77736594
43002876	2	77729091	77736598	10	0.142136	7507	2_77729091	2_77736598
43002877	2	77729091	77736607	10	0.142136	7516	2_77729091	2_77736607
43002879	2	77729091	77737752	10	0.650407	8661	2_77729091	2_77737752
43007823	2	77729105	77729110	10	0.0277778	5	2_77729105	2_77729110
43007824	2	77729105	77729111	10	0.0277778	6	2_77729105	2_77729111
43007826	2	77729105	77729233	10	0.166667	128	2_77729105	2_77729233
43007827	2	77729105	77729239	10	0.0104167	134	2_77729105	2_77729239
43007828	2	77729105	77729242	10	0.0104167	137	2_77729105	2_77729242
43007829	2	77729105	77731665	10	0.0163934	2560	2_77729105	2_77731665
43007830	2	77729105	77731697	10	0.0401786	2592	2_77729105	2_77731697
43007831	2	77729105	77732123	10	0.0625	3018	2_77729105	2_77732123
43007839	2	77729105	77736262	10	0.0277778	7157	2_77729105	2_77736262
43007840	2	77729105	77736559	10	0.0277778	7454	2_77729105	2_77736559
43007841	2	77729105	77736594	10	0.00862069	7489	2_77729105	2_77736594
43007842	2	77729105	77736598	10	0.00862069	7493	2_77729105	2_77736598
43007843	2	77729105	77736607	10	0.00862069	7502	2_77729105	2_77736607
43007845	2	77729105	77737752	10	0.104167	8647	2_77729105	2_77737752
43012789	2	77729110	77729111	10	1	1	2_77729110	2_77729111
43012791	2	77729110	77729233	10	0.0740741	123	2_77729110	2_77729233
43012792	2	77729110	77729239	10	0.0740741	129	2_77729110	2_77729239
43012793	2	77729110	77729242	10	0.0740741	132	2_77729110	2_77729242
43012794	2	77729110	77731665	10	0.0163934	2555	2_77729110	2_77731665
43012795	2	77729110	77731697	10	0.00793651	2587	2_77729110	2_77731697
43012796	2	77729110	77732123	10	0.0277778	3013	2_77729110	2_77732123
43012804	2	77729110	77736262	10	0.0123457	7152	2_77729110	2_77736262
43012805	2	77729110	77736559	10	0.0123457	7449	2_77729110	2_77736559
43012806	2	77729110	77736594	10	0.00383142	7484	2_77729110	2_77736594
43012807	2	77729110	77736598	10	0.00383142	7488	2_77729110	2_77736598
43012808	2	77729110	77736607	10	0.00383142	7497	2_77729110	2_77736607
43012810	2	77729110	77737752	10	0	8642	2_77729110	2_77737752
43017755	2	77729111	77729233	10	0.0740741	122	2_77729111	2_77729233
43017756	2	77729111	77729239	10	0.0740741	128	2_77729111	2_77729239
43017757	2	77729111	77729242	10	0.0740741	131	2_77729111	2_77729242
43017758	2	77729111	77731665	10	0.0163934	2554	2_77729111	2_77731665
43017759	2	77729111	77731697	10	0.00793651	2586	2_77729111	2_77731697
43017760	2	77729111	77732123	10	0.0277778	3012	2_77729111	2_77732123
43017768	2	77729111	77736262	10	0.0123457	7151	2_77729111	2_77736262
43017769	2	77729111	77736559	10	0.0123457	7448	2_77729111	2_77736559
43017770	2	77729111	77736594	10	0.00383142	7483	2_77729111	2_77736594
43017771	2	77729111	77736598	10	0.00383142	7487	2_77729111	2_77736598
43017772	2	77729111	77736607	10	0.00383142	7496	2_77729111	2_77736607
43017774	2	77729111	77737752	10	0	8641	2_77729111	2_77737752
43027681	2	77729233	77729239	11	0.000776398	6	2_77729233	2_77729239
43027682	2	77729233	77729242	11	0.000776398	9	2_77729233	2_77729242
43027683	2	77729233	77731665	11	0.126984	2432	2_77729233	2_77731665
43027684	2	77729233	77731697	11	0.277836	2464	2_77729233	2_77731697
43027685	2	77729233	77732123	11	0.0178571	2890	2_77729233	2_77732123
43027686	2	77729233	77735303	11	0.0571429	6070	2_77729233	2_77735303
43027689	2	77729233	77735803	11	0.0571429	6570	2_77729233	2_77735803
43027690	2	77729233	77735845	11	0.0571429	6612	2_77729233	2_77735845
43027693	2	77729233	77736262	11	0.0178571	7029	2_77729233	2_77736262
43027694	2	77729233	77736559	11	0.175	7326	2_77729233	2_77736559
43027695	2	77729233	77736594	11	0.361607	7361	2_77729233	2_77736594
43027696	2	77729233	77736598	11	0.361607	7365	2_77729233	2_77736598
43027697	2	77729233	77736607	11	0.361607	7374	2_77729233	2_77736607
43027698	2	77729233	77736608	11	0.0571429	7375	2_77729233	2_77736608
43027699	2	77729233	77737752	11	0.261905	8519	2_77729233	2_77737752
43027700	2	77729233	77737797	10	0.474548	8564	2_77729233	2_77737797
43027701	2	77729233	77738337	10	0.166667	9104	2_77729233	2_77738337
43027702	2	77729233	77738346	11	0.0571429	9113	2_77729233	2_77738346
43032643	2	77729239	77729242	11	1	3	2_77729239	2_77729242
43032644	2	77729239	77731665	11	0.0301932	2426	2_77729239	2_77731665
43032645	2	77729239	77731697	11	0.0540281	2458	2_77729239	2_77731697
43032646	2	77729239	77732123	11	0.502609	2884	2_77729239	2_77732123
43032647	2	77729239	77735303	11	0.426087	6064	2_77729239	2_77735303
43032650	2	77729239	77735803	11	0.426087	6564	2_77729239	2_77735803
43032651	2	77729239	77735845	11	0.426087	6606	2_77729239	2_77735845
43032654	2	77729239	77736262	11	0.349034	7023	2_77729239	2_77736262
43032655	2	77729239	77736559	11	0.0195652	7320	2_77729239	2_77736559
43032656	2	77729239	77736594	11	0.133152	7355	2_77729239	2_77736594
43032657	2	77729239	77736598	11	0.133152	7359	2_77729239	2_77736598
43032658	2	77729239	77736607	11	0.133152	7368	2_77729239	2_77736607
43032659	2	77729239	77736608	11	0.426087	7369	2_77729239	2_77736608
43032660	2	77729239	77737752	11	0.358696	8513	2_77729239	2_77737752
43032661	2	77729239	77737797	10	0.142136	8558	2_77729239	2_77737797
43032662	2	77729239	77738337	10	0.340278	9098	2_77729239	2_77738337
43032663	2	77729239	77738346	11	0.426087	9107	2_77729239	2_77738346
43037604	2	77729242	77731665	11	0.0301932	2423	2_77729242	2_77731665
43037605	2	77729242	77731697	11	0.0540281	2455	2_77729242	2_77731697
43037606	2	77729242	77732123	11	0.502609	2881	2_77729242	2_77732123
43037607	2	77729242	77735303	11	0.426087	6061	2_77729242	2_77735303
43037610	2	77729242	77735803	11	0.426087	6561	2_77729242	2_77735803
43037611	2	77729242	77735845	11	0.426087	6603	2_77729242	2_77735845
43037614	2	77729242	77736262	11	0.349034	7020	2_77729242	2_77736262
43037615	2	77729242	77736559	11	0.0195652	7317	2_77729242	2_77736559
43037616	2	77729242	77736594	11	0.133152	7352	2_77729242	2_77736594
43037617	2	77729242	77736598	11	0.133152	7356	2_77729242	2_77736598
43037618	2	77729242	77736607	11	0.133152	7365	2_77729242	2_77736607
43037619	2	77729242	77736608	11	0.426087	7366	2_77729242	2_77736608
43037620	2	77729242	77737752	11	0.358696	8510	2_77729242	2_77737752
43037621	2	77729242	77737797	10	0.142136	8555	2_77729242	2_77737797
43037622	2	77729242	77738337	10	0.340278	9095	2_77729242	2_77738337
43037623	2	77729242	77738346	11	0.426087	9104	2_77729242	2_77738346
43042564	2	77731665	77731697	11	0.862949	32	2_77731665	2_77731697
43042565	2	77731665	77732123	11	0.217778	458	2_77731665	2_77732123
43042566	2	77731665	77735303	11	0.0680556	3638	2_77731665	2_77735303
43042569	2	77731665	77735803	11	0.0680556	4138	2_77731665	2_77735803
43042570	2	77731665	77735845	11	0.0680556	4180	2_77731665	2_77735845
43042573	2	77731665	77736262	11	0.0493827	4597	2_77731665	2_77736262
43042574	2	77731665	77736559	11	0.0680556	4894	2_77731665	2_77736559
43042575	2	77731665	77736594	11	0.594184	4929	2_77731665	2_77736594
43042576	2	77731665	77736598	11	0.594184	4933	2_77731665	2_77736598
43042577	2	77731665	77736607	11	0.594184	4942	2_77731665	2_77736607
43042578	2	77731665	77736608	11	0.0680556	4943	2_77731665	2_77736608
43042579	2	77731665	77737752	11	0.407407	6087	2_77731665	2_77737752
43042580	2	77731665	77737797	10	0.172414	6132	2_77731665	2_77737797
43042581	2	77731665	77738337	10	0.00390625	6672	2_77731665	2_77738337
43042582	2	77731665	77738346	11	0.0680556	6681	2_77731665	2_77738346
43047523	2	77731697	77732123	11	0.129706	426	2_77731697	2_77732123
43047524	2	77731697	77735303	11	0.0941176	3606	2_77731697	2_77735303
43047527	2	77731697	77735803	11	0.0941176	4106	2_77731697	2_77735803
43047528	2	77731697	77735845	11	0.0941176	4148	2_77731697	2_77735845
43047531	2	77731697	77736262	11	0.0294118	4565	2_77731697	2_77736262
43047532	2	77731697	77736559	11	0.0132353	4862	2_77731697	2_77736559
43047533	2	77731697	77736594	11	0.595588	4897	2_77731697	2_77736594
43047534	2	77731697	77736598	11	0.595588	4901	2_77731697	2_77736598
43047535	2	77731697	77736607	11	0.595588	4910	2_77731697	2_77736607
43047536	2	77731697	77736608	11	0.0941176	4911	2_77731697	2_77736608
43047537	2	77731697	77737752	11	0.67402	6055	2_77731697	2_77737752
43047538	2	77731697	77737797	10	0.451411	6100	2_77731697	2_77737797
43047539	2	77731697	77738337	10	0.0163934	6640	2_77731697	2_77738337
43047540	2	77731697	77738346	11	0.0941176	6649	2_77731697	2_77738346
43052481	2	77732123	77735303	11	0.648	3180	2_77732123	2_77735303
43052484	2	77732123	77735803	11	0.648	3680	2_77732123	2_77735803
43052485	2	77732123	77735845	11	0.648	3722	2_77732123	2_77735845
43052488	2	77732123	77736262	11	0.217778	4139	2_77732123	2_77736262
43052489	2	77732123	77736559	11	0.098	4436	2_77732123	2_77736559
43052490	2	77732123	77736594	11	0.01	4471	2_77732123	2_77736594
43052491	2	77732123	77736598	11	0.01	4475	2_77732123	2_77736598
43052492	2	77732123	77736607	11	0.01	4484	2_77732123	2_77736607
43052493	2	77732123	77736608	11	0.648	4485	2_77732123	2_77736608
43052494	2	77732123	77737752	11	0.0366667	5629	2_77732123	2_77737752
43052495	2	77732123	77737797	10	0.0282132	5674	2_77732123	2_77737797
43052496	2	77732123	77738337	10	0.204545	6214	2_77732123	2_77738337
43052497	2	77732123	77738346	11	0.648	6223	2_77732123	2_77738346
43057440	2	77735303	77735803	11	1	500	2_77735303	2_77735803
43057441	2	77735303	77735845	11	1	542	2_77735303	2_77735845
43057444	2	77735303	77736262	11	0.45	959	2_77735303	2_77736262
43057445	2	77735303	77736559	11	0.01	1256	2_77735303	2_77736559
43057446	2	77735303	77736594	11	0.003125	1291	2_77735303	2_77736594
43057447	2	77735303	77736598	11	0.003125	1295	2_77735303	2_77736598
43057448	2	77735303	77736607	11	0.003125	1304	2_77735303	2_77736607
43057449	2	77735303	77736608	11	1	1305	2_77735303	2_77736608
43057450	2	77735303	77737752	11	0	2449	2_77735303	2_77737752
43057451	2	77735303	77737797	10	0.00383142	2494	2_77735303	2_77737797
43057452	2	77735303	77738337	10	0.444444	3034	2_77735303	2_77738337
43057453	2	77735303	77738346	11	1	3043	2_77735303	2_77738346
43072303	2	77735803	77735845	11	1	42	2_77735803	2_77735845
43072306	2	77735803	77736262	11	0.45	459	2_77735803	2_77736262
43072307	2	77735803	77736559	11	0.01	756	2_77735803	2_77736559
43072308	2	77735803	77736594	11	0.003125	791	2_77735803	2_77736594
43072309	2	77735803	77736598	11	0.003125	795	2_77735803	2_77736598
43072310	2	77735803	77736607	11	0.003125	804	2_77735803	2_77736607
43072311	2	77735803	77736608	11	1	805	2_77735803	2_77736608
43072312	2	77735803	77737752	11	0	1949	2_77735803	2_77737752
43072313	2	77735803	77737797	10	0.00383142	1994	2_77735803	2_77737797
43072314	2	77735803	77738337	10	0.444444	2534	2_77735803	2_77738337
43072315	2	77735803	77738346	11	1	2543	2_77735803	2_77738346
43077258	2	77735845	77736262	11	0.45	417	2_77735845	2_77736262
43077259	2	77735845	77736559	11	0.01	714	2_77735845	2_77736559
43077260	2	77735845	77736594	11	0.003125	749	2_77735845	2_77736594
43077261	2	77735845	77736598	11	0.003125	753	2_77735845	2_77736598
43077262	2	77735845	77736607	11	0.003125	762	2_77735845	2_77736607
43077263	2	77735845	77736608	11	1	763	2_77735845	2_77736608
43077264	2	77735845	77737752	11	0	1907	2_77735845	2_77737752
43077265	2	77735845	77737797	10	0.00383142	1952	2_77735845	2_77737797
43077266	2	77735845	77738337	10	0.444444	2492	2_77735845	2_77738337
43077267	2	77735845	77738346	11	1	2501	2_77735845	2_77738346
43092109	2	77736262	77736559	11	0.0222222	297	2_77736262	2_77736559
43092110	2	77736262	77736594	11	0.140625	332	2_77736262	2_77736594
43092111	2	77736262	77736598	11	0.140625	336	2_77736262	2_77736598
43092112	2	77736262	77736607	11	0.140625	345	2_77736262	2_77736607
43092113	2	77736262	77736608	11	0.45	346	2_77736262	2_77736608
43092114	2	77736262	77737752	11	0.101852	1490	2_77736262	2_77737752
43092115	2	77736262	77737797	10	0.137931	1535	2_77736262	2_77737797
43092116	2	77736262	77738337	10	0.140625	2075	2_77736262	2_77738337
43092117	2	77736262	77738346	11	0.45	2084	2_77736262	2_77738346
43097058	2	77736559	77736594	11	0.003125	35	2_77736559	2_77736594
43097059	2	77736559	77736598	11	0.003125	39	2_77736559	2_77736598
43097060	2	77736559	77736607	11	0.003125	48	2_77736559	2_77736607
43097061	2	77736559	77736608	11	0.01	49	2_77736559	2_77736608
43097062	2	77736559	77737752	11	0.183333	1193	2_77736559	2_77737752
43097063	2	77736559	77737797	10	0.310345	1238	2_77736559	2_77737797
43097064	2	77736559	77738337	10	0.0277778	1778	2_77736559	2_77738337
43097065	2	77736559	77738346	11	0.01	1787	2_77736559	2_77738346
43102006	2	77736594	77736598	11	1	4	2_77736594	2_77736598
43102007	2	77736594	77736607	11	1	13	2_77736594	2_77736607
43102008	2	77736594	77736608	11	0.003125	14	2_77736594	2_77736608
43102009	2	77736594	77737752	11	0.515625	1158	2_77736594	2_77737752
43102010	2	77736594	77737797	10	0.689655	1203	2_77736594	2_77737797
43102011	2	77736594	77738337	10	0.00862069	1743	2_77736594	2_77738337
43102012	2	77736594	77738346	11	0.003125	1752	2_77736594	2_77738346
43106953	2	77736598	77736607	11	1	9	2_77736598	2_77736607
43106954	2	77736598	77736608	11	0.003125	10	2_77736598	2_77736608
43106955	2	77736598	77737752	11	0.515625	1154	2_77736598	2_77737752
43106956	2	77736598	77737797	10	0.689655	1199	2_77736598	2_77737797
43106957	2	77736598	77738337	10	0.00862069	1739	2_77736598	2_77738337
43106958	2	77736598	77738346	11	0.003125	1748	2_77736598	2_77738346
43111899	2	77736607	77736608	11	0.003125	1	2_77736607	2_77736608
43111900	2	77736607	77737752	11	0.515625	1145	2_77736607	2_77737752
43111901	2	77736607	77737797	10	0.689655	1190	2_77736607	2_77737797
43111902	2	77736607	77738337	10	0.00862069	1730	2_77736607	2_77738337
43111903	2	77736607	77738346	11	0.003125	1739	2_77736607	2_77738346
43116844	2	77736608	77737752	11	0	1144	2_77736608	2_77737752
43116845	2	77736608	77737797	10	0.00383142	1189	2_77736608	2_77737797
43116846	2	77736608	77738337	10	0.444444	1729	2_77736608	2_77738337
43116847	2	77736608	77738346	11	1	1738	2_77736608	2_77738346
43121788	2	77737752	77737797	10	0.676284	45	2_77737752	2_77737797
43121789	2	77737752	77738337	10	0	585	2_77737752	2_77738337
43121790	2	77737752	77738346	11	0	594	2_77737752	2_77738346
43126732	2	77737797	77738346	10	0.00383142	549	2_77737797	2_77738346
43131673	2	77738337	77738346	10	0.444444	9	2_77738337	2_77738346
57927986	3	23431248	23431735	10	0.111111	487	3_23431248	3_23431735
57943114	3	23450284	23450285	10	0.285714	1	3_23450284	3_23450285
57943115	3	23450284	23450297	10	0.285714	13	3_23450284	3_23450297
57946894	3	23450285	23450297	10	0.183673	12	3_23450285	3_23450297
63471907	3	104563847	104564009	11	0.191176	162	3_104563847	3_104564009
63471909	3	104563847	104564340	11	0.0216346	493	3_104563847	3_104564340
63471910	3	104563847	104564916	11	0.221538	1069	3_104563847	3_104564916
63471911	3	104563847	104564943	11	0.395604	1096	3_104563847	3_104564943
63471912	3	104563847	104565008	10	0.0113379	1161	3_104563847	3_104565008
63471913	3	104563847	104565038	10	0.0277778	1191	3_104563847	3_104565038
63471914	3	104563847	104565197	10	0.0340909	1350	3_104563847	3_104565197
63471915	3	104563847	104568023	11	0.0724852	4176	3_104563847	3_104568023
63471916	3	104563847	104569203	10	0.0909091	5356	3_104563847	3_104569203
63480884	3	104564009	104564340	11	0.595588	331	3_104564009	3_104564340
63480885	3	104564009	104564916	11	0.595588	907	3_104564009	3_104564916
63480886	3	104564009	104564943	11	0.0756303	934	3_104564009	3_104564943
63480887	3	104564009	104565008	10	0.458013	999	3_104564009	3_104565008
63480888	3	104564009	104565038	10	0.047619	1029	3_104564009	3_104565038
63480889	3	104564009	104565197	10	0.025974	1188	3_104564009	3_104565197
63480890	3	104564009	104568023	11	0.191176	4014	3_104564009	3_104568023
63480891	3	104564009	104569203	10	0.00568182	5194	3_104564009	3_104569203
63484468	3	104564340	104564916	11	0.525625	576	3_104564340	3_104564916
63484469	3	104564340	104564943	11	0.0178571	603	3_104564340	3_104564943
63484470	3	104564340	104565008	10	0.676284	668	3_104564340	3_104565008
63484471	3	104564340	104565038	10	0.0517241	698	3_104564340	3_104565038
63484472	3	104564340	104565197	10	0.0125392	857	3_104564340	3_104565197
63484473	3	104564340	104568023	11	0.471154	3683	3_104564340	3_104568023
63484474	3	104564340	104569203	10	0	4863	3_104564340	3_104569203
63486259	3	104564916	104564943	11	0.206429	27	3_104564916	3_104564943
63486260	3	104564916	104565008	10	0.536178	92	3_104564916	3_104565008
63486261	3	104564916	104565038	10	0.0340909	122	3_104564916	3_104565038
63486262	3	104564916	104565197	10	0.10124	281	3_104564916	3_104565197
63486263	3	104564916	104568023	11	0.065	3107	3_104564916	3_104568023
63486264	3	104564916	104569203	10	0.0625	4287	3_104564916	3_104569203
63488049	3	104564943	104565008	10	0.0306122	65	3_104564943	3_104565008
63488050	3	104564943	104565038	10	0.444444	95	3_104564943	3_104565038
63488051	3	104564943	104565197	10	0.545455	254	3_104564943	3_104565197
63488052	3	104564943	104568023	11	0.0556319	3080	3_104564943	3_104568023
63488053	3	104564943	104569203	10	0.107143	4260	3_104564943	3_104569203
63489840	3	104565008	104568023	10	0.0909091	3015	3_104565008	3_104568023
63491626	3	104565038	104565197	10	0.640152	159	3_104565038	3_104565197
63491627	3	104565038	104568023	10	0.0151515	2985	3_104565038	3_104568023
63493413	3	104565197	104568023	10	0.00826446	2826	3_104565197	3_104568023
63495199	3	104568023	104569203	10	0.204545	1180	3_104568023	3_104569203
64655358	3	146579466	146579539	10	0.338624	73	3_146579466	3_146579539
64655359	3	146579466	146579776	11	0.592593	310	3_146579466	3_146579776
64655360	3	146579466	146579785	10	0.54878	319	3_146579466	3_146579785
64655361	3	146579466	146579827	11	0.592593	361	3_146579466	3_146579827
64655362	3	146579466	146583458	11	0.556217	3992	3_146579466	3_146583458
64655364	3	146579466	146583655	11	0.0911681	4189	3_146579466	3_146583655
64655366	3	146579466	146589161	11	0.173868	9695	3_146579466	3_146589161
64656289	3	146579539	146579776	10	0.047619	237	3_146579539	3_146579776
64656291	3	146579539	146579827	10	0.047619	288	3_146579539	3_146579827
64656292	3	146579539	146583458	10	0.285714	3919	3_146579539	3_146583458
64656294	3	146579539	146583655	10	0.155844	4116	3_146579539	3_146583655
64656296	3	146579539	146589161	10	0.047619	9622	3_146579539	3_146589161
64657219	3	146579776	146579785	10	1	9	3_146579776	3_146579785
64657220	3	146579776	146579827	11	1	51	3_146579776	3_146579827
64657221	3	146579776	146583458	11	0.206429	3682	3_146579776	3_146583458
64657223	3	146579776	146583655	11	0.369615	3879	3_146579776	3_146583655
64657225	3	146579776	146589161	11	0.401111	9385	3_146579776	3_146589161
64658148	3	146579785	146579827	10	1	42	3_146579785	3_146579827
64658149	3	146579785	146583458	10	0.140534	3673	3_146579785	3_146583458
64658151	3	146579785	146583655	10	0.338753	3870	3_146579785	3_146583655
64658153	3	146579785	146589161	10	0.390244	9376	3_146579785	3_146589161
64659076	3	146579827	146583458	11	0.206429	3631	3_146579827	3_146583458
64659078	3	146579827	146583655	11	0.369615	3828	3_146579827	3_146583655
64659080	3	146579827	146589161	11	0.401111	9334	3_146579827	3_146589161
64660004	3	146583458	146583655	11	0.274725	197	3_146583458	3_146583655
64660006	3	146583458	146589161	11	0.126984	5703	3_146583458	3_146589161
64661855	3	146583655	146589161	11	0.565171	5506	3_146583655	3_146589161
74613672	4	79324340	79324876	10	0.367816	536	4_79324340	4_79324876
74613673	4	79324340	79327156	10	0.0740741	2816	4_79324340	4_79327156
74613675	4	79324340	79330149	10	0.166667	5809	4_79324340	4_79330149
74616590	4	79324484	79324573	10	0.444444	89	4_79324484	4_79324573
74616591	4	79324484	79324876	10	0.137931	392	4_79324484	4_79324876
74616592	4	79324484	79327156	10	0.197531	2672	4_79324484	4_79327156
74616594	4	79324484	79330149	10	0.197531	5665	4_79324484	4_79330149
74619509	4	79324573	79324876	10	0.0613027	303	4_79324573	4_79324876
74619510	4	79324573	79327156	10	0.444444	2583	4_79324573	4_79327156
74619512	4	79324573	79330149	10	0.0123457	5576	4_79324573	4_79330149
74622427	4	79324876	79327156	11	0.538043	2280	4_79324876	4_79327156
74622429	4	79324876	79330149	11	0	5273	4_79324876	4_79330149
74625345	4	79327156	79330149	11	0.0195652	2993	4_79327156	4_79330149
80011916	5	10547499	10547539	10	1	40	5_10547499	5_10547539
94373364	GL343198.1	688576	688586	10	0.166667	10	GL343198.1_688576	GL343198.1_688586
94373365	GL343198.1	688576	688601	10	1	25	GL343198.1_688576	GL343198.1_688601
94373367	GL343198.1	688576	688616	10	0.642857	40	GL343198.1_688576	GL343198.1_688616
94373368	GL343198.1	688576	688639	10	1	63	GL343198.1_688576	GL343198.1_688639
94373579	GL343198.1	688586	688601	10	0.166667	15	GL343198.1_688586	GL343198.1_688601
94373581	GL343198.1	688586	688616	10	0.107143	30	GL343198.1_688586	GL343198.1_688616
94373794	GL343198.1	688601	688616	10	0.642857	15	GL343198.1_688601	GL343198.1_688616
94529205	GL343217.1	1888466	1890477	11	0.0128205	2011	GL343217.1_1888466	GL343217.1_1890477
94529252	GL343217.1	1912286	1912745	10	0.026455	459	GL343217.1_1912286	GL343217.1_1912745
94529291	GL343217.1	1960366	1960380	11	0.60942	14	GL343217.1_1960366	GL343217.1_1960380
94747650	GL343263.1	908865	908909	11	0.126984	44	GL343263.1_908865	GL343263.1_908909
94747651	GL343263.1	908865	909064	11	0.0493827	199	GL343263.1_908865	GL343263.1_909064
94747653	GL343263.1	908865	909090	11	0.151235	225	GL343263.1_908865	GL343263.1_909090
94747654	GL343263.1	908865	909145	11	0.388889	280	GL343263.1_908865	GL343263.1_909145
94747656	GL343263.1	908865	909191	11	0.0578704	326	GL343263.1_908865	GL343263.1_909191
94747657	GL343263.1	908865	909194	11	0.151235	329	GL343263.1_908865	GL343263.1_909194
94747658	GL343263.1	908865	909231	11	0.151235	366	GL343263.1_908865	GL343263.1_909231
94747661	GL343263.1	908865	910779	11	0.0833333	1914	GL343263.1_908865	GL343263.1_910779
94747865	GL343263.1	908909	909064	11	0.126984	155	GL343263.1_908909	GL343263.1_909064
94747867	GL343263.1	908909	909090	11	0.126984	181	GL343263.1_908909	GL343263.1_909090
94747868	GL343263.1	908909	909145	11	0.326531	236	GL343263.1_908909	GL343263.1_909145
94747870	GL343263.1	908909	909191	11	0.214286	282	GL343263.1_908909	GL343263.1_909191
94747871	GL343263.1	908909	909194	11	0.126984	285	GL343263.1_908909	GL343263.1_909194
94747872	GL343263.1	908909	909231	11	0.126984	322	GL343263.1_908909	GL343263.1_909231
94747875	GL343263.1	908909	910779	11	0.0014881	1870	GL343263.1_908909	GL343263.1_910779
94748080	GL343263.1	909064	909090	11	0.0493827	26	GL343263.1_909064	GL343263.1_909090
94748081	GL343263.1	909064	909145	11	0.0178571	81	GL343263.1_909064	GL343263.1_909145
94748083	GL343263.1	909064	909191	11	0.0833333	127	GL343263.1_909064	GL343263.1_909191
94748084	GL343263.1	909064	909194	11	0.0493827	130	GL343263.1_909064	GL343263.1_909194
94748085	GL343263.1	909064	909231	11	0.0493827	167	GL343263.1_909064	GL343263.1_909231
94748088	GL343263.1	909064	910779	11	0.592593	1715	GL343263.1_909064	GL343263.1_910779
94748504	GL343263.1	909090	909145	11	0.388889	55	GL343263.1_909090	GL343263.1_909145
94748506	GL343263.1	909090	909191	11	0.0833333	101	GL343263.1_909090	GL343263.1_909191
94748507	GL343263.1	909090	909194	11	1	104	GL343263.1_909090	GL343263.1_909194
94748508	GL343263.1	909090	909231	11	1	141	GL343263.1_909090	GL343263.1_909231
94748511	GL343263.1	909090	910779	11	0.0833333	1689	GL343263.1_909090	GL343263.1_910779
94748716	GL343263.1	909145	909191	11	0.0014881	46	GL343263.1_909145	GL343263.1_909191
94748717	GL343263.1	909145	909194	11	0.388889	49	GL343263.1_909145	GL343263.1_909194
94748718	GL343263.1	909145	909231	11	0.388889	86	GL343263.1_909145	GL343263.1_909231
94748721	GL343263.1	909145	910779	11	0.0014881	1634	GL343263.1_909145	GL343263.1_910779
94749134	GL343263.1	909191	909194	11	0.0833333	3	GL343263.1_909191	GL343263.1_909194
94749135	GL343263.1	909191	909231	11	0.0833333	40	GL343263.1_909191	GL343263.1_909231
94749138	GL343263.1	909191	910779	11	0.140625	1588	GL343263.1_909191	GL343263.1_910779
94749342	GL343263.1	909194	909231	11	1	37	GL343263.1_909194	GL343263.1_909231
94749345	GL343263.1	909194	910779	11	0.0833333	1585	GL343263.1_909194	GL343263.1_910779
94749551	GL343263.1	909231	910779	11	0.0833333	1548	GL343263.1_909231	GL343263.1_910779
94750970	GL343263.1	921755	921757	10	1	2	GL343263.1_921755	GL343263.1_921757
94750972	GL343263.1	921755	921772	10	1	17	GL343263.1_921755	GL343263.1_921772
94750973	GL343263.1	921755	921773	10	1	18	GL343263.1_921755	GL343263.1_921773
94751170	GL343263.1	921757	921772	10	1	15	GL343263.1_921757	GL343263.1_921772
94751171	GL343263.1	921757	921773	10	1	16	GL343263.1_921757	GL343263.1_921773
94751564	GL343263.1	921772	921773	10	1	1	GL343263.1_921772	GL343263.1_921773
94889496	GL343276.1	1481494	1481497	11	0.470052	3	GL343276.1_1481494	GL343276.1_1481497
94889497	GL343276.1	1481494	1481508	11	0.0375	14	GL343276.1_1481494	GL343276.1_1481508
94889498	GL343276.1	1481494	1481517	11	1	23	GL343276.1_1481494	GL343276.1_1481517
94889499	GL343276.1	1481494	1481616	11	1	122	GL343276.1_1481494	GL343276.1_1481616
94889500	GL343276.1	1481494	1481622	11	0.65625	128	GL343276.1_1481494	GL343276.1_1481622
94889502	GL343276.1	1481494	1481654	11	0.0375	160	GL343276.1_1481494	GL343276.1_1481654
94889503	GL343276.1	1481494	1481693	11	0.45	199	GL343276.1_1481494	GL343276.1_1481693
94889504	GL343276.1	1481494	1481975	11	0.0578704	481	GL343276.1_1481494	GL343276.1_1481975
94889505	GL343276.1	1481494	1482031	10	0.375	537	GL343276.1_1481494	GL343276.1_1482031
94889602	GL343276.1	1481497	1481508	11	0.003125	11	GL343276.1_1481497	GL343276.1_1481508
94889603	GL343276.1	1481497	1481517	11	0.470052	20	GL343276.1_1481497	GL343276.1_1481517
94889604	GL343276.1	1481497	1481616	11	0.470052	119	GL343276.1_1481497	GL343276.1_1481616
94889605	GL343276.1	1481497	1481622	11	0.361607	125	GL343276.1_1481497	GL343276.1_1481622
94889607	GL343276.1	1481497	1481654	11	0.003125	157	GL343276.1_1481497	GL343276.1_1481654
94889608	GL343276.1	1481497	1481693	11	0.0375	196	GL343276.1_1481497	GL343276.1_1481693
94889609	GL343276.1	1481497	1481975	11	0.00694444	478	GL343276.1_1481497	GL343276.1_1481975
94889610	GL343276.1	1481497	1482031	10	0	534	GL343276.1_1481497	GL343276.1_1482031
94889707	GL343276.1	1481508	1481517	11	0.0375	9	GL343276.1_1481508	GL343276.1_1481517
94889708	GL343276.1	1481508	1481616	11	0.0375	108	GL343276.1_1481508	GL343276.1_1481616
94889709	GL343276.1	1481508	1481622	11	0.0571429	114	GL343276.1_1481508	GL343276.1_1481622
94889711	GL343276.1	1481508	1481654	11	0.01	146	GL343276.1_1481508	GL343276.1_1481654
94889712	GL343276.1	1481508	1481693	11	0.0833333	185	GL343276.1_1481508	GL343276.1_1481693
94889713	GL343276.1	1481508	1481975	11	0.0222222	467	GL343276.1_1481508	GL343276.1_1481975
94889714	GL343276.1	1481508	1482031	10	0.0740741	523	GL343276.1_1481508	GL343276.1_1482031
94889811	GL343276.1	1481517	1481616	11	1	99	GL343276.1_1481517	GL343276.1_1481616
94889812	GL343276.1	1481517	1481622	11	0.65625	105	GL343276.1_1481517	GL343276.1_1481622
94889814	GL343276.1	1481517	1481654	11	0.0375	137	GL343276.1_1481517	GL343276.1_1481654
94889815	GL343276.1	1481517	1481693	11	0.45	176	GL343276.1_1481517	GL343276.1_1481693
94889816	GL343276.1	1481517	1481975	11	0.0578704	458	GL343276.1_1481517	GL343276.1_1481975
94889817	GL343276.1	1481517	1482031	10	0.375	514	GL343276.1_1481517	GL343276.1_1482031
94889914	GL343276.1	1481616	1481622	11	0.65625	6	GL343276.1_1481616	GL343276.1_1481622
94889916	GL343276.1	1481616	1481654	11	0.0375	38	GL343276.1_1481616	GL343276.1_1481654
94889917	GL343276.1	1481616	1481693	11	0.45	77	GL343276.1_1481616	GL343276.1_1481693
94889918	GL343276.1	1481616	1481975	11	0.0578704	359	GL343276.1_1481616	GL343276.1_1481975
94889919	GL343276.1	1481616	1482031	10	0.375	415	GL343276.1_1481616	GL343276.1_1482031
94890017	GL343276.1	1481622	1481654	11	0.175	32	GL343276.1_1481622	GL343276.1_1481654
94890018	GL343276.1	1481622	1481693	11	0.685714	71	GL343276.1_1481622	GL343276.1_1481693
94890019	GL343276.1	1481622	1481975	11	0.0178571	353	GL343276.1_1481622	GL343276.1_1481975
94890020	GL343276.1	1481622	1482031	10	0.642857	409	GL343276.1_1481622	GL343276.1_1482031
94890217	GL343276.1	1481654	1481693	11	0.12	39	GL343276.1_1481654	GL343276.1_1481693
94890218	GL343276.1	1481654	1481975	11	0.0222222	321	GL343276.1_1481654	GL343276.1_1481975
94890219	GL343276.1	1481654	1482031	10	0.166667	377	GL343276.1_1481654	GL343276.1_1482031
94890316	GL343276.1	1481693	1481975	11	0.266667	282	GL343276.1_1481693	GL343276.1_1481975
94890317	GL343276.1	1481693	1482031	10	1	338	GL343276.1_1481693	GL343276.1_1482031
94890414	GL343276.1	1481975	1482031	10	0.166667	56	GL343276.1_1481975	GL343276.1_1482031
94900307	GL343285.1	963652	963888	11	1	236	GL343285.1_963652	GL343285.1_963888
95048970	GL343295.1	965757	966574	11	0.259615	817	GL343295.1_965757	GL343295.1_966574
95065250	GL343299.1	1471754	1471836	10	0.808081	82	GL343299.1_1471754	GL343299.1_1471836
95065251	GL343299.1	1471754	1471923	10	0.808081	169	GL343299.1_1471754	GL343299.1_1471923
95065252	GL343299.1	1471754	1474553	10	0.0925926	2799	GL343299.1_1471754	GL343299.1_1474553
95065254	GL343299.1	1471754	1476491	10	0.0925926	4737	GL343299.1_1471754	GL343299.1_1476491
95065255	GL343299.1	1471754	1476503	10	0.121951	4749	GL343299.1_1471754	GL343299.1_1476503
95065257	GL343299.1	1471754	1480183	10	0.026455	8429	GL343299.1_1471754	GL343299.1_1480183
95065282	GL343299.1	1471836	1471923	11	1	87	GL343299.1_1471836	GL343299.1_1471923
95065283	GL343299.1	1471836	1474553	11	0.0178571	2717	GL343299.1_1471836	GL343299.1_1474553
95065285	GL343299.1	1471836	1476491	11	0.206429	4655	GL343299.1_1471836	GL343299.1_1476491
95065286	GL343299.1	1471836	1476503	11	0.0626087	4667	GL343299.1_1471836	GL343299.1_1476503
95065288	GL343299.1	1471836	1480183	11	0.000833333	8347	GL343299.1_1471836	GL343299.1_1480183
95065297	GL343299.1	1471923	1474553	11	0.0178571	2630	GL343299.1_1471923	GL343299.1_1474553
95065299	GL343299.1	1471923	1476491	11	0.206429	4568	GL343299.1_1471923	GL343299.1_1476491
95065300	GL343299.1	1471923	1476503	11	0.0626087	4580	GL343299.1_1471923	GL343299.1_1476503
95065302	GL343299.1	1471923	1480183	11	0.000833333	8260	GL343299.1_1471923	GL343299.1_1480183
95065312	GL343299.1	1474553	1476491	11	0.368622	1938	GL343299.1_1474553	GL343299.1_1476491
95065313	GL343299.1	1474553	1476503	11	0.0776398	1950	GL343299.1_1474553	GL343299.1_1476503
95065315	GL343299.1	1474553	1480183	11	0.14881	5630	GL343299.1_1474553	GL343299.1_1480183
95065336	GL343299.1	1476491	1476503	11	0.0776398	12	GL343299.1_1476491	GL343299.1_1476503
95065338	GL343299.1	1476491	1480183	11	0.0014881	3692	GL343299.1_1476491	GL343299.1_1480183
95065348	GL343299.1	1476503	1480183	11	0.0733696	3680	GL343299.1_1476503	GL343299.1_1480183
95464591	GL343544.1	105010	106311	11	0.305556	1301	GL343544.1_105010	GL343544.1_106311
95464592	GL343544.1	105010	109910	11	0	4900	GL343544.1_105010	GL343544.1_109910
95464593	GL343544.1	105010	109960	11	0	4950	GL343544.1_105010	GL343544.1_109960
95464594	GL343544.1	105010	109972	11	0	4962	GL343544.1_105010	GL343544.1_109972
95464595	GL343544.1	105010	109997	11	0.0458333	4987	GL343544.1_105010	GL343544.1_109997
95464596	GL343544.1	105010	112283	11	0.183333	7273	GL343544.1_105010	GL343544.1_112283
95464617	GL343544.1	106311	109910	11	0.440833	3599	GL343544.1_106311	GL343544.1_109910
95464618	GL343544.1	106311	109960	11	0.266667	3649	GL343544.1_106311	GL343544.1_109960
95464619	GL343544.1	106311	109972	11	0.266667	3661	GL343544.1_106311	GL343544.1_109972
95464620	GL343544.1	106311	109997	11	0.0260417	3686	GL343544.1_106311	GL343544.1_109997
95464621	GL343544.1	106311	112283	11	0.0375	5972	GL343544.1_106311	GL343544.1_112283
95464629	GL343544.1	109910	109960	11	0.1805	50	GL343544.1_109910	GL343544.1_109960
95464630	GL343544.1	109910	109972	11	0.1805	62	GL343544.1_109910	GL343544.1_109972
95464631	GL343544.1	109910	109997	11	0.032	87	GL343544.1_109910	GL343544.1_109997
95464632	GL343544.1	109910	112283	11	0.032	2373	GL343544.1_109910	GL343544.1_112283
95464640	GL343544.1	109960	109972	11	1	12	GL343544.1_109960	GL343544.1_109972
95464641	GL343544.1	109960	109997	11	0.4225	37	GL343544.1_109960	GL343544.1_109997
95464642	GL343544.1	109960	112283	11	0.01	2323	GL343544.1_109960	GL343544.1_112283
95464650	GL343544.1	109972	109997	11	0.4225	25	GL343544.1_109972	GL343544.1_109997
95464651	GL343544.1	109972	112283	11	0.01	2311	GL343544.1_109972	GL343544.1_112283
95464659	GL343544.1	109997	112283	11	0.2025	2286	GL343544.1_109997	GL343544.1_112283
95493400	GL343614.1	225499	225508	11	1	9	GL343614.1_225499	GL343614.1_225508
95493401	GL343614.1	225499	225782	11	0.173678	283	GL343614.1_225499	GL343614.1_225782
95493402	GL343614.1	225499	228490	11	0.153846	2991	GL343614.1_225499	GL343614.1_228490
95493403	GL343614.1	225499	232289	11	0.125641	6790	GL343614.1_225499	GL343614.1_232289
95493404	GL343614.1	225499	232352	11	0.180288	6853	GL343614.1_225499	GL343614.1_232352
95493414	GL343614.1	225508	225782	11	0.173678	274	GL343614.1_225508	GL343614.1_225782
95493415	GL343614.1	225508	228490	11	0.153846	2982	GL343614.1_225508	GL343614.1_228490
95493416	GL343614.1	225508	232289	11	0.125641	6781	GL343614.1_225508	GL343614.1_232289
95493417	GL343614.1	225508	232352	11	0.180288	6844	GL343614.1_225508	GL343614.1_232352
95493427	GL343614.1	225782	228490	11	0.2025	2708	GL343614.1_225782	GL343614.1_228490
95493428	GL343614.1	225782	232289	11	0.0260417	6507	GL343614.1_225782	GL343614.1_232289
95493429	GL343614.1	225782	232352	11	0.0833333	6570	GL343614.1_225782	GL343614.1_232352
95493439	GL343614.1	228490	232289	11	0.384	3799	GL343614.1_228490	GL343614.1_232289
95493440	GL343614.1	228490	232352	11	0.853333	3862	GL343614.1_228490	GL343614.1_232352
95493450	GL343614.1	232289	232352	11	0.45	63	GL343614.1_232289	GL343614.1_232352
95493469	GL343614.1	260710	260827	10	0.460227	117	GL343614.1_260710	GL343614.1_260827
95493471	GL343614.1	260710	260888	11	0.266667	178	GL343614.1_260710	GL343614.1_260888
95493472	GL343614.1	260710	260912	11	0.266667	202	GL343614.1_260710	GL343614.1_260912
95493478	GL343614.1	260827	260888	10	0.818182	61	GL343614.1_260827	GL343614.1_260888
95493479	GL343614.1	260827	260912	10	0.818182	85	GL343614.1_260827	GL343614.1_260912
95493490	GL343614.1	260888	260912	11	1	24	GL343614.1_260888	GL343614.1_260912
95526219	GL343733.1	243737	249654	11	0.00185185	5917	GL343733.1_243737	GL343733.1_249654
95526220	GL343733.1	243737	249657	11	0.0375	5920	GL343733.1_243737	GL343733.1_249657
95526222	GL343733.1	243737	249720	10	0.047619	5983	GL343733.1_243737	GL343733.1_249720
95526223	GL343733.1	243737	249729	11	0.130645	5992	GL343733.1_243737	GL343733.1_249729
95526261	GL343733.1	249654	249657	11	0.694444	3	GL343733.1_249654	GL343733.1_249657
95526262	GL343733.1	249654	249669	10	0.283447	15	GL343733.1_249654	GL343733.1_249669
95526263	GL343733.1	249654	249720	10	0.164237	66	GL343733.1_249654	GL343733.1_249720
95526264	GL343733.1	249654	249729	11	0.526882	75	GL343733.1_249654	GL343733.1_249729
95526281	GL343733.1	249657	249669	10	0.238095	12	GL343733.1_249657	GL343733.1_249669
95526282	GL343733.1	249657	249720	10	0.183673	63	GL343733.1_249657	GL343733.1_249720
95526283	GL343733.1	249657	249729	11	0.489919	72	GL343733.1_249657	GL343733.1_249729
95526301	GL343733.1	249669	249729	10	0.283447	60	GL343733.1_249669	GL343733.1_249729
95526318	GL343733.1	249720	249729	10	0.57483	9	GL343733.1_249720	GL343733.1_249729
95526405	GL343733.1	260218	260242	11	0.054	24	GL343733.1_260218	GL343733.1_260242
95526408	GL343733.1	260218	264135	11	0.032	3917	GL343733.1_260218	GL343733.1_264135
95526410	GL343733.1	260218	266859	10	0.00568182	6641	GL343733.1_260218	GL343733.1_266859
95526412	GL343733.1	260218	266874	11	0.14881	6656	GL343733.1_260218	GL343733.1_266874
95526418	GL343733.1	260242	264135	11	0.12	3893	GL343733.1_260242	GL343733.1_264135
95526420	GL343733.1	260242	266859	10	0	6617	GL343733.1_260242	GL343733.1_266859
95526422	GL343733.1	260242	266874	11	0.406349	6632	GL343733.1_260242	GL343733.1_266874
95526444	GL343733.1	264135	266859	10	0.0277778	2724	GL343733.1_264135	GL343733.1_266859
95526446	GL343733.1	264135	266874	11	0.20119	2739	GL343733.1_264135	GL343733.1_266874
95526457	GL343733.1	266859	266874	10	0.00362319	15	GL343733.1_266859	GL343733.1_266874
95526458	GL343733.1	266859	274970	10	0.047619	8111	GL343733.1_266859	GL343733.1_274970
95526459	GL343733.1	266859	274979	10	0.25	8120	GL343733.1_266859	GL343733.1_274979
95526460	GL343733.1	266859	275204	10	0.0277778	8345	GL343733.1_266859	GL343733.1_275204
95526465	GL343733.1	266874	274970	11	0.0178571	8096	GL343733.1_266874	GL343733.1_274970
95526466	GL343733.1	266874	274979	11	0.0571429	8105	GL343733.1_266874	GL343733.1_274979
95526467	GL343733.1	266874	275204	11	0.0964286	8330	GL343733.1_266874	GL343733.1_275204
95526468	GL343733.1	274970	274979	11	0.0222222	9	GL343733.1_274970	GL343733.1_274979
95526469	GL343733.1	274970	275204	11	0.266667	234	GL343733.1_274970	GL343733.1_275204
95526470	GL343733.1	274979	275204	11	0.12	225	GL343733.1_274979	GL343733.1_275204
95538983	GL343994.1	167650	171712	10	0.104167	4062	GL343994.1_167650	GL343994.1_171712
95538985	GL343994.1	167650	173263	10	0.0136054	5613	GL343994.1_167650	GL343994.1_173263
95538986	GL343994.1	167650	174305	10	0.0740741	6655	GL343994.1_167650	GL343994.1_174305
95538987	GL343994.1	167650	174329	10	0.0168539	6679	GL343994.1_167650	GL343994.1_174329
95538996	GL343994.1	167922	171712	10	0.0816327	3790	GL343994.1_167922	GL343994.1_171712
95538998	GL343994.1	167922	173263	10	0.0625	5341	GL343994.1_167922	GL343994.1_173263
95538999	GL343994.1	167922	174305	10	0.0277778	6383	GL343994.1_167922	GL343994.1_174305
95539000	GL343994.1	167922	174329	10	0.227528	6407	GL343994.1_167922	GL343994.1_174329
95539003	GL343994.1	171712	173263	11	0.0342936	1551	GL343994.1_171712	GL343994.1_173263
95539004	GL343994.1	171712	174305	11	0.266667	2593	GL343994.1_171712	GL343994.1_174305
95539005	GL343994.1	171712	174329	11	0.0814815	2617	GL343994.1_171712	GL343994.1_174329
95539011	GL343994.1	173263	174305	11	0.00185185	1042	GL343994.1_173263	GL343994.1_174305
95539012	GL343994.1	173263	174329	11	0.325926	1066	GL343994.1_173263	GL343994.1_174329
95539014	GL343994.1	174305	174329	11	0.11	24	GL343994.1_174305	GL343994.1_174329
95633044	GL344074.1	7960	7978	10	0.238095	18	GL344074.1_7960	GL344074.1_7978
95633046	GL344074.1	7960	9573	10	0.047619	1613	GL344074.1_7960	GL344074.1_9573
95633047	GL344074.1	7960	9979	11	0.0571429	2019	GL344074.1_7960	GL344074.1_9979
95633048	GL344074.1	7960	11118	10	0.00793651	3158	GL344074.1_7960	GL344074.1_11118
95633049	GL344074.1	7960	11160	11	0.0019305	3200	GL344074.1_7960	GL344074.1_11160
95633050	GL344074.1	7960	11187	10	0.126984	3227	GL344074.1_7960	GL344074.1_11187
95633051	GL344074.1	7960	11214	11	0.0047619	3254	GL344074.1_7960	GL344074.1_11214
95633054	GL344074.1	7960	15407	11	0.0318878	7447	GL344074.1_7960	GL344074.1_15407
95633055	GL344074.1	7960	15437	11	0.111801	7477	GL344074.1_7960	GL344074.1_15437
95633056	GL344074.1	7960	16310	11	0.175	8350	GL344074.1_7960	GL344074.1_16310
95633076	GL344074.1	7978	9979	10	0	2001	GL344074.1_7978	GL344074.1_9979
95633077	GL344074.1	7978	11118	10	0.208333	3140	GL344074.1_7978	GL344074.1_11118
95633078	GL344074.1	7978	11160	10	0.113636	3182	GL344074.1_7978	GL344074.1_11160
95633079	GL344074.1	7978	11187	10	0.208333	3209	GL344074.1_7978	GL344074.1_11187
95633080	GL344074.1	7978	11214	10	0.2	3236	GL344074.1_7978	GL344074.1_11214
95633083	GL344074.1	7978	15407	10	0	7429	GL344074.1_7978	GL344074.1_15407
95633084	GL344074.1	7978	15437	10	0.208333	7459	GL344074.1_7978	GL344074.1_15437
95633085	GL344074.1	7978	16310	10	0.555556	8332	GL344074.1_7978	GL344074.1_16310
95633131	GL344074.1	9573	9979	10	0.0277778	406	GL344074.1_9573	GL344074.1_9979
95633133	GL344074.1	9573	11160	10	0.140625	1587	GL344074.1_9573	GL344074.1_11160
95633135	GL344074.1	9573	11214	10	0.375	1641	GL344074.1_9573	GL344074.1_11214
95633138	GL344074.1	9573	15407	10	0.0104167	5834	GL344074.1_9573	GL344074.1_15407
95633139	GL344074.1	9573	15437	10	0.0243902	5864	GL344074.1_9573	GL344074.1_15437
95633140	GL344074.1	9573	16310	10	0.444444	6737	GL344074.1_9573	GL344074.1_16310
95633158	GL344074.1	9979	11118	10	0.166667	1139	GL344074.1_9979	GL344074.1_11118
95633159	GL344074.1	9979	11160	11	0.0486486	1181	GL344074.1_9979	GL344074.1_11160
95633160	GL344074.1	9979	11187	10	0.0740741	1208	GL344074.1_9979	GL344074.1_11187
95633161	GL344074.1	9979	11214	11	0.12	1235	GL344074.1_9979	GL344074.1_11214
95633164	GL344074.1	9979	15407	11	0.0571429	5428	GL344074.1_9979	GL344074.1_15407
95633165	GL344074.1	9979	15437	11	0.13913	5458	GL344074.1_9979	GL344074.1_15437
95633166	GL344074.1	9979	16310	11	0.01	6331	GL344074.1_9979	GL344074.1_16310
95633184	GL344074.1	11118	11160	10	0.0151515	42	GL344074.1_11118	GL344074.1_11160
95633185	GL344074.1	11118	11187	10	0.444444	69	GL344074.1_11118	GL344074.1_11187
95633186	GL344074.1	11118	11214	10	3.28692e-30	96	GL344074.1_11118	GL344074.1_11214
95633189	GL344074.1	11118	15407	10	0.285714	4289	GL344074.1_11118	GL344074.1_15407
95633190	GL344074.1	11118	15437	10	0.0625	4319	GL344074.1_11118	GL344074.1_15437
95633191	GL344074.1	11118	16310	10	0.0740741	5192	GL344074.1_11118	GL344074.1_16310
95633209	GL344074.1	11160	11187	10	0.242424	27	GL344074.1_11160	GL344074.1_11187
95633210	GL344074.1	11160	11214	11	0.162613	54	GL344074.1_11160	GL344074.1_11214
95633213	GL344074.1	11160	15407	11	0.19305	4247	GL344074.1_11160	GL344074.1_15407
95633214	GL344074.1	11160	15437	11	0.470035	4277	GL344074.1_11160	GL344074.1_15437
95633215	GL344074.1	11160	16310	11	0.0486486	5150	GL344074.1_11160	GL344074.1_16310
95633233	GL344074.1	11187	11214	10	3.28692e-30	27	GL344074.1_11187	GL344074.1_11214
95633236	GL344074.1	11187	15407	10	0.00793651	4220	GL344074.1_11187	GL344074.1_15407
95633237	GL344074.1	11187	15437	10	0.340278	4250	GL344074.1_11187	GL344074.1_15437
95633238	GL344074.1	11187	16310	10	0.166667	5123	GL344074.1_11187	GL344074.1_16310
95633258	GL344074.1	11214	15407	11	0.0964286	4193	GL344074.1_11214	GL344074.1_15407
95633259	GL344074.1	11214	15437	11	0.0355072	4223	GL344074.1_11214	GL344074.1_15437
95633260	GL344074.1	11214	16310	11	0.12	5096	GL344074.1_11214	GL344074.1_16310
95633319	GL344074.1	15407	15437	11	0.111801	30	GL344074.1_15407	GL344074.1_15437
95633320	GL344074.1	15407	16310	11	0.0571429	903	GL344074.1_15407	GL344074.1_16310
95633338	GL344074.1	15437	16310	11	0.13913	873	GL344074.1_15437	GL344074.1_16310
95662939	AAWZ02039955	3177	3186	11	0.384	9	AAWZ02039955_3177	AAWZ02039955_3186
95662940	AAWZ02039955	3177	3225	11	0.112667	48	AAWZ02039955_3177	AAWZ02039955_3225
95662941	AAWZ02039955	3177	3234	11	0.032	57	AAWZ02039955_3177	AAWZ02039955_3234
95662942	AAWZ02039955	3177	3267	11	0.01	90	AAWZ02039955_3177	AAWZ02039955_3267
95662944	AAWZ02039955	3177	6793	11	0.384	3616	AAWZ02039955_3177	AAWZ02039955_6793
95662945	AAWZ02039955	3177	6799	11	0.384	3622	AAWZ02039955_3177	AAWZ02039955_6799
95662947	AAWZ02039955	3186	3225	11	0.0711111	39	AAWZ02039955_3186	AAWZ02039955_3225
95662948	AAWZ02039955	3186	3234	11	0.0833333	48	AAWZ02039955_3186	AAWZ02039955_3234
95662949	AAWZ02039955	3186	3267	11	0.054	81	AAWZ02039955_3186	AAWZ02039955_3267
95662951	AAWZ02039955	3186	6793	11	0.401111	3607	AAWZ02039955_3186	AAWZ02039955_6793
95662952	AAWZ02039955	3186	6799	11	0.401111	3613	AAWZ02039955_3186	AAWZ02039955_6799
95662954	AAWZ02039955	3225	3234	11	0.0833333	9	AAWZ02039955_3225	AAWZ02039955_3234
95662955	AAWZ02039955	3225	3267	11	0.384	42	AAWZ02039955_3225	AAWZ02039955_3267
95662957	AAWZ02039955	3225	6793	11	0.01	3568	AAWZ02039955_3225	AAWZ02039955_6793
95662958	AAWZ02039955	3225	6799	11	0.01	3574	AAWZ02039955_3225	AAWZ02039955_6799
95662960	AAWZ02039955	3234	3267	11	0.032	33	AAWZ02039955_3234	AAWZ02039955_3267
95662962	AAWZ02039955	3234	6793	11	0.0833333	3559	AAWZ02039955_3234	AAWZ02039955_6793
95662963	AAWZ02039955	3234	6799	11	0.0833333	3565	AAWZ02039955_3234	AAWZ02039955_6799
95662966	AAWZ02039955	3267	6793	11	0.054	3526	AAWZ02039955_3267	AAWZ02039955_6793
95662967	AAWZ02039955	3267	6799	11	0.054	3532	AAWZ02039955_3267	AAWZ02039955_6799
95662972	AAWZ02039955	6793	6799	11	1	6	AAWZ02039955_6793	AAWZ02039955_6799
3554841	1	12640887	12640934	11	1	47	1_12640887	1_12640934
3554842	1	12640887	12640940	11	1	53	1_12640887	1_12640940
3554843	1	12640887	12640949	11	1	62	1_12640887	1_12640949
3554844	1	12640887	12640967	11	0.259615	80	1_12640887	1_12640967
3554845	1	12640887	12641807	11	1	920	1_12640887	1_12641807
3554846	1	12640887	12641864	11	0.45	977	1_12640887	1_12641864
3554847	1	12640887	12641890	11	1	1003	1_12640887	1_12641890
3554848	1	12640887	12641891	11	1	1004	1_12640887	1_12641891
3554849	1	12640887	12643049	10	1	2162	1_12640887	1_12643049
3554850	1	12640887	12643051	10	1	2164	1_12640887	1_12643051
3554851	1	12640887	12644286	11	0.0833333	3399	1_12640887	1_12644286
3554852	1	12640887	12644668	11	1	3781	1_12640887	1_12644668
3554853	1	12640887	12644695	11	0.000833333	3808	1_12640887	1_12644695
3554854	1	12640887	12644713	11	1	3826	1_12640887	1_12644713
3554855	1	12640887	12645298	11	1	4411	1_12640887	1_12645298
3554856	1	12640887	12645313	11	0.342654	4426	1_12640887	1_12645313
3554857	1	12640887	12645340	11	1	4453	1_12640887	1_12645340
3554858	1	12640887	12645361	11	1	4474	1_12640887	1_12645361
3554859	1	12640887	12645364	11	1	4477	1_12640887	1_12645364
3554860	1	12640887	12645847	11	0.0375	4960	1_12640887	1_12645847
3554861	1	12640887	12645859	11	1	4972	1_12640887	1_12645859
3554862	1	12640887	12645880	11	0.342654	4993	1_12640887	1_12645880
3554863	1	12640887	12645937	11	0.000833333	5050	1_12640887	1_12645937
3561835	1	12640934	12640940	11	1	6	1_12640934	1_12640940
3561836	1	12640934	12640949	11	1	15	1_12640934	1_12640949
3561837	1	12640934	12640967	11	0.259615	33	1_12640934	1_12640967
3561838	1	12640934	12641807	11	1	873	1_12640934	1_12641807
3561839	1	12640934	12641864	11	0.45	930	1_12640934	1_12641864
3561840	1	12640934	12641890	11	1	956	1_12640934	1_12641890
3561841	1	12640934	12641891	11	1	957	1_12640934	1_12641891
3561842	1	12640934	12643049	10	1	2115	1_12640934	1_12643049
3561843	1	12640934	12643051	10	1	2117	1_12640934	1_12643051
3561844	1	12640934	12644286	11	0.0833333	3352	1_12640934	1_12644286
3561845	1	12640934	12644668	11	1	3734	1_12640934	1_12644668
3561846	1	12640934	12644695	11	0.000833333	3761	1_12640934	1_12644695
3561847	1	12640934	12644713	11	1	3779	1_12640934	1_12644713
3561848	1	12640934	12645298	11	1	4364	1_12640934	1_12645298
3561849	1	12640934	12645313	11	0.342654	4379	1_12640934	1_12645313
3561850	1	12640934	12645340	11	1	4406	1_12640934	1_12645340
3561851	1	12640934	12645361	11	1	4427	1_12640934	1_12645361
3561852	1	12640934	12645364	11	1	4430	1_12640934	1_12645364
3561853	1	12640934	12645847	11	0.0375	4913	1_12640934	1_12645847
3561854	1	12640934	12645859	11	1	4925	1_12640934	1_12645859
3561855	1	12640934	12645880	11	0.342654	4946	1_12640934	1_12645880
3561856	1	12640934	12645937	11	0.000833333	5003	1_12640934	1_12645937
3568828	1	12640940	12640949	11	1	9	1_12640940	1_12640949
3568829	1	12640940	12640967	11	0.259615	27	1_12640940	1_12640967
3568830	1	12640940	12641807	11	1	867	1_12640940	1_12641807
3568831	1	12640940	12641864	11	0.45	924	1_12640940	1_12641864
3568832	1	12640940	12641890	11	1	950	1_12640940	1_12641890
3568833	1	12640940	12641891	11	1	951	1_12640940	1_12641891
3568834	1	12640940	12643049	10	1	2109	1_12640940	1_12643049
3568835	1	12640940	12643051	10	1	2111	1_12640940	1_12643051
3568836	1	12640940	12644286	11	0.0833333	3346	1_12640940	1_12644286
3568837	1	12640940	12644668	11	1	3728	1_12640940	1_12644668
3568838	1	12640940	12644695	11	0.000833333	3755	1_12640940	1_12644695
3568839	1	12640940	12644713	11	1	3773	1_12640940	1_12644713
3568840	1	12640940	12645298	11	1	4358	1_12640940	1_12645298
3568841	1	12640940	12645313	11	0.342654	4373	1_12640940	1_12645313
3568842	1	12640940	12645340	11	1	4400	1_12640940	1_12645340
3568843	1	12640940	12645361	11	1	4421	1_12640940	1_12645361
3568844	1	12640940	12645364	11	1	4424	1_12640940	1_12645364
3568845	1	12640940	12645847	11	0.0375	4907	1_12640940	1_12645847
3568846	1	12640940	12645859	11	1	4919	1_12640940	1_12645859
3568847	1	12640940	12645880	11	0.342654	4940	1_12640940	1_12645880
3568848	1	12640940	12645937	11	0.000833333	4997	1_12640940	1_12645937
3575820	1	12640949	12640967	11	0.259615	18	1_12640949	1_12640967
3575821	1	12640949	12641807	11	1	858	1_12640949	1_12641807
3575822	1	12640949	12641864	11	0.45	915	1_12640949	1_12641864
3575823	1	12640949	12641890	11	1	941	1_12640949	1_12641890
3575824	1	12640949	12641891	11	1	942	1_12640949	1_12641891
3575825	1	12640949	12643049	10	1	2100	1_12640949	1_12643049
3575826	1	12640949	12643051	10	1	2102	1_12640949	1_12643051
3575827	1	12640949	12644286	11	0.0833333	3337	1_12640949	1_12644286
3575828	1	12640949	12644668	11	1	3719	1_12640949	1_12644668
3575829	1	12640949	12644695	11	0.000833333	3746	1_12640949	1_12644695
3575830	1	12640949	12644713	11	1	3764	1_12640949	1_12644713
3575831	1	12640949	12645298	11	1	4349	1_12640949	1_12645298
3575832	1	12640949	12645313	11	0.342654	4364	1_12640949	1_12645313
3575833	1	12640949	12645340	11	1	4391	1_12640949	1_12645340
3575834	1	12640949	12645361	11	1	4412	1_12640949	1_12645361
3575835	1	12640949	12645364	11	1	4415	1_12640949	1_12645364
3575836	1	12640949	12645847	11	0.0375	4898	1_12640949	1_12645847
3575837	1	12640949	12645859	11	1	4910	1_12640949	1_12645859
3575838	1	12640949	12645880	11	0.342654	4931	1_12640949	1_12645880
3575839	1	12640949	12645937	11	0.000833333	4988	1_12640949	1_12645937
3582811	1	12640967	12641807	11	0.259615	840	1_12640967	1_12641807
3582812	1	12640967	12641864	11	0.576923	897	1_12640967	1_12641864
3582813	1	12640967	12641890	11	0.259615	923	1_12640967	1_12641890
3582814	1	12640967	12641891	11	0.259615	924	1_12640967	1_12641891
3582815	1	12640967	12643049	10	0.204545	2082	1_12640967	1_12643049
3582816	1	12640967	12643051	10	0.204545	2084	1_12640967	1_12643051
3582817	1	12640967	12644286	11	0.153846	3319	1_12640967	1_12644286
3582818	1	12640967	12644668	11	0.259615	3701	1_12640967	1_12644668
3582819	1	12640967	12644695	11	0.065	3728	1_12640967	1_12644695
3582820	1	12640967	12644713	11	0.259615	3746	1_12640967	1_12644713
3582821	1	12640967	12645298	11	0.259615	4331	1_12640967	1_12645298
3582822	1	12640967	12645313	11	0.00632591	4346	1_12640967	1_12645313
3582823	1	12640967	12645340	11	0.259615	4373	1_12640967	1_12645340
3582824	1	12640967	12645361	11	0.259615	4394	1_12640967	1_12645361
3582825	1	12640967	12645364	11	0.259615	4397	1_12640967	1_12645364
3582826	1	12640967	12645847	11	0.0480769	4880	1_12640967	1_12645847
3582827	1	12640967	12645859	11	0.259615	4892	1_12640967	1_12645859
3582828	1	12640967	12645880	11	0.00632591	4913	1_12640967	1_12645880
3582829	1	12640967	12645937	11	0.065	4970	1_12640967	1_12645937
3589801	1	12641807	12641864	11	0.45	57	1_12641807	1_12641864
3589802	1	12641807	12641890	11	1	83	1_12641807	1_12641890
3589803	1	12641807	12641891	11	1	84	1_12641807	1_12641891
3589804	1	12641807	12643049	10	1	1242	1_12641807	1_12643049
3589805	1	12641807	12643051	10	1	1244	1_12641807	1_12643051
3589806	1	12641807	12644286	11	0.0833333	2479	1_12641807	1_12644286
3589807	1	12641807	12644668	11	1	2861	1_12641807	1_12644668
3589808	1	12641807	12644695	11	0.000833333	2888	1_12641807	1_12644695
3589809	1	12641807	12644713	11	1	2906	1_12641807	1_12644713
3589810	1	12641807	12645298	11	1	3491	1_12641807	1_12645298
3589811	1	12641807	12645313	11	0.342654	3506	1_12641807	1_12645313
3589812	1	12641807	12645340	11	1	3533	1_12641807	1_12645340
3589813	1	12641807	12645361	11	1	3554	1_12641807	1_12645361
3589814	1	12641807	12645364	11	1	3557	1_12641807	1_12645364
3589815	1	12641807	12645847	11	0.0375	4040	1_12641807	1_12645847
3589816	1	12641807	12645859	11	1	4052	1_12641807	1_12645859
3589817	1	12641807	12645880	11	0.342654	4073	1_12641807	1_12645880
3589818	1	12641807	12645937	11	0.000833333	4130	1_12641807	1_12645937
3596790	1	12641864	12641890	11	0.45	26	1_12641864	1_12641890
3596791	1	12641864	12641891	11	0.45	27	1_12641864	1_12641891
3596792	1	12641864	12643049	10	0.375	1185	1_12641864	1_12643049
3596793	1	12641864	12643051	10	0.375	1187	1_12641864	1_12643051
3596794	1	12641864	12644286	11	0.00185185	2422	1_12641864	1_12644286
3596795	1	12641864	12644668	11	0.45	2804	1_12641864	1_12644668
3596796	1	12641864	12644695	11	0.00266667	2831	1_12641864	1_12644695
3596797	1	12641864	12644713	11	0.45	2849	1_12641864	1_12644713
3596798	1	12641864	12645298	11	0.45	3434	1_12641864	1_12645298
3596799	1	12641864	12645313	11	0.112281	3449	1_12641864	1_12645313
3596800	1	12641864	12645340	11	0.45	3476	1_12641864	1_12645340
3596801	1	12641864	12645361	11	0.45	3497	1_12641864	1_12645361
3596802	1	12641864	12645364	11	0.45	3500	1_12641864	1_12645364
3596803	1	12641864	12645847	11	0.0833333	3983	1_12641864	1_12645847
3596804	1	12641864	12645859	11	0.45	3995	1_12641864	1_12645859
3596805	1	12641864	12645880	11	0.112281	4016	1_12641864	1_12645880
3596806	1	12641864	12645937	11	0.00266667	4073	1_12641864	1_12645937
3603778	1	12641890	12641891	11	1	1	1_12641890	1_12641891
3603779	1	12641890	12643049	10	1	1159	1_12641890	1_12643049
3603780	1	12641890	12643051	10	1	1161	1_12641890	1_12643051
3603781	1	12641890	12644286	11	0.0833333	2396	1_12641890	1_12644286
3603782	1	12641890	12644668	11	1	2778	1_12641890	1_12644668
3603783	1	12641890	12644695	11	0.000833333	2805	1_12641890	1_12644695
3603784	1	12641890	12644713	11	1	2823	1_12641890	1_12644713
3603785	1	12641890	12645298	11	1	3408	1_12641890	1_12645298
3603786	1	12641890	12645313	11	0.342654	3423	1_12641890	1_12645313
3603787	1	12641890	12645340	11	1	3450	1_12641890	1_12645340
3603788	1	12641890	12645361	11	1	3471	1_12641890	1_12645361
3603789	1	12641890	12645364	11	1	3474	1_12641890	1_12645364
3603790	1	12641890	12645847	11	0.0375	3957	1_12641890	1_12645847
3603791	1	12641890	12645859	11	1	3969	1_12641890	1_12645859
3603792	1	12641890	12645880	11	0.342654	3990	1_12641890	1_12645880
3603793	1	12641890	12645937	11	0.000833333	4047	1_12641890	1_12645937
3610765	1	12641891	12643049	10	1	1158	1_12641891	1_12643049
3610766	1	12641891	12643051	10	1	1160	1_12641891	1_12643051
3610767	1	12641891	12644286	11	0.0833333	2395	1_12641891	1_12644286
3610768	1	12641891	12644668	11	1	2777	1_12641891	1_12644668
3610769	1	12641891	12644695	11	0.000833333	2804	1_12641891	1_12644695
3610770	1	12641891	12644713	11	1	2822	1_12641891	1_12644713
3610771	1	12641891	12645298	11	1	3407	1_12641891	1_12645298
3610772	1	12641891	12645313	11	0.342654	3422	1_12641891	1_12645313
3610773	1	12641891	12645340	11	1	3449	1_12641891	1_12645340
3610774	1	12641891	12645361	11	1	3470	1_12641891	1_12645361
3610775	1	12641891	12645364	11	1	3473	1_12641891	1_12645364
3610776	1	12641891	12645847	11	0.0375	3956	1_12641891	1_12645847
3610777	1	12641891	12645859	11	1	3968	1_12641891	1_12645859
3610778	1	12641891	12645880	11	0.342654	3989	1_12641891	1_12645880
3610779	1	12641891	12645937	11	0.000833333	4046	1_12641891	1_12645937
3617751	1	12643049	12643051	10	1	2	1_12643049	1_12643051
3617752	1	12643049	12644286	10	0.0625	1237	1_12643049	1_12644286
3617753	1	12643049	12644668	10	1	1619	1_12643049	1_12644668
3617754	1	12643049	12644695	10	0.00568182	1646	1_12643049	1_12644695
3617755	1	12643049	12644713	10	1	1664	1_12643049	1_12644713
3617756	1	12643049	12645298	10	1	2249	1_12643049	1_12645298
3617757	1	12643049	12645313	10	0.21875	2264	1_12643049	1_12645313
3617758	1	12643049	12645340	10	1	2291	1_12643049	1_12645340
3617759	1	12643049	12645361	10	1	2312	1_12643049	1_12645361
3617760	1	12643049	12645364	10	1	2315	1_12643049	1_12645364
3617761	1	12643049	12645847	10	0.0277778	2798	1_12643049	1_12645847
3617762	1	12643049	12645859	10	1	2810	1_12643049	1_12645859
3617763	1	12643049	12645880	10	0.21875	2831	1_12643049	1_12645880
3617764	1	12643049	12645937	10	0.00568182	2888	1_12643049	1_12645937
3624736	1	12643051	12644286	10	0.0625	1235	1_12643051	1_12644286
3624737	1	12643051	12644668	10	1	1617	1_12643051	1_12644668
3624738	1	12643051	12644695	10	0.00568182	1644	1_12643051	1_12644695
3624739	1	12643051	12644713	10	1	1662	1_12643051	1_12644713
3624740	1	12643051	12645298	10	1	2247	1_12643051	1_12645298
3624741	1	12643051	12645313	10	0.21875	2262	1_12643051	1_12645313
3624742	1	12643051	12645340	10	1	2289	1_12643051	1_12645340
3624743	1	12643051	12645361	10	1	2310	1_12643051	1_12645361
3624744	1	12643051	12645364	10	1	2313	1_12643051	1_12645364
3624745	1	12643051	12645847	10	0.0277778	2796	1_12643051	1_12645847
3624746	1	12643051	12645859	10	1	2808	1_12643051	1_12645859
3624747	1	12643051	12645880	10	0.21875	2829	1_12643051	1_12645880
3624748	1	12643051	12645937	10	0.00568182	2886	1_12643051	1_12645937
3631720	1	12644286	12644668	11	0.0833333	382	1_12644286	1_12644668
3631721	1	12644286	12644695	11	0.217778	409	1_12644286	1_12644695
3631722	1	12644286	12644713	11	0.0833333	427	1_12644286	1_12644713
3631723	1	12644286	12645298	11	0.0833333	1012	1_12644286	1_12645298
3631724	1	12644286	12645313	11	0.292398	1027	1_12644286	1_12645313
3631725	1	12644286	12645340	11	0.0833333	1054	1_12644286	1_12645340
3631726	1	12644286	12645361	11	0.0833333	1075	1_12644286	1_12645361
3631727	1	12644286	12645364	11	0.0833333	1078	1_12644286	1_12645364
3631728	1	12644286	12645847	11	0.0222222	1561	1_12644286	1_12645847
3631729	1	12644286	12645859	11	0.0833333	1573	1_12644286	1_12645859
3631730	1	12644286	12645880	11	0.292398	1594	1_12644286	1_12645880
3631731	1	12644286	12645937	11	0.217778	1651	1_12644286	1_12645937
3638703	1	12644668	12644695	11	0.000833333	27	1_12644668	1_12644695
3638704	1	12644668	12644713	11	1	45	1_12644668	1_12644713
3638705	1	12644668	12645298	11	1	630	1_12644668	1_12645298
3638706	1	12644668	12645313	11	0.342654	645	1_12644668	1_12645313
3638707	1	12644668	12645340	11	1	672	1_12644668	1_12645340
3638708	1	12644668	12645361	11	1	693	1_12644668	1_12645361
3638709	1	12644668	12645364	11	1	696	1_12644668	1_12645364
3638710	1	12644668	12645847	11	0.0375	1179	1_12644668	1_12645847
3638711	1	12644668	12645859	11	1	1191	1_12644668	1_12645859
3638712	1	12644668	12645880	11	0.342654	1212	1_12644668	1_12645880
3638713	1	12644668	12645937	11	0.000833333	1269	1_12644668	1_12645937
3645685	1	12644695	12644713	11	0.000833333	18	1_12644695	1_12644713
3645686	1	12644695	12645298	11	0.000833333	603	1_12644695	1_12645298
3645687	1	12644695	12645313	11	0.684474	618	1_12644695	1_12645313
3645688	1	12644695	12645340	11	0.000833333	645	1_12644695	1_12645340
3645689	1	12644695	12645361	11	0.000833333	666	1_12644695	1_12645361
3645690	1	12644695	12645364	11	0.000833333	669	1_12644695	1_12645364
3645691	1	12644695	12645847	11	0.098	1152	1_12644695	1_12645847
3645692	1	12644695	12645859	11	0.000833333	1164	1_12644695	1_12645859
3645693	1	12644695	12645880	11	0.684474	1185	1_12644695	1_12645880
3645694	1	12644695	12645937	11	1	1242	1_12644695	1_12645937
3652666	1	12644713	12645298	11	1	585	1_12644713	1_12645298
3652667	1	12644713	12645313	11	0.342654	600	1_12644713	1_12645313
3652668	1	12644713	12645340	11	1	627	1_12644713	1_12645340
3652669	1	12644713	12645361	11	1	648	1_12644713	1_12645361
3652670	1	12644713	12645364	11	1	651	1_12644713	1_12645364
3652671	1	12644713	12645847	11	0.0375	1134	1_12644713	1_12645847
3652672	1	12644713	12645859	11	1	1146	1_12644713	1_12645859
3652673	1	12644713	12645880	11	0.342654	1167	1_12644713	1_12645880
3652674	1	12644713	12645937	11	0.000833333	1224	1_12644713	1_12645937
3659646	1	12645298	12645313	11	0.342654	15	1_12645298	1_12645313
3659647	1	12645298	12645340	11	1	42	1_12645298	1_12645340
3659648	1	12645298	12645361	11	1	63	1_12645298	1_12645361
3659649	1	12645298	12645364	11	1	66	1_12645298	1_12645364
3659650	1	12645298	12645847	11	0.0375	549	1_12645298	1_12645847
3659651	1	12645298	12645859	11	1	561	1_12645298	1_12645859
3659652	1	12645298	12645880	11	0.342654	582	1_12645298	1_12645880
3659653	1	12645298	12645937	11	0.000833333	639	1_12645298	1_12645937
3666625	1	12645313	12645340	11	0.342654	27	1_12645313	1_12645340
3666626	1	12645313	12645361	11	0.342654	48	1_12645313	1_12645361
3666627	1	12645313	12645364	11	0.342654	51	1_12645313	1_12645364
3666628	1	12645313	12645847	11	0.131579	534	1_12645313	1_12645847
3666629	1	12645313	12645859	11	0.342654	546	1_12645313	1_12645859
3666630	1	12645313	12645880	11	1	567	1_12645313	1_12645880
3666631	1	12645313	12645937	11	0.684474	624	1_12645313	1_12645937
3673603	1	12645340	12645361	11	1	21	1_12645340	1_12645361
3673604	1	12645340	12645364	11	1	24	1_12645340	1_12645364
3673605	1	12645340	12645847	11	0.0375	507	1_12645340	1_12645847
3673606	1	12645340	12645859	11	1	519	1_12645340	1_12645859
3673607	1	12645340	12645880	11	0.342654	540	1_12645340	1_12645880
3673608	1	12645340	12645937	11	0.000833333	597	1_12645340	1_12645937
3680580	1	12645361	12645364	11	1	3	1_12645361	1_12645364
3680581	1	12645361	12645847	11	0.0375	486	1_12645361	1_12645847
3680582	1	12645361	12645859	11	1	498	1_12645361	1_12645859
3680583	1	12645361	12645880	11	0.342654	519	1_12645361	1_12645880
3680584	1	12645361	12645937	11	0.000833333	576	1_12645361	1_12645937
3687556	1	12645364	12645847	11	0.0375	483	1_12645364	1_12645847
3687557	1	12645364	12645859	11	1	495	1_12645364	1_12645859
3687558	1	12645364	12645880	11	0.342654	516	1_12645364	1_12645880
3687559	1	12645364	12645937	11	0.000833333	573	1_12645364	1_12645937
3694531	1	12645847	12645859	11	0.0375	12	1_12645847	1_12645859
3694532	1	12645847	12645880	11	0.131579	33	1_12645847	1_12645880
3694533	1	12645847	12645937	11	0.098	90	1_12645847	1_12645937
3701505	1	12645859	12645880	11	0.342654	21	1_12645859	1_12645880
3701506	1	12645859	12645937	11	0.000833333	78	1_12645859	1_12645937
3708478	1	12645880	12645937	11	0.684474	57	1_12645880	1_12645937
3757262	1	13555894	13563955	10	0.126984	8061	1_13555894	1_13563955
3771190	1	13563955	13572567	11	0.0047619	8612	1_13563955	1_13572567
4214806	1	20488019	20491219	11	0.0711111	3200	1_20488019	1_20491219
4214807	1	20488019	20491297	11	0.266667	3278	1_20488019	1_20491297
4214808	1	20488019	20491300	11	0.0680556	3281	1_20488019	1_20491300
4214809	1	20488019	20497730	11	0.0222222	9711	1_20488019	1_20497730
4221705	1	20491219	20491297	11	0.054	78	1_20491219	1_20491297
4221706	1	20491219	20491300	11	0.3125	81	1_20491219	1_20491300
4221707	1	20491219	20497730	11	0.032	6511	1_20491219	1_20497730
4221708	1	20491219	20499530	11	0.201613	8311	1_20491219	1_20499530
4228603	1	20491297	20491300	11	0.12	3	1_20491297	1_20491300
4228604	1	20491297	20497730	11	0.0833333	6433	1_20491297	1_20497730
4228605	1	20491297	20499530	11	0.0774194	8233	1_20491297	1_20499530
4235500	1	20491300	20497730	11	0.01	6430	1_20491300	1_20497730
4235501	1	20491300	20499530	11	0.645161	8230	1_20491300	1_20499530
4242396	1	20497730	20499530	11	0.00645161	1800	1_20497730	1_20499530
4242397	1	20497730	20501984	11	0.0375	4254	1_20497730	1_20501984
4242398	1	20497730	20506050	11	0.0480769	8320	1_20497730	1_20506050
4242399	1	20497730	20506142	11	0.0480769	8412	1_20497730	1_20506142
4242400	1	20497730	20506498	11	0.032	8768	1_20497730	1_20506498
4242401	1	20497730	20506500	11	0.0480769	8770	1_20497730	1_20506500
4242402	1	20497730	20506543	11	0.0047619	8813	1_20497730	1_20506543
4249291	1	20499530	20501984	11	0.172043	2454	1_20499530	1_20501984
4249292	1	20499530	20506050	11	0.164082	6520	1_20499530	1_20506050
4249293	1	20499530	20506142	11	0.164082	6612	1_20499530	1_20506142
4249294	1	20499530	20506498	11	0.0632258	6968	1_20499530	1_20506498
4249295	1	20499530	20506500	11	0.044665	6970	1_20499530	1_20506500
4249296	1	20499530	20506543	11	0.30722	7013	1_20499530	1_20506543
4256185	1	20501984	20506050	11	0.0392628	4066	1_20501984	1_20506050
4256186	1	20501984	20506142	11	0.0392628	4158	1_20501984	1_20506142
4256187	1	20501984	20506498	11	0.0833333	4514	1_20501984	1_20506498
4256188	1	20501984	20506500	11	0.0392628	4516	1_20501984	1_20506500
4256189	1	20501984	20506543	11	0.0124008	4559	1_20501984	1_20506543
4263078	1	20506050	20506142	11	1	92	1_20506050	1_20506142
4263079	1	20506050	20506498	11	0.813846	448	1_20506050	1_20506498
4263080	1	20506050	20506500	11	0.621672	450	1_20506050	1_20506500
4263081	1	20506050	20506543	11	0.264652	493	1_20506050	1_20506543
4269970	1	20506142	20506498	11	0.813846	356	1_20506142	1_20506498
4269971	1	20506142	20506500	11	0.621672	358	1_20506142	1_20506500
4269972	1	20506142	20506543	11	0.264652	401	1_20506142	1_20506543
4276861	1	20506498	20506500	11	0.813846	2	1_20506498	1_20506500
4276862	1	20506498	20506543	11	0.14881	45	1_20506498	1_20506543
4283751	1	20506500	20506543	11	0.264652	43	1_20506500	1_20506543
4441945	1	21395383	21395465	10	0.040404	82	1_21395383	1_21395465
4441947	1	21395383	21395755	10	0.0123457	372	1_21395383	1_21395755
4441949	1	21395383	21396821	10	0.0892532	1438	1_21395383	1_21396821
4441950	1	21395383	21396863	10	1	1480	1_21395383	1_21396863
4441951	1	21395383	21397021	10	0.0935673	1638	1_21395383	1_21397021
4448811	1	21395465	21395483	10	1	18	1_21395465	1_21395483
4448812	1	21395465	21395755	11	0.098	290	1_21395465	1_21395755
4448814	1	21395465	21396821	11	0.217778	1356	1_21395465	1_21396821
4448815	1	21395465	21396863	11	0.032	1398	1_21395465	1_21396863
4448816	1	21395465	21397021	11	0.326531	1556	1_21395465	1_21397021
4455676	1	21395483	21395755	10	0.0909091	272	1_21395483	1_21395755
4455678	1	21395483	21396821	10	0.204545	1338	1_21395483	1_21396821
4455679	1	21395483	21396863	10	0.040404	1380	1_21395483	1_21396863
4455680	1	21395483	21397021	10	0.33095	1538	1_21395483	1_21397021
4462541	1	21395755	21396821	11	0.0680556	1066	1_21395755	1_21396821
4462542	1	21395755	21396863	11	0.01	1108	1_21395755	1_21396863
4462543	1	21395755	21397021	11	0.102041	1266	1_21395755	1_21397021
4476265	1	21396821	21396863	11	0.0680556	42	1_21396821	1_21396863
4476266	1	21396821	21397021	11	0.544785	200	1_21396821	1_21397021
4483126	1	21396863	21397021	11	0.102041	158	1_21396863	1_21397021
6633826	1	34423541	34423544	11	0.163043	3	1_34423541	1_34423544
6633827	1	34423541	34423550	11	0.163043	9	1_34423541	1_34423550
6633828	1	34423541	34423619	11	0.163043	78	1_34423541	1_34423619
6633829	1	34423541	34423664	11	0.0301932	123	1_34423541	1_34423664
6633830	1	34423541	34423685	11	0.199645	144	1_34423541	1_34423685
6633831	1	34423541	34423694	11	0.014197	153	1_34423541	1_34423694
6633832	1	34423541	34423718	11	0.163043	177	1_34423541	1_34423718
6633833	1	34423541	34423721	11	0.163043	180	1_34423541	1_34423721
6633834	1	34423541	34423751	11	0.163043	210	1_34423541	1_34423751
6633835	1	34423541	34423835	11	0.163043	294	1_34423541	1_34423835
6633837	1	34423541	34425558	11	0.578922	2017	1_34423541	1_34425558
6633839	1	34423541	34428619	10	0.146341	5078	1_34423541	1_34428619
6633840	1	34423541	34428625	11	0.0195652	5084	1_34423541	1_34428625
6633843	1	34423541	34430528	11	0.272212	6987	1_34423541	1_34430528
6640365	1	34423544	34423550	11	1	6	1_34423544	1_34423550
6640366	1	34423544	34423619	11	1	75	1_34423544	1_34423619
6640367	1	34423544	34423664	11	0.185185	120	1_34423544	1_34423664
6640368	1	34423544	34423685	11	0.491156	141	1_34423544	1_34423685
6640369	1	34423544	34423694	11	0.266667	150	1_34423544	1_34423694
6640370	1	34423544	34423718	11	1	174	1_34423544	1_34423718
6640371	1	34423544	34423721	11	1	177	1_34423544	1_34423721
6640372	1	34423544	34423751	11	1	207	1_34423544	1_34423751
6640373	1	34423544	34423835	11	1	291	1_34423544	1_34423835
6640375	1	34423544	34425558	11	0.163043	2014	1_34423544	1_34425558
6640377	1	34423544	34428619	10	1	5075	1_34423544	1_34428619
6640378	1	34423544	34428625	11	0.0833333	5081	1_34423544	1_34428625
6640381	1	34423544	34430528	11	0.163043	6984	1_34423544	1_34430528
6646903	1	34423550	34423619	11	1	69	1_34423550	1_34423619
6646904	1	34423550	34423664	11	0.185185	114	1_34423550	1_34423664
6646905	1	34423550	34423685	11	0.491156	135	1_34423550	1_34423685
6646906	1	34423550	34423694	11	0.266667	144	1_34423550	1_34423694
6646907	1	34423550	34423718	11	1	168	1_34423550	1_34423718
6646908	1	34423550	34423721	11	1	171	1_34423550	1_34423721
6646909	1	34423550	34423751	11	1	201	1_34423550	1_34423751
6646910	1	34423550	34423835	11	1	285	1_34423550	1_34423835
6646912	1	34423550	34425558	11	0.163043	2008	1_34423550	1_34425558
6646914	1	34423550	34428619	10	1	5069	1_34423550	1_34428619
6646915	1	34423550	34428625	11	0.0833333	5075	1_34423550	1_34428625
6646918	1	34423550	34430528	11	0.163043	6978	1_34423550	1_34430528
6653440	1	34423619	34423664	11	0.185185	45	1_34423619	1_34423664
6653441	1	34423619	34423685	11	0.491156	66	1_34423619	1_34423685
6653442	1	34423619	34423694	11	0.266667	75	1_34423619	1_34423694
6653443	1	34423619	34423718	11	1	99	1_34423619	1_34423718
6653444	1	34423619	34423721	11	1	102	1_34423619	1_34423721
6653445	1	34423619	34423751	11	1	132	1_34423619	1_34423751
6653446	1	34423619	34423835	11	1	216	1_34423619	1_34423835
6653448	1	34423619	34425558	11	0.163043	1939	1_34423619	1_34425558
6653450	1	34423619	34428619	10	1	5000	1_34423619	1_34428619
6653451	1	34423619	34428625	11	0.0833333	5006	1_34423619	1_34428625
6653454	1	34423619	34430528	11	0.163043	6909	1_34423619	1_34430528
6659976	1	34423664	34423685	11	0.226757	21	1_34423664	1_34423685
6659977	1	34423664	34423694	11	0.326531	30	1_34423664	1_34423694
6659978	1	34423664	34423718	11	0.185185	54	1_34423664	1_34423718
6659979	1	34423664	34423721	11	0.185185	57	1_34423664	1_34423721
6659980	1	34423664	34423751	11	0.185185	87	1_34423664	1_34423751
6659981	1	34423664	34423835	11	0.185185	171	1_34423664	1_34423835
6659983	1	34423664	34425558	11	0.0434783	1894	1_34423664	1_34425558
6659985	1	34423664	34428619	10	0.166667	4955	1_34423664	1_34428619
6659986	1	34423664	34428625	11	0.45	4961	1_34423664	1_34428625
6659989	1	34423664	34430528	11	0.0434783	6864	1_34423664	1_34430528
6666511	1	34423685	34423694	11	0.633486	9	1_34423685	1_34423694
6666512	1	34423685	34423718	11	0.491156	33	1_34423685	1_34423718
6666513	1	34423685	34423721	11	0.491156	36	1_34423685	1_34423721
6666514	1	34423685	34423751	11	0.491156	66	1_34423685	1_34423751
6666515	1	34423685	34423835	11	0.491156	150	1_34423685	1_34423835
6666517	1	34423685	34425558	11	0.014197	1873	1_34423685	1_34425558
6666519	1	34423685	34428619	10	0.429825	4934	1_34423685	1_34428619
6666520	1	34423685	34428625	11	0.102041	4940	1_34423685	1_34428625
6666523	1	34423685	34430528	11	0.199645	6843	1_34423685	1_34430528
6673045	1	34423694	34423718	11	0.266667	24	1_34423694	1_34423718
6673046	1	34423694	34423721	11	0.266667	27	1_34423694	1_34423721
6673047	1	34423694	34423751	11	0.266667	57	1_34423694	1_34423751
6673048	1	34423694	34423835	11	0.266667	141	1_34423694	1_34423835
6673050	1	34423694	34425558	11	0.199645	1864	1_34423694	1_34425558
6673052	1	34423694	34428619	10	0.208333	4925	1_34423694	1_34428619
6673053	1	34423694	34428625	11	0.146939	4931	1_34423694	1_34428625
6673056	1	34423694	34430528	11	0.0434783	6834	1_34423694	1_34430528
6679578	1	34423718	34423721	11	1	3	1_34423718	1_34423721
6679579	1	34423718	34423751	11	1	33	1_34423718	1_34423751
6679580	1	34423718	34423835	11	1	117	1_34423718	1_34423835
6679582	1	34423718	34425558	11	0.163043	1840	1_34423718	1_34425558
6679584	1	34423718	34428619	10	1	4901	1_34423718	1_34428619
6679585	1	34423718	34428625	11	0.0833333	4907	1_34423718	1_34428625
6679588	1	34423718	34430528	11	0.163043	6810	1_34423718	1_34430528
6686110	1	34423721	34423751	11	1	30	1_34423721	1_34423751
6686111	1	34423721	34423835	11	1	114	1_34423721	1_34423835
6686113	1	34423721	34425558	11	0.163043	1837	1_34423721	1_34425558
6686115	1	34423721	34428619	10	1	4898	1_34423721	1_34428619
6686116	1	34423721	34428625	11	0.0833333	4904	1_34423721	1_34428625
6686119	1	34423721	34430528	11	0.163043	6807	1_34423721	1_34430528
6692641	1	34423751	34423835	11	1	84	1_34423751	1_34423835
6692643	1	34423751	34425558	11	0.163043	1807	1_34423751	1_34425558
6692645	1	34423751	34428619	10	1	4868	1_34423751	1_34428619
6692646	1	34423751	34428625	11	0.0833333	4874	1_34423751	1_34428625
6692649	1	34423751	34430528	11	0.163043	6777	1_34423751	1_34430528
6692652	1	34423751	34433741	11	0.163043	9990	1_34423751	1_34433741
6699172	1	34423835	34425558	11	0.163043	1723	1_34423835	1_34425558
6699174	1	34423835	34428619	10	1	4784	1_34423835	1_34428619
6699175	1	34423835	34428625	11	0.0833333	4790	1_34423835	1_34428625
6699178	1	34423835	34430528	11	0.163043	6693	1_34423835	1_34430528
6699181	1	34423835	34433741	11	0.163043	9906	1_34423835	1_34433741
6699182	1	34423835	34433801	11	0.163043	9966	1_34423835	1_34433801
6699183	1	34423835	34433821	11	0.00576923	9986	1_34423835	1_34433821
6712229	1	34425558	34428619	10	0.146341	3061	1_34425558	1_34428619
6712230	1	34425558	34428625	11	0.0195652	3067	1_34425558	1_34428625
6712233	1	34425558	34430528	11	0.0798677	4970	1_34425558	1_34430528
6712236	1	34425558	34433741	11	0.578922	8183	1_34425558	1_34433741
6712237	1	34425558	34433801	11	0.578922	8243	1_34425558	1_34433801
6712238	1	34425558	34433821	11	0.0940635	8263	1_34425558	1_34433821
6712239	1	34425558	34435380	10	0.0135501	9822	1_34425558	1_34435380
6712241	1	34425558	34435407	10	0.0135501	9849	1_34425558	1_34435407
6712242	1	34425558	34435437	11	0.0940635	9879	1_34425558	1_34435437
6712243	1	34425558	34435449	10	0.0354767	9891	1_34425558	1_34435449
6712244	1	34425558	34435452	11	0.0204849	9894	1_34425558	1_34435452
6712245	1	34425558	34435512	11	0.0204849	9954	1_34425558	1_34435512
6725281	1	34428619	34428625	10	0.0740741	6	1_34428619	1_34428625
6725284	1	34428619	34430528	10	0.146341	1909	1_34428619	1_34430528
6725287	1	34428619	34433741	10	0.146341	5122	1_34428619	1_34433741
6725288	1	34428619	34433801	10	0.146341	5182	1_34428619	1_34433801
6725289	1	34428619	34433821	10	1.82607e-30	5202	1_34428619	1_34433821
6725290	1	34428619	34435380	10	1.82607e-30	6761	1_34428619	1_34435380
6725292	1	34428619	34435407	10	1.82607e-30	6788	1_34428619	1_34435407
6725293	1	34428619	34435437	10	1.82607e-30	6818	1_34428619	1_34435437
6725295	1	34428619	34435452	10	1.82607e-30	6833	1_34428619	1_34435452
6725296	1	34428619	34435512	10	1.82607e-30	6893	1_34428619	1_34435512
6731808	1	34428625	34430528	11	0.426087	1903	1_34428625	1_34430528
6731811	1	34428625	34433741	11	0.0195652	5116	1_34428625	1_34433741
6731812	1	34428625	34433801	11	0.0195652	5176	1_34428625	1_34433801
6731813	1	34428625	34433821	11	0.0480769	5196	1_34428625	1_34433821
6731814	1	34428625	34435380	10	0.0617284	6755	1_34428625	1_34435380
6731816	1	34428625	34435407	10	0.0617284	6782	1_34428625	1_34435407
6731817	1	34428625	34435437	11	0.0480769	6812	1_34428625	1_34435437
6731818	1	34428625	34435449	10	0.0909091	6824	1_34428625	1_34435449
6731819	1	34428625	34435452	11	0.0692308	6827	1_34428625	1_34435452
6731820	1	34428625	34435512	11	0.0692308	6887	1_34428625	1_34435512
6751377	1	34430528	34433741	11	0.272212	3213	1_34430528	1_34433741
6751378	1	34430528	34433801	11	0.272212	3273	1_34430528	1_34433801
6751379	1	34430528	34433821	11	0.135452	3293	1_34430528	1_34433821
6751380	1	34430528	34435380	10	0.0135501	4852	1_34430528	1_34435380
6751382	1	34430528	34435407	10	0.0135501	4879	1_34430528	1_34435407
6751383	1	34430528	34435437	11	0.135452	4909	1_34430528	1_34435437
6751384	1	34430528	34435449	10	0.040404	4921	1_34430528	1_34435449
6751385	1	34430528	34435452	11	0.00668896	4924	1_34430528	1_34435452
6751386	1	34430528	34435512	11	0.00668896	4984	1_34430528	1_34435512
6770935	1	34433741	34433801	11	1	60	1_34433741	1_34433801
6770936	1	34433741	34433821	11	0.00668896	80	1_34433741	1_34433821
6770937	1	34433741	34435380	10	0.121951	1639	1_34433741	1_34435380
6770939	1	34433741	34435407	10	0.121951	1666	1_34433741	1_34435407
6770940	1	34433741	34435437	11	0.00668896	1696	1_34433741	1_34435437
6770941	1	34433741	34435449	10	0.179601	1708	1_34433741	1_34435449
6770942	1	34433741	34435452	11	0.135452	1711	1_34433741	1_34435452
6770943	1	34433741	34435512	11	0.135452	1771	1_34433741	1_34435512
6777453	1	34433801	34433821	11	0.00668896	20	1_34433801	1_34433821
6777454	1	34433801	34435380	10	0.121951	1579	1_34433801	1_34435380
6777456	1	34433801	34435407	10	0.121951	1606	1_34433801	1_34435407
6777457	1	34433801	34435437	11	0.00668896	1636	1_34433801	1_34435437
6777458	1	34433801	34435449	10	0.179601	1648	1_34433801	1_34435449
6777459	1	34433801	34435452	11	0.135452	1651	1_34433801	1_34435452
6777460	1	34433801	34435512	11	0.135452	1711	1_34433801	1_34435512
6783970	1	34433821	34435380	10	0.308642	1559	1_34433821	1_34435380
6783972	1	34433821	34435407	10	0.308642	1586	1_34433821	1_34435407
6783973	1	34433821	34435437	11	1	1616	1_34433821	1_34435437
6783974	1	34433821	34435449	10	0.350649	1628	1_34433821	1_34435449
6783975	1	34433821	34435452	11	0.33284	1631	1_34433821	1_34435452
6783976	1	34433821	34435512	11	0.33284	1691	1_34433821	1_34435512
6790487	1	34435380	34435407	10	1	27	1_34435380	1_34435407
6790488	1	34435380	34435437	10	0.308642	57	1_34435380	1_34435437
6790490	1	34435380	34435452	10	1	72	1_34435380	1_34435452
6790491	1	34435380	34435512	10	1	132	1_34435380	1_34435512
6803515	1	34435407	34435437	10	0.308642	30	1_34435407	1_34435437
6803517	1	34435407	34435452	10	1	45	1_34435407	1_34435452
6803518	1	34435407	34435512	10	1	105	1_34435407	1_34435512
6810028	1	34435437	34435449	10	0.350649	12	1_34435437	1_34435449
6810029	1	34435437	34435452	11	0.33284	15	1_34435437	1_34435452
6810030	1	34435437	34435512	11	0.33284	75	1_34435437	1_34435512
6816540	1	34435449	34435452	10	1	3	1_34435449	1_34435452
6816541	1	34435449	34435512	10	1	63	1_34435449	1_34435512
6823051	1	34435452	34435512	11	1	60	1_34435452	1_34435512
9261609	1	44174382	44174531	10	0.0243902	149	1_44174382	1_44174531
9261610	1	44174382	44174532	10	0.0243902	150	1_44174382	1_44174532
9261614	1	44174382	44176028	10	0.413265	1646	1_44174382	1_44176028
9261615	1	44174382	44176049	10	0.413265	1667	1_44174382	1_44176049
9261616	1	44174382	44176250	10	0.0243902	1868	1_44174382	1_44176250
9261617	1	44174382	44176271	10	0.583333	1889	1_44174382	1_44176271
9261618	1	44174382	44176292	10	0.340278	1910	1_44174382	1_44176292
9261620	1	44174382	44177361	10	0.166667	2979	1_44174382	1_44177361
9261621	1	44174382	44177385	10	0.413265	3003	1_44174382	1_44177385
9261622	1	44174382	44177704	10	0.0243902	3322	1_44174382	1_44177704
9261623	1	44174382	44177743	10	0.166667	3361	1_44174382	1_44177743
9261624	1	44174382	44177764	10	0.413265	3382	1_44174382	1_44177764
9261625	1	44174382	44177800	10	0.0243902	3418	1_44174382	1_44177800
9261626	1	44174382	44178068	10	0.047619	3686	1_44174382	1_44178068
9261627	1	44174382	44178095	10	0.0243902	3713	1_44174382	1_44178095
9261628	1	44174382	44178954	10	0.107143	4572	1_44174382	1_44178954
9261631	1	44174382	44180981	10	0.413265	6599	1_44174382	1_44180981
9261633	1	44174382	44181029	10	0.0243902	6647	1_44174382	1_44181029
9286096	1	44174531	44174532	11	1	1	1_44174531	1_44174532
9286099	1	44174531	44175989	10	0.025974	1458	1_44174531	1_44175989
9286100	1	44174531	44176028	11	0.0206452	1497	1_44174531	1_44176028
9286101	1	44174531	44176049	11	0.0206452	1518	1_44174531	1_44176049
9286102	1	44174531	44176250	11	0.6084	1719	1_44174531	1_44176250
9286103	1	44174531	44176271	11	0.221538	1740	1_44174531	1_44176271
9286104	1	44174531	44176292	11	0.0833333	1761	1_44174531	1_44176292
9286106	1	44174531	44177361	11	0.182857	2830	1_44174531	1_44177361
9286107	1	44174531	44177385	11	0.0206452	2854	1_44174531	1_44177385
9286108	1	44174531	44177704	11	0.6084	3173	1_44174531	1_44177704
9286109	1	44174531	44177743	11	0.520714	3212	1_44174531	1_44177743
9286110	1	44174531	44177764	11	0.0206452	3233	1_44174531	1_44177764
9286111	1	44174531	44177800	11	0.6084	3269	1_44174531	1_44177800
9286112	1	44174531	44178068	11	0.12	3537	1_44174531	1_44178068
9286113	1	44174531	44178095	11	0.6084	3564	1_44174531	1_44178095
9286114	1	44174531	44178954	11	0.440833	4423	1_44174531	1_44178954
9286116	1	44174531	44180948	10	0.338753	6417	1_44174531	1_44180948
9286117	1	44174531	44180981	11	0.0206452	6450	1_44174531	1_44180981
9286119	1	44174531	44181029	11	0.6084	6498	1_44174531	1_44181029
9292218	1	44174532	44175989	10	0.025974	1457	1_44174532	1_44175989
9292219	1	44174532	44176028	11	0.0206452	1496	1_44174532	1_44176028
9292220	1	44174532	44176049	11	0.0206452	1517	1_44174532	1_44176049
9292221	1	44174532	44176250	11	0.6084	1718	1_44174532	1_44176250
9292222	1	44174532	44176271	11	0.221538	1739	1_44174532	1_44176271
9292223	1	44174532	44176292	11	0.0833333	1760	1_44174532	1_44176292
9292225	1	44174532	44177361	11	0.182857	2829	1_44174532	1_44177361
9292226	1	44174532	44177385	11	0.0206452	2853	1_44174532	1_44177385
9292227	1	44174532	44177704	11	0.6084	3172	1_44174532	1_44177704
9292228	1	44174532	44177743	11	0.520714	3211	1_44174532	1_44177743
9292229	1	44174532	44177764	11	0.0206452	3232	1_44174532	1_44177764
9292230	1	44174532	44177800	11	0.6084	3268	1_44174532	1_44177800
9292231	1	44174532	44178068	11	0.12	3536	1_44174532	1_44178068
9292232	1	44174532	44178095	11	0.6084	3563	1_44174532	1_44178095
9292233	1	44174532	44178954	11	0.440833	4422	1_44174532	1_44178954
9292235	1	44174532	44180948	10	0.338753	6416	1_44174532	1_44180948
9292236	1	44174532	44180981	11	0.0206452	6449	1_44174532	1_44180981
9292238	1	44174532	44181029	11	0.6084	6497	1_44174532	1_44181029
9310570	1	44175989	44176028	10	1	39	1_44175989	1_44176028
9310571	1	44175989	44176049	10	1	60	1_44175989	1_44176049
9310572	1	44175989	44176250	10	0.131494	261	1_44175989	1_44176250
9310573	1	44175989	44176271	10	0.357143	282	1_44175989	1_44176271
9310574	1	44175989	44176292	10	0.176385	303	1_44175989	1_44176292
9310576	1	44175989	44177361	10	0.217687	1372	1_44175989	1_44177361
9310577	1	44175989	44177385	10	1	1396	1_44175989	1_44177385
9310578	1	44175989	44177704	10	0.131494	1715	1_44175989	1_44177704
9310579	1	44175989	44177743	10	0.0136054	1754	1_44175989	1_44177743
9310580	1	44175989	44177764	10	1	1775	1_44175989	1_44177764
9310581	1	44175989	44177800	10	0.131494	1811	1_44175989	1_44177800
9310582	1	44175989	44178068	10	0.166667	2079	1_44175989	1_44178068
9310583	1	44175989	44178095	10	0.131494	2106	1_44175989	1_44178095
9310584	1	44175989	44178954	10	0.0178571	2965	1_44175989	1_44178954
9310587	1	44175989	44180981	10	1	4992	1_44175989	1_44180981
9310589	1	44175989	44181029	10	0.131494	5040	1_44175989	1_44181029
9316686	1	44176028	44176049	11	1	21	1_44176028	1_44176049
9316687	1	44176028	44176250	11	0.116452	222	1_44176028	1_44176250
9316688	1	44176028	44176271	11	0.358561	243	1_44176028	1_44176271
9316689	1	44176028	44176292	11	0.172043	264	1_44176028	1_44176292
9316691	1	44176028	44177361	11	0.207949	1333	1_44176028	1_44177361
9316692	1	44176028	44177385	11	1	1357	1_44176028	1_44177385
9316693	1	44176028	44177704	11	0.116452	1676	1_44176028	1_44177704
9316694	1	44176028	44177743	11	0.00518433	1715	1_44176028	1_44177743
9316695	1	44176028	44177764	11	1	1736	1_44176028	1_44177764
9316696	1	44176028	44177800	11	0.116452	1772	1_44176028	1_44177800
9316697	1	44176028	44178068	11	0.172043	2040	1_44176028	1_44178068
9316698	1	44176028	44178095	11	0.116452	2067	1_44176028	1_44178095
9316699	1	44176028	44178954	11	0.0241935	2926	1_44176028	1_44178954
9316701	1	44176028	44180948	10	0.555556	4920	1_44176028	1_44180948
9316702	1	44176028	44180981	11	1	4953	1_44176028	1_44180981
9316704	1	44176028	44181029	11	0.116452	5001	1_44176028	1_44181029
9322801	1	44176049	44176250	11	0.116452	201	1_44176049	1_44176250
9322802	1	44176049	44176271	11	0.358561	222	1_44176049	1_44176271
9322803	1	44176049	44176292	11	0.172043	243	1_44176049	1_44176292
9322805	1	44176049	44177361	11	0.207949	1312	1_44176049	1_44177361
9322806	1	44176049	44177385	11	1	1336	1_44176049	1_44177385
9322807	1	44176049	44177704	11	0.116452	1655	1_44176049	1_44177704
9322808	1	44176049	44177743	11	0.00518433	1694	1_44176049	1_44177743
9322809	1	44176049	44177764	11	1	1715	1_44176049	1_44177764
9322810	1	44176049	44177800	11	0.116452	1751	1_44176049	1_44177800
9322811	1	44176049	44178068	11	0.172043	2019	1_44176049	1_44178068
9322812	1	44176049	44178095	11	0.116452	2046	1_44176049	1_44178095
9322813	1	44176049	44178954	11	0.0241935	2905	1_44176049	1_44178954
9322815	1	44176049	44180948	10	0.555556	4899	1_44176049	1_44180948
9322816	1	44176049	44180981	11	1	4932	1_44176049	1_44180981
9322818	1	44176049	44181029	11	0.116452	4980	1_44176049	1_44181029
9328915	1	44176250	44176271	11	0.221538	21	1_44176250	1_44176271
9328916	1	44176250	44176292	11	0.25037	42	1_44176250	1_44176292
9328918	1	44176250	44177361	11	0.0178571	1111	1_44176250	1_44177361
9328919	1	44176250	44177385	11	0.116452	1135	1_44176250	1_44177385
9328920	1	44176250	44177704	11	1	1454	1_44176250	1_44177704
9328921	1	44176250	44177743	11	0.520714	1493	1_44176250	1_44177743
9328922	1	44176250	44177764	11	0.116452	1514	1_44176250	1_44177764
9328923	1	44176250	44177800	11	1	1550	1_44176250	1_44177800
9328924	1	44176250	44178068	11	0.440833	1818	1_44176250	1_44178068
9328925	1	44176250	44178095	11	1	1845	1_44176250	1_44178095
9328926	1	44176250	44178954	11	0.12	2704	1_44176250	1_44178954
9328928	1	44176250	44180948	10	0.338753	4698	1_44176250	1_44180948
9328929	1	44176250	44180981	11	0.116452	4731	1_44176250	1_44180981
9328931	1	44176250	44181029	11	1	4779	1_44176250	1_44181029
9335028	1	44176271	44176292	11	0.514245	21	1_44176271	1_44176292
9335030	1	44176271	44177361	11	0.274725	1090	1_44176271	1_44177361
9335031	1	44176271	44177385	11	0.358561	1114	1_44176271	1_44177385
9335032	1	44176271	44177704	11	0.221538	1433	1_44176271	1_44177704
9335033	1	44176271	44177743	11	0.274725	1472	1_44176271	1_44177743
9335034	1	44176271	44177764	11	0.358561	1493	1_44176271	1_44177764
9335035	1	44176271	44177800	11	0.221538	1529	1_44176271	1_44177800
9335036	1	44176271	44178068	11	0.0128205	1797	1_44176271	1_44178068
9335037	1	44176271	44178095	11	0.221538	1824	1_44176271	1_44178095
9335038	1	44176271	44178954	11	0.180288	2683	1_44176271	1_44178954
9335040	1	44176271	44180948	10	0.0505051	4677	1_44176271	1_44180948
9335041	1	44176271	44180981	11	0.358561	4710	1_44176271	1_44180981
9335043	1	44176271	44181029	11	0.221538	4758	1_44176271	1_44181029
9341141	1	44176292	44177361	11	0.010582	1069	1_44176292	1_44177361
9341142	1	44176292	44177385	11	0.172043	1093	1_44176292	1_44177385
9341143	1	44176292	44177704	11	0.25037	1412	1_44176292	1_44177704
9341144	1	44176292	44177743	11	0.0324074	1451	1_44176292	1_44177743
9341145	1	44176292	44177764	11	0.172043	1472	1_44176292	1_44177764
9341146	1	44176292	44177800	11	0.25037	1508	1_44176292	1_44177800
9341147	1	44176292	44178068	11	0.278549	1776	1_44176292	1_44178068
9341148	1	44176292	44178095	11	0.25037	1803	1_44176292	1_44178095
9341149	1	44176292	44178954	11	0.00694444	2662	1_44176292	1_44178954
9341151	1	44176292	44180948	10	0.246914	4656	1_44176292	1_44180948
9341152	1	44176292	44180981	11	0.172043	4689	1_44176292	1_44180981
9341154	1	44176292	44181029	11	0.25037	4737	1_44176292	1_44181029
9353361	1	44177361	44177385	11	0.207949	24	1_44177361	1_44177385
9353362	1	44177361	44177704	11	0.0178571	343	1_44177361	1_44177704
9353363	1	44177361	44177743	11	0.368622	382	1_44177361	1_44177743
9353364	1	44177361	44177764	11	0.207949	403	1_44177361	1_44177764
9353365	1	44177361	44177800	11	0.0178571	439	1_44177361	1_44177800
9353366	1	44177361	44178068	11	0.214286	707	1_44177361	1_44178068
9353367	1	44177361	44178095	11	0.0178571	734	1_44177361	1_44178095
9353368	1	44177361	44178954	11	0.65625	1593	1_44177361	1_44178954
9353370	1	44177361	44180948	10	0.0925926	3587	1_44177361	1_44180948
9353371	1	44177361	44180981	11	0.207949	3620	1_44177361	1_44180981
9353373	1	44177361	44181029	11	0.0178571	3668	1_44177361	1_44181029
9359470	1	44177385	44177704	11	0.116452	319	1_44177385	1_44177704
9359471	1	44177385	44177743	11	0.00518433	358	1_44177385	1_44177743
9359472	1	44177385	44177764	11	1	379	1_44177385	1_44177764
9359473	1	44177385	44177800	11	0.116452	415	1_44177385	1_44177800
9359474	1	44177385	44178068	11	0.172043	683	1_44177385	1_44178068
9359475	1	44177385	44178095	11	0.116452	710	1_44177385	1_44178095
9359476	1	44177385	44178954	11	0.0241935	1569	1_44177385	1_44178954
9359478	1	44177385	44180948	10	0.555556	3563	1_44177385	1_44180948
9359479	1	44177385	44180981	11	1	3596	1_44177385	1_44180981
9359481	1	44177385	44181029	11	0.116452	3644	1_44177385	1_44181029
9365578	1	44177704	44177743	11	0.520714	39	1_44177704	1_44177743
9365579	1	44177704	44177764	11	0.116452	60	1_44177704	1_44177764
9365580	1	44177704	44177800	11	1	96	1_44177704	1_44177800
9365581	1	44177704	44178068	11	0.440833	364	1_44177704	1_44178068
9365582	1	44177704	44178095	11	1	391	1_44177704	1_44178095
9365583	1	44177704	44178954	11	0.12	1250	1_44177704	1_44178954
9365585	1	44177704	44180948	10	0.338753	3244	1_44177704	1_44180948
9365586	1	44177704	44180981	11	0.116452	3277	1_44177704	1_44180981
9365588	1	44177704	44181029	11	1	3325	1_44177704	1_44181029
9371685	1	44177743	44177764	11	0.00518433	21	1_44177743	1_44177764
9371686	1	44177743	44177800	11	0.520714	57	1_44177743	1_44177800
9371687	1	44177743	44178068	11	0.0014881	325	1_44177743	1_44178068
9371688	1	44177743	44178095	11	0.520714	352	1_44177743	1_44178095
9371689	1	44177743	44178954	11	0.65625	1211	1_44177743	1_44178954
9371691	1	44177743	44180948	10	0.37037	3205	1_44177743	1_44180948
9371692	1	44177743	44180981	11	0.00518433	3238	1_44177743	1_44180981
9371694	1	44177743	44181029	11	0.520714	3286	1_44177743	1_44181029
9377791	1	44177764	44177800	11	0.116452	36	1_44177764	1_44177800
9377792	1	44177764	44178068	11	0.172043	304	1_44177764	1_44178068
9377793	1	44177764	44178095	11	0.116452	331	1_44177764	1_44178095
9377794	1	44177764	44178954	11	0.0241935	1190	1_44177764	1_44178954
9377796	1	44177764	44180948	10	0.555556	3184	1_44177764	1_44180948
9377797	1	44177764	44180981	11	1	3217	1_44177764	1_44180981
9377799	1	44177764	44181029	11	0.116452	3265	1_44177764	1_44181029
9383896	1	44177800	44178068	11	0.440833	268	1_44177800	1_44178068
9383897	1	44177800	44178095	11	1	295	1_44177800	1_44178095
9383898	1	44177800	44178954	11	0.12	1154	1_44177800	1_44178954
9383900	1	44177800	44180948	10	0.338753	3148	1_44177800	1_44180948
9383901	1	44177800	44180981	11	0.116452	3181	1_44177800	1_44180981
9383903	1	44177800	44181029	11	1	3229	1_44177800	1_44181029
9390000	1	44178068	44178095	11	0.440833	27	1_44178068	1_44178095
9390001	1	44178068	44178954	11	0.140625	886	1_44178068	1_44178954
9390003	1	44178068	44180948	10	0.026455	2880	1_44178068	1_44180948
9390004	1	44178068	44180981	11	0.172043	2913	1_44178068	1_44180981
9390006	1	44178068	44181029	11	0.440833	2961	1_44178068	1_44181029
9396103	1	44178095	44178954	11	0.12	859	1_44178095	1_44178954
9396105	1	44178095	44180948	10	0.338753	2853	1_44178095	1_44180948
9396106	1	44178095	44180981	11	0.116452	2886	1_44178095	1_44180981
9396108	1	44178095	44181029	11	1	2934	1_44178095	1_44181029
9402206	1	44178954	44180948	10	0.238095	1994	1_44178954	1_44180948
9402207	1	44178954	44180981	11	0.0241935	2027	1_44178954	1_44180981
9402209	1	44178954	44181029	11	0.12	2075	1_44178954	1_44181029
9402219	1	44178954	44188262	11	0.0241935	9308	1_44178954	1_44188262
9414406	1	44180948	44180981	10	0.555556	33	1_44180948	1_44180981
9414408	1	44180948	44181029	10	0.338753	81	1_44180948	1_44181029
9414418	1	44180948	44188262	10	0.0113379	7314	1_44180948	1_44188262
9420506	1	44180981	44181029	11	0.116452	48	1_44180981	1_44181029
9420516	1	44180981	44188262	11	0.0127471	7281	1_44180981	1_44188262
9432709	1	44181029	44188262	11	0.00290323	7233	1_44181029	1_44188262
12484406	1	72475782	72476146	10	0.0505051	364	1_72475782	1_72476146
12484410	1	72475782	72477105	11	0.282609	1323	1_72475782	1_72477105
12484413	1	72475782	72479575	11	0.471154	3793	1_72475782	1_72479575
12484414	1	72475782	72479593	11	0.471154	3811	1_72475782	1_72479593
12484415	1	72475782	72479625	10	0.0151515	3843	1_72475782	1_72479625
12484416	1	72475782	72481044	11	0.153846	5262	1_72475782	1_72481044
12495553	1	72476146	72477105	10	0.646465	959	1_72476146	1_72477105
12495556	1	72476146	72479575	10	0.0798226	3429	1_72476146	1_72479575
12495557	1	72476146	72479593	10	0.0798226	3447	1_72476146	1_72479593
12495559	1	72476146	72481044	10	0.800443	4898	1_72476146	1_72481044
12517830	1	72477105	72479575	11	0.0626087	2470	1_72477105	1_72479575
12517831	1	72477105	72479593	11	0.0626087	2488	1_72477105	1_72479593
12517832	1	72477105	72479625	10	0.166667	2520	1_72477105	1_72479625
12517833	1	72477105	72481044	11	0.803913	3939	1_72477105	1_72481044
12534526	1	72479575	72479593	11	1	18	1_72479575	1_72479593
12534527	1	72479575	72479625	10	0.329268	50	1_72479575	1_72479625
12534528	1	72479575	72481044	11	0.01	1469	1_72479575	1_72481044
12534529	1	72479575	72487209	11	0.00266667	7634	1_72479575	1_72487209
12534530	1	72479575	72488403	11	0.648	8828	1_72479575	1_72488403
12540090	1	72479593	72479625	10	0.329268	32	1_72479593	1_72479625
12540091	1	72479593	72481044	11	0.01	1451	1_72479593	1_72481044
12540092	1	72479593	72487209	11	0.00266667	7616	1_72479593	1_72487209
12540093	1	72479593	72488403	11	0.648	8810	1_72479593	1_72488403
12545653	1	72479625	72481044	10	0.329268	1419	1_72479625	1_72481044
12545654	1	72479625	72487209	10	0.0625	7584	1_72479625	1_72487209
12545655	1	72479625	72488403	10	0.367816	8778	1_72479625	1_72488403
12551215	1	72481044	72487209	11	0.00266667	6165	1_72481044	1_72487209
12551216	1	72481044	72488403	11	0.0045	7359	1_72481044	1_72488403
12556776	1	72487209	72488403	11	0.000833333	1194	1_72487209	1_72488403
13546850	1	77165668	77168263	10	0.657228	2595	1_77165668	1_77168263
13552225	1	77165721	77167992	11	1	2271	1_77165721	1_77167992
13552226	1	77165721	77167994	11	1	2273	1_77165721	1_77167994
13552228	1	77165721	77168263	11	0.20119	2542	1_77165721	1_77168263
13557603	1	77167992	77167994	11	1	2	1_77167992	1_77167994
13557605	1	77167992	77168263	11	0.20119	271	1_77167992	1_77168263
13562981	1	77167994	77168263	11	0.20119	269	1_77167994	1_77168263
19699275	1	116843017	116843137	11	0.0692308	120	1_116843017	1_116843137
19699276	1	116843017	116843141	11	0.0692308	124	1_116843017	1_116843141
19699277	1	116843017	116843217	11	0.0571429	200	1_116843017	1_116843217
19699278	1	116843017	116843349	11	0.288235	332	1_116843017	1_116843349
19699279	1	116843017	116843382	11	0.0571429	365	1_116843017	1_116843382
19699282	1	116843017	116843508	11	0.12	491	1_116843017	1_116843508
19699283	1	116843017	116843585	11	0.0833333	568	1_116843017	1_116843585
19699284	1	116843017	116843599	11	0.0571429	582	1_116843017	1_116843599
19699285	1	116843017	116843673	11	0.492308	656	1_116843017	1_116843673
19699288	1	116843017	116845482	10	0.132791	2465	1_116843017	1_116845482
19699289	1	116843017	116846139	11	0.3125	3122	1_116843017	1_116846139
19699290	1	116843017	116846166	11	0.45	3149	1_116843017	1_116846166
19699292	1	116843017	116849495	11	0.0571429	6478	1_116843017	1_116849495
19699293	1	116843017	116849507	11	0.0571429	6490	1_116843017	1_116849507
19699294	1	116843017	116849540	11	0.0941176	6523	1_116843017	1_116849540
19699297	1	116843017	116852488	11	0.0571429	9471	1_116843017	1_116852488
19703353	1	116843137	116843141	11	1	4	1_116843137	1_116843141
19703354	1	116843137	116843217	11	0.660027	80	1_116843137	1_116843217
19703355	1	116843137	116843349	11	0.452489	212	1_116843137	1_116843349
19703356	1	116843137	116843382	11	0.660027	245	1_116843137	1_116843382
19703359	1	116843137	116843508	11	0.23141	371	1_116843137	1_116843508
19703360	1	116843137	116843585	11	0.830769	448	1_116843137	1_116843585
19703361	1	116843137	116843599	11	0.660027	462	1_116843137	1_116843599
19703362	1	116843137	116843673	11	0.133506	536	1_116843137	1_116843673
19703365	1	116843137	116845482	10	0.338753	2345	1_116843137	1_116845482
19703366	1	116843137	116846139	11	0.173678	3002	1_116843137	1_116846139
19703367	1	116843137	116846166	11	0.065	3029	1_116843137	1_116846166
19703369	1	116843137	116849495	11	0.660027	6358	1_116843137	1_116849495
19703370	1	116843137	116849507	11	0.660027	6370	1_116843137	1_116849507
19703371	1	116843137	116849540	11	0.237839	6403	1_116843137	1_116849540
19703374	1	116843137	116852488	11	0.660027	9351	1_116843137	1_116852488
19707430	1	116843141	116843217	11	0.660027	76	1_116843141	1_116843217
19707431	1	116843141	116843349	11	0.452489	208	1_116843141	1_116843349
19707432	1	116843141	116843382	11	0.660027	241	1_116843141	1_116843382
19707435	1	116843141	116843508	11	0.23141	367	1_116843141	1_116843508
19707436	1	116843141	116843585	11	0.830769	444	1_116843141	1_116843585
19707437	1	116843141	116843599	11	0.660027	458	1_116843141	1_116843599
19707438	1	116843141	116843673	11	0.133506	532	1_116843141	1_116843673
19707441	1	116843141	116845482	10	0.338753	2341	1_116843141	1_116845482
19707442	1	116843141	116846139	11	0.173678	2998	1_116843141	1_116846139
19707443	1	116843141	116846166	11	0.065	3025	1_116843141	1_116846166
19707445	1	116843141	116849495	11	0.660027	6354	1_116843141	1_116849495
19707446	1	116843141	116849507	11	0.660027	6366	1_116843141	1_116849507
19707447	1	116843141	116849540	11	0.237839	6399	1_116843141	1_116849540
19707450	1	116843141	116852488	11	0.660027	9347	1_116843141	1_116852488
19711506	1	116843217	116843349	11	0.277836	132	1_116843217	1_116843349
19711507	1	116843217	116843382	11	1	165	1_116843217	1_116843382
19711510	1	116843217	116843508	11	0.47619	291	1_116843217	1_116843508
19711511	1	116843217	116843585	11	0.685714	368	1_116843217	1_116843585
19711512	1	116843217	116843599	11	1	382	1_116843217	1_116843599
19711513	1	116843217	116843673	11	0.274725	456	1_116843217	1_116843673
19711516	1	116843217	116845482	10	0.0940767	2265	1_116843217	1_116845482
19711517	1	116843217	116846139	11	0.0178571	2922	1_116843217	1_116846139
19711518	1	116843217	116846166	11	0.182857	2949	1_116843217	1_116846166
19711520	1	116843217	116849495	11	1	6278	1_116843217	1_116849495
19711521	1	116843217	116849507	11	1	6290	1_116843217	1_116849507
19711522	1	116843217	116849540	11	0.607143	6323	1_116843217	1_116849540
19711525	1	116843217	116852488	11	1	9271	1_116843217	1_116852488
19715581	1	116843349	116843382	11	0.277836	33	1_116843349	1_116843382
19715584	1	116843349	116843508	11	0.0240196	159	1_116843349	1_116843508
19715585	1	116843349	116843585	11	0.331373	236	1_116843349	1_116843585
19715586	1	116843349	116843599	11	0.277836	250	1_116843349	1_116843599
19715587	1	116843349	116843673	11	0.735577	324	1_116843349	1_116843673
19715590	1	116843349	116845482	10	0.0483806	2133	1_116843349	1_116845482
19715591	1	116843349	116846139	11	0.00413603	2790	1_116843349	1_116846139
19715592	1	116843349	116846166	11	0.543824	2817	1_116843349	1_116846166
19715594	1	116843349	116849495	11	0.277836	6146	1_116843349	1_116849495
19715595	1	116843349	116849507	11	0.277836	6158	1_116843349	1_116849507
19715596	1	116843349	116849540	11	0.0365484	6191	1_116843349	1_116849540
19715599	1	116843349	116852488	11	0.277836	9139	1_116843349	1_116852488
19719657	1	116843382	116843508	11	0.47619	126	1_116843382	1_116843508
19719658	1	116843382	116843585	11	0.685714	203	1_116843382	1_116843585
19719659	1	116843382	116843599	11	1	217	1_116843382	1_116843599
19719660	1	116843382	116843673	11	0.274725	291	1_116843382	1_116843673
19719663	1	116843382	116845482	10	0.0940767	2100	1_116843382	1_116845482
19719664	1	116843382	116846139	11	0.0178571	2757	1_116843382	1_116846139
19719665	1	116843382	116846166	11	0.182857	2784	1_116843382	1_116846166
19719667	1	116843382	116849495	11	1	6113	1_116843382	1_116849495
19719668	1	116843382	116849507	11	1	6125	1_116843382	1_116849507
19719669	1	116843382	116849540	11	0.607143	6158	1_116843382	1_116849540
19719672	1	116843382	116852488	11	1	9106	1_116843382	1_116852488
19731871	1	116843508	116843585	11	0.217778	77	1_116843508	1_116843585
19731872	1	116843508	116843599	11	0.47619	91	1_116843508	1_116843599
19731873	1	116843508	116843673	11	0.0410256	165	1_116843508	1_116843673
19731876	1	116843508	116845482	10	0.0243902	1974	1_116843508	1_116845482
19731877	1	116843508	116846139	11	0.0375	2631	1_116843508	1_116846139
19731878	1	116843508	116846166	11	0.00266667	2658	1_116843508	1_116846166
19731880	1	116843508	116849495	11	0.47619	5987	1_116843508	1_116849495
19731881	1	116843508	116849507	11	0.47619	5999	1_116843508	1_116849507
19731882	1	116843508	116849540	11	0.158824	6032	1_116843508	1_116849540
19731885	1	116843508	116852488	11	0.47619	8980	1_116843508	1_116852488
19735941	1	116843585	116843599	11	0.685714	14	1_116843585	1_116843599
19735942	1	116843585	116843673	11	0.125641	88	1_116843585	1_116843673
19735945	1	116843585	116845482	10	0.49187	1897	1_116843585	1_116845482
19735946	1	116843585	116846139	11	0.266667	2554	1_116843585	1_116846139
19735947	1	116843585	116846166	11	0.054	2581	1_116843585	1_116846166
19735949	1	116843585	116849495	11	0.685714	5910	1_116843585	1_116849495
19735950	1	116843585	116849507	11	0.685714	5922	1_116843585	1_116849507
19735951	1	116843585	116849540	11	0.331373	5955	1_116843585	1_116849540
19735954	1	116843585	116852488	11	0.685714	8903	1_116843585	1_116852488
19740010	1	116843599	116843673	11	0.274725	74	1_116843599	1_116843673
19740013	1	116843599	116845482	10	0.0940767	1883	1_116843599	1_116845482
19740014	1	116843599	116846139	11	0.0178571	2540	1_116843599	1_116846139
19740015	1	116843599	116846166	11	0.182857	2567	1_116843599	1_116846166
19740017	1	116843599	116849495	11	1	5896	1_116843599	1_116849495
19740018	1	116843599	116849507	11	1	5908	1_116843599	1_116849507
19740019	1	116843599	116849540	11	0.607143	5941	1_116843599	1_116849540
19740022	1	116843599	116852488	11	1	8889	1_116843599	1_116852488
19744080	1	116843673	116845482	10	0.0135501	1809	1_116843673	1_116845482
19744081	1	116843673	116846139	11	0.153846	2466	1_116843673	1_116846139
19744082	1	116843673	116846166	11	0.813846	2493	1_116843673	1_116846166
19744084	1	116843673	116849495	11	0.274725	5822	1_116843673	1_116849495
19744085	1	116843673	116849507	11	0.274725	5834	1_116843673	1_116849507
19744086	1	116843673	116849540	11	0.091629	5867	1_116843673	1_116849540
19744089	1	116843673	116852488	11	0.274725	8815	1_116843673	1_116852488
19756276	1	116845482	116846139	10	0.61312	657	1_116845482	1_116846139
19756277	1	116845482	116846166	10	0.0798226	684	1_116845482	1_116846166
19756279	1	116845482	116849495	10	0.0940767	4013	1_116845482	1_116849495
19756280	1	116845482	116849507	10	0.0940767	4025	1_116845482	1_116849507
19756281	1	116845482	116849540	10	0.0354767	4058	1_116845482	1_116849540
19756284	1	116845482	116852488	10	0.0940767	7006	1_116845482	1_116852488
19756285	1	116845482	116854008	10	0.054878	8526	1_116845482	1_116854008
19756287	1	116845482	116854037	10	0.054878	8555	1_116845482	1_116854037
19756288	1	116845482	116854040	10	0.054878	8558	1_116845482	1_116854040
19756290	1	116845482	116854193	10	0.054878	8711	1_116845482	1_116854193
19760340	1	116846139	116846166	11	0.4225	27	1_116846139	1_116846166
19760342	1	116846139	116849495	11	0.0178571	3356	1_116846139	1_116849495
19760343	1	116846139	116849507	11	0.0178571	3368	1_116846139	1_116849507
19760344	1	116846139	116849540	11	0.00413603	3401	1_116846139	1_116849540
19760347	1	116846139	116852488	11	0.0178571	6349	1_116846139	1_116852488
19760348	1	116846139	116854008	11	0.0117187	7869	1_116846139	1_116854008
19760350	1	116846139	116854037	11	0.0117187	7898	1_116846139	1_116854037
19760351	1	116846139	116854040	11	0.0117187	7901	1_116846139	1_116854040
19760353	1	116846139	116854193	11	0.0117187	8054	1_116846139	1_116854193
19764404	1	116846166	116849495	11	0.182857	3329	1_116846166	1_116849495
19764405	1	116846166	116849507	11	0.182857	3341	1_116846166	1_116849507
19764406	1	116846166	116849540	11	0.129706	3374	1_116846166	1_116849540
19764409	1	116846166	116852488	11	0.182857	6322	1_116846166	1_116852488
19764410	1	116846166	116854008	11	0.12	7842	1_116846166	1_116854008
19764412	1	116846166	116854037	11	0.12	7871	1_116846166	1_116854037
19764413	1	116846166	116854040	11	0.12	7874	1_116846166	1_116854040
19764415	1	116846166	116854193	11	0.12	8027	1_116846166	1_116854193
19772526	1	116849495	116849507	11	1	12	1_116849495	1_116849507
19772527	1	116849495	116849540	11	0.607143	45	1_116849495	1_116849540
19772530	1	116849495	116852488	11	1	2993	1_116849495	1_116852488
19772531	1	116849495	116854008	11	0.65625	4513	1_116849495	1_116854008
19772533	1	116849495	116854037	11	0.65625	4542	1_116849495	1_116854037
19772534	1	116849495	116854040	11	0.65625	4545	1_116849495	1_116854040
19772536	1	116849495	116854193	11	0.65625	4698	1_116849495	1_116854193
19776586	1	116849507	116849540	11	0.607143	33	1_116849507	1_116849540
19776589	1	116849507	116852488	11	1	2981	1_116849507	1_116852488
19776590	1	116849507	116854008	11	0.65625	4501	1_116849507	1_116854008
19776592	1	116849507	116854037	11	0.65625	4530	1_116849507	1_116854037
19776593	1	116849507	116854040	11	0.65625	4533	1_116849507	1_116854040
19776595	1	116849507	116854193	11	0.65625	4686	1_116849507	1_116854193
19780647	1	116849540	116852488	11	0.607143	2948	1_116849540	1_116852488
19780648	1	116849540	116854008	11	0.588848	4468	1_116849540	1_116854008
19780650	1	116849540	116854037	11	0.588848	4497	1_116849540	1_116854037
19780651	1	116849540	116854040	11	0.588848	4500	1_116849540	1_116854040
19780653	1	116849540	116854193	11	0.588848	4653	1_116849540	1_116854193
19792816	1	116852488	116854008	11	0.65625	1520	1_116852488	1_116854008
19792818	1	116852488	116854037	11	0.65625	1549	1_116852488	1_116854037
19792819	1	116852488	116854040	11	0.65625	1552	1_116852488	1_116854040
19792821	1	116852488	116854193	11	0.65625	1705	1_116852488	1_116854193
19792823	1	116852488	116859933	11	1	7445	1_116852488	1_116859933
19792824	1	116852488	116859960	11	1	7472	1_116852488	1_116859960
19792825	1	116852488	116859995	10	1	7507	1_116852488	1_116859995
19792826	1	116852488	116860025	11	1	7537	1_116852488	1_116860025
19796872	1	116854008	116854037	11	1	29	1_116854008	1_116854037
19796873	1	116854008	116854040	11	1	32	1_116854008	1_116854040
19796875	1	116854008	116854193	11	1	185	1_116854008	1_116854193
19796877	1	116854008	116859933	11	0.65625	5925	1_116854008	1_116859933
19796878	1	116854008	116859960	11	0.65625	5952	1_116854008	1_116859960
19796879	1	116854008	116859995	10	1	5987	1_116854008	1_116859995
19796880	1	116854008	116860025	11	0.65625	6017	1_116854008	1_116860025
19796881	1	116854008	116863789	11	0.0375	9781	1_116854008	1_116863789
19804978	1	116854037	116854040	11	1	3	1_116854037	1_116854040
19804980	1	116854037	116854193	11	1	156	1_116854037	1_116854193
19804982	1	116854037	116859933	11	0.65625	5896	1_116854037	1_116859933
19804983	1	116854037	116859960	11	0.65625	5923	1_116854037	1_116859960
19804984	1	116854037	116859995	10	1	5958	1_116854037	1_116859995
19804985	1	116854037	116860025	11	0.65625	5988	1_116854037	1_116860025
19804986	1	116854037	116863789	11	0.0375	9752	1_116854037	1_116863789
19809031	1	116854040	116854193	11	1	153	1_116854040	1_116854193
19809033	1	116854040	116859933	11	0.65625	5893	1_116854040	1_116859933
19809034	1	116854040	116859960	11	0.65625	5920	1_116854040	1_116859960
19809035	1	116854040	116859995	10	1	5955	1_116854040	1_116859995
19809036	1	116854040	116860025	11	0.65625	5985	1_116854040	1_116860025
19809037	1	116854040	116863789	11	0.0375	9749	1_116854040	1_116863789
19817132	1	116854193	116859933	11	0.65625	5740	1_116854193	1_116859933
19817133	1	116854193	116859960	11	0.65625	5767	1_116854193	1_116859960
19817134	1	116854193	116859995	10	1	5802	1_116854193	1_116859995
19817135	1	116854193	116860025	11	0.65625	5832	1_116854193	1_116860025
19817136	1	116854193	116863789	11	0.0375	9596	1_116854193	1_116863789
19825228	1	116859933	116859960	11	1	27	1_116859933	1_116859960
19825229	1	116859933	116859995	10	1	62	1_116859933	1_116859995
19825230	1	116859933	116860025	11	1	92	1_116859933	1_116860025
19825231	1	116859933	116863789	11	0.175	3856	1_116859933	1_116863789
19825232	1	116859933	116865040	11	0.0047619	5107	1_116859933	1_116865040
19825233	1	116859933	116865061	11	0.368622	5128	1_116859933	1_116865061
19825234	1	116859933	116866208	11	1	6275	1_116859933	1_116866208
19825235	1	116859933	116866238	11	0.47619	6305	1_116859933	1_116866238
19825236	1	116859933	116866430	11	1	6497	1_116859933	1_116866430
19829275	1	116859960	116859995	10	1	35	1_116859960	1_116859995
19829276	1	116859960	116860025	11	1	65	1_116859960	1_116860025
19829277	1	116859960	116863789	11	0.175	3829	1_116859960	1_116863789
19829278	1	116859960	116865040	11	0.0047619	5080	1_116859960	1_116865040
19829279	1	116859960	116865061	11	0.368622	5101	1_116859960	1_116865061
19829280	1	116859960	116866208	11	1	6248	1_116859960	1_116866208
19829281	1	116859960	116866238	11	0.47619	6278	1_116859960	1_116866238
19829282	1	116859960	116866430	11	1	6470	1_116859960	1_116866430
19833321	1	116859995	116860025	10	1	30	1_116859995	1_116860025
19833323	1	116859995	116865040	10	0.047619	5045	1_116859995	1_116865040
19833324	1	116859995	116865061	10	0.274376	5066	1_116859995	1_116865061
19833325	1	116859995	116866208	10	1	6213	1_116859995	1_116866208
19833326	1	116859995	116866238	10	0.428571	6243	1_116859995	1_116866238
19833327	1	116859995	116866430	10	1	6435	1_116859995	1_116866430
19837366	1	116860025	116863789	11	0.175	3764	1_116860025	1_116863789
19837367	1	116860025	116865040	11	0.0047619	5015	1_116860025	1_116865040
19837368	1	116860025	116865061	11	0.368622	5036	1_116860025	1_116865061
19837369	1	116860025	116866208	11	1	6183	1_116860025	1_116866208
19837370	1	116860025	116866238	11	0.47619	6213	1_116860025	1_116866238
19837371	1	116860025	116866430	11	1	6405	1_116860025	1_116866430
19841410	1	116863789	116865040	11	0.0833333	1251	1_116863789	1_116865040
19841411	1	116863789	116865061	11	0.175	1272	1_116863789	1_116865061
19841412	1	116863789	116866208	11	0.175	2419	1_116863789	1_116866208
19841413	1	116863789	116866238	11	0.0833333	2449	1_116863789	1_116866238
19841414	1	116863789	116866430	11	0.175	2641	1_116863789	1_116866430
19841415	1	116863789	116870296	11	1	6507	1_116863789	1_116870296
19841416	1	116863789	116872019	11	0.01	8230	1_116863789	1_116872019
19841417	1	116863789	116872022	11	0.0480769	8233	1_116863789	1_116872022
19841418	1	116863789	116872061	11	0.0480769	8272	1_116863789	1_116872061
19841419	1	116863789	116872067	11	0.0571429	8278	1_116863789	1_116872067
19841421	1	116863789	116872091	11	0.0480769	8302	1_116863789	1_116872091
19841422	1	116863789	116873171	11	0.0571429	9382	1_116863789	1_116873171
19845453	1	116865040	116865061	11	0.0964286	21	1_116865040	1_116865061
19845454	1	116865040	116866208	11	0.0047619	1168	1_116865040	1_116866208
19845455	1	116865040	116866238	11	0.0711111	1198	1_116865040	1_116866238
19845456	1	116865040	116866430	11	0.0047619	1390	1_116865040	1_116866430
19845457	1	116865040	116870296	11	0.0833333	5256	1_116865040	1_116870296
19845458	1	116865040	116872019	11	0.440833	6979	1_116865040	1_116872019
19845459	1	116865040	116872022	11	0.576923	6982	1_116865040	1_116872022
19845460	1	116865040	116872061	11	0.576923	7021	1_116865040	1_116872061
19845461	1	116865040	116872067	11	0.0964286	7027	1_116865040	1_116872067
19845463	1	116865040	116872091	11	0.576923	7051	1_116865040	1_116872091
19845464	1	116865040	116873171	11	0.20119	8131	1_116865040	1_116873171
19845465	1	116865040	116874117	11	0.0047619	9077	1_116865040	1_116874117
19845466	1	116865040	116874126	11	0.0047619	9086	1_116865040	1_116874126
19845467	1	116865040	116874132	11	0.0047619	9092	1_116865040	1_116874132
19845468	1	116865040	116874141	11	0.384	9101	1_116865040	1_116874141
19849495	1	116865061	116866208	11	0.368622	1147	1_116865061	1_116866208
19849496	1	116865061	116866238	11	0.0964286	1177	1_116865061	1_116866238
19849497	1	116865061	116866430	11	0.368622	1369	1_116865061	1_116866430
19849498	1	116865061	116870296	11	0.175	5235	1_116865061	1_116870296
19849499	1	116865061	116872019	11	0.0571429	6958	1_116865061	1_116872019
19849500	1	116865061	116872022	11	0.00274725	6961	1_116865061	1_116872022
19849501	1	116865061	116872061	11	0.00274725	7000	1_116865061	1_116872061
19849502	1	116865061	116872067	11	0.0318878	7006	1_116865061	1_116872067
19849504	1	116865061	116872091	11	0.00274725	7030	1_116865061	1_116872091
19849505	1	116865061	116873171	11	0.0459184	8110	1_116865061	1_116873171
19849506	1	116865061	116874117	11	0.368622	9056	1_116865061	1_116874117
19849507	1	116865061	116874126	11	0.368622	9065	1_116865061	1_116874126
19849508	1	116865061	116874132	11	0.368622	9071	1_116865061	1_116874132
19849509	1	116865061	116874141	11	0.0178571	9080	1_116865061	1_116874141
19853536	1	116866208	116866238	11	0.47619	30	1_116866208	1_116866238
19853537	1	116866208	116866430	11	1	222	1_116866208	1_116866430
19853538	1	116866208	116870296	11	0.175	4088	1_116866208	1_116870296
19853539	1	116866208	116872019	11	0.0571429	5811	1_116866208	1_116872019
19853540	1	116866208	116872022	11	0.116071	5814	1_116866208	1_116872022
19853541	1	116866208	116872061	11	0.116071	5853	1_116866208	1_116872061
19853542	1	116866208	116872067	11	0.0318878	5859	1_116866208	1_116872067
19853544	1	116866208	116872091	11	0.116071	5883	1_116866208	1_116872091
19853545	1	116866208	116873171	11	0.368622	6963	1_116866208	1_116873171
19853546	1	116866208	116874117	11	1	7909	1_116866208	1_116874117
19853547	1	116866208	116874126	11	1	7918	1_116866208	1_116874126
19853548	1	116866208	116874132	11	1	7924	1_116866208	1_116874132
19853549	1	116866208	116874141	11	0.0257143	7933	1_116866208	1_116874141
19857576	1	116866238	116866430	11	0.47619	192	1_116866238	1_116866430
19857577	1	116866238	116870296	11	0.0833333	4058	1_116866238	1_116870296
19857578	1	116866238	116872019	11	0.12	5781	1_116866238	1_116872019
19857579	1	116866238	116872022	11	0.00576923	5784	1_116866238	1_116872022
19857580	1	116866238	116872061	11	0.00576923	5823	1_116866238	1_116872061
19857581	1	116866238	116872067	11	0.0964286	5829	1_116866238	1_116872067
19857583	1	116866238	116872091	11	0.00576923	5853	1_116866238	1_116872091
19857584	1	116866238	116873171	11	0.0964286	6933	1_116866238	1_116873171
19857585	1	116866238	116874117	11	0.47619	7879	1_116866238	1_116874117
19857586	1	116866238	116874126	11	0.47619	7888	1_116866238	1_116874126
19857587	1	116866238	116874132	11	0.47619	7894	1_116866238	1_116874132
19857588	1	116866238	116874141	11	0.054	7903	1_116866238	1_116874141
19861615	1	116866430	116870296	11	0.175	3866	1_116866430	1_116870296
19861616	1	116866430	116872019	11	0.0571429	5589	1_116866430	1_116872019
19861617	1	116866430	116872022	11	0.116071	5592	1_116866430	1_116872022
19861618	1	116866430	116872061	11	0.116071	5631	1_116866430	1_116872061
19861619	1	116866430	116872067	11	0.0318878	5637	1_116866430	1_116872067
19861621	1	116866430	116872091	11	0.116071	5661	1_116866430	1_116872091
19861622	1	116866430	116873171	11	0.368622	6741	1_116866430	1_116873171
19861623	1	116866430	116874117	11	1	7687	1_116866430	1_116874117
19861624	1	116866430	116874126	11	1	7696	1_116866430	1_116874126
19861625	1	116866430	116874132	11	1	7702	1_116866430	1_116874132
19861626	1	116866430	116874141	11	0.0257143	7711	1_116866430	1_116874141
19865653	1	116870296	116872019	11	0.01	1723	1_116870296	1_116872019
19865654	1	116870296	116872022	11	0.0480769	1726	1_116870296	1_116872022
19865655	1	116870296	116872061	11	0.0480769	1765	1_116870296	1_116872061
19865656	1	116870296	116872067	11	0.0571429	1771	1_116870296	1_116872067
19865658	1	116870296	116872091	11	0.0480769	1795	1_116870296	1_116872091
19865659	1	116870296	116873171	11	0.0571429	2875	1_116870296	1_116873171
19865660	1	116870296	116874117	11	0.175	3821	1_116870296	1_116874117
19865661	1	116870296	116874126	11	0.175	3830	1_116870296	1_116874126
19865662	1	116870296	116874132	11	0.175	3836	1_116870296	1_116874132
19865663	1	116870296	116874141	11	0.032	3845	1_116870296	1_116874141
19869690	1	116872019	116872022	11	0.555769	3	1_116872019	1_116872022
19869691	1	116872019	116872061	11	0.555769	42	1_116872019	1_116872061
19869692	1	116872019	116872067	11	0.00803571	48	1_116872019	1_116872067
19869694	1	116872019	116872091	11	0.555769	72	1_116872019	1_116872091
19869695	1	116872019	116873171	11	0.00803571	1152	1_116872019	1_116873171
19869696	1	116872019	116874117	11	0.0571429	2098	1_116872019	1_116874117
19869697	1	116872019	116874126	11	0.0571429	2107	1_116872019	1_116874126
19869698	1	116872019	116874132	11	0.0571429	2113	1_116872019	1_116874132
19869699	1	116872019	116874141	11	0.3125	2122	1_116872019	1_116874141
19873726	1	116872022	116872061	11	1	39	1_116872022	1_116872061
19873727	1	116872022	116872067	11	0.00274725	45	1_116872022	1_116872067
19873729	1	116872022	116872091	11	1	69	1_116872022	1_116872091
19873730	1	116872022	116873171	11	0.395604	1149	1_116872022	1_116873171
19873731	1	116872022	116874117	11	0.116071	2095	1_116872022	1_116874117
19873732	1	116872022	116874126	11	0.116071	2104	1_116872022	1_116874126
19873733	1	116872022	116874132	11	0.116071	2110	1_116872022	1_116874132
19873734	1	116872022	116874141	11	0.471154	2119	1_116872022	1_116874141
19877761	1	116872061	116872067	11	0.00274725	6	1_116872061	1_116872067
19877763	1	116872061	116872091	11	1	30	1_116872061	1_116872091
19877764	1	116872061	116873171	11	0.395604	1110	1_116872061	1_116873171
19877765	1	116872061	116874117	11	0.116071	2056	1_116872061	1_116874117
19877766	1	116872061	116874126	11	0.116071	2065	1_116872061	1_116874126
19877767	1	116872061	116874132	11	0.116071	2071	1_116872061	1_116874132
19877768	1	116872061	116874141	11	0.471154	2080	1_116872061	1_116874141
19881796	1	116872067	116872091	11	0.00274725	24	1_116872067	1_116872091
19881797	1	116872067	116873171	11	0.0318878	1104	1_116872067	1_116873171
19881798	1	116872067	116874117	11	0.0318878	2050	1_116872067	1_116874117
19881799	1	116872067	116874126	11	0.0318878	2059	1_116872067	1_116874126
19881800	1	116872067	116874132	11	0.0318878	2065	1_116872067	1_116874132
19881801	1	116872067	116874141	11	0.0257143	2074	1_116872067	1_116874141
19889860	1	116872091	116873171	11	0.395604	1080	1_116872091	1_116873171
19889861	1	116872091	116874117	11	0.116071	2026	1_116872091	1_116874117
19889862	1	116872091	116874126	11	0.116071	2035	1_116872091	1_116874126
19889863	1	116872091	116874132	11	0.116071	2041	1_116872091	1_116874132
19889864	1	116872091	116874141	11	0.471154	2050	1_116872091	1_116874141
19893891	1	116873171	116874117	11	0.368622	946	1_116873171	1_116874117
19893892	1	116873171	116874126	11	0.368622	955	1_116873171	1_116874126
19893893	1	116873171	116874132	11	0.368622	961	1_116873171	1_116874132
19893894	1	116873171	116874141	11	0.0257143	970	1_116873171	1_116874141
19897921	1	116874117	116874126	11	1	9	1_116874117	1_116874126
19897922	1	116874117	116874132	11	1	15	1_116874117	1_116874132
19897923	1	116874117	116874141	11	0.0257143	24	1_116874117	1_116874141
19901950	1	116874126	116874132	11	1	6	1_116874126	1_116874132
19901951	1	116874126	116874141	11	0.0257143	15	1_116874126	1_116874141
19905978	1	116874132	116874141	11	0.0257143	9	1_116874132	1_116874141
20090185	1	117398967	117399079	11	0.45	112	1_117398967	1_117399079
20090186	1	117398967	117399089	11	1	122	1_117398967	1_117399089
20090187	1	117398967	117399162	11	0.65625	195	1_117398967	1_117399162
20090189	1	117398967	117399400	11	0.65625	433	1_117398967	1_117399400
20090190	1	117398967	117399445	11	0.515625	478	1_117398967	1_117399445
20090191	1	117398967	117401846	11	0.3125	2879	1_117398967	1_117401846
20090192	1	117398967	117404146	11	0.65625	5179	1_117398967	1_117404146
20090193	1	117398967	117404170	11	0.65625	5203	1_117398967	1_117404170
20094166	1	117399079	117399089	11	0.45	10	1_117399079	1_117399089
20094167	1	117399079	117399162	11	0.685714	83	1_117399079	1_117399162
20094169	1	117399079	117399400	11	0.685714	321	1_117399079	1_117399400
20094170	1	117399079	117399445	11	0.733333	366	1_117399079	1_117399445
20094171	1	117399079	117401846	11	0.694444	2767	1_117399079	1_117401846
20094172	1	117399079	117404146	11	0.685714	5067	1_117399079	1_117404146
20094173	1	117399079	117404170	11	0.685714	5091	1_117399079	1_117404170
20098146	1	117399089	117399162	11	0.65625	73	1_117399089	1_117399162
20098148	1	117399089	117399400	11	0.65625	311	1_117399089	1_117399400
20098149	1	117399089	117399445	11	0.515625	356	1_117399089	1_117399445
20098150	1	117399089	117401846	11	0.3125	2757	1_117399089	1_117401846
20098151	1	117399089	117404146	11	0.65625	5057	1_117399089	1_117404146
20098152	1	117399089	117404170	11	0.65625	5081	1_117399089	1_117404170
20102126	1	117399162	117399400	11	1	238	1_117399162	1_117399400
20102127	1	117399162	117399445	11	0.785714	283	1_117399162	1_117399445
20102128	1	117399162	117401846	11	0.47619	2684	1_117399162	1_117401846
20102129	1	117399162	117404146	11	1	4984	1_117399162	1_117404146
20102130	1	117399162	117404170	11	1	5008	1_117399162	1_117404170
20110080	1	117399400	117399445	11	0.785714	45	1_117399400	1_117399445
20110081	1	117399400	117401846	11	0.47619	2446	1_117399400	1_117401846
20110082	1	117399400	117404146	11	1	4746	1_117399400	1_117404146
20110083	1	117399400	117404170	11	1	4770	1_117399400	1_117404170
20114056	1	117399445	117401846	11	0.4125	2401	1_117399445	1_117401846
20114057	1	117399445	117404146	11	0.785714	4701	1_117399445	1_117404146
20114058	1	117399445	117404170	11	0.785714	4725	1_117399445	1_117404170
20118031	1	117401846	117404146	11	0.47619	2300	1_117401846	1_117404146
20118032	1	117401846	117404170	11	0.47619	2324	1_117401846	1_117404170
20122005	1	117404146	117404170	11	1	24	1_117404146	1_117404170
20149795	1	117423874	117423962	11	0.251116	88	1_117423874	1_117423962
20161690	1	117480163	117480196	11	0.0982143	33	1_117480163	1_117480196
20161691	1	117480163	117480202	11	0.0982143	39	1_117480163	1_117480202
20161692	1	117480163	117480205	11	0.0982143	42	1_117480163	1_117480205
20161693	1	117480163	117480214	11	0.0982143	51	1_117480163	1_117480214
20161694	1	117480163	117480217	11	0.0982143	54	1_117480163	1_117480217
20165653	1	117480196	117480202	11	1	6	1_117480196	1_117480202
20165654	1	117480196	117480205	11	1	9	1_117480196	1_117480205
20165655	1	117480196	117480214	11	1	18	1_117480196	1_117480214
20165656	1	117480196	117480217	11	1	21	1_117480196	1_117480217
20169615	1	117480202	117480205	11	1	3	1_117480202	1_117480205
20169616	1	117480202	117480214	11	1	12	1_117480202	1_117480214
20169617	1	117480202	117480217	11	1	15	1_117480202	1_117480217
20173576	1	117480205	117480214	11	1	9	1_117480205	1_117480214
20173577	1	117480205	117480217	11	1	12	1_117480205	1_117480217
20177536	1	117480214	117480217	11	1	3	1_117480214	1_117480217
22070280	1	132277037	132277195	11	1	158	1_132277037	1_132277195
22084068	1	132549250	132549282	10	0.444444	32	1_132549250	1_132549282
22084069	1	132549250	132549367	11	0.0222222	117	1_132549250	1_132549367
22084071	1	132549250	132549568	11	0.0222222	318	1_132549250	1_132549568
22084072	1	132549250	132549575	11	0.0222222	325	1_132549250	1_132549575
22084073	1	132549250	132549585	11	0.784783	335	1_132549250	1_132549585
22084074	1	132549250	132549687	11	0.0222222	437	1_132549250	1_132549687
22084075	1	132549250	132549694	11	0.0833333	444	1_132549250	1_132549694
22084076	1	132549250	132549751	11	0	501	1_132549250	1_132549751
22084078	1	132549250	132554900	11	0.0964286	5650	1_132549250	1_132554900
22094395	1	132549282	132549367	10	0.0625	85	1_132549282	1_132549367
22094397	1	132549282	132549568	10	0.0625	286	1_132549282	1_132549568
22094398	1	132549282	132549575	10	0.0625	293	1_132549282	1_132549575
22094399	1	132549282	132549585	10	0.29878	303	1_132549282	1_132549585
22094400	1	132549282	132549687	10	0.0625	405	1_132549282	1_132549687
22094401	1	132549282	132549694	10	0.25	412	1_132549282	1_132549694
22094402	1	132549282	132549751	10	0.00862069	469	1_132549282	1_132549751
22094404	1	132549282	132554900	10	0.00362319	5618	1_132549282	1_132554900
22097837	1	132549367	132549568	11	1	201	1_132549367	1_132549568
22097838	1	132549367	132549575	11	1	208	1_132549367	1_132549575
22097839	1	132549367	132549585	11	0.0434783	218	1_132549367	1_132549585
22097840	1	132549367	132549687	11	1	320	1_132549367	1_132549687
22097841	1	132549367	132549694	11	0.266667	327	1_132549367	1_132549694
22097842	1	132549367	132549751	11	0.152778	384	1_132549367	1_132549751
22097844	1	132549367	132554900	11	0.0324074	5533	1_132549367	1_132554900
22104715	1	132549568	132549575	11	1	7	1_132549568	1_132549575
22104716	1	132549568	132549585	11	0.0434783	17	1_132549568	1_132549585
22104717	1	132549568	132549687	11	1	119	1_132549568	1_132549687
22104718	1	132549568	132549694	11	0.266667	126	1_132549568	1_132549694
22104719	1	132549568	132549751	11	0.152778	183	1_132549568	1_132549751
22104721	1	132549568	132554900	11	0.0324074	5332	1_132549568	1_132554900
22108153	1	132549575	132549585	11	0.0434783	10	1_132549575	1_132549585
22108154	1	132549575	132549687	11	1	112	1_132549575	1_132549687
22108155	1	132549575	132549694	11	0.266667	119	1_132549575	1_132549694
22108156	1	132549575	132549751	11	0.152778	176	1_132549575	1_132549751
22108158	1	132549575	132554900	11	0.0324074	5325	1_132549575	1_132554900
22111590	1	132549585	132549687	11	0.0434783	102	1_132549585	1_132549687
22111591	1	132549585	132549694	11	0.0115942	109	1_132549585	1_132549694
22111592	1	132549585	132549751	11	0.0597826	166	1_132549585	1_132549751
22111594	1	132549585	132554900	11	0.188665	5315	1_132549585	1_132554900
22115026	1	132549687	132549694	11	0.266667	7	1_132549687	1_132549694
22115027	1	132549687	132549751	11	0.152778	64	1_132549687	1_132549751
22115029	1	132549687	132554900	11	0.0324074	5213	1_132549687	1_132554900
22118461	1	132549694	132549751	11	0.0916667	57	1_132549694	1_132549751
22118463	1	132549694	132554900	11	0.209921	5206	1_132549694	1_132554900
22121896	1	132549751	132554900	11	0.0327381	5149	1_132549751	1_132554900
22139050	1	132564985	132567031	10	0.0740741	2046	1_132564985	1_132567031
22139051	1	132564985	132567037	10	0	2052	1_132564985	1_132567037
22139052	1	132564985	132567044	10	0.040404	2059	1_132564985	1_132567044
22139053	1	132564985	132567092	10	0.040404	2107	1_132564985	1_132567092
22139054	1	132564985	132567128	10	1	2143	1_132564985	1_132567128
22139055	1	132564985	132567155	10	0.040404	2170	1_132564985	1_132567155
22142478	1	132567031	132567037	11	0.34386	6	1_132567031	1_132567037
22142479	1	132567031	132567044	11	0.00266667	13	1_132567031	1_132567044
22142480	1	132567031	132567092	11	0.00266667	61	1_132567031	1_132567092
22142481	1	132567031	132567128	11	0.0833333	97	1_132567031	1_132567128
22142482	1	132567031	132567155	11	0.054	124	1_132567031	1_132567155
22145905	1	132567037	132567044	11	0.606316	7	1_132567037	1_132567044
22145906	1	132567037	132567092	11	0.606316	55	1_132567037	1_132567092
22145907	1	132567037	132567128	11	0.00131579	91	1_132567037	1_132567128
22145908	1	132567037	132567155	11	0.177895	118	1_132567037	1_132567155
22149331	1	132567044	132567092	11	1	48	1_132567044	1_132567092
22149332	1	132567044	132567128	11	0.032	84	1_132567044	1_132567128
22149333	1	132567044	132567155	11	0.1156	111	1_132567044	1_132567155
22152756	1	132567092	132567128	11	0.032	36	1_132567092	1_132567128
22152757	1	132567092	132567155	11	0.1156	63	1_132567092	1_132567155
22156180	1	132567128	132567155	11	0.032	27	1_132567128	1_132567155
22817656	1	137551536	137551550	11	0.14881	14	1_137551536	1_137551550
22817657	1	137551536	137551555	11	0.00694444	19	1_137551536	1_137551555
22817658	1	137551536	137551563	11	0.14881	27	1_137551536	1_137551563
22817659	1	137551536	137551606	11	0.0578704	70	1_137551536	1_137551606
22817662	1	137551536	137553510	11	0.172043	1974	1_137551536	1_137553510
22820880	1	137551550	137551555	11	0.65625	5	1_137551550	1_137551555
22820881	1	137551550	137551563	11	0.0318878	13	1_137551550	1_137551563
22820882	1	137551550	137551606	11	0.0178571	56	1_137551550	1_137551606
22820885	1	137551550	137553510	11	0.00518433	1960	1_137551550	1_137553510
22824103	1	137551555	137551563	11	0.214286	8	1_137551555	1_137551563
22824104	1	137551555	137551606	11	0.0578704	51	1_137551555	1_137551606
22824107	1	137551555	137553510	11	0.0241935	1955	1_137551555	1_137553510
22827325	1	137551563	137551606	11	0.126984	43	1_137551563	1_137551606
22827328	1	137551563	137553510	11	0.00518433	1947	1_137551563	1_137553510
22830548	1	137551606	137553510	11	0.0143369	1904	1_137551606	1_137553510
25615020	1	187719773	187719839	11	0.0711111	66	1_187719773	1_187719839
25615021	1	187719773	187719911	11	0.388889	138	1_187719773	1_187719911
25615022	1	187719773	187719938	11	0.0222222	165	1_187719773	1_187719938
25615023	1	187719773	187720229	11	0.0578704	456	1_187719773	1_187720229
25617211	1	187719839	187719911	11	0.182857	72	1_187719839	1_187719911
25617212	1	187719839	187719938	11	0.032	99	1_187719839	1_187719938
[truncated: 4,811 more rows]
