# Supplementary material for: Selection on adaptive and maladaptive gene expression plasticity during thermal adaptation to urban heat islands
Source: Nat Commun. 2021 Oct 26;12:6195. doi: 10.1038/s41467-021-26334-4 (PMC8548502; doi:10.1038/s41467-021-26334-4)
Supplement: Supplementary file 5 — Source Data [file 41467_2021_26334_MOESM5_ESM.zip › NATCOMM_maladaptive_plasticity_source_data_file_09062021/Data_files/Aguadilla_urban_CTmax_LD_10162020.csv]

	CHR	POS1	POS2	N_INDV	R.2	distance	genome_pos1	genome_pos2
9784615	1	47911177	47911183	16	0.42735	6	1_47911177	1_47911183
9784616	1	47911177	47911466	16	0.084507	289	1_47911177	1_47911466
9784617	1	47911177	47911540	16	0.084507	363	1_47911177	1_47911540
9784618	1	47911177	47912471	16	0.193548	1294	1_47911177	1_47912471
9784619	1	47911177	47912488	16	0.193548	1311	1_47911177	1_47912488
9784621	1	47911177	47914114	15	0.0697674	2937	1_47911177	1_47914114
9784622	1	47911177	47914649	16	0.257218	3472	1_47911177	1_47914649
9790653	1	47911183	47911466	16	0.263272	283	1_47911183	1_47911466
9790654	1	47911183	47911540	16	0.263272	357	1_47911183	1_47911540
9790655	1	47911183	47912471	16	0.695616	1288	1_47911183	1_47912471
9790656	1	47911183	47912488	16	0.695616	1305	1_47911183	1_47912488
9790658	1	47911183	47914114	15	0.338624	2931	1_47911183	1_47914114
9790659	1	47911183	47914649	16	0.194024	3466	1_47911183	1_47914649
9796690	1	47911466	47911540	16	1	74	1_47911466	1_47911540
9796691	1	47911466	47912471	16	0.494775	1005	1_47911466	1_47912471
9796692	1	47911466	47912488	16	0.494775	1022	1_47911466	1_47912488
9796694	1	47911466	47914114	15	0.00252525	2648	1_47911466	1_47914114
9796695	1	47911466	47914649	16	0.386049	3183	1_47911466	1_47914649
9802726	1	47911540	47912471	16	0.494775	931	1_47911540	1_47912471
9802727	1	47911540	47912488	16	0.494775	948	1_47911540	1_47912488
9802729	1	47911540	47914114	15	0.00252525	2574	1_47911540	1_47914114
9802730	1	47911540	47914649	16	0.386049	3109	1_47911540	1_47914649
9808761	1	47912471	47912488	16	1	17	1_47912471	1_47912488
9808763	1	47912471	47914114	15	0.422515	1643	1_47912471	1_47914114
9808764	1	47912471	47914649	16	0.213614	2178	1_47912471	1_47914649
9814796	1	47912488	47914114	15	0.422515	1626	1_47912488	1_47914114
9814797	1	47912488	47914649	16	0.213614	2161	1_47912488	1_47914649
9826860	1	47914114	47914649	15	0.00584795	535	1_47914114	1_47914649
20741152	1	123192493	123192706	16	0.771429	213	1_123192493	1_123192706
20741153	1	123192493	123192859	16	0.466667	366	1_123192493	1_123192859
20741154	1	123192493	123193045	16	0.04	552	1_123192493	1_123193045
20748778	1	123192706	123192859	16	0.604938	153	1_123192706	1_123192859
20748779	1	123192706	123193045	16	0.0518519	339	1_123192706	1_123193045
20752590	1	123192859	123193045	16	0.0518519	186	1_123192859	1_123193045
20764020	1	123204551	123204620	16	0.0244296	69	1_123204551	1_123204620
20764021	1	123204551	123204719	16	0.0244296	168	1_123204551	1_123204719
20764022	1	123204551	123204839	14	0.000673401	288	1_123204551	1_123204839
20764023	1	123204551	123206161	16	0.00111483	1610	1_123204551	1_123206161
20764024	1	123204551	123206188	16	0.00111483	1637	1_123204551	1_123206188
20767828	1	123204620	123204719	16	1	99	1_123204620	1_123204719
20767829	1	123204620	123204839	14	1	219	1_123204620	1_123204839
20767830	1	123204620	123206161	16	0.468675	1541	1_123204620	1_123206161
20767831	1	123204620	123206188	16	0.468675	1568	1_123204620	1_123206188
20771635	1	123204719	123204839	14	1	120	1_123204719	1_123204839
20771636	1	123204719	123206161	16	0.468675	1442	1_123204719	1_123206161
20771637	1	123204719	123206188	16	0.468675	1469	1_123204719	1_123206188
20775441	1	123204839	123206161	14	0.72	1322	1_123204839	1_123206161
20775442	1	123204839	123206188	14	0.72	1349	1_123204839	1_123206188
20779246	1	123206161	123206188	16	1	27	1_123206161	1_123206188
27752455	1	238815043	238815077	13	0.0448029	34	1_238815043	1_238815077
27752456	1	238815043	238815104	13	1	61	1_238815043	1_238815104
27752457	1	238815043	238815107	13	0.301075	64	1_238815043	1_238815107
27752458	1	238815043	238815131	12	1	88	1_238815043	1_238815131
27752459	1	238815043	238817785	13	0.336022	2742	1_238815043	1_238817785
27752460	1	238815043	238817786	13	0.301075	2743	1_238815043	1_238817786
27752461	1	238815043	238817792	11	0.685714	2749	1_238815043	1_238817792
27752462	1	238815043	238819759	13	0.0287002	4716	1_238815043	1_238819759
27752463	1	238815043	238821358	13	0.35629	6315	1_238815043	1_238821358
27752464	1	238815043	238821416	12	0.510204	6373	1_238815043	1_238821416
27752465	1	238815043	238821434	11	0.33	6391	1_238815043	1_238821434
27752466	1	238815043	238821527	13	0.0015361	6484	1_238815043	1_238821527
27752467	1	238815043	238821587	13	0.580645	6544	1_238815043	1_238821587
27752468	1	238815043	238821672	12	0	6629	1_238815043	1_238821672
27753181	1	238815077	238815104	16	0.0967742	27	1_238815077	1_238815104
27753182	1	238815077	238815107	16	0.047619	30	1_238815077	1_238815107
27753183	1	238815077	238815131	14	0.0529412	54	1_238815077	1_238815131
27753184	1	238815077	238817785	16	0.0769231	2708	1_238815077	1_238817785
27753185	1	238815077	238817786	16	0.0222222	2709	1_238815077	1_238817786
27753186	1	238815077	238817792	14	0.010101	2715	1_238815077	1_238817792
27753187	1	238815077	238819759	16	0.284211	4682	1_238815077	1_238819759
27753188	1	238815077	238821358	16	0.178808	6281	1_238815077	1_238821358
27753189	1	238815077	238821416	15	0.207188	6339	1_238815077	1_238821416
27753190	1	238815077	238821434	13	0.341333	6357	1_238815077	1_238821434
27753191	1	238815077	238821527	15	0.318182	6450	1_238815077	1_238821527
27753192	1	238815077	238821587	14	0.0025	6510	1_238815077	1_238821587
27753193	1	238815077	238821672	15	0.21875	6595	1_238815077	1_238821672
27753906	1	238815104	238815107	16	0.557604	3	1_238815104	1_238815107
27753907	1	238815104	238815131	14	1	27	1_238815104	1_238815131
27753908	1	238815104	238817785	16	0.100083	2681	1_238815104	1_238817785
27753909	1	238815104	238817786	16	0.363441	2682	1_238815104	1_238817786
27753910	1	238815104	238817792	14	0.504167	2688	1_238815104	1_238817792
27753911	1	238815104	238819759	16	0.0981324	4655	1_238815104	1_238819759
27753912	1	238815104	238821358	16	0.4326	6254	1_238815104	1_238821358
27753913	1	238815104	238821416	15	0.548917	6312	1_238815104	1_238821416
27753914	1	238815104	238821434	13	0.410244	6330	1_238815104	1_238821434
27753915	1	238815104	238821527	15	0.015067	6423	1_238815104	1_238821527
27753916	1	238815104	238821587	14	0.588235	6483	1_238815104	1_238821587
27753917	1	238815104	238821672	15	0.0394089	6568	1_238815104	1_238821672
27754630	1	238815107	238815131	14	1	24	1_238815107	1_238815131
27754631	1	238815107	238817785	16	0.003663	2678	1_238815107	1_238817785
27754632	1	238815107	238817786	16	0.238095	2679	1_238815107	1_238817786
27754633	1	238815107	238817792	14	0.504167	2685	1_238815107	1_238817792
27754634	1	238815107	238819759	16	0.254135	4652	1_238815107	1_238819759
27754635	1	238815107	238821358	16	0.591296	6251	1_238815107	1_238821358
27754636	1	238815107	238821416	15	0.376118	6309	1_238815107	1_238821416
27754637	1	238815107	238821434	13	0.582424	6327	1_238815107	1_238821434
27754638	1	238815107	238821527	15	0.00558036	6420	1_238815107	1_238821527
27754639	1	238815107	238821587	14	0.533333	6480	1_238815107	1_238821587
27754640	1	238815107	238821672	15	0.000686813	6565	1_238815107	1_238821672
27755353	1	238815131	238817785	14	0.0392157	2654	1_238815131	1_238817785
27755354	1	238815131	238817786	14	0.313725	2655	1_238815131	1_238817786
27755355	1	238815131	238817792	13	0.491497	2661	1_238815131	1_238817792
27755356	1	238815131	238819759	14	0.198142	4628	1_238815131	1_238819759
27755357	1	238815131	238821358	14	0.614801	6227	1_238815131	1_238821358
27755358	1	238815131	238821416	13	0.517107	6285	1_238815131	1_238821416
27755359	1	238815131	238821434	12	0.608696	6303	1_238815131	1_238821434
27755360	1	238815131	238821527	14	0	6396	1_238815131	1_238821527
27755361	1	238815131	238821587	13	0.711111	6456	1_238815131	1_238821587
27755362	1	238815131	238821672	13	0.0015361	6541	1_238815131	1_238821672
27756075	1	238817785	238817786	16	0.138462	1	1_238817785	1_238817786
27756076	1	238817785	238817792	14	0.125	7	1_238817785	1_238817792
27756077	1	238817785	238819759	16	0.00674764	1974	1_238817785	1_238819759
27756078	1	238817785	238821358	16	0.0490745	3573	1_238817785	1_238821358
27756079	1	238817785	238821416	15	0.186047	3631	1_238817785	1_238821416
27756080	1	238817785	238821434	13	0.133333	3649	1_238817785	1_238821434
27756081	1	238817785	238821527	15	0.0401786	3742	1_238817785	1_238821527
27756082	1	238817785	238821587	14	0.109091	3802	1_238817785	1_238821587
27756083	1	238817785	238821672	15	0.0401786	3887	1_238817785	1_238821672
27756796	1	238817786	238817792	14	0.0666667	6	1_238817786	1_238817792
27756797	1	238817786	238819759	16	0.00631579	1973	1_238817786	1_238819759
27756798	1	238817786	238821358	16	0.233554	3572	1_238817786	1_238821358
27756799	1	238817786	238821416	15	0.379845	3630	1_238817786	1_238821416
27756800	1	238817786	238821434	13	0.14881	3648	1_238817786	1_238821434
27756801	1	238817786	238821527	15	0.00297619	3741	1_238817786	1_238821527
27756802	1	238817786	238821587	14	0.533333	3801	1_238817786	1_238821587
27756803	1	238817786	238821672	15	0.00297619	3886	1_238817786	1_238821672
27757516	1	238817792	238819759	14	0.0410959	1967	1_238817792	1_238819759
27757517	1	238817792	238821358	14	0.259615	3566	1_238817792	1_238821358
27757518	1	238817792	238821416	13	0.288095	3624	1_238817792	1_238821416
27757519	1	238817792	238821434	11	0.331373	3642	1_238817792	1_238821434
27757520	1	238817792	238821527	13	0.0566893	3735	1_238817792	1_238821527
27757521	1	238817792	238821587	12	0.333333	3795	1_238817792	1_238821587
27757522	1	238817792	238821672	13	0.0566893	3880	1_238817792	1_238821672
27758235	1	238819759	238821358	16	0.683235	1599	1_238819759	1_238821358
27758236	1	238819759	238821416	15	0.324635	1657	1_238819759	1_238821416
27758237	1	238819759	238821434	13	0.640588	1675	1_238819759	1_238821434
27758238	1	238819759	238821527	15	0.498547	1768	1_238819759	1_238821527
27758239	1	238819759	238821587	14	2.45981e-30	1828	1_238819759	1_238821587
27758240	1	238819759	238821672	15	0.498547	1913	1_238819759	1_238821672
27758953	1	238821358	238821416	15	0.734467	58	1_238821358	1_238821416
27758954	1	238821358	238821434	13	1	76	1_238821358	1_238821434
27758955	1	238821358	238821527	15	0.294376	169	1_238821358	1_238821527
27758956	1	238821358	238821587	14	0.34188	229	1_238821358	1_238821587
27758957	1	238821358	238821672	15	0.294376	314	1_238821358	1_238821672
27759670	1	238821416	238821434	13	0.700606	18	1_238821416	1_238821434
27759671	1	238821416	238821527	14	0.109649	111	1_238821416	1_238821527
27759672	1	238821416	238821587	13	0.458333	171	1_238821416	1_238821587
27759673	1	238821416	238821672	14	0.109649	256	1_238821416	1_238821672
27760386	1	238821434	238821527	13	0.380952	93	1_238821434	1_238821527
27760387	1	238821434	238821587	12	0.295181	153	1_238821434	1_238821587
27760388	1	238821434	238821672	13	0.380952	238	1_238821434	1_238821672
27761101	1	238821527	238821587	14	3.86542e-30	60	1_238821527	1_238821587
27761102	1	238821527	238821672	14	1	145	1_238821527	1_238821672
27761815	1	238821587	238821672	13	0.0026455	85	1_238821587	1_238821672
35125625	2	28601449	28601829	16	0.247059	380	2_28601449	2_28601829
35125626	2	28601449	28602004	16	0.794833	555	2_28601449	2_28602004
35125627	2	28601449	28602103	16	0.794833	654	2_28601449	2_28602103
35125628	2	28601449	28602145	16	0.87515	696	2_28601449	2_28602145
35125629	2	28601449	28602159	16	1	710	2_28601449	2_28602159
35125630	2	28601449	28602184	16	1	735	2_28601449	2_28602184
35144694	2	28601829	28602004	16	0.178272	175	2_28601829	2_28602004
35144695	2	28601829	28602103	16	0.178272	274	2_28601829	2_28602103
35144696	2	28601829	28602145	16	0.238095	316	2_28601829	2_28602145
35144697	2	28601829	28602159	16	0.247059	330	2_28601829	2_28602159
35144698	2	28601829	28602184	16	0.247059	355	2_28601829	2_28602184
35151049	2	28602004	28602103	16	1	99	2_28602004	2_28602103
35151050	2	28602004	28602145	16	0.661376	141	2_28602004	2_28602145
35151051	2	28602004	28602159	16	0.794833	155	2_28602004	2_28602159
35151052	2	28602004	28602184	16	0.794833	180	2_28602004	2_28602184
35157403	2	28602103	28602145	16	0.661376	42	2_28602103	2_28602145
35157404	2	28602103	28602159	16	0.794833	56	2_28602103	2_28602159
35157405	2	28602103	28602184	16	0.794833	81	2_28602103	2_28602184
35163756	2	28602145	28602159	16	0.87515	14	2_28602145	2_28602159
35163757	2	28602145	28602184	16	0.87515	39	2_28602145	2_28602184
35170108	2	28602159	28602184	16	1	25	2_28602159	2_28602184
42987951	2	77727308	77729091	14	0.0128205	1783	2_77727308	2_77729091
42987952	2	77727308	77729105	15	0.010989	1797	2_77727308	2_77729105
42987953	2	77727308	77729110	16	0.889947	1802	2_77727308	2_77729110
42987954	2	77727308	77729111	16	0.889947	1803	2_77727308	2_77729111
42987955	2	77727308	77729213	15	1	1905	2_77727308	2_77729213
42987957	2	77727308	77729239	16	0.00952381	1931	2_77727308	2_77729239
42987959	2	77727308	77731665	16	0.00952381	4357	2_77727308	2_77731665
42987960	2	77727308	77731697	16	0.655329	4389	2_77727308	2_77731697
42987961	2	77727308	77732123	15	0.24794	4815	2_77727308	2_77732123
42987962	2	77727308	77735303	16	0.190476	7995	2_77727308	2_77735303
42987963	2	77727308	77735779	16	0.663158	8471	2_77727308	2_77735779
42987964	2	77727308	77735797	16	0.663158	8489	2_77727308	2_77735797
42987965	2	77727308	77735803	16	0.179487	8495	2_77727308	2_77735803
42987966	2	77727308	77735845	15	0.166667	8537	2_77727308	2_77735845
42987967	2	77727308	77735857	16	0.663158	8549	2_77727308	2_77735857
42987968	2	77727308	77735859	16	0.663158	8551	2_77727308	2_77735859
42987969	2	77727308	77736262	16	0.179487	8954	2_77727308	2_77736262
42987970	2	77727308	77736559	16	0.663158	9251	2_77727308	2_77736559
42987971	2	77727308	77736594	16	0.595238	9286	2_77727308	2_77736594
42987972	2	77727308	77736598	16	0.595238	9290	2_77727308	2_77736598
42987973	2	77727308	77736607	16	0.595238	9299	2_77727308	2_77736607
42987974	2	77727308	77736608	16	0.179487	9300	2_77727308	2_77736608
43002856	2	77729091	77729105	14	0.00591716	14	2_77729091	2_77729105
43002857	2	77729091	77729110	14	0.00591716	19	2_77729091	2_77729110
43002858	2	77729091	77729111	14	0.00591716	20	2_77729091	2_77729111
43002861	2	77729091	77729239	14	1	148	2_77729091	2_77729239
43002863	2	77729091	77731665	14	1	2574	2_77729091	2_77731665
43002864	2	77729091	77731697	14	0.0769231	2606	2_77729091	2_77731697
43002865	2	77729091	77732123	13	0.00694444	3032	2_77729091	2_77732123
43002866	2	77729091	77735303	14	0.020979	6212	2_77729091	2_77735303
43002867	2	77729091	77735779	14	0.048951	6688	2_77729091	2_77735779
43002868	2	77729091	77735797	14	0.048951	6706	2_77729091	2_77735797
43002869	2	77729091	77735803	14	0.020979	6712	2_77729091	2_77735803
43002870	2	77729091	77735845	13	0.025	6754	2_77729091	2_77735845
43002871	2	77729091	77735857	14	0.048951	6766	2_77729091	2_77735857
43002872	2	77729091	77735859	14	0.048951	6768	2_77729091	2_77735859
43002873	2	77729091	77736262	14	0.020979	7171	2_77729091	2_77736262
43002874	2	77729091	77736559	14	0.048951	7468	2_77729091	2_77736559
43002875	2	77729091	77736594	14	0	7503	2_77729091	2_77736594
43002876	2	77729091	77736598	14	0	7507	2_77729091	2_77736598
43002877	2	77729091	77736607	14	0	7516	2_77729091	2_77736607
43002878	2	77729091	77736608	14	0.020979	7517	2_77729091	2_77736608
43002880	2	77729091	77737797	14	0.048951	8706	2_77729091	2_77737797
43002881	2	77729091	77738337	13	0.000718391	9246	2_77729091	2_77738337
43002882	2	77729091	77738346	14	0.00226244	9255	2_77729091	2_77738346
43007823	2	77729105	77729110	15	0.183673	5	2_77729105	2_77729110
43007824	2	77729105	77729111	15	0.183673	6	2_77729105	2_77729111
43007825	2	77729105	77729213	14	0.0128205	108	2_77729105	2_77729213
43007827	2	77729105	77729239	15	0.00510204	134	2_77729105	2_77729239
43007829	2	77729105	77731665	15	0.00510204	2560	2_77729105	2_77731665
43007830	2	77729105	77731697	15	0.0625	2592	2_77729105	2_77731697
43007831	2	77729105	77732123	14	0.00591716	3018	2_77729105	2_77732123
43007832	2	77729105	77735303	15	0.025974	6198	2_77729105	2_77735303
43007833	2	77729105	77735779	15	0.0406977	6674	2_77729105	2_77735779
43007834	2	77729105	77735797	15	0.0406977	6692	2_77729105	2_77735797
43007835	2	77729105	77735803	15	0.0178571	6698	2_77729105	2_77735803
43007836	2	77729105	77735845	14	0.020979	6740	2_77729105	2_77735845
43007837	2	77729105	77735857	15	0.0406977	6752	2_77729105	2_77735857
43007838	2	77729105	77735859	15	0.0406977	6754	2_77729105	2_77735859
43007839	2	77729105	77736262	15	0.0178571	7157	2_77729105	2_77736262
43007840	2	77729105	77736559	15	0.0406977	7454	2_77729105	2_77736559
43007841	2	77729105	77736594	15	0.178571	7489	2_77729105	2_77736594
43007842	2	77729105	77736598	15	0.178571	7493	2_77729105	2_77736598
43007843	2	77729105	77736607	15	0.178571	7502	2_77729105	2_77736607
43007844	2	77729105	77736608	15	0.0178571	7503	2_77729105	2_77736608
43007846	2	77729105	77737797	15	0.0406977	8692	2_77729105	2_77737797
43007847	2	77729105	77738337	14	0.000615385	9232	2_77729105	2_77738337
43007848	2	77729105	77738346	15	0.00195695	9241	2_77729105	2_77738346
43012789	2	77729110	77729111	16	1	1	2_77729110	2_77729111
43012790	2	77729110	77729213	15	0.89011	103	2_77729110	2_77729213
43012792	2	77729110	77729239	16	0.00444444	129	2_77729110	2_77729239
43012794	2	77729110	77731665	16	0.00444444	2555	2_77729110	2_77731665
43012795	2	77729110	77731697	16	0.661376	2587	2_77729110	2_77731697
43012796	2	77729110	77732123	15	0.183673	3013	2_77729110	2_77732123
43012797	2	77729110	77735303	16	0.120988	6193	2_77729110	2_77735303
43012798	2	77729110	77735779	16	0.645692	6669	2_77729110	2_77735779
43012799	2	77729110	77735797	16	0.645692	6687	2_77729110	2_77735797
43012800	2	77729110	77735803	16	0.118708	6693	2_77729110	2_77735803
43012801	2	77729110	77735845	15	0.105603	6735	2_77729110	2_77735845
43012802	2	77729110	77735857	16	0.645692	6747	2_77729110	2_77735857
43012803	2	77729110	77735859	16	0.645692	6749	2_77729110	2_77735859
43012804	2	77729110	77736262	16	0.118708	7152	2_77729110	2_77736262
43012805	2	77729110	77736559	16	0.645692	7449	2_77729110	2_77736559
43012806	2	77729110	77736594	16	0.711111	7484	2_77729110	2_77736594
43012807	2	77729110	77736598	16	0.711111	7488	2_77729110	2_77736598
43012808	2	77729110	77736607	16	0.711111	7497	2_77729110	2_77736607
43012809	2	77729110	77736608	16	0.118708	7498	2_77729110	2_77736608
43012811	2	77729110	77737797	16	0.438596	8687	2_77729110	2_77737797
43012812	2	77729110	77738337	15	0.682514	9227	2_77729110	2_77738337
43012813	2	77729110	77738346	16	0.706743	9236	2_77729110	2_77738346
43017754	2	77729111	77729213	15	0.89011	102	2_77729111	2_77729213
43017756	2	77729111	77729239	16	0.00444444	128	2_77729111	2_77729239
43017758	2	77729111	77731665	16	0.00444444	2554	2_77729111	2_77731665
43017759	2	77729111	77731697	16	0.661376	2586	2_77729111	2_77731697
43017760	2	77729111	77732123	15	0.183673	3012	2_77729111	2_77732123
43017761	2	77729111	77735303	16	0.120988	6192	2_77729111	2_77735303
43017762	2	77729111	77735779	16	0.645692	6668	2_77729111	2_77735779
43017763	2	77729111	77735797	16	0.645692	6686	2_77729111	2_77735797
43017764	2	77729111	77735803	16	0.118708	6692	2_77729111	2_77735803
43017765	2	77729111	77735845	15	0.105603	6734	2_77729111	2_77735845
43017766	2	77729111	77735857	16	0.645692	6746	2_77729111	2_77735857
43017767	2	77729111	77735859	16	0.645692	6748	2_77729111	2_77735859
43017768	2	77729111	77736262	16	0.118708	7151	2_77729111	2_77736262
43017769	2	77729111	77736559	16	0.645692	7448	2_77729111	2_77736559
43017770	2	77729111	77736594	16	0.711111	7483	2_77729111	2_77736594
43017771	2	77729111	77736598	16	0.711111	7487	2_77729111	2_77736598
43017772	2	77729111	77736607	16	0.711111	7496	2_77729111	2_77736607
43017773	2	77729111	77736608	16	0.118708	7497	2_77729111	2_77736608
43017775	2	77729111	77737797	16	0.438596	8686	2_77729111	2_77737797
43017776	2	77729111	77738337	15	0.682514	9226	2_77729111	2_77738337
43017777	2	77729111	77738346	16	0.706743	9235	2_77729111	2_77738346
43022722	2	77729213	77731697	15	0.660027	2484	2_77729213	2_77731697
43022723	2	77729213	77732123	14	0.259615	2910	2_77729213	2_77732123
43022724	2	77729213	77735303	15	0.210009	6090	2_77729213	2_77735303
43022725	2	77729213	77735779	15	0.662903	6566	2_77729213	2_77735779
43022726	2	77729213	77735797	15	0.662903	6584	2_77729213	2_77735797
43022727	2	77729213	77735803	15	0.194712	6590	2_77729213	2_77735803
43022728	2	77729213	77735845	14	0.180116	6632	2_77729213	2_77735845
43022729	2	77729213	77735857	15	0.662903	6644	2_77729213	2_77735857
43022730	2	77729213	77735859	15	0.662903	6646	2_77729213	2_77735859
43022731	2	77729213	77736262	15	0.194712	7049	2_77729213	2_77736262
43022732	2	77729213	77736559	15	0.662903	7346	2_77729213	2_77736559
43022733	2	77729213	77736594	15	0.600962	7381	2_77729213	2_77736594
43022734	2	77729213	77736598	15	0.600962	7385	2_77729213	2_77736598
43022735	2	77729213	77736607	15	0.600962	7394	2_77729213	2_77736607
43022736	2	77729213	77736608	15	0.194712	7395	2_77729213	2_77736608
43022738	2	77729213	77737797	15	0.429785	8584	2_77729213	2_77737797
43022739	2	77729213	77738337	14	0.811236	9124	2_77729213	2_77738337
43022740	2	77729213	77738346	15	0.826133	9133	2_77729213	2_77738346
43032644	2	77729239	77731665	16	1	2426	2_77729239	2_77731665
43032645	2	77729239	77731697	16	0.0518519	2458	2_77729239	2_77731697
43032646	2	77729239	77732123	15	0.00510204	2884	2_77729239	2_77732123
43032647	2	77729239	77735303	16	0.0222222	6064	2_77729239	2_77735303
43032648	2	77729239	77735779	16	0.034386	6540	2_77729239	2_77735779
43032649	2	77729239	77735797	16	0.034386	6558	2_77729239	2_77735797
43032650	2	77729239	77735803	16	0.0153846	6564	2_77729239	2_77735803
43032651	2	77729239	77735845	15	0.0178571	6606	2_77729239	2_77735845
43032652	2	77729239	77735857	16	0.034386	6618	2_77729239	2_77735857
43032653	2	77729239	77735859	16	0.034386	6620	2_77729239	2_77735859
43032654	2	77729239	77736262	16	0.0153846	7023	2_77729239	2_77736262
43032655	2	77729239	77736559	16	0.034386	7320	2_77729239	2_77736559
43032656	2	77729239	77736594	16	0	7355	2_77729239	2_77736594
43032657	2	77729239	77736598	16	0	7359	2_77729239	2_77736598
43032658	2	77729239	77736607	16	0	7368	2_77729239	2_77736607
43032659	2	77729239	77736608	16	0.0153846	7369	2_77729239	2_77736608
43032661	2	77729239	77737797	16	0.034386	8558	2_77729239	2_77737797
43032662	2	77729239	77738337	15	0.000533049	9098	2_77729239	2_77738337
43032663	2	77729239	77738346	16	0.0017094	9107	2_77729239	2_77738346
43042564	2	77731665	77731697	16	0.0518519	32	2_77731665	2_77731697
43042565	2	77731665	77732123	15	0.00510204	458	2_77731665	2_77732123
43042566	2	77731665	77735303	16	0.0222222	3638	2_77731665	2_77735303
43042567	2	77731665	77735779	16	0.034386	4114	2_77731665	2_77735779
43042568	2	77731665	77735797	16	0.034386	4132	2_77731665	2_77735797
43042569	2	77731665	77735803	16	0.0153846	4138	2_77731665	2_77735803
43042570	2	77731665	77735845	15	0.0178571	4180	2_77731665	2_77735845
43042571	2	77731665	77735857	16	0.034386	4192	2_77731665	2_77735857
43042572	2	77731665	77735859	16	0.034386	4194	2_77731665	2_77735859
43042573	2	77731665	77736262	16	0.0153846	4597	2_77731665	2_77736262
43042574	2	77731665	77736559	16	0.034386	4894	2_77731665	2_77736559
43042575	2	77731665	77736594	16	0	4929	2_77731665	2_77736594
43042576	2	77731665	77736598	16	0	4933	2_77731665	2_77736598
43042577	2	77731665	77736607	16	0	4942	2_77731665	2_77736607
43042578	2	77731665	77736608	16	0.0153846	4943	2_77731665	2_77736608
43042580	2	77731665	77737797	16	0.034386	6132	2_77731665	2_77737797
43042581	2	77731665	77738337	15	0.000533049	6672	2_77731665	2_77738337
43042582	2	77731665	77738346	16	0.0017094	6681	2_77731665	2_77738346
43047523	2	77731697	77732123	15	0.047619	426	2_77731697	2_77732123
43047524	2	77731697	77735303	16	0.047619	3606	2_77731697	2_77735303
43047525	2	77731697	77735779	16	0.663158	4082	2_77731697	2_77735779
43047526	2	77731697	77735797	16	0.663158	4100	2_77731697	2_77735797
43047527	2	77731697	77735803	16	0.010175	4106	2_77731697	2_77735803
43047528	2	77731697	77735845	15	0.00462963	4148	2_77731697	2_77735845
43047529	2	77731697	77735857	16	0.663158	4160	2_77731697	2_77735857
43047530	2	77731697	77735859	16	0.663158	4162	2_77731697	2_77735859
43047531	2	77731697	77736262	16	0.010175	4565	2_77731697	2_77736262
43047532	2	77731697	77736559	16	0.663158	4862	2_77731697	2_77736559
43047533	2	77731697	77736594	16	0.380952	4897	2_77731697	2_77736594
43047534	2	77731697	77736598	16	0.380952	4901	2_77731697	2_77736598
43047535	2	77731697	77736607	16	0.380952	4910	2_77731697	2_77736607
43047536	2	77731697	77736608	16	0.010175	4911	2_77731697	2_77736608
43047538	2	77731697	77737797	16	0.369089	6100	2_77731697	2_77737797
43047539	2	77731697	77738337	15	0.402985	6640	2_77731697	2_77738337
43047540	2	77731697	77738346	16	0.443223	6649	2_77731697	2_77738346
43052481	2	77732123	77735303	15	0.0178571	3180	2_77732123	2_77735303
43052482	2	77732123	77735779	15	0.375	3656	2_77732123	2_77735779
43052483	2	77732123	77735797	15	0.375	3674	2_77732123	2_77735797
43052484	2	77732123	77735803	15	0.010989	3680	2_77732123	2_77735803
43052485	2	77732123	77735845	14	0.0128205	3722	2_77732123	2_77735845
43052486	2	77732123	77735857	15	0.375	3734	2_77732123	2_77735857
43052487	2	77732123	77735859	15	0.375	3736	2_77732123	2_77735859
43052488	2	77732123	77736262	15	0.010989	4139	2_77732123	2_77736262
43052489	2	77732123	77736559	15	0.375	4436	2_77732123	2_77736559
43052490	2	77732123	77736594	15	0.178571	4471	2_77732123	2_77736594
43052491	2	77732123	77736598	15	0.178571	4475	2_77732123	2_77736598
43052492	2	77732123	77736607	15	0.178571	4484	2_77732123	2_77736607
43052493	2	77732123	77736608	15	0.010989	4485	2_77732123	2_77736608
43052495	2	77732123	77737797	15	0.0406977	5674	2_77732123	2_77737797
43052496	2	77732123	77738337	14	0.182336	6214	2_77732123	2_77738337
43052497	2	77732123	77738346	15	0.183673	6223	2_77732123	2_77738346
43057438	2	77735303	77735779	16	0.00350877	476	2_77735303	2_77735779
43057439	2	77735303	77735797	16	0.00350877	494	2_77735303	2_77735797
43057440	2	77735303	77735803	16	0.692308	500	2_77735303	2_77735803
43057441	2	77735303	77735845	15	0.6875	542	2_77735303	2_77735845
43057442	2	77735303	77735857	16	0.00350877	554	2_77735303	2_77735857
43057443	2	77735303	77735859	16	0.00350877	556	2_77735303	2_77735859
43057444	2	77735303	77736262	16	0.692308	959	2_77735303	2_77736262
43057445	2	77735303	77736559	16	0.00350877	1256	2_77735303	2_77736559
43057446	2	77735303	77736594	16	0.0555556	1291	2_77735303	2_77736594
43057447	2	77735303	77736598	16	0.0555556	1295	2_77735303	2_77736598
43057448	2	77735303	77736607	16	0.0555556	1304	2_77735303	2_77736607
43057449	2	77735303	77736608	16	0.692308	1305	2_77735303	2_77736608
43057451	2	77735303	77737797	16	0.0315789	2494	2_77735303	2_77737797
43057452	2	77735303	77738337	15	0.196065	3034	2_77735303	2_77738337
43057453	2	77735303	77738346	16	0.213675	3043	2_77735303	2_77738346
43062394	2	77735779	77735797	16	1	18	2_77735779	2_77735797
43062395	2	77735779	77735803	16	0.0326586	24	2_77735779	2_77735803
43062396	2	77735779	77735845	15	0.047619	66	2_77735779	2_77735845
43062397	2	77735779	77735857	16	1	78	2_77735779	2_77735857
43062398	2	77735779	77735859	16	1	80	2_77735779	2_77735859
43062399	2	77735779	77736262	16	0.0326586	483	2_77735779	2_77736262
43062400	2	77735779	77736559	16	1	780	2_77735779	2_77736559
43062401	2	77735779	77736594	16	0.449123	815	2_77735779	2_77736594
43062402	2	77735779	77736598	16	0.449123	819	2_77735779	2_77736598
43062403	2	77735779	77736607	16	0.449123	828	2_77735779	2_77736607
43062404	2	77735779	77736608	16	0.0326586	829	2_77735779	2_77736608
43062406	2	77735779	77737797	16	0.439778	2018	2_77735779	2_77737797
43062407	2	77735779	77738337	15	0.422974	2558	2_77735779	2_77738337
43062408	2	77735779	77738346	16	0.453711	2567	2_77735779	2_77738346
43067349	2	77735797	77735803	16	0.0326586	6	2_77735797	2_77735803
43067350	2	77735797	77735845	15	0.047619	48	2_77735797	2_77735845
43067351	2	77735797	77735857	16	1	60	2_77735797	2_77735857
43067352	2	77735797	77735859	16	1	62	2_77735797	2_77735859
43067353	2	77735797	77736262	16	0.0326586	465	2_77735797	2_77736262
43067354	2	77735797	77736559	16	1	762	2_77735797	2_77736559
43067355	2	77735797	77736594	16	0.449123	797	2_77735797	2_77736594
43067356	2	77735797	77736598	16	0.449123	801	2_77735797	2_77736598
43067357	2	77735797	77736607	16	0.449123	810	2_77735797	2_77736607
43067358	2	77735797	77736608	16	0.0326586	811	2_77735797	2_77736608
43067360	2	77735797	77737797	16	0.439778	2000	2_77735797	2_77737797
43067361	2	77735797	77738337	15	0.422974	2540	2_77735797	2_77738337
43067362	2	77735797	77738346	16	0.453711	2549	2_77735797	2_77738346
43072303	2	77735803	77735845	15	1	42	2_77735803	2_77735845
43072304	2	77735803	77735857	16	0.0326586	54	2_77735803	2_77735857
43072305	2	77735803	77735859	16	0.0326586	56	2_77735803	2_77735859
43072306	2	77735803	77736262	16	1	459	2_77735803	2_77736262
43072307	2	77735803	77736559	16	0.0326586	756	2_77735803	2_77736559
43072308	2	77735803	77736594	16	0.0683761	791	2_77735803	2_77736594
43072309	2	77735803	77736598	16	0.0683761	795	2_77735803	2_77736598
43072310	2	77735803	77736607	16	0.0683761	804	2_77735803	2_77736607
43072311	2	77735803	77736608	16	1	805	2_77735803	2_77736608
43072313	2	77735803	77737797	16	0.00674764	1994	2_77735803	2_77737797
43072314	2	77735803	77738337	15	0.225746	2534	2_77735803	2_77738337
43072315	2	77735803	77738346	16	0.237344	2543	2_77735803	2_77738346
43077256	2	77735845	77735857	15	0.047619	12	2_77735845	2_77735857
43077257	2	77735845	77735859	15	0.047619	14	2_77735845	2_77735859
43077258	2	77735845	77736262	15	1	417	2_77735845	2_77736262
43077259	2	77735845	77736559	15	0.047619	714	2_77735845	2_77736559
43077260	2	77735845	77736594	15	0.0540541	749	2_77735845	2_77736594
43077261	2	77735845	77736598	15	0.0540541	753	2_77735845	2_77736598
43077262	2	77735845	77736607	15	0.0540541	762	2_77735845	2_77736607
43077263	2	77735845	77736608	15	1	763	2_77735845	2_77736608
43077265	2	77735845	77737797	15	0.00297619	1952	2_77735845	2_77737797
43077266	2	77735845	77738337	14	0.212121	2492	2_77735845	2_77738337
43077267	2	77735845	77738346	15	0.225746	2501	2_77735845	2_77738346
43082208	2	77735857	77735859	16	1	2	2_77735857	2_77735859
43082209	2	77735857	77736262	16	0.0326586	405	2_77735857	2_77736262
43082210	2	77735857	77736559	16	1	702	2_77735857	2_77736559
43082211	2	77735857	77736594	16	0.449123	737	2_77735857	2_77736594
43082212	2	77735857	77736598	16	0.449123	741	2_77735857	2_77736598
43082213	2	77735857	77736607	16	0.449123	750	2_77735857	2_77736607
43082214	2	77735857	77736608	16	0.0326586	751	2_77735857	2_77736608
43082216	2	77735857	77737797	16	0.439778	1940	2_77735857	2_77737797
43082217	2	77735857	77738337	15	0.422974	2480	2_77735857	2_77738337
43082218	2	77735857	77738346	16	0.453711	2489	2_77735857	2_77738346
43087159	2	77735859	77736262	16	0.0326586	403	2_77735859	2_77736262
43087160	2	77735859	77736559	16	1	700	2_77735859	2_77736559
43087161	2	77735859	77736594	16	0.449123	735	2_77735859	2_77736594
43087162	2	77735859	77736598	16	0.449123	739	2_77735859	2_77736598
43087163	2	77735859	77736607	16	0.449123	748	2_77735859	2_77736607
43087164	2	77735859	77736608	16	0.0326586	749	2_77735859	2_77736608
43087166	2	77735859	77737797	16	0.439778	1938	2_77735859	2_77737797
43087167	2	77735859	77738337	15	0.422974	2478	2_77735859	2_77738337
43087168	2	77735859	77738346	16	0.453711	2487	2_77735859	2_77738346
43092109	2	77736262	77736559	16	0.0326586	297	2_77736262	2_77736559
43092110	2	77736262	77736594	16	0.0683761	332	2_77736262	2_77736594
43092111	2	77736262	77736598	16	0.0683761	336	2_77736262	2_77736598
43092112	2	77736262	77736607	16	0.0683761	345	2_77736262	2_77736607
43092113	2	77736262	77736608	16	1	346	2_77736262	2_77736608
43092115	2	77736262	77737797	16	0.00674764	1535	2_77736262	2_77737797
43092116	2	77736262	77738337	15	0.225746	2075	2_77736262	2_77738337
43092117	2	77736262	77738346	16	0.237344	2084	2_77736262	2_77738346
43097058	2	77736559	77736594	16	0.449123	35	2_77736559	2_77736594
43097059	2	77736559	77736598	16	0.449123	39	2_77736559	2_77736598
43097060	2	77736559	77736607	16	0.449123	48	2_77736559	2_77736607
43097061	2	77736559	77736608	16	0.0326586	49	2_77736559	2_77736608
43097063	2	77736559	77737797	16	0.439778	1238	2_77736559	2_77737797
43097064	2	77736559	77738337	15	0.422974	1778	2_77736559	2_77738337
43097065	2	77736559	77738346	16	0.453711	1787	2_77736559	2_77738346
43102006	2	77736594	77736598	16	1	4	2_77736594	2_77736598
43102007	2	77736594	77736607	16	1	13	2_77736594	2_77736607
43102008	2	77736594	77736608	16	0.0683761	14	2_77736594	2_77736608
43102010	2	77736594	77737797	16	0.449123	1203	2_77736594	2_77737797
43102011	2	77736594	77738337	15	0.466418	1743	2_77736594	2_77738337
43102012	2	77736594	77738346	16	0.42735	1752	2_77736594	2_77738346
43106953	2	77736598	77736607	16	1	9	2_77736598	2_77736607
43106954	2	77736598	77736608	16	0.0683761	10	2_77736598	2_77736608
43106956	2	77736598	77737797	16	0.449123	1199	2_77736598	2_77737797
43106957	2	77736598	77738337	15	0.466418	1739	2_77736598	2_77738337
43106958	2	77736598	77738346	16	0.42735	1748	2_77736598	2_77738346
43111899	2	77736607	77736608	16	0.0683761	1	2_77736607	2_77736608
43111901	2	77736607	77737797	16	0.449123	1190	2_77736607	2_77737797
43111902	2	77736607	77738337	15	0.466418	1730	2_77736607	2_77738337
43111903	2	77736607	77738346	16	0.42735	1739	2_77736607	2_77738346
43116845	2	77736608	77737797	16	0.00674764	1189	2_77736608	2_77737797
43116846	2	77736608	77738337	15	0.225746	1729	2_77736608	2_77738337
43116847	2	77736608	77738346	16	0.237344	1738	2_77736608	2_77738346
43126731	2	77737797	77738337	15	0.597796	540	2_77737797	2_77738337
43126732	2	77737797	77738346	16	0.453711	549	2_77737797	2_77738346
43131673	2	77738337	77738346	15	1	9	2_77738337	2_77738346
57927984	3	23431248	23431252	16	0	4	3_23431248	3_23431252
57927985	3	23431248	23431653	16	0	405	3_23431248	3_23431653
57927986	3	23431248	23431735	14	0.0707071	487	3_23431248	3_23431735
57931768	3	23431252	23431653	16	1	401	3_23431252	3_23431653
57931769	3	23431252	23431735	14	0.0454545	483	3_23431252	3_23431735
57935551	3	23431653	23431735	14	0.0454545	82	3_23431653	3_23431735
57943114	3	23450284	23450285	16	0.336842	1	3_23450284	3_23450285
57943115	3	23450284	23450297	16	0.106482	13	3_23450284	3_23450297
57946894	3	23450285	23450297	16	0.336842	12	3_23450285	3_23450297
63471903	3	104563847	104563851	16	0.0736842	4	3_104563847	3_104563851
63471904	3	104563847	104563896	16	0.0568421	49	3_104563847	3_104563896
63471905	3	104563847	104563902	16	0.266039	55	3_104563847	3_104563902
63471906	3	104563847	104563971	14	0.424242	124	3_104563847	3_104563971
63471907	3	104563847	104564009	16	0.254737	162	3_104563847	3_104564009
63471908	3	104563847	104564199	16	0.266039	352	3_104563847	3_104564199
63471909	3	104563847	104564340	16	0.852632	493	3_104563847	3_104564340
63471910	3	104563847	104564916	16	0.165217	1069	3_104563847	3_104564916
63471911	3	104563847	104564943	16	0.119028	1096	3_104563847	3_104564943
63471912	3	104563847	104565008	16	0.0114416	1161	3_104563847	3_104565008
63471913	3	104563847	104565038	14	0.173554	1191	3_104563847	3_104565038
63471914	3	104563847	104565197	16	0.0568421	1350	3_104563847	3_104565197
63471915	3	104563847	104568023	16	0.018649	4176	3_104563847	3_104568023
63473701	3	104563851	104563896	16	0.00952381	45	3_104563851	3_104563896
63473702	3	104563851	104563902	16	0.121805	51	3_104563851	3_104563902
63473703	3	104563851	104563971	14	0.0277778	120	3_104563851	3_104563971
63473704	3	104563851	104564009	16	0.0285714	158	3_104563851	3_104564009
63473705	3	104563851	104564199	16	0.121805	348	3_104563851	3_104564199
63473706	3	104563851	104564340	16	0.142857	489	3_104563851	3_104564340
63473707	3	104563851	104564916	16	0.0559006	1065	3_104563851	3_104564916
63473708	3	104563851	104564943	16	0.032967	1092	3_104563851	3_104564943
63473709	3	104563851	104565008	16	0.0559006	1157	3_104563851	3_104565008
63473710	3	104563851	104565038	14	0.0454545	1187	3_104563851	3_104565038
63473711	3	104563851	104565197	16	0.00952381	1346	3_104563851	3_104565197
63473712	3	104563851	104568023	16	0.00112486	4172	3_104563851	3_104568023
63475498	3	104563896	104563902	16	0.0568421	6	3_104563896	3_104563902
63475499	3	104563896	104563971	14	0.0128205	75	3_104563896	3_104563971
63475500	3	104563896	104564009	16	0.0133333	113	3_104563896	3_104564009
63475501	3	104563896	104564199	16	0.0568421	303	3_104563896	3_104564199
63475502	3	104563896	104564340	16	0.0666667	444	3_104563896	3_104564340
63475503	3	104563896	104564916	16	0.0724638	1020	3_104563896	3_104564916
63475504	3	104563896	104564943	16	0.288889	1047	3_104563896	3_104564943
63475505	3	104563896	104565008	16	0.489855	1112	3_104563896	3_104565008
63475506	3	104563896	104565038	14	0.282051	1142	3_104563896	3_104565038
63475507	3	104563896	104565197	16	1	1301	3_104563896	3_104565197
63475508	3	104563896	104568023	16	0.27769	4127	3_104563896	3_104568023
63477294	3	104563902	104563971	14	0.140351	69	3_104563902	3_104563971
63477295	3	104563902	104564009	16	0.103158	107	3_104563902	3_104564009
63477296	3	104563902	104564199	16	1	297	3_104563902	3_104564199
63477297	3	104563902	104564340	16	0.263158	438	3_104563902	3_104564340
63477298	3	104563902	104564916	16	0.201831	1014	3_104563902	3_104564916
63477299	3	104563902	104564943	16	0.196761	1041	3_104563902	3_104564943
63477300	3	104563902	104565008	16	0.165217	1106	3_104563902	3_104565008
63477301	3	104563902	104565038	14	0.302615	1136	3_104563902	3_104565038
63477302	3	104563902	104565197	16	0.0568421	1295	3_104563902	3_104565197
63477303	3	104563902	104568023	16	0.199005	4121	3_104563902	3_104568023
63479089	3	104563971	104564009	14	0.0437158	38	3_104563971	3_104564009
63479090	3	104563971	104564199	14	0.140351	228	3_104563971	3_104564199
63479091	3	104563971	104564340	14	0.222222	369	3_104563971	3_104564340
63479092	3	104563971	104564916	14	0.0789474	945	3_104563971	3_104564916
63479093	3	104563971	104564943	14	0.611111	972	3_104563971	3_104564943
63479094	3	104563971	104565008	14	0.140351	1037	3_104563971	3_104565008
63479095	3	104563971	104565038	13	0.606061	1067	3_104563971	3_104565038
63479096	3	104563971	104565197	14	0.0128205	1226	3_104563971	3_104565197
63479097	3	104563971	104568023	14	0.00219298	4052	3_104563971	3_104568023
63480883	3	104564009	104564199	16	0.103158	190	3_104564009	3_104564199
63480884	3	104564009	104564340	16	0.2	331	3_104564009	3_104564340
63480885	3	104564009	104564916	16	0.0782609	907	3_104564009	3_104564916
63480886	3	104564009	104564943	16	0.00512821	934	3_104564009	3_104564943
63480887	3	104564009	104565008	16	0.00869565	999	3_104564009	3_104565008
63480888	3	104564009	104565038	14	0.0124193	1029	3_104564009	3_104565038
63480889	3	104564009	104565197	16	0.0133333	1188	3_104564009	3_104565197
63480890	3	104564009	104568023	16	0.0015748	4014	3_104564009	3_104568023
63482676	3	104564199	104564340	16	0.263158	141	3_104564199	3_104564340
63482677	3	104564199	104564916	16	0.201831	717	3_104564199	3_104564916
63482678	3	104564199	104564943	16	0.196761	744	3_104564199	3_104564943
63482679	3	104564199	104565008	16	0.165217	809	3_104564199	3_104565008
63482680	3	104564199	104565038	14	0.302615	839	3_104564199	3_104565038
63482681	3	104564199	104565197	16	0.0568421	998	3_104564199	3_104565197
63482682	3	104564199	104568023	16	0.199005	3824	3_104564199	3_104568023
63484468	3	104564340	104564916	16	0.173913	576	3_104564340	3_104564916
63484469	3	104564340	104564943	16	0.025641	603	3_104564340	3_104564943
63484470	3	104564340	104565008	16	0	668	3_104564340	3_104565008
63484471	3	104564340	104565038	14	0.0631313	698	3_104564340	3_104565038
63484472	3	104564340	104565197	16	0.0666667	857	3_104564340	3_104565197
63484473	3	104564340	104568023	16	0.0708661	3683	3_104564340	3_104568023
63486259	3	104564916	104564943	16	0.00111483	27	3_104564916	3_104564943
63486260	3	104564916	104565008	16	0.0926276	92	3_104564916	3_104565008
63486261	3	104564916	104565038	14	0.00041511	122	3_104564916	3_104565038
63486262	3	104564916	104565197	16	0.0724638	281	3_104564916	3_104565197
63486263	3	104564916	104568023	16	0.00855871	3107	3_104564916	3_104568023
63488049	3	104564943	104565008	16	0.589744	65	3_104564943	3_104565008
63488050	3	104564943	104565038	14	1	95	3_104564943	3_104565038
63488051	3	104564943	104565197	16	0.288889	254	3_104564943	3_104565197
63488052	3	104564943	104568023	16	0.0890369	3080	3_104564943	3_104568023
63489838	3	104565008	104565038	14	0.6978	30	3_104565008	3_104565038
63489839	3	104565008	104565197	16	0.489855	189	3_104565008	3_104565197
63489840	3	104565008	104568023	16	0.150976	3015	3_104565008	3_104568023
63491626	3	104565038	104565197	14	0.282051	159	3_104565038	3_104565197
63491627	3	104565038	104568023	14	0.229665	2985	3_104565038	3_104568023
63493413	3	104565197	104568023	16	0.27769	2826	3_104565197	3_104568023
64655358	3	146579466	146579539	15	0.000686813	73	3_146579466	3_146579539
64655359	3	146579466	146579776	16	0.5625	310	3_146579466	3_146579776
64655360	3	146579466	146579785	15	0.536033	319	3_146579466	3_146579785
64655361	3	146579466	146579827	15	0.765625	361	3_146579466	3_146579827
64655362	3	146579466	146583458	16	0.129032	3992	3_146579466	3_146583458
64655363	3	146579466	146583643	14	0.0769231	4177	3_146579466	3_146583643
64655364	3	146579466	146583655	13	0.10582	4189	3_146579466	3_146583655
64655365	3	146579466	146585503	16	0.0666667	6037	3_146579466	3_146585503
64655366	3	146579466	146589161	15	0.116795	9695	3_146579466	3_146589161
64656289	3	146579539	146579776	15	0.000686813	237	3_146579539	3_146579776
64656290	3	146579539	146579785	14	0.00347222	246	3_146579539	3_146579785
64656291	3	146579539	146579827	14	0.00347222	288	3_146579539	3_146579827
64656292	3	146579539	146583458	15	0.00530504	3919	3_146579539	3_146583458
64656293	3	146579539	146583643	13	0.0151515	4104	3_146579539	3_146583643
64656294	3	146579539	146583655	12	0.00240964	4116	3_146579539	3_146583655
64656295	3	146579539	146585503	15	0.010989	5964	3_146579539	3_146585503
64656296	3	146579539	146589161	14	0.00241546	9622	3_146579539	3_146589161
64657219	3	146579776	146579785	15	0.765625	9	3_146579776	3_146579785
64657220	3	146579776	146579827	15	0.765625	51	3_146579776	3_146579827
64657221	3	146579776	146583458	16	0	3682	3_146579776	3_146583458
64657222	3	146579776	146583643	14	0.0769231	3867	3_146579776	3_146583643
64657223	3	146579776	146583655	13	0.00952381	3879	3_146579776	3_146583655
64657224	3	146579776	146585503	16	0.0666667	5727	3_146579776	3_146585503
64657225	3	146579776	146589161	15	0.015444	9385	3_146579776	3_146589161
64658148	3	146579785	146579827	14	0.510204	42	3_146579785	3_146579827
64658149	3	146579785	146583458	15	0.0820312	3673	3_146579785	3_146583458
64658150	3	146579785	146583643	13	0.0972222	3858	3_146579785	3_146583643
64658151	3	146579785	146583655	12	0.0588235	3870	3_146579785	3_146583655
64658152	3	146579785	146585503	15	0.0625	5718	3_146579785	3_146585503
64658153	3	146579785	146589161	14	0	9376	3_146579785	3_146589161
64659076	3	146579827	146583458	15	0.00841346	3631	3_146579827	3_146583458
64659077	3	146579827	146583643	14	0.102564	3816	3_146579827	3_146583643
64659078	3	146579827	146583655	13	0.00952381	3828	3_146579827	3_146583655
64659079	3	146579827	146585503	15	0.0816327	5676	3_146579827	3_146585503
64659080	3	146579827	146589161	14	7.4335e-31	9334	3_146579827	3_146589161
64660003	3	146583458	146583643	14	0.17843	185	3_146583458	3_146583643
64660004	3	146583458	146583655	13	1	197	3_146583458	3_146583655
64660005	3	146583458	146585503	16	0.105376	2045	3_146583458	3_146585503
64660006	3	146583458	146589161	15	0.483498	5703	3_146583458	3_146589161
64660929	3	146583643	146583655	12	0.185104	12	3_146583643	3_146583655
64660930	3	146583643	146585503	14	0.00591716	1860	3_146583643	3_146585503
64660931	3	146583643	146589161	13	0.00219298	5518	3_146583643	3_146589161
64661854	3	146583655	146585503	13	0.133333	1848	3_146583655	3_146585503
64661855	3	146583655	146589161	12	0.409091	5506	3_146583655	3_146589161
64662778	3	146585503	146589161	15	0.000965251	3658	3_146585503	3_146589161
74613670	4	79324340	79324484	16	0.00582524	144	4_79324340	4_79324484
74613671	4	79324340	79324573	15	0.00246305	233	4_79324340	4_79324573
74613672	4	79324340	79324876	16	0.233657	536	4_79324340	4_79324876
74613673	4	79324340	79327156	16	0.0444444	2816	4_79324340	4_79327156
74613674	4	79324340	79330135	15	0.0357143	5795	4_79324340	4_79330135
74613675	4	79324340	79330149	16	0.030303	5809	4_79324340	4_79330149
74616590	4	79324484	79324573	15	0.58917	89	4_79324484	4_79324573
74616591	4	79324484	79324876	16	0.713451	392	4_79324484	4_79324876
74616592	4	79324484	79327156	16	0.161812	2672	4_79324484	4_79327156
74616593	4	79324484	79330135	15	0.046875	5651	4_79324484	4_79330135
74616594	4	79324484	79330149	16	0.0397176	5665	4_79324484	4_79330149
74619509	4	79324573	79324876	15	0.391164	303	4_79324573	4_79324876
74619510	4	79324573	79327156	15	0.348937	2583	4_79324573	4_79327156
74619511	4	79324573	79330135	14	0.0666667	5562	4_79324573	4_79330135
74619512	4	79324573	79330149	15	0.0689655	5576	4_79324573	4_79330149
74622427	4	79324876	79327156	16	0.161812	2280	4_79324876	4_79327156
74622428	4	79324876	79330135	15	0	5259	4_79324876	4_79330135
74622429	4	79324876	79330149	16	0.000176523	5273	4_79324876	4_79330149
74625344	4	79327156	79330135	15	0.0232558	2979	4_79327156	4_79330135
74625345	4	79327156	79330149	16	0.0121212	2993	4_79327156	4_79330149
74628260	4	79330135	79330149	15	1	14	4_79330135	4_79330149
80011916	5	10547499	10547539	11	1	40	5_10547499	5_10547539
84587851	5	50104291	50105023	12	0.151968	732	5_50104291	5_50105023
94372935	GL343198.1	684940	688602	15	0.0649867	3662	GL343198.1_684940	GL343198.1_688602
94529186	GL343217.1	1888213	1888466	16	0.304348	253	GL343217.1_1888213	GL343217.1_1888466
94529188	GL343217.1	1888213	1890477	16	0.090301	2264	GL343217.1_1888213	GL343217.1_1890477
94529205	GL343217.1	1888466	1890477	16	0.179487	2011	GL343217.1_1888466	GL343217.1_1890477
94529266	GL343217.1	1912745	1912820	14	0.614035	75	GL343217.1_1912745	GL343217.1_1912820
94529291	GL343217.1	1960366	1960380	16	1	14	GL343217.1_1960366	GL343217.1_1960380
94747652	GL343263.1	908865	909079	14	0	214	GL343263.1_908865	GL343263.1_909079
94747654	GL343263.1	908865	909145	14	0.0769231	280	GL343263.1_908865	GL343263.1_909145
94747655	GL343263.1	908865	909162	13	0.0800265	297	GL343263.1_908865	GL343263.1_909162
94747656	GL343263.1	908865	909191	14	0.0769231	326	GL343263.1_908865	GL343263.1_909191
94747660	GL343263.1	908865	910735	14	0.0769231	1870	GL343263.1_908865	GL343263.1_910735
94747661	GL343263.1	908865	910779	14	0.272727	1914	GL343263.1_908865	GL343263.1_910779
94747663	GL343263.1	908865	910863	11	0.00141844	1998	GL343263.1_908865	GL343263.1_910863
94748293	GL343263.1	909079	909145	15	0.0357143	66	GL343263.1_909079	GL343263.1_909145
94748294	GL343263.1	909079	909162	14	0.222222	83	GL343263.1_909079	GL343263.1_909162
94748295	GL343263.1	909079	909191	15	0.0357143	112	GL343263.1_909079	GL343263.1_909191
94748299	GL343263.1	909079	910735	15	0.0357143	1656	GL343263.1_909079	GL343263.1_910735
94748300	GL343263.1	909079	910779	15	0	1700	GL343263.1_909079	GL343263.1_910779
94748302	GL343263.1	909079	910863	11	0.195479	1784	GL343263.1_909079	GL343263.1_910863
94748715	GL343263.1	909145	909162	14	0.0307692	17	GL343263.1_909145	GL343263.1_909162
94748716	GL343263.1	909145	909191	15	1	46	GL343263.1_909145	GL343263.1_909191
94748720	GL343263.1	909145	910735	15	0.00510204	1590	GL343263.1_909145	GL343263.1_910735
94748721	GL343263.1	909145	910779	15	0.0178571	1634	GL343263.1_909145	GL343263.1_910779
94748723	GL343263.1	909145	910863	11	0.239362	1718	GL343263.1_909145	GL343263.1_910863
94748925	GL343263.1	909162	909191	14	0.0307692	29	GL343263.1_909162	GL343263.1_909191
94748929	GL343263.1	909162	910735	14	0.0307692	1573	GL343263.1_909162	GL343263.1_910735
94748930	GL343263.1	909162	910779	14	0.0030303	1617	GL343263.1_909162	GL343263.1_910779
94748932	GL343263.1	909162	910863	10	0.0711346	1701	GL343263.1_909162	GL343263.1_910863
94749137	GL343263.1	909191	910735	15	0.00510204	1544	GL343263.1_909191	GL343263.1_910735
94749138	GL343263.1	909191	910779	15	0.0178571	1588	GL343263.1_909191	GL343263.1_910779
94749140	GL343263.1	909191	910863	11	0.239362	1672	GL343263.1_909191	GL343263.1_910863
94749960	GL343263.1	910735	910779	15	0.0178571	44	GL343263.1_910735	GL343263.1_910779
94749962	GL343263.1	910735	910863	11	0.239362	128	GL343263.1_910735	GL343263.1_910863
94750165	GL343263.1	910779	910863	11	0.115839	84	GL343263.1_910779	GL343263.1_910863
94750770	GL343263.1	921752	921755	16	0.428571	3	GL343263.1_921752	GL343263.1_921755
94750771	GL343263.1	921752	921757	16	0.619048	5	GL343263.1_921752	GL343263.1_921757
94750772	GL343263.1	921752	921771	16	1	19	GL343263.1_921752	GL343263.1_921771
94750773	GL343263.1	921752	921772	16	0.619048	20	GL343263.1_921752	GL343263.1_921772
94750774	GL343263.1	921752	921773	15	1	21	GL343263.1_921752	GL343263.1_921773
94750970	GL343263.1	921755	921757	16	0.692308	2	GL343263.1_921755	GL343263.1_921757
94750971	GL343263.1	921755	921771	16	0.428571	16	GL343263.1_921755	GL343263.1_921771
94750972	GL343263.1	921755	921772	16	0.692308	17	GL343263.1_921755	GL343263.1_921772
94750973	GL343263.1	921755	921773	15	0.615385	18	GL343263.1_921755	GL343263.1_921773
94751169	GL343263.1	921757	921771	16	0.619048	14	GL343263.1_921757	GL343263.1_921771
94751170	GL343263.1	921757	921772	16	1	15	GL343263.1_921757	GL343263.1_921772
94751171	GL343263.1	921757	921773	15	1	16	GL343263.1_921757	GL343263.1_921773
94751367	GL343263.1	921771	921772	16	0.619048	1	GL343263.1_921771	GL343263.1_921772
94751368	GL343263.1	921771	921773	15	1	2	GL343263.1_921771	GL343263.1_921773
94751564	GL343263.1	921772	921773	15	1	1	GL343263.1_921772	GL343263.1_921773
94889496	GL343276.1	1481494	1481497	15	1	3	GL343276.1_1481494	GL343276.1_1481497
94889497	GL343276.1	1481494	1481508	16	0.104185	14	GL343276.1_1481494	GL343276.1_1481508
94889498	GL343276.1	1481494	1481517	16	0.79085	23	GL343276.1_1481494	GL343276.1_1481517
94889499	GL343276.1	1481494	1481616	16	1	122	GL343276.1_1481494	GL343276.1_1481616
94889500	GL343276.1	1481494	1481622	16	1	128	GL343276.1_1481494	GL343276.1_1481622
94889504	GL343276.1	1481494	1481975	16	0.396825	481	GL343276.1_1481494	GL343276.1_1481975
94889602	GL343276.1	1481497	1481508	15	0.0833333	11	GL343276.1_1481497	GL343276.1_1481508
94889603	GL343276.1	1481497	1481517	15	0.775641	20	GL343276.1_1481497	GL343276.1_1481517
94889604	GL343276.1	1481497	1481616	15	1	119	GL343276.1_1481497	GL343276.1_1481616
94889605	GL343276.1	1481497	1481622	15	1	125	GL343276.1_1481497	GL343276.1_1481622
94889609	GL343276.1	1481497	1481975	15	0.340909	478	GL343276.1_1481497	GL343276.1_1481975
94889707	GL343276.1	1481508	1481517	16	0.256837	9	GL343276.1_1481508	GL343276.1_1481517
94889708	GL343276.1	1481508	1481616	16	0.104185	108	GL343276.1_1481508	GL343276.1_1481616
94889709	GL343276.1	1481508	1481622	16	0.104185	114	GL343276.1_1481508	GL343276.1_1481622
94889713	GL343276.1	1481508	1481975	16	0.244444	467	GL343276.1_1481508	GL343276.1_1481975
94889811	GL343276.1	1481517	1481616	16	0.79085	99	GL343276.1_1481517	GL343276.1_1481616
94889812	GL343276.1	1481517	1481622	16	0.79085	105	GL343276.1_1481517	GL343276.1_1481622
94889816	GL343276.1	1481517	1481975	16	0.411765	458	GL343276.1_1481517	GL343276.1_1481975
94889914	GL343276.1	1481616	1481622	16	1	6	GL343276.1_1481616	GL343276.1_1481622
94889918	GL343276.1	1481616	1481975	16	0.396825	359	GL343276.1_1481616	GL343276.1_1481975
94890019	GL343276.1	1481622	1481975	16	0.396825	353	GL343276.1_1481622	GL343276.1_1481975
94900307	GL343285.1	963652	963888	15	1	236	GL343285.1_963652	GL343285.1_963888
94900308	GL343285.1	963652	967728	16	0.0915751	4076	GL343285.1_963652	GL343285.1_967728
94900320	GL343285.1	963888	967728	15	0.010989	3840	GL343285.1_963888	GL343285.1_967728
95049057	GL343295.1	966484	966574	12	1	90	GL343295.1_966484	GL343295.1_966574
95049058	GL343295.1	966484	966806	13	1	322	GL343295.1_966484	GL343295.1_966806
95049059	GL343295.1	966484	972437	13	0.0133929	5953	GL343295.1_966484	GL343295.1_972437
95049144	GL343295.1	966574	966806	12	1	232	GL343295.1_966574	GL343295.1_966806
95049145	GL343295.1	966574	972437	12	0.0160428	5863	GL343295.1_966574	GL343295.1_972437
95049230	GL343295.1	966806	972437	13	0.0215054	5631	GL343295.1_966806	GL343295.1_972437
95065212	GL343299.1	1471325	1471656	15	0.113636	331	GL343299.1_1471325	GL343299.1_1471656
95065214	GL343299.1	1471325	1471817	16	0.0769231	492	GL343299.1_1471325	GL343299.1_1471817
95065217	GL343299.1	1471325	1474553	16	0.111111	3228	GL343299.1_1471325	GL343299.1_1474553
95065218	GL343299.1	1471325	1476461	16	0.213675	5136	GL343299.1_1471325	GL343299.1_1476461
95065219	GL343299.1	1471325	1476491	16	0.0315789	5166	GL343299.1_1471325	GL343299.1_1476491
95065220	GL343299.1	1471325	1476503	16	0.0222222	5178	GL343299.1_1471325	GL343299.1_1476503
95065221	GL343299.1	1471325	1479214	16	0.0422535	7889	GL343299.1_1471325	GL343299.1_1479214
95065222	GL343299.1	1471325	1480183	16	0.0582751	8858	GL343299.1_1471325	GL343299.1_1480183
95065223	GL343299.1	1471325	1480267	16	0	8942	GL343299.1_1471325	GL343299.1_1480267
95065232	GL343299.1	1471656	1471817	15	0.3125	161	GL343299.1_1471656	GL343299.1_1471817
95065235	GL343299.1	1471656	1474553	15	0.00710227	2897	GL343299.1_1471656	GL343299.1_1474553
95065236	GL343299.1	1471656	1476461	15	5.41668e-32	4805	GL343299.1_1471656	GL343299.1_1476461
95065237	GL343299.1	1471656	1476491	15	0.133929	4835	GL343299.1_1471656	GL343299.1_1476491
95065238	GL343299.1	1471656	1476503	15	0.558036	4847	GL343299.1_1471656	GL343299.1_1476503
95065239	GL343299.1	1471656	1479214	15	2.95455e-32	7558	GL343299.1_1471656	GL343299.1_1479214
95065240	GL343299.1	1471656	1480183	15	0.0583022	8527	GL343299.1_1471656	GL343299.1_1480183
95065241	GL343299.1	1471656	1480267	15	0.0145349	8611	GL343299.1_1471656	GL343299.1_1480267
95065268	GL343299.1	1471817	1474553	16	0.00854701	2736	GL343299.1_1471817	GL343299.1_1474553
95065269	GL343299.1	1471817	1476461	16	0.0532544	4644	GL343299.1_1471817	GL343299.1_1476461
95065270	GL343299.1	1471817	1476491	16	0.0326586	4674	GL343299.1_1471817	GL343299.1_1476491
95065271	GL343299.1	1471817	1476503	16	0.288889	4686	GL343299.1_1471817	GL343299.1_1476503
95065272	GL343299.1	1471817	1479214	16	0.0176959	7397	GL343299.1_1471817	GL343299.1_1479214
95065273	GL343299.1	1471817	1480183	16	0.030303	8366	GL343299.1_1471817	GL343299.1_1480183
95065274	GL343299.1	1471817	1480267	16	0.017094	8450	GL343299.1_1471817	GL343299.1_1480267
95065311	GL343299.1	1474553	1476461	16	0.00854701	1908	GL343299.1_1474553	GL343299.1_1476461
95065312	GL343299.1	1474553	1476491	16	0.0315789	1938	GL343299.1_1474553	GL343299.1_1476491
95065313	GL343299.1	1474553	1476503	16	0.0222222	1950	GL343299.1_1474553	GL343299.1_1476503
95065314	GL343299.1	1474553	1479214	16	0.00469484	4661	GL343299.1_1474553	GL343299.1_1479214
95065315	GL343299.1	1474553	1480183	16	0.002331	5630	GL343299.1_1474553	GL343299.1_1480183
95065316	GL343299.1	1474553	1480267	16	0.222222	5714	GL343299.1_1474553	GL343299.1_1480267
95065324	GL343299.1	1476461	1476491	16	0.00674764	30	GL343299.1_1476461	GL343299.1_1476491
95065325	GL343299.1	1476461	1476503	16	0.0153846	42	GL343299.1_1476461	GL343299.1_1476503
95065326	GL343299.1	1476461	1479214	16	0.0292524	2753	GL343299.1_1476461	GL343299.1_1479214
95065327	GL343299.1	1476461	1480183	16	0.00161377	3722	GL343299.1_1476461	GL343299.1_1480183
95065328	GL343299.1	1476461	1480267	16	0.017094	3806	GL343299.1_1476461	GL343299.1_1480267
95065336	GL343299.1	1476491	1476503	16	0.034386	12	GL343299.1_1476491	GL343299.1_1476503
95065337	GL343299.1	1476491	1479214	16	0.00370645	2723	GL343299.1_1476491	GL343299.1_1479214
95065338	GL343299.1	1476491	1480183	16	0.239161	3692	GL343299.1_1476491	GL343299.1_1480183
95065339	GL343299.1	1476491	1480267	16	0.568421	3776	GL343299.1_1476491	GL343299.1_1480267
95065347	GL343299.1	1476503	1479214	16	0.0084507	2711	GL343299.1_1476503	GL343299.1_1479214
95065348	GL343299.1	1476503	1480183	16	0.0004662	3680	GL343299.1_1476503	GL343299.1_1480183
95065349	GL343299.1	1476503	1480267	16	0.0444444	3764	GL343299.1_1476503	GL343299.1_1480267
95065357	GL343299.1	1479214	1480183	16	0.0828327	969	GL343299.1_1479214	GL343299.1_1480183
95065358	GL343299.1	1479214	1480267	16	0.084507	1053	GL343299.1_1479214	GL343299.1_1480267
95065366	GL343299.1	1480183	1480267	16	0.228438	84	GL343299.1_1480183	GL343299.1_1480267
95080310	GL343306.1	1001887	1002090	15	0.545455	203	GL343306.1_1001887	GL343306.1_1002090
95080311	GL343306.1	1001887	1002375	16	0.130435	488	GL343306.1_1001887	GL343306.1_1002375
95080321	GL343306.1	1002090	1002375	15	0.208333	285	GL343306.1_1002090	GL343306.1_1002375
95464590	GL343544.1	105010	105076	15	0.383289	66	GL343544.1_105010	GL343544.1_105076
95464591	GL343544.1	105010	106311	16	0.030303	1301	GL343544.1_105010	GL343544.1_106311
95464592	GL343544.1	105010	109910	16	0.228438	4900	GL343544.1_105010	GL343544.1_109910
95464593	GL343544.1	105010	109960	16	0.150798	4950	GL343544.1_105010	GL343544.1_109960
95464594	GL343544.1	105010	109972	16	0.150798	4962	GL343544.1_105010	GL343544.1_109972
95464595	GL343544.1	105010	109997	16	0.000611039	4987	GL343544.1_105010	GL343544.1_109997
95464596	GL343544.1	105010	112283	16	0.371071	7273	GL343544.1_105010	GL343544.1_112283
95464604	GL343544.1	105076	106311	15	0.0384615	1235	GL343544.1_105076	GL343544.1_106311
95464605	GL343544.1	105076	109910	15	0.000447227	4834	GL343544.1_105076	GL343544.1_109910
95464606	GL343544.1	105076	109960	15	0.0384615	4884	GL343544.1_105076	GL343544.1_109960
95464607	GL343544.1	105076	109972	15	0.0384615	4896	GL343544.1_105076	GL343544.1_109972
95464608	GL343544.1	105076	109997	15	0.0324519	4921	GL343544.1_105076	GL343544.1_109997
95464609	GL343544.1	105076	112283	15	0.307692	7207	GL343544.1_105076	GL343544.1_112283
95464617	GL343544.1	106311	109910	16	0.153846	3599	GL343544.1_106311	GL343544.1_109910
95464618	GL343544.1	106311	109960	16	0.0532544	3649	GL343544.1_106311	GL343544.1_109960
95464619	GL343544.1	106311	109972	16	0.0532544	3661	GL343544.1_106311	GL343544.1_109972
95464620	GL343544.1	106311	109997	16	0.13169	3686	GL343544.1_106311	GL343544.1_109997
95464621	GL343544.1	106311	112283	16	0.00674764	5972	GL343544.1_106311	GL343544.1_112283
95464629	GL343544.1	109910	109960	16	0.153846	50	GL343544.1_109910	GL343544.1_109960
95464630	GL343544.1	109910	109972	16	0.153846	62	GL343544.1_109910	GL343544.1_109972
95464631	GL343544.1	109910	109997	16	0.161812	87	GL343544.1_109910	GL343544.1_109997
95464632	GL343544.1	109910	112283	16	0.175439	2373	GL343544.1_109910	GL343544.1_112283
95464640	GL343544.1	109960	109972	16	1	12	GL343544.1_109960	GL343544.1_109972
95464641	GL343544.1	109960	109997	16	0.13169	37	GL343544.1_109960	GL343544.1_109997
95464642	GL343544.1	109960	112283	16	0.119028	2323	GL343544.1_109960	GL343544.1_112283
95464650	GL343544.1	109972	109997	16	0.13169	25	GL343544.1_109972	GL343544.1_109997
95464651	GL343544.1	109972	112283	16	0.119028	2311	GL343544.1_109972	GL343544.1_112283
95464659	GL343544.1	109997	112283	16	0.0123659	2286	GL343544.1_109997	GL343544.1_112283
95493400	GL343614.1	225499	225508	16	0.856311	9	GL343614.1_225499	GL343614.1_225508
95493401	GL343614.1	225499	225782	16	0.266667	283	GL343614.1_225499	GL343614.1_225782
95493403	GL343614.1	225499	232289	16	0.0666667	6790	GL343614.1_225499	GL343614.1_232289
95493414	GL343614.1	225508	225782	16	0.158576	274	GL343614.1_225508	GL343614.1_225782
95493416	GL343614.1	225508	232289	16	0.0809061	6781	GL343614.1_225508	GL343614.1_232289
95493428	GL343614.1	225782	232289	16	0	6507	GL343614.1_225782	GL343614.1_232289
95493469	GL343614.1	260710	260827	15	0.0671642	117	GL343614.1_260710	GL343614.1_260827
95493470	GL343614.1	260710	260834	15	0.107143	124	GL343614.1_260710	GL343614.1_260834
95493471	GL343614.1	260710	260888	15	0.0671642	178	GL343614.1_260710	GL343614.1_260888
95493472	GL343614.1	260710	260912	15	0.0671642	202	GL343614.1_260710	GL343614.1_260912
95493477	GL343614.1	260827	260834	16	0.371071	7	GL343614.1_260827	GL343614.1_260834
95493478	GL343614.1	260827	260888	16	1	61	GL343614.1_260827	GL343614.1_260888
95493479	GL343614.1	260827	260912	16	1	85	GL343614.1_260827	GL343614.1_260912
95493484	GL343614.1	260834	260888	16	0.371071	54	GL343614.1_260834	GL343614.1_260888
95493485	GL343614.1	260834	260912	16	0.371071	78	GL343614.1_260834	GL343614.1_260912
95493490	GL343614.1	260888	260912	16	1	24	GL343614.1_260888	GL343614.1_260912
95526171	GL343733.1	240527	243084	16	0.00909091	2557	GL343733.1_240527	GL343733.1_243084
95526173	GL343733.1	240527	243746	15	0.04	3219	GL343733.1_240527	GL343733.1_243746
95526174	GL343733.1	240527	249654	15	0.107759	9127	GL343733.1_240527	GL343733.1_249654
95526175	GL343733.1	240527	249657	16	0.163636	9130	GL343733.1_240527	GL343733.1_249657
95526176	GL343733.1	240527	249669	13	0.0122549	9142	GL343733.1_240527	GL343733.1_249669
95526177	GL343733.1	240527	249720	15	0.0357143	9193	GL343733.1_240527	GL343733.1_249720
95526178	GL343733.1	240527	249729	15	0.0357143	9202	GL343733.1_240527	GL343733.1_249729
95526196	GL343733.1	243084	243746	15	0.107759	662	GL343733.1_243084	GL343733.1_243746
95526197	GL343733.1	243084	249654	15	0.000923645	6570	GL343733.1_243084	GL343733.1_249654
95526198	GL343733.1	243084	249657	16	0.0138889	6573	GL343733.1_243084	GL343733.1_249657
95526199	GL343733.1	243084	249669	13	0.00140801	6585	GL343733.1_243084	GL343733.1_249669
95526200	GL343733.1	243084	249720	15	0.0394089	6636	GL343733.1_243084	GL343733.1_249720
95526201	GL343733.1	243084	249729	15	0.0186268	6645	GL343733.1_243084	GL343733.1_249729
95526240	GL343733.1	243746	249654	14	0.0185567	5908	GL343733.1_243746	GL343733.1_249654
95526241	GL343733.1	243746	249657	15	0	5911	GL343733.1_243746	GL343733.1_249657
95526242	GL343733.1	243746	249669	12	0.0818402	5923	GL343733.1_243746	GL343733.1_249669
95526243	GL343733.1	243746	249720	14	0.042735	5974	GL343733.1_243746	GL343733.1_249720
95526244	GL343733.1	243746	249729	14	0.0222222	5983	GL343733.1_243746	GL343733.1_249729
95526261	GL343733.1	249654	249657	15	0.889163	3	GL343733.1_249654	GL343733.1_249657
95526262	GL343733.1	249654	249669	12	0.531169	15	GL343733.1_249654	GL343733.1_249669
95526263	GL343733.1	249654	249720	14	0.102564	66	GL343733.1_249654	GL343733.1_249720
95526264	GL343733.1	249654	249729	14	0.592593	75	GL343733.1_249654	GL343733.1_249729
95526265	GL343733.1	249654	258571	15	0	8917	GL343733.1_249654	GL343733.1_258571
95526266	GL343733.1	249654	258578	15	0.00862069	8924	GL343733.1_249654	GL343733.1_258578
95526267	GL343733.1	249654	258614	15	0.0332512	8960	GL343733.1_249654	GL343733.1_258614
95526268	GL343733.1	249654	258620	15	0.107759	8966	GL343733.1_249654	GL343733.1_258620
95526281	GL343733.1	249657	249669	13	0.645624	12	GL343733.1_249657	GL343733.1_249669
95526282	GL343733.1	249657	249720	15	0.0816327	63	GL343733.1_249657	GL343733.1_249720
95526283	GL343733.1	249657	249729	15	0.617347	72	GL343733.1_249657	GL343733.1_249729
95526284	GL343733.1	249657	258571	16	0.00699301	8914	GL343733.1_249657	GL343733.1_258571
95526285	GL343733.1	249657	258578	16	0.002849	8921	GL343733.1_249657	GL343733.1_258578
95526286	GL343733.1	249657	258614	16	0.0292398	8957	GL343733.1_249657	GL343733.1_258614
95526287	GL343733.1	249657	258620	16	0.0666667	8963	GL343733.1_249657	GL343733.1_258620
95526301	GL343733.1	249669	249729	12	0.152542	60	GL343733.1_249669	GL343733.1_249729
95526302	GL343733.1	249669	258571	13	0.345752	8902	GL343733.1_249669	GL343733.1_258571
95526303	GL343733.1	249669	258578	13	0.0313725	8909	GL343733.1_249669	GL343733.1_258578
95526304	GL343733.1	249669	258614	13	0.0216263	8945	GL343733.1_249669	GL343733.1_258614
95526305	GL343733.1	249669	258620	13	0.185224	8951	GL343733.1_249669	GL343733.1_258620
95526318	GL343733.1	249720	249729	15	0.0625	9	GL343733.1_249720	GL343733.1_249729
95526319	GL343733.1	249720	258571	15	0.000533049	8851	GL343733.1_249720	GL343733.1_258571
95526320	GL343733.1	249720	258578	15	0.010989	8858	GL343733.1_249720	GL343733.1_258578
95526321	GL343733.1	249720	258614	15	0.0406977	8894	GL343733.1_249720	GL343733.1_258614
95526322	GL343733.1	249720	258620	15	0.047619	8900	GL343733.1_249720	GL343733.1_258620
95526335	GL343733.1	249729	258571	15	0.00852878	8842	GL343733.1_249729	GL343733.1_258571
95526336	GL343733.1	249729	258578	15	0.175824	8849	GL343733.1_249729	GL343733.1_258578
95526337	GL343733.1	249729	258614	15	0.240033	8885	GL343733.1_249729	GL343733.1_258614
95526338	GL343733.1	249729	258620	15	0.00297619	8891	GL343733.1_249729	GL343733.1_258620
95526351	GL343733.1	258571	258578	16	0.0647301	7	GL343733.1_258571	GL343733.1_258578
95526352	GL343733.1	258571	258614	16	0.222672	43	GL343733.1_258571	GL343733.1_258614
95526353	GL343733.1	258571	258620	16	0.0041958	49	GL343733.1_258571	GL343733.1_258620
95526354	GL343733.1	258571	260218	14	0.372165	1647	GL343733.1_258571	GL343733.1_260218
95526356	GL343733.1	258571	260245	16	0.0428395	1674	GL343733.1_258571	GL343733.1_260245
95526359	GL343733.1	258571	264180	16	0.00115778	5609	GL343733.1_258571	GL343733.1_264180
95526360	GL343733.1	258571	266859	16	0.0745921	8288	GL343733.1_258571	GL343733.1_266859
95526361	GL343733.1	258571	266873	16	0.134732	8302	GL343733.1_258571	GL343733.1_266873
95526362	GL343733.1	258571	266874	16	0.120879	8303	GL343733.1_258571	GL343733.1_266874
95526366	GL343733.1	258578	258614	16	0.00674764	36	GL343733.1_258578	GL343733.1_258614
95526367	GL343733.1	258578	258620	16	0.138462	42	GL343733.1_258578	GL343733.1_258620
95526368	GL343733.1	258578	260218	14	0.109091	1640	GL343733.1_258578	GL343733.1_260218
95526370	GL343733.1	258578	260245	16	0.0622711	1667	GL343733.1_258578	GL343733.1_260245
95526373	GL343733.1	258578	264180	16	0.163186	5602	GL343733.1_258578	GL343733.1_264180
95526374	GL343733.1	258578	266859	16	0	8281	GL343733.1_258578	GL343733.1_266859
95526375	GL343733.1	258578	266873	16	0.0153846	8295	GL343733.1_258578	GL343733.1_266873
95526376	GL343733.1	258578	266874	16	0.003663	8296	GL343733.1_258578	GL343733.1_266874
95526380	GL343733.1	258614	258620	16	0.0175439	6	GL343733.1_258614	GL343733.1_258620
95526381	GL343733.1	258614	260218	14	0.0328947	1604	GL343733.1_258614	GL343733.1_260218
95526383	GL343733.1	258614	260245	16	0.0149491	1631	GL343733.1_258614	GL343733.1_260245
95526386	GL343733.1	258614	264180	16	0.0586267	5566	GL343733.1_258614	GL343733.1_264180
95526387	GL343733.1	258614	266859	16	0.0280702	8245	GL343733.1_258614	GL343733.1_266859
95526388	GL343733.1	258614	266873	16	0.438596	8259	GL343733.1_258614	GL343733.1_266873
95526389	GL343733.1	258614	266874	16	0.0135338	8260	GL343733.1_258614	GL343733.1_266874
95526393	GL343733.1	258620	260218	14	0.0520833	1598	GL343733.1_258620	GL343733.1_260218
95526395	GL343733.1	258620	260245	16	0.538375	1625	GL343733.1_258620	GL343733.1_260245
95526398	GL343733.1	258620	264180	16	0.127594	5560	GL343733.1_258620	GL343733.1_264180
95526399	GL343733.1	258620	266859	16	0	8239	GL343733.1_258620	GL343733.1_266859
95526400	GL343733.1	258620	266873	16	0.04	8253	GL343733.1_258620	GL343733.1_266873
95526401	GL343733.1	258620	266874	16	0.00952381	8254	GL343733.1_258620	GL343733.1_266874
95526406	GL343733.1	260218	260245	14	0.252809	27	GL343733.1_260218	GL343733.1_260245
95526409	GL343733.1	260218	264180	14	0.0775194	3962	GL343733.1_260218	GL343733.1_264180
95526410	GL343733.1	260218	266859	14	0.0583333	6641	GL343733.1_260218	GL343733.1_266859
95526411	GL343733.1	260218	266873	14	0.0307692	6655	GL343733.1_260218	GL343733.1_266873
95526412	GL343733.1	260218	266874	14	0.0375	6656	GL343733.1_260218	GL343733.1_266874
95526428	GL343733.1	260245	264180	16	0.09355	3935	GL343733.1_260245	GL343733.1_264180
95526429	GL343733.1	260245	266859	16	0.0896359	6614	GL343733.1_260245	GL343733.1_266859
95526430	GL343733.1	260245	266873	16	0.0140056	6628	GL343733.1_260245	GL343733.1_266873
95526431	GL343733.1	260245	266874	16	0.00120048	6629	GL343733.1_260245	GL343733.1_266874
95526450	GL343733.1	264180	266859	16	0	2679	GL343733.1_264180	GL343733.1_266859
95526451	GL343733.1	264180	266873	16	0.0534216	2693	GL343733.1_264180	GL343733.1_266873
95526452	GL343733.1	264180	266874	16	0.000946074	2694	GL343733.1_264180	GL343733.1_266874
95526456	GL343733.1	266859	266873	16	0.177778	14	GL343733.1_266859	GL343733.1_266873
95526457	GL343733.1	266859	266874	16	0.380952	15	GL343733.1_266859	GL343733.1_266874
95526459	GL343733.1	266859	274979	16	0.0238095	8120	GL343733.1_266859	GL343733.1_274979
95526461	GL343733.1	266873	266874	16	0.238095	1	GL343733.1_266873	GL343733.1_266874
95526463	GL343733.1	266873	274979	16	0.238095	8106	GL343733.1_266873	GL343733.1_274979
95526466	GL343733.1	266874	274979	16	0.0204082	8105	GL343733.1_266874	GL343733.1_274979
95538981	GL343994.1	167650	167905	15	0.0675676	255	GL343994.1_167650	GL343994.1_167905
95538983	GL343994.1	167650	171712	15	0.0223214	4062	GL343994.1_167650	GL343994.1_171712
95538984	GL343994.1	167650	171748	15	0.00558036	4098	GL343994.1_167650	GL343994.1_171748
95538985	GL343994.1	167650	173263	13	0.00420875	5613	GL343994.1_167650	GL343994.1_173263
95538987	GL343994.1	167650	174329	14	0.00725222	6679	GL343994.1_167650	GL343994.1_174329
95538988	GL343994.1	167650	174464	15	0.0223214	6814	GL343994.1_167650	GL343994.1_174464
95538990	GL343994.1	167905	171712	15	0.015444	3807	GL343994.1_167905	GL343994.1_171712
95538991	GL343994.1	167905	171748	15	0.189189	3843	GL343994.1_167905	GL343994.1_171748
95538992	GL343994.1	167905	173263	13	0.16129	5358	GL343994.1_167905	GL343994.1_173263
95538994	GL343994.1	167905	174329	14	0.0553633	6424	GL343994.1_167905	GL343994.1_174329
95538995	GL343994.1	167905	174464	15	0.015444	6559	GL343994.1_167905	GL343994.1_174464
95539002	GL343994.1	171712	171748	16	0.0666667	36	GL343994.1_171712	GL343994.1_171748
95539003	GL343994.1	171712	173263	14	0.134615	1551	GL343994.1_171712	GL343994.1_173263
95539005	GL343994.1	171712	174329	15	0.0892857	2617	GL343994.1_171712	GL343994.1_174329
95539006	GL343994.1	171712	174464	16	0.00952381	2752	GL343994.1_171712	GL343994.1_174464
95539007	GL343994.1	171748	173263	14	0	1515	GL343994.1_171748	GL343994.1_173263
95539009	GL343994.1	171748	174329	15	0.139509	2581	GL343994.1_171748	GL343994.1_174329
95539010	GL343994.1	171748	174464	16	0	2716	GL343994.1_171748	GL343994.1_174464
95539012	GL343994.1	173263	174329	14	0.0257353	1066	GL343994.1_173263	GL343994.1_174329
95539013	GL343994.1	173263	174464	14	0	1201	GL343994.1_173263	GL343994.1_174464
95539016	GL343994.1	174329	174464	15	0.0120192	135	GL343994.1_174329	GL343994.1_174464
95632949	GL344074.1	7553	7789	11	0.0941176	236	GL344074.1_7553	GL344074.1_7789
95632950	GL344074.1	7553	7960	11	0.0941176	407	GL344074.1_7553	GL344074.1_7960
95632952	GL344074.1	7553	8002	13	0.0139205	449	GL344074.1_7553	GL344074.1_8002
95632953	GL344074.1	7553	9573	13	0.0327381	2020	GL344074.1_7553	GL344074.1_9573
95632954	GL344074.1	7553	9979	12	0.000484262	2426	GL344074.1_7553	GL344074.1_9979
95632956	GL344074.1	7553	11160	13	0.0139205	3607	GL344074.1_7553	GL344074.1_11160
95632957	GL344074.1	7553	11187	13	0.0808081	3634	GL344074.1_7553	GL344074.1_11187
95632958	GL344074.1	7553	11214	13	0.0962567	3661	GL344074.1_7553	GL344074.1_11214
95632959	GL344074.1	7553	13855	12	0.12	6302	GL344074.1_7553	GL344074.1_13855
95632960	GL344074.1	7553	15386	12	0.024	7833	GL344074.1_7553	GL344074.1_15386
95632961	GL344074.1	7553	15407	12	0.024	7854	GL344074.1_7553	GL344074.1_15407
95632962	GL344074.1	7553	15437	13	0.0369318	7884	GL344074.1_7553	GL344074.1_15437
95632963	GL344074.1	7553	16310	13	0.0129132	8757	GL344074.1_7553	GL344074.1_16310
95632964	GL344074.1	7553	16322	13	0.000378788	8769	GL344074.1_7553	GL344074.1_16322
95632965	GL344074.1	7553	16334	13	0.000378788	8781	GL344074.1_7553	GL344074.1_16334
95633013	GL344074.1	7789	7960	11	0.01	171	GL344074.1_7789	GL344074.1_7960
95633015	GL344074.1	7789	8002	14	0.0666667	213	GL344074.1_7789	GL344074.1_8002
95633016	GL344074.1	7789	9573	14	0	1784	GL344074.1_7789	GL344074.1_9573
95633017	GL344074.1	7789	9979	12	0	2190	GL344074.1_7789	GL344074.1_9979
95633019	GL344074.1	7789	11160	14	0	3371	GL344074.1_7789	GL344074.1_11160
95633020	GL344074.1	7789	11187	14	0.0454545	3398	GL344074.1_7789	GL344074.1_11187
95633021	GL344074.1	7789	11214	14	0	3425	GL344074.1_7789	GL344074.1_11214
95633022	GL344074.1	7789	13855	12	0.127273	6066	GL344074.1_7789	GL344074.1_13855
95633023	GL344074.1	7789	15386	13	0.0742424	7597	GL344074.1_7789	GL344074.1_15386
95633024	GL344074.1	7789	15407	13	0.0742424	7618	GL344074.1_7789	GL344074.1_15407
95633025	GL344074.1	7789	15437	14	0.0520833	7648	GL344074.1_7789	GL344074.1_15437
95633027	GL344074.1	7789	16322	14	0.0375	8533	GL344074.1_7789	GL344074.1_16322
95633028	GL344074.1	7789	16334	14	0.0375	8545	GL344074.1_7789	GL344074.1_16334
95633045	GL344074.1	7960	8002	13	0.025	42	GL344074.1_7960	GL344074.1_8002
95633046	GL344074.1	7960	9573	13	0.0714286	1613	GL344074.1_7960	GL344074.1_9573
95633047	GL344074.1	7960	9979	11	0.032	2019	GL344074.1_7960	GL344074.1_9979
95633049	GL344074.1	7960	11160	13	0.060049	3200	GL344074.1_7960	GL344074.1_11160
95633050	GL344074.1	7960	11187	13	0.0151515	3227	GL344074.1_7960	GL344074.1_11187
95633051	GL344074.1	7960	11214	13	0.108871	3254	GL344074.1_7960	GL344074.1_11214
95633052	GL344074.1	7960	13855	12	0.0649351	5895	GL344074.1_7960	GL344074.1_13855
95633053	GL344074.1	7960	15386	12	0.00826446	7426	GL344074.1_7960	GL344074.1_15386
95633054	GL344074.1	7960	15407	12	0.00826446	7447	GL344074.1_7960	GL344074.1_15407
95633055	GL344074.1	7960	15437	13	0.0133929	7477	GL344074.1_7960	GL344074.1_15437
95633056	GL344074.1	7960	16310	13	0.0151515	8350	GL344074.1_7960	GL344074.1_16310
95633057	GL344074.1	7960	16322	13	0.0151515	8362	GL344074.1_7960	GL344074.1_16322
95633058	GL344074.1	7960	16334	13	0.0151515	8374	GL344074.1_7960	GL344074.1_16334
95633103	GL344074.1	8002	9573	16	0.0025974	1571	GL344074.1_8002	GL344074.1_9573
95633104	GL344074.1	8002	9979	14	0.127273	1977	GL344074.1_8002	GL344074.1_9979
95633106	GL344074.1	8002	11160	16	0.0121212	3158	GL344074.1_8002	GL344074.1_11160
95633107	GL344074.1	8002	11187	16	0.29697	3185	GL344074.1_8002	GL344074.1_11187
95633108	GL344074.1	8002	11214	16	0.0323445	3212	GL344074.1_8002	GL344074.1_11214
95633109	GL344074.1	8002	13855	14	0.2	5853	GL344074.1_8002	GL344074.1_13855
95633110	GL344074.1	8002	15386	15	0	7384	GL344074.1_8002	GL344074.1_15386
95633111	GL344074.1	8002	15407	15	0	7405	GL344074.1_8002	GL344074.1_15407
95633112	GL344074.1	8002	15437	16	0.169638	7435	GL344074.1_8002	GL344074.1_15437
95633113	GL344074.1	8002	16310	16	0.0233766	8308	GL344074.1_8002	GL344074.1_16310
95633114	GL344074.1	8002	16322	16	0.00606061	8320	GL344074.1_8002	GL344074.1_16322
95633115	GL344074.1	8002	16334	16	0.00606061	8332	GL344074.1_8002	GL344074.1_16334
95633131	GL344074.1	9573	9979	14	0.116883	406	GL344074.1_9573	GL344074.1_9979
95633133	GL344074.1	9573	11160	16	0.010582	1587	GL344074.1_9573	GL344074.1_11160
95633134	GL344074.1	9573	11187	16	0.047619	1614	GL344074.1_9573	GL344074.1_11187
95633135	GL344074.1	9573	11214	16	0.0482874	1641	GL344074.1_9573	GL344074.1_11214
95633136	GL344074.1	9573	13855	14	0.0833333	4282	GL344074.1_9573	GL344074.1_13855
95633137	GL344074.1	9573	15386	15	0.00462963	5813	GL344074.1_9573	GL344074.1_15386
95633138	GL344074.1	9573	15407	15	0.00462963	5834	GL344074.1_9573	GL344074.1_15407
95633139	GL344074.1	9573	15437	16	0.00385267	5864	GL344074.1_9573	GL344074.1_15437
95633140	GL344074.1	9573	16310	16	0.111111	6737	GL344074.1_9573	GL344074.1_16310
95633141	GL344074.1	9573	16322	16	0.00529101	6749	GL344074.1_9573	GL344074.1_16322
95633142	GL344074.1	9573	16334	16	0.00529101	6761	GL344074.1_9573	GL344074.1_16334
95633159	GL344074.1	9979	11160	14	0.212121	1181	GL344074.1_9979	GL344074.1_11160
95633160	GL344074.1	9979	11187	14	0.173554	1208	GL344074.1_9979	GL344074.1_11187
95633161	GL344074.1	9979	11214	14	0	1235	GL344074.1_9979	GL344074.1_11214
95633162	GL344074.1	9979	13855	12	0.0585956	3876	GL344074.1_9979	GL344074.1_13855
95633163	GL344074.1	9979	15386	13	0.0313725	5407	GL344074.1_9979	GL344074.1_15386
95633164	GL344074.1	9979	15407	13	0.0313725	5428	GL344074.1_9979	GL344074.1_15407
95633165	GL344074.1	9979	15437	14	0.286364	5458	GL344074.1_9979	GL344074.1_15437
95633166	GL344074.1	9979	16310	14	0	6331	GL344074.1_9979	GL344074.1_16310
95633167	GL344074.1	9979	16322	14	0.0636364	6343	GL344074.1_9979	GL344074.1_16322
95633168	GL344074.1	9979	16334	14	0.0636364	6355	GL344074.1_9979	GL344074.1_16334
95633209	GL344074.1	11160	11187	16	0.0555556	27	GL344074.1_11160	GL344074.1_11187
95633210	GL344074.1	11160	11214	16	0.175439	54	GL344074.1_11160	GL344074.1_11214
95633211	GL344074.1	11160	13855	14	0.0526316	2695	GL344074.1_11160	GL344074.1_13855
95633212	GL344074.1	11160	15386	15	0.0116279	4226	GL344074.1_11160	GL344074.1_15386
95633213	GL344074.1	11160	15407	15	0.0116279	4247	GL344074.1_11160	GL344074.1_15407
95633214	GL344074.1	11160	15437	16	0.0582524	4277	GL344074.1_11160	GL344074.1_15437
95633215	GL344074.1	11160	16310	16	0	5150	GL344074.1_11160	GL344074.1_16310
95633216	GL344074.1	11160	16322	16	0	5162	GL344074.1_11160	GL344074.1_16322
95633217	GL344074.1	11160	16334	16	0	5174	GL344074.1_11160	GL344074.1_16334
95633233	GL344074.1	11187	11214	16	0.0877193	27	GL344074.1_11187	GL344074.1_11214
95633234	GL344074.1	11187	13855	14	0.1	2668	GL344074.1_11187	GL344074.1_13855
95633235	GL344074.1	11187	15386	15	0.00568182	4199	GL344074.1_11187	GL344074.1_15386
95633236	GL344074.1	11187	15407	15	0.00568182	4220	GL344074.1_11187	GL344074.1_15407
95633237	GL344074.1	11187	15437	16	0.158576	4250	GL344074.1_11187	GL344074.1_15437
95633238	GL344074.1	11187	16310	16	0.047619	5123	GL344074.1_11187	GL344074.1_16310
95633239	GL344074.1	11187	16322	16	0	5135	GL344074.1_11187	GL344074.1_16322
95633240	GL344074.1	11187	16334	16	0	5147	GL344074.1_11187	GL344074.1_16334
95633256	GL344074.1	11214	13855	14	0.0204082	2641	GL344074.1_11214	GL344074.1_13855
95633257	GL344074.1	11214	15386	15	0.21875	4172	GL344074.1_11214	GL344074.1_15386
95633258	GL344074.1	11214	15407	15	0.21875	4193	GL344074.1_11214	GL344074.1_15407
95633259	GL344074.1	11214	15437	16	0.00255493	4223	GL344074.1_11214	GL344074.1_15437
95633260	GL344074.1	11214	16310	16	0.0736842	5096	GL344074.1_11214	GL344074.1_16310
95633261	GL344074.1	11214	16322	16	0.00350877	5108	GL344074.1_11214	GL344074.1_16322
95633262	GL344074.1	11214	16334	16	0.00350877	5120	GL344074.1_11214	GL344074.1_16334
95633278	GL344074.1	13855	15386	14	0	1531	GL344074.1_13855	GL344074.1_15386
95633279	GL344074.1	13855	15407	14	0	1552	GL344074.1_13855	GL344074.1_15407
95633280	GL344074.1	13855	15437	14	0.05	1582	GL344074.1_13855	GL344074.1_15437
95633281	GL344074.1	13855	16310	14	0.166667	2455	GL344074.1_13855	GL344074.1_16310
95633282	GL344074.1	13855	16322	14	0	2467	GL344074.1_13855	GL344074.1_16322
95633283	GL344074.1	13855	16334	14	0	2479	GL344074.1_13855	GL344074.1_16334
95633299	GL344074.1	15386	15407	15	1	21	GL344074.1_15386	GL344074.1_15407
95633300	GL344074.1	15386	15437	15	0.0104167	51	GL344074.1_15386	GL344074.1_15437
95633301	GL344074.1	15386	16310	15	0.0384615	924	GL344074.1_15386	GL344074.1_16310
95633302	GL344074.1	15386	16322	15	1	936	GL344074.1_15386	GL344074.1_16322
95633303	GL344074.1	15386	16334	15	1	948	GL344074.1_15386	GL344074.1_16334
95633319	GL344074.1	15407	15437	15	0.0104167	30	GL344074.1_15407	GL344074.1_15437
95633320	GL344074.1	15407	16310	15	0.0384615	903	GL344074.1_15407	GL344074.1_16310
95633321	GL344074.1	15407	16322	15	1	915	GL344074.1_15407	GL344074.1_16322
95633322	GL344074.1	15407	16334	15	1	927	GL344074.1_15407	GL344074.1_16334
95633338	GL344074.1	15437	16310	16	0.0346741	873	GL344074.1_15437	GL344074.1_16310
95633339	GL344074.1	15437	16322	16	0.00323625	885	GL344074.1_15437	GL344074.1_16322
95633340	GL344074.1	15437	16334	16	0.00323625	897	GL344074.1_15437	GL344074.1_16334
95633356	GL344074.1	16310	16322	16	0.047619	12	GL344074.1_16310	GL344074.1_16322
95633357	GL344074.1	16310	16334	16	0.047619	24	GL344074.1_16310	GL344074.1_16334
95633373	GL344074.1	16322	16334	16	1	12	GL344074.1_16322	GL344074.1_16334
95644552	GL344452.1	41687	41821	10	0.259259	134	GL344452.1_41687	GL344452.1_41821
95662947	AAWZ02039955	3186	3225	16	0.04	39	AAWZ02039955_3186	AAWZ02039955_3225
95662949	AAWZ02039955	3186	3267	16	0.000560224	81	AAWZ02039955_3186	AAWZ02039955_3267
95662950	AAWZ02039955	3186	6745	16	0.555556	3559	AAWZ02039955_3186	AAWZ02039955_6745
95662951	AAWZ02039955	3186	6793	15	0.00373134	3607	AAWZ02039955_3186	AAWZ02039955_6793
95662952	AAWZ02039955	3186	6799	15	0.181818	3613	AAWZ02039955_3186	AAWZ02039955_6799
95662953	AAWZ02039955	3186	6957	13	0.0742424	3771	AAWZ02039955_3186	AAWZ02039955_6957
95662955	AAWZ02039955	3225	3267	16	0.0140056	42	AAWZ02039955_3225	AAWZ02039955_3267
95662956	AAWZ02039955	3225	6745	16	0.0222222	3520	AAWZ02039955_3225	AAWZ02039955_6745
95662957	AAWZ02039955	3225	6793	15	0.0644989	3568	AAWZ02039955_3225	AAWZ02039955_6793
95662958	AAWZ02039955	3225	6799	15	0.025974	3574	AAWZ02039955_3225	AAWZ02039955_6799
95662959	AAWZ02039955	3225	6957	13	0.273674	3732	AAWZ02039955_3225	AAWZ02039955_6957
95662965	AAWZ02039955	3267	6745	16	0.0252101	3478	AAWZ02039955_3267	AAWZ02039955_6745
95662966	AAWZ02039955	3267	6793	15	0.00678426	3526	AAWZ02039955_3267	AAWZ02039955_6793
95662967	AAWZ02039955	3267	6799	15	0.0826446	3532	AAWZ02039955_3267	AAWZ02039955_6799
95662968	AAWZ02039955	3267	6957	13	0.14793	3690	AAWZ02039955_3267	AAWZ02039955_6957
95662969	AAWZ02039955	6745	6793	15	0.0671642	48	AAWZ02039955_6745	AAWZ02039955_6793
95662970	AAWZ02039955	6745	6799	15	0.0909091	54	AAWZ02039955_6745	AAWZ02039955_6799
95662971	AAWZ02039955	6745	6957	13	0.0767045	212	AAWZ02039955_6745	AAWZ02039955_6957
95662972	AAWZ02039955	6793	6799	15	0.142639	6	AAWZ02039955_6793	AAWZ02039955_6799
95662973	AAWZ02039955	6793	6957	13	0.409091	164	AAWZ02039955_6793	AAWZ02039955_6957
95662974	AAWZ02039955	6799	6957	13	0.0808081	158	AAWZ02039955_6799	AAWZ02039955_6957
3554841	1	12640887	12640934	16	0.880726	47	1_12640887	1_12640934
3554842	1	12640887	12640940	16	0.880726	53	1_12640887	1_12640940
3554843	1	12640887	12640949	16	0.880726	62	1_12640887	1_12640949
3554844	1	12640887	12640967	16	0.284034	80	1_12640887	1_12640967
3554845	1	12640887	12641807	13	0.831315	920	1_12640887	1_12641807
3554846	1	12640887	12641864	15	0.278926	977	1_12640887	1_12641864
3554847	1	12640887	12641890	15	0.879187	1003	1_12640887	1_12641890
3554848	1	12640887	12641891	15	0.879187	1004	1_12640887	1_12641891
3554849	1	12640887	12643049	16	0.880726	2162	1_12640887	1_12643049
3554850	1	12640887	12643051	16	0.880726	2164	1_12640887	1_12643051
3554852	1	12640887	12644668	16	0.880726	3781	1_12640887	1_12644668
3554853	1	12640887	12644695	16	0.538375	3808	1_12640887	1_12644695
3554854	1	12640887	12644713	16	0.880726	3826	1_12640887	1_12644713
3554855	1	12640887	12645298	16	0.880726	4411	1_12640887	1_12645298
3554856	1	12640887	12645313	16	0.284034	4426	1_12640887	1_12645313
3554857	1	12640887	12645340	16	0.880726	4453	1_12640887	1_12645340
3554858	1	12640887	12645361	16	0.880726	4474	1_12640887	1_12645361
3554859	1	12640887	12645364	16	0.880726	4477	1_12640887	1_12645364
3554860	1	12640887	12645847	16	0.648515	4960	1_12640887	1_12645847
3554861	1	12640887	12645859	16	0.880726	4972	1_12640887	1_12645859
3554862	1	12640887	12645880	16	0.284034	4993	1_12640887	1_12645880
3554863	1	12640887	12645937	16	0.538375	5050	1_12640887	1_12645937
3561835	1	12640934	12640940	16	1	6	1_12640934	1_12640940
3561836	1	12640934	12640949	16	1	15	1_12640934	1_12640949
3561837	1	12640934	12640967	16	0.522581	33	1_12640934	1_12640967
3561838	1	12640934	12641807	13	1	873	1_12640934	1_12641807
3561839	1	12640934	12641864	15	0.527512	930	1_12640934	1_12641864
3561840	1	12640934	12641890	15	1	956	1_12640934	1_12641890
3561841	1	12640934	12641891	15	1	957	1_12640934	1_12641891
3561842	1	12640934	12643049	16	1	2115	1_12640934	1_12643049
3561843	1	12640934	12643051	16	1	2117	1_12640934	1_12643051
3561845	1	12640934	12644668	16	1	3734	1_12640934	1_12644668
3561846	1	12640934	12644695	16	0.363441	3761	1_12640934	1_12644695
3561847	1	12640934	12644713	16	1	3779	1_12640934	1_12644713
3561848	1	12640934	12645298	16	1	4364	1_12640934	1_12645298
3561849	1	12640934	12645313	16	0.522581	4379	1_12640934	1_12645313
3561850	1	12640934	12645340	16	1	4406	1_12640934	1_12645340
3561851	1	12640934	12645361	16	1	4427	1_12640934	1_12645361
3561852	1	12640934	12645364	16	1	4430	1_12640934	1_12645364
3561853	1	12640934	12645847	16	0.713487	4913	1_12640934	1_12645847
3561854	1	12640934	12645859	16	1	4925	1_12640934	1_12645859
3561855	1	12640934	12645880	16	0.522581	4946	1_12640934	1_12645880
3561856	1	12640934	12645937	16	0.363441	5003	1_12640934	1_12645937
3568828	1	12640940	12640949	16	1	9	1_12640940	1_12640949
3568829	1	12640940	12640967	16	0.522581	27	1_12640940	1_12640967
3568830	1	12640940	12641807	13	1	867	1_12640940	1_12641807
3568831	1	12640940	12641864	15	0.527512	924	1_12640940	1_12641864
3568832	1	12640940	12641890	15	1	950	1_12640940	1_12641890
3568833	1	12640940	12641891	15	1	951	1_12640940	1_12641891
3568834	1	12640940	12643049	16	1	2109	1_12640940	1_12643049
3568835	1	12640940	12643051	16	1	2111	1_12640940	1_12643051
3568837	1	12640940	12644668	16	1	3728	1_12640940	1_12644668
3568838	1	12640940	12644695	16	0.363441	3755	1_12640940	1_12644695
3568839	1	12640940	12644713	16	1	3773	1_12640940	1_12644713
3568840	1	12640940	12645298	16	1	4358	1_12640940	1_12645298
3568841	1	12640940	12645313	16	0.522581	4373	1_12640940	1_12645313
3568842	1	12640940	12645340	16	1	4400	1_12640940	1_12645340
3568843	1	12640940	12645361	16	1	4421	1_12640940	1_12645361
3568844	1	12640940	12645364	16	1	4424	1_12640940	1_12645364
3568845	1	12640940	12645847	16	0.713487	4907	1_12640940	1_12645847
3568846	1	12640940	12645859	16	1	4919	1_12640940	1_12645859
3568847	1	12640940	12645880	16	0.522581	4940	1_12640940	1_12645880
3568848	1	12640940	12645937	16	0.363441	4997	1_12640940	1_12645937
3575820	1	12640949	12640967	16	0.522581	18	1_12640949	1_12640967
3575821	1	12640949	12641807	13	1	858	1_12640949	1_12641807
3575822	1	12640949	12641864	15	0.527512	915	1_12640949	1_12641864
3575823	1	12640949	12641890	15	1	941	1_12640949	1_12641890
3575824	1	12640949	12641891	15	1	942	1_12640949	1_12641891
3575825	1	12640949	12643049	16	1	2100	1_12640949	1_12643049
3575826	1	12640949	12643051	16	1	2102	1_12640949	1_12643051
3575828	1	12640949	12644668	16	1	3719	1_12640949	1_12644668
3575829	1	12640949	12644695	16	0.363441	3746	1_12640949	1_12644695
3575830	1	12640949	12644713	16	1	3764	1_12640949	1_12644713
3575831	1	12640949	12645298	16	1	4349	1_12640949	1_12645298
3575832	1	12640949	12645313	16	0.522581	4364	1_12640949	1_12645313
3575833	1	12640949	12645340	16	1	4391	1_12640949	1_12645340
3575834	1	12640949	12645361	16	1	4412	1_12640949	1_12645361
3575835	1	12640949	12645364	16	1	4415	1_12640949	1_12645364
3575836	1	12640949	12645847	16	0.713487	4898	1_12640949	1_12645847
3575837	1	12640949	12645859	16	1	4910	1_12640949	1_12645859
3575838	1	12640949	12645880	16	0.522581	4931	1_12640949	1_12645880
3575839	1	12640949	12645937	16	0.363441	4988	1_12640949	1_12645937
3582811	1	12640967	12641807	13	0.42144	840	1_12640967	1_12641807
3582812	1	12640967	12641864	15	1	897	1_12640967	1_12641864
3582813	1	12640967	12641890	15	0.527512	923	1_12640967	1_12641890
3582814	1	12640967	12641891	15	0.527512	924	1_12640967	1_12641891
3582815	1	12640967	12643049	16	0.522581	2082	1_12640967	1_12643049
3582816	1	12640967	12643051	16	0.522581	2084	1_12640967	1_12643051
3582818	1	12640967	12644668	16	0.522581	3701	1_12640967	1_12644668
3582819	1	12640967	12644695	16	0.0133333	3728	1_12640967	1_12644695
3582820	1	12640967	12644713	16	0.522581	3746	1_12640967	1_12644713
3582821	1	12640967	12645298	16	0.522581	4331	1_12640967	1_12645298
3582822	1	12640967	12645313	16	1	4346	1_12640967	1_12645313
3582823	1	12640967	12645340	16	0.522581	4373	1_12640967	1_12645340
3582824	1	12640967	12645361	16	0.522581	4394	1_12640967	1_12645361
3582825	1	12640967	12645364	16	0.522581	4397	1_12640967	1_12645364
3582826	1	12640967	12645847	16	0.266142	4880	1_12640967	1_12645847
3582827	1	12640967	12645859	16	0.522581	4892	1_12640967	1_12645859
3582828	1	12640967	12645880	16	1	4913	1_12640967	1_12645880
3582829	1	12640967	12645937	16	0.0133333	4970	1_12640967	1_12645937
3589801	1	12641807	12641864	13	0.42144	57	1_12641807	1_12641864
3589802	1	12641807	12641890	13	1	83	1_12641807	1_12641890
3589803	1	12641807	12641891	13	1	84	1_12641807	1_12641891
3589804	1	12641807	12643049	13	1	1242	1_12641807	1_12643049
3589805	1	12641807	12643051	13	1	1244	1_12641807	1_12643051
3589807	1	12641807	12644668	13	1	2861	1_12641807	1_12644668
3589808	1	12641807	12644695	13	0.450368	2888	1_12641807	1_12644695
3589809	1	12641807	12644713	13	1	2906	1_12641807	1_12644713
3589810	1	12641807	12645298	13	1	3491	1_12641807	1_12645298
3589811	1	12641807	12645313	13	0.42144	3506	1_12641807	1_12645313
3589812	1	12641807	12645340	13	1	3533	1_12641807	1_12645340
3589813	1	12641807	12645361	13	1	3554	1_12641807	1_12645361
3589814	1	12641807	12645364	13	1	3557	1_12641807	1_12645364
3589815	1	12641807	12645847	13	0.691651	4040	1_12641807	1_12645847
3589816	1	12641807	12645859	13	1	4052	1_12641807	1_12645859
3589817	1	12641807	12645880	13	0.42144	4073	1_12641807	1_12645880
3589818	1	12641807	12645937	13	0.450368	4130	1_12641807	1_12645937
3596790	1	12641864	12641890	15	0.527512	26	1_12641864	1_12641890
3596791	1	12641864	12641891	15	0.527512	27	1_12641864	1_12641891
3596792	1	12641864	12643049	15	0.527512	1185	1_12641864	1_12643049
3596793	1	12641864	12643051	15	0.527512	1187	1_12641864	1_12643051
3596795	1	12641864	12644668	15	0.527512	2804	1_12641864	1_12644668
3596796	1	12641864	12644695	15	0.00252525	2831	1_12641864	1_12644695
3596797	1	12641864	12644713	15	0.527512	2849	1_12641864	1_12644713
3596798	1	12641864	12645298	15	0.527512	3434	1_12641864	1_12645298
3596799	1	12641864	12645313	15	1	3449	1_12641864	1_12645313
3596800	1	12641864	12645340	15	0.527512	3476	1_12641864	1_12645340
3596801	1	12641864	12645361	15	0.527512	3497	1_12641864	1_12645361
3596802	1	12641864	12645364	15	0.527512	3500	1_12641864	1_12645364
3596803	1	12641864	12645847	15	0.23445	3983	1_12641864	1_12645847
3596804	1	12641864	12645859	15	0.527512	3995	1_12641864	1_12645859
3596805	1	12641864	12645880	15	1	4016	1_12641864	1_12645880
3596806	1	12641864	12645937	15	0.00252525	4073	1_12641864	1_12645937
3603778	1	12641890	12641891	15	1	1	1_12641890	1_12641891
3603779	1	12641890	12643049	15	1	1159	1_12641890	1_12643049
3603780	1	12641890	12643051	15	1	1161	1_12641890	1_12643051
3603782	1	12641890	12644668	15	1	2778	1_12641890	1_12644668
3603783	1	12641890	12644695	15	0.422515	2805	1_12641890	1_12644695
3603784	1	12641890	12644713	15	1	2823	1_12641890	1_12644713
3603785	1	12641890	12645298	15	1	3408	1_12641890	1_12645298
3603786	1	12641890	12645313	15	0.527512	3423	1_12641890	1_12645313
3603787	1	12641890	12645340	15	1	3450	1_12641890	1_12645340
3603788	1	12641890	12645361	15	1	3471	1_12641890	1_12645361
3603789	1	12641890	12645364	15	1	3474	1_12641890	1_12645364
3603790	1	12641890	12645847	15	0.709141	3957	1_12641890	1_12645847
3603791	1	12641890	12645859	15	1	3969	1_12641890	1_12645859
3603792	1	12641890	12645880	15	0.527512	3990	1_12641890	1_12645880
3603793	1	12641890	12645937	15	0.422515	4047	1_12641890	1_12645937
3610765	1	12641891	12643049	15	1	1158	1_12641891	1_12643049
3610766	1	12641891	12643051	15	1	1160	1_12641891	1_12643051
3610768	1	12641891	12644668	15	1	2777	1_12641891	1_12644668
3610769	1	12641891	12644695	15	0.422515	2804	1_12641891	1_12644695
3610770	1	12641891	12644713	15	1	2822	1_12641891	1_12644713
3610771	1	12641891	12645298	15	1	3407	1_12641891	1_12645298
3610772	1	12641891	12645313	15	0.527512	3422	1_12641891	1_12645313
3610773	1	12641891	12645340	15	1	3449	1_12641891	1_12645340
3610774	1	12641891	12645361	15	1	3470	1_12641891	1_12645361
3610775	1	12641891	12645364	15	1	3473	1_12641891	1_12645364
3610776	1	12641891	12645847	15	0.709141	3956	1_12641891	1_12645847
3610777	1	12641891	12645859	15	1	3968	1_12641891	1_12645859
3610778	1	12641891	12645880	15	0.527512	3989	1_12641891	1_12645880
3610779	1	12641891	12645937	15	0.422515	4046	1_12641891	1_12645937
3617751	1	12643049	12643051	16	1	2	1_12643049	1_12643051
3617753	1	12643049	12644668	16	1	1619	1_12643049	1_12644668
3617754	1	12643049	12644695	16	0.363441	1646	1_12643049	1_12644695
3617755	1	12643049	12644713	16	1	1664	1_12643049	1_12644713
3617756	1	12643049	12645298	16	1	2249	1_12643049	1_12645298
3617757	1	12643049	12645313	16	0.522581	2264	1_12643049	1_12645313
3617758	1	12643049	12645340	16	1	2291	1_12643049	1_12645340
3617759	1	12643049	12645361	16	1	2312	1_12643049	1_12645361
3617760	1	12643049	12645364	16	1	2315	1_12643049	1_12645364
3617761	1	12643049	12645847	16	0.713487	2798	1_12643049	1_12645847
3617762	1	12643049	12645859	16	1	2810	1_12643049	1_12645859
3617763	1	12643049	12645880	16	0.522581	2831	1_12643049	1_12645880
3617764	1	12643049	12645937	16	0.363441	2888	1_12643049	1_12645937
3624737	1	12643051	12644668	16	1	1617	1_12643051	1_12644668
3624738	1	12643051	12644695	16	0.363441	1644	1_12643051	1_12644695
3624739	1	12643051	12644713	16	1	1662	1_12643051	1_12644713
3624740	1	12643051	12645298	16	1	2247	1_12643051	1_12645298
3624741	1	12643051	12645313	16	0.522581	2262	1_12643051	1_12645313
3624742	1	12643051	12645340	16	1	2289	1_12643051	1_12645340
3624743	1	12643051	12645361	16	1	2310	1_12643051	1_12645361
3624744	1	12643051	12645364	16	1	2313	1_12643051	1_12645364
3624745	1	12643051	12645847	16	0.713487	2796	1_12643051	1_12645847
3624746	1	12643051	12645859	16	1	2808	1_12643051	1_12645859
3624747	1	12643051	12645880	16	0.522581	2829	1_12643051	1_12645880
3624748	1	12643051	12645937	16	0.363441	2886	1_12643051	1_12645937
3638703	1	12644668	12644695	16	0.363441	27	1_12644668	1_12644695
3638704	1	12644668	12644713	16	1	45	1_12644668	1_12644713
3638705	1	12644668	12645298	16	1	630	1_12644668	1_12645298
3638706	1	12644668	12645313	16	0.522581	645	1_12644668	1_12645313
3638707	1	12644668	12645340	16	1	672	1_12644668	1_12645340
3638708	1	12644668	12645361	16	1	693	1_12644668	1_12645361
3638709	1	12644668	12645364	16	1	696	1_12644668	1_12645364
3638710	1	12644668	12645847	16	0.713487	1179	1_12644668	1_12645847
3638711	1	12644668	12645859	16	1	1191	1_12644668	1_12645859
3638712	1	12644668	12645880	16	0.522581	1212	1_12644668	1_12645880
3638713	1	12644668	12645937	16	0.363441	1269	1_12644668	1_12645937
3645685	1	12644695	12644713	16	0.363441	18	1_12644695	1_12644713
3645686	1	12644695	12645298	16	0.363441	603	1_12644695	1_12645298
3645687	1	12644695	12645313	16	0.0133333	618	1_12644695	1_12645313
3645688	1	12644695	12645340	16	0.363441	645	1_12644695	1_12645340
3645689	1	12644695	12645361	16	0.363441	666	1_12644695	1_12645361
3645690	1	12644695	12645364	16	0.363441	669	1_12644695	1_12645364
3645691	1	12644695	12645847	16	0.382677	1152	1_12644695	1_12645847
3645692	1	12644695	12645859	16	0.363441	1164	1_12644695	1_12645859
3645693	1	12644695	12645880	16	0.0133333	1185	1_12644695	1_12645880
3645694	1	12644695	12645937	16	1	1242	1_12644695	1_12645937
3652666	1	12644713	12645298	16	1	585	1_12644713	1_12645298
3652667	1	12644713	12645313	16	0.522581	600	1_12644713	1_12645313
3652668	1	12644713	12645340	16	1	627	1_12644713	1_12645340
3652669	1	12644713	12645361	16	1	648	1_12644713	1_12645361
3652670	1	12644713	12645364	16	1	651	1_12644713	1_12645364
3652671	1	12644713	12645847	16	0.713487	1134	1_12644713	1_12645847
3652672	1	12644713	12645859	16	1	1146	1_12644713	1_12645859
3652673	1	12644713	12645880	16	0.522581	1167	1_12644713	1_12645880
3652674	1	12644713	12645937	16	0.363441	1224	1_12644713	1_12645937
3659646	1	12645298	12645313	16	0.522581	15	1_12645298	1_12645313
3659647	1	12645298	12645340	16	1	42	1_12645298	1_12645340
3659648	1	12645298	12645361	16	1	63	1_12645298	1_12645361
3659649	1	12645298	12645364	16	1	66	1_12645298	1_12645364
3659650	1	12645298	12645847	16	0.713487	549	1_12645298	1_12645847
3659651	1	12645298	12645859	16	1	561	1_12645298	1_12645859
3659652	1	12645298	12645880	16	0.522581	582	1_12645298	1_12645880
3659653	1	12645298	12645937	16	0.363441	639	1_12645298	1_12645937
3666625	1	12645313	12645340	16	0.522581	27	1_12645313	1_12645340
3666626	1	12645313	12645361	16	0.522581	48	1_12645313	1_12645361
3666627	1	12645313	12645364	16	0.522581	51	1_12645313	1_12645364
3666628	1	12645313	12645847	16	0.266142	534	1_12645313	1_12645847
3666629	1	12645313	12645859	16	0.522581	546	1_12645313	1_12645859
3666630	1	12645313	12645880	16	1	567	1_12645313	1_12645880
3666631	1	12645313	12645937	16	0.0133333	624	1_12645313	1_12645937
3673603	1	12645340	12645361	16	1	21	1_12645340	1_12645361
3673604	1	12645340	12645364	16	1	24	1_12645340	1_12645364
3673605	1	12645340	12645847	16	0.713487	507	1_12645340	1_12645847
3673606	1	12645340	12645859	16	1	519	1_12645340	1_12645859
3673607	1	12645340	12645880	16	0.522581	540	1_12645340	1_12645880
3673608	1	12645340	12645937	16	0.363441	597	1_12645340	1_12645937
3680580	1	12645361	12645364	16	1	3	1_12645361	1_12645364
3680581	1	12645361	12645847	16	0.713487	486	1_12645361	1_12645847
3680582	1	12645361	12645859	16	1	498	1_12645361	1_12645859
3680583	1	12645361	12645880	16	0.522581	519	1_12645361	1_12645880
3680584	1	12645361	12645937	16	0.363441	576	1_12645361	1_12645937
3687556	1	12645364	12645847	16	0.713487	483	1_12645364	1_12645847
3687557	1	12645364	12645859	16	1	495	1_12645364	1_12645859
3687558	1	12645364	12645880	16	0.522581	516	1_12645364	1_12645880
3687559	1	12645364	12645937	16	0.363441	573	1_12645364	1_12645937
3694531	1	12645847	12645859	16	0.713487	12	1_12645847	1_12645859
3694532	1	12645847	12645880	16	0.266142	33	1_12645847	1_12645880
3694533	1	12645847	12645937	16	0.382677	90	1_12645847	1_12645937
3701505	1	12645859	12645880	16	0.522581	21	1_12645859	1_12645880
3701506	1	12645859	12645937	16	0.363441	78	1_12645859	1_12645937
3708478	1	12645880	12645937	16	0.0133333	57	1_12645880	1_12645937
3743328	1	13551330	13551688	16	0.103158	358	1_13551330	1_13551688
3743330	1	13551330	13557145	15	0.0306122	5815	1_13551330	1_13557145
3750296	1	13551688	13557145	15	0.000965251	5457	1_13551688	1_13557145
3764226	1	13557145	13563955	15	0.0685877	6810	1_13557145	1_13563955
3771190	1	13563955	13572567	16	0.00606061	8612	1_13563955	1_13572567
3771191	1	13563955	13572780	16	0	8825	1_13563955	1_13572780
3778153	1	13572567	13572780	16	0.733333	213	1_13572567	1_13572780
4214806	1	20488019	20491219	15	0.148352	3200	1_20488019	1_20491219
4214807	1	20488019	20491297	16	1	3278	1_20488019	1_20491297
4214808	1	20488019	20491300	16	0.026087	3281	1_20488019	1_20491300
4214809	1	20488019	20497730	16	0.0724638	9711	1_20488019	1_20497730
4221705	1	20491219	20491297	15	0.148352	78	1_20491219	1_20491297
4221706	1	20491219	20491300	15	0.0831044	81	1_20491219	1_20491300
4221707	1	20491219	20497730	15	0.0831044	6511	1_20491219	1_20497730
4221708	1	20491219	20499530	15	0.732341	8311	1_20491219	1_20499530
4228603	1	20491297	20491300	16	0.026087	3	1_20491297	1_20491300
4228604	1	20491297	20497730	16	0.0724638	6433	1_20491297	1_20497730
4228605	1	20491297	20499530	16	0.17037	8233	1_20491297	1_20499530
4235500	1	20491300	20497730	16	0.00444444	6430	1_20491300	1_20497730
4235501	1	20491300	20499530	16	0.00444444	8230	1_20491300	1_20499530
4242396	1	20497730	20499530	16	0.0834568	1800	1_20497730	1_20499530
4242398	1	20497730	20506050	16	0.0677871	8320	1_20497730	1_20506050
4242399	1	20497730	20506142	16	0.0677871	8412	1_20497730	1_20506142
4242400	1	20497730	20506498	16	0.00215054	8768	1_20497730	1_20506498
4242401	1	20497730	20506500	16	0.00444444	8770	1_20497730	1_20506500
4242402	1	20497730	20506543	16	0.0666667	8813	1_20497730	1_20506543
4249292	1	20499530	20506050	16	0.794833	6520	1_20499530	1_20506050
4249293	1	20499530	20506142	16	0.794833	6612	1_20499530	1_20506142
4249294	1	20499530	20506498	16	0.483871	6968	1_20499530	1_20506498
4249295	1	20499530	20506500	16	0.415309	6970	1_20499530	1_20506500
4249296	1	20499530	20506543	16	0.692181	7013	1_20499530	1_20506543
4263078	1	20506050	20506142	16	1	92	1_20506050	1_20506142
4263079	1	20506050	20506498	16	0.705069	448	1_20506050	1_20506498
4263080	1	20506050	20506500	16	0.585683	450	1_20506050	1_20506500
4263081	1	20506050	20506543	16	0.897292	493	1_20506050	1_20506543
4269970	1	20506142	20506498	16	0.705069	356	1_20506142	1_20506498
4269971	1	20506142	20506500	16	0.585683	358	1_20506142	1_20506500
4269972	1	20506142	20506543	16	0.897292	401	1_20506142	1_20506543
4276861	1	20506498	20506500	16	0.889128	2	1_20506498	1_20506500
4276862	1	20506498	20506543	16	0.806452	45	1_20506498	1_20506543
4283751	1	20506500	20506543	16	0.692181	43	1_20506500	1_20506543
4441947	1	21395383	21395755	13	0.0520833	372	1_21395383	1_21395755
4441948	1	21395383	21395785	14	0.0675422	402	1_21395383	1_21395785
4441949	1	21395383	21396821	16	1	1438	1_21395383	1_21396821
4441950	1	21395383	21396863	16	1	1480	1_21395383	1_21396863
4441952	1	21395383	21398352	16	0.0233766	2969	1_21395383	1_21398352
4441953	1	21395383	21403237	16	0.00952381	7854	1_21395383	1_21403237
4462540	1	21395755	21395785	12	0.921951	30	1_21395755	1_21395785
4462541	1	21395755	21396821	13	0.0520833	1066	1_21395755	1_21396821
4462542	1	21395755	21396863	13	0.0520833	1108	1_21395755	1_21396863
4462544	1	21395755	21398352	13	1	2597	1_21395755	1_21398352
4462545	1	21395755	21403237	13	0.133333	7482	1_21395755	1_21403237
4469403	1	21395785	21396821	14	0.0675422	1036	1_21395785	1_21396821
4469404	1	21395785	21396863	14	0.0675422	1078	1_21395785	1_21396863
4469406	1	21395785	21398352	14	0.928312	2567	1_21395785	1_21398352
4469407	1	21395785	21403237	14	0.120075	7452	1_21395785	1_21403237
4476265	1	21396821	21396863	16	1	42	1_21396821	1_21396863
4476267	1	21396821	21398352	16	0.0233766	1531	1_21396821	1_21398352
4476268	1	21396821	21403237	16	0.00952381	6416	1_21396821	1_21403237
4483127	1	21396863	21398352	16	0.0233766	1489	1_21396863	1_21398352
4483128	1	21396863	21403237	16	0.00952381	6374	1_21396863	1_21403237
4496845	1	21398352	21403237	16	0.0981818	4885	1_21398352	1_21403237
6640365	1	34423544	34423550	16	1	6	1_34423544	1_34423550
6640366	1	34423544	34423619	16	1	75	1_34423544	1_34423619
6640367	1	34423544	34423664	16	0.153119	120	1_34423544	1_34423664
6640368	1	34423544	34423685	16	0.112444	141	1_34423544	1_34423685
6640369	1	34423544	34423694	16	0.153119	150	1_34423544	1_34423694
6640370	1	34423544	34423718	16	1	174	1_34423544	1_34423718
6640371	1	34423544	34423721	16	1	177	1_34423544	1_34423721
6640372	1	34423544	34423751	16	1	207	1_34423544	1_34423751
6640373	1	34423544	34423835	16	1	291	1_34423544	1_34423835
6640374	1	34423544	34425537	15	0.690689	1993	1_34423544	1_34425537
6640375	1	34423544	34425558	15	0.0688776	2014	1_34423544	1_34425558
6640376	1	34423544	34427995	16	0.165217	4451	1_34423544	1_34427995
6640377	1	34423544	34428619	16	0.416236	5075	1_34423544	1_34428619
6640378	1	34423544	34428625	16	0.250836	5081	1_34423544	1_34428625
6640380	1	34423544	34430525	16	0.15528	6981	1_34423544	1_34430525
6640381	1	34423544	34430528	16	0.0835059	6984	1_34423544	1_34430528
6640382	1	34423544	34431766	16	0.026087	8222	1_34423544	1_34431766
6640383	1	34423544	34432576	16	0.418182	9032	1_34423544	1_34432576
6646903	1	34423550	34423619	16	1	69	1_34423550	1_34423619
6646904	1	34423550	34423664	16	0.153119	114	1_34423550	1_34423664
6646905	1	34423550	34423685	16	0.112444	135	1_34423550	1_34423685
6646906	1	34423550	34423694	16	0.153119	144	1_34423550	1_34423694
6646907	1	34423550	34423718	16	1	168	1_34423550	1_34423718
6646908	1	34423550	34423721	16	1	171	1_34423550	1_34423721
6646909	1	34423550	34423751	16	1	201	1_34423550	1_34423751
6646910	1	34423550	34423835	16	1	285	1_34423550	1_34423835
6646911	1	34423550	34425537	15	0.690689	1987	1_34423550	1_34425537
6646912	1	34423550	34425558	15	0.0688776	2008	1_34423550	1_34425558
6646913	1	34423550	34427995	16	0.165217	4445	1_34423550	1_34427995
6646914	1	34423550	34428619	16	0.416236	5069	1_34423550	1_34428619
6646915	1	34423550	34428625	16	0.250836	5075	1_34423550	1_34428625
6646917	1	34423550	34430525	16	0.15528	6975	1_34423550	1_34430525
6646918	1	34423550	34430528	16	0.0835059	6978	1_34423550	1_34430528
6646919	1	34423550	34431766	16	0.026087	8216	1_34423550	1_34431766
6646920	1	34423550	34432576	16	0.418182	9026	1_34423550	1_34432576
6653440	1	34423619	34423664	16	0.153119	45	1_34423619	1_34423664
6653441	1	34423619	34423685	16	0.112444	66	1_34423619	1_34423685
6653442	1	34423619	34423694	16	0.153119	75	1_34423619	1_34423694
6653443	1	34423619	34423718	16	1	99	1_34423619	1_34423718
6653444	1	34423619	34423721	16	1	102	1_34423619	1_34423721
6653445	1	34423619	34423751	16	1	132	1_34423619	1_34423751
6653446	1	34423619	34423835	16	1	216	1_34423619	1_34423835
6653447	1	34423619	34425537	15	0.690689	1918	1_34423619	1_34425537
6653448	1	34423619	34425558	15	0.0688776	1939	1_34423619	1_34425558
6653449	1	34423619	34427995	16	0.165217	4376	1_34423619	1_34427995
6653450	1	34423619	34428619	16	0.416236	5000	1_34423619	1_34428619
6653451	1	34423619	34428625	16	0.250836	5006	1_34423619	1_34428625
6653453	1	34423619	34430525	16	0.15528	6906	1_34423619	1_34430525
6653454	1	34423619	34430528	16	0.0835059	6909	1_34423619	1_34430528
6653455	1	34423619	34431766	16	0.026087	8147	1_34423619	1_34431766
6653456	1	34423619	34432576	16	0.418182	8957	1_34423619	1_34432576
6659976	1	34423664	34423685	16	0.84008	21	1_34423664	1_34423685
6659977	1	34423664	34423694	16	1	30	1_34423664	1_34423694
6659978	1	34423664	34423718	16	0.153119	54	1_34423664	1_34423718
6659979	1	34423664	34423721	16	0.153119	57	1_34423664	1_34423721
6659980	1	34423664	34423751	16	0.153119	87	1_34423664	1_34423751
6659981	1	34423664	34423835	16	0.153119	171	1_34423664	1_34423835
6659982	1	34423664	34425537	15	0.231505	1873	1_34423664	1_34425537
6659983	1	34423664	34425558	15	0.0306122	1894	1_34423664	1_34425558
6659984	1	34423664	34427995	16	0.165217	4331	1_34423664	1_34427995
6659985	1	34423664	34428619	16	0.562177	4955	1_34423664	1_34428619
6659986	1	34423664	34428625	16	0.090301	4961	1_34423664	1_34428625
6659988	1	34423664	34430525	16	0.0559006	6861	1_34423664	1_34430525
6659989	1	34423664	34430528	16	0.00621118	6864	1_34423664	1_34430528
6659990	1	34423664	34431766	16	0.026087	8102	1_34423664	1_34431766
6659991	1	34423664	34432576	16	0.0640316	8912	1_34423664	1_34432576
6666511	1	34423685	34423694	16	0.84008	9	1_34423685	1_34423694
6666512	1	34423685	34423718	16	0.112444	33	1_34423685	1_34423718
6666513	1	34423685	34423721	16	0.112444	36	1_34423685	1_34423721
6666514	1	34423685	34423751	16	0.112444	66	1_34423685	1_34423751
6666515	1	34423685	34423835	16	0.112444	150	1_34423685	1_34423835
6666516	1	34423685	34425537	15	0.139509	1852	1_34423685	1_34425537
6666517	1	34423685	34425558	15	0.0223214	1873	1_34423685	1_34425558
6666518	1	34423685	34427995	16	0.101754	4310	1_34423685	1_34427995
6666519	1	34423685	34428619	16	0.382686	4934	1_34423685	1_34428619
6666520	1	34423685	34428625	16	0.066313	4940	1_34423685	1_34428625
6666522	1	34423685	34430525	16	0.0410509	6840	1_34423685	1_34430525
6666523	1	34423685	34430528	16	0.0308338	6843	1_34423685	1_34430528
6666524	1	34423685	34431766	16	0.0191571	8081	1_34423685	1_34431766
6666525	1	34423685	34432576	16	0.0102403	8891	1_34423685	1_34432576
6673045	1	34423694	34423718	16	0.153119	24	1_34423694	1_34423718
6673046	1	34423694	34423721	16	0.153119	27	1_34423694	1_34423721
6673047	1	34423694	34423751	16	0.153119	57	1_34423694	1_34423751
6673048	1	34423694	34423835	16	0.153119	141	1_34423694	1_34423835
6673049	1	34423694	34425537	15	0.231505	1843	1_34423694	1_34425537
6673050	1	34423694	34425558	15	0.0306122	1864	1_34423694	1_34425558
6673051	1	34423694	34427995	16	0.165217	4301	1_34423694	1_34427995
6673052	1	34423694	34428619	16	0.562177	4925	1_34423694	1_34428619
6673053	1	34423694	34428625	16	0.090301	4931	1_34423694	1_34428625
6673055	1	34423694	34430525	16	0.0559006	6831	1_34423694	1_34430525
6673056	1	34423694	34430528	16	0.00621118	6834	1_34423694	1_34430528
6673057	1	34423694	34431766	16	0.026087	8072	1_34423694	1_34431766
6673058	1	34423694	34432576	16	0.0640316	8882	1_34423694	1_34432576
6679578	1	34423718	34423721	16	1	3	1_34423718	1_34423721
6679579	1	34423718	34423751	16	1	33	1_34423718	1_34423751
6679580	1	34423718	34423835	16	1	117	1_34423718	1_34423835
6679581	1	34423718	34425537	15	0.690689	1819	1_34423718	1_34425537
6679582	1	34423718	34425558	15	0.0688776	1840	1_34423718	1_34425558
6679583	1	34423718	34427995	16	0.165217	4277	1_34423718	1_34427995
6679584	1	34423718	34428619	16	0.416236	4901	1_34423718	1_34428619
6679585	1	34423718	34428625	16	0.250836	4907	1_34423718	1_34428625
6679587	1	34423718	34430525	16	0.15528	6807	1_34423718	1_34430525
6679588	1	34423718	34430528	16	0.0835059	6810	1_34423718	1_34430528
6679589	1	34423718	34431766	16	0.026087	8048	1_34423718	1_34431766
6679590	1	34423718	34432576	16	0.418182	8858	1_34423718	1_34432576
6686110	1	34423721	34423751	16	1	30	1_34423721	1_34423751
6686111	1	34423721	34423835	16	1	114	1_34423721	1_34423835
6686112	1	34423721	34425537	15	0.690689	1816	1_34423721	1_34425537
6686113	1	34423721	34425558	15	0.0688776	1837	1_34423721	1_34425558
6686114	1	34423721	34427995	16	0.165217	4274	1_34423721	1_34427995
6686115	1	34423721	34428619	16	0.416236	4898	1_34423721	1_34428619
6686116	1	34423721	34428625	16	0.250836	4904	1_34423721	1_34428625
6686118	1	34423721	34430525	16	0.15528	6804	1_34423721	1_34430525
6686119	1	34423721	34430528	16	0.0835059	6807	1_34423721	1_34430528
6686120	1	34423721	34431766	16	0.026087	8045	1_34423721	1_34431766
6686121	1	34423721	34432576	16	0.418182	8855	1_34423721	1_34432576
6692641	1	34423751	34423835	16	1	84	1_34423751	1_34423835
6692642	1	34423751	34425537	15	0.690689	1786	1_34423751	1_34425537
6692643	1	34423751	34425558	15	0.0688776	1807	1_34423751	1_34425558
6692644	1	34423751	34427995	16	0.165217	4244	1_34423751	1_34427995
6692645	1	34423751	34428619	16	0.416236	4868	1_34423751	1_34428619
6692646	1	34423751	34428625	16	0.250836	4874	1_34423751	1_34428625
6692648	1	34423751	34430525	16	0.15528	6774	1_34423751	1_34430525
6692649	1	34423751	34430528	16	0.0835059	6777	1_34423751	1_34430528
6692650	1	34423751	34431766	16	0.026087	8015	1_34423751	1_34431766
6692651	1	34423751	34432576	16	0.418182	8825	1_34423751	1_34432576
6699171	1	34423835	34425537	15	0.690689	1702	1_34423835	1_34425537
6699172	1	34423835	34425558	15	0.0688776	1723	1_34423835	1_34425558
6699173	1	34423835	34427995	16	0.165217	4160	1_34423835	1_34427995
6699174	1	34423835	34428619	16	0.416236	4784	1_34423835	1_34428619
6699175	1	34423835	34428625	16	0.250836	4790	1_34423835	1_34428625
6699177	1	34423835	34430525	16	0.15528	6690	1_34423835	1_34430525
6699178	1	34423835	34430528	16	0.0835059	6693	1_34423835	1_34430528
6699179	1	34423835	34431766	16	0.026087	7931	1_34423835	1_34431766
6699180	1	34423835	34432576	16	0.418182	8741	1_34423835	1_34432576
6699182	1	34423835	34433801	16	0.15528	9966	1_34423835	1_34433801
6699183	1	34423835	34433821	16	0.0097924	9986	1_34423835	1_34433821
6705700	1	34425537	34425558	14	0.0769231	21	1_34425537	1_34425558
6705701	1	34425537	34427995	15	0.0749585	2458	1_34425537	1_34427995
6705702	1	34425537	34428619	15	0.360341	3082	1_34425537	1_34428619
6705703	1	34425537	34428625	15	0.21875	3088	1_34425537	1_34428625
6705705	1	34425537	34430525	15	0.134615	4988	1_34425537	1_34430525
6705706	1	34425537	34430528	15	0.00510204	4991	1_34425537	1_34430528
6705707	1	34425537	34431766	15	0.0816327	6229	1_34425537	1_34431766
6705708	1	34425537	34432576	15	0.571429	7039	1_34425537	1_34432576
6705710	1	34425537	34433801	15	0.134615	8264	1_34425537	1_34433801
6705711	1	34425537	34433821	15	0.0531561	8284	1_34425537	1_34433821
6705712	1	34425537	34435380	14	0.0520833	9843	1_34425537	1_34435380
6705713	1	34425537	34435398	14	0.134831	9861	1_34425537	1_34435398
6705714	1	34425537	34435407	14	0.0520833	9870	1_34425537	1_34435407
6705715	1	34425537	34435437	15	0.0816327	9900	1_34425537	1_34435437
6705716	1	34425537	34435449	15	0.00892857	9912	1_34425537	1_34435449
6705717	1	34425537	34435452	15	0.00892857	9915	1_34425537	1_34435452
6705718	1	34425537	34435512	15	0.00892857	9975	1_34425537	1_34435512
6712228	1	34425558	34427995	15	0.0406977	2437	1_34425558	1_34427995
6712229	1	34425558	34428619	15	0.104478	3061	1_34425558	1_34428619
6712230	1	34425558	34428625	15	0.0178571	3067	1_34425558	1_34428625
6712232	1	34425558	34430525	15	0.010989	4967	1_34425558	1_34430525
6712233	1	34425558	34430528	15	0.0816327	4970	1_34425558	1_34430528
6712234	1	34425558	34431766	15	0.00510204	6208	1_34425558	1_34431766
6712235	1	34425558	34432576	15	0.0357143	7018	1_34425558	1_34432576
6712237	1	34425558	34433801	15	0.010989	8243	1_34425558	1_34433801
6712238	1	34425558	34433821	15	0.00332226	8263	1_34425558	1_34433821
6712239	1	34425558	34435380	14	0.192308	9822	1_34425558	1_34435380
6712240	1	34425558	34435398	14	0.00777874	9840	1_34425558	1_34435398
6712241	1	34425558	34435407	14	0.192308	9849	1_34425558	1_34435407
6712242	1	34425558	34435437	15	0.00510204	9879	1_34425558	1_34435437
6712243	1	34425558	34435449	15	0.142857	9891	1_34425558	1_34435449
6712244	1	34425558	34435452	15	0.142857	9894	1_34425558	1_34435452
6712245	1	34425558	34435512	15	0.142857	9954	1_34425558	1_34435512
6718755	1	34427995	34428619	16	0.111962	624	1_34427995	1_34428619
6718756	1	34427995	34428625	16	0.0326586	630	1_34427995	1_34428625
6718758	1	34427995	34430525	16	0.121805	2530	1_34427995	1_34430525
6718759	1	34427995	34430528	16	0.000167084	2533	1_34427995	1_34430528
6718760	1	34427995	34431766	16	0.034386	3771	1_34427995	1_34431766
6718761	1	34427995	34432576	16	0.00172249	4581	1_34427995	1_34432576
6718763	1	34427995	34433801	16	0.121805	5806	1_34427995	1_34433801
6718764	1	34427995	34433821	16	0.505358	5826	1_34427995	1_34433821
6718765	1	34427995	34435380	15	0.0446617	7385	1_34427995	1_34435380
6718766	1	34427995	34435398	15	0.372995	7403	1_34427995	1_34435398
6718767	1	34427995	34435407	15	0.0446617	7412	1_34427995	1_34435407
6718768	1	34427995	34435437	16	0.034386	7442	1_34427995	1_34435437
6718769	1	34427995	34435449	16	0.0690909	7454	1_34427995	1_34435449
6718770	1	34427995	34435452	16	0.0690909	7457	1_34427995	1_34435452
6718771	1	34427995	34435512	16	0.0690909	7517	1_34427995	1_34435512
6725281	1	34428619	34428625	16	0.363098	6	1_34428619	1_34428625
6725283	1	34428619	34430525	16	0.224775	1906	1_34428619	1_34430525
6725284	1	34428619	34430528	16	0.186591	1909	1_34428619	1_34430528
6725285	1	34428619	34431766	16	0.0004662	3147	1_34428619	1_34431766
6725286	1	34428619	34432576	16	0.357152	3957	1_34428619	1_34432576
6725288	1	34428619	34433801	16	0.224775	5182	1_34428619	1_34433801
6725289	1	34428619	34433821	16	0.266175	5202	1_34428619	1_34433821
6725290	1	34428619	34435380	15	0.114654	6761	1_34428619	1_34435380
6725291	1	34428619	34435398	15	0.247298	6779	1_34428619	1_34435398
6725292	1	34428619	34435407	15	0.114654	6788	1_34428619	1_34435407
6725293	1	34428619	34435437	16	0.0004662	6818	1_34428619	1_34435437
6725294	1	34428619	34435449	16	0.0926891	6830	1_34428619	1_34435449
6725295	1	34428619	34435452	16	0.0926891	6833	1_34428619	1_34435452
6725296	1	34428619	34435512	16	0.0926891	6893	1_34428619	1_34435512
6731807	1	34428625	34430525	16	0.619048	1900	1_34428625	1_34430525
6731808	1	34428625	34430528	16	0.049247	1903	1_34428625	1_34430528
6731809	1	34428625	34431766	16	0.0153846	3141	1_34428625	1_34431766
6731810	1	34428625	34432576	16	0.104895	3951	1_34428625	1_34432576
6731812	1	34428625	34433801	16	0.619048	5176	1_34428625	1_34433801
6731813	1	34428625	34433821	16	0.002079	5196	1_34428625	1_34433821
6731814	1	34428625	34435380	15	0.00568182	6755	1_34428625	1_34435380
6731815	1	34428625	34435398	15	0.00862069	6773	1_34428625	1_34435398
6731816	1	34428625	34435407	15	0.00568182	6782	1_34428625	1_34435407
6731817	1	34428625	34435437	16	0.0153846	6812	1_34428625	1_34435437
6731818	1	34428625	34435449	16	0.0004662	6824	1_34428625	1_34435449
6731819	1	34428625	34435452	16	0.0004662	6827	1_34428625	1_34435452
6731820	1	34428625	34435512	16	0.0004662	6887	1_34428625	1_34435512
6744853	1	34430525	34430528	16	0.183673	3	1_34430525	1_34430528
6744854	1	34430525	34431766	16	0.00952381	1241	1_34430525	1_34431766
6744855	1	34430525	34432576	16	0.0649351	2051	1_34430525	1_34432576
6744857	1	34430525	34433801	16	1	3276	1_34430525	1_34433801
6744858	1	34430525	34433821	16	0.001287	3296	1_34430525	1_34433821
6744859	1	34430525	34435380	15	0.0559441	4855	1_34430525	1_34435380
6744860	1	34430525	34435398	15	0.00530504	4873	1_34430525	1_34435398
6744861	1	34430525	34435407	15	0.0559441	4882	1_34430525	1_34435407
6744862	1	34430525	34435437	16	0.00952381	4912	1_34430525	1_34435437
6744863	1	34430525	34435449	16	0.0649351	4924	1_34430525	1_34435449
6744864	1	34430525	34435452	16	0.0649351	4927	1_34430525	1_34435452
6744865	1	34430525	34435512	16	0.0649351	4987	1_34430525	1_34435512
6751375	1	34430528	34431766	16	0.0857143	1238	1_34430528	1_34431766
6751376	1	34430528	34432576	16	0.104185	2048	1_34430528	1_34432576
6751378	1	34430528	34433801	16	0.183673	3273	1_34430528	1_34433801
6751379	1	34430528	34433821	16	0.011583	3293	1_34430528	1_34433821
6751380	1	34430528	34435380	15	0.185606	4852	1_34430528	1_34435380
6751381	1	34430528	34435398	15	0.0517241	4870	1_34430528	1_34435398
6751382	1	34430528	34435407	15	0.185606	4879	1_34430528	1_34435407
6751383	1	34430528	34435437	16	0.0857143	4909	1_34430528	1_34435437
6751384	1	34430528	34435449	16	0.242713	4921	1_34430528	1_34435449
6751385	1	34430528	34435452	16	0.242713	4924	1_34430528	1_34435452
6751386	1	34430528	34435512	16	0.242713	4984	1_34430528	1_34435512
6757896	1	34431766	34432576	16	0.146667	810	1_34431766	1_34432576
6757898	1	34431766	34433801	16	0.00952381	2035	1_34431766	1_34433801
6757899	1	34431766	34433821	16	0.000600601	2055	1_34431766	1_34433821
6757900	1	34431766	34435380	15	0.025974	3614	1_34431766	1_34435380
6757901	1	34431766	34435398	15	0.104064	3632	1_34431766	1_34435398
6757902	1	34431766	34435407	15	0.025974	3641	1_34431766	1_34435407
6757903	1	34431766	34435437	16	1	3671	1_34431766	1_34435437
6757904	1	34431766	34435449	16	0.030303	3683	1_34431766	1_34435449
6757905	1	34431766	34435452	16	0.030303	3686	1_34431766	1_34435452
6757906	1	34431766	34435512	16	0.030303	3746	1_34431766	1_34435512
6764417	1	34432576	34433801	16	0.0649351	1225	1_34432576	1_34433801
6764418	1	34432576	34433821	16	0.11941	1245	1_34432576	1_34433821
6764419	1	34432576	34435380	15	0.181818	2804	1_34432576	1_34435380
6764420	1	34432576	34435398	15	0.211207	2822	1_34432576	1_34435398
6764421	1	34432576	34435407	15	0.181818	2831	1_34432576	1_34435407
6764422	1	34432576	34435437	16	0.146667	2861	1_34432576	1_34435437
6764423	1	34432576	34435449	16	0.206612	2873	1_34432576	1_34435449
6764424	1	34432576	34435452	16	0.206612	2876	1_34432576	1_34435452
6764425	1	34432576	34435512	16	0.206612	2936	1_34432576	1_34435512
6777453	1	34433801	34433821	16	0.001287	20	1_34433801	1_34433821
6777454	1	34433801	34435380	15	0.0559441	1579	1_34433801	1_34435380
6777455	1	34433801	34435398	15	0.00530504	1597	1_34433801	1_34435398
6777456	1	34433801	34435407	15	0.0559441	1606	1_34433801	1_34435407
6777457	1	34433801	34435437	16	0.00952381	1636	1_34433801	1_34435437
6777458	1	34433801	34435449	16	0.0649351	1648	1_34433801	1_34435449
6777459	1	34433801	34435452	16	0.0649351	1651	1_34433801	1_34435452
6777460	1	34433801	34435512	16	0.0649351	1711	1_34433801	1_34435512
6783970	1	34433821	34435380	15	0.0264423	1559	1_34433821	1_34435380
6783971	1	34433821	34435398	15	0.879393	1577	1_34433821	1_34435398
6783972	1	34433821	34435407	15	0.0264423	1586	1_34433821	1_34435407
6783973	1	34433821	34435437	16	0.000600601	1616	1_34433821	1_34435437
6783974	1	34433821	34435449	16	0.0198198	1628	1_34433821	1_34435449
6783975	1	34433821	34435452	16	0.0198198	1631	1_34433821	1_34435452
6783976	1	34433821	34435512	16	0.0198198	1691	1_34433821	1_34435512
6790486	1	34435380	34435398	15	0.00960031	18	1_34435380	1_34435398
6790487	1	34435380	34435407	15	1	27	1_34435380	1_34435407
6790488	1	34435380	34435437	15	0.025974	57	1_34435380	1_34435437
6790489	1	34435380	34435449	15	1	69	1_34435380	1_34435449
6790490	1	34435380	34435452	15	1	72	1_34435380	1_34435452
6790491	1	34435380	34435512	15	1	132	1_34435380	1_34435512
6797001	1	34435398	34435407	15	0.00960031	9	1_34435398	1_34435407
6797002	1	34435398	34435437	15	0.104064	39	1_34435398	1_34435437
6797003	1	34435398	34435449	15	0.00960031	51	1_34435398	1_34435449
6797004	1	34435398	34435452	15	0.00960031	54	1_34435398	1_34435452
6797005	1	34435398	34435512	15	0.00960031	114	1_34435398	1_34435512
6803515	1	34435407	34435437	15	0.025974	30	1_34435407	1_34435437
6803516	1	34435407	34435449	15	1	42	1_34435407	1_34435449
6803517	1	34435407	34435452	15	1	45	1_34435407	1_34435452
6803518	1	34435407	34435512	15	1	105	1_34435407	1_34435512
6810028	1	34435437	34435449	16	0.030303	12	1_34435437	1_34435449
6810029	1	34435437	34435452	16	0.030303	15	1_34435437	1_34435452
6810030	1	34435437	34435512	16	0.030303	75	1_34435437	1_34435512
6816540	1	34435449	34435452	16	1	3	1_34435449	1_34435452
6816541	1	34435449	34435512	16	1	63	1_34435449	1_34435512
6823051	1	34435452	34435512	16	1	60	1_34435452	1_34435512
8731201	1	43000201	43001442	14	0.0128205	1241	1_43000201	1_43001442
9243228	1	44174254	44174264	15	0.75	10	1_44174254	1_44174264
9243229	1	44174254	44174273	15	0.75	19	1_44174254	1_44174273
9243231	1	44174254	44174395	14	0.110656	141	1_44174254	1_44174395
9243232	1	44174254	44174439	15	0.75	185	1_44174254	1_44174439
9243233	1	44174254	44174445	15	0.521605	191	1_44174254	1_44174445
9243234	1	44174254	44174531	15	0.333333	277	1_44174254	1_44174531
9243235	1	44174254	44174532	15	0.333333	278	1_44174254	1_44174532
9243236	1	44174254	44174535	15	0.333333	281	1_44174254	1_44174535
9243237	1	44174254	44174639	15	0.75	385	1_44174254	1_44174639
9243238	1	44174254	44175989	14	0.416667	1735	1_44174254	1_44175989
9243239	1	44174254	44176028	15	0.444444	1774	1_44174254	1_44176028
9243240	1	44174254	44176049	15	0.0340909	1795	1_44174254	1_44176049
9243241	1	44174254	44176250	14	0.416667	1996	1_44174254	1_44176250
9243243	1	44174254	44176292	14	0.740741	2038	1_44174254	1_44176292
9243244	1	44174254	44177343	15	0.75	3089	1_44174254	1_44177343
9243246	1	44174254	44177385	15	0.444444	3131	1_44174254	1_44177385
9243247	1	44174254	44177704	15	0.444444	3450	1_44174254	1_44177704
9243248	1	44174254	44177743	15	0.380631	3489	1_44174254	1_44177743
9243249	1	44174254	44177764	15	0.444444	3510	1_44174254	1_44177764
9243250	1	44174254	44177800	15	0.444444	3546	1_44174254	1_44177800
9243251	1	44174254	44178068	15	0.00641026	3814	1_44174254	1_44178068
9243252	1	44174254	44178095	15	0.444444	3841	1_44174254	1_44178095
9243253	1	44174254	44178954	15	0.380631	4700	1_44174254	1_44178954
9243254	1	44174254	44180058	12	0.0571429	5804	1_44174254	1_44180058
9243255	1	44174254	44180948	14	0.0576923	6694	1_44174254	1_44180948
9243256	1	44174254	44180981	15	0.444444	6727	1_44174254	1_44180981
9243258	1	44174254	44181029	15	0.444444	6775	1_44174254	1_44181029
9243261	1	44174254	44183873	15	0.00900901	9619	1_44174254	1_44183873
9249355	1	44174264	44174273	16	1	9	1_44174264	1_44174273
9249357	1	44174264	44174395	15	0.108108	131	1_44174264	1_44174395
9249358	1	44174264	44174439	16	1	175	1_44174264	1_44174439
9249359	1	44174264	44174445	15	0.75	181	1_44174264	1_44174445
9249360	1	44174264	44174531	16	0.272727	267	1_44174264	1_44174531
9249361	1	44174264	44174532	16	0.272727	268	1_44174264	1_44174532
9249362	1	44174264	44174535	16	0.272727	271	1_44174264	1_44174535
9249363	1	44174264	44174639	16	1	375	1_44174264	1_44174639
9249364	1	44174264	44175989	15	0.318182	1725	1_44174264	1_44175989
9249365	1	44174264	44176028	16	0.353535	1764	1_44174264	1_44176028
9249366	1	44174264	44176049	16	0.151515	1785	1_44174264	1_44176049
9249367	1	44174264	44176250	15	0.333333	1986	1_44174264	1_44176250
9249369	1	44174264	44176292	15	1	2028	1_44174264	1_44176292
9249370	1	44174264	44177343	16	1	3079	1_44174264	1_44177343
9249371	1	44174264	44177361	16	0.030303	3097	1_44174264	1_44177361
9249372	1	44174264	44177385	16	0.353535	3121	1_44174264	1_44177385
9249373	1	44174264	44177704	16	0.353535	3440	1_44174264	1_44177704
9249374	1	44174264	44177743	16	0.351306	3479	1_44174264	1_44177743
9249375	1	44174264	44177764	16	0.353535	3500	1_44174264	1_44177764
9249376	1	44174264	44177800	16	0.353535	3536	1_44174264	1_44177800
9249377	1	44174264	44178068	16	0.0233766	3804	1_44174264	1_44178068
9249378	1	44174264	44178095	16	0.353535	3831	1_44174264	1_44178095
9249379	1	44174264	44178954	16	0.351306	4690	1_44174264	1_44178954
9249380	1	44174264	44180058	13	0.0198413	5794	1_44174264	1_44180058
9249381	1	44174264	44180948	15	0.0357143	6684	1_44174264	1_44180948
9249382	1	44174264	44180981	16	0.353535	6717	1_44174264	1_44180981
9249384	1	44174264	44181029	16	0.353535	6765	1_44174264	1_44181029
9249387	1	44174264	44183873	16	0.110554	9609	1_44174264	1_44183873
9255482	1	44174273	44174395	15	0.108108	122	1_44174273	1_44174395
9255483	1	44174273	44174439	16	1	166	1_44174273	1_44174439
9255484	1	44174273	44174445	15	0.75	172	1_44174273	1_44174445
9255485	1	44174273	44174531	16	0.272727	258	1_44174273	1_44174531
9255486	1	44174273	44174532	16	0.272727	259	1_44174273	1_44174532
9255487	1	44174273	44174535	16	0.272727	262	1_44174273	1_44174535
9255488	1	44174273	44174639	16	1	366	1_44174273	1_44174639
9255489	1	44174273	44175989	15	0.318182	1716	1_44174273	1_44175989
9255490	1	44174273	44176028	16	0.353535	1755	1_44174273	1_44176028
9255491	1	44174273	44176049	16	0.151515	1776	1_44174273	1_44176049
9255492	1	44174273	44176250	15	0.333333	1977	1_44174273	1_44176250
9255494	1	44174273	44176292	15	1	2019	1_44174273	1_44176292
9255495	1	44174273	44177343	16	1	3070	1_44174273	1_44177343
9255496	1	44174273	44177361	16	0.030303	3088	1_44174273	1_44177361
9255497	1	44174273	44177385	16	0.353535	3112	1_44174273	1_44177385
9255498	1	44174273	44177704	16	0.353535	3431	1_44174273	1_44177704
9255499	1	44174273	44177743	16	0.351306	3470	1_44174273	1_44177743
9255500	1	44174273	44177764	16	0.353535	3491	1_44174273	1_44177764
9255501	1	44174273	44177800	16	0.353535	3527	1_44174273	1_44177800
9255502	1	44174273	44178068	16	0.0233766	3795	1_44174273	1_44178068
9255503	1	44174273	44178095	16	0.353535	3822	1_44174273	1_44178095
9255504	1	44174273	44178954	16	0.351306	4681	1_44174273	1_44178954
9255505	1	44174273	44180058	13	0.0198413	5785	1_44174273	1_44180058
9255506	1	44174273	44180948	15	0.0357143	6675	1_44174273	1_44180948
9255507	1	44174273	44180981	16	0.353535	6708	1_44174273	1_44180981
9255509	1	44174273	44181029	16	0.353535	6756	1_44174273	1_44181029
9255512	1	44174273	44183873	16	0.110554	9600	1_44174273	1_44183873
9267730	1	44174395	44174439	15	0.108108	44	1_44174395	1_44174439
9267731	1	44174395	44174445	14	0.0819672	50	1_44174395	1_44174445
9267732	1	44174395	44174531	15	0.650901	136	1_44174395	1_44174531
9267733	1	44174395	44174532	15	0.650901	137	1_44174395	1_44174532
9267734	1	44174395	44174535	15	0.650901	140	1_44174395	1_44174535
9267735	1	44174395	44174639	15	0.108108	244	1_44174395	1_44174639
9267736	1	44174395	44175989	14	0.529412	1594	1_44174395	1_44175989
9267737	1	44174395	44176028	15	0.53306	1633	1_44174395	1_44176028
9267738	1	44174395	44176049	15	0.273649	1654	1_44174395	1_44176049
9267739	1	44174395	44176250	14	0.493169	1855	1_44174395	1_44176250
9267741	1	44174395	44176292	14	0.0819672	1897	1_44174395	1_44176292
9267742	1	44174395	44177343	15	0.108108	2948	1_44174395	1_44177343
9267743	1	44174395	44177361	15	0.116795	2966	1_44174395	1_44177361
9267744	1	44174395	44177385	15	0.53306	2990	1_44174395	1_44177385
9267745	1	44174395	44177704	15	0.53306	3309	1_44174395	1_44177704
9267746	1	44174395	44177743	15	0.27027	3348	1_44174395	1_44177743
9267747	1	44174395	44177764	15	0.53306	3369	1_44174395	1_44177764
9267748	1	44174395	44177800	15	0.53306	3405	1_44174395	1_44177800
9267749	1	44174395	44178068	15	0.0254678	3673	1_44174395	1_44178068
9267750	1	44174395	44178095	15	0.53306	3700	1_44174395	1_44178095
9267751	1	44174395	44178954	15	0.27027	4559	1_44174395	1_44178954
9267752	1	44174395	44180058	12	0.0196078	5663	1_44174395	1_44180058
9267753	1	44174395	44180948	14	0.0113493	6553	1_44174395	1_44180948
9267754	1	44174395	44180981	15	0.53306	6586	1_44174395	1_44180981
9267756	1	44174395	44181029	15	0.53306	6634	1_44174395	1_44181029
9267759	1	44174395	44183873	15	0.0168919	9478	1_44174395	1_44183873
9273853	1	44174439	44174445	15	0.75	6	1_44174439	1_44174445
9273854	1	44174439	44174531	16	0.272727	92	1_44174439	1_44174531
9273855	1	44174439	44174532	16	0.272727	93	1_44174439	1_44174532
9273856	1	44174439	44174535	16	0.272727	96	1_44174439	1_44174535
9273857	1	44174439	44174639	16	1	200	1_44174439	1_44174639
9273858	1	44174439	44175989	15	0.318182	1550	1_44174439	1_44175989
9273859	1	44174439	44176028	16	0.353535	1589	1_44174439	1_44176028
9273860	1	44174439	44176049	16	0.151515	1610	1_44174439	1_44176049
9273861	1	44174439	44176250	15	0.333333	1811	1_44174439	1_44176250
9273863	1	44174439	44176292	15	1	1853	1_44174439	1_44176292
9273864	1	44174439	44177343	16	1	2904	1_44174439	1_44177343
9273865	1	44174439	44177361	16	0.030303	2922	1_44174439	1_44177361
9273866	1	44174439	44177385	16	0.353535	2946	1_44174439	1_44177385
9273867	1	44174439	44177704	16	0.353535	3265	1_44174439	1_44177704
9273868	1	44174439	44177743	16	0.351306	3304	1_44174439	1_44177743
9273869	1	44174439	44177764	16	0.353535	3325	1_44174439	1_44177764
9273870	1	44174439	44177800	16	0.353535	3361	1_44174439	1_44177800
9273871	1	44174439	44178068	16	0.0233766	3629	1_44174439	1_44178068
9273872	1	44174439	44178095	16	0.353535	3656	1_44174439	1_44178095
9273873	1	44174439	44178954	16	0.351306	4515	1_44174439	1_44178954
9273874	1	44174439	44180058	13	0.0198413	5619	1_44174439	1_44180058
9273875	1	44174439	44180948	15	0.0357143	6509	1_44174439	1_44180948
9273876	1	44174439	44180981	16	0.353535	6542	1_44174439	1_44180981
9273878	1	44174439	44181029	16	0.353535	6590	1_44174439	1_44181029
9273881	1	44174439	44183873	16	0.110554	9434	1_44174439	1_44183873
9279975	1	44174445	44174531	15	0.333333	86	1_44174445	1_44174531
9279976	1	44174445	44174532	15	0.333333	87	1_44174445	1_44174532
9279977	1	44174445	44174535	15	0.333333	90	1_44174445	1_44174535
9279978	1	44174445	44174639	15	0.75	194	1_44174445	1_44174639
9279979	1	44174445	44175989	14	0.416667	1544	1_44174445	1_44175989
9279980	1	44174445	44176028	15	0.444444	1583	1_44174445	1_44176028
9279981	1	44174445	44176049	15	0.0340909	1604	1_44174445	1_44176049
9279982	1	44174445	44176250	14	0.416667	1805	1_44174445	1_44176250
9279984	1	44174445	44176292	14	0.740741	1847	1_44174445	1_44176292
9279985	1	44174445	44177343	15	0.75	2898	1_44174445	1_44177343
9279987	1	44174445	44177385	15	0.444444	2940	1_44174445	1_44177385
9279988	1	44174445	44177704	15	0.444444	3259	1_44174445	1_44177704
9279989	1	44174445	44177743	15	0.380631	3298	1_44174445	1_44177743
9279990	1	44174445	44177764	15	0.444444	3319	1_44174445	1_44177764
9279991	1	44174445	44177800	15	0.444444	3355	1_44174445	1_44177800
9279992	1	44174445	44178068	15	0.00641026	3623	1_44174445	1_44178068
9279993	1	44174445	44178095	15	0.444444	3650	1_44174445	1_44178095
9279994	1	44174445	44178954	15	0.380631	4509	1_44174445	1_44178954
9279995	1	44174445	44180058	12	0.0571429	5613	1_44174445	1_44180058
9279996	1	44174445	44180948	14	0.0576923	6503	1_44174445	1_44180948
9279997	1	44174445	44180981	15	0.444444	6536	1_44174445	1_44180981
9279999	1	44174445	44181029	15	0.444444	6584	1_44174445	1_44181029
9280002	1	44174445	44183873	15	0.11036	9428	1_44174445	1_44183873
9286096	1	44174531	44174532	16	1	1	1_44174531	1_44174532
9286097	1	44174531	44174535	16	1	4	1_44174531	1_44174535
9286098	1	44174531	44174639	16	0.272727	108	1_44174531	1_44174639
9286099	1	44174531	44175989	15	0.360119	1458	1_44174531	1_44175989
9286100	1	44174531	44176028	16	0.382011	1497	1_44174531	1_44176028
9286101	1	44174531	44176049	16	0.0222222	1518	1_44174531	1_44176049
9286102	1	44174531	44176250	15	0.333333	1719	1_44174531	1_44176250
9286104	1	44174531	44176292	15	0.25	1761	1_44174531	1_44176292
9286105	1	44174531	44177343	16	0.272727	2812	1_44174531	1_44177343
9286106	1	44174531	44177361	16	0.111111	2830	1_44174531	1_44177361
9286107	1	44174531	44177385	16	0.382011	2854	1_44174531	1_44177385
9286108	1	44174531	44177704	16	0.382011	3173	1_44174531	1_44177704
9286109	1	44174531	44177743	16	0.221456	3212	1_44174531	1_44177743
9286110	1	44174531	44177764	16	0.382011	3233	1_44174531	1_44177764
9286111	1	44174531	44177800	16	0.382011	3269	1_44174531	1_44177800
9286112	1	44174531	44178068	16	0.00952381	3537	1_44174531	1_44178068
9286113	1	44174531	44178095	16	0.382011	3564	1_44174531	1_44178095
9286114	1	44174531	44178954	16	0.221456	4423	1_44174531	1_44178954
9286115	1	44174531	44180058	13	0.0482143	5527	1_44174531	1_44180058
9286116	1	44174531	44180948	15	0.142857	6417	1_44174531	1_44180948
9286117	1	44174531	44180981	16	0.382011	6450	1_44174531	1_44180981
9286119	1	44174531	44181029	16	0.382011	6498	1_44174531	1_44181029
9286122	1	44174531	44183873	16	0.000766284	9342	1_44174531	1_44183873
9292216	1	44174532	44174535	16	1	3	1_44174532	1_44174535
9292217	1	44174532	44174639	16	0.272727	107	1_44174532	1_44174639
9292218	1	44174532	44175989	15	0.360119	1457	1_44174532	1_44175989
9292219	1	44174532	44176028	16	0.382011	1496	1_44174532	1_44176028
9292220	1	44174532	44176049	16	0.0222222	1517	1_44174532	1_44176049
9292221	1	44174532	44176250	15	0.333333	1718	1_44174532	1_44176250
9292223	1	44174532	44176292	15	0.25	1760	1_44174532	1_44176292
9292224	1	44174532	44177343	16	0.272727	2811	1_44174532	1_44177343
9292225	1	44174532	44177361	16	0.111111	2829	1_44174532	1_44177361
9292226	1	44174532	44177385	16	0.382011	2853	1_44174532	1_44177385
9292227	1	44174532	44177704	16	0.382011	3172	1_44174532	1_44177704
9292228	1	44174532	44177743	16	0.221456	3211	1_44174532	1_44177743
9292229	1	44174532	44177764	16	0.382011	3232	1_44174532	1_44177764
9292230	1	44174532	44177800	16	0.382011	3268	1_44174532	1_44177800
9292231	1	44174532	44178068	16	0.00952381	3536	1_44174532	1_44178068
9292232	1	44174532	44178095	16	0.382011	3563	1_44174532	1_44178095
9292233	1	44174532	44178954	16	0.221456	4422	1_44174532	1_44178954
9292234	1	44174532	44180058	13	0.0482143	5526	1_44174532	1_44180058
9292235	1	44174532	44180948	15	0.142857	6416	1_44174532	1_44180948
9292236	1	44174532	44180981	16	0.382011	6449	1_44174532	1_44180981
9292238	1	44174532	44181029	16	0.382011	6497	1_44174532	1_44181029
9292241	1	44174532	44183873	16	0.000766284	9341	1_44174532	1_44183873
9298335	1	44174535	44174639	16	0.272727	104	1_44174535	1_44174639
9298336	1	44174535	44175989	15	0.360119	1454	1_44174535	1_44175989
9298337	1	44174535	44176028	16	0.382011	1493	1_44174535	1_44176028
9298338	1	44174535	44176049	16	0.0222222	1514	1_44174535	1_44176049
9298339	1	44174535	44176250	15	0.333333	1715	1_44174535	1_44176250
9298341	1	44174535	44176292	15	0.25	1757	1_44174535	1_44176292
9298342	1	44174535	44177343	16	0.272727	2808	1_44174535	1_44177343
9298343	1	44174535	44177361	16	0.111111	2826	1_44174535	1_44177361
9298344	1	44174535	44177385	16	0.382011	2850	1_44174535	1_44177385
9298345	1	44174535	44177704	16	0.382011	3169	1_44174535	1_44177704
9298346	1	44174535	44177743	16	0.221456	3208	1_44174535	1_44177743
9298347	1	44174535	44177764	16	0.382011	3229	1_44174535	1_44177764
9298348	1	44174535	44177800	16	0.382011	3265	1_44174535	1_44177800
9298349	1	44174535	44178068	16	0.00952381	3533	1_44174535	1_44178068
9298350	1	44174535	44178095	16	0.382011	3560	1_44174535	1_44178095
9298351	1	44174535	44178954	16	0.221456	4419	1_44174535	1_44178954
9298352	1	44174535	44180058	13	0.0482143	5523	1_44174535	1_44180058
9298353	1	44174535	44180948	15	0.142857	6413	1_44174535	1_44180948
9298354	1	44174535	44180981	16	0.382011	6446	1_44174535	1_44180981
9298356	1	44174535	44181029	16	0.382011	6494	1_44174535	1_44181029
9298359	1	44174535	44183873	16	0.000766284	9338	1_44174535	1_44183873
9304453	1	44174639	44175989	15	0.318182	1350	1_44174639	1_44175989
9304454	1	44174639	44176028	16	0.353535	1389	1_44174639	1_44176028
9304455	1	44174639	44176049	16	0.151515	1410	1_44174639	1_44176049
9304456	1	44174639	44176250	15	0.333333	1611	1_44174639	1_44176250
9304458	1	44174639	44176292	15	1	1653	1_44174639	1_44176292
9304459	1	44174639	44177343	16	1	2704	1_44174639	1_44177343
9304460	1	44174639	44177361	16	0.030303	2722	1_44174639	1_44177361
9304461	1	44174639	44177385	16	0.353535	2746	1_44174639	1_44177385
9304462	1	44174639	44177704	16	0.353535	3065	1_44174639	1_44177704
9304463	1	44174639	44177743	16	0.351306	3104	1_44174639	1_44177743
9304464	1	44174639	44177764	16	0.353535	3125	1_44174639	1_44177764
9304465	1	44174639	44177800	16	0.353535	3161	1_44174639	1_44177800
9304466	1	44174639	44178068	16	0.0233766	3429	1_44174639	1_44178068
9304467	1	44174639	44178095	16	0.353535	3456	1_44174639	1_44178095
9304468	1	44174639	44178954	16	0.351306	4315	1_44174639	1_44178954
9304469	1	44174639	44180058	13	0.0198413	5419	1_44174639	1_44180058
9304470	1	44174639	44180948	15	0.0357143	6309	1_44174639	1_44180948
9304471	1	44174639	44180981	16	0.353535	6342	1_44174639	1_44180981
9304473	1	44174639	44181029	16	0.353535	6390	1_44174639	1_44181029
9304476	1	44174639	44183873	16	0.110554	9234	1_44174639	1_44183873
9310570	1	44175989	44176028	15	1	39	1_44175989	1_44176028
9310571	1	44175989	44176049	15	0.318182	60	1_44175989	1_44176049
9310572	1	44175989	44176250	14	1	261	1_44175989	1_44176250
9310574	1	44175989	44176292	14	0.3	303	1_44175989	1_44176292
9310575	1	44175989	44177343	15	0.318182	1354	1_44175989	1_44177343
9310576	1	44175989	44177361	15	0.0816327	1372	1_44175989	1_44177361
9310577	1	44175989	44177385	15	1	1396	1_44175989	1_44177385
9310578	1	44175989	44177704	15	1	1715	1_44175989	1_44177704
9310579	1	44175989	44177743	15	0.675223	1754	1_44175989	1_44177743
9310580	1	44175989	44177764	15	1	1775	1_44175989	1_44177764
9310581	1	44175989	44177800	15	1	1811	1_44175989	1_44177800
9310582	1	44175989	44178068	15	0.000686813	2079	1_44175989	1_44178068
9310583	1	44175989	44178095	15	1	2106	1_44175989	1_44178095
9310584	1	44175989	44178954	15	0.675223	2965	1_44175989	1_44178954
9310585	1	44175989	44180058	13	0.145125	4069	1_44175989	1_44180058
9310586	1	44175989	44180948	14	0.0576923	4959	1_44175989	1_44180948
9310587	1	44175989	44180981	15	1	4992	1_44175989	1_44180981
9310589	1	44175989	44181029	15	1	5040	1_44175989	1_44181029
9310592	1	44175989	44183873	15	0.0223214	7884	1_44175989	1_44183873
9316686	1	44176028	44176049	16	0.259259	21	1_44176028	1_44176049
9316687	1	44176028	44176250	15	1	222	1_44176028	1_44176250
9316689	1	44176028	44176292	15	0.333333	264	1_44176028	1_44176292
9316690	1	44176028	44177343	16	0.353535	1315	1_44176028	1_44177343
9316691	1	44176028	44177361	16	0.0857143	1333	1_44176028	1_44177361
9316692	1	44176028	44177385	16	1	1357	1_44176028	1_44177385
9316693	1	44176028	44177704	16	1	1676	1_44176028	1_44177704
9316694	1	44176028	44177743	16	0.678891	1715	1_44176028	1_44177743
9316695	1	44176028	44177764	16	1	1736	1_44176028	1_44177764
9316696	1	44176028	44177800	16	1	1772	1_44176028	1_44177800
9316697	1	44176028	44178068	16	0.00226757	2040	1_44176028	1_44178068
9316698	1	44176028	44178095	16	1	2067	1_44176028	1_44178095
9316699	1	44176028	44178954	16	0.678891	2926	1_44176028	1_44178954
9316700	1	44176028	44180058	13	0.145125	4030	1_44176028	1_44180058
9316701	1	44176028	44180948	15	0.047619	4920	1_44176028	1_44180948
9316702	1	44176028	44180981	16	1	4953	1_44176028	1_44180981
9316704	1	44176028	44181029	16	1	5001	1_44176028	1_44181029
9316707	1	44176028	44183873	16	0.0308338	7845	1_44176028	1_44183873
9322801	1	44176049	44176250	15	0.242424	201	1_44176049	1_44176250
9322803	1	44176049	44176292	15	0.181818	243	1_44176049	1_44176292
9322804	1	44176049	44177343	16	0.151515	1294	1_44176049	1_44177343
9322805	1	44176049	44177361	16	0.0222222	1312	1_44176049	1_44177361
9322806	1	44176049	44177385	16	0.259259	1336	1_44176049	1_44177385
9322807	1	44176049	44177704	16	0.259259	1655	1_44176049	1_44177704
9322808	1	44176049	44177743	16	0.0957854	1694	1_44176049	1_44177743
9322809	1	44176049	44177764	16	0.259259	1715	1_44176049	1_44177764
9322810	1	44176049	44177800	16	0.259259	1751	1_44176049	1_44177800
9322811	1	44176049	44178068	16	0.047619	2019	1_44176049	1_44178068
9322812	1	44176049	44178095	16	0.259259	2046	1_44176049	1_44178095
9322813	1	44176049	44178954	16	0.0957854	2905	1_44176049	1_44178954
9322814	1	44176049	44180058	13	0.0800265	4009	1_44176049	1_44180058
9322815	1	44176049	44180948	15	0.196429	4899	1_44176049	1_44180948
9322816	1	44176049	44180981	16	0.259259	4932	1_44176049	1_44180981
9322818	1	44176049	44181029	16	0.259259	4980	1_44176049	1_44181029
9322821	1	44176049	44183873	16	0.310345	7824	1_44176049	1_44183873
9328916	1	44176250	44176292	15	0.333333	42	1_44176250	1_44176292
9328917	1	44176250	44177343	15	0.333333	1093	1_44176250	1_44177343
9328918	1	44176250	44177361	15	0.107143	1111	1_44176250	1_44177361
9328919	1	44176250	44177385	15	1	1135	1_44176250	1_44177385
9328920	1	44176250	44177704	15	1	1454	1_44176250	1_44177704
9328921	1	44176250	44177743	15	0.650901	1493	1_44176250	1_44177743
[truncated: 7,945 more rows]
