# Supplementary material for: Selection on adaptive and maladaptive gene expression plasticity during thermal adaptation to urban heat islands
Source: Nat Commun. 2021 Oct 26;12:6195. doi: 10.1038/s41467-021-26334-4 (PMC8548502; doi:10.1038/s41467-021-26334-4)
Supplement: Supplementary file 5 — Source Data [file 41467_2021_26334_MOESM5_ESM.zip › NATCOMM_maladaptive_plasticity_source_data_file_09062021/Data_files/Maladaptive_plasticity_blue_module_gene_list_09032021.csv]

	x
1	ENSACAG00000008221
2	ENSACAG00000000291
3	ENSACAG00000005056
4	ENSACAG00000009897
5	ENSACAG00000003812
6	ENSACAG00000015340
7	ENSACAG00000003528
8	ENSACAG00000000967
9	ENSACAG00000003968
10	ENSACAG00000017186
11	ENSACAG00000011786
12	ENSACAG00000015541
13	ENSACAG00000028691
14	ENSACAG00000005955
15	ENSACAG00000003093
16	ENSACAG00000008379
17	ENSACAG00000003680
18	ENSACAG00000008928
19	ENSACAG00000004446
20	ENSACAG00000003284
21	ENSACAG00000007544
22	ENSACAG00000014831
23	ENSACAG00000022657
24	ENSACAG00000001207
25	ENSACAG00000022170
26	ENSACAG00000023169
27	ENSACAG00000012946
28	ENSACAG00000017899
29	ENSACAG00000005144
30	ENSACAG00000003413
31	ENSACAG00000027648
32	ENSACAG00000026062
33	ENSACAG00000010228
34	ENSACAG00000010985
35	ENSACAG00000015497
36	ENSACAG00000016232
37	ENSACAG00000006738
38	ENSACAG00000015429
39	ENSACAG00000007388
40	ENSACAG00000002511
41	ENSACAG00000000191
42	ENSACAG00000006532
43	ENSACAG00000002428
44	ENSACAG00000009158
45	ENSACAG00000004996
46	ENSACAG00000015791
47	ENSACAG00000016465
48	ENSACAG00000000609
49	ENSACAG00000025679
50	ENSACAG00000007637
51	ENSACAG00000005663
52	ENSACAG00000001288
53	ENSACAG00000009055
54	ENSACAG00000011579
55	ENSACAG00000003619
56	ENSACAG00000005019
57	ENSACAG00000000552
58	ENSACAG00000001796
59	ENSACAG00000029586
60	ENSACAG00000013721
61	ENSACAG00000017120
62	ENSACAG00000012567
63	ENSACAG00000003935
64	ENSACAG00000001630
65	ENSACAG00000005800
66	ENSACAG00000012211
67	ENSACAG00000001184
68	ENSACAG00000011801
69	ENSACAG00000028763
70	ENSACAG00000000864
71	ENSACAG00000000059
72	ENSACAG00000002874
73	ENSACAG00000001291
74	ENSACAG00000002316
75	ENSACAG00000000447
76	ENSACAG00000005875
77	ENSACAG00000008577
78	ENSACAG00000007587
79	ENSACAG00000010759
80	ENSACAG00000010778
81	ENSACAG00000005368
82	ENSACAG00000013996
83	ENSACAG00000015025
84	ENSACAG00000017585
85	ENSACAG00000002182
86	ENSACAG00000005171
87	ENSACAG00000010010
88	ENSACAG00000001748
89	ENSACAG00000017856
90	ENSACAG00000011834
91	ENSACAG00000007661
92	ENSACAG00000003580
93	ENSACAG00000016737
94	ENSACAG00000002013
95	ENSACAG00000000199
96	ENSACAG00000012128
97	ENSACAG00000005475
98	ENSACAG00000014660
99	ENSACAG00000013628
100	ENSACAG00000008761
101	ENSACAG00000003872
102	ENSACAG00000004270
103	ENSACAG00000003740
104	ENSACAG00000004102
105	ENSACAG00000014344
106	ENSACAG00000007199
107	ENSACAG00000011376
108	ENSACAG00000010094
109	ENSACAG00000003970
110	ENSACAG00000016966
111	ENSACAG00000016620
112	ENSACAG00000004189
113	ENSACAG00000006287
114	ENSACAG00000017208
115	ENSACAG00000002466
116	ENSACAG00000002395
117	ENSACAG00000003864
118	ENSACAG00000015314
119	ENSACAG00000006409
120	ENSACAG00000003612
121	ENSACAG00000006463
122	ENSACAG00000003717
123	ENSACAG00000005795
124	ENSACAG00000003537
125	ENSACAG00000001328
126	ENSACAG00000017054
127	ENSACAG00000015760
128	ENSACAG00000000600
129	ENSACAG00000004781
130	ENSACAG00000008421
131	ENSACAG00000014740
132	ENSACAG00000003140
133	ENSACAG00000005966
134	ENSACAG00000006612
135	ENSACAG00000003086
136	ENSACAG00000004092
137	ENSACAG00000001865
138	ENSACAG00000015943
139	ENSACAG00000008848
140	ENSACAG00000014631
141	ENSACAG00000009008
142	ENSACAG00000000676
143	ENSACAG00000008216
144	ENSACAG00000007393
145	ENSACAG00000009402
146	ENSACAG00000016472
147	ENSACAG00000027389
148	ENSACAG00000008971
149	ENSACAG00000013293
150	ENSACAG00000017557
151	ENSACAG00000010837
152	ENSACAG00000007050
153	ENSACAG00000015669
154	ENSACAG00000004823
155	ENSACAG00000011849
156	ENSACAG00000005023
157	ENSACAG00000009760
158	ENSACAG00000002036
159	ENSACAG00000000286
160	ENSACAG00000015702
161	ENSACAG00000010806
162	ENSACAG00000006493
163	ENSACAG00000015354
164	ENSACAG00000017097
165	ENSACAG00000009998
166	ENSACAG00000017073
167	ENSACAG00000001915
168	ENSACAG00000011501
169	ENSACAG00000000107
170	ENSACAG00000022032
171	ENSACAG00000011076
172	ENSACAG00000016849
173	ENSACAG00000007617
174	ENSACAG00000009840
175	ENSACAG00000013897
176	ENSACAG00000000153
177	ENSACAG00000003837
178	ENSACAG00000011912
179	ENSACAG00000008296
180	ENSACAG00000023040
181	ENSACAG00000001646
182	ENSACAG00000001725
183	ENSACAG00000013365
184	ENSACAG00000006987
185	ENSACAG00000016950
186	ENSACAG00000000690
187	ENSACAG00000017695
188	ENSACAG00000017718
189	ENSACAG00000006842
190	ENSACAG00000009672
191	ENSACAG00000006553
192	ENSACAG00000024019
193	ENSACAG00000022093
194	ENSACAG00000023067
195	ENSACAG00000003048
196	ENSACAG00000012354
197	ENSACAG00000028504
198	ENSACAG00000005864
199	ENSACAG00000006911
200	ENSACAG00000004430
201	ENSACAG00000017722
202	ENSACAG00000015406
203	ENSACAG00000004752
204	ENSACAG00000006205
205	ENSACAG00000017851
206	ENSACAG00000015255
207	ENSACAG00000008194
208	ENSACAG00000005554
209	ENSACAG00000014703
210	ENSACAG00000005685
211	ENSACAG00000011161
212	ENSACAG00000003606
213	ENSACAG00000002132
214	ENSACAG00000002616
215	ENSACAG00000017709
216	ENSACAG00000008008
217	ENSACAG00000005109
218	ENSACAG00000007097
219	ENSACAG00000003698
220	ENSACAG00000009216
221	ENSACAG00000017743
222	ENSACAG00000001633
223	ENSACAG00000004895
224	ENSACAG00000014573
225	ENSACAG00000026280
226	ENSACAG00000023160
227	ENSACAG00000001404
228	ENSACAG00000004713
229	ENSACAG00000016655
230	ENSACAG00000010999
231	ENSACAG00000000038
232	ENSACAG00000016569
233	ENSACAG00000005070
234	ENSACAG00000006709
235	ENSACAG00000017798
236	ENSACAG00000001438
237	ENSACAG00000000755
238	ENSACAG00000014411
239	ENSACAG00000008936
240	ENSACAG00000005538
241	ENSACAG00000016433
242	ENSACAG00000008098
243	ENSACAG00000003026
244	ENSACAG00000008856
245	ENSACAG00000001075
246	ENSACAG00000017170
247	ENSACAG00000004539
248	ENSACAG00000014009
249	ENSACAG00000017406
250	ENSACAG00000002788
251	ENSACAG00000016427
252	ENSACAG00000014642
253	ENSACAG00000001093
254	ENSACAG00000017613
255	ENSACAG00000016020
256	ENSACAG00000009774
257	ENSACAG00000012947
258	ENSACAG00000002131
259	ENSACAG00000016198
260	ENSACAG00000004501
261	ENSACAG00000017095
262	ENSACAG00000016000
263	ENSACAG00000017439
264	ENSACAG00000003659
265	ENSACAG00000016535
266	ENSACAG00000003857
267	ENSACAG00000013206
268	ENSACAG00000006081
269	ENSACAG00000006002
270	ENSACAG00000013838
271	ENSACAG00000017119
272	ENSACAG00000011146
273	ENSACAG00000015569
274	ENSACAG00000027001
275	ENSACAG00000010473
276	ENSACAG00000017590
277	ENSACAG00000009164
278	ENSACAG00000007243
279	ENSACAG00000011708
280	ENSACAG00000014236
281	ENSACAG00000002691
282	ENSACAG00000007804
283	ENSACAG00000008100
284	ENSACAG00000002627
285	ENSACAG00000014923
286	ENSACAG00000015217
287	ENSACAG00000017232
288	ENSACAG00000016426
289	ENSACAG00000001841
290	ENSACAG00000007819
291	ENSACAG00000012127
292	ENSACAG00000011132
293	ENSACAG00000015739
294	ENSACAG00000013352
295	ENSACAG00000008440
296	ENSACAG00000012175
297	ENSACAG00000003246
298	ENSACAG00000009217
299	ENSACAG00000004179
300	ENSACAG00000008863
301	ENSACAG00000006004
302	ENSACAG00000029080
303	ENSACAG00000005434
304	ENSACAG00000006213
305	ENSACAG00000004804
306	ENSACAG00000006336
307	ENSACAG00000016675
308	ENSACAG00000003044
309	ENSACAG00000009397
310	ENSACAG00000013271
311	ENSACAG00000012290
312	ENSACAG00000025867
313	ENSACAG00000005691
314	ENSACAG00000023872
315	ENSACAG00000009670
316	ENSACAG00000002366
317	ENSACAG00000011405
318	ENSACAG00000003990
319	ENSACAG00000007711
320	ENSACAG00000010131
321	ENSACAG00000006839
322	ENSACAG00000013555
323	ENSACAG00000011273
324	ENSACAG00000013234
325	ENSACAG00000001461
326	ENSACAG00000016481
327	ENSACAG00000004327
328	ENSACAG00000010950
329	ENSACAG00000002249
330	ENSACAG00000005844
331	ENSACAG00000022745
332	ENSACAG00000008878
333	ENSACAG00000026322
334	ENSACAG00000023520
335	ENSACAG00000012028
336	ENSACAG00000015041
337	ENSACAG00000007610
338	ENSACAG00000017402
339	ENSACAG00000012519
340	ENSACAG00000003023
341	ENSACAG00000011914
342	ENSACAG00000001356
343	ENSACAG00000006232
344	ENSACAG00000009401
345	ENSACAG00000012799
346	ENSACAG00000014366
347	ENSACAG00000014896
348	ENSACAG00000001285
349	ENSACAG00000015611
350	ENSACAG00000014312
351	ENSACAG00000016876
352	ENSACAG00000017475
353	ENSACAG00000004164
354	ENSACAG00000010001
355	ENSACAG00000028513
356	ENSACAG00000006105
357	ENSACAG00000006731
358	ENSACAG00000006334
359	ENSACAG00000014670
360	ENSACAG00000004857
361	ENSACAG00000007041
362	ENSACAG00000011538
363	ENSACAG00000029119
364	ENSACAG00000016238
365	ENSACAG00000010939
366	ENSACAG00000011946
367	ENSACAG00000002739
368	ENSACAG00000002296
369	ENSACAG00000000749
370	ENSACAG00000017220
371	ENSACAG00000007406
372	ENSACAG00000000088
373	ENSACAG00000000893
374	ENSACAG00000000047
375	ENSACAG00000004199
376	ENSACAG00000007663
377	ENSACAG00000012447
378	ENSACAG00000011587
379	ENSACAG00000000339
380	ENSACAG00000017852
381	ENSACAG00000000144
382	ENSACAG00000011519
383	ENSACAG00000002054
384	ENSACAG00000008715
385	ENSACAG00000012476
386	ENSACAG00000005898
387	ENSACAG00000005606
388	ENSACAG00000012496
389	ENSACAG00000006057
390	ENSACAG00000024790
391	ENSACAG00000017809
392	ENSACAG00000024335
393	ENSACAG00000005566
394	ENSACAG00000014108
395	ENSACAG00000003679
396	ENSACAG00000001533
397	ENSACAG00000005778
398	ENSACAG00000014281
399	ENSACAG00000010300
400	ENSACAG00000002002
401	ENSACAG00000015819
402	ENSACAG00000014000
403	ENSACAG00000011304
404	ENSACAG00000004428
405	ENSACAG00000007842
406	ENSACAG00000010185
407	ENSACAG00000010922
408	ENSACAG00000010294
409	ENSACAG00000027717
410	ENSACAG00000007441
411	ENSACAG00000007650
412	ENSACAG00000015849
413	ENSACAG00000006728
414	ENSACAG00000017682
415	ENSACAG00000004911
416	ENSACAG00000004887
417	ENSACAG00000015647
418	ENSACAG00000007176
419	ENSACAG00000006906
420	ENSACAG00000003791
421	ENSACAG00000014978
422	ENSACAG00000015359
423	ENSACAG00000012681
424	ENSACAG00000011643
425	ENSACAG00000014089
426	ENSACAG00000010981
427	ENSACAG00000006324
428	ENSACAG00000006061
429	ENSACAG00000011378
430	ENSACAG00000008756
431	ENSACAG00000023851
432	ENSACAG00000017156
433	ENSACAG00000004217
434	ENSACAG00000005790
435	ENSACAG00000004482
436	ENSACAG00000013456
437	ENSACAG00000017319
438	ENSACAG00000003392
439	ENSACAG00000009965
440	ENSACAG00000002697
441	ENSACAG00000005221
442	ENSACAG00000002741
443	ENSACAG00000023029
444	ENSACAG00000008010
445	ENSACAG00000004088
446	ENSACAG00000017236
447	ENSACAG00000003577
448	ENSACAG00000000520
449	ENSACAG00000006591
450	ENSACAG00000015386
451	ENSACAG00000002031
452	ENSACAG00000007216
453	ENSACAG00000023480
454	ENSACAG00000009245
455	ENSACAG00000008435
456	ENSACAG00000010151
457	ENSACAG00000016061
458	ENSACAG00000004383
459	ENSACAG00000000177
460	ENSACAG00000006338
461	ENSACAG00000022811
462	ENSACAG00000002685
463	ENSACAG00000012200
464	ENSACAG00000010659
465	ENSACAG00000013258
466	ENSACAG00000014453
467	ENSACAG00000001592
468	ENSACAG00000002402
469	ENSACAG00000010313
470	ENSACAG00000003193
471	ENSACAG00000012836
472	ENSACAG00000008552
473	ENSACAG00000007901
474	ENSACAG00000011456
475	ENSACAG00000009286
476	ENSACAG00000015631
477	ENSACAG00000011202
478	ENSACAG00000008566
479	ENSACAG00000010066
480	ENSACAG00000011077
481	ENSACAG00000006063
482	ENSACAG00000013727
483	ENSACAG00000026629
484	ENSACAG00000007922
485	ENSACAG00000012708
486	ENSACAG00000008773
487	ENSACAG00000005717
488	ENSACAG00000017898
489	ENSACAG00000026698
490	ENSACAG00000023488
491	ENSACAG00000005216
492	ENSACAG00000006880
493	ENSACAG00000008802
494	ENSACAG00000014452
495	ENSACAG00000013938
496	ENSACAG00000005306
497	ENSACAG00000016936
498	ENSACAG00000013152
499	ENSACAG00000013947
500	ENSACAG00000001504
501	ENSACAG00000014410
502	ENSACAG00000027759
503	ENSACAG00000002967
504	ENSACAG00000012356
505	ENSACAG00000014783
506	ENSACAG00000011571
507	ENSACAG00000002012
508	ENSACAG00000004900
509	ENSACAG00000008542
510	ENSACAG00000000239
511	ENSACAG00000004466
512	ENSACAG00000022970
513	ENSACAG00000011703
514	ENSACAG00000011742
515	ENSACAG00000023202
516	ENSACAG00000012396
517	ENSACAG00000006330
518	ENSACAG00000015415
519	ENSACAG00000016311
520	ENSACAG00000002477
521	ENSACAG00000006490
522	ENSACAG00000001620
523	ENSACAG00000009124
524	ENSACAG00000000092
525	ENSACAG00000008940
526	ENSACAG00000013683
527	ENSACAG00000004426
528	ENSACAG00000011961
529	ENSACAG00000017423
530	ENSACAG00000001412
531	ENSACAG00000016767
532	ENSACAG00000028036
533	ENSACAG00000000307
534	ENSACAG00000001529
535	ENSACAG00000003919
536	ENSACAG00000002664
537	ENSACAG00000017699
538	ENSACAG00000006841
539	ENSACAG00000002778
540	ENSACAG00000014232
541	ENSACAG00000006399
542	ENSACAG00000004954
543	ENSACAG00000005145
544	ENSACAG00000008842
545	ENSACAG00000007036
546	ENSACAG00000011867
547	ENSACAG00000001408
548	ENSACAG00000016643
549	ENSACAG00000011827
550	ENSACAG00000011069
551	ENSACAG00000005870
552	ENSACAG00000004824
553	ENSACAG00000008238
554	ENSACAG00000003168
555	ENSACAG00000008029
556	ENSACAG00000011787
557	ENSACAG00000006342
558	ENSACAG00000017544
559	ENSACAG00000011619
560	ENSACAG00000006489
561	ENSACAG00000004149
562	ENSACAG00000002161
563	ENSACAG00000015649
564	ENSACAG00000013237
565	ENSACAG00000012549
566	ENSACAG00000007736
567	ENSACAG00000008581
568	ENSACAG00000000099
569	ENSACAG00000005180
570	ENSACAG00000000290
571	ENSACAG00000020953
572	ENSACAG00000000084
573	ENSACAG00000025801
574	ENSACAG00000004000
575	ENSACAG00000006347
576	ENSACAG00000000187
577	ENSACAG00000006603
578	ENSACAG00000015640
579	ENSACAG00000015560
580	ENSACAG00000001677
581	ENSACAG00000016644
582	ENSACAG00000010155
583	ENSACAG00000000684
584	ENSACAG00000005719
585	ENSACAG00000000068
586	ENSACAG00000008639
587	ENSACAG00000024081
588	ENSACAG00000010210
589	ENSACAG00000016222
590	ENSACAG00000004726
591	ENSACAG00000029174
592	ENSACAG00000009597
593	ENSACAG00000016610
594	ENSACAG00000029133
595	ENSACAG00000007039
596	ENSACAG00000001365
597	ENSACAG00000012742
598	ENSACAG00000029631
599	ENSACAG00000001832
600	ENSACAG00000025275
601	ENSACAG00000005611
602	ENSACAG00000014118
603	ENSACAG00000001180
604	ENSACAG00000005948
605	ENSACAG00000000593
606	ENSACAG00000004401
607	ENSACAG00000007871
608	ENSACAG00000011026
609	ENSACAG00000013631
610	ENSACAG00000009557
611	ENSACAG00000011675
612	ENSACAG00000000002
613	ENSACAG00000005616
614	ENSACAG00000011425
615	ENSACAG00000009127
616	ENSACAG00000009078
617	ENSACAG00000012301
618	ENSACAG00000013808
619	ENSACAG00000003396
620	ENSACAG00000016955
621	ENSACAG00000008083
622	ENSACAG00000005878
623	ENSACAG00000006763
624	ENSACAG00000016044
625	ENSACAG00000014649
626	ENSACAG00000013254
627	ENSACAG00000005986
628	ENSACAG00000005905
629	ENSACAG00000005215
630	ENSACAG00000014813
631	ENSACAG00000014975
632	ENSACAG00000014566
633	ENSACAG00000015040
634	ENSACAG00000016660
635	ENSACAG00000014591
636	ENSACAG00000008187
637	ENSACAG00000012542
638	ENSACAG00000009496
639	ENSACAG00000017318
640	ENSACAG00000000349
641	ENSACAG00000026879
642	ENSACAG00000001729
643	ENSACAG00000002447
644	ENSACAG00000017125
645	ENSACAG00000004721
646	ENSACAG00000000356
647	ENSACAG00000003678
648	ENSACAG00000016908
649	ENSACAG00000010360
650	ENSACAG00000002580
651	ENSACAG00000024584
652	ENSACAG00000002355
653	ENSACAG00000012467
654	ENSACAG00000017209
655	ENSACAG00000004951
656	ENSACAG00000011987
657	ENSACAG00000013961
658	ENSACAG00000012039
659	ENSACAG00000004782
660	ENSACAG00000004177
661	ENSACAG00000007811
662	ENSACAG00000003029
663	ENSACAG00000006871
664	ENSACAG00000003898
665	ENSACAG00000011360
666	ENSACAG00000015999
667	ENSACAG00000017077
668	ENSACAG00000014279
669	ENSACAG00000005930
670	ENSACAG00000003414
671	ENSACAG00000012791
672	ENSACAG00000027532
673	ENSACAG00000008189
674	ENSACAG00000005214
675	ENSACAG00000009015
676	ENSACAG00000018006
677	ENSACAG00000013917
678	ENSACAG00000013771
679	ENSACAG00000014409
680	ENSACAG00000025590
681	ENSACAG00000003673
682	ENSACAG00000013806
683	ENSACAG00000005808
684	ENSACAG00000009986
685	ENSACAG00000001995
686	ENSACAG00000000591
687	ENSACAG00000003390
688	ENSACAG00000010694
689	ENSACAG00000010036
690	ENSACAG00000001550
691	ENSACAG00000002330
692	ENSACAG00000015271
693	ENSACAG00000004758
694	ENSACAG00000016948
695	ENSACAG00000006934
696	ENSACAG00000001476
697	ENSACAG00000014198
698	ENSACAG00000016975
699	ENSACAG00000026971
700	ENSACAG00000009285
701	ENSACAG00000022998
702	ENSACAG00000011381
703	ENSACAG00000009144
704	ENSACAG00000022959
705	ENSACAG00000024701
706	ENSACAG00000010559
707	ENSACAG00000002832
708	ENSACAG00000001830
709	ENSACAG00000012406
710	ENSACAG00000017218
711	ENSACAG00000008206
712	ENSACAG00000009577
713	ENSACAG00000015337
714	ENSACAG00000006982
715	ENSACAG00000001541
716	ENSACAG00000000604
717	ENSACAG00000012079
718	ENSACAG00000009625
719	ENSACAG00000001714
720	ENSACAG00000007276
721	ENSACAG00000008047
722	ENSACAG00000022557
723	ENSACAG00000004293
724	ENSACAG00000016623
725	ENSACAG00000003501
726	ENSACAG00000008230
727	ENSACAG00000012181
728	ENSACAG00000010533
729	ENSACAG00000013087
730	ENSACAG00000017654
731	ENSACAG00000016592
732	ENSACAG00000013827
733	ENSACAG00000011599
734	ENSACAG00000009208
735	ENSACAG00000003874
736	ENSACAG00000010183
737	ENSACAG00000010703
738	ENSACAG00000004018
739	ENSACAG00000011870
740	ENSACAG00000011617
741	ENSACAG00000001451
742	ENSACAG00000004999
743	ENSACAG00000007304
744	ENSACAG00000011850
745	ENSACAG00000008829
746	ENSACAG00000011323
747	ENSACAG00000010195
748	ENSACAG00000016176
749	ENSACAG00000002658
750	ENSACAG00000010772
751	ENSACAG00000003137
752	ENSACAG00000015352
753	ENSACAG00000009068
754	ENSACAG00000026916
755	ENSACAG00000010130
756	ENSACAG00000012975
757	ENSACAG00000003021
758	ENSACAG00000017007
759	ENSACAG00000005847
760	ENSACAG00000007815
761	ENSACAG00000024312
762	ENSACAG00000013034
763	ENSACAG00000029470
764	ENSACAG00000012302
765	ENSACAG00000000988
766	ENSACAG00000002848
767	ENSACAG00000007324
768	ENSACAG00000004885
769	ENSACAG00000013059
770	ENSACAG00000000255
771	ENSACAG00000015883
772	ENSACAG00000002801
773	ENSACAG00000011422
774	ENSACAG00000005695
775	ENSACAG00000009348
776	ENSACAG00000017808
777	ENSACAG00000003907
778	ENSACAG00000000095
779	ENSACAG00000011640
780	ENSACAG00000015856
781	ENSACAG00000012929
782	ENSACAG00000008335
783	ENSACAG00000010272
784	ENSACAG00000012034
785	ENSACAG00000016411
786	ENSACAG00000012139
787	ENSACAG00000009016
788	ENSACAG00000007651
789	ENSACAG00000005665
790	ENSACAG00000027734
791	ENSACAG00000008247
792	ENSACAG00000011499
793	ENSACAG00000029337
794	ENSACAG00000011448
795	ENSACAG00000003973
796	ENSACAG00000004052
797	ENSACAG00000002319
798	ENSACAG00000007884
799	ENSACAG00000000409
800	ENSACAG00000001179
801	ENSACAG00000001583
802	ENSACAG00000013805
803	ENSACAG00000017811
804	ENSACAG00000002928
805	ENSACAG00000001538
806	ENSACAG00000025725
807	ENSACAG00000006070
808	ENSACAG00000006582
809	ENSACAG00000024792
810	ENSACAG00000001939
811	ENSACAG00000000303
812	ENSACAG00000004831
813	ENSACAG00000013075
814	ENSACAG00000006865
815	ENSACAG00000006816
816	ENSACAG00000004798
817	ENSACAG00000000974
818	ENSACAG00000006537
819	ENSACAG00000013849
820	ENSACAG00000001508
821	ENSACAG00000005349
822	ENSACAG00000010215
823	ENSACAG00000012966
824	ENSACAG00000028344
825	ENSACAG00000000650
826	ENSACAG00000004810
827	ENSACAG00000007378
828	ENSACAG00000012678
829	ENSACAG00000007286
830	ENSACAG00000014051
831	ENSACAG00000016067
832	ENSACAG00000011225
833	ENSACAG00000014404
834	ENSACAG00000004931
835	ENSACAG00000017176
836	ENSACAG00000011401
837	ENSACAG00000005359
838	ENSACAG00000002246
839	ENSACAG00000001349
840	ENSACAG00000009451
841	ENSACAG00000011763
842	ENSACAG00000006625
843	ENSACAG00000017546
844	ENSACAG00000008011
845	ENSACAG00000026707
846	ENSACAG00000016297
847	ENSACAG00000006197
848	ENSACAG00000004701
849	ENSACAG00000010721
850	ENSACAG00000002654
851	ENSACAG00000007448
852	ENSACAG00000011285
853	ENSACAG00000016492
854	ENSACAG00000003504
855	ENSACAG00000008913
856	ENSACAG00000016406
857	ENSACAG00000005207
858	ENSACAG00000014369
859	ENSACAG00000001397
860	ENSACAG00000013411
861	ENSACAG00000017275
862	ENSACAG00000001527
863	ENSACAG00000014282
864	ENSACAG00000014727
865	ENSACAG00000002721
866	ENSACAG00000005065
867	ENSACAG00000000539
868	ENSACAG00000010796
869	ENSACAG00000012439
870	ENSACAG00000016661
871	ENSACAG00000006479
872	ENSACAG00000010443
873	ENSACAG00000002701
874	ENSACAG00000007677
875	ENSACAG00000012846
876	ENSACAG00000023049
877	ENSACAG00000017667
878	ENSACAG00000013009
879	ENSACAG00000013515
880	ENSACAG00000017093
881	ENSACAG00000016751
882	ENSACAG00000022366
883	ENSACAG00000004104
884	ENSACAG00000008601
885	ENSACAG00000014726
886	ENSACAG00000009256
887	ENSACAG00000009544
888	ENSACAG00000000389
889	ENSACAG00000014593
890	ENSACAG00000015382
891	ENSACAG00000015766
892	ENSACAG00000002944
893	ENSACAG00000028531
894	ENSACAG00000009599
895	ENSACAG00000001595
896	ENSACAG00000017940
897	ENSACAG00000016223
898	ENSACAG00000011083
899	ENSACAG00000014015
900	ENSACAG00000013498
901	ENSACAG00000013652
902	ENSACAG00000016330
903	ENSACAG00000016197
904	ENSACAG00000001691
905	ENSACAG00000021969
906	ENSACAG00000015685
907	ENSACAG00000008655
908	ENSACAG00000016700
909	ENSACAG00000016906
910	ENSACAG00000012612
911	ENSACAG00000014115
912	ENSACAG00000004031
913	ENSACAG00000013784
914	ENSACAG00000002729
915	ENSACAG00000009895
916	ENSACAG00000026142
917	ENSACAG00000010392
918	ENSACAG00000014937
919	ENSACAG00000006362
920	ENSACAG00000006764
921	ENSACAG00000012027
922	ENSACAG00000016051
923	ENSACAG00000025521
924	ENSACAG00000004563
925	ENSACAG00000027709
926	ENSACAG00000016148
927	ENSACAG00000014806
928	ENSACAG00000006286
929	ENSACAG00000008642
930	ENSACAG00000017500
931	ENSACAG00000001190
932	ENSACAG00000008641
933	ENSACAG00000016096
934	ENSACAG00000014720
935	ENSACAG00000005400
936	ENSACAG00000005053
937	ENSACAG00000001754
938	ENSACAG00000013305
939	ENSACAG00000023832
940	ENSACAG00000000034
941	ENSACAG00000025707
942	ENSACAG00000016050
943	ENSACAG00000003865
944	ENSACAG00000005047
945	ENSACAG00000014389
946	ENSACAG00000006884
947	ENSACAG00000012049
948	ENSACAG00000002773
949	ENSACAG00000016925
950	ENSACAG00000012959
951	ENSACAG00000006991
952	ENSACAG00000027513
953	ENSACAG00000009296
954	ENSACAG00000002156
955	ENSACAG00000007847
956	ENSACAG00000011433
957	ENSACAG00000011971
958	ENSACAG00000014994
959	ENSACAG00000017862
960	ENSACAG00000016858
961	ENSACAG00000005759
962	ENSACAG00000009960
963	ENSACAG00000027104
964	ENSACAG00000015436
965	ENSACAG00000011734
966	ENSACAG00000001445
967	ENSACAG00000024762
968	ENSACAG00000024384
969	ENSACAG00000009399
970	ENSACAG00000009495
971	ENSACAG00000017373
972	ENSACAG00000002300
973	ENSACAG00000005198
974	ENSACAG00000029045
975	ENSACAG00000004722
976	ENSACAG00000004985
977	ENSACAG00000012864
978	ENSACAG00000000236
979	ENSACAG00000015151
980	ENSACAG00000017352
981	ENSACAG00000010445
982	ENSACAG00000013084
983	ENSACAG00000025824
984	ENSACAG00000016337
985	ENSACAG00000006279
986	ENSACAG00000010935
987	ENSACAG00000004772
988	ENSACAG00000010060
989	ENSACAG00000004422
990	ENSACAG00000013155
991	ENSACAG00000003119
992	ENSACAG00000011688
993	ENSACAG00000005781
994	ENSACAG00000009341
995	ENSACAG00000024844
996	ENSACAG00000010470
997	ENSACAG00000002607
998	ENSACAG00000011480
999	ENSACAG00000001563
1000	ENSACAG00000002787
1001	ENSACAG00000000845
1002	ENSACAG00000006174
1003	ENSACAG00000010529
1004	ENSACAG00000003012
1005	ENSACAG00000029277
1006	ENSACAG00000015768
1007	ENSACAG00000000165
1008	ENSACAG00000026105
1009	ENSACAG00000006576
1010	ENSACAG00000002797
1011	ENSACAG00000013182
1012	ENSACAG00000005655
1013	ENSACAG00000012477
1014	ENSACAG00000003808
1015	ENSACAG00000016081
1016	ENSACAG00000007649
1017	ENSACAG00000017326
1018	ENSACAG00000012010
1019	ENSACAG00000006131
1020	ENSACAG00000016123
1021	ENSACAG00000004500
1022	ENSACAG00000010623
1023	ENSACAG00000000535
1024	ENSACAG00000003664
1025	ENSACAG00000005735
1026	ENSACAG00000016684
1027	ENSACAG00000006455
1028	ENSACAG00000012110
1029	ENSACAG00000010685
1030	ENSACAG00000015362
1031	ENSACAG00000029275
1032	ENSACAG00000014792
1033	ENSACAG00000007501
1034	ENSACAG00000006514
1035	ENSACAG00000004098
1036	ENSACAG00000013974
1037	ENSACAG00000000182
1038	ENSACAG00000007116
1039	ENSACAG00000021034
1040	ENSACAG00000000350
1041	ENSACAG00000001088
1042	ENSACAG00000005028
1043	ENSACAG00000010579
1044	ENSACAG00000004667
1045	ENSACAG00000013936
1046	ENSACAG00000016989
1047	ENSACAG00000016199
1048	ENSACAG00000002522
1049	ENSACAG00000010793
1050	ENSACAG00000007195
1051	ENSACAG00000012665
1052	ENSACAG00000007267
1053	ENSACAG00000029651
1054	ENSACAG00000013056
1055	ENSACAG00000009195
1056	ENSACAG00000000361
1057	ENSACAG00000013442
1058	ENSACAG00000000656
1059	ENSACAG00000000160
1060	ENSACAG00000017181
1061	ENSACAG00000017416
1062	ENSACAG00000013787
1063	ENSACAG00000007063
1064	ENSACAG00000009103
1065	ENSACAG00000009459
1066	ENSACAG00000013207
1067	ENSACAG00000000280
1068	ENSACAG00000013364
1069	ENSACAG00000010199
1070	ENSACAG00000006656
1071	ENSACAG00000008609
1072	ENSACAG00000009061
1073	ENSACAG00000003634
1074	ENSACAG00000008207
1075	ENSACAG00000006385
1076	ENSACAG00000008633
1077	ENSACAG00000012274
1078	ENSACAG00000013255
1079	ENSACAG00000000422
1080	ENSACAG00000010696
1081	ENSACAG00000002222
1082	ENSACAG00000016153
1083	ENSACAG00000013949
1084	ENSACAG00000002920
1085	ENSACAG00000009608
1086	ENSACAG00000006995
1087	ENSACAG00000004719
1088	ENSACAG00000013487
1089	ENSACAG00000003010
1090	ENSACAG00000017756
1091	ENSACAG00000002058
1092	ENSACAG00000000532
1093	ENSACAG00000016014
1094	ENSACAG00000006739
1095	ENSACAG00000009033
1096	ENSACAG00000024229
1097	ENSACAG00000012062
1098	ENSACAG00000009909
1099	ENSACAG00000000109
1100	ENSACAG00000009628
1101	ENSACAG00000016606
1102	ENSACAG00000017431
1103	ENSACAG00000013592
1104	ENSACAG00000006160
1105	ENSACAG00000017479
1106	ENSACAG00000009987
1107	ENSACAG00000004807
1108	ENSACAG00000001519
1109	ENSACAG00000000168
1110	ENSACAG00000008826
1111	ENSACAG00000008482
1112	ENSACAG00000021055
1113	ENSACAG00000008750
1114	ENSACAG00000002456
1115	ENSACAG00000024898
1116	ENSACAG00000006959
1117	ENSACAG00000011546
1118	ENSACAG00000002433
1119	ENSACAG00000015104
1120	ENSACAG00000011547
1121	ENSACAG00000007287
1122	ENSACAG00000008981
1123	ENSACAG00000012262
1124	ENSACAG00000013842
1125	ENSACAG00000015028
1126	ENSACAG00000015825
1127	ENSACAG00000013195
1128	ENSACAG00000014702
1129	ENSACAG00000001428
1130	ENSACAG00000013040
1131	ENSACAG00000011680
1132	ENSACAG00000005763
1133	ENSACAG00000011464
1134	ENSACAG00000002124
1135	ENSACAG00000024994
1136	ENSACAG00000022605
1137	ENSACAG00000005959
1138	ENSACAG00000014277
1139	ENSACAG00000012776
1140	ENSACAG00000015707
1141	ENSACAG00000009142
1142	ENSACAG00000010637
1143	ENSACAG00000012522
1144	ENSACAG00000000242
1145	ENSACAG00000012203
1146	ENSACAG00000009320
1147	ENSACAG00000015765
1148	ENSACAG00000015231
1149	ENSACAG00000010081
1150	ENSACAG00000007110
1151	ENSACAG00000015671
1152	ENSACAG00000005904
1153	ENSACAG00000015146
1154	ENSACAG00000008222
1155	ENSACAG00000023072
1156	ENSACAG00000005097
1157	ENSACAG00000012082
1158	ENSACAG00000017087
1159	ENSACAG00000012380
1160	ENSACAG00000011483
1161	ENSACAG00000023286
1162	ENSACAG00000008023
1163	ENSACAG00000007183
1164	ENSACAG00000016174
1165	ENSACAG00000010005
1166	ENSACAG00000012304
1167	ENSACAG00000010242
1168	ENSACAG00000003282
1169	ENSACAG00000007120
1170	ENSACAG00000011394
1171	ENSACAG00000016086
1172	ENSACAG00000016842
1173	ENSACAG00000003590
1174	ENSACAG00000007281
1175	ENSACAG00000016982
1176	ENSACAG00000016624
1177	ENSACAG00000004524
1178	ENSACAG00000012692
1179	ENSACAG00000012324
1180	ENSACAG00000009497
1181	ENSACAG00000004095
1182	ENSACAG00000004531
1183	ENSACAG00000029526
1184	ENSACAG00000000426
1185	ENSACAG00000013405
1186	ENSACAG00000011162
1187	ENSACAG00000002993
1188	ENSACAG00000002364
1189	ENSACAG00000001040
1190	ENSACAG00000007599
1191	ENSACAG00000010664
1192	ENSACAG00000014357
1193	ENSACAG00000011372
1194	ENSACAG00000000757
1195	ENSACAG00000012663
1196	ENSACAG00000015514
1197	ENSACAG00000012397
1198	ENSACAG00000014964
1199	ENSACAG00000017065
1200	ENSACAG00000001449
1201	ENSACAG00000009839
1202	ENSACAG00000017949
1203	ENSACAG00000012728
1204	ENSACAG00000015260
1205	ENSACAG00000024039
1206	ENSACAG00000029056
1207	ENSACAG00000007146
1208	ENSACAG00000010599
1209	ENSACAG00000005385
1210	ENSACAG00000022012
1211	ENSACAG00000013449
1212	ENSACAG00000014348
1213	ENSACAG00000024176
1214	ENSACAG00000023821
1215	ENSACAG00000010171
1216	ENSACAG00000011713
1217	ENSACAG00000006168
1218	ENSACAG00000010270
1219	ENSACAG00000005402
1220	ENSACAG00000012887
1221	ENSACAG00000029341
1222	ENSACAG00000013624
1223	ENSACAG00000009944
1224	ENSACAG00000007135
1225	ENSACAG00000025913
1226	ENSACAG00000001523
1227	ENSACAG00000003225
1228	ENSACAG00000016688
1229	ENSACAG00000003819
1230	ENSACAG00000013043
1231	ENSACAG00000011992
1232	ENSACAG00000009545
1233	ENSACAG00000017925
1234	ENSACAG00000011882
1235	ENSACAG00000014866
1236	ENSACAG00000014729
1237	ENSACAG00000010680
1238	ENSACAG00000026432
1239	ENSACAG00000008040
1240	ENSACAG00000016434
1241	ENSACAG00000012806
1242	ENSACAG00000016474
1243	ENSACAG00000008478
1244	ENSACAG00000003902
1245	ENSACAG00000004308
1246	ENSACAG00000003562
1247	ENSACAG00000014989
1248	ENSACAG00000012388
1249	ENSACAG00000008772
1250	ENSACAG00000004716
1251	ENSACAG00000014420
1252	ENSACAG00000006712
1253	ENSACAG00000008734
1254	ENSACAG00000004082
1255	ENSACAG00000007759
1256	ENSACAG00000015774
1257	ENSACAG00000000083
1258	ENSACAG00000003737
1259	ENSACAG00000009230
1260	ENSACAG00000006717
1261	ENSACAG00000007938
1262	ENSACAG00000002309
1263	ENSACAG00000011043
1264	ENSACAG00000015674
1265	ENSACAG00000003994
1266	ENSACAG00000000423
1267	ENSACAG00000007762
1268	ENSACAG00000029479
1269	ENSACAG00000006593
1270	ENSACAG00000010006
1271	ENSACAG00000004368
1272	ENSACAG00000010753
1273	ENSACAG00000026171
1274	ENSACAG00000009826
1275	ENSACAG00000015410
1276	ENSACAG00000025675
1277	ENSACAG00000004068
1278	ENSACAG00000004596
1279	ENSACAG00000002412
1280	ENSACAG00000016301
1281	ENSACAG00000010353
1282	ENSACAG00000009162
1283	ENSACAG00000025152
1284	ENSACAG00000009088
1285	ENSACAG00000010650
1286	ENSACAG00000009847
1287	ENSACAG00000014158
1288	ENSACAG00000008980
1289	ENSACAG00000017466
1290	ENSACAG00000028730
1291	ENSACAG00000009360
1292	ENSACAG00000015053
1293	ENSACAG00000015391
1294	ENSACAG00000005133
1295	ENSACAG00000002175
1296	ENSACAG00000000462
1297	ENSACAG00000029645
1298	ENSACAG00000005460
1299	ENSACAG00000002669
1300	ENSACAG00000001933
1301	ENSACAG00000002534
1302	ENSACAG00000010047
1303	ENSACAG00000001852
1304	ENSACAG00000008934
1305	ENSACAG00000005758
1306	ENSACAG00000010346
1307	ENSACAG00000002144
1308	ENSACAG00000009614
1309	ENSACAG00000003661
1310	ENSACAG00000007058
1311	ENSACAG00000009921
1312	ENSACAG00000001783
1313	ENSACAG00000000610
1314	ENSACAG00000006483
1315	ENSACAG00000013490
1316	ENSACAG00000001786
1317	ENSACAG00000002486
1318	ENSACAG00000014065
1319	ENSACAG00000006227
1320	ENSACAG00000017398
1321	ENSACAG00000001562
1322	ENSACAG00000014638
1323	ENSACAG00000015445
1324	ENSACAG00000000653
1325	ENSACAG00000013604
1326	ENSACAG00000014340
1327	ENSACAG00000013331
1328	ENSACAG00000016312
1329	ENSACAG00000017520
1330	ENSACAG00000014545
1331	ENSACAG00000012146
1332	ENSACAG00000014256
1333	ENSACAG00000007125
1334	ENSACAG00000000991
1335	ENSACAG00000015877
1336	ENSACAG00000017705
1337	ENSACAG00000028102
1338	ENSACAG00000007136
1339	ENSACAG00000012026
1340	ENSACAG00000012102
1341	ENSACAG00000014784
1342	ENSACAG00000004448
1343	ENSACAG00000016084
1344	ENSACAG00000016742
1345	ENSACAG00000015234
1346	ENSACAG00000004302
1347	ENSACAG00000010279
1348	ENSACAG00000009853
1349	ENSACAG00000001911
1350	ENSACAG00000003657
1351	ENSACAG00000028900
1352	ENSACAG00000014748
1353	ENSACAG00000003946
1354	ENSACAG00000015799
1355	ENSACAG00000004246
1356	ENSACAG00000003530
1357	ENSACAG00000011600
1358	ENSACAG00000004490
1359	ENSACAG00000017202
1360	ENSACAG00000012363
1361	ENSACAG00000000944
1362	ENSACAG00000012691
1363	ENSACAG00000001436
1364	ENSACAG00000005226
1365	ENSACAG00000010861
1366	ENSACAG00000008881
1367	ENSACAG00000008158
1368	ENSACAG00000000541
1369	ENSACAG00000018008
1370	ENSACAG00000002446
1371	ENSACAG00000009878
1372	ENSACAG00000016707
1373	ENSACAG00000015570
1374	ENSACAG00000004675
1375	ENSACAG00000003273
1376	ENSACAG00000004687
1377	ENSACAG00000012424
1378	ENSACAG00000011628
1379	ENSACAG00000012575
1380	ENSACAG00000009914
1381	ENSACAG00000005958
1382	ENSACAG00000004071
1383	ENSACAG00000011691
1384	ENSACAG00000012520
1385	ENSACAG00000016905
1386	ENSACAG00000013033
1387	ENSACAG00000007303
1388	ENSACAG00000004144
1389	ENSACAG00000010032
1390	ENSACAG00000004973
1391	ENSACAG00000003270
1392	ENSACAG00000006285
1393	ENSACAG00000016847
1394	ENSACAG00000003150
1395	ENSACAG00000002817
1396	ENSACAG00000029206
1397	ENSACAG00000015300
1398	ENSACAG00000001400
1399	ENSACAG00000002760
1400	ENSACAG00000002088
1401	ENSACAG00000009795
1402	ENSACAG00000011690
1403	ENSACAG00000014863
1404	ENSACAG00000006745
1405	ENSACAG00000000024
1406	ENSACAG00000014725
1407	ENSACAG00000009548
1408	ENSACAG00000003988
1409	ENSACAG00000017547
1410	ENSACAG00000023362
1411	ENSACAG00000012782
1412	ENSACAG00000005851
1413	ENSACAG00000003920
1414	ENSACAG00000007365
1415	ENSACAG00000006009
1416	ENSACAG00000017021
1417	ENSACAG00000013143
1418	ENSACAG00000009606
1419	ENSACAG00000001270
1420	ENSACAG00000010230
1421	ENSACAG00000016974
1422	ENSACAG00000005257
1423	ENSACAG00000011248
1424	ENSACAG00000026570
1425	ENSACAG00000001096
1426	ENSACAG00000004546
1427	ENSACAG00000008659
1428	ENSACAG00000005069
1429	ENSACAG00000014195
1430	ENSACAG00000000911
1431	ENSACAG00000016155
1432	ENSACAG00000005348
1433	ENSACAG00000017179
1434	ENSACAG00000025429
1435	ENSACAG00000000320
1436	ENSACAG00000016019
1437	ENSACAG00000014354
1438	ENSACAG00000009218
1439	ENSACAG00000004568
1440	ENSACAG00000017327
1441	ENSACAG00000001695
1442	ENSACAG00000022864
1443	ENSACAG00000015044
1444	ENSACAG00000007750
1445	ENSACAG00000013691
1446	ENSACAG00000001264
1447	ENSACAG00000007653
1448	ENSACAG00000005317
1449	ENSACAG00000009458
1450	ENSACAG00000001382
1451	ENSACAG00000014439
1452	ENSACAG00000016790
1453	ENSACAG00000008030
1454	ENSACAG00000006922
1455	ENSACAG00000011102
1456	ENSACAG00000022850
1457	ENSACAG00000005222
1458	ENSACAG00000004158
1459	ENSACAG00000004561
1460	ENSACAG00000003595
1461	ENSACAG00000016703
1462	ENSACAG00000013322
1463	ENSACAG00000003277
1464	ENSACAG00000003268
1465	ENSACAG00000013582
1466	ENSACAG00000000800
1467	ENSACAG00000014434
1468	ENSACAG00000017059
1469	ENSACAG00000005005
1470	ENSACAG00000009125
1471	ENSACAG00000012644
1472	ENSACAG00000007414
1473	ENSACAG00000012305
1474	ENSACAG00000007839
1475	ENSACAG00000003743
1476	ENSACAG00000001252
1477	ENSACAG00000002722
1478	ENSACAG00000008361
1479	ENSACAG00000008539
1480	ENSACAG00000015762
1481	ENSACAG00000026901
1482	ENSACAG00000028537
1483	ENSACAG00000009448
1484	ENSACAG00000011799
1485	ENSACAG00000012423
1486	ENSACAG00000014013
1487	ENSACAG00000008514
1488	ENSACAG00000004927
1489	ENSACAG00000007118
1490	ENSACAG00000003352
1491	ENSACAG00000002560
1492	ENSACAG00000012433
1493	ENSACAG00000008765
1494	ENSACAG00000013661
1495	ENSACAG00000007014
1496	ENSACAG00000012621
1497	ENSACAG00000008965
1498	ENSACAG00000014436
1499	ENSACAG00000007525
1500	ENSACAG00000009513
1501	ENSACAG00000001851
1502	ENSACAG00000006254
1503	ENSACAG00000017134
1504	ENSACAG00000013941
1505	ENSACAG00000000856
1506	ENSACAG00000000030
1507	ENSACAG00000013039
1508	ENSACAG00000009969
1509	ENSACAG00000006936
1510	ENSACAG00000015205
1511	ENSACAG00000015617
1512	ENSACAG00000026479
1513	ENSACAG00000015634
1514	ENSACAG00000009385
1515	ENSACAG00000014543
1516	ENSACAG00000002496
1517	ENSACAG00000008754
1518	ENSACAG00000001977
1519	ENSACAG00000007754
1520	ENSACAG00000002227
1521	ENSACAG00000006696
1522	ENSACAG00000008203
1523	ENSACAG00000006437
1524	ENSACAG00000013211
1525	ENSACAG00000002789
1526	ENSACAG00000002219
1527	ENSACAG00000003235
1528	ENSACAG00000017831
1529	ENSACAG00000006756
1530	ENSACAG00000022127
1531	ENSACAG00000011685
1532	ENSACAG00000007941
1533	ENSACAG00000000955
1534	ENSACAG00000010090
1535	ENSACAG00000029309
1536	ENSACAG00000009756
1537	ENSACAG00000014235
1538	ENSACAG00000013437
1539	ENSACAG00000004866
1540	ENSACAG00000022489
1541	ENSACAG00000011545
1542	ENSACAG00000002482
1543	ENSACAG00000029369
1544	ENSACAG00000005061
1545	ENSACAG00000013610
1546	ENSACAG00000013850
1547	ENSACAG00000001324
1548	ENSACAG00000015779
1549	ENSACAG00000008388
1550	ENSACAG00000004110
1551	ENSACAG00000004259
1552	ENSACAG00000007430
1553	ENSACAG00000005086
1554	ENSACAG00000009379
1555	ENSACAG00000002757
1556	ENSACAG00000014822
1557	ENSACAG00000007830
1558	ENSACAG00000013198
1559	ENSACAG00000002762
1560	ENSACAG00000008830
1561	ENSACAG00000001342
1562	ENSACAG00000013163
1563	ENSACAG00000000711
1564	ENSACAG00000009823
1565	ENSACAG00000011944
1566	ENSACAG00000013857
1567	ENSACAG00000001897
1568	ENSACAG00000012364
1569	ENSACAG00000001506
1570	ENSACAG00000008479
1571	ENSACAG00000014446
1572	ENSACAG00000001741
1573	ENSACAG00000002050
1574	ENSACAG00000007913
1575	ENSACAG00000011552
1576	ENSACAG00000014119
1577	ENSACAG00000003346
1578	ENSACAG00000025709
1579	ENSACAG00000010163
1580	ENSACAG00000002211
1581	ENSACAG00000005393
1582	ENSACAG00000000198
1583	ENSACAG00000011373
1584	ENSACAG00000001650
1585	ENSACAG00000010581
1586	ENSACAG00000007143
1587	ENSACAG00000014777
1588	ENSACAG00000012192
1589	ENSACAG00000011540
1590	ENSACAG00000015368
1591	ENSACAG00000029487
1592	ENSACAG00000006517
1593	ENSACAG00000011495
1594	ENSACAG00000003439
1595	ENSACAG00000000284
1596	ENSACAG00000003243
1597	ENSACAG00000016025
1598	ENSACAG00000009506
1599	ENSACAG00000013094
1600	ENSACAG00000014515
1601	ENSACAG00000003758
1602	ENSACAG00000015204
1603	ENSACAG00000013100
1604	ENSACAG00000003529
1605	ENSACAG00000014482
1606	ENSACAG00000004906
1607	ENSACAG00000014326
1608	ENSACAG00000000233
1609	ENSACAG00000013316
1610	ENSACAG00000002429
1611	ENSACAG00000004932
1612	ENSACAG00000006721
1613	ENSACAG00000000497
1614	ENSACAG00000006343
1615	ENSACAG00000004657
1616	ENSACAG00000015432
1617	ENSACAG00000025865
1618	ENSACAG00000014513
1619	ENSACAG00000001606
1620	ENSACAG00000008846
1621	ENSACAG00000000125
1622	ENSACAG00000002098
1623	ENSACAG00000017228
1624	ENSACAG00000001292
1625	ENSACAG00000007796
1626	ENSACAG00000008743
1627	ENSACAG00000013591
1628	ENSACAG00000023090
1629	ENSACAG00000005157
1630	ENSACAG00000002367
1631	ENSACAG00000004642
1632	ENSACAG00000001871
1633	ENSACAG00000016138
1634	ENSACAG00000004473
1635	ENSACAG00000011353
1636	ENSACAG00000011568
1637	ENSACAG00000007111
1638	ENSACAG00000010345
1639	ENSACAG00000002947
1640	ENSACAG00000002288
1641	ENSACAG00000011004
1642	ENSACAG00000003703
1643	ENSACAG00000016984
1644	ENSACAG00000014916
1645	ENSACAG00000001379
1646	ENSACAG00000011254
1647	ENSACAG00000014552
1648	ENSACAG00000028075
1649	ENSACAG00000010605
1650	ENSACAG00000004761
1651	ENSACAG00000017196
1652	ENSACAG00000003860
1653	ENSACAG00000000021
1654	ENSACAG00000010026
1655	ENSACAG00000012065
1656	ENSACAG00000022072
1657	ENSACAG00000015164
1658	ENSACAG00000025536
1659	ENSACAG00000010386
1660	ENSACAG00000007250
1661	ENSACAG00000008713
1662	ENSACAG00000027804
1663	ENSACAG00000003178
1664	ENSACAG00000017227
1665	ENSACAG00000010781
1666	ENSACAG00000013998
1667	ENSACAG00000017650
1668	ENSACAG00000015550
1669	ENSACAG00000013239
1670	ENSACAG00000000079
1671	ENSACAG00000017048
1672	ENSACAG00000002970
1673	ENSACAG00000027861
1674	ENSACAG00000028850
1675	ENSACAG00000007112
1676	ENSACAG00000023372
1677	ENSACAG00000023166
1678	ENSACAG00000003158
1679	ENSACAG00000009758
1680	ENSACAG00000003596
1681	ENSACAG00000005755
1682	ENSACAG00000014749
1683	ENSACAG00000000619
1684	ENSACAG00000007698
1685	ENSACAG00000003326
1686	ENSACAG00000010249
1687	ENSACAG00000003398
1688	ENSACAG00000010870
1689	ENSACAG00000027005
1690	ENSACAG00000003185
1691	ENSACAG00000001340
1692	ENSACAG00000004902
1693	ENSACAG00000016962
1694	ENSACAG00000008101
1695	ENSACAG00000001384
1696	ENSACAG00000009133
1697	ENSACAG00000009569
1698	ENSACAG00000017686
1699	ENSACAG00000014398
1700	ENSACAG00000014379
1701	ENSACAG00000014226
1702	ENSACAG00000007410
1703	ENSACAG00000008682
1704	ENSACAG00000004182
1705	ENSACAG00000014307
1706	ENSACAG00000013435
1707	ENSACAG00000007114
1708	ENSACAG00000010552
1709	ENSACAG00000014334
1710	ENSACAG00000004788
1711	ENSACAG00000016783
1712	ENSACAG00000008693
1713	ENSACAG00000017304
1714	ENSACAG00000012255
1715	ENSACAG00000011475
1716	ENSACAG00000007776
1717	ENSACAG00000014394
1718	ENSACAG00000004947
1719	ENSACAG00000003229
1720	ENSACAG00000012037
1721	ENSACAG00000001188
1722	ENSACAG00000013881
1723	ENSACAG00000015422
1724	ENSACAG00000005983
1725	ENSACAG00000013199
1726	ENSACAG00000027631
1727	ENSACAG00000000167
1728	ENSACAG00000012120
1729	ENSACAG00000012162
1730	ENSACAG00000015852
1731	ENSACAG00000001224
1732	ENSACAG00000012798
1733	ENSACAG00000011979
1734	ENSACAG00000000009
1735	ENSACAG00000004702
1736	ENSACAG00000013609
1737	ENSACAG00000014653
1738	ENSACAG00000016997
1739	ENSACAG00000005742
1740	ENSACAG00000001906
1741	ENSACAG00000029256
1742	ENSACAG00000009258
1743	ENSACAG00000000850
1744	ENSACAG00000009554
1745	ENSACAG00000014810
1746	ENSACAG00000001048
1747	ENSACAG00000027473
1748	ENSACAG00000008636
1749	ENSACAG00000012478
1750	ENSACAG00000008253
1751	ENSACAG00000007212
1752	ENSACAG00000008737
1753	ENSACAG00000009057
1754	ENSACAG00000008348
1755	ENSACAG00000000263
1756	ENSACAG00000003923
1757	ENSACAG00000022050
1758	ENSACAG00000004731
1759	ENSACAG00000013070
1760	ENSACAG00000011548
1761	ENSACAG00000023102
1762	ENSACAG00000010639
1763	ENSACAG00000007490
1764	ENSACAG00000017456
1765	ENSACAG00000023927
1766	ENSACAG00000026326
1767	ENSACAG00000011050
1768	ENSACAG00000004026
1769	ENSACAG00000012669
1770	ENSACAG00000006538
1771	ENSACAG00000015132
1772	ENSACAG00000009022
1773	ENSACAG00000006123
1774	ENSACAG00000001301
1775	ENSACAG00000006681
1776	ENSACAG00000000794
1777	ENSACAG00000015462
1778	ENSACAG00000014654
1779	ENSACAG00000002297
1780	ENSACAG00000014812
1781	ENSACAG00000009772
1782	ENSACAG00000009425
1783	ENSACAG00000007608
1784	ENSACAG00000005001
1785	ENSACAG00000007907
1786	ENSACAG00000009630
1787	ENSACAG00000027204
1788	ENSACAG00000028544
1789	ENSACAG00000002594
1790	ENSACAG00000023104
1791	ENSACAG00000014471
1792	ENSACAG00000006035
1793	ENSACAG00000014337
1794	ENSACAG00000000975
1795	ENSACAG00000005519
1796	ENSACAG00000006288
1797	ENSACAG00000004188
1798	ENSACAG00000000171
1799	ENSACAG00000003788
1800	ENSACAG00000027521
1801	ENSACAG00000016269
1802	ENSACAG00000015141
1803	ENSACAG00000021147
1804	ENSACAG00000027050
1805	ENSACAG00000014199
1806	ENSACAG00000017600
1807	ENSACAG00000009593
1808	ENSACAG00000015444
1809	ENSACAG00000011878
1810	ENSACAG00000012732
1811	ENSACAG00000001730
1812	ENSACAG00000012826
1813	ENSACAG00000009302
1814	ENSACAG00000017858
1815	ENSACAG00000002871
1816	ENSACAG00000002301
1817	ENSACAG00000011041
1818	ENSACAG00000003385
1819	ENSACAG00000013687
1820	ENSACAG00000003955
1821	ENSACAG00000016548
1822	ENSACAG00000014124
1823	ENSACAG00000004813
1824	ENSACAG00000009034
1825	ENSACAG00000017463
1826	ENSACAG00000006194
1827	ENSACAG00000007966
1828	ENSACAG00000015788
1829	ENSACAG00000015805
1830	ENSACAG00000003962
1831	ENSACAG00000001036
1832	ENSACAG00000002903
1833	ENSACAG00000002644
1834	ENSACAG00000009354
1835	ENSACAG00000000216
1836	ENSACAG00000016355
1837	ENSACAG00000002074
1838	ENSACAG00000016526
1839	ENSACAG00000009169
1840	ENSACAG00000011559
1841	ENSACAG00000016083
1842	ENSACAG00000014484
1843	ENSACAG00000003200
1844	ENSACAG00000026609
1845	ENSACAG00000004278
1846	ENSACAG00000009278
1847	ENSACAG00000007817
1848	ENSACAG00000003114
1849	ENSACAG00000014894
1850	ENSACAG00000003155
1851	ENSACAG00000015049
1852	ENSACAG00000004587
1853	ENSACAG00000015000
1854	ENSACAG00000005660
1855	ENSACAG00000011129
1856	ENSACAG00000005149
1857	ENSACAG00000004855
1858	ENSACAG00000016636
1859	ENSACAG00000015699
1860	ENSACAG00000028144
1861	ENSACAG00000028737
1862	ENSACAG00000008596
1863	ENSACAG00000010587
1864	ENSACAG00000014522
1865	ENSACAG00000011486
1866	ENSACAG00000015662
1867	ENSACAG00000028629
1868	ENSACAG00000001359
1869	ENSACAG00000017047
1870	ENSACAG00000012297
1871	ENSACAG00000005335
1872	ENSACAG00000012940
1873	ENSACAG00000016454
1874	ENSACAG00000000612
1875	ENSACAG00000011181
1876	ENSACAG00000007000
1877	ENSACAG00000007827
1878	ENSACAG00000003799
1879	ENSACAG00000016085
1880	ENSACAG00000007423
1881	ENSACAG00000008957
1882	ENSACAG00000017300
1883	ENSACAG00000013699
1884	ENSACAG00000012891
1885	ENSACAG00000017333
1886	ENSACAG00000027720
1887	ENSACAG00000002052
1888	ENSACAG00000016560
1889	ENSACAG00000016850
1890	ENSACAG00000029480
1891	ENSACAG00000001454
1892	ENSACAG00000001833
1893	ENSACAG00000005649
1894	ENSACAG00000000388
1895	ENSACAG00000014789
1896	ENSACAG00000021945
1897	ENSACAG00000000206
1898	ENSACAG00000012000
1899	ENSACAG00000002009
1900	ENSACAG00000009027
1901	ENSACAG00000006198
1902	ENSACAG00000011609
1903	ENSACAG00000025862
1904	ENSACAG00000011518
1905	ENSACAG00000012746
1906	ENSACAG00000010295
1907	ENSACAG00000008850
1908	ENSACAG00000005979
1909	ENSACAG00000012392
1910	ENSACAG00000014758
1911	ENSACAG00000011249
1912	ENSACAG00000002774
1913	ENSACAG00000000407
1914	ENSACAG00000008031
1915	ENSACAG00000008868
1916	ENSACAG00000013203
1917	ENSACAG00000011529
1918	ENSACAG00000001448
1919	ENSACAG00000007883
1920	ENSACAG00000001422
1921	ENSACAG00000014520
1922	ENSACAG00000001602
1923	ENSACAG00000000699
1924	ENSACAG00000010211
1925	ENSACAG00000011808
1926	ENSACAG00000004132
1927	ENSACAG00000011788
1928	ENSACAG00000006464
1929	ENSACAG00000012773
1930	ENSACAG00000024719
1931	ENSACAG00000003167
1932	ENSACAG00000010947
1933	ENSACAG00000027952
1934	ENSACAG00000012931
1935	ENSACAG00000012087
1936	ENSACAG00000017579
1937	ENSACAG00000009469
1938	ENSACAG00000004044
1939	ENSACAG00000003355
1940	ENSACAG00000014349
1941	ENSACAG00000002603
1942	ENSACAG00000013608
1943	ENSACAG00000004595
1944	ENSACAG00000006846
1945	ENSACAG00000001145
1946	ENSACAG00000007334
1947	ENSACAG00000016173
1948	ENSACAG00000002634
1949	ENSACAG00000000826
1950	ENSACAG00000007527
1951	ENSACAG00000009105
1952	ENSACAG00000005326
1953	ENSACAG00000005153
1954	ENSACAG00000001028
1955	ENSACAG00000010974
1956	ENSACAG00000000374
1957	ENSACAG00000012793
1958	ENSACAG00000003153
1959	ENSACAG00000003446
1960	ENSACAG00000010601
1961	ENSACAG00000013735
1962	ENSACAG00000003052
1963	ENSACAG00000005436
1964	ENSACAG00000002726
1965	ENSACAG00000001644
1966	ENSACAG00000016041
1967	ENSACAG00000010774
1968	ENSACAG00000009457
1969	ENSACAG00000008592
1970	ENSACAG00000001810
1971	ENSACAG00000014445
1972	ENSACAG00000000449
1973	ENSACAG00000016855
1974	ENSACAG00000003484
1975	ENSACAG00000017298
1976	ENSACAG00000016430
1977	ENSACAG00000010600
1978	ENSACAG00000012722
1979	ENSACAG00000011585
1980	ENSACAG00000015389
1981	ENSACAG00000008869
1982	ENSACAG00000014131
1983	ENSACAG00000017671
1984	ENSACAG00000003307
1985	ENSACAG00000017779
1986	ENSACAG00000004081
1987	ENSACAG00000014300
1988	ENSACAG00000016289
1989	ENSACAG00000009693
1990	ENSACAG00000017380
1991	ENSACAG00000002615
1992	ENSACAG00000003097
1993	ENSACAG00000010350
1994	ENSACAG00000017877
1995	ENSACAG00000013007
1996	ENSACAG00000012440
1997	ENSACAG00000010160
1998	ENSACAG00000011402
1999	ENSACAG00000000028
[truncated: 1,146 more rows]
