# Supplementary material for: Selection on adaptive and maladaptive gene expression plasticity during thermal adaptation to urban heat islands
Source: Nat Commun. 2021 Oct 26;12:6195. doi: 10.1038/s41467-021-26334-4 (PMC8548502; doi:10.1038/s41467-021-26334-4)
Supplement: Supplementary file 5 — Source Data [file 41467_2021_26334_MOESM5_ESM.zip › NATCOMM_maladaptive_plasticity_source_data_file_09062021/Data_files/Arecibo_allgenes_Fst_09032021.csv]

	LocusID	Pop1ID	Pop2ID	Chr	BP	Column	OverallPi	Fst	FisherisP	OddsRatio	CILow	CIHigh	LOD	CorrectedFst	SmoothedFst	AMOVAFst	CorrectedAMOVAFst	SmoothedAMOVAFst	SmoothedAMOVAFstPvalue	WindowSNPCount	genome_pos
1	0	Areci_urb	Areci_nat	1	77878	0	0.1398	-0.0178	0.61154273	3	0.291852084	30.837538901	0.477121255	-0.017780939	0.00766756	0.01717033	0.01717033	0.019890049	0	0	1_77878
2	1	Areci_urb	Areci_nat	1	77910	0	0.352201258	-0.006329114	0.189624262	0.333333333	0.078985671	1.406724918	0.477121255	-0.006329114	0.00766755	0.04375	0.04375	0.01989004	0	0	1_77910
3	2	Areci_urb	Areci_nat	1	77912	0	0.342857143	-0.013157895	0.347472992	0.5	0.131204928	1.905416234	0.301029996	-0.013157895	0.007667549	0.018803419	0.018803419	0.01989004	0	0	1_77912
4	3	Areci_urb	Areci_nat	1	1224786	0	0.333938294	0.071795283	0.053149321	0.234567901	0.055998087	0.982571063	0.629731418	0.071795283	0.007282546	0.074611801	0.074611801	0.019571491	0	0	1_1224786
5	4	Areci_urb	Areci_nat	1	1224834	0	0.085601405	-0.027107528	1	1.823529412	0.157461358	21.117940082	0.260912772	-0.027107528	0.007282529	0.003490028	0.003490028	0.019571476	0	0	1_1224834
6	5	Areci_urb	Areci_nat	1	1224894	0	0.500438982	-0.000897448	0.336355359	1.666666667	0.632405604	4.392399054	0.22184875	-0.000897448	0.007282508	0.015789474	0.015789474	0.019571458	0	0	1_1224894
7	6	Areci_urb	Areci_nat	1	1224978	0	0.155367232	-0.01354232	0.676628011	1.555555556	0.240782453	10.049540815	0.191885526	-0.01354232	0.007282477	0.003636364	0.003636364	0.019571433	0	0	1_1224978
8	7	Areci_urb	Areci_nat	1	1225029	0	0.482284506	0.011150998	0.297548478	1.925	0.683133189	5.424454645	0.284430734	0.011150998	0.007282459	0.025018275	0.025018275	0.019571417	0	0	1_1225029
9	8	Areci_urb	Areci_nat	1	1225053	0	0.381355932	-0.015734355	0.776001716	0.836956522	0.259570138	2.698677995	0.077297102	-0.015734355	0.00728245	0.001481481	0.001481481	0.01957141	0	0	1_1225053
10	9	Areci_urb	Areci_nat	1	1225086	0	0.347222222	0.034216867	0.225196513	0.402298851	0.117700595	1.375051381	0.395451208	0.034216867	0.007282439	0.034084034	0.034084034	0.0195714	0	0	1_1225086
11	10	Areci_urb	Areci_nat	1	1225245	0	0.150713908	-0.019138071	1	1.448275862	0.224767482	9.331879122	0.160851292	-0.019138071	0.007282382	0.00247076	0.00247076	0.019571352	0	0	1_1225245
12	11	Areci_urb	Areci_nat	1	1225302	0	0.336858805	-0.01716896	1	0.892857143	0.26205129	3.042129187	0.049218023	-0.01716896	0.007282361	0.000529827	0.000529827	0.019571335	0	0	1_1225302
13	13	Areci_urb	Areci_nat	1	1225491	0	0.416317016	0.002379487	0.417949788	0.587412587	0.200063964	1.724716143	0.231056751	0.002379487	0.007282293	0.014331236	0.014331236	0.019571278	0	0	1_1225491
14	14	Areci_urb	Areci_nat	1	1225494	0	0.336858805	-0.01716896	1	1.12	0.328717138	3.816046852	0.049218023	-0.01716896	0.007282292	0.000529827	0.000529827	0.019571277	0	0	1_1225494
15	19	Areci_urb	Areci_nat	1	1381003	0	0.433274802	-0.00642095	0.606444403	0.734265734	0.261733483	2.059905219	0.134146738	-0.00642095	0.007225997	0.005079928	0.005079928	0.019523853	0	0	1_1381003
16	20	Areci_urb	Areci_nat	1	1381066	0	0.029411765	0.063943162	0.470588235	0.432432432	0.037439981	4.994602147	0.364081741	0.063943162	0.007225974	0.016791045	0.016791045	0.019523834	0	0	1_1381066
17	21	Areci_urb	Areci_nat	1	1381084	0	0.36523266	-0.016408492	0.78341447	1.19047619	0.385468973	3.676647564	0.075720714	-0.016408492	0.007225968	0.001352163	0.001352163	0.019523828	0	0	1_1381084
18	22	Areci_urb	Areci_nat	1	1381150	0	0.187445127	-0.018652169	1	1.208333333	0.24911892	5.860933594	0.082186756	-0.018652169	0.007225943	0.000813167	0.000813167	0.019523808	0	0	1_1381150
19	23	Areci_urb	Areci_nat	1	1381246	0	0.192540793	-0.007293702	0.704637803	0.677419355	0.139282143	3.294729488	0.169142399	-0.007293702	0.007225908	0.003560746	0.003560746	0.019523778	0	0	1_1381246
20	24	Areci_urb	Areci_nat	1	1381258	0	0.483630952	-0.015086849	1	0.876923077	0.321011274	2.395536061	0.057038501	-0.015086849	0.007225904	0.001025641	0.001025641	0.019523775	0	0	1_1381258
21	25	Areci_urb	Areci_nat	1	1381297	0	0.163301141	0.0210852	0.409508402	0.411764706	0.070167075	2.416377943	0.385350881	0.0210852	0.00722589	0.014934289	0.014934289	0.019523763	0	0	1_1381297
22	26	Areci_urb	Areci_nat	1	1381300	0	0.138279192	0.004510981	0.660265108	0.568627451	0.088825349	3.640145303	0.245172178	0.004510981	0.007225889	0.005335097	0.005335097	0.019523762	0	0	1_1381300
23	27	Areci_urb	Areci_nat	1	1381309	0	0.138279192	0.004510981	0.660265108	0.568627451	0.088825349	3.640145303	0.245172178	0.004510981	0.007225885	0.005335097	0.005335097	0.019523759	0	0	1_1381309
24	28	Areci_urb	Areci_nat	1	1381360	0	0.138279192	0.05589106	0.179672391	0.2	0.02114341	1.891842428	0.698970004	0.05589106	0.007225867	0.034567901	0.034567901	0.019523743	0	0	1_1381360
25	29	Areci_urb	Areci_nat	1	1381372	0	0.138279192	0.004510981	0.660265108	0.568627451	0.088825349	3.640145303	0.245172178	0.004510981	0.007225862	0.005335097	0.005335097	0.01952374	0	0	1_1381372
26	30	Areci_urb	Areci_nat	1	1381384	0	0.138279192	0.004510981	0.660265108	0.568627451	0.088825349	3.640145303	0.245172178	0.004510981	0.007225858	0.005335097	0.005335097	0.019523736	0	0	1_1381384
27	31	Areci_urb	Areci_nat	1	1381405	0	0.167832168	0.03771518	0.398934454	0.382352941	0.064961299	2.250474882	0.417535565	0.03771518	0.00722585	0.018148148	0.018148148	0.019523729	0	0	1_1381405
28	33	Areci_urb	Areci_nat	1	1381516	0	0.47190518	-0.01436821	0.802846262	1.214876033	0.451171728	3.271312637	0.084531964	-0.01436821	0.00722581	0.002183463	0.002183463	0.019523695	0	0	1_1381516
29	34	Areci_urb	Areci_nat	1	1381564	0	0.395083406	-0.01604105	1	1.153846154	0.390795055	3.406800904	0.062147907	-0.01604105	0.007225792	0.000987654	0.000987654	0.01952368	0	0	1_1381564
30	35	Areci_urb	Areci_nat	1	1381573	0	0.496488147	-0.007073386	0.62450203	0.721212121	0.274787311	1.892907362	0.141936983	-0.007073386	0.007225789	0.006496218	0.006496218	0.019523678	0	0	1_1381573
31	36	Areci_urb	Areci_nat	1	1381627	0	0.395083406	-0.01604105	1	1.153846154	0.390795055	3.406800904	0.062147907	-0.01604105	0.007225769	0.000987654	0.000987654	0.019523661	0	0	1_1381627
32	37	Areci_urb	Areci_nat	1	1381630	0	0.402797203	-0.014664144	0.785194302	1.25	0.420967032	3.711692083	0.096910013	-0.014664144	0.007225768	0.00245098	0.00245098	0.01952366	0	0	1_1381630
33	38	Areci_urb	Areci_nat	1	1381732	0	0.03125	0.068273092	0.46875	0.428571429	0.03700023	4.964116959	0.367976785	0.068273092	0.007225731	0.017989418	0.017989418	0.019523629	0	0	1_1381732
34	39	Areci_urb	Areci_nat	1	1381819	0	0.507023705	0.05589106	0.051067478	2.948717949	1.098645066	7.914237102	0.469633233	0.05589106	0.007225699	0.069456469	0.069456469	0.019523602	0	0	1_1381819
35	40	Areci_urb	Areci_nat	1	1381825	0	0.254609306	-0.018521468	0.738894176	1.4	0.357180299	5.487424717	0.146128036	-0.018521468	0.007225697	0.003448276	0.003448276	0.0195236	0	0	1_1381825
36	41	Areci_urb	Areci_nat	1	1381831	0	0.50570676	0.041139358	0.08784823	2.585798817	0.970562709	6.889153539	0.412594732	0.041139358	0.007225695	0.054120853	0.054120853	0.019523598	0	0	1_1381831
37	42	Areci_urb	Areci_nat	1	1381876	0	0.444249342	-0.015543496	1	1.1	0.396931081	3.048388139	0.041392685	-0.015543496	0.007225678	0.000494071	0.000494071	0.019523584	0	0	1_1381876
38	43	Areci_urb	Areci_nat	1	1381897	0	0.479367867	0.01809706	0.136431383	2.286549708	0.832007193	6.283971596	0.359180647	0.01809706	0.007225671	0.038474257	0.038474257	0.019523578	0	0	1_1381897
39	44	Areci_urb	Areci_nat	1	1381930	0	0.27524144	0.112679567	0.018823158	0.150326797	0.02971958	0.760379046	0.822963595	0.112679567	0.007225659	0.093589403	0.093589403	0.019523568	0	0	1_1381930
40	45	Areci_urb	Areci_nat	1	1381939	0	0.444249342	0.020440329	0.11938266	2.551020408	0.876412449	7.425391011	0.406713933	0.020440329	0.007225655	0.044589921	0.044589921	0.019523565	0	0	1_1381939
41	46	Areci_urb	Areci_nat	1	1381972	0	0.296668429	0.098473839	0.020022388	0.155555556	0.030461756	0.794357703	0.808114474	0.098473839	0.007225643	0.096524064	0.096524064	0.019523555	0	0	1_1381972
42	47	Areci_urb	Areci_nat	1	1382101	0	0.472316384	0.058480132	0.103834292	0.36	0.121965045	1.062599534	0.443697499	0.058480132	0.007225596	0.058542077	0.058542077	0.019523515	0	0	1_1382101
43	48	Areci_urb	Areci_nat	1	1382185	0	0.451282051	0.009603073	0.127431308	2.346938776	0.801287773	6.874086689	0.37050176	0.009603073	0.007225566	0.0375	0.0375	0.019523489	0	0	1_1382185
44	49	Areci_urb	Areci_nat	1	1382200	0	0.495535714	0.033539564	0.079469209	2.625	0.936052706	7.36136433	0.419129308	0.033539564	0.00722556	0.053736089	0.053736089	0.019523484	0	0	1_1382200
45	50	Areci_urb	Areci_nat	1	1382203	0	0.138279192	0.05589106	0.179672391	0.2	0.02114341	1.891842428	0.698970004	0.05589106	0.007225559	0.034567901	0.034567901	0.019523483	0	0	1_1382203
46	51	Areci_urb	Areci_nat	1	1382209	0	0.289186508	-0.014386101	0.7545907	0.802469136	0.217975236	2.95426547	0.095571662	-0.014386101	0.007225557	0.001715266	0.001715266	0.019523481	0	0	1_1382209
47	52	Areci_urb	Areci_nat	1	1382227	0	0.416317016	0.025104328	0.175889679	0.432098765	0.14427284	1.29414062	0.364416975	0.025104328	0.00722555	0.034846189	0.034846189	0.019523476	0	0	1_1382227
48	53	Areci_urb	Areci_nat	1	1382230	0	0.5	0.048192771	0.046299059	2.955555556	1.051491909	8.307537669	0.470639127	0.048192771	0.007225549	0.067787115	0.067787115	0.019523475	0	0	1_1382230
49	54	Areci_urb	Areci_nat	1	1382239	0	0.282051282	0.010492818	0.332979037	0.476190476	0.12490661	1.815415289	0.322219295	0.010492818	0.007225546	0.018382353	0.018382353	0.019523472	0	0	1_1382239
50	55	Areci_urb	Areci_nat	1	1382245	0	0.274986779	-0.006922258	0.097233228	4	0.774288844	20.664123129	0.602059991	-0.006922258	0.007225544	0.049159664	0.049159664	0.01952347	0	0	1_1382245
51	56	Areci_urb	Areci_nat	1	1382247	0	0.418826018	-0.01709319	0.583665895	1.434782609	0.469482633	4.384829147	0.156786104	-0.01709319	0.007225543	0.006498812	0.006498812	0.01952347	0	0	1_1382247
52	57	Areci_urb	Areci_nat	1	1382257	0	0.356643357	0.005231232	0.384326938	0.547619048	0.169785997	1.766262394	0.261521454	0.005231232	0.007225539	0.015614187	0.015614187	0.019523467	0	0	1_1382257
53	58	Areci_urb	Areci_nat	1	1382308	0	0.321212121	0.007425787	0.361434985	0.517241379	0.149473188	1.789877155	0.286306739	0.007425787	0.007225521	0.016733544	0.016733544	0.019523451	0	0	1_1382308
54	59	Areci_urb	Areci_nat	1	1382398	0	0.197916667	0.102092581	0.044435039	0.121212121	0.013683338	1.073742286	0.916453949	0.102092581	0.007225488	0.074391862	0.074391862	0.019523423	0	0	1_1382398
55	60	Areci_urb	Areci_nat	1	1382410	0	0.05967366	0.048752365	0.231235431	0.295238095	0.029181022	2.987062412	0.529827605	0.048752365	0.007225483	0.033203125	0.033203125	0.019523419	0	0	1_1382410
56	61	Areci_urb	Areci_nat	1	1382425	0	0.49165935	0.161862471	0.001203688	5.833333333	2.015275477	16.884926237	0.765916794	0.161862471	0.007225478	0.166865079	0.166865079	0.019523415	0	0	1_1382425
57	62	Areci_urb	Areci_nat	1	1382428	0	0.119047619	0.038554217	0.333378976	0.272727273	0.026810976	2.774243143	0.56427143	0.038554217	0.007225477	0.021176471	0.021176471	0.019523414	0	0	1_1382428
58	63	Areci_urb	Areci_nat	1	1382461	0	0.03125	0.068273092	0.46875	0.428571429	0.03700023	4.964116959	0.367976785	0.068273092	0.007225465	0.017989418	0.017989418	0.019523404	0	0	1_1382461
59	64	Areci_urb	Areci_nat	1	1382548	0	0.467757937	-0.006682084	0.43715171	1.633333333	0.578795807	4.609186426	0.213074825	-0.006682084	0.007225433	0.013511322	0.013511322	0.019523377	0	0	1_1382548
60	65	Areci_urb	Areci_nat	1	1382569	0	0.347222222	-0.017142857	0.235397013	2.307692308	0.638137493	8.345292116	0.363177902	-0.017142857	0.007225425	0.026213152	0.026213152	0.01952337	0	0	1_1382569
61	66	Areci_urb	Areci_nat	1	1382611	0	0.428904429	-0.015799143	1	1.026666667	0.357536333	2.948076452	0.011429462	-0.015799143	0.00722541	3.6232e-05	3.6232e-05	0.019523358	0	0	1_1382611
62	67	Areci_urb	Areci_nat	1	1471375	0	0.057945566	-0.042198181	0.49429324	2.828571429	0.280027189	28.571569584	0.45156715	-0.042198181	0.007192837	0.026936027	0.026936027	0.019495811	0	0	1_1471375
63	68	Areci_urb	Areci_nat	1	1471406	0	0.49165935	-0.000707308	0.329835563	1.708133971	0.641102689	4.551098777	0.23252193	-0.000707308	0.007192826	0.016976687	0.016976687	0.019495801	0	0	1_1471406
64	69	Areci_urb	Areci_nat	1	1471414	0	0.16031458	-0.005096428	0.354066986	4.153846154	0.434952186	39.66973483	0.618450408	-0.005096428	0.007192823	0.030206649	0.030206649	0.019495799	0	0	1_1471414
65	70	Areci_urb	Areci_nat	1	1471433	0	0.177224736	-0.026703104	1	1.32	0.201675489	8.639622038	0.120573931	-0.026703104	0.007192816	0.001621074	0.001621074	0.019495793	0	0	1_1471433
66	71	Areci_urb	Areci_nat	1	1471443	0	0.494350282	-0.016057535	1	0.912280702	0.326160713	2.551674819	0.039871512	-0.016057535	0.007192812	0.000510204	0.000510204	0.01949579	0	0	1_1471443
67	72	Areci_urb	Areci_nat	1	1471444	0	0.462711864	-0.016294918	1	0.942857143	0.325713087	2.729333356	0.025554104	-0.016294918	0.007192812	0.000196232	0.000196232	0.01949579	0	0	1_1471444
68	73	Areci_urb	Areci_nat	1	1471528	0	0.507023705	-0.014172683	1	1.117647059	0.430909709	2.898832222	0.04830468	-0.014172683	0.007192781	0.000769601	0.000769601	0.019495763	0	0	1_1471528
69	74	Areci_urb	Areci_nat	1	1471549	0	0.302097902	-0.019474874	1	1.206896552	0.340226391	4.281264844	0.081670046	-0.019474874	0.007192773	0.001286008	0.001286008	0.019495757	0	0	1_1471549
70	75	Areci_urb	Areci_nat	1	1472758	0	0.29499561	0.078771251	0.053877309	0.232323232	0.056665574	0.952502214	0.633907359	0.078771251	0.007192327	0.067150298	0.067150298	0.019495379	0	0	1_1472758
71	76	Areci_urb	Areci_nat	1	1472778	0	0.380597015	-0.01504545	0.779712153	1.373626374	0.452226847	4.172351617	0.137868621	-0.01504545	0.00719232	0.00462963	0.00462963	0.019495373	0	0	1_1472778
72	77	Areci_urb	Areci_nat	1	1472826	0	0.05967366	-0.014664144	0.492773893	3	0.296571828	30.346779966	0.477121255	-0.014664144	0.007192302	0.029411765	0.029411765	0.019495358	0	0	1_1472826
73	78	Areci_urb	Areci_nat	1	1484248	0	0.347222222	-0.012048193	1	0.851851852	0.260155956	2.789294497	0.069635928	-0.012048193	0.007188087	0.001098039	0.001098039	0.019491788	0	0	1_1484248
74	79	Areci_urb	Areci_nat	1	1484263	0	0.282051282	-0.009632751	0.747848686	0.747126437	0.203708979	2.74017333	0.126605896	-0.009632751	0.007188081	0.002941176	0.002941176	0.019491783	0	0	1_1484263
75	80	Areci_urb	Areci_nat	1	1484284	0	0.245535714	-0.001825484	0.155866726	3.62962963	0.691491226	19.051884889	0.559862312	-0.001825484	0.007188074	0.039936621	0.039936621	0.019491776	0	0	1_1484284
76	81	Areci_urb	Areci_nat	1	1485944	0	0.274986779	-0.022413369	0.745654103	1.285714286	0.324217535	5.098617583	0.109144469	-0.022413369	0.007187461	0.00206852	0.00206852	0.019491257	0	0	1_1485944
77	82	Areci_urb	Areci_nat	1	1485960	0	0.115617716	-0.014664144	1	0.9375	0.124078603	7.083463429	0.028028724	-0.014664144	0.007187455	5.9298e-05	5.9298e-05	0.019491252	0	0	1_1485960
78	83	Areci_urb	Areci_nat	1	1489978	0	0.061507937	0.016649324	0.246031746	0.313131313	0.030905133	3.172651546	0.504273501	0.016649324	0.007185971	0.032258065	0.032258065	0.019489994	0	0	1_1489978
79	84	Areci_urb	Areci_nat	1	1489981	0	0.396329365	0.046186766	0.054901729	3.24	0.982903154	10.680197693	0.51054501	0.046186766	0.007185969	0.061326658	0.061326658	0.019489993	0	0	1_1489981
80	85	Areci_urb	Areci_nat	1	1490056	0	0.433274802	0.034573793	0.064875996	3.095238095	1.022384043	9.370743733	0.490694062	0.034573793	0.007185942	0.061296859	0.061296859	0.01948997	0	0	1_1490056
81	86	Areci_urb	Areci_nat	1	1497677	0	0.458333333	-0.012048193	0.600434685	1.444444444	0.508926088	4.099651802	0.159700843	-0.012048193	0.007183125	0.007486631	0.007486631	0.019487583	0	0	1_1497677
82	89	Areci_urb	Areci_nat	1	1514961	0	0.155367232	0.016050157	0.202720785	0.224137931	0.023520751	2.135893229	0.649484641	0.016050157	0.007176728	0.032727273	0.032727273	0.019482159	0	0	1_1514961
83	90	Areci_urb	Areci_nat	1	1514988	0	0.317292438	-0.002033656	0.528862644	0.608465608	0.169970637	2.17820209	0.215763964	-0.002033656	0.007176718	0.009506944	0.009506944	0.01948215	0	0	1_1514988
84	91	Areci_urb	Areci_nat	1	1515547	0	0.096610169	-0.030350476	1	1.8	0.154374169	20.987967235	0.255272505	-0.030350476	0.00717651	0.003759398	0.003759398	0.019481975	0	0	1_1515547
85	92	Areci_urb	Areci_nat	1	1515559	0	0.483630952	-0.015384615	0.796721872	1.285714286	0.464482203	3.558933397	0.109144469	-0.015384615	0.007176506	0.003663004	0.003663004	0.019481971	0	0	1_1515559
86	93	Areci_urb	Areci_nat	1	1530118	0	0.479367867	0.01809706	0.136431383	2.286549708	0.832007193	6.283971596	0.359180647	0.01809706	0.007171108	0.038474257	0.038474257	0.019477392	0	0	1_1530118
87	103	Areci_urb	Areci_nat	1	1691994	0	0.490079365	0.085020243	0.022611159	3.466666667	1.219127038	9.857691121	0.539912085	0.085020243	0.007110522	0.087976351	0.087976351	0.019425849	0	0	1_1691994
88	104	Areci_urb	Areci_nat	1	1693644	0	0.336858805	-0.021148789	0.756060673	1.415384615	0.405384765	4.9417585	0.150874471	-0.021148789	0.007109899	0.004808517	0.004808517	0.019425318	0	0	1_1693644
89	105	Areci_urb	Areci_nat	1	1693876	0	0.187445127	-0.018652169	1	1.208333333	0.24911892	5.860933594	0.082186756	-0.018652169	0.007109811	0.000813167	0.000813167	0.019425243	0	0	1_1693876
90	106	Areci_urb	Areci_nat	1	1693928	0	0.115617716	-0.007042254	1	0.823529412	0.108938375	6.225544395	0.084320886	-0.007042254	0.007109792	0.000537634	0.000537634	0.019425226	0	0	1_1693928
91	107	Areci_urb	Areci_nat	1	1693955	0	0.239160839	-0.024709661	0.494091014	1.8	0.409646141	7.909265279	0.255272505	-0.024709661	0.007109782	0.009356725	0.009356725	0.019425217	0	0	1_1693955
92	108	Areci_urb	Areci_nat	1	1694324	0	0.029411765	0.063943162	0.470588235	0.432432432	0.037439981	4.994602147	0.364081741	0.063943162	0.007109642	0.016791045	0.016791045	0.019425099	0	0	1_1694324
93	109	Areci_urb	Areci_nat	1	1694336	0	0.029411765	0.063943162	0.470588235	0.432432432	0.037439981	4.994602147	0.364081741	0.063943162	0.007109638	0.016791045	0.016791045	0.019425095	0	0	1_1694336
94	111	Areci_urb	Areci_nat	1	1697095	0	0.457959184	-0.013684857	0.766636805	0.740740741	0.229149829	2.394489432	0.130333768	-0.013684857	0.007108596	0.005039079	0.005039079	0.019424206	0	0	1_1697095
95	112	Areci_urb	Areci_nat	1	1698665	0	0.494976203	0.010465725	0.303441406	0.523809524	0.188514988	1.455462087	0.28082661	0.010465725	0.007108003	0.025040064	0.025040064	0.0194237	0	0	1_1698665
96	113	Areci_urb	Areci_nat	1	1698704	0	0.331870061	-0.011545293	1	0.862068966	0.265871598	2.795194772	0.064457989	-0.011545293	0.007107988	0.000900206	0.000900206	0.019423687	0	0	1_1698704
97	114	Areci_urb	Areci_nat	1	1698761	0	0.505827506	0.044005971	0.082513242	2.653846154	0.978208164	7.199796189	0.423875743	0.044005971	0.007107967	0.056804916	0.056804916	0.019423669	0	0	1_1698761
98	115	Areci_urb	Areci_nat	1	1698779	0	0.302097902	-0.019474874	0.523420248	1.857142857	0.499292005	6.907740475	0.268845312	-0.019474874	0.00710796	0.013168724	0.013168724	0.019423663	0	0	1_1698779
99	116	Areci_urb	Areci_nat	1	1698787	0	0.404547858	-0.022407008	0.575083845	1.466666667	0.461840057	4.657697133	0.166331422	-0.022407008	0.007107957	0.006843193	0.006843193	0.019423661	0	0	1_1698787
100	117	Areci_urb	Areci_nat	1	1698836	0	0.507667901	0.00985978	0.307292563	1.904761905	0.69148652	5.246838237	0.279840697	0.00985978	0.007107938	0.025280112	0.025280112	0.019423645	0	0	1_1698836
101	118	Areci_urb	Areci_nat	1	1707104	0	0.187445127	-0.018652169	1	1.208333333	0.24911892	5.860933594	0.082186756	-0.018652169	0.007104814	0.000813167	0.000813167	0.019420979	0	0	1_1707104
102	119	Areci_urb	Areci_nat	1	2295691	0	0.029411765	0.063943162	0.470588235	0.432432432	0.037439981	4.994602147	0.364081741	0.063943162	0.006877427	0.016791045	0.016791045	0.019222886	0	0	1_2295691
103	120	Areci_urb	Areci_nat	1	2313546	0	0.065536723	0.01783591	0.245762712	0.311827957	0.03067006	3.170410362	0.506084951	0.01783591	0.006870288	0.034482759	0.034482759	0.019216645	0	0	1_2313546
104	121	Areci_urb	Areci_nat	1	2313735	0	0.21071115	-0.019974837	0.713444129	1.559139785	0.341581478	7.116653059	0.192885054	-0.019974837	0.006870213	0.004890046	0.004890046	0.019216579	0	0	1_2313735
105	123	Areci_urb	Areci_nat	1	2313925	0	0.21071115	0.05589106	0.135277984	0.254901961	0.047515453	1.367450077	0.593626824	0.05589106	0.006870137	0.041782407	0.041782407	0.019216512	0	0	1_2313925
106	124	Areci_urb	Areci_nat	1	2313961	0	0.4214223	0.089609236	0.006859214	5.6	1.625676185	19.290434523	0.748188027	0.089609236	0.006870122	0.122453704	0.122453704	0.0192165	0	0	1_2313961
107	125	Areci_urb	Areci_nat	1	2314334	0	0.138279192	0.004510981	0.660265108	0.568627451	0.088825349	3.640145303	0.245172178	0.004510981	0.006869973	0.005335097	0.005335097	0.019216369	0	0	1_2314334
108	126	Areci_urb	Areci_nat	1	2314415	0	0.187445127	0.038202836	0.240893435	0.317647059	0.057112241	1.766690495	0.498055162	0.038202836	0.006869941	0.027354931	0.027354931	0.019216341	0	0	1_2314415
109	128	Areci_urb	Areci_nat	1	2314732	0	0.404547858	0.004338578	0.260287215	2.095238095	0.660555749	6.645953325	0.321233382	0.004338578	0.006869814	0.025931373	0.025931373	0.01921623	0	0	1_2314732
110	129	Areci_urb	Areci_nat	1	2314787	0	0.21071115	-0.011545293	1	0.875	0.200016944	3.827800715	0.057991947	-0.011545293	0.006869792	0.000462963	0.000462963	0.019216211	0	0	1_2314787
111	130	Areci_urb	Areci_nat	1	2314801	0	0.30952381	-0.012048193	1	0.857142857	0.244080846	3.010043141	0.06694679	-0.012048193	0.006869786	0.000904977	0.000904977	0.019216206	0	0	1_2314801
112	131	Areci_urb	Areci_nat	1	2315007	0	0.172619048	0.057471264	0.39103548	0.352941176	0.059756573	2.084581964	0.452297671	0.057471264	0.006869704	0.022076263	0.022076263	0.019216134	0	0	1_2315007
113	132	Areci_urb	Areci_nat	1	2359433	0	0.038461538	0.085626911	0.461538462	0.413793103	0.035328437	4.846654632	0.383216752	0.085626911	0.006851889	0.022875817	0.022875817	0.019200541	0	0	1_2359433
114	133	Areci_urb	Areci_nat	1	2359445	0	0.333938294	0.022480538	0.048145819	5.454545455	1.074387683	27.692113912	0.736758565	0.022480538	0.006851884	0.083646878	0.083646878	0.019200537	0	0	1_2359445
115	134	Areci_urb	Areci_nat	1	3185310	0	0.122686409	-0.015574651	0.613225896	3	0.294524163	30.557764436	0.477121255	-0.015574651	0.006508372	0.015104167	0.015104167	0.018893485	0	0	1_3185310
116	135	Areci_urb	Areci_nat	1	3185531	0	0.506214689	-0.012585812	0.795778136	0.777777778	0.280983061	2.152935018	0.109144469	-0.012585812	0.006508278	0.00390625	0.00390625	0.018893399	0	0	1_3185531
117	136	Areci_urb	Areci_nat	1	3185724	0	0.436507937	-0.011510264	0.603418976	0.747035573	0.258517239	2.158703809	0.126658717	-0.011510264	0.006508195	0.004545455	0.004545455	0.018893324	0	0	1_3185724
118	137	Areci_urb	Areci_nat	1	3185996	0	0.421657592	-0.022873246	0.574989068	1.434782609	0.4451091	4.624936077	0.156786104	-0.022873246	0.006508078	0.006329648	0.006329648	0.018893219	0	0	1_3185996
119	138	Areci_urb	Areci_nat	1	3186009	0	0.130671506	-0.006699147	1	0.8	0.104840534	6.10450914	0.096910013	-0.006699147	0.006508073	0.000801282	0.000801282	0.018893214	0	0	1_3186009
120	139	Areci_urb	Areci_nat	1	3186564	0	0.507909605	-0.016109854	0.802903587	1.142857143	0.414891912	3.148102942	0.057991947	-0.016109854	0.006507835	0.001112347	0.001112347	0.018892998	0	0	1_3186564
121	140	Areci_urb	Areci_nat	1	3186577	0	0.201257862	-0.017780939	0.670207706	0.5	0.083544638	2.992412268	0.301029996	-0.017780939	0.00650783	0.010989011	0.010989011	0.018892993	0	0	1_3186577
122	141	Areci_urb	Areci_nat	1	3186876	0	0.106918239	0.082001506	0.104821803	0.206896552	0.021652288	1.976982005	0.684246748	0.082001506	0.006507702	0.063348416	0.063348416	0.018892877	0	0	1_3186876
123	143	Areci_urb	Areci_nat	1	3648804	0	0.029411765	0.063943162	0.470588235	0.432432432	0.037439981	4.994602147	0.364081741	0.063943162	0.006307007	0.016791045	0.016791045	0.018708996	0	0	1_3648804
124	144	Areci_urb	Areci_nat	1	3648818	0	0.138279192	0.05589106	0.179672391	0.2	0.02114341	1.891842428	0.698970004	0.05589106	0.006307001	0.034567901	0.034567901	0.018708991	0	0	1_3648818
125	145	Areci_urb	Areci_nat	1	3662703	0	0.11237928	-0.011545293	1	0.882352941	0.116984023	6.655154216	0.054357662	-0.011545293	0.006300887	0.000217014	0.000217014	0.01870333	0	0	1_3662703
126	146	Areci_urb	Areci_nat	1	3662727	0	0.451282051	0.035649781	0.117442138	0.395604396	0.137567085	1.137647406	0.402738892	0.035649781	0.006300876	0.045955882	0.045955882	0.01870332	0	0	1_3662727
127	147	Areci_urb	Areci_nat	1	3664508	0	0.331870061	0.004510981	0.549486012	0.6	0.183110669	1.966024169	0.22184875	0.004510981	0.006300092	0.010582011	0.010582011	0.018702594	0	0	1_3664508
128	148	Areci_urb	Areci_nat	1	3664520	0	0.331870061	0.004510981	0.549486012	0.6	0.183110669	1.966024169	0.22184875	0.004510981	0.006300086	0.010582011	0.010582011	0.018702589	0	0	1_3664520
129	149	Areci_urb	Areci_nat	1	3664921	0	0.187445127	-0.018652169	1	1.208333333	0.24911892	5.860933594	0.082186756	-0.018652169	0.00629991	0.000813167	0.000813167	0.018702425	0	0	1_3664921
130	150	Areci_urb	Areci_nat	1	3668477	0	0.138279192	0.05589106	0.179672391	0.2	0.02114341	1.891842428	0.698970004	0.05589106	0.006298343	0.034567901	0.034567901	0.018700974	0	0	1_3668477
131	151	Areci_urb	Areci_nat	1	3670495	0	0.507023705	0.027865563	0.144262734	2.296703297	0.868039343	6.076736123	0.361104894	0.027865563	0.006297454	0.041859067	0.041859067	0.01870015	0	0	1_3670495
132	152	Areci_urb	Areci_nat	1	3670585	0	0.313871817	-0.015789539	1	1.045977011	0.311239948	3.515191145	0.01952214	-0.015789539	0.006297414	7.77e-05	7.77e-05	0.018700113	0	0	1_3670585
133	153	Areci_urb	Areci_nat	1	3672124	0	0.29499561	-0.011545293	0.352515774	2	0.539866763	7.409235525	0.301029996	-0.011545293	0.006296736	0.016203704	0.016203704	0.018699485	0	0	1_3672124
134	154	Areci_urb	Areci_nat	1	3672172	0	0.47190518	-0.006840431	0.617763161	0.730769231	0.271839247	1.964483327	0.136219747	-0.006840431	0.006296715	0.005697674	0.005697674	0.018699465	0	0	1_3672172
135	155	Areci_urb	Areci_nat	1	3672187	0	0.47190518	-0.006840431	0.617763161	0.730769231	0.271839247	1.964483327	0.136219747	-0.006840431	0.006296708	0.005697674	0.005697674	0.018699459	0	0	1_3672187
136	156	Areci_urb	Areci_nat	1	3673309	0	0.479367867	-0.011545293	0.620757428	1.363636364	0.508980898	3.653386873	0.134698574	-0.011545293	0.006296214	0.005608974	0.005608974	0.018699001	0	0	1_3673309
137	157	Areci_urb	Areci_nat	1	3673366	0	0.085601405	0.014391766	0.597733259	0.428571429	0.03700023	4.964116959	0.367976785	0.014391766	0.006296189	0.007122507	0.007122507	0.018698978	0	0	1_3673366
138	158	Areci_urb	Areci_nat	1	3676004	0	0.254609306	-0.018521468	0.738894176	1.4	0.357180299	5.487424717	0.146128036	-0.018521468	0.006295026	0.003448276	0.003448276	0.0186979	0	0	1_3676004
139	159	Areci_urb	Areci_nat	1	3676036	0	0.331870061	0.004510981	0.549486012	0.6	0.183110669	1.966024169	0.22184875	0.004510981	0.006295012	0.010582011	0.010582011	0.018697887	0	0	1_3676036
140	160	Areci_urb	Areci_nat	1	3676507	0	0.27524144	-0.016385223	1	1.08	0.295593233	3.94596314	0.033423755	-0.016385223	0.006294804	0.000199362	0.000199362	0.018697695	0	0	1_3676507
141	161	Areci_urb	Areci_nat	1	3676525	0	0.138279192	0.004510981	0.660265108	0.568627451	0.088825349	3.640145303	0.245172178	0.004510981	0.006294796	0.005335097	0.005335097	0.018697688	0	0	1_3676525
142	162	Areci_urb	Areci_nat	1	3676531	0	0.46356453	-5.046e-05	0.450893311	0.643076923	0.23650412	1.748586574	0.191737075	-5.046e-05	0.006294794	0.011061132	0.011061132	0.018697685	0	0	1_3676531
143	163	Areci_urb	Areci_nat	1	3678087	0	0.408691835	-0.006112719	0.59873214	0.733333333	0.253552791	2.120969659	0.134698574	-0.006112719	0.006294108	0.004833512	0.004833512	0.018697049	0	0	1_3678087
144	164	Areci_urb	Areci_nat	1	3678262	0	0.496488147	-0.014228437	1	0.918367347	0.350675267	2.405070053	0.036983566	-0.014228437	0.006294031	0.000442087	0.000442087	0.018696978	0	0	1_3678262
145	165	Areci_urb	Areci_nat	1	3678275	0	0.138279192	0.004510981	0.660265108	0.568627451	0.088825349	3.640145303	0.245172178	0.004510981	0.006294025	0.005335097	0.005335097	0.018696973	0	0	1_3678275
146	166	Areci_urb	Areci_nat	1	3678414	0	0.321428571	-0.011514105	1	0.876923077	0.232833477	3.302764239	0.057038501	-0.011514105	0.006293964	0.000673401	0.000673401	0.018696916	0	0	1_3678414
147	168	Areci_urb	Areci_nat	1	3678482	0	0.482284506	0.009947644	0.428571158	0.583333333	0.206864775	1.64492857	0.234083206	0.009947644	0.006293934	0.016869096	0.016869096	0.018696888	0	0	1_3678482
148	169	Areci_urb	Areci_nat	1	3678812	0	0.142191142	0.035237371	0.19047619	0.212121212	0.02239167	2.009470846	0.6734159	0.035237371	0.006293788	0.032594021	0.032594021	0.018696753	0	0	1_3678812
149	170	Areci_urb	Areci_nat	1	3678926	0	0.444155844	0.005306476	0.391124668	0.515151515	0.164226012	1.615950366	0.288065018	0.005306476	0.006293738	0.023391813	0.023391813	0.018696707	0	0	1_3678926
150	171	Areci_urb	Areci_nat	1	3678927	0	0.057945566	0.08041337	0.217734855	0.279279279	0.027639085	2.821978966	0.553961285	0.08041337	0.006293737	0.034090909	0.034090909	0.018696706	0	0	1_3678927
151	172	Areci_urb	Areci_nat	1	3678953	0	0.479367867	-0.015250587	1	1.060606061	0.397888426	2.827137316	0.025554104	-0.015250587	0.006293726	0.0002035	0.0002035	0.018696696	0	0	1_3678953
152	173	Areci_urb	Areci_nat	1	3678957	0	0.348990342	-0.015362445	1	1.020408163	0.323469441	3.218952669	0.008773924	-0.015362445	0.006293724	1.747e-05	1.747e-05	0.018696694	0	0	1_3678957
153	174	Areci_urb	Areci_nat	1	3678987	0	0.163301141	0.0210852	0.409508402	0.411764706	0.070167075	2.416377943	0.385350881	0.0210852	0.006293711	0.014934289	0.014934289	0.018696682	0	0	1_3678987
154	175	Areci_urb	Areci_nat	1	3679003	0	0.085601405	-0.027107528	1	1.823529412	0.157461358	21.117940082	0.260912772	-0.027107528	0.006293704	0.003490028	0.003490028	0.018696675	0	0	1_3679003
155	176	Areci_urb	Areci_nat	1	3680214	0	0.49165935	-0.015157955	1	1.043956044	0.396597072	2.747988572	0.018682213	-0.015157955	0.00629317	0.000111607	0.000111607	0.01869618	0	0	1_3680214
156	177	Areci_urb	Areci_nat	1	3680251	0	0.11237928	-0.027350688	0.616299416	2.818181818	0.278146201	28.553863911	0.449969009	-0.027350688	0.006293154	0.012207031	0.012207031	0.018696165	0	0	1_3680251
157	178	Areci_urb	Areci_nat	1	3680259	0	0.187445127	0.038202836	0.012082737	8.8	1.03859573	74.562216843	0.944482672	0.038202836	0.00629315	0.102003643	0.102003643	0.018696162	0	0	1_3680259
158	212	Areci_urb	Areci_nat	1	3687048	0	0.282051282	0.004609475	0.528583626	0.64516129	0.175652918	2.369633799	0.190331698	0.004609475	0.006290157	0.006666667	0.006666667	0.018693387	0	0	1_3687048
159	213	Areci_urb	Areci_nat	1	3687572	0	0.500438982	-0.011545293	0.631071071	1.307692308	0.499596842	3.422878264	0.116505569	-0.011545293	0.006289925	0.004398148	0.004398148	0.018693173	0	0	1_3687572
160	214	Areci_urb	Areci_nat	1	3690141	0	0.290381125	-0.023477467	1	1.269230769	0.317167364	5.07916933	0.103540592	-0.023477467	0.006288792	0.001963141	0.001963141	0.018692122	0	0	1_3690141
161	215	Areci_urb	Areci_nat	1	3690175	0	0.274675325	-0.013914918	1	0.925925926	0.220181266	3.893786401	0.033423755	-0.013914918	0.006288777	0.000197006	0.000197006	0.018692108	0	0	1_3690175
162	229	Areci_urb	Areci_nat	1	5994891	0	0.372960373	0.013098592	0.39246475	0.563218391	0.180806081	1.754448492	0.249323173	0.013098592	0.005235328	0.015041667	0.015041667	0.017670312	0	0	1_5994891
163	230	Areci_urb	Areci_nat	1	5994903	0	0.36523266	0.003044303	0.567791543	0.616858238	0.199421064	1.908093747	0.209814631	0.003044303	0.005235322	0.01043336	0.01043336	0.017670307	0	0	1_5994903
164	231	Areci_urb	Areci_nat	1	5995441	0	0.402797203	-0.016366719	1	1.057692308	0.355836885	3.143892795	0.024359346	-0.016366719	0.005235079	0.000154321	0.000154321	0.017670057	0	0	1_5995441
165	232	Areci_urb	Areci_nat	1	5995996	0	0.259322034	0.020714381	0.482066988	0.56	0.13425672	2.335823486	0.251811973	0.020714381	0.005234829	0.010735516	0.010735516	0.017669799	0	0	1_5995996
166	246	Areci_urb	Areci_nat	1	6002349	0	0.239160839	-0.01685748	1	1.048387097	0.254844728	4.312883036	0.020521667	-0.01685748	0.005231959	6.4977e-05	6.4977e-05	0.017666851	0	0	1_6002349
167	247	Areci_urb	Areci_nat	1	6002970	0	0.05967366	-0.014664144	0.492773893	3	0.296571828	30.346779966	0.477121255	-0.014664144	0.005231678	0.029411765	0.029411765	0.017666563	0	0	1_6002970
168	248	Areci_urb	Areci_nat	1	6002982	0	0.447916667	-0.0060015	0.440971675	0.652173913	0.227831438	1.866866212	0.185636577	-0.0060015	0.005231673	0.009966777	0.009966777	0.017666557	0	0	1_6002982
169	249	Areci_urb	Areci_nat	1	6009116	0	0.440559441	0.001441636	0.43013648	0.6	0.210944765	1.706607889	0.22184875	0.001441636	0.005228902	0.014005602	0.014005602	0.01766371	0	0	1_6009116
170	250	Areci_urb	Areci_nat	1	6013128	0	0.261072261	-0.021428571	0.745362204	1.3	0.330390432	5.115160233	0.113943352	-0.021428571	0.005227091	0.002142857	0.002142857	0.017661848	0	0	1_6013128
171	251	Areci_urb	Areci_nat	1	6015235	0	0.09077381	-0.010576415	0.619047619	2.066666667	0.17790858	24.007336273	0.315270435	-0.010576415	0.00522614	0.005464481	0.005464481	0.01766087	0	0	1_6015235
172	264	Areci_urb	Areci_nat	1	6121403	0	0.20960452	0.007435635	0.263299813	2.8	0.498254844	15.734919792	0.447158031	0.007435635	0.005178323	0.02425876	0.02425876	0.017611575	0	0	1_6121403
173	265	Areci_urb	Areci_nat	1	6122553	0	0.067755596	-0.078606229	0.496672716	2.612903226	0.256451092	26.622086973	0.417123325	-0.078606229	0.005177806	0.029017857	0.029017857	0.017611041	0	0	1_6122553
174	266	Areci_urb	Areci_nat	1	6122895	0	0.313871817	-0.00447155	0.229181013	2.333333333	0.641645352	8.485130341	0.367976785	-0.00447155	0.005177652	0.025174825	0.025174825	0.017610882	0	0	1_6122895
175	267	Areci_urb	Areci_nat	1	6128281	0	0.477855478	0.047700579	0.045093889	3	1.054977225	8.530989851	0.477121255	0.047700579	0.005175233	0.066341463	0.066341463	0.017608381	0	0	1_6128281
176	268	Areci_urb	Areci_nat	1	6128289	0	0.477855478	-0.011694395	0.80026648	0.797202797	0.294386024	2.158839921	0.098431186	-0.011694395	0.005175229	0.003016499	0.003016499	0.017608377	0	0	1_6128289
177	273	Areci_urb	Areci_nat	1	7773627	0	0.397740113	0.005877743	0.2624096	2	0.61870454	6.465121466	0.301029996	0.005877743	0.004621254	0.022727273	0.022727273	0.016959899	0	0	1_7773627
178	274	Areci_urb	Areci_nat	1	7846444	0	0.057945566	0.08041337	0.217734855	0.279279279	0.027639085	2.821978966	0.553961285	0.08041337	0.004605842	0.034090909	0.034090909	0.016947834	0	0	1_7846444
179	275	Areci_urb	Areci_nat	1	7846780	0	0.266787659	0.037175205	0.46671977	0.506666667	0.12065614	2.12762575	0.295277667	0.037175205	0.004605743	0.015217198	0.015217198	0.016947712	0	0	1_7846780
180	277	Areci_urb	Areci_nat	1	7847252	0	0.339393939	-0.014664144	0.766100462	1.333333333	0.405649766	4.382543576	0.124938737	-0.014664144	0.004605604	0.003413866	0.003413866	0.016947541	0	0	1_7847252
181	278	Areci_urb	Areci_nat	1	7847286	0	0.11237928	0.035870893	0.33574415	0.276190476	0.027248036	2.799511064	0.558791301	0.035870893	0.004605594	0.019585503	0.019585503	0.016947528	0	0	1_7847286
182	279	Areci_urb	Areci_nat	1	7891621	0	0.428904429	0.011805356	0.185491775	2.210884354	0.745796917	6.554075937	0.344566026	0.011805356	0.004588856	0.031653613	0.031653613	0.01692941	0	0	1_7891621
183	280	Areci_urb	Areci_nat	1	7891624	0	0.428904429	0.011805356	0.185491775	2.210884354	0.745796917	6.554075937	0.344566026	0.011805356	0.004588855	0.031653613	0.031653613	0.016929409	0	0	1_7891624
184	281	Areci_urb	Areci_nat	1	7935152	0	0.172619048	0.030589544	0.110123182	0.174193548	0.019143673	1.585035019	0.758967934	0.030589544	0.00457619	0.045977011	0.045977011	0.016913767	0	0	1_7935152
185	285	Areci_urb	Areci_nat	1	8127549	0	0.35536753	0.017052082	0.066281139	3.985507246	0.98617246	16.106988027	0.600483603	0.017052082	0.004520699	0.066332783	0.066332783	0.016843259	0	0	1_8127549
186	286	Areci_urb	Areci_nat	1	8135178	0	0.496037296	0.008223017	0.222766457	1.909090909	0.70793543	5.148249325	0.28082661	0.008223017	0.004518644	0.024964756	0.024964756	0.016840638	0	0	1_8135178
187	287	Areci_urb	Areci_nat	1	8137921	0	0.103246753	-0.091504546	0.251948052	3.333333333	0.34967986	31.775095972	0.522878745	-0.091504546	0.004517907	0.04245283	0.04245283	0.016839696	0	0	1_8137921
188	298	Areci_urb	Areci_nat	1	10231812	0	0.348990342	-0.015362445	1	1.020408163	0.323469441	3.218952669	0.008773924	-0.015362445	0.004227981	1.747e-05	1.747e-05	0.016339214	0	0	1_10231812
189	299	Areci_urb	Areci_nat	1	10232013	0	0.331870061	-0.016897385	0.772002653	1.238095238	0.378352027	4.051464533	0.092754053	-0.016897385	0.004227985	0.001837155	0.001837155	0.016339195	0	0	1_10232013
190	300	Areci_urb	Areci_nat	1	10234407	0	0.395083406	-0.011545293	0.79007864	0.851851852	0.289741601	2.504478388	0.069635928	-0.011545293	0.004228039	0.00125	0.00125	0.016338971	0	0	1_10234407
191	301	Areci_urb	Areci_nat	1	10302481	0	0.433274802	-0.014619899	0.793495542	1.277777778	0.453277262	3.602025043	0.106455331	-0.014619899	0.004229997	0.00316616	0.00316616	0.016332992	0	0	1_10302481
192	302	Areci_urb	Areci_nat	1	10302517	0	0.05967366	0.118838028	0.202797203	0.261261261	0.025808213	2.644795563	0.582924981	0.118838028	0.004229999	0.0375	0.0375	0.016332989	0	0	1_10302517
193	303	Areci_urb	Areci_nat	1	10302533	0	0.46356453	-0.015376904	1	1.079051383	0.398014869	2.925397967	0.033042126	-0.015376904	0.004229999	0.000328809	0.000328809	0.016332988	0	0	1_10302533
194	304	Areci_urb	Areci_nat	1	10302534	0	0.032258065	0.108626198	0.451612903	0.4	0.034469158	4.641830851	0.397940009	0.108626198	0.004229999	0.019906323	0.019906323	0.016332988	0	0	1_10302534
195	305	Areci_urb	Areci_nat	1	10302535	0	0.267857143	-0.012048193	1	0.862068966	0.223460392	3.32570303	0.064457989	-0.012048193	0.004229999	0.000726216	0.000726216	0.016332988	0	0	1_10302535
196	306	Areci_urb	Areci_nat	1	10302544	0	0.061507937	0.085891955	0.21577381	0.276190476	0.027248036	2.799511064	0.558791301	0.085891955	0.004229999	0.03655914	0.03655914	0.016332987	0	0	1_10302544
197	307	Areci_urb	Areci_nat	1	10302726	0	0.4214223	-0.011545293	0.59508156	1.5	0.520452906	4.32315772	0.176091259	-0.011545293	0.004230006	0.008333333	0.008333333	0.016332972	0	0	1_10302726
198	308	Areci_urb	Areci_nat	1	10302773	0	0.380952381	-0.015625	1	1	0.319642475	3.128495359	0	-0.015625	0.004230007	0	0	0.016332968	0	0	1_10302773
199	309	Areci_urb	Areci_nat	1	10302779	0	0.489159175	-0.012365081	0.605697127	1.421052632	0.508565362	3.970759187	0.152610163	-0.012365081	0.004230008	0.007267772	0.007267772	0.016332967	0	0	1_10302779
200	310	Areci_urb	Areci_nat	1	10304641	0	0.507440476	0.032258065	0.084060638	2.52	0.910385118	6.975509458	0.401400541	0.032258065	0.004230073	0.050411954	0.050411954	0.016332815	0	0	1_10304641
201	311	Areci_urb	Areci_nat	1	10304661	0	0.507667901	0.035032836	0.124980097	2.496503497	0.894415114	6.968274135	0.397332179	0.035032836	0.004230073	0.050109419	0.050109419	0.016332813	0	0	1_10304661
202	312	Areci_urb	Areci_nat	1	10305797	0	0.032258065	0.188481675	0.419354839	0.351351351	0.030248446	4.081127755	0.454258372	0.188481675	0.004230113	0.022698613	0.022698613	0.01633272	0	0	1_10305797
203	313	Areci_urb	Areci_nat	1	10305830	0	0.447916667	0.009966777	0.423182222	0.594405594	0.207547666	1.702346342	0.225917112	0.009966777	0.004230115	0.014783174	0.014783174	0.016332717	0	0	1_10305830
204	314	Areci_urb	Areci_nat	1	10305885	0	0.05967366	-0.007042254	1	0.828571429	0.049624725	13.834446547	0.081670046	-0.007042254	0.004230117	0.000260417	0.000260417	0.016332713	0	0	1_10305885
205	315	Areci_urb	Areci_nat	1	10305932	0	0.183050847	-0.035866566	0.689228917	1.6	0.269751321	9.490222304	0.204119983	-0.035866566	0.004230118	0.004524887	0.004524887	0.016332709	0	0	1_10305932
206	316	Areci_urb	Areci_nat	1	10305944	0	0.506081438	0.0004429	0.443835676	1.648351648	0.600957638	4.521222435	0.217049867	0.0004429	0.004230119	0.015283229	0.015283229	0.016332708	0	0	1_10305944
207	317	Areci_urb	Areci_nat	1	10306097	0	0.187445127	0.038202836	0.240893435	0.317647059	0.057112241	1.766690495	0.498055162	0.038202836	0.004230124	0.027354931	0.027354931	0.016332696	0	0	1_10306097
208	318	Areci_urb	Areci_nat	1	10306112	0	0.27524144	-0.016385223	0.521305988	1.689655172	0.445206082	6.412613654	0.227798082	-0.016385223	0.004230125	0.008860535	0.008860535	0.016332694	0	0	1_10306112
209	319	Areci_urb	Areci_nat	1	10306133	0	0.30952381	-0.018535681	0.756845869	1.296296296	0.364017275	4.616220718	0.11270428	-0.018535681	0.004230125	0.002513826	0.002513826	0.016332693	0	0	1_10306133
210	320	Areci_urb	Areci_nat	1	10311052	0	0.424107143	-0.008187135	0.272868481	2.072463768	0.669321121	6.417108223	0.316486947	-0.008187135	0.004230301	0.02541539	0.02541539	0.016332293	0	0	1_10311052
211	321	Areci_urb	Areci_nat	1	10311058	0	0.09077381	0.180327869	0.078629032	0.175675676	0.018552832	1.663462648	0.755288367	0.180327869	0.004230302	0.06323185	0.06323185	0.016332292	0	0	1_10311058
212	322	Areci_urb	Areci_nat	1	10311061	0	0.197916667	-0.01754386	1	1.041666667	0.213324251	5.086479563	0.017728767	-0.01754386	0.004230302	3.9782e-05	3.9782e-05	0.016332292	0	0	1_10311061
213	323	Areci_urb	Areci_nat	1	10311076	0	0.172619048	0	1	0.757575758	0.140825781	4.075397434	0.120573931	0	0.004230302	0.001642036	0.001642036	0.016332291	0	0	1_10311076
214	324	Areci_urb	Areci_nat	1	10311508	0	0.380597015	-0.01504545	0.779712153	1.373626374	0.452226847	4.172351617	0.137868621	-0.01504545	0.004230318	0.00462963	0.00462963	0.016332256	0	0	1_10311508
215	325	Areci_urb	Areci_nat	1	10312912	0	0.167832168	0.03771518	0.398934454	0.382352941	0.064961299	2.250474882	0.417535565	0.03771518	0.004230369	0.018148148	0.018148148	0.016332143	0	0	1_10312912
216	326	Areci_urb	Areci_nat	1	10312969	0	0.410714286	0	0.583135294	0.703703704	0.235509797	2.102667956	0.152610163	0	0.004230371	0.00621118	0.00621118	0.016332138	0	0	1_10312969
217	327	Areci_urb	Areci_nat	1	10312979	0	0.061507937	0	1	0.771428571	0.046121906	12.902806827	0.11270428	0	0.004230372	0.000512033	0.000512033	0.016332137	0	0	1_10312979
218	328	Areci_urb	Areci_nat	1	10313020	0	0.401206637	-0.013761468	0.763512459	0.80952381	0.2372339	2.762374171	0.091770373	-0.013761468	0.004230373	0.002192982	0.002192982	0.016332134	0	0	1_10313020
219	329	Areci_urb	Areci_nat	1	10313059	0	0.483630952	-0.015162187	1	0.928571429	0.339565513	2.539259329	0.032184683	-0.015162187	0.004230374	0.000325792	0.000325792	0.016332131	0	0	1_10313059
220	330	Areci_urb	Areci_nat	1	10369355	0	0.163301141	0.0210852	0.026074891	7.451612903	0.866334931	64.093611915	0.872250286	0.0210852	0.004232714	0.086021505	0.086021505	0.01632786	0	0	1_10369355
221	331	Areci_urb	Areci_nat	1	10369447	0	0.479367867	0.044034119	0.081334677	2.6	0.950728026	7.110340516	0.414973348	0.044034119	0.004232718	0.052096052	0.052096052	0.016327853	0	0	1_10369447
222	332	Areci_urb	Areci_nat	1	10369475	0	0.313871817	-0.00447155	0.229181013	2.333333333	0.641645352	8.485130341	0.367976785	-0.00447155	0.00423272	0.025174825	0.025174825	0.016327851	0	0	1_10369475
223	333	Areci_urb	Areci_nat	1	10369526	0	0.29499561	0.006518016	0.118001042	3.222222222	0.788352855	13.1701382	0.508155488	0.006518016	0.004232722	0.041852679	0.041852679	0.016327847	0	0	1_10369526
224	334	Areci_urb	Areci_nat	1	10380759	0	0.138279192	0.05589106	0.179672391	0.2	0.02114341	1.891842428	0.698970004	0.05589106	0.004233257	0.034567901	0.034567901	0.016327058	0	0	1_10380759
225	335	Areci_urb	Areci_nat	1	10383985	0	0.254609306	-0.011545293	0.314402936	2.333333333	0.548887453	9.919054295	0.367976785	-0.011545293	0.004233414	0.020138889	0.020138889	0.016326836	0	0	1_10383985
226	336	Areci_urb	Areci_nat	1	10383991	0	0.454345917	0.008978814	0.310798815	0.562130178	0.203778976	1.55065229	0.250163099	0.008978814	0.004233414	0.018370907	0.018370907	0.016326835	0	0	1_10383991
227	337	Areci_urb	Areci_nat	1	10384004	0	0.187445127	-0.018652169	1	1.208333333	0.24911892	5.860933594	0.082186756	-0.018652169	0.004233415	0.000813167	0.000813167	0.016326834	0	0	1_10384004
228	338	Areci_urb	Areci_nat	1	10384018	0	0.496488147	-0.014228437	0.8091114	1.169230769	0.44576859	3.06683921	0.067900236	-0.014228437	0.004233416	0.001485902	0.001485902	0.016326834	0	0	1_10384018
229	339	Areci_urb	Areci_nat	1	10384019	0	0.48595259	0.029574434	0.084649663	2.555555556	0.930498552	7.018672069	0.407485327	0.029574434	0.004233416	0.049796748	0.049796748	0.016326833	0	0	1_10384019
230	340	Areci_urb	Areci_nat	1	10389581	0	0.029411765	0.063943162	0.470588235	0.432432432	0.037439981	4.994602147	0.364081741	0.063943162	0.004233692	0.016791045	0.016791045	0.016326454	0	0	1_10389581
231	341	Areci_urb	Areci_nat	1	10389632	0	0.254609306	-0.011545293	1	0.870967742	0.227444136	3.335257704	0.05999793	-0.011545293	0.004233695	0.000598659	0.000598659	0.01632645	0	0	1_10389632
232	342	Areci_urb	Areci_nat	1	10389842	0	0.254609306	-0.018521468	0.738894176	1.4	0.357180299	5.487424717	0.146128036	-0.018521468	0.004233705	0.003448276	0.003448276	0.016326436	0	0	1_10389842
233	343	Areci_urb	Areci_nat	1	10389925	0	0.254609306	-0.011545293	1	0.870967742	0.227444136	3.335257704	0.05999793	-0.011545293	0.004233709	0.000598659	0.000598659	0.01632643	0	0	1_10389925
234	344	Areci_urb	Areci_nat	1	10389941	0	0.348990342	-0.005183373	0.770419338	0.724137931	0.229384871	2.286008402	0.140178703	-0.005183373	0.00423371	0.004472397	0.004472397	0.016326429	0	0	1_10389941
235	346	Areci_urb	Areci_nat	1	10395844	0	0.505827506	-0.011683001	0.804842894	0.8	0.302721339	2.114155554	0.096910013	-0.011683001	0.00423401	0.003072197	0.003072197	0.016326032	0	0	1_10395844
236	347	Areci_urb	Areci_nat	1	10395856	0	0.49165935	-0.011545293	0.805993437	0.818181818	0.310809263	2.153801601	0.087150176	-0.011545293	0.00423401	0.002430556	0.002430556	0.016326031	0	0	1_10395856
237	348	Areci_urb	Areci_nat	1	10395865	0	0.029411765	0.063943162	0.470588235	0.432432432	0.037439981	4.994602147	0.364081741	0.063943162	0.004234011	0.016791045	0.016791045	0.016326031	0	0	1_10395865
238	349	Areci_urb	Areci_nat	1	10395880	0	0.50570676	0.016553187	0.152973584	2.083333333	0.78833682	5.505613423	0.318758763	0.016553187	0.004234012	0.032600309	0.032600309	0.01632603	0	0	1_10395880
239	350	Areci_urb	Areci_nat	1	10395883	0	0.496488147	0.007236715	0.327148577	0.565217391	0.214061987	1.49242144	0.247784484	0.007236715	0.004234012	0.019648296	0.019648296	0.01632603	0	0	1_10395883
240	352	Areci_urb	Areci_nat	1	10395922	0	0.187445127	0.0002995	0.698622273	0.636363636	0.131152025	3.087704349	0.196294645	0.0002995	0.004234014	0.004683841	0.004683841	0.016326027	0	0	1_10395922
241	353	Areci_urb	Areci_nat	1	10397376	0	0.421657592	-0.01806371	1	1.071428571	0.345318869	3.324345372	0.029963223	-0.01806371	0.004234088	0.000245952	0.000245952	0.01632593	0	0	1_10397376
242	354	Areci_urb	Areci_nat	1	10397422	0	0.23309921	-0.017260238	0.484199432	1.933333333	0.441452701	8.466994914	0.286306739	-0.017260238	0.004234091	0.01153484	0.01153484	0.016325927	0	0	1_10397422
243	355	Areci_urb	Areci_nat	1	10397433	0	0.23309921	-0.017260238	0.484199432	1.933333333	0.441452701	8.466994914	0.286306739	-0.017260238	0.004234091	0.01153484	0.01153484	0.016325926	0	0	1_10397433
244	356	Areci_urb	Areci_nat	1	10397454	0	0.507667901	-0.007111529	0.45945786	1.482051282	0.544245453	4.035818744	0.170863231	-0.007111529	0.004234092	0.009587674	0.009587674	0.016325925	0	0	1_10397454
245	357	Areci_urb	Areci_nat	1	10397460	0	0.507667901	-0.007111529	0.45945786	1.482051282	0.544245453	4.035818744	0.170863231	-0.007111529	0.004234093	0.009587674	0.009587674	0.016325925	0	0	1_10397460
246	358	Areci_urb	Areci_nat	1	10397463	0	0.418826018	-0.005316321	0.407864774	1.721088435	0.563166243	5.259806392	0.235803186	-0.005316321	0.004234093	0.014777988	0.014777988	0.016325924	0	0	1_10397463
247	359	Areci_urb	Areci_nat	1	10397519	0	0.267857143	-0.012048193	1	0.862068966	0.223460392	3.32570303	0.064457989	-0.012048193	0.004234096	0.000726216	0.000726216	0.016325921	0	0	1_10397519
248	360	Areci_urb	Areci_nat	1	10397531	0	0.033333333	0.073226545	0.466666667	0.424242424	0.036508643	4.929836355	0.372385904	0.073226545	0.004234096	0.01937046	0.01937046	0.01632592	0	0	1_10397531
249	361	Areci_urb	Areci_nat	1	10397550	0	0.304519774	-0.015354104	0.753088797	1.25	0.336476378	4.643713799	0.096910013	-0.015354104	0.004234097	0.001855288	0.001855288	0.016325919	0	0	1_10397550
250	362	Areci_urb	Areci_nat	1	10397570	0	0.241984271	-0.016605166	1	1.083333333	0.243457282	4.820603858	0.034762106	-0.016605166	0.004234098	0.000190476	0.000190476	0.016325917	0	0	1_10397570
251	363	Areci_urb	Areci_nat	1	10397643	0	0.50873515	-0.006596533	0.429713513	1.573426573	0.536674365	4.612985722	0.196846481	-0.006596533	0.004234102	0.012687175	0.012687175	0.016325912	0	0	1_10397643
252	364	Areci_urb	Areci_nat	1	10397645	0	0.50873515	-0.006596533	0.429713513	1.573426573	0.536674365	4.612985722	0.196846481	-0.006596533	0.004234102	0.012687175	0.012687175	0.016325912	0	0	1_10397645
253	365	Areci_urb	Areci_nat	1	10397923	0	0.057945566	-0.011545293	1	0.885714286	0.053127723	14.766109865	0.052706351	-0.011545293	0.004234117	0.000105219	0.000105219	0.016325894	0	0	1_10397923
254	394	Areci_urb	Areci_nat	1	10900591	0	0.135064935	-0.074133121	0.126837104	4.310344828	0.471571412	39.398216375	0.634512015	-0.074133121	0.004283282	0.057692308	0.057692308	0.016314513	0	0	1_10900591
255	420	Areci_urb	Areci_nat	1	11264213	0	0.187445127	0.0002995	0.698622273	0.636363636	0.131152025	3.087704349	0.196294645	0.0002995	0.004349073	0.004683841	0.004683841	0.016335381	0	0	1_11264213
256	421	Areci_urb	Areci_nat	1	11273346	0	0.333938294	-0.016605166	1	0.916666667	0.25719423	3.267094198	0.037788561	-0.016605166	0.004351065	0.000310559	0.000310559	0.016336237	0	0	1_11273346
257	422	Areci_urb	Areci_nat	1	11274686	0	0.085601405	-0.027107528	1	1.823529412	0.157461358	21.117940082	0.260912772	-0.027107528	0.004351359	0.003490028	0.003490028	0.016336364	0	0	1_11274686
258	423	Areci_urb	Areci_nat	1	11274734	0	0.476190476	-0.012048193	0.797752132	0.818181818	0.296791483	2.255527954	0.087150176	-0.012048193	0.004351369	0.002352941	0.002352941	0.016336369	0	0	1_11274734
259	424	Areci_urb	Areci_nat	1	11274894	0	0.49165935	-0.011545293	0.626474377	1.333333333	0.504535565	3.523592591	0.124938737	-0.011545293	0.004351405	0.004960317	0.004960317	0.016336384	0	0	1_11274894
260	425	Areci_urb	Areci_nat	1	11277209	0	0.085601405	-0.027107528	1	1.823529412	0.157461358	21.117940082	0.260912772	-0.027107528	0.004351913	0.003490028	0.003490028	0.016336604	0	0	1_11277209
261	426	Areci_urb	Areci_nat	1	11283091	0	0.454345917	-0.014477308	0.798621539	1.243478261	0.452626815	3.416143573	0.094638197	-0.014477308	0.00435321	0.002630166	0.002630166	0.016337169	0	0	1_11283091
262	427	Areci_urb	Areci_nat	1	11283955	0	0.507462687	-0.001044823	0.345318662	1.607142857	0.615876093	4.193876322	0.206054482	-0.001044823	0.004353401	0.013888889	0.013888889	0.016337253	0	0	1_11283955
263	429	Areci_urb	Areci_nat	1	11284033	0	0.503496503	0.030255608	0.086509621	2.5	0.915842893	6.824314571	0.397940009	0.030255608	0.004353418	0.049382716	0.049382716	0.01633726	0	0	1_11284033
264	438	Areci_urb	Areci_nat	1	11626561	0	0.455314648	-0.014199974	1	0.944444444	0.325760456	2.738132553	0.024823584	-0.014199974	0.0044384	0.000178683	0.000178683	0.016381311	0	0	1_11626561
265	439	Areci_urb	Areci_nat	1	11628795	0	0.163301141	-0.011545293	0.20252706	5	0.551785483	45.307462361	0.698970004	-0.011545293	0.00443905	0.03587963	0.03587963	0.016381684	0	0	1_11628795
266	440	Areci_urb	Areci_nat	1	11628816	0	0.163301141	-0.011545293	0.20252706	5	0.551785483	45.307462361	0.698970004	-0.011545293	0.004439056	0.03587963	0.03587963	0.016381687	0	0	1_11628816
267	458	Areci_urb	Areci_nat	1	11844392	0	0.061507937	0.016649324	0.246031746	0.313131313	0.030905133	3.172651546	0.504273501	0.016649324	0.004506686	0.032258065	0.032258065	0.016422626	0	0	1_11844392
268	459	Areci_urb	Areci_nat	1	11844416	0	0.30952381	-0.012048193	1	0.857142857	0.244080846	3.010043141	0.06694679	-0.012048193	0.004506694	0.000904977	0.000904977	0.016422631	0	0	1_11844416
269	460	Areci_urb	Areci_nat	1	11849446	0	0.20960452	-0.020773838	0.432011834	0.415384615	0.073934672	2.333741039	0.381549592	-0.020773838	0.00450839	0.017375818	0.017375818	0.016423705	0	0	1_11849446
270	461	Areci_urb	Areci_nat	1	11849496	0	0.336858805	0.00833998	0.356990029	0.509259259	0.145735002	1.77956558	0.293061066	0.00833998	0.004508407	0.018373888	0.018373888	0.016423716	0	0	1_11849496
271	462	Areci_urb	Areci_nat	1	11851287	0	0.317292438	-0.006922258	0.755244823	0.785714286	0.222451502	2.77519789	0.104735351	-0.006922258	0.004509012	0.002268908	0.002268908	0.0164241	0	0	1_11851287
272	463	Areci_urb	Areci_nat	1	11852101	0	0.282051282	-0.015364917	1	1	0.272499931	3.669725699	0	-0.015364917	0.004509287	0	0	0.016424275	0	0	1_11852101
273	464	Areci_urb	Areci_nat	1	11852107	0	0.259322034	-0.01920402	1	1.111111111	0.267190079	4.620560406	0.045757491	-0.01920402	0.004509289	0.00035014	0.00035014	0.016424276	0	0	1_11852107
274	465	Areci_urb	Areci_nat	1	11852119	0	0.282051282	-0.015364917	1	1	0.272499931	3.669725699	0	-0.015364917	0.004509294	0	0	0.016424279	0	0	1_11852119
275	466	Areci_urb	Areci_nat	1	11852121	0	0.282051282	-0.015364917	1	1	0.272499931	3.669725699	0	-0.015364917	0.004509294	0	0	0.016424279	0	0	1_11852121
276	467	Areci_urb	Areci_nat	1	11856861	0	0.483630952	-0.015162187	0.79985888	1.209090909	0.440852717	3.316075345	0.082458956	-0.015162187	0.0045109	0.002127702	0.002127702	0.016425299	0	0	1_11856861
277	468	Areci_urb	Areci_nat	1	11858955	0	0.456493506	-0.017069701	0.786556618	0.852631579	0.281688121	2.580799672	0.069238586	-0.017069701	0.004511611	0.001422475	0.001422475	0.016425752	0	0	1_11858955
278	469	Areci_urb	Areci_nat	1	11860040	0	0.503327284	0.04169985	0.111626683	2.603305785	0.896048871	7.563427876	0.415525183	0.04169985	0.00451198	0.054369684	0.054369684	0.016425986	0	0	1_11860040
279	470	Areci_urb	Areci_nat	1	11860867	0	0.507440476	-0.007189481	0.617301523	1.457142857	0.544242608	3.901321351	0.163502132	-0.007189481	0.004512261	0.008797654	0.008797654	0.016426165	0	0	1_11860867
280	471	Areci_urb	Areci_nat	1	11860894	0	0.505827506	-0.011858621	0.805379834	0.789473684	0.299647384	2.08000714	0.102662342	-0.011858621	0.00451227	0.003469775	0.003469775	0.016426171	0	0	1_11860894
281	472	Areci_urb	Areci_nat	1	11860951	0	0.49973559	-0.012249889	0.611786747	1.373737374	0.498211429	3.787858454	0.137903714	-0.012249889	0.00451229	0.006086879	0.006086879	0.016426184	0	0	1_11860951
282	473	Areci_urb	Areci_nat	1	11860990	0	0.494350282	-0.006862302	0.430319303	1.679012346	0.586476463	4.806812605	0.225053889	-0.006862302	0.004512303	0.01564318	0.01564318	0.016426192	0	0	1_11860990
283	474	Areci_urb	Areci_nat	1	11868069	0	0.31276467	-0.035204481	0.333399712	2.153846154	0.507164795	9.147033265	0.333214679	-0.035204481	0.004514717	0.019200137	0.019200137	0.016427731	0	0	1_11868069
284	475	Areci_urb	Areci_nat	1	11868090	0	0.470054446	-0.014143175	1	0.909090909	0.307115844	2.690992009	0.041392685	-0.014143175	0.004514724	0.000511015	0.000511015	0.016427736	0	0	1_11868090
285	476	Areci_urb	Areci_nat	1	11868094	0	0.470054446	-0.014143175	1	0.909090909	0.307115844	2.690992009	0.041392685	-0.014143175	0.004514725	0.000511015	0.000511015	0.016427737	0	0	1_11868094
286	477	Areci_urb	Areci_nat	1	11868141	0	0.340120664	-0.020504892	0.515906511	1.666666667	0.422383808	6.57643055	0.22184875	-0.020504892	0.004514742	0.010347376	0.010347376	0.016427747	0	0	1_11868141
287	478	Areci_urb	Areci_nat	1	12009037	0	0.029411765	-0.056838366	1	1.833333333	0.158754373	21.171770283	0.263241435	-0.056838366	0.00456503	0.013266998	0.013266998	0.016460661	0	0	1_12009037
288	479	Areci_urb	Areci_nat	1	12010479	0	0.126553672	0.000923645	0.362176628	0.310344828	0.030403709	3.167834257	0.508155488	0.000923645	0.004565567	0.017857143	0.017857143	0.01646102	0	0	1_12010479
289	480	Areci_urb	Areci_nat	1	12010573	0	0.065536723	-0.017241379	1	1	0.059651009	16.764175732	0	-0.017241379	0.004565602	0	0	0.016461043	0	0	1_12010573
290	481	Areci_urb	Areci_nat	1	12012544	0	0.252247488	-0.017476998	1	1.034482759	0.249622089	4.287098884	0.014723257	-0.017476998	0.004566337	3.5234e-05	3.5234e-05	0.016461535	0	0	1_12012544
291	482	Areci_urb	Areci_nat	1	12012682	0	0.254609306	-0.011545293	1	0.870967742	0.227444136	3.335257704	0.05999793	-0.011545293	0.004566388	0.000598659	0.000598659	0.01646157	0	0	1_12012682
292	492	Areci_urb	Areci_nat	1	12640934	0	0.380597015	0.012955804	0.279447036	0.531034483	0.174382806	1.617118273	0.274877277	0.012955804	0.004843948	0.018518519	0.018518519	0.016663114	0	0	1_12640934
293	493	Areci_urb	Areci_nat	1	12640940	0	0.380597015	0.012955804	0.279447036	0.531034483	0.174382806	1.617118273	0.274877277	0.012955804	0.004843951	0.018518519	0.018518519	0.016663117	0	0	1_12640940
294	494	Areci_urb	Areci_nat	1	12640949	0	0.380597015	0.012955804	0.279447036	0.531034483	0.174382806	1.617118273	0.274877277	0.012955804	0.004843956	0.018518519	0.018518519	0.01666312	0	0	1_12640949
295	495	Areci_urb	Areci_nat	1	12640967	0	0.444249342	0.020440329	0.200940274	0.487179487	0.173427792	1.368545666	0.312311006	0.020440329	0.004843965	0.027791502	0.027791502	0.016663127	0	0	1_12640967
296	496	Areci_urb	Areci_nat	1	12641807	0	0.364583333	0.01686747	0.37566601	0.5	0.153975682	1.623633008	0.301029996	0.01686747	0.004844395	0.021176471	0.021176471	0.016663457	0	0	1_12641807
297	497	Areci_urb	Areci_nat	1	12641864	0	0.4214223	0.022172883	0.192110827	0.476190476	0.164512284	1.378361325	0.322219295	0.022172883	0.004844424	0.028009259	0.028009259	0.01666348	0	0	1_12641864
298	498	Areci_urb	Areci_nat	1	12641890	0	0.396329365	-0.004683273	0.5722313	0.616	0.200376194	1.893717969	0.210419288	-0.004683273	0.004844437	0.01126408	0.01126408	0.01666349	0	0	1_12641890
299	499	Areci_urb	Areci_nat	1	12641891	0	0.380597015	0.012955804	0.279447036	0.531034483	0.174382806	1.617118273	0.274877277	0.012955804	0.004844437	0.018518519	0.018518519	0.01666349	0	0	1_12641891
300	500	Areci_urb	Areci_nat	1	12643049	0	0.416317016	0.000851695	0.58658542	0.666666667	0.228622568	1.944009499	0.176091259	0.000851695	0.00484503	0.008398656	0.008398656	0.016663946	0	0	1_12643049
301	501	Areci_urb	Areci_nat	1	12643051	0	0.416317016	0.000851695	0.58658542	0.666666667	0.228622568	1.944009499	0.176091259	0.000851695	0.004845031	0.008398656	0.008398656	0.016663947	0	0	1_12643051
302	502	Areci_urb	Areci_nat	1	12644286	0	0.138279192	-0.021179058	1	1.363636364	0.213070675	8.72717061	0.134698574	-0.021179058	0.004845663	0.001587302	0.001587302	0.016664433	0	0	1_12644286
303	503	Areci_urb	Areci_nat	1	12644668	0	0.408691835	-0.006112719	0.59873214	0.733333333	0.253552791	2.120969659	0.134698574	-0.006112719	0.004845859	0.004833512	0.004833512	0.016664583	0	0	1_12644668
304	504	Areci_urb	Areci_nat	1	12644695	0	0.163301141	-0.011545293	1	0.878787879	0.164391975	4.697724047	0.056115942	-0.011545293	0.004845872	0.000336022	0.000336022	0.016664594	0	0	1_12644695
305	505	Areci_urb	Areci_nat	1	12644713	0	0.408691835	-0.006112719	0.59873214	0.733333333	0.253552791	2.120969659	0.134698574	-0.006112719	0.004845882	0.004833512	0.004833512	0.016664601	0	0	1_12644713
306	506	Areci_urb	Areci_nat	1	12645298	0	0.408691835	-0.006112719	0.59873214	0.733333333	0.253552791	2.120969659	0.134698574	-0.006112719	0.004846181	0.004833512	0.004833512	0.016664831	0	0	1_12645298
307	507	Areci_urb	Areci_nat	1	12645313	0	0.484848485	-0.007042254	0.617651241	0.739130435	0.274101266	1.993109363	0.131278915	-0.007042254	0.004846189	0.005416667	0.005416667	0.016664837	0	0	1_12645313
308	508	Areci_urb	Areci_nat	1	12645340	0	0.433274802	-0.00642095	0.606444403	0.734265734	0.261733483	2.059905219	0.134146738	-0.00642095	0.004846203	0.005079928	0.005079928	0.016664848	0	0	1_12645340
309	509	Areci_urb	Areci_nat	1	12645361	0	0.408691835	-0.006112719	0.59873214	0.733333333	0.253552791	2.120969659	0.134698574	-0.006112719	0.004846213	0.004833512	0.004833512	0.016664856	0	0	1_12645361
310	510	Areci_urb	Areci_nat	1	12645364	0	0.408691835	-0.006112719	0.59873214	0.733333333	0.253552791	2.120969659	0.134698574	-0.006112719	0.004846215	0.004833512	0.004833512	0.016664857	0	0	1_12645364
311	511	Areci_urb	Areci_nat	1	12645847	0	0.23309921	0.028459323	0.288155691	0.393939394	0.089840335	1.727378315	0.404570588	0.028459323	0.004846462	0.02354049	0.02354049	0.016665048	0	0	1_12645847
312	512	Areci_urb	Areci_nat	1	12645859	0	0.408691835	-0.006112719	0.59873214	0.733333333	0.253552791	2.120969659	0.134698574	-0.006112719	0.004846469	0.004833512	0.004833512	0.016665052	0	0	1_12645859
313	513	Areci_urb	Areci_nat	1	12645880	0	0.479367867	-0.011545293	0.804156254	0.826086957	0.310066347	2.2008827	0.082974235	-0.011545293	0.004846479	0.002149471	0.002149471	0.016665061	0	0	1_12645880
314	514	Areci_urb	Areci_nat	1	12645937	0	0.187445127	-0.018652169	1	1.208333333	0.24911892	5.860933594	0.082186756	-0.018652169	0.004846508	0.000813167	0.000813167	0.016665083	0	0	1_12645937
315	516	Areci_urb	Areci_nat	1	12800383	0	0.5002331	-0.000472546	0.45707212	1.571428571	0.589524484	4.188778962	0.196294645	-0.000472546	0.004928278	0.012426219	0.012426219	0.016728739	0	0	1_12800383
316	517	Areci_urb	Areci_nat	1	12800835	0	0.235028249	-0.027684928	1	1.32183908	0.285530002	6.119351884	0.121178588	-0.027684928	0.004928525	0.002131918	0.002131918	0.016728933	0	0	1_12800835
317	518	Areci_urb	Areci_nat	1	13551330	0	0.380952381	0	0.575802787	0.714285714	0.22944016	2.223691275	0.146128036	0	0.005400521	0.005291005	0.005291005	0.017118069	0	0	1_13551330
318	519	Areci_urb	Areci_nat	1	13551688	0	0.356643357	-0.015990502	1	1.098901099	0.346758494	3.482491842	0.040958608	-0.015990502	0.005400775	0.000389273	0.000389273	0.017118286	0	0	1_13551688
319	521	Areci_urb	Areci_nat	1	13557145	0	0.061507937	-0.012048193	1	0.878787879	0.052570151	14.690239889	0.056115942	-0.012048193	0.005404652	0.000126502	0.000126502	0.017121598	0	0	1_13557145
320	522	Areci_urb	Areci_nat	1	13563955	0	0.163301141	0.0210852	0.409508402	0.411764706	0.070167075	2.416377943	0.385350881	0.0210852	0.005409498	0.014934289	0.014934289	0.017125742	0	0	1_13563955
321	523	Areci_urb	Areci_nat	1	13572567	0	0.507462687	0.016455961	0.22423526	2.046153846	0.777330261	5.386057601	0.310938284	0.016455961	0.00541564	0.03125	0.03125	0.017130997	0	0	1_13572567
322	572	Areci_urb	Areci_nat	1	17902164	0	0.187445127	0.0002995	0.698622273	0.636363636	0.131152025	3.087704349	0.196294645	0.0002995	0.009482041	0.004683841	0.004683841	0.021083358	0	0	1_17902164
323	586	Areci_urb	Areci_nat	1	20488019	0	0.142191142	-0.023551143	1	1.272727273	0.198376944	8.165438369	0.104735351	-0.023551143	0.010956834	0.000983607	0.000983607	0.022815062	0	0	1_20488019
324	587	Areci_urb	Areci_nat	1	20491219	0	0.49165935	-0.011545293	0.805993437	0.818181818	0.310809263	2.153801601	0.087150176	-0.011545293	0.010957666	0.002430556	0.002430556	0.022816304	0	0	1_20491219
325	588	Areci_urb	Areci_nat	1	20491297	0	0.163301141	-0.022422124	0.67644296	1.875	0.319699099	10.996668465	0.273001272	-0.022422124	0.010957686	0.007317802	0.007317802	0.022816335	0	0	1_20491297
326	589	Areci_urb	Areci_nat	1	20491300	0	0.27524144	-0.003478744	0.744146304	0.698924731	0.19119492	2.554962133	0.155569592	-0.003478744	0.010957687	0.004341662	0.004341662	0.022816336	0	0	1_20491300
327	590	Areci_urb	Areci_nat	1	20497730	0	0.11237928	-0.011545293	0.116486674	5	0.553670414	45.153216404	0.698970004	-0.011545293	0.01095935	0.055555556	0.055555556	0.022818826	0	0	1_20497730
328	591	Areci_urb	Areci_nat	1	20499530	0	0.467757937	-0.006431088	0.602882766	1.505263158	0.538546127	4.207285246	0.177612432	-0.006431088	0.010959814	0.009544008	0.009544008	0.022819522	0	0	1_20499530
329	592	Areci_urb	Areci_nat	1	20501984	0	0.21071115	-0.011545293	1	0.875	0.200016944	3.827800715	0.057991947	-0.011545293	0.010960445	0.000462963	0.000462963	0.022820469	0	0	1_20501984
330	593	Areci_urb	Areci_nat	1	20506050	0	0.507023705	-0.014172683	0.813032981	1.133333333	0.436828857	2.940383687	0.054357662	-0.014172683	0.010961488	0.000974026	0.000974026	0.022822035	0	0	1_20506050
331	594	Areci_urb	Areci_nat	1	20506142	0	0.507023705	-0.014172683	0.813032981	1.133333333	0.436828857	2.940383687	0.054357662	-0.014172683	0.010961512	0.000974026	0.000974026	0.02282207	0	0	1_20506142
332	595	Areci_urb	Areci_nat	1	20506498	0	0.50570676	-0.011545293	0.634664446	1.285714286	0.494075152	3.34576879	0.109144469	-0.011545293	0.010961603	0.00390625	0.00390625	0.022822207	0	0	1_20506498
333	596	Areci_urb	Areci_nat	1	20506500	0	0.50570676	-0.011545293	0.634664446	1.285714286	0.494075152	3.34576879	0.109144469	-0.011545293	0.010961603	0.00390625	0.00390625	0.022822208	0	0	1_20506500
334	597	Areci_urb	Areci_nat	1	20506543	0	0.507226107	-0.014446976	0.809675356	1.142857143	0.433138528	3.01548434	0.057991947	-0.014446976	0.010961614	0.001102941	0.001102941	0.022822225	0	0	1_20506543
335	598	Areci_urb	Areci_nat	1	20528372	0	0.245535714	-0.03030303	0.719725949	1.666666667	0.377848324	7.35156835	0.22184875	-0.03030303	0.010967146	0.007215007	0.007215007	0.022830571	0	0	1_20528372
336	599	Areci_urb	Areci_nat	1	20674019	0	0.187445127	0.0002995	0.110027812	6.2	0.70384983	54.613922442	0.792391689	0.0002995	0.011001258	0.049473068	0.049473068	0.022883656	0	0	1_20674019
337	600	Areci_urb	Areci_nat	1	20674985	0	0.203595981	-0.01999917	0.115962941	5.785714286	0.65268573	51.287301502	0.762356983	-0.01999917	0.011001468	0.048990505	0.048990505	0.022883994	0	0	1_20674985
338	601	Areci_urb	Areci_nat	1	20680591	0	0.11237928	-0.011545293	0.116486674	5	0.553670414	45.153216404	0.698970004	-0.011545293	0.011002683	0.055555556	0.055555556	0.022885946	0	0	1_20680591
339	602	Areci_urb	Areci_nat	1	20680853	0	0.388344988	0.003607119	0.402881469	0.57037037	0.186478266	1.744559119	0.243843043	0.003607119	0.01100274	0.014847115	0.014847115	0.022886037	0	0	1_20680853
340	603	Areci_urb	Areci_nat	1	20680894	0	0.11237928	-0.011545293	0.116486674	5	0.553670414	45.153216404	0.698970004	-0.011545293	0.011002749	0.055555556	0.055555556	0.022886051	0	0	1_20680894
341	604	Areci_urb	Areci_nat	1	20680918	0	0.11237928	-0.011545293	0.116486674	5	0.553670414	45.153216404	0.698970004	-0.011545293	0.011002754	0.055555556	0.055555556	0.022886059	0	0	1_20680918
342	612	Areci_urb	Areci_nat	1	20771919	0	0.500438982	0.016848961	0.221728626	2.005128205	0.758656596	5.299550732	0.302142146	0.016848961	0.011021481	0.029251949	0.029251949	0.022916814	0	0	1_20771919
343	613	Areci_urb	Areci_nat	1	20771973	0	0.503472222	0.008890735	0.314808285	1.846153846	0.681567634	5.000654156	0.266267889	0.008890735	0.011021492	0.02290737	0.02290737	0.022916832	0	0	1_20771973
344	615	Areci_urb	Areci_nat	1	21384611	0	0.239160839	0.015004398	0.297138094	0.419354839	0.09539404	1.843495472	0.377418342	0.015004398	0.011114768	0.020897833	0.020897833	0.023087293	0	0	1_21384611
345	616	Areci_urb	Areci_nat	1	21384775	0	0.03125	0.142857143	0.4375	0.378378378	0.032645451	4.385609439	0.422073688	0.142857143	0.011114777	0.020408163	0.020408163	0.023087326	0	0	1_21384775
346	617	Areci_urb	Areci_nat	1	21385568	0	0.235028249	0.049151328	0.275437545	0.406451613	0.087587027	1.886157334	0.390991149	0.049151328	0.011114821	0.023016011	0.023016011	0.023087484	0	0	1_21385568
347	618	Areci_urb	Areci_nat	1	21385797	0	0.216317016	0.027683341	0.452452415	0.454545455	0.09913621	2.084118109	0.342422681	0.027683341	0.011114834	0.016163793	0.016163793	0.02308753	0	0	1_21385797
348	627	Areci_urb	Areci_nat	1	21398352	0	0.126553672	0.000923645	0.362176628	0.310344828	0.030403709	3.167834257	0.508155488	0.000923645	0.011115515	0.017857143	0.017857143	0.023090022	0	0	1_21398352
349	640	Areci_urb	Areci_nat	1	22014751	0	0.415584416	0.033759715	0.241016855	2.142857143	0.660408611	6.953023718	0.330993219	0.033759715	0.011110979	0.029296875	0.029296875	0.023176704	0	0	1_22014751
350	641	Areci_urb	Areci_nat	1	22014768	0	0.336858805	0.040226154	0.122607498	3	0.812162872	11.0815211	0.477121255	0.040226154	0.011110978	0.046153846	0.046153846	0.023176706	0	0	1_22014768
351	642	Areci_urb	Areci_nat	1	22017322	0	0.283018868	-0.010241821	0.723711243	1.428571429	0.338689293	6.025629879	0.15490196	-0.010241821	0.011110809	0.004395604	0.004395604	0.023176925	0	0	1_22017322
352	643	Areci_urb	Areci_nat	1	22017325	0	0.283018868	-0.010241821	0.723711243	1.428571429	0.338689293	6.025629879	0.15490196	-0.010241821	0.011110808	0.004395604	0.004395604	0.023176925	0	0	1_22017325
353	644	Areci_urb	Areci_nat	1	22021300	0	0.404547858	0.030889549	0.089777767	3	0.905772152	9.936273692	0.477121255	0.030889549	0.011110543	0.054466231	0.054466231	0.023177263	0	0	1_22021300
354	645	Areci_urb	Areci_nat	1	22021372	0	0.342857143	-0.020833333	0.755177462	0.782312925	0.215099459	2.845258257	0.106619494	-0.020833333	0.011110538	0.002486402	0.002486402	0.023177269	0	0	1_22021372
355	649	Areci_urb	Areci_nat	1	22361492	0	0.263768116	0.020911128	0.681586139	1.916666667	0.376552296	9.755912118	0.28254659	0.020911128	0.011071956	0.013637644	0.013637644	0.023192719	0	0	1_22361492
356	651	Areci_urb	Areci_nat	1	22514251	0	0.088111888	0.001441636	0.239160839	4.125	0.437103236	38.92816065	0.615423953	0.001441636	0.011049832	0.044817927	0.044817927	0.023194815	0	0	1_22514251
357	652	Areci_urb	Areci_nat	1	22540664	0	0.274675325	0.099465896	0.013310607	10.8	1.248236909	93.443799973	1.033423755	0.099465896	0.011045594	0.115839243	0.115839243	0.023194801	0	0	1_22540664
358	653	Areci_urb	Areci_nat	1	22540754	0	0.21071115	0.114897869	0.021908718	0.102040816	0.011800012	0.882399803	0.991226076	0.114897869	0.01104558	0.087528935	0.087528935	0.0231948	0	0	1_22540754
359	654	Areci_urb	Areci_nat	1	22540843	0	0.115617716	-0.039527488	0.119755245	4.696969697	0.519228187	42.489072972	0.671817758	-0.039527488	0.011045565	0.053763441	0.053763441	0.0231948	0	0	1_22540843
360	655	Areci_urb	Areci_nat	1	22541076	0	0.167832168	-0.014664144	1	0.935483871	0.174606578	5.012010897	0.028963696	-0.014664144	0.011045527	9.1912e-05	9.1912e-05	0.0231948	0	0	1_22541076
361	656	Areci_urb	Areci_nat	1	22541116	0	0.222222222	0.123493976	0.02106255	0.0995671	0.011460721	0.865007291	1.001884144	0.123493976	0.011045521	0.094677871	0.094677871	0.023194799	0	0	1_22541116
362	657	Areci_urb	Areci_nat	1	22541174	0	0.252247488	0.058943405	0.026874823	9.666666667	1.128154454	82.829477957	0.985276743	0.058943405	0.011045511	0.094479385	0.094479385	0.023194799	0	0	1_22541174
363	658	Areci_urb	Areci_nat	1	22541196	0	0.252247488	0.058943405	0.026874823	9.666666667	1.128154454	82.829477957	0.985276743	0.058943405	0.011045508	0.094479385	0.094479385	0.023194799	0	0	1_22541196
364	659	Areci_urb	Areci_nat	1	22541347	0	0.167832168	0.10485133	0.084436353	0.142857143	0.015709725	1.299078316	0.84509804	0.10485133	0.011045483	0.05787037	0.05787037	0.023194799	0	0	1_22541347
365	660	Areci_urb	Areci_nat	1	22541531	0	0.496488147	0.007236715	0.327148577	0.565217391	0.214061987	1.49242144	0.247784484	0.007236715	0.011045453	0.019648296	0.019648296	0.023194798	0	0	1_22541531
366	662	Areci_urb	Areci_nat	1	22541699	0	0.331870061	-0.011545293	0.383237947	1.8	0.533309258	6.075274242	0.255272505	-0.011545293	0.011045426	0.013392857	0.013392857	0.023194798	0	0	1_22541699
367	663	Areci_urb	Areci_nat	1	22541700	0	0.496488147	0.007236715	0.327148577	0.565217391	0.214061987	1.49242144	0.247784484	0.007236715	0.011045426	0.019648296	0.019648296	0.023194798	0	0	1_22541700
368	664	Areci_urb	Areci_nat	1	22541750	0	0.252247488	0.058943405	0.026874823	0.103448276	0.012072997	0.88640345	0.985276743	0.058943405	0.011045418	0.094479385	0.094479385	0.023194798	0	0	1_22541750
369	665	Areci_urb	Areci_nat	1	22541763	0	0.085601405	0.014391766	0.597733259	0.428571429	0.03700023	4.964116959	0.367976785	0.014391766	0.011045415	0.007122507	0.007122507	0.023194798	0	0	1_22541763
370	667	Areci_urb	Areci_nat	1	22541863	0	0.172619048	0.137931034	0.078194884	0.131428571	0.014409302	1.198772091	0.881310213	0.137931034	0.011045399	0.065863893	0.065863893	0.023194797	0	0	1_22541863
371	668	Areci_urb	Areci_nat	1	22541865	0	0.23309921	0.028459323	0.029812902	8.857142857	1.041277238	75.339186096	0.947293649	0.028459323	0.011045399	0.079122201	0.079122201	0.023194797	0	0	1_22541865
372	669	Areci_urb	Areci_nat	1	22541872	0	0.172619048	0.137931034	0.078194884	0.131428571	0.014409302	1.198772091	0.881310213	0.137931034	0.011045398	0.065863893	0.065863893	0.023194797	0	0	1_22541872
373	670	Areci_urb	Areci_nat	1	22542052	0	0.27524144	-0.003478744	0.744146304	0.698924731	0.19119492	2.554962133	0.155569592	-0.003478744	0.011045368	0.004341662	0.004341662	0.023194797	0	0	1_22542052
374	671	Areci_urb	Areci_nat	1	22542165	0	0.11237928	0.114897869	0.04415602	0.156756757	0.017344631	1.416731244	0.804773731	0.114897869	0.01104535	0.0703125	0.0703125	0.023194797	0	0	1_22542165
375	673	Areci_urb	Areci_nat	1	22542251	0	0.254609306	0.00938323	0.089343028	4.285714286	0.837294543	21.93654204	0.632023215	0.00938323	0.011045336	0.050670498	0.050670498	0.023194796	0	0	1_22542251
376	674	Areci_urb	Areci_nat	1	22542293	0	0.507440476	-0.007189481	0.617301523	1.457142857	0.544242608	3.901321351	0.163502132	-0.007189481	0.011045329	0.008797654	0.008797654	0.023194796	0	0	1_22542293
377	675	Areci_urb	Areci_nat	1	22542305	0	0.138279192	0.004510981	0.055483586	6.1875	0.704941599	54.309685067	0.791515212	0.004510981	0.011045327	0.070546737	0.070546737	0.023194796	0	0	1_22542305
378	676	Areci_urb	Areci_nat	1	22542325	0	0.440112994	0.015404365	0.18072322	2.19047619	0.716312713	6.698451468	0.340538537	0.015404365	0.011045324	0.032092426	0.032092426	0.023194796	0	0	1_22542325
379	677	Areci_urb	Areci_nat	1	22542896	0	0.4214223	-0.011545293	0.59508156	1.5	0.520452906	4.32315772	0.176091259	-0.011545293	0.011045231	0.008333333	0.008333333	0.023194794	0	0	1_22542896
380	678	Areci_urb	Areci_nat	1	22542940	0	0.11237928	0.114897869	0.04415602	0.156756757	0.017344631	1.416731244	0.804773731	0.114897869	0.011045224	0.0703125	0.0703125	0.023194794	0	0	1_22542940
381	679	Areci_urb	Areci_nat	1	22543299	0	0.085601405	-0.027107528	1	1.823529412	0.157461358	21.117940082	0.260912772	-0.027107528	0.011045165	0.003490028	0.003490028	0.023194793	0	0	1_22543299
382	680	Areci_urb	Areci_nat	1	22543316	0	0.507936508	-0.01171875	0.625688432	1.28959276	0.479259993	3.470036118	0.110452586	-0.01171875	0.011045162	0.003968254	0.003968254	0.023194793	0	0	1_22543316
383	681	Areci_urb	Areci_nat	1	22590102	0	0.167832168	-0.02942097	0.208912617	4.677419355	0.515187043	42.466618902	0.670006308	-0.02942097	0.011037339	0.033425926	0.033425926	0.02319448	0	0	1_22590102
384	682	Areci_urb	Areci_nat	1	22592275	0	0.187445127	-0.018652169	0.43377518	2.419354839	0.435412485	13.443063851	0.38369957	-0.018652169	0.011036966	0.015742909	0.015742909	0.023194457	0	0	1_22592275
385	687	Areci_urb	Areci_nat	1	22606370	0	0.259322034	-0.01920402	1	0.9	0.216423964	3.742653929	0.045757491	-0.01920402	0.011034531	0.00035014	0.00035014	0.023194291	0	0	1_22606370
386	688	Areci_urb	Areci_nat	1	22607463	0	0.483630952	0.034661724	0.125084009	2.4	0.858675723	6.708003787	0.380211242	0.034661724	0.01103434	0.044343891	0.044343891	0.023194277	0	0	1_22607463
387	689	Areci_urb	Areci_nat	1	22607466	0	0.496488147	0.028701867	0.140988549	2.266666667	0.849888606	6.045236686	0.355387658	0.028701867	0.01103434	0.03989832	0.03989832	0.023194277	0	0	1_22607466
388	690	Areci_urb	Areci_nat	1	22607475	0	0.496488147	0.028701867	0.140988549	2.266666667	0.849888606	6.045236686	0.355387658	0.028701867	0.011034338	0.03989832	0.03989832	0.023194277	0	0	1_22607475
389	691	Areci_urb	Areci_nat	1	22607487	0	0.440559441	-0.011442988	0.792776902	0.795454545	0.281862248	2.244883581	0.099384632	-0.011442988	0.011034336	0.002836134	0.002836134	0.023194277	0	0	1_22607487
390	692	Areci_urb	Areci_nat	1	22607512	0	0.402797203	-0.014664144	0.785194302	1.25	0.420967032	3.711692083	0.096910013	-0.014664144	0.011034332	0.00245098	0.00245098	0.023194277	0	0	1_22607512
391	697	Areci_urb	Areci_nat	1	22626010	0	0.197916667	-0.037593985	0.124968629	5.4	0.61045206	47.767878769	0.73239376	-0.037593985	0.01103108	0.043322592	0.043322592	0.023194009	0	0	1_22626010
392	698	Areci_urb	Areci_nat	1	22626041	0	0.187445127	0.0002995	0.110027812	6.2	0.70384983	54.613922442	0.792391689	0.0002995	0.011031074	0.049473068	0.049473068	0.023194008	0	0	1_22626041
393	699	Areci_urb	Areci_nat	1	22627175	0	0.057945566	-0.011545293	1	0.885714286	0.053127723	14.766109865	0.052706351	-0.011545293	0.011030873	0.000105219	0.000105219	0.02319399	0	0	1_22627175
394	700	Areci_urb	Areci_nat	1	22627184	0	0.187445127	0.0002995	0.110027812	6.2	0.70384983	54.613922442	0.792391689	0.0002995	0.011030871	0.049473068	0.049473068	0.02319399	0	0	1_22627184
395	701	Areci_urb	Areci_nat	1	22629058	0	0.085601405	-0.027107528	0.24143986	3.882352941	0.412039144	36.580661246	0.589095014	-0.027107528	0.011030538	0.041025641	0.041025641	0.02319396	0	0	1_22629058
396	702	Areci_urb	Areci_nat	1	22629828	0	0.11237928	-0.011545293	0.116486674	5	0.553670414	45.153216404	0.698970004	-0.011545293	0.011030401	0.055555556	0.055555556	0.023193947	0	0	1_22629828
397	703	Areci_urb	Areci_nat	1	22629831	0	0.085601405	-0.027107528	0.24143986	3.882352941	0.412039144	36.580661246	0.589095014	-0.027107528	0.011030401	0.041025641	0.041025641	0.023193947	0	0	1_22629831
398	704	Areci_urb	Areci_nat	1	22629833	0	0.254609306	-0.011545293	1	0.870967742	0.227444136	3.335257704	0.05999793	-0.011545293	0.0110304	0.000598659	0.000598659	0.023193947	0	0	1_22629833
399	705	Areci_urb	Areci_nat	1	22629873	0	0.187445127	0.038202836	0.240893435	0.317647059	0.057112241	1.766690495	0.498055162	0.038202836	0.011030393	0.027354931	0.027354931	0.023193946	0	0	1_22629873
400	706	Areci_urb	Areci_nat	1	22629888	0	0.380597015	-0.005711699	0.4005653	1.906666667	0.612117835	5.93901626	0.280274774	-0.005711699	0.011030391	0.018518519	0.018518519	0.023193946	0	0	1_22629888
401	707	Areci_urb	Areci_nat	1	22630847	0	0.27524144	-0.016385223	1	1.08	0.295593233	3.94596314	0.033423755	-0.016385223	0.01103022	0.000199362	0.000199362	0.02319393	0	0	1_22630847
402	708	Areci_urb	Areci_nat	1	22630876	0	0.47190518	0.060909579	0.044754214	0.333333333	0.119674658	0.928443102	0.477121255	0.060909579	0.011030215	0.066976744	0.066976744	0.02319393	0	0	1_22630876
403	709	Areci_urb	Areci_nat	1	22630903	0	0.380952381	0	0.092068687	3	0.846570098	10.631133815	0.477121255	0	0.01103021	0.047619048	0.047619048	0.023193929	0	0	1_22630903
404	710	Areci_urb	Areci_nat	1	22632055	0	0.380597015	0.012955804	0.103737637	2.7	0.830214902	8.780859011	0.431363764	0.012955804	0.011030004	0.041666667	0.041666667	0.02319391	0	0	1_22632055
405	711	Areci_urb	Areci_nat	1	22632091	0	0.057945566	0.08041337	0.217734855	0.279279279	0.027639085	2.821978966	0.553961285	0.08041337	0.011029998	0.034090909	0.034090909	0.023193909	0	0	1_22632091
406	729	Areci_urb	Areci_nat	1	22732932	0	0.254609306	-0.011545293	1	0.870967742	0.227444136	3.335257704	0.05999793	-0.011545293	0.011010362	0.000598659	0.000598659	0.023190473	0	0	1_22732932
407	730	Areci_urb	Areci_nat	1	22732986	0	0.261072261	-0.007042254	1	0.806451613	0.209707062	3.101298533	0.093421685	-0.007042254	0.011010352	0.001488095	0.001488095	0.023190471	0	0	1_22732986
408	731	Areci_urb	Areci_nat	1	22733866	0	0.27524144	-0.016385223	1	1.08	0.295593233	3.94596314	0.033423755	-0.016385223	0.011010179	0.000199362	0.000199362	0.023190442	0	0	1_22733866
409	732	Areci_urb	Areci_nat	1	22733920	0	0.085601405	-0.027107528	0.24143986	3.882352941	0.412039144	36.580661246	0.589095014	-0.027107528	0.011010168	0.041025641	0.041025641	0.02319044	0	0	1_22733920
410	733	Areci_urb	Areci_nat	1	22733953	0	0.192540793	0.022188065	0.251113913	0.3375	0.060557094	1.880972867	0.471726223	0.022188065	0.011010162	0.025005341	0.025005341	0.023190439	0	0	1_22733953
411	734	Areci_urb	Areci_nat	1	22735458	0	0.163301141	-0.022422124	0.67644296	1.875	0.319699099	10.996668465	0.273001272	-0.022422124	0.011009867	0.007317802	0.007317802	0.023190389	0	0	1_22735458
412	735	Areci_urb	Areci_nat	1	22742878	0	0.433274802	-0.014619899	0.793495542	1.277777778	0.453277262	3.602025043	0.106455331	-0.014619899	0.011008405	0.00316616	0.00316616	0.023190138	0	0	1_22742878
413	745	Areci_urb	Areci_nat	1	22860690	0	0.119047619	-0.05	0.625198308	2.454545455	0.241298781	24.968188286	0.389971079	-0.05	0.010980886	0.00952381	0.00952381	0.023185709	0	0	1_22860690
414	746	Areci_urb	Areci_nat	1	22862664	0	0.490079365	-0.012145749	0.801239164	0.848484848	0.310702891	2.317089927	0.071355909	-0.012145749	0.01098046	0.001606581	0.001606581	0.023185605	0	0	1_22862664
415	747	Areci_urb	Areci_nat	1	22862697	0	0.163301141	-0.011545293	1	0.878787879	0.164391975	4.697724047	0.056115942	-0.011545293	0.010980453	0.000336022	0.000336022	0.023185603	0	0	1_22862697
416	748	Areci_urb	Areci_nat	1	22864268	0	0.490079365	-0.01201515	0.622454931	0.771428571	0.283787667	2.096997547	0.11270428	-0.01201515	0.010980113	0.004048583	0.004048583	0.02318552	0	0	1_22864268
417	749	Areci_urb	Areci_nat	1	22864340	0	0.194805195	-0.013157895	1	0.851851852	0.156521714	4.636108055	0.069635928	-0.013157895	0.010980098	0.000615385	0.000615385	0.023185516	0	0	1_22864340
418	750	Areci_urb	Areci_nat	1	23121035	0	0.424877708	-0.004389084	0.554439082	1.588235294	0.489658382	5.151533074	0.200914843	-0.004389084	0.010919286	0.011070344	0.011070344	0.02316698	0	0	1_23121035
419	751	Areci_urb	Areci_nat	1	23121194	0	0.458333333	0.00109529	0.294034183	1.925	0.667652325	5.550231551	0.284430734	0.00109529	0.010919245	0.023240811	0.023240811	0.023166965	0	0	1_23121194
420	752	Areci_urb	Areci_nat	1	23121252	0	0.461072261	0.0007251	0.309182542	1.788888889	0.638816177	5.009459013	0.252583367	0.0007251	0.01091923	0.01873922	0.01873922	0.02316696	0	0	1_23121252
421	753	Areci_urb	Areci_nat	1	23121314	0	0.48595259	-0.014286608	1	0.93006993	0.351520065	2.460827025	0.031484396	-0.014286608	0.010919214	0.000313661	0.000313661	0.023166955	0	0	1_23121314
422	754	Areci_urb	Areci_nat	1	23121332	0	0.395083406	0.001941978	0.423972019	0.628571429	0.212497916	1.859321953	0.201645364	0.001941978	0.010919209	0.010432099	0.010432099	0.023166953	0	0	1_23121332
423	755	Areci_urb	Areci_nat	1	23121520	0	0.348990342	-0.005183373	0.770419338	0.724137931	0.229384871	2.286008402	0.140178703	-0.005183373	0.010919161	0.004472397	0.004472397	0.023166936	0	0	1_23121520
424	756	Areci_urb	Areci_nat	1	23121524	0	0.348990342	-0.005183373	0.770419338	0.724137931	0.229384871	2.286008402	0.140178703	-0.005183373	0.01091916	0.004472397	0.004472397	0.023166936	0	0	1_23121524
425	757	Areci_urb	Areci_nat	1	23121527	0	0.348990342	-0.005183373	0.770419338	0.724137931	0.229384871	2.286008402	0.140178703	-0.005183373	0.010919159	0.004472397	0.004472397	0.023166935	0	0	1_23121527
426	758	Areci_urb	Areci_nat	1	23123144	0	0.479367867	-0.011545293	0.620757428	1.363636364	0.508980898	3.653386873	0.134698574	-0.011545293	0.010919454	0.005608974	0.005608974	0.023166345	0	0	1_23123144
427	759	Areci_urb	Areci_nat	1	23123156	0	0.356643357	-0.010685069	0.772285306	0.777777778	0.245329019	2.465824365	0.109144469	-0.010685069	0.010919451	0.002768166	0.002768166	0.023166344	0	0	1_23123156
428	760	Areci_urb	Areci_nat	1	23123198	0	0.347222222	-0.010322581	0.564094017	1.444444444	0.437191085	4.772329133	0.159700843	-0.010322581	0.01091944	0.005714286	0.005714286	0.02316634	0	0	1_23123198
429	761	Areci_urb	Areci_nat	1	23125055	0	0.479367867	0.01809706	0.214087686	0.498666667	0.18483703	1.345338885	0.302189661	0.01809706	0.01091896	0.028095747	0.028095747	0.023166172	0	0	1_23125055
430	762	Areci_urb	Areci_nat	1	23125095	0	0.444249342	-0.015543496	1	1.1	0.396931081	3.048388139	0.041392685	-0.015543496	0.01091895	0.000494071	0.000494071	0.023166168	0	0	1_23125095
431	763	Areci_urb	Areci_nat	1	23125106	0	0.029411765	0.063943162	0.470588235	0.432432432	0.037439981	4.994602147	0.364081741	0.063943162	0.010918947	0.016791045	0.016791045	0.023166167	0	0	1_23125106
432	764	Areci_urb	Areci_nat	1	23153495	0	0.395083406	0.001941978	0.423972019	0.628571429	0.212497916	1.859321953	0.201645364	0.001941978	0.010913947	0.010432099	0.010432099	0.023161426	0	0	1_23153495
433	765	Areci_urb	Areci_nat	1	23153505	0	0.27524144	-0.003478744	0.744146304	0.698924731	0.19119492	2.554962133	0.155569592	-0.003478744	0.010913945	0.004341662	0.004341662	0.023161425	0	0	1_23153505
434	766	Areci_urb	Areci_nat	1	23155391	0	0.23309921	-0.017260238	1	1.129032258	0.275475401	4.627323661	0.052706351	-0.017260238	0.010913444	0.000418498	0.000418498	0.023161248	0	0	1_23155391
435	767	Areci_urb	Areci_nat	1	23155457	0	0.085601405	0.097390354	0.098970389	0.202702703	0.021501212	1.910979951	0.693140461	0.097390354	0.010913427	0.051923077	0.051923077	0.023161241	0	0	1_23155457
436	773	Areci_urb	Areci_nat	1	23537258	0	0.404547858	-0.017230264	1	1.043956044	0.336338954	3.240315192	0.018682213	-0.017230264	0.010800522	8.938e-05	8.938e-05	0.023115138	0	0	1_23537258
437	774	Areci_urb	Areci_nat	1	23542445	0	0.317292438	-0.020347888	0.520687778	1.846153846	0.492050435	6.926696497	0.266267889	-0.020347888	0.010798832	0.013557423	0.013557423	0.023114376	0	0	1_23542445
438	775	Areci_urb	Areci_nat	1	23542457	0	0.347222222	0.028571429	0.361901109	0.5	0.150559465	1.660473485	0.301029996	0.028571429	0.010798828	0.020408163	0.020408163	0.023114374	0	0	1_23542457
439	776	Areci_urb	Areci_nat	1	23542475	0	0.245535714	-0.018181818	1	1.120689655	0.271599279	4.624258606	0.049485363	-0.018181818	0.010798822	0.000388196	0.000388196	0.023114371	0	0	1_23542475
440	777	Areci_urb	Areci_nat	1	23542496	0	0.328869048	-0.022624434	0.760604494	1.314285714	0.378023471	4.569417165	0.118689787	-0.022624434	0.010798815	0.002896885	0.002896885	0.023114368	0	0	1_23542496
441	778	Areci_urb	Areci_nat	1	23542502	0	0.172619048	0.022850021	0.40688263	0.40625	0.068884105	2.395894704	0.391206626	0.022850021	0.010798814	0.016272256	0.016272256	0.023114367	0	0	1_23542502
442	779	Areci_urb	Areci_nat	1	23724003	0	0.433274802	0.034573793	0.120880657	0.417582418	0.14525638	1.20046414	0.379257796	0.034573793	0.010737067	0.03952775	0.03952775	0.023085457	0	0	1_23724003
443	780	Areci_urb	Areci_nat	1	23731626	0	0.395083406	0.001941978	0.270696106	2.166666667	0.702603131	6.681502308	0.335792102	0.001941978	0.010734364	0.027222222	0.027222222	0.023084149	0	0	1_23731626
444	781	Areci_urb	Areci_nat	1	23731746	0	0.057945566	-0.011545293	1	0.885714286	0.053127723	14.766109865	0.052706351	-0.011545293	0.010734321	0.000105219	0.000105219	0.023084128	0	0	1_23731746
445	782	Areci_urb	Areci_nat	1	23734137	0	0.187445127	-0.018652169	0.43377518	2.419354839	0.435412485	13.443063851	0.38369957	-0.018652169	0.010733472	0.015742909	0.015742909	0.023083717	0	0	1_23734137
446	783	Areci_urb	Areci_nat	1	23734176	0	0.395083406	-0.01604105	1	1.153846154	0.390795055	3.406800904	0.062147907	-0.01604105	0.010733458	0.000987654	0.000987654	0.02308371	0	0	1_23734176
447	784	Areci_urb	Areci_nat	1	23734219	0	0.029411765	-0.056838366	1	1.833333333	0.158754373	21.171770283	0.263241435	-0.056838366	0.010733442	0.013266998	0.013266998	0.023083702	0	0	1_23734219
448	785	Areci_urb	Areci_nat	1	23734236	0	0.163301141	-0.022422124	0.67644296	1.875	0.319699099	10.996668465	0.273001272	-0.022422124	0.010733436	0.007317802	0.007317802	0.023083699	0	0	1_23734236
449	786	Areci_urb	Areci_nat	1	23734278	0	0.029411765	-0.056838366	1	1.833333333	0.158754373	21.171770283	0.263241435	-0.056838366	0.010733422	0.013266998	0.013266998	0.023083692	0	0	1_23734278
450	787	Areci_urb	Areci_nat	1	23734969	0	0.380597015	-0.01504545	0.779712153	1.373626374	0.452226847	4.172351617	0.137868621	-0.01504545	0.010733176	0.00462963	0.00462963	0.023083573	0	0	1_23734969
451	791	Areci_urb	Areci_nat	1	23738731	0	0.395083406	-0.01604105	1	1.153846154	0.390795055	3.406800904	0.062147907	-0.01604105	0.010731837	0.000987654	0.000987654	0.023082923	0	0	1_23738731
452	814	Areci_urb	Areci_nat	1	23781185	0	0.380597015	-0.01504545	0.779712153	1.373626374	0.452226847	4.172351617	0.137868621	-0.01504545	0.010716576	0.00462963	0.00462963	0.023075463	0	0	1_23781185
453	815	Areci_urb	Areci_nat	1	23781191	0	0.380597015	-0.01504545	0.779712153	1.373626374	0.452226847	4.172351617	0.137868621	-0.01504545	0.010716573	0.00462963	0.00462963	0.023075462	0	0	1_23781191
454	816	Areci_urb	Areci_nat	1	23782195	0	0.29499561	-0.011545293	1	0.866666667	0.248917288	3.017512838	0.062147907	-0.011545293	0.010716209	0.000744048	0.000744048	0.023075283	0	0	1_23782195
455	817	Areci_urb	Areci_nat	1	23782197	0	0.29499561	-0.011545293	1	0.866666667	0.248917288	3.017512838	0.062147907	-0.011545293	0.010716208	0.000744048	0.000744048	0.023075283	0	0	1_23782197
456	818	Areci_urb	Areci_nat	1	23782216	0	0.348990342	-0.005183373	0.770419338	0.724137931	0.229384871	2.286008402	0.140178703	-0.005183373	0.010716202	0.004472397	0.004472397	0.023075279	0	0	1_23782216
457	819	Areci_urb	Areci_nat	1	23782219	0	0.461072261	-0.015690093	1	1.041322314	0.377992906	2.868710348	0.017585175	-0.015690093	0.0107162	9.2934e-05	9.2934e-05	0.023075279	0	0	1_23782219
458	820	Areci_urb	Areci_nat	1	23782240	0	0.313871817	-0.015789539	1	1.045977011	0.311239948	3.515191145	0.01952214	-0.015789539	0.010716193	7.77e-05	7.77e-05	0.023075275	0	0	1_23782240
459	821	Areci_urb	Areci_nat	1	23789361	0	0.163301141	0.075469356	0.09230892	0.154285714	0.017010326	1.399390086	0.811674285	0.075469356	0.010713605	0.051112605	0.051112605	0.023074	0	0	1_23789361
460	822	Areci_urb	Areci_nat	1	23789506	0	0.061507937	0.161290323	0.1875	0.243243243	0.023977485	2.467618038	0.613959215	0.161290323	0.010713552	0.041474654	0.041474654	0.023073974	0	0	1_23789506
461	823	Areci_urb	Areci_nat	1	23790543	0	0.331870061	-0.016897385	0.772002653	1.238095238	0.378352027	4.051464533	0.092754053	-0.016897385	0.010713175	0.001837155	0.001837155	0.023073788	0	0	1_23790543
462	824	Areci_urb	Areci_nat	1	23790555	0	0.507226107	-0.014664144	0.81094041	1.133333333	0.431152994	2.97909202	0.054357662	-0.014664144	0.010713171	0.000976562	0.000976562	0.023073786	0	0	1_23790555
463	825	Areci_urb	Areci_nat	1	23790830	0	0.115617716	-0.014664144	0.613919414	3	0.295611521	30.445362807	0.477121255	-0.014664144	0.010713071	0.014246324	0.014246324	0.023073736	0	0	1_23790830
464	826	Areci_urb	Areci_nat	1	23790842	0	0.115617716	-0.014664144	0.613919414	3	0.295611521	30.445362807	0.477121255	-0.014664144	0.010713066	0.014246324	0.014246324	0.023073734	0	0	1_23790842
465	827	Areci_urb	Areci_nat	1	23791071	0	0.381355932	-0.021068473	1	1.2	0.365563872	3.939120111	0.079181246	-0.021068473	0.010712983	0.001508296	0.001508296	0.023073693	0	0	1_23791071
466	828	Areci_urb	Areci_nat	1	23792313	0	0.138279192	-0.021179058	1	1.363636364	0.213070675	8.72717061	0.134698574	-0.021179058	0.01071253	0.001587302	0.001587302	0.02307347	0	0	1_23792313
467	829	Areci_urb	Areci_nat	1	23792323	0	0.11237928	-0.027350688	0.616299416	2.818181818	0.278146201	28.553863911	0.449969009	-0.027350688	0.010712527	0.012207031	0.012207031	0.023073468	0	0	1_23792323
468	830	Areci_urb	Areci_nat	1	23792763	0	0.49165935	-0.011545293	0.626474377	1.333333333	0.504535565	3.523592591	0.124938737	-0.011545293	0.010712366	0.004960317	0.004960317	0.023073389	0	0	1_23792763
469	831	Areci_urb	Areci_nat	1	23792773	0	0.363841808	-0.025358891	0.765194021	1.266666667	0.366252726	4.380703081	0.102662342	-0.025358891	0.010712363	0.002329193	0.002329193	0.023073387	0	0	1_23792773
470	832	Areci_urb	Areci_nat	1	23794137	0	0.49165935	-0.015157955	1	1.043956044	0.396597072	2.747988572	0.018682213	-0.015157955	0.010711865	0.000111607	0.000111607	0.023073142	0	0	1_23794137
471	833	Areci_urb	Areci_nat	1	23795115	0	0.507226107	-0.014446976	0.809675356	1.142857143	0.433138528	3.01548434	0.057991947	-0.014446976	0.010711509	0.001102941	0.001102941	0.023072965	0	0	1_23795115
472	834	Areci_urb	Areci_nat	1	23824741	0	0.096610169	-0.030350476	1	1.8	0.154374169	20.987967235	0.255272505	-0.030350476	0.010700636	0.003759398	0.003759398	0.023067571	0	0	1_23824741
473	835	Areci_urb	Areci_nat	1	23825572	0	0.085601405	-0.027107528	1	1.823529412	0.157461358	21.117940082	0.260912772	-0.027107528	0.010700329	0.003490028	0.003490028	0.023067418	0	0	1_23825572
474	836	Areci_urb	Areci_nat	1	23826709	0	0.085601405	-0.027107528	1	1.823529412	0.157461358	21.117940082	0.260912772	-0.027107528	0.010699909	0.003490028	0.003490028	0.023067208	0	0	1_23826709
475	838	Areci_urb	Areci_nat	1	23831780	0	0.11237928	-0.027350688	0.616299416	2.818181818	0.278146201	28.553863911	0.449969009	-0.027350688	0.010698033	0.012207031	0.012207031	0.023066273	0	0	1_23831780
476	839	Areci_urb	Areci_nat	1	23832689	0	0.216317016	-0.007042254	1	0.8125	0.185067912	3.567102716	0.09017663	-0.007042254	0.010697696	0.001149425	0.001149425	0.023066104	0	0	1_23832689
477	840	Areci_urb	Areci_nat	1	23833319	0	0.187445127	-0.018652169	1	1.208333333	0.24911892	5.860933594	0.082186756	-0.018652169	0.010697463	0.000813167	0.000813167	0.023065988	0	0	1_23833319
478	847	Areci_urb	Areci_nat	1	23908665	0	0.05967366	-0.014664144	0.492773893	3	0.296571828	30.346779966	0.477121255	-0.014664144	0.010665306	0.029411765	0.029411765	0.023050315	0	0	1_23908665
479	850	Areci_urb	Areci_nat	1	23948437	0	0.194805195	0.027368421	0.400567831	0.392857143	0.065795023	2.345720494	0.405765346	0.027368421	0.010653864	0.019760684	0.019760684	0.023041286	0	0	1_23948437
480	851	Areci_urb	Areci_nat	1	23948441	0	0.194805195	0.027368421	0.400567831	0.392857143	0.065795023	2.345720494	0.405765346	0.027368421	0.010653863	0.019760684	0.019760684	0.023041285	0	0	1_23948441
481	852	Areci_urb	Areci_nat	1	23949092	0	0.065536723	-0.047502565	0.493785311	2.806451613	0.276030536	28.533693256	0.448157559	-0.047502565	0.01065361	0.030172414	0.030172414	0.023041154	0	0	1_23949092
482	853	Areci_urb	Areci_nat	1	23949505	0	0.085601405	-0.027107528	0.24143986	3.882352941	0.412039144	36.580661246	0.589095014	-0.027107528	0.01065345	0.041025641	0.041025641	0.023041071	0	0	1_23949505
483	854	Areci_urb	Areci_nat	1	23949553	0	0.172619048	0.057471264	0.39103548	0.352941176	0.059756573	2.084581964	0.452297671	0.057471264	0.010653432	0.022076263	0.022076263	0.023041061	0	0	1_23949553
484	855	Areci_urb	Areci_nat	1	23949559	0	0.432046536	-0.015500458	0.403048418	1.884057971	0.603807288	5.878820128	0.275094262	-0.015500458	0.010653429	0.019463537	0.019463537	0.02304106	0	0	1_23949559
485	856	Areci_urb	Areci_nat	1	23949702	0	0.228450555	0.030371159	0.449553087	0.44516129	0.096427895	2.055095918	0.351482607	0.030371159	0.010653374	0.017983582	0.017983582	0.023041031	0	0	1_23949702
486	857	Areci_urb	Areci_nat	1	23949739	0	0.388344988	-0.011009891	0.780719184	0.786324786	0.260345155	2.374949781	0.104398034	-0.011009891	0.01065336	0.002758456	0.002758456	0.023041024	0	0	1_23949739
487	859	Areci_urb	Areci_nat	1	23949874	0	0.416317016	-0.011255418	0.787431862	0.792	0.27237715	2.302924456	0.101274818	-0.011255418	0.010653307	0.002783084	0.002783084	0.023040997	0	0	1_23949874
488	861	Areci_urb	Areci_nat	1	23963876	0	0.488135593	0.001128668	0.435193576	0.636363636	0.224097686	1.807063181	0.196294645	0.001128668	0.010647866	0.012066365	0.012066365	0.023038168	0	0	1_23963876
489	862	Areci_urb	Areci_nat	1	23969454	0	0.507909605	-0.015537706	1	0.888888889	0.319880029	2.470061849	0.051152522	-0.015537706	0.010643804	0.000850618	0.000850618	0.023035653	0	0	1_23969454
490	863	Areci_urb	Areci_nat	1	23969541	0	0.245535714	-0.014141414	1	0.967741935	0.234221117	3.998462936	0.014240439	-0.014141414	0.010643769	3.2067e-05	3.2067e-05	0.023035635	0	0	1_23969541
491	864	Areci_urb	Areci_nat	1	23972465	0	0.155367232	0.005824839	0.656710449	0.555555556	0.085942229	3.591272624	0.255272505	0.005824839	0.010640956	0.006493506	0.006493506	0.023034799	0	0	1_23972465
492	869	Areci_urb	Areci_nat	1	23978690	0	0.197916667	-0.019657578	1	1.2	0.246011605	5.853382399	0.079181246	-0.019657578	0.010638506	0.000796108	0.000796108	0.023033521	0	0	1_23978690
493	871	Areci_urb	Areci_nat	1	23983684	0	0.505952381	-0.000141743	0.45202867	1.632653061	0.606386318	4.395805019	0.212893907	-0.000141743	0.010636536	0.014778931	0.014778931	0.023032492	0	0	1_23983684
494	872	Areci_urb	Areci_nat	1	24024209	0	0.313871817	-0.00447155	0.75884896	0.714285714	0.212411239	2.401963677	0.146128036	-0.00447155	0.010620416	0.004370629	0.004370629	0.023024027	0	0	1_24024209
495	873	Areci_urb	Areci_nat	1	24024282	0	0.138279192	-0.021179058	1	1.363636364	0.213070675	8.72717061	0.134698574	-0.021179058	0.010620387	0.001587302	0.001587302	0.023024011	0	0	1_24024282
496	874	Areci_urb	Areci_nat	1	24026661	0	0.331870061	0.004510981	0.549486012	0.6	0.183110669	1.966024169	0.22184875	0.004510981	0.010619433	0.010582011	0.010582011	0.023023508	0	0	1_24026661
497	875	Areci_urb	Areci_nat	1	24028315	0	0.36523266	0.027360295	0.251722974	0.44	0.139042168	1.392383355	0.356547324	0.027360295	0.010618769	0.029447115	0.029447115	0.023023158	0	0	1_24028315
498	876	Areci_urb	Areci_nat	1	24028864	0	0.057945566	0.08041337	0.217734855	0.279279279	0.027639085	2.821978966	0.553961285	0.08041337	0.010618549	0.034090909	0.034090909	0.023023041	0	0	1_24028864
499	877	Areci_urb	Areci_nat	1	24031360	0	0.36523266	0.003044303	0.567791543	0.616858238	0.199421064	1.908093747	0.209814631	0.003044303	0.010617546	0.01043336	0.01043336	0.023022512	0	0	1_24031360
500	878	Areci_urb	Areci_nat	1	24034853	0	0.216317016	-0.007042254	1	0.8125	0.185067912	3.567102716	0.09017663	-0.007042254	0.010616141	0.001149425	0.001149425	0.023021769	0	0	1_24034853
501	879	Areci_urb	Areci_nat	1	24037350	0	0.115617716	-0.007042254	1	0.823529412	0.108938375	6.225544395	0.084320886	-0.007042254	0.010615136	0.000537634	0.000537634	0.023021238	0	0	1_24037350
502	880	Areci_urb	Areci_nat	1	24038527	0	0.11237928	0.035870893	0.33574415	0.276190476	0.027248036	2.799511064	0.558791301	0.035870893	0.010614662	0.019585503	0.019585503	0.023020987	0	0	1_24038527
503	881	Areci_urb	Areci_nat	1	24039386	0	0.163301141	-0.022422124	0.67644296	1.875	0.319699099	10.996668465	0.273001272	-0.022422124	0.010614316	0.007317802	0.007317802	0.023020804	0	0	1_24039386
504	882	Areci_urb	Areci_nat	1	24040125	0	0.261072261	-0.014664144	1	0.931034483	0.242358311	3.576626712	0.031034234	-0.014664144	0.010614018	0.000164128	0.000164128	0.023020646	0	0	1_24040125
505	883	Areci_urb	Areci_nat	1	24041239	0	0.27524144	-0.016385223	1	1.08	0.295593233	3.94596314	0.033423755	-0.016385223	0.010613569	0.000199362	0.000199362	0.023020408	0	0	1_24041239
506	884	Areci_urb	Areci_nat	1	24042700	0	0.11237928	0.035870893	0.33574415	0.276190476	0.027248036	2.799511064	0.558791301	0.035870893	0.010612979	0.019585503	0.019585503	0.023020096	0	0	1_24042700
507	885	Areci_urb	Areci_nat	1	24042745	0	0.11237928	0.035870893	0.33574415	0.276190476	0.027248036	2.799511064	0.558791301	0.035870893	0.010612961	0.019585503	0.019585503	0.023020087	0	0	1_24042745
508	886	Areci_urb	Areci_nat	1	24042752	0	0.21071115	-0.019974837	0.713444129	1.559139785	0.341581478	7.116653059	0.192885054	-0.019974837	0.010612958	0.004890046	0.004890046	0.023020085	0	0	1_24042752
509	887	Areci_urb	Areci_nat	1	24042769	0	0.503511853	-0.007135767	0.62636591	0.714285714	0.273831512	1.863204414	0.146128036	-0.007135767	0.010612951	0.006974717	0.006974717	0.023020082	0	0	1_24042769
510	888	Areci_urb	Areci_nat	1	24045422	0	0.23309921	-0.017260238	1	1.129032258	0.275475401	4.627323661	0.052706351	-0.017260238	0.01061188	0.000418498	0.000418498	0.023019514	0	0	1_24045422
511	889	Areci_urb	Areci_nat	1	24045570	0	0.167832168	-0.014664144	0.673332132	2	0.340242322	11.756327006	0.301029996	-0.014664144	0.01061182	0.009191176	0.009191176	0.023019483	0	0	1_24045570
512	892	Areci_urb	Areci_nat	1	24464809	0	0.424107143	0.041217502	0.107137224	0.388888889	0.128594041	1.176062025	0.410174465	0.041217502	0.010442628	0.04495356	0.04495356	0.022923675	0	0	1_24464809
513	893	Areci_urb	Areci_nat	1	24472324	0	0.057945566	-0.042198181	0.49429324	2.828571429	0.280027189	28.571569584	0.45156715	-0.042198181	0.010439192	0.026936027	0.026936027	0.022921708	0	0	1_24472324
514	894	Areci_urb	Areci_nat	1	24472330	0	0.36523266	0.027360295	0.251722974	0.44	0.139042168	1.392383355	0.356547324	0.027360295	0.01043919	0.029447115	0.029447115	0.022921707	0	0	1_24472330
515	895	Areci_urb	Areci_nat	1	26605334	0	0.424107143	-0.006129782	0.592817853	0.72	0.245606044	2.11069724	0.142667504	-0.006129782	0.009154032	0.005618622	0.005618622	0.022071629	0	0	1_26605334
516	896	Areci_urb	Areci_nat	1	26605370	0	0.05967366	-0.014664144	0.492773893	3	0.296571828	30.346779966	0.477121255	-0.014664144	0.009154005	0.029411765	0.029411765	0.02207161	0	0	1_26605370
517	897	Areci_urb	Areci_nat	1	26605371	0	0.4214223	0.001099023	0.286828591	2.01863354	0.685964219	5.940370148	0.305057485	0.001099023	0.009154004	0.024320023	0.024320023	0.02207161	0	0	1_26605371
518	898	Areci_urb	Areci_nat	1	26605374	0	0.216317016	-0.014664144	0.709643942	1.666666667	0.364113548	7.628877838	0.22184875	-0.014664144	0.009154002	0.006663603	0.006663603	0.022071608	0	0	1_26605374
519	899	Areci_urb	Areci_nat	1	26605380	0	0.115617716	-0.014664144	1	0.9375	0.124078603	7.083463429	0.028028724	-0.014664144	0.009153998	5.9298e-05	5.9298e-05	0.022071605	0	0	1_26605380
520	900	Areci_urb	Areci_nat	1	26605385	0	0.11237928	-0.011545293	1	0.882352941	0.116984023	6.655154216	0.054357662	-0.011545293	0.009153994	0.000217014	0.000217014	0.022071602	0	0	1_26605385
521	901	Areci_urb	Areci_nat	1	30301511	0	0.30952381	-0.019230769	0.202191253	2.777777778	0.674531585	11.439122424	0.443697499	-0.019230769	0.00626426	0.032967033	0.032967033	0.019831717	0	0	1_30301511
522	917	Areci_urb	Areci_nat	1	32663188	0	0.36523266	-0.011545293	1	0.857142857	0.279261108	2.630849257	0.06694679	-0.011545293	0.005644272	0.001068376	0.001068376	0.018927714	0	0	1_32663188
523	918	Areci_urb	Areci_nat	1	33526463	0	0.455314648	-0.000401335	0.175937381	2.380952381	0.771007433	7.352632414	0.37675071	-0.000401335	0.005749167	0.037568123	0.037568123	0.0188039	0	0	1_33526463
524	919	Areci_urb	Areci_nat	1	33526502	0	0.331870061	-0.016897385	0.772002653	1.238095238	0.378352027	4.051464533	0.092754053	-0.016897385	0.005749175	0.001837155	0.001837155	0.018803896	0	0	1_33526502
525	920	Areci_urb	Areci_nat	1	33526536	0	0.46356453	-5.046e-05	0.312097079	1.825396825	0.660654242	5.043596722	0.261357291	-5.046e-05	0.005749182	0.020004735	0.020004735	0.018803893	0	0	1_33526536
526	921	Areci_urb	Areci_nat	1	33526551	0	0.451282051	0.009603073	0.127431308	2.346938776	0.801287773	6.874086689	0.37050176	0.009603073	0.005749185	0.0375	0.0375	0.018803892	0	0	1_33526551
527	922	Areci_urb	Areci_nat	1	33526625	0	0.503511853	0.006974717	0.231763513	1.862745098	0.706324659	4.912499169	0.270153429	0.006974717	0.0057492	0.023442798	0.023442798	0.018803885	0	0	1_33526625
528	923	Areci_urb	Areci_nat	1	33526631	0	0.50570676	0.016553187	0.152973584	2.083333333	0.78833682	5.505613423	0.318758763	0.016553187	0.005749201	0.032600309	0.032600309	0.018803885	0	0	1_33526631
529	924	Areci_urb	Areci_nat	1	33531437	0	0.239160839	0.015004398	0.15063586	3.888888889	0.742931553	20.356460481	0.589825535	0.015004398	0.00575016	0.043601651	0.043601651	0.018803467	0	0	1_33531437
530	925	Areci_urb	Areci_nat	1	33628198	0	0.057945566	0.08041337	0.217734855	0.279279279	0.027639085	2.821978966	0.553961285	0.08041337	0.005770183	0.034090909	0.034090909	0.018795615	0	0	1_33628198
531	926	Areci_urb	Areci_nat	1	33710205	0	0.11237928	0.035870893	0.33574415	0.276190476	0.027248036	2.799511064	0.558791301	0.035870893	0.005788177	0.019585503	0.019585503	0.018789783	0	0	1_33710205
532	928	Areci_urb	Areci_nat	1	33721298	0	0.503144654	-0.017780939	1	1.142857143	0.390210357	3.347226504	0.057991947	-0.017780939	0.00579068	0.001098901	0.001098901	0.018789051	0	0	1_33721298
533	929	Areci_urb	Areci_nat	1	33722902	0	0.503472222	0.008898776	0.315243339	1.888888889	0.696870703	5.119889845	0.276206412	0.008898776	0.005791044	0.024630542	0.024630542	0.018788946	0	0	1_33722902
534	942	Areci_urb	Areci_nat	1	34399564	0	0.46356453	-5.046e-05	0.312097079	1.825396825	0.660654242	5.043596722	0.261357291	-5.046e-05	0.005970687	0.020004735	0.020004735	0.018767548	0	0	1_34399564
535	943	Areci_urb	Areci_nat	1	34412576	0	0.259322034	0.072942947	0.157441258	0.322580645	0.072295275	1.439350944	0.491361694	0.072942947	0.005974583	0.039126963	0.039126963	0.018767542	0	0	1_34412576
536	944	Areci_urb	Areci_nat	1	34416974	0	0.348990342	-0.015362445	0.572504975	1.444444444	0.450570148	4.630621361	0.159700843	-0.015362445	0.005975902	0.005660377	0.005660377	0.018767543	0	0	1_34416974
537	945	Areci_urb	Areci_nat	1	34416995	0	0.503511853	-0.014191009	1	0.906666667	0.348487997	2.35888883	0.042552351	-0.014191009	0.005975909	0.000593335	0.000593335	0.018767543	0	0	1_34416995
538	946	Areci_urb	Areci_nat	1	34423541	0	0.138279192	-0.021179058	1	1.363636364	0.213070675	8.72717061	0.134698574	-0.021179058	0.005977876	0.001587302	0.001587302	0.018767547	0	0	1_34423541
539	947	Areci_urb	Areci_nat	1	34423544	0	0.46356453	-0.011545293	0.801719669	0.833333333	0.30773354	2.256642045	0.079181246	-0.011545293	0.005977877	0.001893939	0.001893939	0.018767547	0	0	1_34423544
540	948	Areci_urb	Areci_nat	1	34423550	0	0.46356453	-0.011545293	0.801719669	0.833333333	0.30773354	2.256642045	0.079181246	-0.011545293	0.005977878	0.001893939	0.001893939	0.018767547	0	0	1_34423550
541	949	Areci_urb	Areci_nat	1	34423619	0	0.408691835	-0.014804838	0.787279689	1.32	0.453138184	3.845184672	0.120573931	-0.014804838	0.005977899	0.003819071	0.003819071	0.018767547	0	0	1_34423619
542	950	Areci_urb	Areci_nat	1	34423664	0	0.36523266	-0.016408492	0.78341447	1.19047619	0.385468973	3.676647564	0.075720714	-0.016408492	0.005977913	0.001352163	0.001352163	0.018767548	0	0	1_34423664
543	951	Areci_urb	Areci_nat	1	34423685	0	0.479367867	-0.015250587	1	1.060606061	0.397888426	2.827137316	0.025554104	-0.015250587	0.005977919	0.0002035	0.0002035	0.018767548	0	0	1_34423685
544	952	Areci_urb	Areci_nat	1	34423694	0	0.479367867	-0.015250587	1	1.060606061	0.397888426	2.827137316	0.025554104	-0.015250587	0.005977922	0.0002035	0.0002035	0.018767548	0	0	1_34423694
545	953	Areci_urb	Areci_nat	1	34423718	0	0.46356453	-0.011545293	0.801719669	0.833333333	0.30773354	2.256642045	0.079181246	-0.011545293	0.005977929	0.001893939	0.001893939	0.018767548	0	0	1_34423718
546	954	Areci_urb	Areci_nat	1	34423721	0	0.479367867	-0.011545293	0.804156254	0.826086957	0.310066347	2.2008827	0.082974235	-0.011545293	0.00597793	0.002149471	0.002149471	0.018767548	0	0	1_34423721
547	955	Areci_urb	Areci_nat	1	34423751	0	0.46356453	-0.011545293	0.801719669	0.833333333	0.30773354	2.256642045	0.079181246	-0.011545293	0.005977939	0.001893939	0.001893939	0.018767548	0	0	1_34423751
548	956	Areci_urb	Areci_nat	1	34423835	0	0.46356453	-0.011545293	0.801719669	0.833333333	0.30773354	2.256642045	0.079181246	-0.011545293	0.005977964	0.001893939	0.001893939	0.018767548	0	0	1_34423835
549	957	Areci_urb	Areci_nat	1	34425537	0	0.11237928	0.114897869	0.04415602	0.156756757	0.017344631	1.416731244	0.804773731	0.114897869	0.005978476	0.0703125	0.0703125	0.018767549	0	0	1_34425537
550	958	Areci_urb	Areci_nat	1	34425558	0	0.254609306	-0.018521468	0.738894176	1.4	0.357180299	5.487424717	0.146128036	-0.018521468	0.005978483	0.003448276	0.003448276	0.01876755	0	0	1_34425558
551	959	Areci_urb	Areci_nat	1	34427995	0	0.331870061	-0.016897385	0.772002653	1.238095238	0.378352027	4.051464533	0.092754053	-0.016897385	0.005979216	0.001837155	0.001837155	0.018767552	0	0	1_34427995
552	960	Areci_urb	Areci_nat	1	34428619	0	0.477855478	-0.011694395	0.618690552	1.336363636	0.49195285	3.630160425	0.12592465	-0.011694395	0.005979404	0.00491033	0.00491033	0.018767553	0	0	1_34428619
553	961	Areci_urb	Areci_nat	1	34428625	0	0.348990342	-0.015362445	1	1.020408163	0.323469441	3.218952669	0.008773924	-0.015362445	0.005979406	1.747e-05	1.747e-05	0.018767553	0	0	1_34428625
554	962	Areci_urb	Areci_nat	1	34428646	0	0.029411765	-0.056838366	1	1.833333333	0.158754373	21.171770283	0.263241435	-0.056838366	0.005979412	0.013266998	0.013266998	0.018767553	0	0	1_34428646
555	963	Areci_urb	Areci_nat	1	34430525	0	0.313871817	-0.015789539	0.549851392	1.542857143	0.448212609	5.310890669	0.188325715	-0.015789539	0.005979978	0.007012432	0.007012432	0.018767556	0	0	1_34430525
556	964	Areci_urb	Areci_nat	1	34430528	0	0.496488147	-0.007073386	0.468320448	1.49122807	0.565451043	3.932720942	0.17354407	-0.007073386	0.005979979	0.009627665	0.009627665	0.018767556	0	0	1_34430528
557	965	Areci_urb	Areci_nat	1	34431766	0	0.23309921	-0.017260238	0.484199432	1.933333333	0.441452701	8.466994914	0.286306739	-0.017260238	0.005980352	0.01153484	0.01153484	0.018767558	0	0	1_34431766
558	966	Areci_urb	Areci_nat	1	34432576	0	0.187445127	0.095057841	0.045733897	0.123809524	0.014037502	1.091989038	0.907245947	0.095057841	0.005980597	0.068826438	0.068826438	0.018767559	0	0	1_34432576
559	967	Areci_urb	Areci_nat	1	34433741	0	0.029411765	0.063943162	0.470588235	0.432432432	0.037439981	4.994602147	0.364081741	0.063943162	0.005980948	0.016791045	0.016791045	0.018767561	0	0	1_34433741
560	968	Areci_urb	Areci_nat	1	34433801	0	0.11237928	-0.027350688	0.616299416	2.818181818	0.278146201	28.553863911	0.449969009	-0.027350688	0.005980966	0.012207031	0.012207031	0.018767561	0	0	1_34433801
561	969	Areci_urb	Areci_nat	1	34433821	0	0.433274802	-0.014619899	1	0.968	0.345452179	2.712456478	0.014124643	-0.014619899	0.005980972	5.6287e-05	5.6287e-05	0.018767562	0	0	1_34433821
562	970	Areci_urb	Areci_nat	1	34435380	0	0.142191142	-0.036758254	0.366258741	3.625	0.382750687	34.332074215	0.559308011	-0.036758254	0.005981442	0.021420765	0.021420765	0.018767564	0	0	1_34435380
563	971	Areci_urb	Areci_nat	1	34435398	0	0.289186508	-0.003368534	0.742256621	0.689655172	0.187151964	2.541379987	0.161368002	-0.003368534	0.005981448	0.004903642	0.004903642	0.018767564	0	0	1_34435398
564	972	Areci_urb	Areci_nat	1	34435407	0	0.142191142	-0.036758254	0.366258741	3.625	0.382750687	34.332074215	0.559308011	-0.036758254	0.00598145	0.021420765	0.021420765	0.018767564	0	0	1_34435407
565	973	Areci_urb	Areci_nat	1	34435437	0	0.29499561	-0.017566396	0.757612288	1.303448276	0.369102753	4.602993057	0.115093802	-0.017566396	0.00598146	0.002500827	0.002500827	0.018767565	0	0	1_34435437
566	974	Areci_urb	Areci_nat	1	34435449	0	0.163301141	-0.022422124	0.67644296	1.875	0.319699099	10.996668465	0.273001272	-0.022422124	0.005981463	0.007317802	0.007317802	0.018767565	0	0	1_34435449
567	975	Areci_urb	Areci_nat	1	34435452	0	0.163301141	-0.022422124	0.67644296	1.875	0.319699099	10.996668465	0.273001272	-0.022422124	0.005981464	0.007317802	0.007317802	0.018767565	0	0	1_34435452
568	976	Areci_urb	Areci_nat	1	34435512	0	0.163301141	-0.022422124	0.67644296	1.875	0.319699099	10.996668465	0.273001272	-0.022422124	0.005981482	0.007317802	0.007317802	0.018767565	0	0	1_34435512
569	988	Areci_urb	Areci_nat	1	35008010	0	0.477855478	-0.000164892	0.45233084	0.653846154	0.240334177	1.778834782	0.184524427	-0.000164892	0.00616552	0.010536585	0.010536585	0.018780785	0	0	1_35008010
570	989	Areci_urb	Areci_nat	1	35011112	0	0.313871817	-0.015789539	1	1.045977011	0.311239948	3.515191145	0.01952214	-0.015789539	0.006166569	7.77e-05	7.77e-05	0.018780916	0	0	1_35011112
571	990	Areci_urb	Areci_nat	1	35033420	0	0.331870061	-0.011545293	1	0.862068966	0.265871598	2.795194772	0.064457989	-0.011545293	0.006174124	0.000900206	0.000900206	0.018781882	0	0	1_35033420
572	991	Areci_urb	Areci_nat	1	35033492	0	0.261072261	-0.014664144	1	0.931034483	0.242358311	3.576626712	0.031034234	-0.014664144	0.006174148	0.000164128	0.000164128	0.018781885	0	0	1_35033492
573	992	Areci_urb	Areci_nat	1	35087710	0	0.063458488	-0.015574651	0.492332099	0.333333333	0.032845725	3.38281809	0.477121255	-0.015574651	0.006192604	0.03125	0.03125	0.018784357	0	0	1_35087710
574	993	Areci_urb	Areci_nat	1	35087737	0	0.187445127	0.038202836	0.240893435	0.317647059	0.057112241	1.766690495	0.498055162	0.038202836	0.006192614	0.027354931	0.027354931	0.018784358	0	0	1_35087737
575	994	Areci_urb	Areci_nat	1	35088612	0	0.408691835	-0.006112719	0.417525949	1.785714286	0.601887296	5.297961153	0.251811973	-0.006112719	0.006192913	0.016245972	0.016245972	0.0187844	0	0	1_35088612
576	995	Areci_urb	Areci_nat	1	35089870	0	0.201257862	-0.017780939	0.670207706	0.5	0.083544638	2.992412268	0.301029996	-0.017780939	0.006193342	0.010989011	0.010989011	0.018784459	0	0	1_35089870
577	996	Areci_urb	Areci_nat	1	35090686	0	0.296668429	0.011579752	0.1851626	3	0.713387303	12.615867939	0.477121255	0.011579752	0.006193621	0.038502674	0.038502674	0.018784498	0	0	1_35090686
578	997	Areci_urb	Areci_nat	1	35090926	0	0.21071115	-0.011545293	1	0.875	0.200016944	3.827800715	0.057991947	-0.011545293	0.006193703	0.000462963	0.000462963	0.018784509	0	0	1_35090926
579	998	Areci_urb	Areci_nat	1	35090929	0	0.21071115	-0.011545293	1	0.875	0.200016944	3.827800715	0.057991947	-0.011545293	0.006193704	0.000462963	0.000462963	0.018784509	0	0	1_35090929
580	999	Areci_urb	Areci_nat	1	35093751	0	0.21071115	0.013743339	0.460484463	0.490909091	0.107468497	2.242440727	0.308998925	0.013743339	0.006194669	0.012760417	0.012760417	0.018784643	0	0	1_35093751
581	1000	Areci_urb	Areci_nat	1	35094147	0	0.138279192	0.004510981	0.660265108	0.568627451	0.088825349	3.640145303	0.245172178	0.004510981	0.006194804	0.005335097	0.005335097	0.018784662	0	0	1_35094147
582	1001	Areci_urb	Areci_nat	1	35094215	0	0.47190518	-0.006840431	0.617763161	0.730769231	0.271839247	1.964483327	0.136219747	-0.006840431	0.006194827	0.005697674	0.005697674	0.018784665	0	0	1_35094215
583	1002	Areci_urb	Areci_nat	1	35094220	0	0.47190518	-0.006840431	0.617763161	0.730769231	0.271839247	1.964483327	0.136219747	-0.006840431	0.006194829	0.005697674	0.005697674	0.018784666	0	0	1_35094220
584	1003	Areci_urb	Areci_nat	1	35094310	0	0.21071115	-0.019974837	0.713444129	1.559139785	0.341581478	7.116653059	0.192885054	-0.019974837	0.00619486	0.004890046	0.004890046	0.01878467	0	0	1_35094310
585	1006	Areci_urb	Areci_nat	1	37056652	0	0.428904429	0.036742192	0.034038847	3.571428571	1.112195893	11.4683952	0.552841969	0.036742192	0.006839074	0.073369565	0.073369565	0.0189259	0	0	1_37056652
586	1007	Areci_urb	Areci_nat	1	37056656	0	0.063458488	0.052130326	0.230037017	0.292929293	0.028857974	2.973444045	0.533237197	0.052130326	0.006839076	0.035555556	0.035555556	0.0189259	0	0	1_37056656
587	1008	Areci_urb	Areci_nat	1	37056761	0	0.235028249	-0.03728946	0.446269344	2.571428571	0.474165429	13.945016848	0.410174465	-0.03728946	0.006839115	0.021058127	0.021058127	0.018925914	0	0	1_37056761
588	1009	Areci_urb	Areci_nat	1	37056775	0	0.245535714	-0.014141414	1	0.967741935	0.234221117	3.998462936	0.014240439	-0.014141414	0.00683912	3.2067e-05	3.2067e-05	0.018925916	0	0	1_37056775
589	1010	Areci_urb	Areci_nat	1	37056816	0	0.451282051	0.009603073	0.127431308	2.346938776	0.801287773	6.874086689	0.37050176	0.009603073	0.006839136	0.0375	0.0375	0.018925921	0	0	1_37056816
590	1011	Areci_urb	Areci_nat	1	37056834	0	0.09077381	0.049180328	0.576612903	0.371428571	0.03193828	4.31955578	0.430124692	0.049180328	0.006839142	0.010495273	0.010495273	0.018925923	0	0	1_37056834
591	1012	Areci_urb	Areci_nat	1	37068080	0	0.304519774	-0.015354104	0.753088797	1.25	0.336476378	4.643713799	0.096910013	-0.015354104	0.006843356	0.001855288	0.001855288	0.018927393	0	0	1_37068080
592	1013	Areci_urb	Areci_nat	1	37068089	0	0.03125	-0.060240964	1	1.823529412	0.157461358	21.117940082	0.260912772	-0.060240964	0.006843359	0.014005602	0.014005602	0.018927394	0	0	1_37068089
593	1014	Areci_urb	Areci_nat	1	37068101	0	0.505952381	-0.012048193	0.802191978	1.266666667	0.472954725	3.392384852	0.102662342	-0.012048193	0.006843363	0.003460208	0.003460208	0.018927396	0	0	1_37068101
594	1015	Areci_urb	Areci_nat	1	37068104	0	0.505952381	-0.012048193	0.802191978	0.789473684	0.294777876	2.11436729	0.102662342	-0.012048193	0.006843365	0.003460208	0.003460208	0.018927396	0	0	1_37068104
595	1016	Areci_urb	Areci_nat	1	37068113	0	0.34519774	-0.017557592	1	1.026666667	0.299545235	3.5188156	0.011429462	-0.017557592	0.006843368	2.9226e-05	2.9226e-05	0.018927397	0	0	1_37068113
596	1017	Areci_urb	Areci_nat	1	37068116	0	0.289186508	-0.014386101	0.7545907	1.246153846	0.338493615	4.5876771	0.095571662	-0.014386101	0.006843369	0.001715266	0.001715266	0.018927398	0	0	1_37068116
597	1018	Areci_urb	Areci_nat	1	37094870	0	0.505827506	0.018017784	0.144826564	2.159090909	0.800849863	5.820908225	0.334270929	0.018017784	0.006853372	0.035514593	0.035514593	0.018930896	0	0	1_37094870
598	1019	Areci_urb	Areci_nat	1	37121184	0	0.494350282	-0.006862302	0.602949817	0.722222222	0.256335754	2.034850508	0.141329153	-0.006862302	0.006863182	0.006334842	0.006334842	0.018934339	0	0	1_37121184
599	1020	Areci_urb	Areci_nat	1	37121190	0	0.177683765	0.080665669	0.386605611	0.323529412	0.054553173	1.918701982	0.490086232	0.080665669	0.006863184	0.026912902	0.026912902	0.01893434	0	0	1_37121190
600	1021	Areci_urb	Areci_nat	1	37128406	0	0.239160839	-0.01685748	1	1.048387097	0.254844728	4.312883036	0.020521667	-0.01685748	0.006865869	6.4977e-05	6.4977e-05	0.018935284	0	0	1_37128406
601	1023	Areci_urb	Areci_nat	1	37706278	0	0.352201258	0.015818432	0.517275536	0.615384615	0.169116332	2.239276478	0.210853365	0.015818432	0.007051353	0.010146104	0.010146104	0.018980444	0	0	1_37706278
602	1024	Areci_urb	Areci_nat	1	37707030	0	0.364583333	-0.016179002	0.570904474	1.44	0.444658313	4.663355978	0.158362492	-0.016179002	0.007051626	0.005810324	0.005810324	0.018980559	0	0	1_37707030
603	1025	Areci_urb	Areci_nat	1	38122666	0	0.093601269	0.032899526	0.584664199	0.393939394	0.033828058	4.587560058	0.404570588	0.032899526	0.007204134	0.009495324	0.009495324	0.019040053	0	0	1_38122666
604	1026	Areci_urb	Areci_nat	1	38130416	0	0.302097902	-0.002137426	0.342125592	2.153846154	0.57906055	8.011343982	0.333214679	-0.002137426	0.007206972	0.020424837	0.020424837	0.019042784	0	0	1_38130416
605	1027	Areci_urb	Areci_nat	1	38847168	0	0.228450555	-0.025568966	0.719159738	1.436781609	0.311716681	6.622492532	0.15739076	-0.025568966	0.007451185	0.003511127	0.003511127	0.019159138	0	0	1_38847168
606	1028	Areci_urb	Areci_nat	1	38847174	0	0.222222222	-0.026785714	1	1.344086022	0.292423286	6.17791852	0.128427064	-0.026785714	0.007451186	0.002267574	0.002267574	0.019159139	0	0	1_38847174
607	1029	Areci_urb	Areci_nat	1	38847533	0	0.451282051	0.109475032	0.017240517	0.24137931	0.080955809	0.719700931	0.617299958	0.109475032	0.007451291	0.104166667	0.104166667	0.019159185	0	0	1_38847533
608	1030	Areci_urb	Areci_nat	1	38848326	0	0.216317016	0.079771734	0.12777949	0.235294118	0.043700142	1.266891123	0.62838893	0.079771734	0.007451521	0.048563218	0.048563218	0.019159288	0	0	1_38848326
609	1031	Areci_urb	Areci_nat	1	38849321	0	0.222222222	-0.026785714	1	1.344086022	0.292423286	6.17791852	0.128427064	-0.026785714	0.007451811	0.002267574	0.002267574	0.019159417	0	0	1_38849321
610	1032	Areci_urb	Areci_nat	1	38849416	0	0.23309921	-0.017260238	1	1.129032258	0.275475401	4.627323661	0.052706351	-0.017260238	0.007451838	0.000418498	0.000418498	0.019159429	0	0	1_38849416
611	1033	Areci_urb	Areci_nat	1	38849422	0	0.313871817	-0.00447155	0.75884896	0.714285714	0.212411239	2.401963677	0.146128036	-0.00447155	0.00745184	0.004370629	0.004370629	0.01915943	0	0	1_38849422
612	1034	Areci_urb	Areci_nat	1	38849461	0	0.35536753	0.009947644	0.547453829	0.655172414	0.197972558	2.168234305	0.183644397	0.009947644	0.007451852	0.007790242	0.007790242	0.019159435	0	0	1_38849461
613	1035	Areci_urb	Areci_nat	1	38849463	0	0.507440476	0.008797654	0.313558458	1.866666667	0.686957885	5.072282481	0.271066772	0.008797654	0.007451852	0.023600056	0.023600056	0.019159435	0	0	1_38849463
614	1036	Areci_urb	Areci_nat	1	38849589	0	0.336858805	0.035757336	0.220360064	0.431034483	0.122973346	1.510821097	0.365487985	0.035757336	0.007451889	0.028732372	0.028732372	0.019159451	0	0	1_38849589
615	1037	Areci_urb	Areci_nat	1	38849590	0	0.418826018	-0.006922258	0.779587827	0.76	0.253034659	2.282691245	0.119186408	-0.006922258	0.007451889	0.003867456	0.003867456	0.019159452	0	0	1_38849590
616	1051	Areci_urb	Areci_nat	1	38921751	0	0.163301141	-0.011545293	1	0.878787879	0.164391975	4.697724047	0.056115942	-0.011545293	0.007472752	0.000336022	0.000336022	0.019168318	0	0	1_38921751
617	1052	Areci_urb	Areci_nat	1	38921841	0	0.029411765	0.063943162	0.470588235	0.432432432	0.037439981	4.994602147	0.364081741	0.063943162	0.007472778	0.016791045	0.016791045	0.01916833	0	0	1_38921841
618	1053	Areci_urb	Areci_nat	1	38923129	0	0.057945566	-0.011545293	1	0.885714286	0.053127723	14.766109865	0.052706351	-0.011545293	0.007473147	0.000105219	0.000105219	0.019168496	0	0	1_38923129
619	1054	Areci_urb	Areci_nat	1	38927610	0	0.085601405	0.097390354	0.098970389	0.202702703	0.021501212	1.910979951	0.693140461	0.097390354	0.007474431	0.051923077	0.051923077	0.019169072	0	0	1_38927610
620	1055	Areci_urb	Areci_nat	1	38931997	0	0.163301141	0.0210852	0.409508402	0.411764706	0.070167075	2.416377943	0.385350881	0.0210852	0.007475688	0.014934289	0.014934289	0.019169637	0	0	1_38931997
621	1064	Areci_urb	Areci_nat	1	39218823	0	0.20960452	-0.017717961	1	1.022222222	0.207939639	5.025199979	0.009545318	-0.017717961	0.007558947	1.2196e-05	1.2196e-05	0.019212547	0	0	1_39218823
622	1099	Areci_urb	Areci_nat	1	39829728	0	0.428904429	-0.015799143	1	1.026666667	0.357536333	2.948076452	0.011429462	-0.015799143	0.007722762	3.6232e-05	3.6232e-05	0.019290119	0	0	1_39829728
623	1100	Areci_urb	Areci_nat	1	39829757	0	0.427118644	-0.020011466	0.778538738	1.298136646	0.421138737	4.001433741	0.11332041	-0.020011466	0.007722769	0.003447533	0.003447533	0.019290122	0	0	1_39829757
624	1101	Areci_urb	Areci_nat	1	39830414	0	0.171208945	0.219581503	0.013439958	0.107526882	0.012029199	0.96116374	0.968482949	0.219581503	0.007722931	0.12755102	0.12755102	0.019290201	0	0	1_39830414
625	1102	Areci_urb	Areci_nat	1	39841580	0	0.167832168	0.007883948	0.420164535	0.4375	0.074403992	2.572526602	0.359021943	0.007883948	0.007724428	0.013235294	0.013235294	0.019290581	0	0	1_39841580
626	1103	Areci_urb	Areci_nat	1	39841586	0	0.167832168	0.007883948	0.420164535	0.4375	0.074403992	2.572526602	0.359021943	0.007883948	0.007724429	0.013235294	0.013235294	0.019290581	0	0	1_39841586
627	1104	Areci_urb	Areci_nat	1	39843964	0	0.274986779	4.9574e-05	0.502120434	0.571428571	0.144096682	2.266052259	0.243038049	4.9574e-05	0.007725013	0.010384615	0.010384615	0.019290863	0	0	1_39843964
628	1123	Areci_urb	Areci_nat	1	39897139	0	0.029411765	0.063943162	0.470588235	0.432432432	0.037439981	4.994602147	0.364081741	0.063943162	0.007738001	0.016791045	0.016791045	0.019297156	0	0	1_39897139
629	1125	Areci_urb	Areci_nat	1	39898548	0	0.47190518	-0.01436821	1	0.942028986	0.350984908	2.528366862	0.025935734	-0.01436821	0.007738343	0.000206718	0.000206718	0.019297322	0	0	1_39898548
630	1127	Areci_urb	Areci_nat	1	39901906	0	0.395083406	0.05589106	0.060536109	0.333333333	0.107504904	1.033544585	0.477121255	0.05589106	0.007739159	0.055555556	0.055555556	0.019297718	0	0	1_39901906
631	1128	Areci_urb	Areci_nat	1	39903371	0	0.057945566	0.08041337	0.217734855	0.279279279	0.027639085	2.821978966	0.553961285	0.08041337	0.007739514	0.034090909	0.034090909	0.019297891	0	0	1_39903371
632	1129	Areci_urb	Areci_nat	1	39903409	0	0.029411765	0.063943162	0.470588235	0.432432432	0.037439981	4.994602147	0.364081741	0.063943162	0.007739524	0.016791045	0.016791045	0.019297896	0	0	1_39903409
633	1130	Areci_urb	Areci_nat	1	39903721	0	0.11237928	0.114897869	0.04415602	0.156756757	0.017344631	1.416731244	0.804773731	0.114897869	0.007739599	0.0703125	0.0703125	0.019297932	0	0	1_39903721
634	1131	Areci_urb	Areci_nat	1	39903736	0	0.331870061	0.004510981	0.549486012	0.6	0.183110669	1.966024169	0.22184875	0.004510981	0.007739603	0.010582011	0.010582011	0.019297934	0	0	1_39903736
635	1132	Areci_urb	Areci_nat	1	39903844	0	0.380597015	-0.01504545	1	1	0.332963012	3.003336601	0	-0.01504545	0.007739629	0	0	0.019297947	0	0	1_39903844
636	1133	Areci_urb	Areci_nat	1	39910514	0	0.085601405	0.097390354	0.098970389	0.202702703	0.021501212	1.910979951	0.693140461	0.097390354	0.007741247	0.051923077	0.051923077	0.019298733	0	0	1_39910514
637	1134	Areci_urb	Areci_nat	1	39922211	0	0.138279192	-0.021179058	0.360499027	3.875	0.40992602	36.630085116	0.588271707	-0.021179058	0.007744079	0.023324515	0.023324515	0.019300111	0	0	1_39922211
638	1135	Areci_urb	Areci_nat	1	39922223	0	0.187445127	0.0002995	0.698622273	0.636363636	0.131152025	3.087704349	0.196294645	0.0002995	0.007744082	0.004683841	0.004683841	0.019300113	0	0	1_39922223
639	1190	Areci_urb	Areci_nat	1	39928875	0	0.307477289	0.000724169	0.494493904	1.8	0.445016325	7.280631778	0.255272505	0.000724169	0.00774569	0.012787213	0.012787213	0.019300896	0	0	1_39928875
640	1191	Areci_urb	Areci_nat	1	39928891	0	0.444209413	-0.015574651	0.789466599	1.222222222	0.419811814	3.558325682	0.087150176	-0.015574651	0.007745694	0.0021875	0.0021875	0.019300898	0	0	1_39928891
641	1192	Areci_urb	Areci_nat	1	39928947	0	0.061507937	-0.012048193	1	0.878787879	0.052570151	14.690239889	0.056115942	-0.012048193	0.007745707	0.000126502	0.000126502	0.019300904	0	0	1_39928947
642	1193	Areci_urb	Areci_nat	1	39928949	0	0.061507937	-0.012048193	1	0.878787879	0.052570151	14.690239889	0.056115942	-0.012048193	0.007745708	0.000126502	0.000126502	0.019300905	0	0	1_39928949
643	1194	Areci_urb	Areci_nat	1	39930158	0	0.187445127	-0.018652169	1	1.208333333	0.24911892	5.860933594	0.082186756	-0.018652169	0.007746	0.000813167	0.000813167	0.019301047	0	0	1_39930158
644	1195	Areci_urb	Areci_nat	1	39932268	0	0.282051282	-0.015364917	0.320174716	2.571428571	0.616375283	10.727628247	0.410174465	-0.015364917	0.007746509	0.026666667	0.026666667	0.019301295	0	0	1_39932268
645	1196	Areci_urb	Areci_nat	1	39932316	0	0.11237928	-0.011545293	1	0.882352941	0.116984023	6.655154216	0.054357662	-0.011545293	0.007746521	0.000217014	0.000217014	0.019301301	0	0	1_39932316
646	1197	Areci_urb	Areci_nat	1	39932319	0	0.47190518	-0.006840431	0.617763161	0.730769231	0.271839247	1.964483327	0.136219747	-0.006840431	0.007746521	0.005697674	0.005697674	0.019301301	0	0	1_39932319
647	1198	Areci_urb	Areci_nat	1	39932562	0	0.29499561	0.006518016	0.118001042	3.222222222	0.788352855	13.1701382	0.508155488	0.006518016	0.00774658	0.041852679	0.041852679	0.01930133	0	0	1_39932562
648	1199	Areci_urb	Areci_nat	1	39932589	0	0.27524144	0.061053651	0.09826942	0.272727273	0.065441911	1.136583025	0.56427143	0.061053651	0.007746587	0.051036683	0.051036683	0.019301333	0	0	1_39932589
649	1200	Areci_urb	Areci_nat	1	39932595	0	0.29499561	0.03662353	0.203084575	0.375	0.101004505	1.392264628	0.425968732	0.03662353	0.007746588	0.033068783	0.033068783	0.019301333	0	0	1_39932595
650	1201	Areci_urb	Areci_nat	1	39932598	0	0.46356453	-0.011545293	0.801719669	0.833333333	0.30773354	2.256642045	0.079181246	-0.011545293	0.007746589	0.001893939	0.001893939	0.019301334	0	0	1_39932598
651	1202	Areci_urb	Areci_nat	1	39936604	0	0.50570676	-0.011545293	0.634664446	1.285714286	0.494075152	3.34576879	0.109144469	-0.011545293	0.007747555	0.00390625	0.00390625	0.019301805	0	0	1_39936604
652	1203	Areci_urb	Areci_nat	1	39939323	0	0.408691835	-0.014804838	0.787279689	1.32	0.453138184	3.845184672	0.120573931	-0.014804838	0.007748211	0.003819071	0.003819071	0.019302125	0	0	1_39939323
653	1204	Areci_urb	Areci_nat	1	39939335	0	0.48595259	-0.006976434	0.461649589	1.527272727	0.572049662	4.077551548	0.183916597	-0.006976434	0.007748214	0.010551541	0.010551541	0.019302126	0	0	1_39939335
654	1205	Areci_urb	Areci_nat	1	39946386	0	0.47190518	0.060909579	0.02337182	3.571428571	1.234019126	10.336227187	0.552841969	0.060909579	0.007749912	0.084767442	0.084767442	0.019302954	0	0	1_39946386
655	1206	Areci_urb	Areci_nat	1	39946464	0	0.331870061	-0.011545293	0.383237947	1.8	0.533309258	6.075274242	0.255272505	-0.011545293	0.007749931	0.013392857	0.013392857	0.019302964	0	0	1_39946464
656	1207	Areci_urb	Areci_nat	1	39946465	0	0.339393939	-0.003513988	0.370832734	1.944	0.57329067	6.592006814	0.288696261	-0.003513988	0.007749931	0.017579388	0.017579388	0.019302964	0	0	1_39946465
657	1208	Areci_urb	Areci_nat	1	39946497	0	0.119047619	-0.016129032	1	1	0.132089006	7.570652775	0	-0.016129032	0.007749939	0	0	0.019302967	0	0	1_39946497
658	1209	Areci_urb	Areci_nat	1	39946515	0	0.363841808	0.008031698	0.242819429	2.142857143	0.621571962	7.387457955	0.330993219	0.008031698	0.007749943	0.02484472	0.02484472	0.01930297	0	0	1_39946515
659	1210	Areci_urb	Areci_nat	1	39948516	0	0.057945566	-0.011545293	1	0.885714286	0.053127723	14.766109865	0.052706351	-0.011545293	0.007750425	0.000105219	0.000105219	0.019303205	0	0	1_39948516
660	1211	Areci_urb	Areci_nat	1	39948642	0	0.192540793	0.022188065	0.106052963	6.642857143	0.7525421	58.63798322	0.822354913	0.022188065	0.007750455	0.055556545	0.055556545	0.019303219	0	0	1_39948642
661	1212	Areci_urb	Areci_nat	1	39949307	0	0.496037296	-0.014664144	1	0.9	0.338834175	2.390549891	0.045757491	-0.014664144	0.007750615	0.000677245	0.000677245	0.019303297	0	0	1_39949307
662	1213	Areci_urb	Areci_nat	1	39949319	0	0.477855478	-0.01565406	1	1.031746032	0.381340094	2.791471159	0.013572807	-0.01565406	0.007750618	5.7389e-05	5.7389e-05	0.019303299	0	0	1_39949319
663	1214	Areci_urb	Areci_nat	1	39949394	0	0.461072261	-0.015690093	1	1.041322314	0.377992906	2.868710348	0.017585175	-0.015690093	0.007750636	9.2934e-05	9.2934e-05	0.019303308	0	0	1_39949394
664	1215	Areci_urb	Areci_nat	1	39949908	0	0.46356453	-0.015376904	1	1.079051383	0.398014869	2.925397967	0.033042126	-0.015376904	0.00775076	0.000328809	0.000328809	0.019303368	0	0	1_39949908
665	1216	Areci_urb	Areci_nat	1	39949916	0	0.254609306	-0.018521468	0.738894176	1.4	0.357180299	5.487424717	0.146128036	-0.018521468	0.007750762	0.003448276	0.003448276	0.019303369	0	0	1_39949916
666	1217	Areci_urb	Areci_nat	1	39949917	0	0.254609306	-0.011545293	1	0.870967742	0.227444136	3.335257704	0.05999793	-0.011545293	0.007750762	0.000598659	0.000598659	0.019303369	0	0	1_39949917
667	1218	Areci_urb	Areci_nat	1	39955358	0	0.085601405	0.014391766	0.597733259	0.428571429	0.03700023	4.964116959	0.367976785	0.014391766	0.00775207	0.007122507	0.007122507	0.019304008	0	0	1_39955358
668	1219	Areci_urb	Areci_nat	1	39955427	0	0.254609306	-0.011545293	1	0.870967742	0.227444136	3.335257704	0.05999793	-0.011545293	0.007752087	0.000598659	0.000598659	0.019304016	0	0	1_39955427
669	1220	Areci_urb	Areci_nat	1	39955448	0	0.216317016	-0.007042254	1	0.8125	0.185067912	3.567102716	0.09017663	-0.007042254	0.007752092	0.001149425	0.001149425	0.019304018	0	0	1_39955448
670	1221	Areci_urb	Areci_nat	1	39955466	0	0.27524144	0.022334214	0.325499589	0.446428571	0.117451019	1.696864543	0.350248018	0.022334214	0.007752096	0.021287436	0.021287436	0.01930402	0	0	1_39955466
671	1222	Areci_urb	Areci_nat	1	39957281	0	0.372655777	-0.016605166	1	1.095238095	0.328843325	3.647775077	0.039508541	-0.016605166	0.007752532	0.000378788	0.000378788	0.019304233	0	0	1_39957281
672	1223	Areci_urb	Areci_nat	1	39957335	0	0.167832168	0.007883948	0.198132469	5.344827586	0.588697679	48.526065119	0.7279337	0.007883948	0.007752545	0.040533088	0.040533088	0.01930424	0	0	1_39957335
673	1224	Areci_urb	Areci_nat	1	39957352	0	0.167832168	0.007883948	0.198132469	5.344827586	0.588697679	48.526065119	0.7279337	0.007883948	0.007752549	0.040533088	0.040533088	0.019304242	0	0	1_39957352
674	1225	Areci_urb	Areci_nat	1	39957607	0	0.416317016	-0.011255418	0.787431862	0.792	0.27237715	2.302924456	0.101274818	-0.011255418	0.007752611	0.002783084	0.002783084	0.019304272	0	0	1_39957607
675	1226	Areci_urb	Areci_nat	1	39960641	0	0.23309921	0.028459323	0.288155691	0.393939394	0.089840335	1.727378315	0.404570588	0.028459323	0.007753339	0.02354049	0.02354049	0.019304628	0	0	1_39960641
676	1227	Areci_urb	Areci_nat	1	39960644	0	0.138279192	0.004510981	0.660265108	0.568627451	0.088825349	3.640145303	0.245172178	0.004510981	0.00775334	0.005335097	0.005335097	0.019304628	0	0	1_39960644
677	1229	Areci_urb	Areci_nat	1	39960790	0	0.085601405	0.014391766	0.597733259	0.428571429	0.03700023	4.964116959	0.367976785	0.014391766	0.007753375	0.007122507	0.007122507	0.019304645	0	0	1_39960790
678	1230	Areci_urb	Areci_nat	1	39960826	0	0.21071115	0.114897869	0.021908718	0.102040816	0.011800012	0.882399803	0.991226076	0.114897869	0.007753384	0.087528935	0.087528935	0.019304649	0	0	1_39960826
679	1231	Areci_urb	Areci_nat	1	39960827	0	0.21071115	0.114897869	0.021908718	0.102040816	0.011800012	0.882399803	0.991226076	0.114897869	0.007753384	0.087528935	0.087528935	0.019304649	0	0	1_39960827
680	1232	Areci_urb	Areci_nat	1	39960830	0	0.142191142	0.016070192	0.652464471	0.529411765	0.082481359	3.398062537	0.276206412	0.016070192	0.007753385	0.006994536	0.006994536	0.01930465	0	0	1_39960830
681	1233	Areci_urb	Areci_nat	1	40080272	0	0.372818614	0.003075552	0.556615382	0.648148148	0.201640938	2.083386569	0.188325715	0.003075552	0.007781725	0.008605996	0.008605996	0.019318573	0	0	1_40080272
682	1234	Areci_urb	Areci_nat	1	40080315	0	0.503246753	-0.016714023	0.788898791	1.235294118	0.424560881	3.594187844	0.091770373	-0.016714023	0.007781735	0.002688172	0.002688172	0.019318578	0	0	1_40080315
683	1235	Areci_urb	Areci_nat	1	40080526	0	0.506214689	-0.012700123	0.796107159	1.307692308	0.473101577	3.614570857	0.116505569	-0.012700123	0.007781784	0.004464286	0.004464286	0.019318602	0	0	1_40080526
684	1236	Areci_urb	Areci_nat	1	40080532	0	0.16031458	0.040938523	0.186602871	0.206896552	0.021652288	1.976982005	0.684246748	0.040938523	0.007781786	0.03802336	0.03802336	0.019318603	0	0	1_40080532
685	1237	Areci_urb	Areci_nat	1	41697004	0	0.057945566	-0.042198181	0.49429324	2.828571429	0.280027189	28.571569584	0.45156715	-0.042198181	0.008096935	0.026936027	0.026936027	0.019486298	0	0	1_41697004
686	1238	Areci_urb	Areci_nat	1	41697272	0	0.380597015	-0.005711699	0.589383454	0.73015873	0.242908441	2.194784871	0.136582718	-0.005711699	0.008096976	0.00462963	0.00462963	0.019486321	0	0	1_41697272
687	1239	Areci_urb	Areci_nat	1	41697806	0	0.494976203	0.010290089	0.304616182	0.545454545	0.196384757	1.514988561	0.263241435	0.010290089	0.008097056	0.021995978	0.021995978	0.019486368	0	0	1_41697806
688	1241	Areci_urb	Areci_nat	1	41698089	0	0.47190518	0.008215127	0.317740773	0.565714286	0.209084541	1.530637569	0.247402854	0.008215127	0.008097099	0.018656331	0.018656331	0.019486392	0	0	1_41698089
689	1243	Areci_urb	Areci_nat	1	41698636	0	0.380597015	-0.005711699	0.4005653	1.906666667	0.612117835	5.93901626	0.280274774	-0.005711699	0.008097181	0.018518519	0.018518519	0.01948644	0	0	1_41698636
690	1244	Areci_urb	Areci_nat	1	41698907	0	0.27524144	0.061053651	0.09826942	0.272727273	0.065441911	1.136583025	0.56427143	0.061053651	0.008097222	0.051036683	0.051036683	0.019486464	0	0	1_41698907
691	1245	Areci_urb	Areci_nat	1	41701291	0	0.254609306	-0.011545293	0.314402936	2.333333333	0.548887453	9.919054295	0.367976785	-0.011545293	0.00809758	0.020138889	0.020138889	0.019486672	0	0	1_41701291
692	1248	Areci_urb	Areci_nat	1	41709878	0	0.372960373	0.013098592	0.39246475	0.563218391	0.180806081	1.754448492	0.249323173	0.013098592	0.008098868	0.015041667	0.015041667	0.019487421	0	0	1_41709878
693	1249	Areci_urb	Areci_nat	1	41713624	0	0.408691835	0.037347874	0.112860595	0.402298851	0.134926349	1.199501552	0.395451208	0.037347874	0.008099429	0.040338943	0.040338943	0.019487747	0	0	1_41713624
694	1250	Areci_urb	Areci_nat	1	41717044	0	0.348990342	0.086428276	0.03816185	0.238636364	0.067024033	0.849655134	0.622263377	0.086428276	0.00809994	0.078424179	0.078424179	0.019488045	0	0	1_41717044
695	1251	Areci_urb	Areci_nat	1	41717107	0	0.380597015	0.040957058	0.159645173	0.381818182	0.122065084	1.194322888	0.418143395	0.040957058	0.008099949	0.041666667	0.041666667	0.01948805	0	0	1_41717107
696	1252	Areci_urb	Areci_nat	1	41731284	0	0.05967366	-0.007042254	1	0.828571429	0.049624725	13.834446547	0.081670046	-0.007042254	0.008102061	0.000260417	0.000260417	0.019489281	0	0	1_41731284
697	1253	Areci_urb	Areci_nat	1	41731302	0	0.11237928	-0.011545293	1	0.882352941	0.116984023	6.655154216	0.054357662	-0.011545293	0.008102064	0.000217014	0.000217014	0.019489283	0	0	1_41731302
698	1254	Areci_urb	Areci_nat	1	41731449	0	0.465362242	-0.006922258	0.424470817	1.75	0.601991956	5.08727728	0.243038049	-0.006922258	0.008102086	0.017188694	0.017188694	0.019489295	0	0	1_41731449
699	1255	Areci_urb	Areci_nat	1	41733886	0	0.163301141	0.0210852	0.026074891	7.451612903	0.866334931	64.093611915	0.872250286	0.0210852	0.008102448	0.086021505	0.086021505	0.019489506	0	0	1_41733886
700	1275	Areci_urb	Areci_nat	1	43000201	0	0.274675325	0.250174549	0.003279129	0.064516129	0.00740562	0.562050299	1.190331698	0.250174549	0.008248854	0.165681639	0.165681639	0.019584241	0	0	1_43000201
701	1276	Areci_urb	Areci_nat	1	43001442	0	0.23309921	0.028459323	0.029812902	8.857142857	1.041277238	75.339186096	0.947293649	0.028459323	0.00824895	0.079122201	0.079122201	0.019584313	0	0	1_43001442
702	1277	Areci_urb	Areci_nat	1	43018241	0	0.313871817	-0.015789539	0.549851392	1.542857143	0.448212609	5.310890669	0.188325715	-0.015789539	0.008250246	0.007012432	0.007012432	0.019585281	0	0	1_43018241
703	1278	Areci_urb	Areci_nat	1	43018265	0	0.21071115	-0.019974837	0.713444129	1.559139785	0.341581478	7.116653059	0.192885054	-0.019974837	0.008250248	0.004890046	0.004890046	0.019585282	0	0	1_43018265
704	1279	Areci_urb	Areci_nat	1	43034688	0	0.23309921	-0.002020384	0.724906364	0.675	0.16462439	2.767664015	0.170696227	-0.002020384	0.008251498	0.004420381	0.004420381	0.019586221	0	0	1_43034688
705	1280	Areci_urb	Areci_nat	1	43034766	0	0.46993007	-0.007042254	0.615187639	0.75	0.274024884	2.052733285	0.124938737	-0.007042254	0.008251504	0.004761905	0.004761905	0.019586226	0	0	1_43034766
706	1282	Areci_urb	Areci_nat	1	43037303	0	0.4214223	-0.011545293	0.59508156	1.5	0.520452906	4.32315772	0.176091259	-0.011545293	0.008251696	0.008333333	0.008333333	0.01958637	0	0	1_43037303
707	1283	Areci_urb	Areci_nat	1	43037387	0	0.057945566	0.08041337	0.217734855	0.279279279	0.027639085	2.821978966	0.553961285	0.08041337	0.008251702	0.034090909	0.034090909	0.019586375	0	0	1_43037387
708	1300	Areci_urb	Areci_nat	1	43046433	0	0.502857143	-0.005899259	0.407428738	1.666666667	0.539088451	5.152731007	0.22184875	-0.005899259	0.008252382	0.015827922	0.015827922	0.019586889	0	0	1_43046433
709	1301	Areci_urb	Areci_nat	1	43046626	0	0.130671506	0.021046877	0.112852665	5.37037037	0.589057086	48.961091568	0.730004238	0.021046877	0.008252397	0.069135802	0.069135802	0.0195869	0	0	1_43046626
710	1302	Areci_urb	Areci_nat	1	43046739	0	0.490950226	-0.01843318	1	1.103896104	0.363524916	3.352140537	0.042928201	-0.01843318	0.008252405	0.00058518	0.00058518	0.019586906	0	0	1_43046739
711	1304	Areci_urb	Areci_nat	1	43046809	0	0.507092199	-0.014594102	0.578820514	1.4	0.447898546	4.375990984	0.146128036	-0.014594102	0.008252411	0.006993007	0.006993007	0.01958691	0	0	1_43046809
712	1306	Areci_urb	Areci_nat	1	43047220	0	0.061507937	-0.096774194	0.5	2.485714286	0.245232327	25.195599574	0.395451208	-0.096774194	0.008252441	0.025089606	0.025089606	0.019586933	0	0	1_43047220
713	1314	Areci_urb	Areci_nat	1	43589855	0	0.11237928	-0.011545293	1	0.882352941	0.116984023	6.655154216	0.054357662	-0.011545293	0.008283935	0.000217014	0.000217014	0.019613667	0	0	1_43589855
714	1315	Areci_urb	Areci_nat	1	43589864	0	0.500438982	-0.015094575	1	1.028571429	0.394160699	2.684080846	0.012234456	-0.015094575	0.008283935	4.8733e-05	4.8733e-05	0.019613667	0	0	1_43589864
715	1316	Areci_urb	Areci_nat	1	43590947	0	0.433274802	0.009976947	0.302212919	0.555555556	0.196388331	1.571590198	0.255272505	0.009976947	0.008283979	0.018237082	0.018237082	0.019613712	0	0	1_43590947
716	1317	Areci_urb	Areci_nat	1	43592461	0	0.187445127	-0.018652169	0.43377518	2.419354839	0.435412485	13.443063851	0.38369957	-0.018652169	0.008284041	0.015742909	0.015742909	0.019613775	0	0	1_43592461
717	1318	Areci_urb	Areci_nat	1	43592641	0	0.500438982	-0.000897448	0.464003768	0.636363636	0.242696215	1.668582583	0.196294645	-0.000897448	0.008284048	0.012475634	0.012475634	0.019613783	0	0	1_43592641
718	1319	Areci_urb	Areci_nat	1	43624724	0	0.313871817	-0.00447155	0.75884896	0.714285714	0.212411239	2.401963677	0.146128036	-0.00447155	0.008282469	0.004370629	0.004370629	0.019614554	0	0	1_43624724
719	1320	Areci_urb	Areci_nat	1	43624847	0	0.187445127	0.0002995	0.698622273	0.636363636	0.131152025	3.087704349	0.196294645	0.0002995	0.008282474	0.004683841	0.004683841	0.019614559	0	0	1_43624847
720	1322	Areci_urb	Areci_nat	1	43629915	0	0.029411765	-0.056838366	1	1.833333333	0.158754373	21.171770283	0.263241435	-0.056838366	0.008282659	0.013266998	0.013266998	0.019614763	0	0	1_43629915
721	1324	Areci_urb	Areci_nat	1	43633699	0	0.11237928	0.035870893	0.33574415	0.276190476	0.027248036	2.799511064	0.558791301	0.035870893	0.008282796	0.019585503	0.019585503	0.019614915	0	0	1_43633699
722	1325	Areci_urb	Areci_nat	1	43798044	0	0.495535714	-0.015111886	1	1.136752137	0.421237657	3.067639843	0.055665779	-0.015111886	0.008287836	0.001001001	0.001001001	0.019621116	0	0	1_43798044
723	1326	Areci_urb	Areci_nat	1	43798068	0	0.103246753	0.018702416	0.591991342	0.413793103	0.035328437	4.846654632	0.383216752	0.018702416	0.008287836	0.009321077	0.009321077	0.019621117	0	0	1_43798068
724	1327	Areci_urb	Areci_nat	1	43798109	0	0.063458488	0.009947644	1	0.714285714	0.042619306	11.971196393	0.146128036	0.009947644	0.008287837	0.000890313	0.000890313	0.019621119	0	0	1_43798109
725	1328	Areci_urb	Areci_nat	1	43798111	0	0.067755596	-0.006699147	1	0.806451613	0.047997902	13.549846393	0.093421685	-0.006699147	0.008287837	0.000386332	0.000386332	0.019621119	0	0	1_43798111
726	1330	Areci_urb	Areci_nat	1	43798149	0	0.261072261	-0.007042254	1	0.806451613	0.209707062	3.101298533	0.093421685	-0.007042254	0.008287838	0.001488095	0.001488095	0.01962112	0	0	1_43798149
727	1331	Areci_urb	Areci_nat	1	43798160	0	0.096610169	0.053700844	0.573758036	0.363636364	0.031147729	4.245298417	0.439332694	0.053700844	0.008287839	0.011669445	0.011669445	0.019621121	0	0	1_43798160
728	1332	Areci_urb	Areci_nat	1	43798236	0	0.216317016	-0.024405051	0.718939452	1.451612903	0.316999215	6.647272047	0.16185082	-0.024405051	0.008287841	0.003520115	0.003520115	0.019621123	0	0	1_43798236
729	1333	Areci_urb	Areci_nat	1	43798258	0	0.03030303	-0.084507042	1	1.722222222	0.148904236	19.919173985	0.236089189	-0.084507042	0.008287841	0.012820513	0.012820513	0.019621124	0	0	1_43798258
730	1335	Areci_urb	Areci_nat	1	44013775	0	0.26546003	-0.025281485	0.710888611	0.657142857	0.139643301	3.092427136	0.182340208	-0.025281485	0.008287264	0.005478896	0.005478896	0.019625859	0	0	1_44013775
731	1336	Areci_urb	Areci_nat	1	44013782	0	0.078367347	-0.019134775	0.490612245	0.333333333	0.032428009	3.426393211	0.477121255	-0.019134775	0.008287264	0.038461538	0.038461538	0.019625859	0	0	1_44013782
732	1337	Areci_urb	Areci_nat	1	44013784	0	0.237556561	-0.023416339	0.430037547	0.418181818	0.073332748	2.384692215	0.378634853	-0.023416339	0.008287264	0.019349962	0.019349962	0.019625859	0	0	1_44013784
733	1338	Areci_urb	Areci_nat	1	44013796	0	0.257162823	-0.028205834	0.277050797	0.363636364	0.066318148	1.993894716	0.439332694	-0.028205834	0.008287264	0.026630435	0.026630435	0.019625859	0	0	1_44013796
734	1339	Areci_urb	Areci_nat	1	44013798	0	0.106918239	0.00217555	0.236897275	0.240740741	0.025208134	2.299103287	0.618450408	0.00217555	0.008287264	0.054621849	0.054621849	0.019625859	0	0	1_44013798
735	1340	Areci_urb	Areci_nat	1	44013804	0	0.075414781	0.0208	0.245098039	0.308641975	0.0300994	3.164842746	0.51054501	0.0208	0.008287264	0.04	0.04	0.01962586	0	0	1_44013804
736	1341	Areci_urb	Areci_nat	1	44013810	0	0.215510204	-0.019134775	0.668837748	0.5	0.082869462	3.016792831	0.301029996	-0.019134775	0.008287264	0.011752137	0.011752137	0.01962586	0	0	1_44013810
737	1342	Areci_urb	Areci_nat	1	44131689	0	0.424877708	-0.004389084	0.554439082	1.588235294	0.489658382	5.151533074	0.200914843	-0.004389084	0.008287654	0.011070344	0.011070344	0.019628889	0	0	1_44131689
738	1343	Areci_urb	Areci_nat	1	44131690	0	0.035714286	0.078947368	0.464285714	2.384615385	0.204456944	27.812166338	0.377418342	0.078947368	0.008287654	0.020979021	0.020979021	0.01962889	0	0	1_44131690
739	1344	Areci_urb	Areci_nat	1	44131691	0	0.467532468	0.07127193	0.052044233	3.285714286	1.047506308	10.306303917	0.516629796	0.07127193	0.008287654	0.077037037	0.077037037	0.01962889	0	0	1_44131691
740	1345	Areci_urb	Areci_nat	1	44131765	0	0.432046536	0.003071151	0.411295038	1.736842105	0.582994159	5.174358013	0.239760339	0.003071151	0.008287654	0.015993472	0.015993472	0.019628891	0	0	1_44131765
741	1346	Areci_urb	Areci_nat	1	44131768	0	0.432046536	0.003071151	0.411295038	1.736842105	0.582994159	5.174358013	0.239760339	0.003071151	0.008287654	0.015993472	0.015993472	0.019628891	0	0	1_44131768
742	1347	Areci_urb	Areci_nat	1	44131838	0	0.063458488	-0.015574651	0.492332099	0.333333333	0.032845725	3.38281809	0.477121255	-0.015574651	0.008287654	0.03125	0.03125	0.019628893	0	0	1_44131838
743	1349	Areci_urb	Areci_nat	1	44132866	0	0.34519774	-0.0155765	0.766046236	0.821428571	0.239779735	2.814019703	0.085430195	-0.0155765	0.008287653	0.001636661	0.001636661	0.019628918	0	0	1_44132866
744	1350	Areci_urb	Areci_nat	1	44132888	0	0.282485876	-0.009103448	0.514810853	1.625	0.408210522	6.468782303	0.210853365	-0.009103448	0.008287653	0.008	0.008	0.019628918	0	0	1_44132888
745	1351	Areci_urb	Areci_nat	1	44135065	0	0.440559441	-0.011442988	0.602822395	1.393939394	0.491036563	3.957071997	0.144243892	-0.011442988	0.008287651	0.005917367	0.005917367	0.01962897	0	0	1_44135065
746	1352	Areci_urb	Areci_nat	1	44135563	0	0.389212057	-0.015574651	1	1.090909091	0.349585689	3.404265909	0.037788561	-0.015574651	0.00828765	0.000362319	0.000362319	0.019628982	0	0	1_44135563
747	1353	Areci_urb	Areci_nat	1	44135592	0	0.057945566	0.08041337	0.217734855	0.279279279	0.027639085	2.821978966	0.553961285	0.08041337	0.00828765	0.034090909	0.034090909	0.019628982	0	0	1_44135592
748	1354	Areci_urb	Areci_nat	1	44139022	0	0.057945566	-0.011545293	1	0.885714286	0.053127723	14.766109865	0.052706351	-0.011545293	0.008287645	0.000105219	0.000105219	0.019629064	0	0	1_44139022
749	1355	Areci_urb	Areci_nat	1	44140953	0	0.290381125	0.000338253	0.300729121	0.394285714	0.090992765	1.708500947	0.404188958	0.000338253	0.008287643	0.027867063	0.027867063	0.019629109	0	0	1_44140953
750	1356	Areci_urb	Areci_nat	1	44141022	0	0.057945566	-0.042198181	0.49429324	2.828571429	0.280027189	28.571569584	0.45156715	-0.042198181	0.008287642	0.026936027	0.026936027	0.019629111	0	0	1_44141022
751	1368	Areci_urb	Areci_nat	1	44174639	0	0.029411765	0.063943162	0.470588235	0.432432432	0.037439981	4.994602147	0.364081741	0.063943162	0.008287549	0.016791045	0.016791045	0.019629887	0	0	1_44174639
752	1369	Areci_urb	Areci_nat	1	44175989	0	0.267857143	0.013978495	0.191802538	2.706666667	0.632075519	11.590457506	0.432434775	0.013978495	0.008287543	0.02962963	0.02962963	0.019629917	0	0	1_44175989
753	1370	Areci_urb	Areci_nat	1	44176028	0	0.27524144	-0.003478744	0.19617262	2.761904762	0.664313379	11.482710048	0.441208699	-0.003478744	0.008287543	0.030325182	0.030325182	0.019629918	0	0	1_44176028
754	1371	Areci_urb	Areci_nat	1	44176049	0	0.254609306	0.00938323	0.089343028	4.285714286	0.837294543	21.93654204	0.632023215	0.00938323	0.008287543	0.050670498	0.050670498	0.019629919	0	0	1_44176049
755	1372	Areci_urb	Areci_nat	1	44176250	0	0.507226107	0.007718153	0.230758271	1.851282051	0.696372401	4.921569589	0.267472591	0.007718153	0.008287542	0.023278682	0.023278682	0.019629923	0	0	1_44176250
756	1373	Areci_urb	Areci_nat	1	44176271	0	0.454345917	-0.014477308	0.798621539	1.243478261	0.452626815	3.416143573	0.094638197	-0.014477308	0.008287542	0.002630166	0.002630166	0.019629924	0	0	1_44176271
757	1374	Areci_urb	Areci_nat	1	44176292	0	0.484848485	-0.006859035	0.458878429	1.507177033	0.557115269	4.07740146	0.178164268	-0.006859035	0.008287542	0.009930006	0.009930006	0.019629924	0	0	1_44176292
758	1375	Areci_urb	Areci_nat	1	44177343	0	0.029411765	0.063943162	0.470588235	0.432432432	0.037439981	4.994602147	0.364081741	0.063943162	0.008287538	0.016791045	0.016791045	0.019629948	0	0	1_44177343
759	1376	Areci_urb	Areci_nat	1	44177361	0	0.057945566	0.08041337	0.217734855	0.279279279	0.027639085	2.821978966	0.553961285	0.08041337	0.008287538	0.034090909	0.034090909	0.019629948	0	0	1_44177361
760	1377	Areci_urb	Areci_nat	1	44177385	0	0.29499561	0.006518016	0.118001042	3.222222222	0.788352855	13.1701382	0.508155488	0.006518016	0.008287538	0.041852679	0.041852679	0.019629949	0	0	1_44177385
761	1378	Areci_urb	Areci_nat	1	44177704	0	0.503511853	0.006974717	0.329772198	1.780952381	0.678556421	4.67432226	0.250652307	0.006974717	0.008287536	0.020355032	0.020355032	0.019629956	0	0	1_44177704
762	1379	Areci_urb	Areci_nat	1	44177743	0	0.50570676	-0.001008363	0.465805344	1.586666667	0.607674306	4.142862531	0.200485698	-0.001008363	0.008287536	0.01312934	0.01312934	0.019629957	0	0	1_44177743
763	1380	Areci_urb	Areci_nat	1	44177764	0	0.27524144	-0.003478744	0.19617262	2.761904762	0.664313379	11.482710048	0.441208699	-0.003478744	0.008287536	0.030325182	0.030325182	0.019629957	0	0	1_44177764
764	1381	Areci_urb	Areci_nat	1	44177800	0	0.507462687	0.016455961	0.22423526	2.046153846	0.777330261	5.386057601	0.310938284	0.016455961	0.008287536	0.03125	0.03125	0.019629958	0	0	1_44177800
765	1382	Areci_urb	Areci_nat	1	44178068	0	0.057945566	0.08041337	0.217734855	0.279279279	0.027639085	2.821978966	0.553961285	0.08041337	0.008287535	0.034090909	0.034090909	0.019629964	0	0	1_44178068
766	1383	Areci_urb	Areci_nat	1	44178095	0	0.503511853	0.006974717	0.231763513	1.862745098	0.706324659	4.912499169	0.270153429	0.006974717	0.008287535	0.023442798	0.023442798	0.019629965	0	0	1_44178095
767	1384	Areci_urb	Areci_nat	1	44178954	0	0.500438982	-0.011545293	0.807275932	0.80952381	0.310037911	2.113705373	0.091770373	-0.011545293	0.008287531	0.002741228	0.002741228	0.019629984	0	0	1_44178954
768	1385	Areci_urb	Areci_nat	1	44180058	0	0.408805031	-0.019520735	1	0.921052632	0.279362047	3.036697215	0.035715552	-0.019520735	0.008287526	0.000338123	0.000338123	0.019630009	0	0	1_44180058
769	1386	Areci_urb	Areci_nat	1	44180948	0	0.099818512	0.075813485	0.106170599	4.769230769	0.501426996	45.361662442	0.678448337	0.075813485	0.008287522	0.058441558	0.058441558	0.019630029	0	0	1_44180948
770	1387	Areci_urb	Areci_nat	1	44180981	0	0.23309921	-0.002020384	0.724906364	0.675	0.16462439	2.767664015	0.170696227	-0.002020384	0.008287522	0.004420381	0.004420381	0.01963003	0	0	1_44180981
771	1388	Areci_urb	Areci_nat	1	44181011	0	0.390199637	0.038559455	0.073300503	3.473684211	0.953323422	12.657280531	0.540790335	0.038559455	0.008287522	0.065234404	0.065234404	0.01963003	0	0	1_44181011
772	1389	Areci_urb	Areci_nat	1	44181029	0	0.50570676	-0.001008363	0.341484418	1.633484163	0.624063875	4.275636862	0.213114928	-0.001008363	0.008287522	0.014769001	0.014769001	0.019630031	0	0	1_44181029
773	1390	Areci_urb	Areci_nat	1	44181031	0	0.390199637	0.038559455	0.073300503	3.473684211	0.953323422	12.657280531	0.540790335	0.038559455	0.008287522	0.065234404	0.065234404	0.019630031	0	0	1_44181031
774	1391	Areci_urb	Areci_nat	1	44181053	0	0.390199637	0.038559455	0.073300503	3.473684211	0.953323422	12.657280531	0.540790335	0.038559455	0.008287522	0.065234404	0.065234404	0.019630031	0	0	1_44181053
775	1392	Areci_urb	Areci_nat	1	44183873	0	0.245535714	0.002346041	0.3109197	2.230769231	0.505990201	9.834837407	0.348454646	0.002346041	0.008287509	0.018181818	0.018181818	0.019630094	0	0	1_44183873
776	1393	Areci_urb	Areci_nat	1	44187911	0	0.462711864	-0.017165679	1	1.03030303	0.352961918	3.007475536	0.012964977	-0.017165679	0.00828749	4.9724e-05	4.9724e-05	0.019630184	0	0	1_44187911
777	1394	Areci_urb	Areci_nat	1	44187932	0	0.459770115	-0.017295981	1	0.989417989	0.333133776	2.93860313	0.004620198	-0.017295981	0.008287489	6.326e-06	6.326e-06	0.019630184	0	0	1_44187932
778	1395	Areci_urb	Areci_nat	1	44187933	0	0.033333333	0.153498871	0.433333333	0.371428571	0.03193828	4.31955578	0.430124692	0.153498871	0.008287489	0.022164276	0.022164276	0.019630184	0	0	1_44187933
779	1396	Areci_urb	Areci_nat	1	44187969	0	0.428904429	-0.014664144	0.791954588	1.222222222	0.426152597	3.50538087	0.087150176	-0.014664144	0.008287489	0.002113971	0.002113971	0.019630185	0	0	1_44187969
780	1397	Areci_urb	Areci_nat	1	44187977	0	0.416317016	-0.011255418	0.591869174	1.434782609	0.489482244	4.205670707	0.156786104	-0.011255418	0.008287489	0.006587181	0.006587181	0.019630185	0	0	1_44187977
781	1398	Areci_urb	Areci_nat	1	44187979	0	0.4214223	-0.011545293	0.59508156	1.5	0.520452906	4.32315772	0.176091259	-0.011545293	0.008287489	0.008333333	0.008333333	0.019630185	0	0	1_44187979
782	1399	Areci_urb	Areci_nat	1	44188262	0	0.342857143	-0.018518519	1	1	0.278977447	3.58451915	0	-0.018518519	0.008287488	0	0	0.019630192	0	0	1_44188262
783	1405	Areci_urb	Areci_nat	1	44225697	0	0.282051282	0.084507042	0.094143929	0.25	0.059683945	1.04718279	0.602059991	0.084507042	0.008287251	0.06	0.06	0.019630999	0	0	1_44225697
784	1406	Areci_urb	Areci_nat	1	44261848	0	0.36523266	0.003044303	0.166217331	2.376	0.723619602	7.801579698	0.375846436	0.003044303	0.008286926	0.030866052	0.030866052	0.019631737	0	0	1_44261848
785	1407	Areci_urb	Areci_nat	1	44261910	0	0.163301141	-0.022422124	0.67644296	1.875	0.319699099	10.996668465	0.273001272	-0.022422124	0.008286925	0.007317802	0.007317802	0.019631738	0	0	1_44261910
786	1408	Areci_urb	Areci_nat	1	44266785	0	0.402797203	0.076877934	0.051610512	0.3	0.095850037	0.938966769	0.522878745	0.076877934	0.008286874	0.068055556	0.068055556	0.019631834	0	0	1_44266785
787	1410	Areci_urb	Areci_nat	1	44266908	0	0.239160839	0.04595997	0.280441924	0.363636364	0.082585348	1.601148496	0.439332694	0.04595997	0.008286872	0.028654971	0.028654971	0.019631837	0	0	1_44266908
788	1416	Areci_urb	Areci_nat	1	44280380	0	0.177683765	0.056966396	0.098580015	0.161290323	0.017680024	1.471410248	0.792391689	0.056966396	0.008286722	0.052393353	0.052393353	0.019632099	0	0	1_44280380
789	1418	Areci_urb	Areci_nat	1	44282096	0	0.356643357	0.002172512	0.141278348	2.86	0.803762479	10.17663827	0.456366033	0.002172512	0.008286702	0.041873638	0.041873638	0.019632132	0	0	1_44282096
790	1419	Areci_urb	Areci_nat	1	44286424	0	0.416317016	0.025104328	0.105687689	2.682539683	0.870569447	8.26587606	0.428546155	0.025104328	0.00828665	0.046258481	0.046258481	0.019632215	0	0	1_44286424
791	1420	Areci_urb	Areci_nat	1	44286441	0	0.331870061	-0.016897385	0.772002653	1.238095238	0.378352027	4.051464533	0.092754053	-0.016897385	0.00828665	0.001837155	0.001837155	0.019632216	0	0	1_44286441
792	1421	Areci_urb	Areci_nat	1	44286444	0	0.331870061	-0.016897385	0.772002653	1.238095238	0.378352027	4.051464533	0.092754053	-0.016897385	0.00828665	0.001837155	0.001837155	0.019632216	0	0	1_44286444
793	1423	Areci_urb	Areci_nat	1	44290251	0	0.313871817	0.052118397	0.12125848	0.319444444	0.087586598	1.165072689	0.49560466	0.052118397	0.008286603	0.046639472	0.046639472	0.019632288	0	0	1_44290251
794	1424	Areci_urb	Areci_nat	1	44290278	0	0.313871817	0.052118397	0.12125848	0.319444444	0.087586598	1.165072689	0.49560466	0.052118397	0.008286603	0.046639472	0.046639472	0.019632289	0	0	1_44290278
795	1425	Areci_urb	Areci_nat	1	44290293	0	0.313871817	0.052118397	0.12125848	0.319444444	0.087586598	1.165072689	0.49560466	0.052118397	0.008286603	0.046639472	0.046639472	0.019632289	0	0	1_44290293
796	1426	Areci_urb	Areci_nat	1	44290323	0	0.138279192	-0.021179058	1	1.363636364	0.213070675	8.72717061	0.134698574	-0.021179058	0.008286602	0.001587302	0.001587302	0.019632289	0	0	1_44290323
797	1427	Areci_urb	Areci_nat	1	44290338	0	0.21071115	0.114897869	0.021908718	0.102040816	0.011800012	0.882399803	0.991226076	0.114897869	0.008286602	0.087528935	0.087528935	0.01963229	0	0	1_44290338
798	1429	Areci_urb	Areci_nat	1	45260274	0	0.402797203	0.013520971	0.272195485	0.494949495	0.163767684	1.495869001	0.305439115	0.013520971	0.008232073	0.023935355	0.023935355	0.01963162	0	0	1_45260274
799	1430	Areci_urb	Areci_nat	1	45260817	0	0.274986779	-0.006922258	1	0.793103448	0.204570581	3.074797345	0.100670162	-0.006922258	0.008232023	0.001818035	0.001818035	0.019631613	0	0	1_45260817
800	1431	Areci_urb	Areci_nat	1	45260856	0	0.239160839	0.04595997	0.280441924	0.363636364	0.082585348	1.601148496	0.439332694	0.04595997	0.008232019	0.028654971	0.028654971	0.019631612	0	0	1_45260856
801	1442	Areci_urb	Areci_nat	1	47777555	0	0.46356453	-5.046e-05	0.312097079	1.825396825	0.660654242	5.043596722	0.261357291	-5.046e-05	0.007705343	0.020004735	0.020004735	0.019503607	0	0	1_47777555
802	1444	Areci_urb	Areci_nat	1	47777579	0	0.222222222	0.1875	0.017169238	0.085714286	0.0098451	0.74625331	1.06694679	0.1875	0.007705335	0.111111111	0.111111111	0.019503605	0	0	1_47777579
803	1445	Areci_urb	Areci_nat	1	47778275	0	0.106918239	-0.039215686	1	1.642857143	0.139929675	19.288114468	0.2155998	-0.039215686	0.007705104	0.002941176	0.002941176	0.019503549	0	0	1_47778275
804	1446	Areci_urb	Areci_nat	1	47779078	0	0.249350649	-0.018518519	1	1	0.223806212	4.468151226	0	-0.018518519	0.007704837	0	0	0.019503485	0	0	1_47779078
805	1447	Areci_urb	Areci_nat	1	47911177	0	0.289186508	-0.003368534	0.742256621	0.689655172	0.187151964	2.541379987	0.161368002	-0.003368534	0.00766011	0.004903642	0.004903642	0.019492762	0	0	1_47911177
806	1448	Areci_urb	Areci_nat	1	47911183	0	0.503389831	-0.015995192	1	0.897435897	0.323763745	2.487589183	0.046996563	-0.015995192	0.007660108	0.000721501	0.000721501	0.019492761	0	0	1_47911183
807	1449	Areci_urb	Areci_nat	1	47911466	0	0.163301141	-0.011545293	1	0.878787879	0.164391975	4.697724047	0.056115942	-0.011545293	0.00766001	0.000336022	0.000336022	0.019492738	0	0	1_47911466
808	1450	Areci_urb	Areci_nat	1	47911540	0	0.163301141	-0.011545293	1	0.878787879	0.164391975	4.697724047	0.056115942	-0.011545293	0.007659985	0.000336022	0.000336022	0.019492732	0	0	1_47911540
809	1451	Areci_urb	Areci_nat	1	47912471	0	0.142191142	0.016070192	0.652464471	0.529411765	0.082481359	3.398062537	0.276206412	0.016070192	0.007659664	0.006994536	0.006994536	0.019492656	0	0	1_47912471
810	1452	Areci_urb	Areci_nat	1	47912488	0	0.146329365	0.005105166	0.658595855	0.5625	0.087470252	3.617301213	0.249877473	0.005105166	0.007659658	0.005862413	0.005862413	0.019492654	0	0	1_47912488
811	1453	Areci_urb	Areci_nat	1	47912547	0	0.03030303	-0.084507042	1	1.722222222	0.148904236	19.919173985	0.236089189	-0.084507042	0.007659637	0.012820513	0.012820513	0.019492649	0	0	1_47912547
812	1454	Areci_urb	Areci_nat	1	47914114	0	0.085601405	0.014391766	0.597733259	0.428571429	0.03700023	4.964116959	0.367976785	0.014391766	0.007659097	0.007122507	0.007122507	0.019492521	0	0	1_47914114
813	1455	Areci_urb	Areci_nat	1	47914649	0	0.093601269	-0.021312361	1	1.933333333	0.166140968	22.497628552	0.286306739	-0.021312361	0.007658912	0.004613936	0.004613936	0.019492477	0	0	1_47914649
814	1459	Areci_urb	Areci_nat	1	50703971	0	0.380597015	-0.005711699	0.589383454	0.73015873	0.242908441	2.194784871	0.136582718	-0.005711699	0.006305409	0.00462963	0.00462963	0.019263184	0	0	1_50703971
815	1460	Areci_urb	Areci_nat	1	50706455	0	0.36523266	-0.011545293	1	0.857142857	0.279261108	2.630849257	0.06694679	-0.011545293	0.006303894	0.001068376	0.001068376	0.019263024	0	0	1_50706455
816	1461	Areci_urb	Areci_nat	1	50707305	0	0.11237928	-0.027350688	0.616299416	2.818181818	0.278146201	28.553863911	0.449969009	-0.027350688	0.006303376	0.012207031	0.012207031	0.019262969	0	0	1_50707305
817	1462	Areci_urb	Areci_nat	1	50707694	0	0.29499561	-0.011545293	1	0.866666667	0.248917288	3.017512838	0.062147907	-0.011545293	0.006303139	0.000744048	0.000744048	0.019262944	0	0	1_50707694
818	1463	Areci_urb	Areci_nat	1	50707798	0	0.11237928	0.035870893	0.33574415	0.276190476	0.027248036	2.799511064	0.558791301	0.035870893	0.006303075	0.019585503	0.019585503	0.019262937	0	0	1_50707798
819	1491	Areci_urb	Areci_nat	1	54259854	0	0.138279192	-0.021179058	1	1.363636364	0.213070675	8.72717061	0.134698574	-0.021179058	0.004291884	0.001587302	0.001587302	0.019262526	0	0	1_54259854
820	1492	Areci_urb	Areci_nat	1	54259897	0	0.05967366	0.048752365	0.231235431	0.295238095	0.029181022	2.987062412	0.529827605	0.048752365	0.004291867	0.033203125	0.033203125	0.019262528	0	0	1_54259897
821	1493	Areci_urb	Areci_nat	1	54371985	0	0.142191142	-0.004683841	0.667887668	0.604166667	0.094197705	3.875013303	0.218843239	-0.004683841	0.004246892	0.004351495	0.004351495	0.019268007	0	0	1_54371985
822	1494	Areci_urb	Areci_nat	1	54805102	0	0.408691835	-0.006112719	0.417525949	1.785714286	0.601887296	5.297961153	0.251811973	-0.006112719	0.004129151	0.016245972	0.016245972	0.019370036	0	0	1_54805102
823	1495	Areci_urb	Areci_nat	1	54805113	0	0.23309921	0.074178884	0.072842254	0.210084034	0.040179042	1.098465742	0.677606953	0.074178884	0.004129148	0.057778824	0.057778824	0.019370037	0	0	1_54805113
824	1496	Areci_urb	Areci_nat	1	54805120	0	0.23309921	0.074178884	0.072842254	0.210084034	0.040179042	1.098465742	0.677606953	0.074178884	0.004129146	0.057778824	0.057778824	0.019370037	0	0	1_54805120
825	1498	Areci_urb	Areci_nat	1	54805204	0	0.298701299	-0.009661836	0.728734675	0.611111111	0.152034836	2.456389608	0.21387982	-0.009661836	0.004129119	0.008695652	0.008695652	0.019370044	0	0	1_54805204
826	1499	Areci_urb	Areci_nat	1	54805266	0	0.266787659	0.017973241	0.146769406	0.252747253	0.047643388	1.340819303	0.597313556	0.017973241	0.004129099	0.049929813	0.049929813	0.01937005	0	0	1_54805266
827	1500	Areci_urb	Areci_nat	1	54805337	0	0.274675325	0.041677611	0.083875059	0.230769231	0.043293926	1.230067189	0.636822098	0.041677611	0.004129077	0.059101655	0.059101655	0.019370056	0	0	1_54805337
828	1501	Areci_urb	Areci_nat	1	54805339	0	0.470054446	0.029187859	0.106668708	2.625	0.859617877	8.015916353	0.419129308	0.029187859	0.004129076	0.050750751	0.050750751	0.019370056	0	0	1_54805339
829	1502	Areci_urb	Areci_nat	1	54805396	0	0.245535714	0.035190616	0.087098129	0.238095238	0.045329644	1.250601972	0.62324929	0.035190616	0.004129058	0.050505051	0.050505051	0.01937006	0	0	1_54805396
830	1503	Areci_urb	Areci_nat	1	54805612	0	0.23309921	0.074178884	0.072842254	0.210084034	0.040179042	1.098465742	0.677606953	0.074178884	0.004128989	0.057778824	0.057778824	0.019370079	0	0	1_54805612
831	1504	Areci_urb	Areci_nat	1	54805687	0	0.23309921	0.074178884	0.072842254	0.210084034	0.040179042	1.098465742	0.677606953	0.074178884	0.004128966	0.057778824	0.057778824	0.019370085	0	0	1_54805687
832	1505	Areci_urb	Areci_nat	1	54810406	0	0.511111111	0.00823257	0.376220993	2.022222222	0.624424307	6.54904473	0.305828879	0.00823257	0.00412747	0.03030303	0.03030303	0.019370481	0	0	1_54810406
833	1506	Areci_urb	Areci_nat	1	54840147	0	0.34519774	-0.017557592	1	0.974025974	0.284186531	3.338393954	0.011429462	-0.017557592	0.004104979	2.9226e-05	2.9226e-05	0.019367641	0	0	1_54840147
834	1507	Areci_urb	Areci_nat	1	54840153	0	0.336858805	-0.01716896	1	0.892857143	0.26205129	3.042129187	0.049218023	-0.01716896	0.004104978	0.000529827	0.000529827	0.019367641	0	0	1_54840153
835	1514	Areci_urb	Areci_nat	1	56105286	0	0.488135593	-0.012999755	1	0.890909091	0.311010598	2.552064186	0.050166609	-0.012999755	0.003875518	0.000771605	0.000771605	0.019529711	0	0	1_56105286
836	1515	Areci_urb	Areci_nat	1	56108762	0	0.472316384	-0.013209198	1	0.872727273	0.303017239	2.513562908	0.059121452	-0.013209198	0.003875296	0.001060859	0.001060859	0.019530076	0	0	1_56108762
837	1516	Areci_urb	Areci_nat	1	56108775	0	0.483630952	-0.006858202	0.610251504	0.713286713	0.260290498	1.954654277	0.146735866	-0.006858202	0.003875295	0.006761187	0.006761187	0.019530078	0	0	1_56108775
838	1520	Areci_urb	Areci_nat	1	56116588	0	0.395083406	-0.011545293	0.582748902	1.571428571	0.524187546	4.71088597	0.196294645	-0.011545293	0.003874805	0.009645062	0.009645062	0.0195309	0	0	1_56116588
839	1521	Areci_urb	Areci_nat	1	56117540	0	0.388344988	-0.013086925	1	0.916666667	0.303209452	2.771278311	0.037788561	-0.013086925	0.003874746	0.000360144	0.000360144	0.019531	0	0	1_56117540
840	1522	Areci_urb	Areci_nat	1	56123237	0	0.49973559	0.000536426	0.309469753	1.8	0.646177161	5.014104792	0.255272505	0.000536426	0.003874396	0.020559335	0.020559335	0.019531601	0	0	1_56123237
841	1523	Areci_urb	Areci_nat	1	56128672	0	0.163301141	0.075469356	0.09230892	0.154285714	0.017010326	1.399390086	0.811674285	0.075469356	0.003874067	0.051112605	0.051112605	0.019532175	0	0	1_56128672
842	1524	Areci_urb	Areci_nat	1	57109919	0	0.165584416	0.081336238	0.025728988	7.25	0.815430485	64.459817187	0.860338007	0.081336238	0.003999231	0.098039216	0.098039216	0.019673072	0	0	1_57109919
843	1525	Areci_urb	Areci_nat	1	57111408	0	0.065536723	0.01783591	0.245762712	3.206896552	0.315416582	32.605088251	0.506084951	0.01783591	0.003999462	0.034482759	0.034482759	0.019673311	0	0	1_57111408
844	1541	Areci_urb	Areci_nat	1	59510356	0	0.507023705	-0.014172683	0.813032981	1.133333333	0.436828857	2.940383687	0.054357662	-0.014172683	0.004946719	0.000974026	0.000974026	0.020285899	0	0	1_59510356
845	1542	Areci_urb	Areci_nat	1	59510357	0	0.507023705	-0.014172683	0.813032981	1.133333333	0.436828857	2.940383687	0.054357662	-0.014172683	0.00494672	0.000974026	0.000974026	0.0202859	0	0	1_59510357
846	1543	Areci_urb	Areci_nat	1	59510359	0	0.507023705	-0.014172683	0.813032981	1.133333333	0.436828857	2.940383687	0.054357662	-0.014172683	0.004946721	0.000974026	0.000974026	0.0202859	0	0	1_59510359
847	1544	Areci_urb	Areci_nat	1	59514970	0	0.032258065	-0.032223416	1	1.9375	0.16706176	22.470170575	0.287241711	-0.032223416	0.004949743	0.015368852	0.015368852	0.020287531	0	0	1_59514970
848	1545	Areci_urb	Areci_nat	1	59515036	0	0.325423729	-0.012585812	1	0.846153846	0.238565095	3.001178076	0.072550667	-0.012585812	0.004949786	0.001116071	0.001116071	0.020287554	0	0	1_59515036
849	1548	Areci_urb	Areci_nat	1	61265088	0	0.458333333	0	0.5969219	0.68	0.240752756	1.920642602	0.167491087	0	0.006290558	0.008314437	0.008314437	0.021024857	0	0	1_61265088
850	1549	Areci_urb	Areci_nat	1	61266057	0	0.467757937	0.009544008	0.431411316	0.586666667	0.209217222	1.645073837	0.231608587	0.009544008	0.006291352	0.016176	0.016176	0.021025307	0	0	1_61266057
851	1550	Areci_urb	Areci_nat	1	61266072	0	0.488135593	-0.012531928	0.611031718	0.75708502	0.26871783	2.133009664	0.120855347	-0.012531928	0.006291364	0.00462963	0.00462963	0.021025313	0	0	1_61266072
852	1551	Areci_urb	Areci_nat	1	61266108	0	0.47190518	0.008215127	0.317740773	0.565714286	0.209084541	1.530637569	0.247402854	0.008215127	0.006291393	0.018656331	0.018656331	0.02102533	0	0	1_61266108
853	1552	Areci_urb	Areci_nat	1	61266150	0	0.47190518	0.008215127	0.317740773	0.565714286	0.209084541	1.530637569	0.247402854	0.008215127	0.006291428	0.018656331	0.018656331	0.02102535	0	0	1_61266150
854	1553	Areci_urb	Areci_nat	1	61270689	0	0.138279192	0.05589106	0.179672391	0.2	0.02114341	1.891842428	0.698970004	0.05589106	0.006295144	0.034567901	0.034567901	0.021027457	0	0	1_61270689
855	1554	Areci_urb	Areci_nat	1	61279759	0	0.313871817	-0.015789539	1	1.045977011	0.311239948	3.515191145	0.01952214	-0.015789539	0.006302573	7.77e-05	7.77e-05	0.021031669	0	0	1_61279759
856	1556	Areci_urb	Areci_nat	1	61511748	0	0.490909091	-0.011773363	0.62419477	1.315789474	0.491296459	3.523945484	0.119186408	-0.011773363	0.006494905	0.004524887	0.004524887	0.02113811	0	0	1_61511748
857	1557	Areci_urb	Areci_nat	1	61511764	0	0.496488147	-0.007073386	0.468320448	1.49122807	0.565451043	3.932720942	0.17354407	-0.007073386	0.006494918	0.009627665	0.009627665	0.021138117	0	0	1_61511764
858	1558	Areci_urb	Areci_nat	1	61514689	0	0.289186508	-0.017255988	1	1.071428571	0.290940374	3.945685391	0.029963223	-0.017255988	0.006497346	0.000168163	0.000168163	0.021139501	0	0	1_61514689
859	1559	Areci_urb	Areci_nat	1	61514710	0	0.239160839	0.015004398	0.15063586	3.888888889	0.742931553	20.356460481	0.589825535	0.015004398	0.006497363	0.043601651	0.043601651	0.021139511	0	0	1_61514710
860	1560	Areci_urb	Areci_nat	1	61517231	0	0.035714286	0.165803109	0.428571429	0.363636364	0.031147729	4.245298417	0.439332694	0.165803109	0.006499456	0.024242424	0.024242424	0.021140704	0	0	1_61517231
861	1561	Areci_urb	Areci_nat	1	61518747	0	0.192540793	0.010026259	0.692915328	0.590909091	0.121378242	2.876739265	0.228479329	0.010026259	0.006500714	0.00653753	0.00653753	0.021141422	0	0	1_61518747
862	1562	Areci_urb	Areci_nat	1	61563863	0	0.291855204	0.041248844	0.272340426	2.777777778	0.612060115	12.606685513	0.443697499	0.041248844	0.006538208	0.035437431	0.035437431	0.021162816	0	0	1_61563863
863	1563	Areci_urb	Areci_nat	1	61695413	0	0.479367867	-0.000429411	0.321801747	1.76	0.650408263	4.762547119	0.245512668	-0.000429411	0.006647945	0.018365893	0.018365893	0.021225617	0	0	1_61695413
864	1564	Areci_urb	Areci_nat	1	61701365	0	0.11237928	-0.011545293	1	0.882352941	0.116984023	6.655154216	0.054357662	-0.011545293	0.006652923	0.000217014	0.000217014	0.021228473	0	0	1_61701365
865	1567	Areci_urb	Areci_nat	1	61703210	0	0.085601405	-0.027107528	1	1.823529412	0.157461358	21.117940082	0.260912772	-0.027107528	0.006654467	0.003490028	0.003490028	0.021229358	0	0	1_61703210
866	1568	Areci_urb	Areci_nat	1	61703317	0	0.216317016	0.090301112	0.004992451	11	1.310210806	92.351550933	1.041392685	0.090301112	0.006654556	0.129817444	0.129817444	0.02122941	0	0	1_61703317
867	1570	Areci_urb	Areci_nat	1	61704551	0	0.27524144	0.022334214	0.325499589	0.446428571	0.117451019	1.696864543	0.350248018	0.022334214	0.006655589	0.021287436	0.021287436	0.021230002	0	0	1_61704551
868	1571	Areci_urb	Areci_nat	1	61704560	0	0.138279192	0.004510981	0.055483586	6.1875	0.704941599	54.309685067	0.791515212	0.004510981	0.006655596	0.070546737	0.070546737	0.021230006	0	0	1_61704560
869	1572	Areci_urb	Areci_nat	1	61704843	0	0.348990342	0.015174771	0.086860778	3.08	0.869202428	10.913913375	0.488550717	0.015174771	0.006655833	0.047239693	0.047239693	0.021230142	0	0	1_61704843
870	1573	Areci_urb	Areci_nat	1	63297377	0	0.348990342	-0.015362445	0.572504975	1.444444444	0.450570148	4.630621361	0.159700843	-0.015362445	0.007894657	0.005660377	0.005660377	0.021915305	0	0	1_63297377
871	1574	Areci_urb	Areci_nat	1	63301942	0	0.029411765	0.063943162	0.470588235	0.432432432	0.037439981	4.994602147	0.364081741	0.063943162	0.007898181	0.016791045	0.016791045	0.021917316	0	0	1_63301942
872	1575	Areci_urb	Areci_nat	1	63303014	0	0.490909091	0.045557294	0.08038323	2.597402597	0.947289324	7.121900441	0.41453927	0.045557294	0.007899008	0.053213042	0.053213042	0.021917788	0	0	1_63303014
873	1577	Areci_urb	Areci_nat	1	63305248	0	0.47190518	0.008215127	0.317740773	0.565714286	0.209084541	1.530637569	0.247402854	0.008215127	0.007900732	0.018656331	0.018656331	0.021918771	0	0	1_63305248
874	1590	Areci_urb	Areci_nat	1	63497112	0	0.502857143	0.020571774	0.254202209	2.232323232	0.714577198	6.973727997	0.348757079	0.020571774	0.008049275	0.038721695	0.038721695	0.022004	0	0	1_63497112
875	1602	Areci_urb	Areci_nat	1	63995594	0	0.508474576	0.023448276	0.13310584	2.25	0.800850904	6.321401365	0.352182518	0.023448276	0.008417578	0.04	0.04	0.022213842	0	0	1_63995594
876	1603	Areci_urb	Areci_nat	1	63996960	0	0.477951636	-0.025267942	1	0.952380952	0.250927369	3.614709238	0.021189299	-0.025267942	0.008418559	0.000135281	0.000135281	0.022214399	0	0	1_63996960
877	1611	Areci_urb	Areci_nat	1	64210057	0	0.057945566	-0.042198181	0.49429324	2.828571429	0.280027189	28.571569584	0.45156715	-0.042198181	0.008569496	0.026936027	0.026936027	0.022300072	0	0	1_64210057
878	1612	Areci_urb	Areci_nat	1	64210147	0	0.138279192	-0.021179058	0.360499027	3.875	0.40992602	36.630085116	0.588271707	-0.021179058	0.008569559	0.023324515	0.023324515	0.022300108	0	0	1_64210147
879	1613	Areci_urb	Areci_nat	1	64216283	0	0.49165935	-0.011545293	0.805993437	0.818181818	0.310809263	2.153801601	0.087150176	-0.011545293	0.008573841	0.002430556	0.002430556	0.022302534	0	0	1_64216283
880	1614	Areci_urb	Areci_nat	1	64216340	0	0.138279192	-0.021179058	0.360499027	3.875	0.40992602	36.630085116	0.588271707	-0.021179058	0.008573881	0.023324515	0.023324515	0.022302556	0	0	1_64216340
881	1615	Areci_urb	Areci_nat	1	64216506	0	0.500438982	-0.011545293	0.807275932	0.80952381	0.310037911	2.113705373	0.091770373	-0.011545293	0.008573997	0.002741228	0.002741228	0.022302622	0	0	1_64216506
882	1616	Areci_urb	Areci_nat	1	64220331	0	0.5	-0.011904762	0.801283341	0.824175824	0.304620785	2.229873411	0.083980129	-0.011904762	0.008576664	0.002267574	0.002267574	0.022304133	0	0	1_64220331
883	1617	Areci_urb	Areci_nat	1	64224425	0	0.507023705	-0.014172683	1	1.117647059	0.430909709	2.898832222	0.04830468	-0.014172683	0.008579518	0.000769601	0.000769601	0.022305749	0	0	1_64224425
884	1618	Areci_urb	Areci_nat	1	64227221	0	0.479367867	-0.011545293	0.804156254	0.826086957	0.310066347	2.2008827	0.082974235	-0.011545293	0.008581466	0.002149471	0.002149471	0.022306852	0	0	1_64227221
885	1619	Areci_urb	Areci_nat	1	64227871	0	0.47190518	-0.01436821	1	0.942028986	0.350984908	2.528366862	0.025935734	-0.01436821	0.008581919	0.000206718	0.000206718	0.022307108	0	0	1_64227871
886	1620	Areci_urb	Areci_nat	1	64278016	0	0.115617716	0.057928214	0.322552448	0.257142857	0.025315203	2.611965933	0.589825535	0.057928214	0.0086153	0.022715054	0.022715054	0.022325674	0	0	1_64278016
887	1632	Areci_urb	Areci_nat	1	64503982	0	0.142191142	0.101772725	0.022533023	0.133333333	0.015154018	1.173139549	0.875061263	0.101772725	0.008768758	0.087090164	0.087090164	0.022412204	0	0	1_64503982
888	1633	Areci_urb	Areci_nat	1	64509602	0	0.503511853	-0.007135767	0.473635709	1.461538462	0.558756642	3.82294279	0.164810249	-0.007135767	0.008772506	0.008827376	0.008827376	0.02241431	0	0	1_64509602
889	1634	Areci_urb	Areci_nat	1	64509614	0	0.496488147	-0.014228437	0.8091114	1.169230769	0.44576859	3.06683921	0.067900236	-0.014228437	0.008772514	0.001485902	0.001485902	0.022414314	0	0	1_64509614
890	1635	Areci_urb	Areci_nat	1	64509659	0	0.496488147	-0.014228437	0.8091114	1.169230769	0.44576859	3.06683921	0.067900236	-0.014228437	0.008772544	0.001485902	0.001485902	0.022414331	0	0	1_64509659
891	1647	Areci_urb	Areci_nat	1	65750644	0	0.507936508	-0.012048193	0.802478205	1.285714286	0.480673624	3.439051242	0.109144469	-0.012048193	0.00950356	0.003921569	0.003921569	0.022812968	0	0	1_65750644
892	1648	Areci_urb	Areci_nat	1	66312722	0	0.085601405	0.014391766	0.597733259	0.428571429	0.03700023	4.964116959	0.367976785	0.014391766	0.009761774	0.007122507	0.007122507	0.022941897	0	0	1_66312722
893	1649	Areci_urb	Areci_nat	1	66314763	0	0.380597015	0.012955804	0.279447036	0.531034483	0.174382806	1.617118273	0.274877277	0.012955804	0.009762615	0.018518519	0.018518519	0.022942291	0	0	1_66314763
894	1657	Areci_urb	Areci_nat	1	66624579	0	0.36523266	0.003044303	0.567791543	0.616858238	0.199421064	1.908093747	0.209814631	0.003044303	0.009884777	0.01043336	0.01043336	0.022997504	0	0	1_66624579
895	1658	Areci_urb	Areci_nat	1	66624601	0	0.099818512	0.078375149	0.563650506	0.333333333	0.028467725	3.903055454	0.477121255	0.078375149	0.009884784	0.014379085	0.014379085	0.022997507	0	0	1_66624601
896	1659	Areci_urb	Areci_nat	1	66624654	0	0.057945566	0.08041337	0.217734855	0.279279279	0.027639085	2.821978966	0.553961285	0.08041337	0.009884804	0.034090909	0.034090909	0.022997515	0	0	1_66624654
897	1660	Areci_urb	Areci_nat	1	66626425	0	0.057945566	0.08041337	0.217734855	0.279279279	0.027639085	2.821978966	0.553961285	0.08041337	0.009885444	0.034090909	0.034090909	0.02299779	0	0	1_66626425
898	1661	Areci_urb	Areci_nat	1	66633010	0	0.457959184	0.042657815	0.069625072	3.9	1.048560013	14.505607516	0.591064607	0.042657815	0.009887818	0.087610251	0.087610251	0.022998807	0	0	1_66633010
899	1663	Areci_urb	Areci_nat	1	66633092	0	0.05	0.114583333	0.45	0.391304348	0.032819033	4.665557693	0.407485327	0.114583333	0.009887848	0.031339031	0.031339031	0.02299882	0	0	1_66633092
900	1664	Areci_urb	Areci_nat	1	66633385	0	0.476328502	-0.014498842	0.55195704	0.653333333	0.194873221	2.190369932	0.184865183	-0.014498842	0.009887954	0.010387854	0.010387854	0.022998865	0	0	1_66633385
901	1665	Areci_urb	Areci_nat	1	66634035	0	0.453900709	0.010190217	0.24165228	0.466666667	0.136439315	1.596151214	0.330993219	0.010190217	0.009888188	0.03125	0.03125	0.022998965	0	0	1_66634035
902	1680	Areci_urb	Areci_nat	1	66773867	0	0.49165935	-0.015157955	1	1.043956044	0.396597072	2.747988572	0.018682213	-0.015157955	0.009936949	0.000111607	0.000111607	0.023019297	0	0	1_66773867
903	1681	Areci_urb	Areci_nat	1	67299956	0	0.328869048	0.056642861	0.118081164	0.311111111	0.084519997	1.145174247	0.507084478	0.056642861	0.010079227	0.051157839	0.051157839	0.02306476	0	0	1_67299956
904	1682	Areci_urb	Areci_nat	1	67299958	0	0.23309921	0.074178884	0.072842254	0.210084034	0.040179042	1.098465742	0.677606953	0.074178884	0.010079227	0.057778824	0.057778824	0.02306476	0	0	1_67299958
905	1683	Areci_urb	Areci_nat	1	67299970	0	0.215970962	-0.008062265	0.701408324	0.666666667	0.135303887	3.284786958	0.176091259	-0.008062265	0.01007923	0.004321729	0.004321729	0.023064761	0	0	1_67299970
906	1684	Areci_urb	Areci_nat	1	67300042	0	0.41299435	-0.015849804	0.783744866	0.848484848	0.275588737	2.612322061	0.071355909	-0.015849804	0.010079248	0.001367989	0.001367989	0.023064765	0	0	1_67300042
907	1685	Areci_urb	Areci_nat	1	67300045	0	0.479367867	-0.000429411	0.456621717	0.642857143	0.240336812	1.719525621	0.191885526	-0.000429411	0.010079249	0.011446886	0.011446886	0.023064766	0	0	1_67300045
908	1686	Areci_urb	Areci_nat	1	67300060	0	0.11237928	-0.011545293	1	0.882352941	0.116984023	6.655154216	0.054357662	-0.011545293	0.010079252	0.000217014	0.000217014	0.023064767	0	0	1_67300060
909	1687	Areci_urb	Areci_nat	1	67300073	0	0.313871817	-0.00447155	0.75884896	0.714285714	0.212411239	2.401963677	0.146128036	-0.00447155	0.010079255	0.004370629	0.004370629	0.023064767	0	0	1_67300073
910	1688	Areci_urb	Areci_nat	1	67300096	0	0.50570676	-0.015057603	1	1.014035088	0.390576183	2.632692942	0.006052983	-0.015057603	0.010079261	1.2056e-05	1.2056e-05	0.023064769	0	0	1_67300096
911	1689	Areci_urb	Areci_nat	1	67300144	0	0.254609306	-0.011545293	1	0.870967742	0.227444136	3.335257704	0.05999793	-0.011545293	0.010079273	0.000598659	0.000598659	0.023064772	0	0	1_67300144
912	1691	Areci_urb	Areci_nat	1	67300255	0	0.29499561	-0.017566396	0.757612288	1.303448276	0.369102753	4.602993057	0.115093802	-0.017566396	0.0100793	0.002500827	0.002500827	0.023064779	0	0	1_67300255
913	1692	Areci_urb	Areci_nat	1	67300267	0	0.29499561	-0.017566396	0.757612288	1.303448276	0.369102753	4.602993057	0.115093802	-0.017566396	0.010079303	0.002500827	0.002500827	0.02306478	0	0	1_67300267
914	1693	Areci_urb	Areci_nat	1	67300333	0	0.47190518	0.008215127	0.317740773	0.565714286	0.209084541	1.530637569	0.247402854	0.008215127	0.010079319	0.018656331	0.018656331	0.023064784	0	0	1_67300333
915	1694	Areci_urb	Areci_nat	1	67300345	0	0.138279192	0.004510981	0.660265108	0.568627451	0.088825349	3.640145303	0.245172178	0.004510981	0.010079322	0.005335097	0.005335097	0.023064785	0	0	1_67300345
916	1695	Areci_urb	Areci_nat	1	67300369	0	0.167832168	0.052980132	0.100132108	0.163636364	0.018014071	1.48644134	0.78612018	0.052980132	0.010079328	0.048621324	0.048621324	0.023064787	0	0	1_67300369
917	1696	Areci_urb	Areci_nat	1	67306911	0	0.103246753	0.018702416	0.591991342	0.413793103	0.035328437	4.846654632	0.383216752	0.018702416	0.010080916	0.009321077	0.009321077	0.023065207	0	0	1_67306911
918	1697	Areci_urb	Areci_nat	1	67308540	0	0.496488147	0.007236715	0.327148577	1.769230769	0.67005202	4.671544034	0.247784484	0.007236715	0.01008131	0.019648296	0.019648296	0.023065311	0	0	1_67308540
919	1698	Areci_urb	Areci_nat	1	67308564	0	0.47190518	0.008215127	0.317740773	0.565714286	0.209084541	1.530637569	0.247402854	0.008215127	0.010081316	0.018656331	0.018656331	0.023065312	0	0	1_67308564
920	1699	Areci_urb	Areci_nat	1	67308577	0	0.11237928	0.035870893	0.33574415	0.276190476	0.027248036	2.799511064	0.558791301	0.035870893	0.010081319	0.019585503	0.019585503	0.023065313	0	0	1_67308577
921	1700	Areci_urb	Areci_nat	1	67309081	0	0.503511853	-0.014191009	1	0.906666667	0.348487997	2.35888883	0.042552351	-0.014191009	0.010081441	0.000593335	0.000593335	0.023065345	0	0	1_67309081
922	1702	Areci_urb	Areci_nat	1	67309098	0	0.163301141	0.0210852	0.409508402	0.411764706	0.070167075	2.416377943	0.385350881	0.0210852	0.010081445	0.014934289	0.014934289	0.023065346	0	0	1_67309098
923	1703	Areci_urb	Areci_nat	1	67309404	0	0.261072261	-0.021428571	0.745362204	1.3	0.330390432	5.115160233	0.113943352	-0.021428571	0.010081519	0.002142857	0.002142857	0.023065365	0	0	1_67309404
924	1704	Areci_urb	Areci_nat	1	67309423	0	0.03030303	0.101408451	0.454545455	0.405405405	0.03504264	4.690101558	0.392110465	0.101408451	0.010081524	0.018461538	0.018461538	0.023065367	0	0	1_67309423
925	1705	Areci_urb	Areci_nat	1	67309453	0	0.11237928	-0.011545293	1	0.882352941	0.116984023	6.655154216	0.054357662	-0.011545293	0.010081531	0.000217014	0.000217014	0.023065369	0	0	1_67309453
926	1707	Areci_urb	Areci_nat	1	67769284	0	0.222222222	-0.007056452	0.482182348	1.790123457	0.389826865	8.220423667	0.252882983	-0.007056452	0.010183509	0.008928571	0.008928571	0.023087757	0	0	1_67769284
927	1708	Areci_urb	Areci_nat	1	67769297	0	0.222222222	-0.007056452	0.482182348	1.790123457	0.389826865	8.220423667	0.252882983	-0.007056452	0.010183511	0.008928571	0.008928571	0.023087758	0	0	1_67769297
928	1709	Areci_urb	Areci_nat	1	67772593	0	0.49973559	-0.012350604	0.617526295	1.323529412	0.483121528	3.625858099	0.121733597	-0.012350604	0.010184058	0.004801587	0.004801587	0.023087773	0	0	1_67772593
929	1710	Areci_urb	Areci_nat	1	67804323	0	0.187445127	-0.018652169	1	1.208333333	0.24911892	5.860933594	0.082186756	-0.018652169	0.010189226	0.000813167	0.000813167	0.023087843	0	0	1_67804323
930	1711	Areci_urb	Areci_nat	1	67807400	0	0.313871817	0.052118397	0.12125848	0.319444444	0.087586598	1.165072689	0.49560466	0.052118397	0.010189718	0.046639472	0.046639472	0.023087843	0	0	1_67807400
931	1712	Areci_urb	Areci_nat	1	67807415	0	0.313871817	0.052118397	0.12125848	0.319444444	0.087586598	1.165072689	0.49560466	0.052118397	0.01018972	0.046639472	0.046639472	0.023087843	0	0	1_67807415
932	1713	Areci_urb	Areci_nat	1	67807424	0	0.433274802	0.009976947	0.302212919	0.555555556	0.196388331	1.571590198	0.255272505	0.009976947	0.010189721	0.018237082	0.018237082	0.023087843	0	0	1_67807424
933	1714	Areci_urb	Areci_nat	1	67807445	0	0.433274802	0.009976947	0.188959049	2.272727273	0.777174147	6.646244311	0.356547324	0.009976947	0.010189725	0.033786446	0.033786446	0.023087843	0	0	1_67807445
934	1715	Areci_urb	Areci_nat	1	67808250	0	0.21071115	0.114897869	0.021908718	0.102040816	0.011800012	0.882399803	0.991226076	0.114897869	0.010189853	0.087528935	0.087528935	0.023087843	0	0	1_67808250
935	1716	Areci_urb	Areci_nat	1	67808298	0	0.483630952	-0.006858202	0.446499679	1.578947368	0.571001698	4.366142516	0.198367654	-0.006858202	0.010189861	0.012166918	0.012166918	0.023087843	0	0	1_67808298
936	1717	Areci_urb	Areci_nat	1	67809542	0	0.444209413	0.013441768	0.278983533	0.5	0.169216225	1.477399702	0.301029996	0.013441768	0.010190059	0.025714286	0.025714286	0.023087842	0	0	1_67809542
937	1718	Areci_urb	Areci_nat	1	67809614	0	0.313871817	0.018164429	0.355590832	0.483870968	0.140312587	1.668639413	0.315270435	0.018164429	0.01019007	0.01989122	0.01989122	0.023087842	0	0	1_67809614
938	1719	Areci_urb	Areci_nat	1	67810728	0	0.29499561	0.132961177	0.009062153	0.129411765	0.025864062	0.647516411	0.888026241	0.132961177	0.010190248	0.11317791	0.11317791	0.023087841	0	0	1_67810728
939	1728	Areci_urb	Areci_nat	1	67838632	0	0.138279192	0.004510981	0.660265108	0.568627451	0.088825349	3.640145303	0.245172178	0.004510981	0.010194616	0.005335097	0.005335097	0.023087766	0	0	1_67838632
940	1729	Areci_urb	Areci_nat	1	67850265	0	0.397740113	-0.012585812	0.778014426	0.833333333	0.265010496	2.620441287	0.079181246	-0.012585812	0.010196397	0.001623377	0.001623377	0.023087703	0	0	1_67850265
941	1730	Areci_urb	Areci_nat	1	67850285	0	0.406533575	-0.004502724	0.560634529	0.642512077	0.201482922	2.048916932	0.192118704	-0.004502724	0.0101964	0.009700964	0.009700964	0.023087703	0	0	1_67850285
942	1731	Areci_urb	Areci_nat	1	67851640	0	0.085601405	-0.027107528	1	1.823529412	0.157461358	21.117940082	0.260912772	-0.027107528	0.010196606	0.003490028	0.003490028	0.023087694	0	0	1_67851640
943	1732	Areci_urb	Areci_nat	1	67851689	0	0.46993007	-0.007042254	0.615187639	0.75	0.274024884	2.052733285	0.124938737	-0.007042254	0.010196613	0.004761905	0.004761905	0.023087694	0	0	1_67851689
944	1733	Areci_urb	Areci_nat	1	67851690	0	0.46993007	-0.007042254	0.615187639	0.75	0.274024884	2.052733285	0.124938737	-0.007042254	0.010196613	0.004761905	0.004761905	0.023087694	0	0	1_67851690
945	1734	Areci_urb	Areci_nat	1	67851695	0	0.46993007	-0.007042254	0.615187639	0.75	0.274024884	2.052733285	0.124938737	-0.007042254	0.010196614	0.004761905	0.004761905	0.023087694	0	0	1_67851695
946	1736	Areci_urb	Areci_nat	1	67855078	0	0.433274802	0.034573793	0.120880657	0.417582418	0.14525638	1.20046414	0.379257796	0.034573793	0.010197127	0.03952775	0.03952775	0.023087672	0	0	1_67855078
947	1742	Areci_urb	Areci_nat	1	68519242	0	0.402797203	0.039580073	0.166272161	0.4169279	0.137365521	1.265447636	0.379939042	0.039580073	0.010288229	0.037075617	0.037075617	0.02305832	0	0	1_68519242
948	1743	Areci_urb	Areci_nat	1	68522036	0	0.455314648	-0.018799521	0.787599049	1.27173913	0.433934538	3.727106915	0.104398034	-0.018799521	0.010288369	0.003102137	0.003102137	0.023058053	0	0	1_68522036
949	1744	Areci_urb	Areci_nat	1	68522075	0	0.20960452	-0.020773838	1	1.19047619	0.242486589	5.844585317	0.075720714	-0.020773838	0.010288371	0.000770119	0.000770119	0.023058049	0	0	1_68522075
950	1745	Areci_urb	Areci_nat	1	68523576	0	0.503472222	-0.007062734	0.615611449	0.7	0.260288603	1.882525758	0.15490196	-0.007062734	0.010288445	0.007823819	0.007823819	0.023057906	0	0	1_68523576
951	1746	Areci_urb	Areci_nat	1	68523597	0	0.296668429	-0.023076091	0.739947624	1.555555556	0.404904155	5.976113252	0.191885526	-0.023076091	0.010288446	0.006740664	0.006740664	0.023057904	0	0	1_68523597
952	1747	Areci_urb	Areci_nat	1	68526114	0	0.313871817	0.018164429	0.068587722	3.717948718	0.921796857	14.995866562	0.570303395	0.018164429	0.01028857	0.05456488	0.05456488	0.023057662	0	0	1_68526114
953	1748	Areci_urb	Areci_nat	1	68526116	0	0.402797203	-0.005269105	0.583813961	0.676923077	0.227735606	2.012091389	0.16946068	-0.005269105	0.010288571	0.007506127	0.007506127	0.023057662	0	0	1_68526116
954	1749	Areci_urb	Areci_nat	1	68526400	0	0.491963662	-0.006215246	0.418017649	1.637037037	0.546303967	4.905492949	0.214058505	-0.006215246	0.010288584	0.014430882	0.014430882	0.023057635	0	0	1_68526400
955	1750	Areci_urb	Areci_nat	1	68526466	0	0.31276467	-0.010706103	0.743705824	0.733333333	0.196310414	2.739425627	0.134698574	-0.010706103	0.010288588	0.003684259	0.003684259	0.023057628	0	0	1_68526466
956	1751	Areci_urb	Areci_nat	1	68526470	0	0.296668429	0.005641835	0.523237311	0.632183908	0.170603649	2.342602264	0.199156563	0.005641835	0.010288588	0.007669378	0.007669378	0.023057628	0	0	1_68526470
957	1752	Areci_urb	Areci_nat	1	68526474	0	0.035714286	-0.124352332	1	1.5625	0.133913217	18.23125676	0.193820026	-0.124352332	0.010288588	0.013636364	0.013636364	0.023057628	0	0	1_68526474
958	1754	Areci_urb	Areci_nat	1	68526499	0	0.500438982	-0.011545293	0.807275932	0.80952381	0.310037911	2.113705373	0.091770373	-0.011545293	0.010288589	0.002741228	0.002741228	0.023057625	0	0	1_68526499
959	1755	Areci_urb	Areci_nat	1	68526502	0	0.451282051	-0.007042254	0.431957074	1.75	0.612001599	5.004071889	0.243038049	-0.007042254	0.010288589	0.016666667	0.016666667	0.023057625	0	0	1_68526502
960	1756	Areci_urb	Areci_nat	1	68526629	0	0.245535714	-0.001825484	0.723113877	0.666666667	0.161481608	2.752291416	0.176091259	-0.001825484	0.010288596	0.004951476	0.004951476	0.023057613	0	0	1_68526629
961	1757	Areci_urb	Areci_nat	1	68526704	0	0.252247488	-0.009187389	0.727962712	0.714285714	0.172459488	2.958399604	0.146128036	-0.009187389	0.010288599	0.00349406	0.00349406	0.023057606	0	0	1_68526704
962	1758	Areci_urb	Areci_nat	1	68526743	0	0.192540793	-0.007293702	0.704637803	0.677419355	0.139282143	3.294729488	0.169142399	-0.007293702	0.010288601	0.003560746	0.003560746	0.023057602	0	0	1_68526743
963	1759	Areci_urb	Areci_nat	1	68527054	0	0.381818182	0.036516161	0.231945486	0.461538462	0.135155826	1.576090038	0.335792102	0.036516161	0.010288616	0.027777778	0.027777778	0.023057572	0	0	1_68527054
964	1760	Areci_urb	Areci_nat	1	68536115	0	0.093601269	-0.021312361	1	1.933333333	0.166140968	22.497628552	0.286306739	-0.021312361	0.010289053	0.004613936	0.004613936	0.023056694	0	0	1_68536115
965	1761	Areci_urb	Areci_nat	1	68537433	0	0.093601269	-0.021312361	1	1.933333333	0.166140968	22.497628552	0.286306739	-0.021312361	0.010289115	0.004613936	0.004613936	0.023056565	0	0	1_68537433
966	1762	Areci_urb	Areci_nat	1	68537441	0	0.259322034	-0.031514186	0.275709426	3.111111111	0.588642096	16.442949641	0.492915522	-0.031514186	0.010289115	0.032029101	0.032029101	0.023056565	0	0	1_68537441
967	1763	Areci_urb	Areci_nat	1	68537466	0	0.381818182	0.007518797	0.138513289	2.75	0.743378635	10.173146821	0.439332694	0.007518797	0.010289116	0.042735043	0.042735043	0.023056562	0	0	1_68537466
968	1764	Areci_urb	Areci_nat	1	68537486	0	0.075414781	0.0208	0.245098039	3.24	0.315971465	33.223253213	0.51054501	0.0208	0.010289117	0.04	0.04	0.02305656	0	0	1_68537486
969	1769	Areci_urb	Areci_nat	1	68578486	0	0.03030303	-0.084507042	1	1.722222222	0.148904236	19.919173985	0.236089189	-0.084507042	0.010290909	0.012820513	0.012820513	0.023052441	0	0	1_68578486
970	1771	Areci_urb	Areci_nat	1	68578671	0	0.228450555	-0.015574651	1	0.928571429	0.210286157	4.100340749	0.032184683	-0.015574651	0.010290916	0.000154321	0.000154321	0.023052422	0	0	1_68578671
971	1772	Areci_urb	Areci_nat	1	68612589	0	0.23309921	-0.002020384	0.724906364	0.675	0.16462439	2.767664015	0.170696227	-0.002020384	0.010292184	0.004420381	0.004420381	0.02304884	0	0	1_68612589
972	1773	Areci_urb	Areci_nat	1	68613507	0	0.115617716	-0.014664144	0.613919414	3	0.295611521	30.445362807	0.477121255	-0.014664144	0.010292216	0.014246324	0.014246324	0.023048741	0	0	1_68613507
973	1774	Areci_urb	Areci_nat	1	68624448	0	0.494976203	0.009947644	0.192463878	2.25	0.78067936	6.484736579	0.352182518	0.009947644	0.010292582	0.036982249	0.036982249	0.023047551	0	0	1_68624448
974	1775	Areci_urb	Areci_nat	1	68624456	0	0.203595981	-0.0304607	0.441943222	2.24137931	0.400081632	12.556890436	0.350515359	-0.0304607	0.010292583	0.014143839	0.014143839	0.02304755	0	0	1_68624456
975	1776	Areci_urb	Areci_nat	1	68627697	0	0.389212057	-0.015574651	0.774777681	1.285714286	0.409382503	4.037938147	0.109144469	-0.015574651	0.010292687	0.002994792	0.002994792	0.023047195	0	0	1_68627697
976	1777	Areci_urb	Areci_nat	1	68628579	0	0.057945566	-0.011545293	1	0.885714286	0.053127723	14.766109865	0.052706351	-0.011545293	0.010292715	0.000105219	0.000105219	0.023047098	0	0	1_68628579
977	1779	Areci_urb	Areci_nat	1	68674802	0	0.261072261	-0.007042254	1	0.806451613	0.209707062	3.101298533	0.093421685	-0.007042254	0.01029401	0.001488095	0.001488095	0.023041865	0	0	1_68674802
978	1780	Areci_urb	Areci_nat	1	68697186	0	0.187445127	0.0002995	0.698622273	0.636363636	0.131152025	3.087704349	0.196294645	0.0002995	0.010294509	0.004683841	0.004683841	0.023039227	0	0	1_68697186
979	1781	Areci_urb	Areci_nat	1	68697764	0	0.163301141	0.0210852	0.409508402	0.411764706	0.070167075	2.416377943	0.385350881	0.0210852	0.010294521	0.014934289	0.014934289	0.023039158	0	0	1_68697764
980	1785	Areci_urb	Areci_nat	1	69516785	0	0.507023705	-0.014172683	1	0.894736842	0.344966498	2.320671779	0.04830468	-0.014172683	0.010247098	0.000769601	0.000769601	0.022900247	0	0	1_69516785
981	1786	Areci_urb	Areci_nat	1	69516850	0	0.163301141	-0.022422124	0.67644296	1.875	0.319699099	10.996668465	0.273001272	-0.022422124	0.01024709	0.007317802	0.007317802	0.022900232	0	0	1_69516850
982	1787	Areci_urb	Areci_nat	1	69517048	0	0.21071115	-0.019974837	0.713444129	1.559139785	0.341581478	7.116653059	0.192885054	-0.019974837	0.010247067	0.004890046	0.004890046	0.022900187	0	0	1_69517048
983	1813	Areci_urb	Areci_nat	1	69531287	0	0.313871817	0.018164429	0.068587722	3.717948718	0.921796857	14.995866562	0.570303395	0.018164429	0.010245344	0.05456488	0.05456488	0.02289693	0	0	1_69531287
984	1814	Areci_urb	Areci_nat	1	69534626	0	0.479367867	-0.011545293	0.804156254	0.826086957	0.310066347	2.2008827	0.082974235	-0.011545293	0.010244936	0.002149471	0.002149471	0.022896162	0	0	1_69534626
985	1815	Areci_urb	Areci_nat	1	69543845	0	0.187445127	0.038202836	0.240893435	0.317647059	0.057112241	1.766690495	0.498055162	0.038202836	0.010243798	0.027354931	0.027354931	0.022894035	0	0	1_69543845
986	1816	Areci_urb	Areci_nat	1	69543863	0	0.187445127	0.038202836	0.240893435	0.317647059	0.057112241	1.766690495	0.498055162	0.038202836	0.010243796	0.027354931	0.027354931	0.022894031	0	0	1_69543863
987	1817	Areci_urb	Areci_nat	1	69543872	0	0.187445127	0.038202836	0.240893435	0.317647059	0.057112241	1.766690495	0.498055162	0.038202836	0.010243795	0.027354931	0.027354931	0.022894029	0	0	1_69543872
988	1823	Areci_urb	Areci_nat	1	70490831	0	0.138279192	0.05589106	0.179672391	0.2	0.02114341	1.891842428	0.698970004	0.05589106	0.010030719	0.034567901	0.034567901	0.022603578	0	0	1_70490831
989	1832	Areci_urb	Areci_nat	1	70515012	0	0.50570676	-0.015057603	1	1.014035088	0.390576183	2.632692942	0.006052983	-0.015057603	0.010024076	1.2056e-05	1.2056e-05	0.02259514	0	0	1_70515012
990	1833	Areci_urb	Areci_nat	1	70546402	0	0.454345917	-0.006658601	0.612733729	0.733333333	0.267754855	2.008470688	0.134698574	-0.006658601	0.010014817	0.005367687	0.005367687	0.022583655	0	0	1_70546402
991	1834	Areci_urb	Areci_nat	1	70574187	0	0.494976203	0.010290089	0.199748186	2.111111111	0.746402129	5.97103083	0.324511092	0.010290089	0.010006946	0.032432845	0.032432845	0.022573771	0	0	1_70574187
992	1835	Areci_urb	Areci_nat	1	70574207	0	0.507909605	-0.015537706	1	0.888888889	0.319880029	2.470061849	0.051152522	-0.015537706	0.01000694	0.000850618	0.000850618	0.022573764	0	0	1_70574207
993	1836	Areci_urb	Areci_nat	1	70574235	0	0.503016591	-0.01788295	1	0.917647059	0.303282431	2.776541067	0.037324323	-0.01788295	0.010006932	0.000445232	0.000445232	0.022573754	0	0	1_70574235
994	1837	Areci_urb	Areci_nat	1	70574517	0	0.494350282	-0.006799608	0.438595141	1.588235294	0.561891816	4.489282952	0.200914843	-0.006799608	0.010006852	0.012755102	0.012755102	0.022573653	0	0	1_70574517
995	1838	Areci_urb	Areci_nat	1	70574544	0	0.477855478	0.0001846	0.447490392	0.614906832	0.225750523	1.674903816	0.211190681	0.0001846	0.010006844	0.013787661	0.013787661	0.022573643	0	0	1_70574544
996	1839	Areci_urb	Areci_nat	1	70575002	0	0.401206637	0.004504505	0.112299125	0.272727273	0.065512205	1.13536348	0.56427143	0.004504505	0.010006713	0.065800866	0.065800866	0.02257348	0	0	1_70575002
997	1840	Areci_urb	Areci_nat	1	70575032	0	0.228450555	0.003232287	0.257667268	0.30952381	0.057283908	1.672459014	0.509305938	0.003232287	0.010006705	0.032445988	0.032445988	0.022573469	0	0	1_70575032
998	1841	Areci_urb	Areci_nat	1	70575160	0	0.503437335	-0.015574651	1	1.125	0.413384386	3.061617813	0.051152522	-0.015574651	0.010006668	0.000857843	0.000857843	0.022573423	0	0	1_70575160
999	1842	Areci_urb	Areci_nat	1	70575516	0	0.447916667	0.011487812	0.183310513	2.3	0.775358427	6.822651072	0.361727836	0.011487812	0.010006566	0.035962912	0.035962912	0.022573296	0	0	1_70575516
1000	1843	Areci_urb	Areci_nat	1	70575551	0	0.029411765	-0.056838366	1	1.833333333	0.158754373	21.171770283	0.263241435	-0.056838366	0.010006556	0.013266998	0.013266998	0.022573284	0	0	1_70575551
1001	1844	Areci_urb	Areci_nat	1	70575572	0	0.09077381	0.104088485	0.097446237	0.2	0.02114341	1.891842428	0.698970004	0.104088485	0.01000655	0.055737705	0.055737705	0.022573276	0	0	1_70575572
1002	1845	Areci_urb	Areci_nat	1	70575627	0	0.30952381	0.085264133	0.051940906	0.225806452	0.054622245	0.933475982	0.646263654	0.085264133	0.010006535	0.073303167	0.073303167	0.022573256	0	0	1_70575627
1003	1846	Areci_urb	Areci_nat	1	70585496	0	0.065536723	-0.017241379	1	1	0.059651009	16.764175732	0	-0.017241379	0.01000371	0	0	0.022569723	0	0	1_70585496
1004	1847	Areci_urb	Areci_nat	1	70585662	0	0.138279192	-0.021179058	1	1.363636364	0.213070675	8.72717061	0.134698574	-0.021179058	0.010003663	0.001587302	0.001587302	0.022569664	0	0	1_70585662
1005	1850	Areci_urb	Areci_nat	1	70693372	0	0.372960373	0.015775781	0.153635582	2.582608696	0.782145818	8.527652421	0.412058609	0.015775781	0.009971933	0.038056066	0.038056066	0.022530391	0	0	1_70693372
1006	1851	Areci_urb	Areci_nat	1	70694574	0	0.432046536	-0.011845491	0.784453899	1.277777778	0.433183429	3.769110126	0.106455331	-0.011845491	0.009971569	0.003187475	0.003187475	0.022529945	0	0	1_70694574
1007	1852	Areci_urb	Areci_nat	1	70694709	0	0.46356453	-5.046e-05	0.312097079	1.825396825	0.660654242	5.043596722	0.261357291	-5.046e-05	0.009971529	0.020004735	0.020004735	0.022529895	0	0	1_70694709
1008	1853	Areci_urb	Areci_nat	1	70694715	0	0.46356453	-5.046e-05	0.312097079	1.825396825	0.660654242	5.043596722	0.261357291	-5.046e-05	0.009971527	0.020004735	0.020004735	0.022529893	0	0	1_70694715
1009	1854	Areci_urb	Areci_nat	1	70694727	0	0.503511853	-0.007135767	0.473635709	1.461538462	0.558756642	3.82294279	0.164810249	-0.007135767	0.009971523	0.008827376	0.008827376	0.022529888	0	0	1_70694727
1010	1855	Areci_urb	Areci_nat	1	70694797	0	0.46356453	-5.046e-05	0.312097079	1.825396825	0.660654242	5.043596722	0.261357291	-5.046e-05	0.009971502	0.020004735	0.020004735	0.022529862	0	0	1_70694797
1011	1857	Areci_urb	Areci_nat	1	70694801	0	0.46356453	-5.046e-05	0.312097079	1.825396825	0.660654242	5.043596722	0.261357291	-5.046e-05	0.009971501	0.020004735	0.020004735	0.022529861	0	0	1_70694801
1012	1858	Areci_urb	Areci_nat	1	70695655	0	0.46356453	-5.046e-05	0.312097079	1.825396825	0.660654242	5.043596722	0.261357291	-5.046e-05	0.009971243	0.020004735	0.020004735	0.022529544	0	0	1_70695655
1013	1859	Areci_urb	Areci_nat	1	70695657	0	0.458333333	0.00109529	0.294034183	1.925	0.667652325	5.550231551	0.284430734	0.00109529	0.009971242	0.023240811	0.023240811	0.022529543	0	0	1_70695657
1014	1860	Areci_urb	Areci_nat	1	70695712	0	0.488135593	-0.012744545	0.596044596	1.49122807	0.519704247	4.278897409	0.17354407	-0.012744545	0.009971225	0.009238311	0.009238311	0.022529523	0	0	1_70695712
1015	1861	Areci_urb	Areci_nat	1	70695884	0	0.037037037	-0.036984353	1	0.518518519	0.044387231	6.057180097	0.285235728	-0.036984353	0.009971173	0.017520216	0.017520216	0.022529459	0	0	1_70695884
1016	1862	Areci_urb	Areci_nat	1	70695885	0	0.491963662	0.016916139	0.268129019	2.111111111	0.699531805	6.371104348	0.324511092	0.016916139	0.009971173	0.032974838	0.032974838	0.022529459	0	0	1_70695885
1017	1863	Areci_urb	Areci_nat	1	70695892	0	0.037037037	-0.036984353	1	0.518518519	0.044387231	6.057180097	0.285235728	-0.036984353	0.009971171	0.017520216	0.017520216	0.022529456	0	0	1_70695892
1018	1864	Areci_urb	Areci_nat	1	70696087	0	0.467757937	-0.006431088	0.602882766	1.505263158	0.538546127	4.207285246	0.177612432	-0.006431088	0.009971112	0.009544008	0.009544008	0.022529384	0	0	1_70696087
1019	1865	Areci_urb	Areci_nat	1	70696125	0	0.479367867	-0.000429411	0.321801747	1.76	0.650408263	4.762547119	0.245512668	-0.000429411	0.0099711	0.018365893	0.018365893	0.02252937	0	0	1_70696125
1020	1866	Areci_urb	Areci_nat	1	70696267	0	0.403368794	-0.003241363	0.53235785	1.555555556	0.43269627	5.592267037	0.191885526	-0.003241363	0.009971057	0.009605779	0.009605779	0.022529317	0	0	1_70696267
1021	1867	Areci_urb	Areci_nat	1	70696314	0	0.50570676	0.016553187	0.152973584	2.083333333	0.78833682	5.505613423	0.318758763	0.016553187	0.009971043	0.032600309	0.032600309	0.0225293	0	0	1_70696314
1022	1868	Areci_urb	Areci_nat	1	70696323	0	0.50570676	0.016553187	0.152973584	2.083333333	0.78833682	5.505613423	0.318758763	0.016553187	0.00997104	0.032600309	0.032600309	0.022529296	0	0	1_70696323
1023	1869	Areci_urb	Areci_nat	1	70696375	0	0.507023705	0.05589106	0.032190563	3	1.114117941	8.07813937	0.477121255	0.05589106	0.009971025	0.071296296	0.071296296	0.022529277	0	0	1_70696375
1024	1870	Areci_urb	Areci_nat	1	70696383	0	0.507023705	0.05589106	0.032190563	3	1.114117941	8.07813937	0.477121255	0.05589106	0.009971022	0.071296296	0.071296296	0.022529274	0	0	1_70696383
1025	1871	Areci_urb	Areci_nat	1	70696404	0	0.507462687	0.040957058	0.058155952	2.619047619	0.982540806	6.981298271	0.418143395	0.040957058	0.009971016	0.055555556	0.055555556	0.022529266	0	0	1_70696404
1026	1872	Areci_urb	Areci_nat	1	70698233	0	0.23309921	-0.002020384	0.724906364	0.675	0.16462439	2.767664015	0.170696227	-0.002020384	0.009970462	0.004420381	0.004420381	0.022528588	0	0	1_70698233
1027	1873	Areci_urb	Areci_nat	1	70698254	0	0.23309921	-0.002020384	0.724906364	0.675	0.16462439	2.767664015	0.170696227	-0.002020384	0.009970456	0.004420381	0.004420381	0.02252858	0	0	1_70698254
1028	1874	Areci_urb	Areci_nat	1	70698302	0	0.138279192	0.05589106	0.179672391	0.2	0.02114341	1.891842428	0.698970004	0.05589106	0.009970441	0.034567901	0.034567901	0.022528562	0	0	1_70698302
1029	1875	Areci_urb	Areci_nat	1	70860521	0	0.167832168	0.194366197	0.006535143	0.096525097	0.011177538	0.833555132	1.015359755	0.194366197	0.009920747	0.12	0.12	0.022467483	0	0	1_70860521
1030	1876	Areci_urb	Areci_nat	1	70860528	0	0.216317016	0.079771734	0.12777949	0.235294118	0.043700142	1.266891123	0.62838893	0.079771734	0.009920745	0.048563218	0.048563218	0.02246748	0	0	1_70860528
1031	1877	Areci_urb	Areci_nat	1	70866226	0	0.029411765	-0.056838366	1	1.833333333	0.158754373	21.171770283	0.263241435	-0.056838366	0.009918884	0.013266998	0.013266998	0.022465261	0	0	1_70866226
1032	1878	Areci_urb	Areci_nat	1	70866322	0	0.21071115	-0.011545293	1	0.875	0.200016944	3.827800715	0.057991947	-0.011545293	0.009918853	0.000462963	0.000462963	0.022465224	0	0	1_70866322
1033	1879	Areci_urb	Areci_nat	1	70866355	0	0.408691835	-0.014804838	0.787279689	1.32	0.453138184	3.845184672	0.120573931	-0.014804838	0.009918842	0.003819071	0.003819071	0.022465211	0	0	1_70866355
1034	1880	Areci_urb	Areci_nat	1	70885517	0	0.093601269	0.001638479	0.606557377	0.451612903	0.038804601	5.255928606	0.345233658	0.001638479	0.009912553	0.006803202	0.006803202	0.022457724	0	0	1_70885517
1035	1881	Areci_urb	Areci_nat	1	70886417	0	0.142191142	-0.023551143	1	1.272727273	0.198376944	8.165438369	0.104735351	-0.023551143	0.009912257	0.000983607	0.000983607	0.022457372	0	0	1_70886417
1036	1882	Areci_urb	Areci_nat	1	70886456	0	0.11237928	-0.011545293	0.116486674	5	0.553670414	45.153216404	0.698970004	-0.011545293	0.009912244	0.055555556	0.055555556	0.022457357	0	0	1_70886456
1037	1883	Areci_urb	Areci_nat	1	70891338	0	0.348990342	0.015174771	0.086860778	3.08	0.869202428	10.913913375	0.488550717	0.015174771	0.009910633	0.047239693	0.047239693	0.022455442	0	0	1_70891338
1038	1884	Areci_urb	Areci_nat	1	70891380	0	0.395083406	-0.01604105	1	1.153846154	0.390795055	3.406800904	0.062147907	-0.01604105	0.009910619	0.000987654	0.000987654	0.022455426	0	0	1_70891380
1039	1885	Areci_urb	Areci_nat	1	70891900	0	0.4214223	0.001099023	0.434752012	0.636363636	0.222815444	1.817462335	0.196294645	0.001099023	0.009910448	0.010546875	0.010546875	0.022455222	0	0	1_70891900
1040	1886	Areci_urb	Areci_nat	1	70891977	0	0.30122449	-0.010849127	0.721015056	0.690909091	0.161897693	2.948500152	0.160579093	-0.010849127	0.009910422	0.005020499	0.005020499	0.022455192	0	0	1_70891977
1041	1887	Areci_urb	Areci_nat	1	70892049	0	0.503511853	-0.007135767	0.473635709	1.461538462	0.558756642	3.82294279	0.164810249	-0.007135767	0.009910398	0.008827376	0.008827376	0.022455163	0	0	1_70892049
1042	1888	Areci_urb	Areci_nat	1	70892809	0	0.500438982	-0.000897448	0.464003768	0.636363636	0.242696215	1.668582583	0.196294645	-0.000897448	0.009910147	0.012475634	0.012475634	0.022454865	0	0	1_70892809
1043	1889	Areci_urb	Areci_nat	1	70892838	0	0.057945566	0.08041337	0.217734855	0.279279279	0.027639085	2.821978966	0.553961285	0.08041337	0.009910138	0.034090909	0.034090909	0.022454854	0	0	1_70892838
1044	1890	Areci_urb	Areci_nat	1	70892866	0	0.433274802	0.009976947	0.302212919	0.555555556	0.196388331	1.571590198	0.255272505	0.009976947	0.009910128	0.018237082	0.018237082	0.022454843	0	0	1_70892866
1045	1891	Areci_urb	Areci_nat	1	70892870	0	0.433274802	-0.014619899	0.793495542	1.277777778	0.453277262	3.602025043	0.106455331	-0.014619899	0.009910127	0.00316616	0.00316616	0.022454841	0	0	1_70892870
1046	1892	Areci_urb	Areci_nat	1	70893049	0	0.11237928	-0.027350688	0.616299416	2.818181818	0.278146201	28.553863911	0.449969009	-0.027350688	0.009910068	0.012207031	0.012207031	0.022454771	0	0	1_70893049
1047	1893	Areci_urb	Areci_nat	1	70893093	0	0.313871817	-0.015789539	0.549851392	1.542857143	0.448212609	5.310890669	0.188325715	-0.015789539	0.009910053	0.007012432	0.007012432	0.022454754	0	0	1_70893093
1048	1894	Areci_urb	Areci_nat	1	70893293	0	0.029411765	-0.056838366	1	1.833333333	0.158754373	21.171770283	0.263241435	-0.056838366	0.009909987	0.013266998	0.013266998	0.022454675	0	0	1_70893293
1049	1895	Areci_urb	Areci_nat	1	71258816	0	0.11237928	0.114897869	0.04415602	0.156756757	0.017344631	1.416731244	0.804773731	0.114897869	0.009783028	0.0703125	0.0703125	0.022307076	0	0	1_71258816
1050	1896	Areci_urb	Areci_nat	1	71259268	0	0.27524144	0.061053651	0.09826942	0.272727273	0.065441911	1.136583025	0.56427143	0.061053651	0.009782856	0.051036683	0.051036683	0.022306881	0	0	1_71259268
1051	1897	Areci_urb	Areci_nat	1	71259271	0	0.27524144	0.061053651	0.09826942	0.272727273	0.065441911	1.136583025	0.56427143	0.061053651	0.009782855	0.051036683	0.051036683	0.02230688	0	0	1_71259271
1052	1898	Areci_urb	Areci_nat	1	71259642	0	0.261072261	0.064889336	0.165938474	0.298701299	0.069819021	1.277910586	0.524762889	0.064889336	0.009782714	0.043392857	0.043392857	0.02230672	0	0	1_71259642
1053	1899	Areci_urb	Areci_nat	1	71259713	0	0.27524144	0.061053651	0.09826942	0.272727273	0.065441911	1.136583025	0.56427143	0.061053651	0.009782687	0.051036683	0.051036683	0.022306689	0	0	1_71259713
1054	1900	Areci_urb	Areci_nat	1	71259738	0	0.29499561	0.03662353	0.203084575	0.375	0.101004505	1.392264628	0.425968732	0.03662353	0.009782678	0.033068783	0.033068783	0.022306678	0	0	1_71259738
1055	1901	Areci_urb	Areci_nat	1	71891704	0	0.496488147	-0.014228437	1	0.918367347	0.350675267	2.405070053	0.036983566	-0.014228437	0.009519638	0.000442087	0.000442087	0.022016533	0	0	1_71891704
1056	1902	Areci_urb	Areci_nat	1	71891746	0	0.029411765	0.063943162	0.470588235	0.432432432	0.037439981	4.994602147	0.364081741	0.063943162	0.009519619	0.016791045	0.016791045	0.022016513	0	0	1_71891746
1057	1903	Areci_urb	Areci_nat	1	71892242	0	0.029411765	0.063943162	0.470588235	0.432432432	0.037439981	4.994602147	0.364081741	0.063943162	0.009519395	0.016791045	0.016791045	0.022016272	0	0	1_71892242
1058	1904	Areci_urb	Areci_nat	1	71893310	0	0.05967366	-0.007042254	1	0.828571429	0.049624725	13.834446547	0.081670046	-0.007042254	0.009518914	0.000260417	0.000260417	0.022015754	0	0	1_71893310
1059	1905	Areci_urb	Areci_nat	1	71893740	0	0.177224736	0.01906383	0.200180072	4.545454545	0.471948745	43.778391702	0.657577319	0.01906383	0.00951872	0.038297872	0.038297872	0.022015545	0	0	1_71893740
1060	1906	Areci_urb	Areci_nat	1	71893826	0	0.029411765	0.063943162	0.470588235	0.432432432	0.037439981	4.994602147	0.364081741	0.063943162	0.009518681	0.016791045	0.016791045	0.022015504	0	0	1_71893826
1061	1907	Areci_urb	Areci_nat	1	71893855	0	0.057945566	0.08041337	0.217734855	0.279279279	0.027639085	2.821978966	0.553961285	0.08041337	0.009518668	0.034090909	0.034090909	0.02201549	0	0	1_71893855
1062	1908	Areci_urb	Areci_nat	1	71893904	0	0.029411765	0.063943162	0.470588235	0.432432432	0.037439981	4.994602147	0.364081741	0.063943162	0.009518646	0.016791045	0.016791045	0.022015466	0	0	1_71893904
1063	1920	Areci_urb	Areci_nat	1	72477264	0	0.444081633	0.068204868	0.125568386	0.327272727	0.095415819	1.122533335	0.485090184	0.068204868	0.009238011	0.065364782	0.065364782	0.021718969	0	0	1_72477264
1064	1923	Areci_urb	Areci_nat	1	72479625	0	0.475192173	0.054062422	0.052060067	0.3	0.092625132	0.971658533	0.522878745	0.054062422	0.009236821	0.07760181	0.07760181	0.021717732	0	0	1_72479625
1065	1924	Areci_urb	Areci_nat	1	72481044	0	0.261072261	-0.007042254	1	0.806451613	0.209707062	3.101298533	0.093421685	-0.007042254	0.009236105	0.001488095	0.001488095	0.021716989	0	0	1_72481044
1066	1925	Areci_urb	Areci_nat	1	72487209	0	0.085601405	-0.027107528	0.24143986	3.882352941	0.412039144	36.580661246	0.589095014	-0.027107528	0.009232994	0.041025641	0.041025641	0.021713758	0	0	1_72487209
1067	1926	Areci_urb	Areci_nat	1	72488403	0	0.302097902	-0.007042254	0.758353929	0.8	0.228640937	2.799148779	0.096910013	-0.007042254	0.009232392	0.001851852	0.001851852	0.021713132	0	0	1_72488403
1068	1927	Areci_urb	Areci_nat	1	73493202	0	0.252247488	0.090895321	0.147808704	0.303030303	0.068084623	1.348723986	0.51851394	0.090895321	0.008670465	0.042654411	0.042654411	0.021146191	0	0	1_73493202
1069	1959	Areci_urb	Areci_nat	1	73568431	0	0.23309921	-0.017260238	1	1.129032258	0.275475401	4.627323661	0.052706351	-0.017260238	0.008626738	0.000418498	0.000418498	0.021102858	0	0	1_73568431
1070	1960	Areci_urb	Areci_nat	1	73568458	0	0.339393939	0.09683741	0.005709886	8.181818182	1.660379369	40.31738168	0.912849824	0.09683741	0.008626722	0.126070621	0.126070621	0.021102842	0	0	1_73568458
1071	1961	Areci_urb	Areci_nat	1	73568491	0	0.484848485	-0.014664144	0.805138029	1.166666667	0.433814339	3.137542929	0.06694679	-0.014664144	0.008626703	0.001414027	0.001414027	0.021102823	0	0	1_73568491
1072	1962	Areci_urb	Areci_nat	1	73568497	0	0.282051282	0.010492818	0.332979037	0.476190476	0.12490661	1.815415289	0.322219295	0.010492818	0.0086267	0.018382353	0.018382353	0.02110282	0	0	1_73568497
1073	1963	Areci_urb	Areci_nat	1	73568503	0	0.328869048	0.108013429	0.006024395	7.857142857	1.575963406	39.172669635	0.895264649	0.108013429	0.008626696	0.122171946	0.122171946	0.021102816	0	0	1_73568503
1074	1964	Areci_urb	Areci_nat	1	73568533	0	0.302097902	-0.014664144	0.752433256	1.4	0.394907428	4.963188492	0.146128036	-0.014664144	0.008626679	0.004136029	0.004136029	0.021102799	0	0	1_73568533
1075	1965	Areci_urb	Areci_nat	1	73573749	0	0.48595259	-0.006976434	0.461649589	1.527272727	0.572049662	4.077551548	0.183916597	-0.006976434	0.008619788	0.010551541	0.010551541	0.021099125	0	0	1_73573749
1076	1966	Areci_urb	Areci_nat	1	73579420	0	0.03030303	-0.030274361	1	1.941176471	0.16787742	22.445937559	0.288065018	-0.030274361	0.0086246	0.014479638	0.014479638	0.021099127	0	0	1_73579420
1077	1967	Areci_urb	Areci_nat	1	73579486	0	0.313871817	-0.015789539	0.549851392	1.542857143	0.448212609	5.310890669	0.188325715	-0.015789539	0.008624561	0.007012432	0.007012432	0.021099089	0	0	1_73579486
1078	2025	Areci_urb	Areci_nat	1	73687603	0	0.331870061	0.004510981	0.143593828	2.692307692	0.751168396	9.64966144	0.430124692	0.004510981	0.008563576	0.035567313	0.035567313	0.021037196	0	0	1_73687603
1079	2026	Areci_urb	Areci_nat	1	73687642	0	0.331870061	0.004510981	0.143593828	2.692307692	0.751168396	9.64966144	0.430124692	0.004510981	0.008563553	0.035567313	0.035567313	0.021037173	0	0	1_73687642
1080	2027	Areci_urb	Areci_nat	1	73692337	0	0.187445127	-0.018652169	0.43377518	2.419354839	0.435412485	13.443063851	0.38369957	-0.018652169	0.008560797	0.015742909	0.015742909	0.021034457	0	0	1_73692337
1081	2028	Areci_urb	Areci_nat	1	73692347	0	0.187445127	-0.018652169	0.43377518	2.419354839	0.435412485	13.443063851	0.38369957	-0.018652169	0.008560791	0.015742909	0.015742909	0.021034451	0	0	1_73692347
1082	2029	Areci_urb	Areci_nat	1	73694514	0	0.187445127	-0.018652169	0.43377518	2.419354839	0.435412485	13.443063851	0.38369957	-0.018652169	0.008559519	0.015742909	0.015742909	0.021033197	0	0	1_73694514
1083	2030	Areci_urb	Areci_nat	1	73696247	0	0.27524144	0.061053651	0.09826942	0.272727273	0.065441911	1.136583025	0.56427143	0.061053651	0.008558502	0.051036683	0.051036683	0.021032195	0	0	1_73696247
1084	2031	Areci_urb	Areci_nat	1	73696262	0	0.187445127	-0.018652169	0.43377518	2.419354839	0.435412485	13.443063851	0.38369957	-0.018652169	0.008558493	0.015742909	0.015742909	0.021032186	0	0	1_73696262
1085	2032	Areci_urb	Areci_nat	1	73702472	0	0.500438982	-0.015094575	1	1.028571429	0.394160699	2.684080846	0.012234456	-0.015094575	0.008554846	4.8733e-05	4.8733e-05	0.021028592	0	0	1_73702472
1086	2033	Areci_urb	Areci_nat	1	73745840	0	0.313871817	0.097390354	0.028395882	0.2	0.049394816	0.809801584	0.698970004	0.097390354	0.008529333	0.084615385	0.084615385	0.021003471	0	0	1_73745840
1087	2034	Areci_urb	Areci_nat	1	73749489	0	0.282485876	-0.020686499	0.737496007	1.384615385	0.34782435	5.511861844	0.141329153	-0.020686499	0.008527183	0.003571429	0.003571429	0.021001356	0	0	1_73749489
1088	2035	Areci_urb	Areci_nat	1	73959419	0	0.30952381	-0.018535681	0.756845869	1.296296296	0.364017275	4.616220718	0.11270428	-0.018535681	0.008408887	0.002513826	0.002513826	0.020905852	0	0	1_73959419
1089	2036	Areci_urb	Areci_nat	1	73959979	0	0.029411765	-0.056838366	1	1.833333333	0.158754373	21.171770283	0.263241435	-0.056838366	0.008408556	0.013266998	0.013266998	0.020905535	0	0	1_73959979
1090	2037	Areci_urb	Areci_nat	1	73962488	0	0.119047619	-0.012048193	1	0.875	0.115545247	6.626192054	0.057991947	-0.012048193	0.008407069	0.000261438	0.000261438	0.020904112	0	0	1_73962488
1091	2043	Areci_urb	Areci_nat	1	74445377	0	0.222222222	0	0.720971611	0.75	0.170123481	3.306421878	0.124938737	0	0.008120732	0.002267574	0.002267574	0.020631964	0	0	1_74445377
1092	2044	Areci_urb	Areci_nat	1	74445473	0	0.21071115	-0.011545293	1	0.875	0.200016944	3.827800715	0.057991947	-0.011545293	0.008120674	0.000462963	0.000462963	0.02063191	0	0	1_74445473
1093	2045	Areci_urb	Areci_nat	1	74449320	0	0.48595259	-0.006976434	0.461649589	1.527272727	0.572049662	4.077551548	0.183916597	-0.006976434	0.008118351	0.010551541	0.010551541	0.020629735	0	0	1_74449320
1094	2046	Areci_urb	Areci_nat	1	74454261	0	0.187445127	0.0002995	0.698622273	0.636363636	0.131152025	3.087704349	0.196294645	0.0002995	0.008115368	0.004683841	0.004683841	0.020626941	0	0	1_74454261
1095	2048	Areci_urb	Areci_nat	1	74454706	0	0.085601405	0.014391766	0.597733259	0.428571429	0.03700023	4.964116959	0.367976785	0.014391766	0.008115099	0.007122507	0.007122507	0.020626689	0	0	1_74454706
1096	2050	Areci_urb	Areci_nat	1	74820798	0	0.254609306	0.044264102	0.171998281	0.324675325	0.076240421	1.38265326	0.488550717	0.044264102	0.007909213	0.036422414	0.036422414	0.020427345	0	0	1_74820798
1097	2051	Areci_urb	Areci_nat	1	74829774	0	0.192540793	0.071324343	0.050791649	0.131313131	0.014865538	1.159940386	0.881691842	0.071324343	0.00790384	0.0658382	0.0658382	0.020422357	0	0	1_74829774
1098	2052	Areci_urb	Areci_nat	1	74968622	0	0.380597015	0.012955804	0.279447036	0.531034483	0.174382806	1.617118273	0.274877277	0.012955804	0.007820819	0.018518519	0.018518519	0.020345523	0	0	1_74968622
1099	2053	Areci_urb	Areci_nat	1	74969530	0	0.11237928	-0.011545293	1	0.882352941	0.116984023	6.655154216	0.054357662	-0.011545293	0.007820276	0.000217014	0.000217014	0.020345023	0	0	1_74969530
1100	2054	Areci_urb	Areci_nat	1	74970875	0	0.456493506	-0.01748147	1	0.944444444	0.311676773	2.861860059	0.024823584	-0.01748147	0.007819473	0.000182369	0.000182369	0.020344282	0	0	1_74970875
1101	2055	Areci_urb	Areci_nat	1	74971893	0	0.029411765	0.063943162	0.470588235	0.432432432	0.037439981	4.994602147	0.364081741	0.063943162	0.007818865	0.016791045	0.016791045	0.020343721	0	0	1_74971893
1102	2056	Areci_urb	Areci_nat	1	74976352	0	0.380597015	-0.01504545	0.779712153	1.373626374	0.452226847	4.172351617	0.137868621	-0.01504545	0.007816203	0.00462963	0.00462963	0.020341264	0	0	1_74976352
1103	2057	Areci_urb	Areci_nat	1	74976421	0	0.138279192	0.132961177	0.019318259	0.126126126	0.014354456	1.108213312	0.899194943	0.132961177	0.007816162	0.089285714	0.089285714	0.020341226	0	0	1_74976421
1104	2058	Areci_urb	Areci_nat	1	74976479	0	0.36523266	-0.016408492	0.78341447	1.19047619	0.385468973	3.676647564	0.075720714	-0.016408492	0.007816127	0.001352163	0.001352163	0.020341194	0	0	1_74976479
1105	2059	Areci_urb	Areci_nat	1	74977482	0	0.348990342	-0.005183373	0.257059928	2.076923077	0.624902221	6.902855071	0.317420412	-0.005183373	0.007815528	0.021401118	0.021401118	0.020340642	0	0	1_74977482
1106	2060	Areci_urb	Areci_nat	1	74977483	0	0.029411765	0.063943162	0.470588235	0.432432432	0.037439981	4.994602147	0.364081741	0.063943162	0.007815528	0.016791045	0.016791045	0.020340641	0	0	1_74977483
1107	2061	Areci_urb	Areci_nat	1	74977503	0	0.331870061	0.068736079	0.069421614	0.275	0.076435529	0.98939591	0.560667306	0.068736079	0.007815516	0.061801881	0.061801881	0.02034063	0	0	1_74977503
1108	2062	Areci_urb	Areci_nat	1	74977510	0	0.408691835	0.037347874	0.112860595	0.402298851	0.134926349	1.199501552	0.395451208	0.037347874	0.007815511	0.040338943	0.040338943	0.020340626	0	0	1_74977510
1109	2063	Areci_urb	Areci_nat	1	74977524	0	0.331870061	-0.011545293	1	0.862068966	0.265871598	2.795194772	0.064457989	-0.011545293	0.007815503	0.000900206	0.000900206	0.020340619	0	0	1_74977524
1110	2065	Areci_urb	Areci_nat	1	74981296	0	0.057945566	-0.042198181	0.49429324	2.828571429	0.280027189	28.571569584	0.45156715	-0.042198181	0.007813251	0.026936027	0.026936027	0.020338541	0	0	1_74981296
1111	2066	Areci_urb	Areci_nat	1	75334412	0	0.16031458	-0.020441412	1	0.692307692	0.106858983	4.485256421	0.159700843	-0.020441412	0.007603491	0.002587601	0.002587601	0.020146495	0	0	1_75334412
1112	2067	Areci_urb	Areci_nat	1	75334482	0	0.498701299	0.002672697	0.418361044	1.727272727	0.593150739	5.029869941	0.237360916	0.002672697	0.00760345	0.018055556	0.018055556	0.020146457	0	0	1_75334482
1113	2087	Areci_urb	Areci_nat	1	76104662	0	0.451282051	-0.00627849	0.603206142	0.694444444	0.248459411	1.940973318	0.158362492	-0.00627849	0.007167387	0.007352941	0.007352941	0.019765584	0	0	1_76104662
1114	2088	Areci_urb	Areci_nat	1	76105368	0	0.085601405	0.097390354	0.098970389	0.202702703	0.021501212	1.910979951	0.693140461	0.097390354	0.007166993	0.051923077	0.051923077	0.019765244	0	0	1_76105368
1115	2089	Areci_urb	Areci_nat	1	76216881	0	0.49973559	-0.016511994	1	1.052631579	0.38368671	2.887859316	0.022276395	-0.016511994	0.007105024	0.000160064	0.000160064	0.01971211	0	0	1_76216881
1116	2092	Areci_urb	Areci_nat	1	76340507	0	0.493647913	-0.016497997	0.787252431	1.315789474	0.452098637	3.82947834	0.119186408	-0.016497997	0.00703811	0.004379325	0.004379325	0.019653531	0	0	1_76340507
1117	2093	Areci_urb	Areci_nat	1	76340588	0	0.029411765	0.063943162	0.470588235	0.432432432	0.037439981	4.994602147	0.364081741	0.063943162	0.007038066	0.016791045	0.016791045	0.019653493	0	0	1_76340588
1118	2095	Areci_urb	Areci_nat	1	76341556	0	0.479367867	-0.015250587	1	1.060606061	0.397888426	2.827137316	0.025554104	-0.015250587	0.007037539	0.0002035	0.0002035	0.019653045	0	0	1_76341556
1119	2113	Areci_urb	Areci_nat	1	77169323	0	0.21071115	0.013743339	0.460484463	0.490909091	0.107468497	2.242440727	0.308998925	0.013743339	0.006563846	0.012760417	0.012760417	0.019283657	0	0	1_77169323
1120	2114	Areci_urb	Areci_nat	1	77171324	0	0.216317016	0.002830066	0.469349273	0.522580645	0.114119717	2.393017937	0.281846679	0.002830066	0.006562829	0.010847173	0.010847173	0.019282883	0	0	1_77171324
1121	2115	Areci_urb	Areci_nat	1	77172601	0	0.138279192	0.05589106	0.179672391	0.2	0.02114341	1.891842428	0.698970004	0.05589106	0.00656218	0.034567901	0.034567901	0.019282389	0	0	1_77172601
1122	2116	Areci_urb	Areci_nat	1	77241424	0	0.23309921	-0.017260238	1	1.129032258	0.275475401	4.627323661	0.052706351	-0.017260238	0.006523894	0.000418498	0.000418498	0.019259262	0	0	1_77241424
1123	2117	Areci_urb	Areci_nat	1	77242695	0	0.23309921	-0.017260238	1	1.129032258	0.275475401	4.627323661	0.052706351	-0.017260238	0.006523251	0.000418498	0.000418498	0.019258783	0	0	1_77242695
1124	2118	Areci_urb	Areci_nat	1	77242950	0	0.032258065	0.108626198	0.451612903	0.4	0.034469158	4.641830851	0.397940009	0.108626198	0.006523123	0.019906323	0.019906323	0.019258687	0	0	1_77242950
1125	2119	Areci_urb	Areci_nat	1	77243225	0	0.428904429	0.011805356	0.286313782	0.512820513	0.176291662	1.491760161	0.290034611	0.011805356	0.006522984	0.023081841	0.023081841	0.019258584	0	0	1_77243225
1126	2120	Areci_urb	Areci_nat	1	77243560	0	0.372655777	0.012544803	0.539271623	0.62962963	0.187617544	2.112987212	0.200914843	0.012544803	0.006522814	0.009748217	0.009748217	0.019258457	0	0	1_77243560
1127	2125	Areci_urb	Areci_nat	1	77419483	0	0.192540793	-0.007293702	0.704637803	0.677419355	0.139282143	3.294729488	0.169142399	-0.007293702	0.006435037	0.003560746	0.003560746	0.019193987	0	0	1_77419483
1128	2126	Areci_urb	Areci_nat	1	77420259	0	0.313871817	0.018164429	0.068587722	3.717948718	0.921796857	14.995866562	0.570303395	0.018164429	0.006434655	0.05456488	0.05456488	0.019193711	0	0	1_77420259
1129	2129	Areci_urb	Areci_nat	1	77449863	0	0.27524144	-0.016385223	1	1.08	0.295593233	3.94596314	0.033423755	-0.016385223	0.006420106	0.000199362	0.000199362	0.019183222	0	0	1_77449863
1130	2130	Areci_urb	Areci_nat	1	77449911	0	0.4214223	0.001099023	0.434752012	0.636363636	0.222815444	1.817462335	0.196294645	0.001099023	0.006420082	0.010546875	0.010546875	0.019183205	0	0	1_77449911
1131	2131	Areci_urb	Areci_nat	1	77449968	0	0.27524144	-0.016385223	1	1.08	0.295593233	3.94596314	0.033423755	-0.016385223	0.006420054	0.000199362	0.000199362	0.019183185	0	0	1_77449968
1132	2132	Areci_urb	Areci_nat	1	77449991	0	0.085601405	-0.027107528	1	1.823529412	0.157461358	21.117940082	0.260912772	-0.027107528	0.006420043	0.003490028	0.003490028	0.019183177	0	0	1_77449991
1133	2133	Areci_urb	Areci_nat	1	77449995	0	0.496488147	-0.007073386	0.62450203	0.721212121	0.274787311	1.892907362	0.141936983	-0.007073386	0.006420041	0.006496218	0.006496218	0.019183175	0	0	1_77449995
1134	2134	Areci_urb	Areci_nat	1	77450024	0	0.395083406	0.001941978	0.423972019	0.628571429	0.212497916	1.859321953	0.201645364	0.001941978	0.006420027	0.010432099	0.010432099	0.019183165	0	0	1_77450024
1135	2135	Areci_urb	Areci_nat	1	77450030	0	0.03030303	0.032166509	0.484848485	0.457142857	0.039531461	5.286412027	0.339948062	0.032166509	0.006420024	0.016346154	0.016346154	0.019183163	0	0	1_77450030
1136	2136	Areci_urb	Areci_nat	1	77450063	0	0.440559441	-0.011442988	0.792776902	0.795454545	0.281862248	2.244883581	0.099384632	-0.011442988	0.006420008	0.002836134	0.002836134	0.019183151	0	0	1_77450063
1137	2137	Areci_urb	Areci_nat	1	77450365	0	0.435571688	-0.016605166	1	0.904761905	0.297273515	2.753673179	0.043465694	-0.016605166	0.00641986	0.000535714	0.000535714	0.019183045	0	0	1_77450365
1138	2138	Areci_urb	Areci_nat	1	77450408	0	0.408691835	-0.006112719	0.59873214	0.733333333	0.253552791	2.120969659	0.134698574	-0.006112719	0.006419838	0.004833512	0.004833512	0.01918303	0	0	1_77450408
1139	2139	Areci_urb	Areci_nat	1	77450417	0	0.029411765	0.063943162	0.470588235	0.432432432	0.037439981	4.994602147	0.364081741	0.063943162	0.006419834	0.016791045	0.016791045	0.019183026	0	0	1_77450417
1140	2140	Areci_urb	Areci_nat	1	77450422	0	0.424877708	-0.019570286	1	1.040816327	0.320887239	3.375947978	0.017374096	-0.019570286	0.006419832	8.2237e-05	8.2237e-05	0.019183025	0	0	1_77450422
1141	2141	Areci_urb	Areci_nat	1	77450455	0	0.11237928	-0.011545293	1	0.882352941	0.116984023	6.655154216	0.054357662	-0.011545293	0.006419815	0.000217014	0.000217014	0.019183013	0	0	1_77450455
1142	2142	Areci_urb	Areci_nat	1	77450472	0	0.402797203	-0.007042254	0.782779071	0.777777778	0.26260934	2.303567233	0.109144469	-0.007042254	0.006419807	0.003125	0.003125	0.019183007	0	0	1_77450472
1143	2143	Areci_urb	Areci_nat	1	77450513	0	0.402797203	-0.007042254	0.782779071	0.777777778	0.26260934	2.303567233	0.109144469	-0.007042254	0.006419787	0.003125	0.003125	0.019182993	0	0	1_77450513
1144	2144	Areci_urb	Areci_nat	1	77450553	0	0.36523266	-0.016408492	0.78341447	1.19047619	0.385468973	3.676647564	0.075720714	-0.016408492	0.006419767	0.001352163	0.001352163	0.019182978	0	0	1_77450553
1145	2145	Areci_urb	Areci_nat	1	77450559	0	0.36523266	-0.016408492	0.78341447	1.19047619	0.385468973	3.676647564	0.075720714	-0.016408492	0.006419764	0.001352163	0.001352163	0.019182976	0	0	1_77450559
1146	2146	Areci_urb	Areci_nat	1	77450560	0	0.36523266	-0.016408492	0.78341447	1.19047619	0.385468973	3.676647564	0.075720714	-0.016408492	0.006419764	0.001352163	0.001352163	0.019182976	0	0	1_77450560
1147	2147	Areci_urb	Areci_nat	1	77450624	0	0.254609306	-0.011545293	0.314402936	2.333333333	0.548887453	9.919054295	0.367976785	-0.011545293	0.006419733	0.020138889	0.020138889	0.019182953	0	0	1_77450624
1148	2148	Areci_urb	Areci_nat	1	77450637	0	0.36523266	-0.016408492	0.78341447	1.19047619	0.385468973	3.676647564	0.075720714	-0.016408492	0.006419726	0.001352163	0.001352163	0.019182949	0	0	1_77450637
1149	2149	Areci_urb	Areci_nat	1	77450656	0	0.339393939	0.018786322	0.234391337	0.440613027	0.129749326	1.496268582	0.355942667	0.018786322	0.006419717	0.026911967	0.026911967	0.019182942	0	0	1_77450656
1150	2150	Areci_urb	Areci_nat	1	77451093	0	0.502415459	0.026064227	0.232932062	2.308641975	0.698578788	7.629529933	0.363356588	0.026064227	0.006419503	0.041553254	0.041553254	0.019182788	0	0	1_77451093
1151	2151	Areci_urb	Areci_nat	1	77451124	0	0.508441558	-0.006688176	0.592337857	1.525641026	0.530464296	4.387817536	0.183452359	-0.006688176	0.006419487	0.011009595	0.011009595	0.019182777	0	0	1_77451124
1152	2152	Areci_urb	Areci_nat	1	77451148	0	0.348990342	-0.015362445	1	1.020408163	0.323469441	3.218952669	0.008773924	-0.015362445	0.006419476	1.747e-05	1.747e-05	0.019182769	0	0	1_77451148
1153	2153	Areci_urb	Areci_nat	1	77451162	0	0.500438982	-0.000897448	0.464003768	0.636363636	0.242696215	1.668582583	0.196294645	-0.000897448	0.006419469	0.012475634	0.012475634	0.019182764	0	0	1_77451162
1154	2154	Areci_urb	Areci_nat	1	77452466	0	0.472316384	0.001128668	0.589364988	0.652173913	0.226162212	1.880644912	0.185636577	0.001128668	0.00641883	0.010478685	0.010478685	0.019182304	0	0	1_77452466
1155	2155	Areci_urb	Areci_nat	1	77452476	0	0.282051282	-0.009632751	0.747848686	0.747126437	0.203708979	2.74017333	0.126605896	-0.009632751	0.006418825	0.002941176	0.002941176	0.019182301	0	0	1_77452476
1156	2156	Areci_urb	Areci_nat	1	77452485	0	0.489159175	0.022852498	0.19541788	0.454545455	0.161484751	1.279449412	0.342422681	0.022852498	0.00641882	0.036486486	0.036486486	0.019182298	0	0	1_77452485
1157	2157	Areci_urb	Areci_nat	1	77452491	0	0.336858805	0.00833998	0.356990029	0.509259259	0.145735002	1.77956558	0.293061066	0.00833998	0.006418817	0.018373888	0.018373888	0.019182296	0	0	1_77452491
1158	2158	Areci_urb	Areci_nat	1	77452513	0	0.494350282	-0.006799608	0.601440182	0.692307692	0.246807892	1.941955491	0.159700843	-0.006799608	0.006418806	0.008163265	0.008163265	0.019182288	0	0	1_77452513
1159	2159	Areci_urb	Areci_nat	1	77452560	0	0.088111888	0.001441636	0.607692308	0.454545455	0.039189434	5.272124366	0.342422681	0.001441636	0.006418783	0.006302521	0.006302521	0.019182271	0	0	1_77452560
1160	2160	Areci_urb	Areci_nat	1	77452590	0	0.500438982	-0.000897448	0.464003768	0.636363636	0.242696215	1.668582583	0.196294645	-0.000897448	0.006418769	0.012475634	0.012475634	0.019182261	0	0	1_77452590
1161	2161	Areci_urb	Areci_nat	1	77452630	0	0.500438982	-0.000897448	0.464003768	1.571428571	0.599311062	4.120377399	0.196294645	-0.000897448	0.006418749	0.012475634	0.012475634	0.019182247	0	0	1_77452630
1162	2162	Areci_urb	Areci_nat	1	77454581	0	0.03030303	-0.030274361	1	1.941176471	0.16787742	22.445937559	0.288065018	-0.030274361	0.006417793	0.014479638	0.014479638	0.01918156	0	0	1_77454581
1163	2163	Areci_urb	Areci_nat	1	77454611	0	0.509751773	-0.019680951	0.779930333	0.833333333	0.26701836	2.600736686	0.079181246	-0.019680951	0.006417778	0.002055336	0.002055336	0.019181549	0	0	1_77454611
1164	2196	Areci_urb	Areci_nat	1	77462141	0	0.47190518	0.008215127	0.317740773	0.565714286	0.209084541	1.530637569	0.247402854	0.008215127	0.006414091	0.018656331	0.018656331	0.019178902	0	0	1_77462141
1165	2197	Areci_urb	Areci_nat	1	77462191	0	0.477855478	0.0001846	0.447490392	0.614906832	0.225750523	1.674903816	0.211190681	0.0001846	0.006414066	0.013787661	0.013787661	0.019178885	0	0	1_77462191
1166	2198	Areci_urb	Areci_nat	1	77462221	0	0.484848485	-0.014664144	0.805138029	1.166666667	0.433814339	3.137542929	0.06694679	-0.014664144	0.006414051	0.001414027	0.001414027	0.019178874	0	0	1_77462221
1167	2199	Areci_urb	Areci_nat	1	77462236	0	0.21071115	-0.019974837	0.713444129	1.559139785	0.341581478	7.116653059	0.192885054	-0.019974837	0.006414044	0.004890046	0.004890046	0.019178869	0	0	1_77462236
1168	2200	Areci_urb	Areci_nat	1	77462249	0	0.27524144	-0.003478744	0.19617262	2.761904762	0.664313379	11.482710048	0.441208699	-0.003478744	0.006414038	0.030325182	0.030325182	0.019178864	0	0	1_77462249
1169	2201	Areci_urb	Areci_nat	1	77462250	0	0.388344988	0.001420286	0.161755383	2.5	0.765024229	8.16967589	0.397940009	0.001420286	0.006414037	0.036014406	0.036014406	0.019178864	0	0	1_77462250
1170	2202	Areci_urb	Areci_nat	1	77462252	0	0.057945566	-0.011545293	1	0.885714286	0.053127723	14.766109865	0.052706351	-0.011545293	0.006414036	0.000105219	0.000105219	0.019178863	0	0	1_77462252
1171	2203	Areci_urb	Areci_nat	1	77462297	0	0.477855478	-0.011954655	0.802316531	0.847826087	0.312508846	2.300123924	0.071693225	-0.011954655	0.006414014	0.001593496	0.001593496	0.019178847	0	0	1_77462297
1172	2204	Areci_urb	Areci_nat	1	77462347	0	0.342857143	0.009868421	0.515351303	0.542857143	0.148920326	1.978869409	0.265314443	0.009868421	0.00641399	0.015540016	0.015540016	0.01917883	0	0	1_77462347
1173	2205	Areci_urb	Areci_nat	1	77462365	0	0.088111888	0.001441636	0.607692308	0.454545455	0.039189434	5.272124366	0.342422681	0.001441636	0.006413981	0.006302521	0.006302521	0.019178824	0	0	1_77462365
1174	2206	Areci_urb	Areci_nat	1	77462408	0	0.503472222	-0.007062734	0.615611449	0.7	0.260288603	1.882525758	0.15490196	-0.007062734	0.00641396	0.007823819	0.007823819	0.019178808	0	0	1_77462408
1175	2207	Areci_urb	Areci_nat	1	77467383	0	0.410714286	-0.011220196	0.593164662	0.733333333	0.245326822	2.192087168	0.134698574	-0.011220196	0.006411526	0.004830918	0.004830918	0.019177063	0	0	1_77467383
1176	2208	Areci_urb	Areci_nat	1	77467384	0	0.49973559	-0.016649333	1	1.017094017	0.372434961	2.777613136	0.0073611	-0.016649333	0.006411525	1.7637e-05	1.7637e-05	0.019177063	0	0	1_77467384
1177	2209	Areci_urb	Areci_nat	1	77467387	0	0.138279192	0.004510981	0.660265108	0.568627451	0.088825349	3.640145303	0.245172178	0.004510981	0.006411524	0.005335097	0.005335097	0.019177062	0	0	1_77467387
1178	2210	Areci_urb	Areci_nat	1	77467388	0	0.410714286	-0.011220196	0.593164662	0.733333333	0.245326822	2.192087168	0.134698574	-0.011220196	0.006411523	0.004830918	0.004830918	0.019177062	0	0	1_77467388
1179	2211	Areci_urb	Areci_nat	1	77467959	0	0.259322034	-0.015025167	0.735822279	0.769230769	0.185038138	3.197805503	0.113943352	-0.015025167	0.006411244	0.002178649	0.002178649	0.019176862	0	0	1_77467959
1180	2213	Areci_urb	Areci_nat	1	77468004	0	0.458333333	-0.016129032	1	1	0.356411877	2.805742634	0	-0.016129032	0.006411222	0	0	0.019176846	0	0	1_77468004
1181	2214	Areci_urb	Areci_nat	1	77468008	0	0.222222222	-0.021084337	0.712858835	1.551724138	0.337911754	7.125670456	0.190814516	-0.021084337	0.00641122	0.005042017	0.005042017	0.019176844	0	0	1_77468008
1182	2215	Areci_urb	Areci_nat	1	77468032	0	0.155367232	0.005824839	0.656710449	0.555555556	0.085942229	3.591272624	0.255272505	0.005824839	0.006411208	0.006493506	0.006493506	0.019176836	0	0	1_77468032
1183	2216	Areci_urb	Areci_nat	1	77471152	0	0.20960452	-0.017717961	1	1.022222222	0.207939639	5.025199979	0.009545318	-0.017717961	0.006409683	1.2196e-05	1.2196e-05	0.019175744	0	0	1_77471152
1184	2218	Areci_urb	Areci_nat	1	77471287	0	0.30952381	-0.012048193	0.350934184	2	0.535546684	7.469003388	0.301029996	-0.012048193	0.006409617	0.016993464	0.016993464	0.019175696	0	0	1_77471287
1185	2219	Areci_urb	Areci_nat	1	77471309	0	0.261072261	0.021730382	0.492356702	0.5	0.126873631	1.970464619	0.301029996	0.021730382	0.006409606	0.015238095	0.015238095	0.019175689	0	0	1_77471309
1186	2220	Areci_urb	Areci_nat	1	77471326	0	0.484848485	-0.007042254	0.617651241	0.739130435	0.274101266	1.993109363	0.131278915	-0.007042254	0.006409598	0.005416667	0.005416667	0.019175683	0	0	1_77471326
1187	2221	Areci_urb	Areci_nat	1	77471335	0	0.282051282	0.004609475	0.528583626	0.64516129	0.175652918	2.369633799	0.190331698	0.004609475	0.006409594	0.006666667	0.006666667	0.019175679	0	0	1_77471335
1188	2222	Areci_urb	Areci_nat	1	77471348	0	0.356643357	0.002172512	0.562152526	0.663793103	0.208946482	2.108775802	0.177967264	0.002172512	0.006409587	0.007363834	0.007363834	0.019175675	0	0	1_77471348
1189	2223	Areci_urb	Areci_nat	1	77471359	0	0.508166969	-0.006699147	0.597835884	1.5	0.529989504	4.245367093	0.176091259	-0.006699147	0.006409582	0.010096154	0.010096154	0.019175671	0	0	1_77471359
1190	2224	Areci_urb	Areci_nat	1	77471366	0	0.491963662	-0.006215246	0.580396999	0.648148148	0.217517401	1.931321453	0.188325715	-0.006215246	0.006409578	0.01126998	0.01126998	0.019175669	0	0	1_77471366
1191	2225	Areci_urb	Areci_nat	1	77471369	0	0.245535714	-0.001825484	0.723113877	0.666666667	0.161481608	2.752291416	0.176091259	-0.001825484	0.006409577	0.004951476	0.004951476	0.019175668	0	0	1_77471369
1192	2226	Areci_urb	Areci_nat	1	77471382	0	0.497737557	-0.013818182	0.589727264	0.729166667	0.241752045	2.199294847	0.137173193	-0.013818182	0.006409571	0.006060606	0.006060606	0.019175663	0	0	1_77471382
1193	2227	Areci_urb	Areci_nat	1	77471383	0	0.477855478	0.0001846	0.447490392	0.614906832	0.225750523	1.674903816	0.211190681	0.0001846	0.00640957	0.013787661	0.013787661	0.019175663	0	0	1_77471383
1194	2228	Areci_urb	Areci_nat	1	77471389	0	0.282051282	-0.016341275	1	1.157142857	0.315592689	4.242745911	0.063386979	-0.016341275	0.006409567	0.000735294	0.000735294	0.019175661	0	0	1_77471389
1195	2229	Areci_urb	Areci_nat	1	77471393	0	0.508441558	-0.017217729	0.796606118	0.866666667	0.303580881	2.47417133	0.062147907	-0.017217729	0.006409565	0.001277139	0.001277139	0.019175659	0	0	1_77471393
1196	2230	Areci_urb	Areci_nat	1	77471394	0	0.291855204	0.00372093	0.465403183	0.434782609	0.096053984	1.968017451	0.361727836	0.00372093	0.006409565	0.023255814	0.023255814	0.019175659	0	0	1_77471394
1197	2231	Areci_urb	Areci_nat	1	77471405	0	0.23309921	-0.002020384	0.724906364	0.675	0.16462439	2.767664015	0.170696227	-0.002020384	0.006409559	0.004420381	0.004420381	0.019175655	0	0	1_77471405
1198	2232	Areci_urb	Areci_nat	1	77471410	0	0.483630952	-0.015162187	0.79985888	1.209090909	0.440852717	3.316075345	0.082458956	-0.015162187	0.006409557	0.002127702	0.002127702	0.019175653	0	0	1_77471410
1199	2233	Areci_urb	Areci_nat	1	77471415	0	0.29499561	-0.017566396	0.757612288	1.303448276	0.369102753	4.602993057	0.115093802	-0.017566396	0.006409555	0.002500827	0.002500827	0.019175651	0	0	1_77471415
1200	2234	Areci_urb	Areci_nat	1	77471418	0	0.261072261	-0.000168942	0.505182689	0.577777778	0.146840192	2.273404548	0.238239166	-0.000168942	0.006409553	0.009480042	0.009480042	0.01917565	0	0	1_77471418
1201	2235	Areci_urb	Areci_nat	1	77471422	0	0.302097902	0.017822987	0.354965054	0.529953917	0.149111385	1.88349906	0.275761893	0.017822987	0.006409551	0.014866255	0.014866255	0.019175649	0	0	1_77471422
1202	2236	Areci_urb	Areci_nat	1	77471423	0	0.261072261	-0.000168942	0.505182689	0.577777778	0.146840192	2.273404548	0.238239166	-0.000168942	0.006409551	0.009480042	0.009480042	0.019175649	0	0	1_77471423
1203	2237	Areci_urb	Areci_nat	1	77471427	0	0.507936508	-0.016001506	1	1	0.37459131	2.66957608	0	-0.016001506	0.006409549	0	0	0.019175647	0	0	1_77471427
1204	2238	Areci_urb	Areci_nat	1	77471461	0	0.505952381	-0.016017009	1	1.015873016	0.379791506	2.717275055	0.006839425	-0.016017009	0.006409532	1.5379e-05	1.5379e-05	0.019175635	0	0	1_77471461
1205	2240	Areci_urb	Areci_nat	1	77471989	0	0.057945566	-0.042198181	0.49429324	2.828571429	0.280027189	28.571569584	0.45156715	-0.042198181	0.006409274	0.026936027	0.026936027	0.019175451	0	0	1_77471989
1206	2241	Areci_urb	Areci_nat	1	77472009	0	0.254609306	0.00938323	0.497992968	0.541666667	0.138065847	2.125093093	0.266267889	0.00938323	0.006409264	0.011590038	0.011590038	0.019175444	0	0	1_77472009
1207	2250	Areci_urb	Areci_nat	1	77512902	0	0.033333333	0.073226545	0.466666667	0.424242424	0.036508643	4.929836355	0.372385904	0.073226545	0.006389341	0.01937046	0.01937046	0.019161237	0	0	1_77512902
1208	2251	Areci_urb	Areci_nat	1	77512913	0	0.440112994	0.014711109	0.275217688	1.941176471	0.644555948	5.846142758	0.288065018	0.014711109	0.006389336	0.023473317	0.023473317	0.019161233	0	0	1_77512913
1209	2252	Areci_urb	Areci_nat	1	77513201	0	0.038461538	0	0.5	0.481481481	0.041128364	5.636606881	0.317420412	0	0.006389196	0.019607843	0.019607843	0.019161134	0	0	1_77513201
1210	2253	Areci_urb	Areci_nat	1	77513812	0	0.041666667	-0.079136691	1	0.565217391	0.04803917	6.650212655	0.247784484	-0.079136691	0.006388899	0.018003273	0.018003273	0.019160923	0	0	1_77513812
1211	2254	Areci_urb	Areci_nat	1	77513814	0	0.263768116	-0.024448924	1	1.266666667	0.249838143	6.421935511	0.102662342	-0.024448924	0.006388898	0.001776002	0.001776002	0.019160922	0	0	1_77513814
1212	2255	Areci_urb	Areci_nat	1	77513834	0	0.5002331	-0.00047965	0.457178254	1.615384615	0.606816359	4.300258912	0.208275942	-0.00047965	0.006388888	0.014034318	0.014034318	0.019160916	0	0	1_77513834
1213	2257	Areci_urb	Areci_nat	1	77513883	0	0.029411765	0.063943162	0.470588235	0.432432432	0.037439981	4.994602147	0.364081741	0.063943162	0.006388865	0.016791045	0.016791045	0.019160899	0	0	1_77513883
1214	2258	Areci_urb	Areci_nat	1	77513913	0	0.119047619	-0.016129032	1	1	0.132089006	7.570652775	0	-0.016129032	0.00638885	0	0	0.019160888	0	0	1_77513913
1215	2259	Areci_urb	Areci_nat	1	77513936	0	0.032258065	0.034371643	0.483870968	0.454545455	0.039189434	5.272124366	0.342422681	0.034371643	0.006388839	0.017486339	0.017486339	0.01916088	0	0	1_77513936
1216	2260	Areci_urb	Areci_nat	1	77513952	0	0.290381125	0.034225092	0.080786671	0.211538462	0.040615209	1.101767583	0.674610658	0.034225092	0.006388831	0.066706349	0.066706349	0.019160875	0	0	1_77513952
1217	2262	Areci_urb	Areci_nat	1	77514023	0	0.261072261	0.028821462	0.179520177	0.34562212	0.080949276	1.475672869	0.46139847	0.028821462	0.006388797	0.0330948	0.0330948	0.01916085	0	0	1_77514023
1218	2263	Areci_urb	Areci_nat	1	77514033	0	0.30952381	0.042493797	0.064498628	0.264367816	0.064116387	1.090054274	0.577791417	0.042493797	0.006388792	0.057692308	0.057692308	0.019160847	0	0	1_77514033
1219	2264	Areci_urb	Areci_nat	1	77514248	0	0.096610169	-0.011292599	0.618644068	2.071428571	0.177676896	24.149545734	0.316269962	-0.011292599	0.006388687	0.005847953	0.005847953	0.019160773	0	0	1_77514248
1220	2265	Areci_urb	Areci_nat	1	77514313	0	0.119047619	-0.012048193	1	0.875	0.115545247	6.626192054	0.057991947	-0.012048193	0.006388656	0.000261438	0.000261438	0.01916075	0	0	1_77514313
1221	2266	Areci_urb	Areci_nat	1	77514315	0	0.061507937	0.016649324	0.246031746	0.313131313	0.030905133	3.172651546	0.504273501	0.016649324	0.006388655	0.032258065	0.032258065	0.01916075	0	0	1_77514315
1222	2267	Areci_urb	Areci_nat	1	77516646	0	0.043478261	-0.169491525	1	0.736842105	0.062314465	8.712845224	0.132625565	-0.169491525	0.006387523	0.014285714	0.014285714	0.019159946	0	0	1_77516646
1223	2268	Areci_urb	Areci_nat	1	77516691	0	0.391334731	-0.017780939	0.760008621	1.333333333	0.391038142	4.546302741	0.124938737	-0.017780939	0.006387501	0.003924647	0.003924647	0.019159931	0	0	1_77516691
1224	2269	Areci_urb	Areci_nat	1	77518309	0	0.037037037	-0.036984353	1	0.518518519	0.044387231	6.057180097	0.285235728	-0.036984353	0.006386716	0.017520216	0.017520216	0.019159374	0	0	1_77518309
1225	2278	Areci_urb	Areci_nat	1	77819981	0	0.339393939	0.052236789	0.03401404	4.623188406	1.152697499	18.54248062	0.664941592	0.052236789	0.006246296	0.078907765	0.078907765	0.01905915	0	0	1_77819981
1226	2284	Areci_urb	Areci_nat	1	78175347	0	0.490909091	0.019061635	0.140427234	2.2	0.80501539	6.012307414	0.342422681	0.019061635	0.006087297	0.036324786	0.036324786	0.018959398	0	0	1_78175347
1227	2285	Areci_urb	Areci_nat	1	78181511	0	0.115617716	-0.014664144	1	0.9375	0.124078603	7.083463429	0.028028724	-0.014664144	0.006084644	5.9298e-05	5.9298e-05	0.018957809	0	0	1_78181511
1228	2286	Areci_urb	Areci_nat	1	78181568	0	0.11237928	-0.011545293	1	0.882352941	0.116984023	6.655154216	0.054357662	-0.011545293	0.00608462	0.000217014	0.000217014	0.018957794	0	0	1_78181568
1229	2287	Areci_urb	Areci_nat	1	78183643	0	0.507023705	0.00684644	0.236106181	1.826923077	0.696513423	4.791936266	0.261720262	0.00684644	0.006083727	0.022234247	0.022234247	0.01895726	0	0	1_78183643
1230	2288	Areci_urb	Areci_nat	1	78183646	0	0.254609306	-0.018521468	0.738894176	1.4	0.357180299	5.487424717	0.146128036	-0.018521468	0.006083726	0.003448276	0.003448276	0.01895726	0	0	1_78183646
1231	2289	Areci_urb	Areci_nat	1	78183661	0	0.454345917	0.008978814	0.200696036	2.142857143	0.758238879	6.055923615	0.330993219	0.008978814	0.006083719	0.030917874	0.030917874	0.018957256	0	0	1_78183661
1232	2290	Areci_urb	Areci_nat	1	78187498	0	0.261072261	-0.007042254	1	0.806451613	0.209707062	3.101298533	0.093421685	-0.007042254	0.00608207	0.001488095	0.001488095	0.018956271	0	0	1_78187498
1233	2291	Areci_urb	Areci_nat	1	78187534	0	0.216317016	-0.007042254	1	0.8125	0.185067912	3.567102716	0.09017663	-0.007042254	0.006082055	0.001149425	0.001149425	0.018956261	0	0	1_78187534
1234	2292	Areci_urb	Areci_nat	1	78190859	0	0.484848485	0.031690141	0.133252619	0.44	0.160652913	1.205082413	0.356547324	0.031690141	0.006080626	0.039262821	0.039262821	0.018955409	0	0	1_78190859
1235	2293	Areci_urb	Areci_nat	1	78193504	0	0.433274802	0.009976947	0.188959049	2.272727273	0.777174147	6.646244311	0.356547324	0.009976947	0.006079491	0.033786446	0.033786446	0.018954733	0	0	1_78193504
1236	2294	Areci_urb	Areci_nat	1	78193597	0	0.496488147	-0.007073386	0.468320448	1.49122807	0.565451043	3.932720942	0.17354407	-0.007073386	0.006079451	0.009627665	0.009627665	0.018954709	0	0	1_78193597
1237	2295	Areci_urb	Areci_nat	1	78193621	0	0.47190518	-0.006840431	0.45346838	1.571428571	0.578727604	4.266925818	0.196294645	-0.006840431	0.006079441	0.011627907	0.011627907	0.018954703	0	0	1_78193621
1238	2296	Areci_urb	Areci_nat	1	78193648	0	0.444249342	-0.015543496	1	1.1	0.396931081	3.048388139	0.041392685	-0.015543496	0.006079429	0.000494071	0.000494071	0.018954696	0	0	1_78193648
1239	2297	Areci_urb	Areci_nat	1	78193663	0	0.408691835	0.011271518	0.291827584	0.545454545	0.186688153	1.593677243	0.263241435	0.011271518	0.006079423	0.018274854	0.018274854	0.018954692	0	0	1_78193663
1240	2298	Areci_urb	Areci_nat	1	78193675	0	0.48595259	0.007643913	0.219156106	1.968421053	0.728899883	5.315793744	0.294118001	0.007643913	0.006079418	0.026548228	0.026548228	0.018954689	0	0	1_78193675
1241	2299	Areci_urb	Areci_nat	1	78193702	0	0.187445127	0.0002995	0.698622273	0.636363636	0.131152025	3.087704349	0.196294645	0.0002995	0.006079406	0.004683841	0.004683841	0.018954682	0	0	1_78193702
1242	2300	Areci_urb	Areci_nat	1	78193798	0	0.46993007	-0.014664144	1	0.909090909	0.333275247	2.479770962	0.041392685	-0.014664144	0.006079365	0.00052521	0.00052521	0.018954658	0	0	1_78193798
1243	2301	Areci_urb	Areci_nat	1	78216681	0	0.138279192	0.05589106	0.179672391	0.2	0.02114341	1.891842428	0.698970004	0.05589106	0.006069567	0.034567901	0.034567901	0.018948846	0	0	1_78216681
1244	2302	Areci_urb	Areci_nat	1	78218325	0	0.03125	0.142857143	0.4375	0.378378378	0.032645451	4.385609439	0.422073688	0.142857143	0.006068865	0.020408163	0.020408163	0.018948431	0	0	1_78218325
1245	2303	Areci_urb	Areci_nat	1	78223141	0	0.029411765	-0.056838366	1	1.833333333	0.158754373	21.171770283	0.263241435	-0.056838366	0.00606681	0.013266998	0.013266998	0.018947219	0	0	1_78223141
1246	2304	Areci_urb	Areci_nat	1	78226291	0	0.36523266	0.027360295	0.251722974	0.44	0.139042168	1.392383355	0.356547324	0.027360295	0.006065466	0.029447115	0.029447115	0.018946428	0	0	1_78226291
1247	2305	Areci_urb	Areci_nat	1	78226337	0	0.252247488	0.050073342	0.277304393	0.35483871	0.079991321	1.57405213	0.449969009	0.050073342	0.006065447	0.031710798	0.031710798	0.018946416	0	0	1_78226337
1248	2306	Areci_urb	Areci_nat	1	78226455	0	0.085601405	0.014391766	0.597733259	0.428571429	0.03700023	4.964116959	0.367976785	0.014391766	0.006065396	0.007122507	0.007122507	0.018946387	0	0	1_78226455
1249	2307	Areci_urb	Areci_nat	1	78226563	0	0.119047619	-0.05	0.625198308	2.454545455	0.241298781	24.968188286	0.389971079	-0.05	0.00606535	0.00952381	0.00952381	0.01894636	0	0	1_78226563
1250	2308	Areci_urb	Areci_nat	1	79252117	0	0.25087108	-0.003496503	1	1.4	0.247682062	7.913370806	0.146128036	-0.003496503	0.00568352	0.003472222	0.003472222	0.018751641	0	0	1_79252117
1251	2309	Areci_urb	Areci_nat	1	79252198	0	0.183673469	-0.028097063	1	1.2	0.182492344	7.890741972	0.079181246	-0.028097063	0.005683492	0.000721501	0.000721501	0.018751632	0	0	1_79252198
1252	2311	Areci_urb	Areci_nat	1	79584619	0	0.408691835	0.011271518	0.175337889	2.449275362	0.800523302	7.493785361	0.389037614	0.011271518	0.005580489	0.03729562	0.03729562	0.01871855	0	0	1_79584619
1253	2312	Areci_urb	Areci_nat	1	79584634	0	0.282051282	0.037900128	0.20579156	0.410714286	0.107516633	1.568931435	0.386460191	0.037900128	0.005580484	0.026666667	0.026666667	0.018718549	0	0	1_79584634
1254	2318	Areci_urb	Areci_nat	1	80456181	0	0.48595259	-0.006976434	0.461649589	1.527272727	0.572049662	4.077551548	0.183916597	-0.006976434	0.005358052	0.010551541	0.010551541	0.018726339	0	0	1_80456181
1255	2319	Areci_urb	Areci_nat	1	80456193	0	0.348990342	0.045711988	0.141680929	0.35483871	0.106386652	1.18351793	0.449969009	0.045711988	0.005358049	0.043675751	0.043675751	0.01872634	0	0	1_80456193
1256	2321	Areci_urb	Areci_nat	1	80464397	0	0.029411765	0.063943162	0.470588235	0.432432432	0.037439981	4.994602147	0.364081741	0.063943162	0.005355174	0.016791045	0.016791045	0.018725827	0	0	1_80464397
1257	2322	Areci_urb	Areci_nat	1	80464506	0	0.433274802	-0.014619899	0.793495542	1.277777778	0.453277262	3.602025043	0.106455331	-0.014619899	0.00535515	0.00316616	0.00316616	0.018725836	0	0	1_80464506
1258	2323	Areci_urb	Areci_nat	1	80464818	0	0.029411765	-0.056838366	1	1.833333333	0.158754373	21.171770283	0.263241435	-0.056838366	0.005355083	0.013266998	0.013266998	0.018725861	0	0	1_80464818
1259	2324	Areci_urb	Areci_nat	1	82165469	0	0.11237928	-0.011545293	1	0.882352941	0.116984023	6.655154216	0.054357662	-0.011545293	0.005175525	0.000217014	0.000217014	0.019073491	0	0	1_82165469
1260	2325	Areci_urb	Areci_nat	1	82165505	0	0.187445127	-0.018652169	1	1.208333333	0.24911892	5.860933594	0.082186756	-0.018652169	0.005175524	0.000813167	0.000813167	0.019073502	0	0	1_82165505
1261	2326	Areci_urb	Areci_nat	1	82167801	0	0.187445127	-0.018652169	1	1.208333333	0.24911892	5.860933594	0.082186756	-0.018652169	0.005175437	0.000813167	0.000813167	0.019074179	0	0	1_82167801
1262	2327	Areci_urb	Areci_nat	1	82168804	0	0.187445127	-0.018652169	1	1.208333333	0.24911892	5.860933594	0.082186756	-0.018652169	0.005175399	0.000813167	0.000813167	0.019074475	0	0	1_82168804
1263	2328	Areci_urb	Areci_nat	1	82169923	0	0.163301141	-0.022422124	0.67644296	1.875	0.319699099	10.996668465	0.273001272	-0.022422124	0.005175357	0.007317802	0.007317802	0.019074806	0	0	1_82169923
1264	2329	Areci_urb	Areci_nat	1	82169950	0	0.163301141	-0.022422124	0.67644296	1.875	0.319699099	10.996668465	0.273001272	-0.022422124	0.005175356	0.007317802	0.007317802	0.019074814	0	0	1_82169950
1265	2330	Areci_urb	Areci_nat	1	82169996	0	0.163301141	-0.022422124	0.67644296	1.875	0.319699099	10.996668465	0.273001272	-0.022422124	0.005175354	0.007317802	0.007317802	0.019074827	0	0	1_82169996
1266	2331	Areci_urb	Areci_nat	1	82172136	0	0.187445127	-0.018652169	0.43377518	2.419354839	0.435412485	13.443063851	0.38369957	-0.018652169	0.005175274	0.015742909	0.015742909	0.019075459	0	0	1_82172136
1267	2333	Areci_urb	Areci_nat	1	82174567	0	0.254609306	-0.011545293	1	0.870967742	0.227444136	3.335257704	0.05999793	-0.011545293	0.005175183	0.000598659	0.000598659	0.019076178	0	0	1_82174567
1268	2335	Areci_urb	Areci_nat	1	82177369	0	0.313871817	0.052118397	0.12125848	0.319444444	0.087586598	1.165072689	0.49560466	0.052118397	0.005175079	0.046639472	0.046639472	0.019077006	0	0	1_82177369
1269	2345	Areci_urb	Areci_nat	1	82197561	0	0.245714286	0.146976744	0.100319569	4.666666667	0.80634865	27.007892636	0.669006781	0.146976744	0.005174346	0.066998893	0.066998893	0.019082994	0	0	1_82197561
1270	2346	Areci_urb	Areci_nat	1	82332382	0	0.167832168	0.120624409	0.009973633	0.110204082	0.012777699	0.950479408	0.95780232	0.120624409	0.005166742	0.10625	0.10625	0.019127341	0	0	1_82332382
1271	2347	Areci_urb	Areci_nat	1	82332386	0	0.23309921	0.135138299	0.010163357	0.085714286	0.010056421	0.730571886	1.06694679	0.135138299	0.005166742	0.107135384	0.107135384	0.019127342	0	0	1_82332386
1272	2348	Areci_urb	Areci_nat	1	82332956	0	0.313871817	0.018164429	0.068587722	3.717948718	0.921796857	14.995866562	0.570303395	0.018164429	0.005166729	0.05456488	0.05456488	0.019127516	0	0	1_82332956
1273	2361	Areci_urb	Areci_nat	1	83300359	0	0.48595259	-0.006976434	0.461649589	1.527272727	0.572049662	4.077551548	0.183916597	-0.006976434	0.005153604	0.010551541	0.010551541	0.019425582	0	0	1_83300359
1274	2362	Areci_urb	Areci_nat	1	83312387	0	0.49165935	-0.011545293	0.626474377	1.333333333	0.504535565	3.523592591	0.124938737	-0.011545293	0.00515415	0.004960317	0.004960317	0.019429557	0	0	1_83312387
1275	2363	Areci_urb	Areci_nat	1	83312483	0	0.433274802	0.009976947	0.302212919	0.555555556	0.196388331	1.571590198	0.255272505	0.009976947	0.005154155	0.018237082	0.018237082	0.019429588	0	0	1_83312483
1276	2364	Areci_urb	Areci_nat	1	83312504	0	0.085601405	0.014391766	0.597733259	0.428571429	0.03700023	4.964116959	0.367976785	0.014391766	0.005154156	0.007122507	0.007122507	0.019429595	0	0	1_83312504
1277	2365	Areci_urb	Areci_nat	1	83340850	0	0.395083406	0.001941978	0.270696106	2.166666667	0.702603131	6.681502308	0.335792102	0.001941978	0.005155465	0.027222222	0.027222222	0.019438946	0	0	1_83340850
1278	2366	Areci_urb	Areci_nat	1	83354131	0	0.23309921	-0.002020384	0.724906364	0.675	0.16462439	2.767664015	0.170696227	-0.002020384	0.00515609	0.004420381	0.004420381	0.01944332	0	0	1_83354131
1279	2367	Areci_urb	Areci_nat	1	83358410	0	0.490909091	-0.000347766	0.455098776	0.645962733	0.240396976	1.735745015	0.189792537	-0.000347766	0.005156293	0.011427667	0.011427667	0.019444728	0	0	1_83358410
1280	2368	Areci_urb	Areci_nat	1	83358433	0	0.029411765	0.063943162	0.470588235	0.432432432	0.037439981	4.994602147	0.364081741	0.063943162	0.005156294	0.016791045	0.016791045	0.019444735	0	0	1_83358433
1281	2369	Areci_urb	Areci_nat	1	83964865	0	0.085601405	-0.027107528	0.24143986	3.882352941	0.412039144	36.580661246	0.589095014	-0.027107528	0.005197361	0.041025641	0.041025641	0.019635729	0	0	1_83964865
1282	2370	Areci_urb	Areci_nat	1	83965231	0	0.316742081	-0.033419133	0.488229789	1.927536232	0.437574709	8.49088362	0.28500255	-0.033419133	0.005197384	0.014776335	0.014776335	0.019635838	0	0	1_83965231
1283	2371	Areci_urb	Areci_nat	1	83965357	0	0.34519774	-0.004299513	0.225708886	2.347826087	0.633917049	8.695597235	0.370665924	-0.004299513	0.005197392	0.028086275	0.028086275	0.019635876	0	0	1_83965357
1284	2372	Areci_urb	Areci_nat	1	83965490	0	0.088111888	-0.054996647	0.244755245	3.647058824	0.386419853	34.421207771	0.561942768	-0.054996647	0.005197401	0.03968254	0.03968254	0.019635915	0	0	1_83965490
1285	2373	Areci_urb	Areci_nat	1	83965560	0	0.331870061	-0.011545293	0.383237947	1.8	0.533309258	6.075274242	0.255272505	-0.011545293	0.005197405	0.013392857	0.013392857	0.019635936	0	0	1_83965560
1286	2374	Areci_urb	Areci_nat	1	83965665	0	0.261072261	0.021730382	0.017174985	9.666666667	1.147064855	81.463959129	0.985276743	0.021730382	0.005197412	0.090535714	0.090535714	0.019635967	0	0	1_83965665
1287	2375	Areci_urb	Areci_nat	1	83965818	0	0.142191142	-0.004683841	0.356532357	4.133333333	0.436476485	39.141729345	0.61630043	-0.004683841	0.005197421	0.02662729	0.02662729	0.019636013	0	0	1_83965818
1288	2376	Areci_urb	Areci_nat	1	83965839	0	0.21071115	-0.019974837	0.713444129	1.559139785	0.341581478	7.116653059	0.192885054	-0.019974837	0.005197423	0.004890046	0.004890046	0.019636019	0	0	1_83965839
1289	2377	Areci_urb	Areci_nat	1	83966114	0	0.119047619	-0.012048193	0.116121792	5	0.551785483	45.307462361	0.698970004	-0.012048193	0.00519744	0.058823529	0.058823529	0.019636101	0	0	1_83966114
1290	2378	Areci_urb	Areci_nat	1	83970613	0	0.115617716	-0.039527488	0.619755245	2.636363636	0.259721765	26.760996404	0.421005313	-0.039527488	0.005197726	0.010887097	0.010887097	0.019637441	0	0	1_83970613
1291	2381	Areci_urb	Areci_nat	1	85072942	0	0.172619048	-0.004449388	0.433969754	2.142857143	0.36360599	12.62860584	0.330993219	-0.004449388	0.005276552	0.011494253	0.011494253	0.019896428	0	0	1_85072942
1292	2382	Areci_urb	Areci_nat	1	85073027	0	0.065536723	-0.012585812	1	0.870967742	0.05194244	14.60433521	0.05999793	-0.012585812	0.005276559	0.000153941	0.000153941	0.019896444	0	0	1_85073027
1293	2383	Areci_urb	Areci_nat	1	85073043	0	0.208144796	-0.013761468	0.199433358	5	0.541145782	46.198271905	0.698970004	-0.013761468	0.005276561	0.045634921	0.045634921	0.019896447	0	0	1_85073043
1294	2384	Areci_urb	Areci_nat	1	85073162	0	0.428571429	-0.021075984	1	1.079365079	0.321292923	3.626064847	0.033168363	-0.021075984	0.005276572	0.00030525	0.00030525	0.01989647	0	0	1_85073162
1295	2385	Areci_urb	Areci_nat	1	85073424	0	0.078367347	-0.089559387	0.497142857	0.391304348	0.038051498	4.02399647	0.407485327	-0.089559387	0.005276596	0.032738095	0.032738095	0.019896521	0	0	1_85073424
1296	2386	Areci_urb	Areci_nat	1	85073425	0	0.282485876	-0.020686499	0.737496007	1.384615385	0.34782435	5.511861844	0.141329153	-0.020686499	0.005276596	0.003571429	0.003571429	0.019896521	0	0	1_85073425
1297	2387	Areci_urb	Areci_nat	1	85073426	0	0.282485876	-0.020686499	0.737496007	1.384615385	0.34782435	5.511861844	0.141329153	-0.020686499	0.005276596	0.003571429	0.003571429	0.019896521	0	0	1_85073426
1298	2388	Areci_urb	Areci_nat	1	85073517	0	0.353901996	-0.018342953	1	1.115942029	0.323835336	3.845555055	0.047641634	-0.018342953	0.005276604	0.000520961	0.000520961	0.019896539	0	0	1_85073517
1299	2390	Areci_urb	Areci_nat	1	85074134	0	0.201257862	0.010490754	0.412557476	2.363636364	0.394691335	14.154799883	0.373580663	0.010490754	0.005276661	0.01717033	0.01717033	0.019896658	0	0	1_85074134
1300	2391	Areci_urb	Areci_nat	1	85074202	0	0.289186508	0.024406373	0.321799915	0.438095238	0.114342878	1.678525504	0.358431467	0.024406373	0.005276667	0.023415061	0.023415061	0.019896671	0	0	1_85074202
1301	2392	Areci_urb	Areci_nat	1	85081056	0	0.172619048	-0.012048193	1	0.870967742	0.162090682	4.680002566	0.05999793	-0.012048193	0.005277294	0.00040568	0.00040568	0.019897994	0	0	1_85081056
1302	2393	Areci_urb	Areci_nat	1	85081077	0	0.363841808	-0.01092311	0.560714476	1.454545455	0.435350789	4.859764894	0.162727297	-0.01092311	0.005277296	0.00621118	0.00621118	0.019897998	0	0	1_85081077
1303	2394	Areci_urb	Areci_nat	1	85081083	0	0.490079365	0.000326499	0.324164647	0.593650794	0.21684657	1.625210233	0.226468947	0.000326499	0.005277296	0.016194332	0.016194332	0.019897999	0	0	1_85081083
1304	2395	Areci_urb	Areci_nat	1	85081098	0	0.490079365	0.000326499	0.324164647	0.593650794	0.21684657	1.625210233	0.226468947	0.000326499	0.005277297	0.016194332	0.016194332	0.019898002	0	0	1_85081098
1305	2396	Areci_urb	Areci_nat	1	85081203	0	0.274986779	-0.015574651	1	0.925925926	0.239143557	3.585038341	0.033423755	-0.015574651	0.005277307	0.000200321	0.000200321	0.019898022	0	0	1_85081203
1306	2426	Areci_urb	Areci_nat	1	88194841	0	0.11237928	-0.027350688	0.616299416	2.818181818	0.278146201	28.553863911	0.449969009	-0.027350688	0.005608111	0.012207031	0.012207031	0.019900113	0	0	1_88194841
1307	2427	Areci_urb	Areci_nat	1	88194974	0	0.216317016	-0.014664144	0.709643942	1.666666667	0.364113548	7.628877838	0.22184875	-0.014664144	0.005608129	0.006663603	0.006663603	0.019900093	0	0	1_88194974
1308	2428	Areci_urb	Areci_nat	1	88194975	0	0.507023705	-0.014172683	0.813032981	1.133333333	0.436828857	2.940383687	0.054357662	-0.014172683	0.005608129	0.000974026	0.000974026	0.019900093	0	0	1_88194975
1309	2429	Areci_urb	Areci_nat	1	88195058	0	0.503496503	-0.014501826	0.80736105	1.170040486	0.441551077	3.100422146	0.068200889	-0.014501826	0.00560814	0.001512346	0.001512346	0.019900081	0	0	1_88195058
1310	2430	Areci_urb	Areci_nat	1	88195076	0	0.503496503	-0.014501826	0.80736105	1.170040486	0.441551077	3.100422146	0.068200889	-0.014501826	0.005608143	0.001512346	0.001512346	0.019900078	0	0	1_88195076
1311	2431	Areci_urb	Areci_nat	1	88195298	0	0.380597015	-0.005711699	0.4005653	1.906666667	0.612117835	5.93901626	0.280274774	-0.005711699	0.005608173	0.018518519	0.018518519	0.019900045	0	0	1_88195298
1312	2432	Areci_urb	Areci_nat	1	88196086	0	0.444249342	-0.011545293	0.605298217	1.444444444	0.516804546	4.03715441	0.159700843	-0.011545293	0.00560828	0.007260101	0.007260101	0.019899927	0	0	1_88196086
1313	2433	Areci_urb	Areci_nat	1	88196119	0	0.115617716	0.057928214	0.322552448	0.257142857	0.025315203	2.611965933	0.589825535	0.057928214	0.005608284	0.022715054	0.022715054	0.019899923	0	0	1_88196119
1314	2434	Areci_urb	Areci_nat	1	88196151	0	0.4214223	0.001099023	0.434752012	0.636363636	0.222815444	1.817462335	0.196294645	0.001099023	0.005608288	0.010546875	0.010546875	0.019899918	0	0	1_88196151
1315	2435	Areci_urb	Areci_nat	1	88196746	0	0.321212121	0.007425787	0.361434985	0.517241379	0.149473188	1.789877155	0.286306739	0.007425787	0.005608369	0.016733544	0.016733544	0.019899829	0	0	1_88196746
1316	2436	Areci_urb	Areci_nat	1	88197614	0	0.11237928	-0.027350688	0.616299416	2.818181818	0.278146201	28.553863911	0.449969009	-0.027350688	0.005608487	0.012207031	0.012207031	0.0198997	0	0	1_88197614
1317	2437	Areci_urb	Areci_nat	1	88197641	0	0.500438982	0.041693933	0.086546557	2.571428571	0.961347249	6.878102484	0.410174465	0.041693933	0.00560849	0.053070175	0.053070175	0.019899696	0	0	1_88197641
1318	2438	Areci_urb	Areci_nat	1	88200907	0	0.029411765	0.063943162	0.470588235	0.432432432	0.037439981	4.994602147	0.364081741	0.063943162	0.005608933	0.016791045	0.016791045	0.019899208	0	0	1_88200907
1319	2439	Areci_urb	Areci_nat	1	88203654	0	0.11237928	-0.027350688	0.616299416	2.818181818	0.278146201	28.553863911	0.449969009	-0.027350688	0.005609305	0.012207031	0.012207031	0.019898798	0	0	1_88203654
1320	2440	Areci_urb	Areci_nat	1	88203672	0	0.21071115	-0.019974837	0.713444129	1.559139785	0.341581478	7.116653059	0.192885054	-0.019974837	0.005609308	0.004890046	0.004890046	0.019898795	0	0	1_88203672
1321	2441	Areci_urb	Areci_nat	1	88203677	0	0.36523266	-0.011545293	1	0.857142857	0.279261108	2.630849257	0.06694679	-0.011545293	0.005609308	0.001068376	0.001068376	0.019898795	0	0	1_88203677
1322	2442	Areci_urb	Areci_nat	1	88276805	0	0.313871817	-0.015789539	0.549851392	1.542857143	0.448212609	5.310890669	0.188325715	-0.015789539	0.005619253	0.007012432	0.007012432	0.019887684	0	0	1_88276805
1323	2443	Areci_urb	Areci_nat	1	88277022	0	0.47190518	0.008215127	0.317740773	0.565714286	0.209084541	1.530637569	0.247402854	0.008215127	0.005619282	0.018656331	0.018656331	0.01988765	0	0	1_88277022
1324	2444	Areci_urb	Areci_nat	1	88282371	0	0.444249342	-0.015543496	1	1.1	0.396931081	3.048388139	0.041392685	-0.015543496	0.005620012	0.000494071	0.000494071	0.019886824	0	0	1_88282371
1325	2445	Areci_urb	Areci_nat	1	88296908	0	0.380597015	-0.01504545	0.779712153	1.373626374	0.452226847	4.172351617	0.137868621	-0.01504545	0.005621998	0.00462963	0.00462963	0.019884568	0	0	1_88296908
1326	2447	Areci_urb	Areci_nat	1	88296984	0	0.057945566	-0.011545293	1	0.885714286	0.053127723	14.766109865	0.052706351	-0.011545293	0.005622009	0.000105219	0.000105219	0.019884556	0	0	1_88296984
1327	2448	Areci_urb	Areci_nat	1	88297016	0	0.339393939	-0.003513988	0.553566748	0.642857143	0.195436682	2.114573896	0.191885526	-0.003513988	0.005622013	0.008080155	0.008080155	0.019884551	0	0	1_88297016
1328	2449	Areci_urb	Areci_nat	1	88297514	0	0.085601405	0.014391766	0.597733259	0.428571429	0.03700023	4.964116959	0.367976785	0.014391766	0.005622081	0.007122507	0.007122507	0.019884473	0	0	1_88297514
1329	2450	Areci_urb	Areci_nat	1	88297528	0	0.05967366	-0.007042254	1	0.828571429	0.049624725	13.834446547	0.081670046	-0.007042254	0.005622083	0.000260417	0.000260417	0.019884471	0	0	1_88297528
1330	2470	Areci_urb	Areci_nat	1	88456114	0	0.364583333	-0.003686636	0.396788065	1.695652174	0.523367603	5.493722347	0.229336771	-0.003686636	0.005643923	0.012244898	0.012244898	0.019858991	0	0	1_88456114
1331	2471	Areci_urb	Areci_nat	1	88456189	0	0.505827506	-0.000636529	0.336604326	1.644230769	0.620002289	4.360459424	0.215962771	-0.000636529	0.005643934	0.015210762	0.015210762	0.019858978	0	0	1_88456189
1332	2472	Areci_urb	Areci_nat	1	88461726	0	0.138279192	-0.021179058	1	1.363636364	0.213070675	8.72717061	0.134698574	-0.021179058	0.005644702	0.001587302	0.001587302	0.019858061	0	0	1_88461726
1333	2473	Areci_urb	Areci_nat	1	88461747	0	0.21071115	-0.011545293	1	0.875	0.200016944	3.827800715	0.057991947	-0.011545293	0.005644705	0.000462963	0.000462963	0.019858058	0	0	1_88461747
1334	2474	Areci_urb	Areci_nat	1	88465183	0	0.496488147	-0.014228437	1	0.918367347	0.350675267	2.405070053	0.036983566	-0.014228437	0.005645182	0.000442087	0.000442087	0.019857488	0	0	1_88465183
1335	2475	Areci_urb	Areci_nat	1	88465593	0	0.347222222	-0.012048193	1	0.851851852	0.260155956	2.789294497	0.069635928	-0.012048193	0.005645239	0.001098039	0.001098039	0.019857419	0	0	1_88465593
1336	2476	Areci_urb	Areci_nat	1	88465653	0	0.507936508	-0.01171875	0.625688432	1.28959276	0.479259993	3.470036118	0.110452586	-0.01171875	0.005645248	0.003968254	0.003968254	0.01985741	0	0	1_88465653
1337	2512	Areci_urb	Areci_nat	1	88845934	0	0.11237928	-0.027350688	0.616299416	2.818181818	0.278146201	28.553863911	0.449969009	-0.027350688	0.005694425	0.012207031	0.012207031	0.019786825	0	0	1_88845934
1338	2513	Areci_urb	Areci_nat	1	88846327	0	0.088111888	-0.054996647	0.244755245	3.647058824	0.386419853	34.421207771	0.561942768	-0.054996647	0.005694483	0.03968254	0.03968254	0.019786752	0	0	1_88846327
1339	2514	Areci_urb	Areci_nat	1	88846357	0	0.138279192	0.004510981	0.055483586	6.1875	0.704941599	54.309685067	0.791515212	0.004510981	0.005694487	0.070546737	0.070546737	0.019786747	0	0	1_88846357
1340	2515	Areci_urb	Areci_nat	1	88846369	0	0.11237928	-0.027350688	0.616299416	2.818181818	0.278146201	28.553863911	0.449969009	-0.027350688	0.005694489	0.012207031	0.012207031	0.019786745	0	0	1_88846369
1341	2516	Areci_urb	Areci_nat	1	88846846	0	0.21071115	-0.011545293	1	0.875	0.200016944	3.827800715	0.057991947	-0.011545293	0.00569456	0.000462963	0.000462963	0.019786657	0	0	1_88846846
1342	2517	Areci_urb	Areci_nat	1	88850165	0	0.23309921	0.028459323	0.029812902	8.857142857	1.041277238	75.339186096	0.947293649	0.028459323	0.00569505	0.079122201	0.079122201	0.019786047	0	0	1_88850165
1343	2537	Areci_urb	Areci_nat	1	89464960	0	0.29499561	-0.017566396	0.757612288	1.303448276	0.369102753	4.602993057	0.115093802	-0.017566396	0.005790007	0.002500827	0.002500827	0.019667494	0	0	1_89464960
1344	2538	Areci_urb	Areci_nat	1	89468043	0	0.138279192	-0.021179058	0.360499027	3.875	0.40992602	36.630085116	0.588271707	-0.021179058	0.005790485	0.023324515	0.023324515	0.01966685	0	0	1_89468043
1345	2539	Areci_urb	Areci_nat	1	89472836	0	0.29499561	0.078771251	0.053877309	0.232323232	0.056665574	0.952502214	0.633907359	0.078771251	0.005791229	0.067150298	0.067150298	0.019665849	0	0	1_89472836
1346	2540	Areci_urb	Areci_nat	1	89472896	0	0.454345917	0.032434937	0.127668682	0.428571429	0.153297056	1.198153923	0.367976785	0.032434937	0.005791238	0.039130435	0.039130435	0.019665836	0	0	1_89472896
1347	2555	Areci_urb	Areci_nat	1	90629961	0	0.096610169	-0.011292599	0.618644068	0.482758621	0.041408646	5.628193774	0.316269962	-0.011292599	0.005978405	0.005847953	0.005847953	0.019411164	0	0	1_90629961
1348	2557	Areci_urb	Areci_nat	1	90638938	0	0.495535714	0.065065065	0.021386409	3.75	1.274950926	11.029836293	0.574031268	0.065065065	0.005979977	0.094205316	0.094205316	0.019409149	0	0	1_90638938
1349	2558	Areci_urb	Areci_nat	1	90640296	0	0.241984271	0.003726937	0.255537441	3.25	0.597426528	17.67999829	0.511883361	0.003726937	0.005980214	0.034714286	0.034714286	0.019408844	0	0	1_90640296
1350	2559	Areci_urb	Areci_nat	1	90640317	0	0.506081438	0.088824791	0.020742468	3.763636364	1.309960795	10.813269172	0.575607656	0.088824791	0.005980218	0.10143744	0.10143744	0.019408839	0	0	1_90640317
1351	2560	Areci_urb	Areci_nat	1	90640435	0	0.508196721	0.051003084	0.047932058	2.878787879	1.026382509	8.074396807	0.459209665	0.051003084	0.005980239	0.066666667	0.066666667	0.019408813	0	0	1_90640435
1352	2561	Areci_urb	Areci_nat	1	90640468	0	0.507667901	0.06905657	0.025460915	3.333333333	1.174312812	9.461798424	0.522878745	0.06905657	0.005980245	0.085069444	0.085069444	0.019408805	0	0	1_90640468
1353	2562	Areci_urb	Areci_nat	1	90640473	0	0.507667901	0.06905657	0.025460915	3.333333333	1.174312812	9.461798424	0.522878745	0.06905657	0.005980245	0.085069444	0.085069444	0.019408804	0	0	1_90640473
1354	2563	Areci_urb	Areci_nat	1	90640540	0	0.507023705	0.090922931	0.014469379	3.818181818	1.395996512	10.443086549	0.581856605	0.090922931	0.005980257	0.104004329	0.104004329	0.019408789	0	0	1_90640540
1355	2565	Areci_urb	Areci_nat	1	90640869	0	0.46356453	-5.046e-05	0.312097079	1.825396825	0.660654242	5.043596722	0.261357291	-5.046e-05	0.005980315	0.020004735	0.020004735	0.019408715	0	0	1_90640869
1356	2566	Areci_urb	Areci_nat	1	90641430	0	0.50570676	0.072750148	0.0278128	3.333333333	1.230934159	9.026568182	0.522878745	0.072750148	0.005980413	0.085069444	0.085069444	0.01940859	0	0	1_90641430
1357	2567	Areci_urb	Areci_nat	1	90641439	0	0.479367867	0.01809706	0.136431383	2.286549708	0.832007193	6.283971596	0.359180647	0.01809706	0.005980415	0.038474257	0.038474257	0.019408588	0	0	1_90641439
1358	2568	Areci_urb	Areci_nat	1	90641505	0	0.50570676	0.072750148	0.0278128	3.333333333	1.230934159	9.026568182	0.522878745	0.072750148	0.005980426	0.085069444	0.085069444	0.019408573	0	0	1_90641505
1359	2569	Areci_urb	Areci_nat	1	90641882	0	0.472316384	0.10149373	0.029443891	3.791666667	1.255010896	11.455467167	0.578830151	0.10149373	0.005980492	0.097187642	0.097187642	0.019408488	0	0	1_90641882
1360	2573	Areci_urb	Areci_nat	1	90645961	0	0.372466806	0.010862052	0.207334797	0.383838384	0.101701836	1.448665141	0.415851598	0.010862052	0.005981207	0.038358452	0.038358452	0.019407573	0	0	1_90645961
1361	2581	Areci_urb	Areci_nat	1	90756143	0	0.372960373	0.015775781	0.255062606	0.471428571	0.148384522	1.497763347	0.3265841	0.015775781	0.006000594	0.025165441	0.025165441	0.019382838	0	0	1_90756143
1362	2582	Areci_urb	Areci_nat	1	90888903	0	0.4214223	-0.011545293	0.794778178	0.846153846	0.2977753	2.404418136	0.072550667	-0.011545293	0.006023676	0.001446759	0.001446759	0.019353082	0	0	1_90888903
1363	2583	Areci_urb	Areci_nat	1	90889263	0	0.254609306	-0.011545293	1	0.870967742	0.227444136	3.335257704	0.05999793	-0.011545293	0.006023741	0.000598659	0.000598659	0.019353002	0	0	1_90889263
1364	2584	Areci_urb	Areci_nat	1	90889322	0	0.254609306	-0.011545293	1	0.870967742	0.227444136	3.335257704	0.05999793	-0.011545293	0.006023751	0.000598659	0.000598659	0.019352988	0	0	1_90889322
1365	2585	Areci_urb	Areci_nat	1	90889415	0	0.254609306	-0.011545293	1	0.870967742	0.227444136	3.335257704	0.05999793	-0.011545293	0.006023317	0.000598659	0.000598659	0.019352955	0	0	1_90889415
1366	2586	Areci_urb	Areci_nat	1	90889457	0	0.21071115	0.013743339	0.460484463	0.490909091	0.107468497	2.242440727	0.308998925	0.013743339	0.006023325	0.012760417	0.012760417	0.019352945	0	0	1_90889457
1367	2587	Areci_urb	Areci_nat	1	90889595	0	0.254609306	-0.011545293	1	0.870967742	0.227444136	3.335257704	0.05999793	-0.011545293	0.006022908	0.000598659	0.000598659	0.019352441	0	0	1_90889595
1368	2588	Areci_urb	Areci_nat	1	90984974	0	0.479367867	-0.000429411	0.456621717	0.642857143	0.240336812	1.719525621	0.191885526	-0.000429411	0.006039223	0.011446886	0.011446886	0.019328909	0	0	1_90984974
1369	2589	Areci_urb	Areci_nat	1	90984986	0	0.29499561	-0.011545293	1	0.866666667	0.248917288	3.017512838	0.062147907	-0.011545293	0.006039225	0.000744048	0.000744048	0.019328906	0	0	1_90984986
1370	2592	Areci_urb	Areci_nat	1	90990720	0	0.187445127	0.0002995	0.110027812	6.2	0.70384983	54.613922442	0.792391689	0.0002995	0.006040266	0.049473068	0.049473068	0.019327631	0	0	1_90990720
1371	2593	Areci_urb	Areci_nat	1	90991184	0	0.029411765	-0.056838366	1	1.833333333	0.158754373	21.171770283	0.263241435	-0.056838366	0.00604035	0.013266998	0.013266998	0.019327528	0	0	1_90991184
1372	2600	Areci_urb	Areci_nat	1	91037383	0	0.380597015	-0.01504545	0.779712153	1.373626374	0.452226847	4.172351617	0.137868621	-0.01504545	0.006048746	0.00462963	0.00462963	0.019317263	0	0	1_91037383
1373	2601	Areci_urb	Areci_nat	1	91039575	0	0.057945566	0.08041337	0.217734855	0.279279279	0.027639085	2.821978966	0.553961285	0.08041337	0.006049145	0.034090909	0.034090909	0.019316776	0	0	1_91039575
1374	2602	Areci_urb	Areci_nat	1	91042117	0	0.11237928	-0.027350688	0.616299416	2.818181818	0.278146201	28.553863911	0.449969009	-0.027350688	0.006049608	0.012207031	0.012207031	0.019316211	0	0	1_91042117
1375	2603	Areci_urb	Areci_nat	1	91042264	0	0.46356453	-0.011545293	0.801719669	0.833333333	0.30773354	2.256642045	0.079181246	-0.011545293	0.006049635	0.001893939	0.001893939	0.019316179	0	0	1_91042264
1376	2604	Areci_urb	Areci_nat	1	91042352	0	0.454345917	0.032434937	0.127668682	0.428571429	0.153297056	1.198153923	0.367976785	0.032434937	0.006049651	0.039130435	0.039130435	0.019316159	0	0	1_91042352
1377	2605	Areci_urb	Areci_nat	1	91042459	0	0.176538908	-0.022565321	1	0.9	0.114611126	7.06737669	0.045757491	-0.022565321	0.00604967	0.000239234	0.000239234	0.019316135	0	0	1_91042459
1378	2607	Areci_urb	Areci_nat	1	91042542	0	0.097435897	-0.069078947	0.492307692	2.714285714	0.259700677	28.368608929	0.433655561	-0.069078947	0.006049685	0.043062201	0.043062201	0.019316117	0	0	1_91042542
1379	2608	Areci_urb	Areci_nat	1	91042911	0	0.057945566	-0.011545293	1	0.885714286	0.053127723	14.766109865	0.052706351	-0.011545293	0.006049752	0.000105219	0.000105219	0.019316035	0	0	1_91042911
1380	2609	Areci_urb	Areci_nat	1	91043159	0	0.138279192	0.004510981	0.660265108	0.568627451	0.088825349	3.640145303	0.245172178	0.004510981	0.006049798	0.005335097	0.005335097	0.01931598	0	0	1_91043159
1381	2610	Areci_urb	Areci_nat	1	91043330	0	0.503472222	-0.015039468	1	0.902255639	0.336498472	2.419224171	0.044670395	-0.015039468	0.006049829	0.000652951	0.000652951	0.019315942	0	0	1_91043330
1382	2612	Areci_urb	Areci_nat	1	91043607	0	0.11237928	0.035870893	0.33574415	0.276190476	0.027248036	2.799511064	0.558791301	0.035870893	0.006049879	0.019585503	0.019585503	0.01931588	0	0	1_91043607
1383	2613	Areci_urb	Areci_nat	1	91248625	0	0.503327284	-0.016605166	1	1.133333333	0.402225845	3.193341404	0.054357662	-0.016605166	0.006086611	0.000967262	0.000967262	0.01927042	0	0	1_91248625
1384	2614	Areci_urb	Areci_nat	1	91248660	0	0.099818512	-0.022766409	1	1.928571429	0.165093325	22.529001484	0.285235728	-0.022766409	0.006086618	0.004877345	0.004877345	0.019270412	0	0	1_91248660
1385	2615	Areci_urb	Areci_nat	1	91248666	0	0.103246753	-0.012112742	0.618181818	2.076923077	0.177411698	24.314120807	0.317420412	-0.012112742	0.006086619	0.006289308	0.006289308	0.019270411	0	0	1_91248666
1386	2619	Areci_urb	Areci_nat	1	91318516	0	0.045454545	0.217573222	0.409090909	3	0.252873026	35.590984741	0.477121255	0.217573222	0.00609959	0.033591731	0.033591731	0.019255	0	0	1_91318516
1387	2622	Areci_urb	Areci_nat	1	91374849	0	0.448275862	-0.012489356	0.780939687	1.296296296	0.432017946	3.889616397	0.11270428	-0.012489356	0.006109816	0.003701562	0.003701562	0.019243153	0	0	1_91374849
1388	2624	Areci_urb	Areci_nat	1	91380804	0	0.476190476	0.000806452	0.31763104	0.584415584	0.210098706	1.625624365	0.233278211	0.000806452	0.00611093	0.016666667	0.016666667	0.019241842	0	0	1_91380804
1389	2625	Areci_urb	Areci_nat	1	91380807	0	0.484848485	-0.006859035	0.615147607	0.701298701	0.260261092	1.889717222	0.154096965	-0.006859035	0.006110931	0.007480204	0.007480204	0.019241841	0	0	1_91380807
1390	2626	Areci_urb	Areci_nat	1	91511451	0	0.142191142	-0.004683841	0.356532357	4.133333333	0.436476485	39.141729345	0.61630043	-0.004683841	0.00613547	0.02662729	0.02662729	0.019213163	0	0	1_91511451
1391	2627	Areci_urb	Areci_nat	1	91511465	0	0.11237928	-0.027350688	0.616299416	2.818181818	0.278146201	28.553863911	0.449969009	-0.027350688	0.006135473	0.012207031	0.012207031	0.01921316	0	0	1_91511465
1392	2628	Areci_urb	Areci_nat	1	91511475	0	0.5002331	-0.000472546	0.325421605	1.727272727	0.642407937	4.64420021	0.237360916	-0.000472546	0.006135475	0.017893756	0.017893756	0.019213158	0	0	1_91511475
1393	2629	Areci_urb	Areci_nat	1	91511476	0	0.187445127	-0.018652169	0.43377518	2.419354839	0.435412485	13.443063851	0.38369957	-0.018652169	0.006135475	0.015742909	0.015742909	0.019213157	0	0	1_91511476
1394	2630	Areci_urb	Areci_nat	1	91511488	0	0.11237928	-0.027350688	0.616299416	2.818181818	0.278146201	28.553863911	0.449969009	-0.027350688	0.006135477	0.012207031	0.012207031	0.019213155	0	0	1_91511488
1395	2631	Areci_urb	Areci_nat	1	91511526	0	0.507462687	-0.01504545	1	1	0.385818275	2.591893811	0	-0.01504545	0.006135484	0	0	0.019213147	0	0	1_91511526
1396	2632	Areci_urb	Areci_nat	1	91511546	0	0.21071115	0.05589106	0.135277984	0.254901961	0.047515453	1.367450077	0.593626824	0.05589106	0.006135488	0.041782407	0.041782407	0.019213142	0	0	1_91511546
1397	2633	Areci_urb	Areci_nat	1	91511599	0	0.138279192	-0.021179058	0.360499027	3.875	0.40992602	36.630085116	0.588271707	-0.021179058	0.006135498	0.023324515	0.023324515	0.019213131	0	0	1_91511599
1398	2634	Areci_urb	Areci_nat	1	91511696	0	0.493647913	-0.006638449	0.435141195	1.575	0.548648214	4.521339789	0.197280558	-0.006638449	0.006135516	0.012348273	0.012348273	0.019213109	0	0	1_91511696
1399	2635	Areci_urb	Areci_nat	1	91511720	0	0.454345917	-0.006658601	0.612733729	0.733333333	0.267754855	2.008470688	0.134698574	-0.006658601	0.006135521	0.005367687	0.005367687	0.019213104	0	0	1_91511720
1400	2636	Areci_urb	Areci_nat	1	91511734	0	0.138279192	-0.021179058	0.360499027	3.875	0.40992602	36.630085116	0.588271707	-0.021179058	0.006135523	0.023324515	0.023324515	0.019213101	0	0	1_91511734
1401	2637	Areci_urb	Areci_nat	1	91511740	0	0.49165935	-0.015157955	1	1.043956044	0.396597072	2.747988572	0.018682213	-0.015157955	0.006135525	0.000111607	0.000111607	0.0192131	0	0	1_91511740
1402	2638	Areci_urb	Areci_nat	1	91511755	0	0.484848485	-0.014664144	1	0.904761905	0.336862475	2.430054298	0.043465694	-0.014664144	0.006135527	0.000597426	0.000597426	0.019213096	0	0	1_91511755
1403	2639	Areci_urb	Areci_nat	1	91511789	0	0.444249342	0.000449315	0.443656643	0.641025641	0.230729042	1.780936936	0.193124598	0.000449315	0.006135534	0.010759772	0.010759772	0.019213089	0	0	1_91511789
1404	2640	Areci_urb	Areci_nat	1	91511868	0	0.48595259	-0.014286608	1	0.93006993	0.351520065	2.460827025	0.031484396	-0.014286608	0.006135549	0.000313661	0.000313661	0.019213072	0	0	1_91511868
1405	2641	Areci_urb	Areci_nat	1	91511883	0	0.48595259	-0.014286608	1	0.93006993	0.351520065	2.460827025	0.031484396	-0.014286608	0.006135552	0.000313661	0.000313661	0.019213068	0	0	1_91511883
1406	2642	Areci_urb	Areci_nat	1	91511889	0	0.138279192	-0.021179058	0.360499027	3.875	0.40992602	36.630085116	0.588271707	-0.021179058	0.006135553	0.023324515	0.023324515	0.019213067	0	0	1_91511889
1407	2643	Areci_urb	Areci_nat	1	91511986	0	0.48595259	-0.014286608	1	0.93006993	0.351520065	2.460827025	0.031484396	-0.014286608	0.006135571	0.000313661	0.000313661	0.019213046	0	0	1_91511986
1408	2644	Areci_urb	Areci_nat	1	91512798	0	0.47190518	-0.01436821	1	0.942028986	0.350984908	2.528366862	0.025935734	-0.01436821	0.006135724	0.000206718	0.000206718	0.019212868	0	0	1_91512798
1409	2645	Areci_urb	Areci_nat	1	91513062	0	0.46356453	-0.011545293	0.801719669	0.833333333	0.30773354	2.256642045	0.079181246	-0.011545293	0.006135774	0.001893939	0.001893939	0.01921281	0	0	1_91513062
1410	2646	Areci_urb	Areci_nat	1	91514096	0	0.237556561	-0.023416339	1	1.166666667	0.23379489	5.821817203	0.06694679	-0.023416339	0.006135969	0.000680272	0.000680272	0.019212584	0	0	1_91514096
1411	2647	Areci_urb	Areci_nat	1	91514114	0	0.381818182	-0.011589821	0.556758483	0.681818182	0.201395239	2.308277171	0.166331422	-0.011589821	0.006135972	0.006802721	0.006802721	0.01921258	0	0	1_91514114
1412	2648	Areci_urb	Areci_nat	1	91514144	0	0.138279192	-0.021179058	0.360499027	3.875	0.40992602	36.630085116	0.588271707	-0.021179058	0.006135978	0.023324515	0.023324515	0.019212574	0	0	1_91514144
1413	2649	Areci_urb	Areci_nat	1	91515341	0	0.23309921	0.028459323	0.029812902	8.857142857	1.041277238	75.339186096	0.947293649	0.028459323	0.006136204	0.079122201	0.079122201	0.019212312	0	0	1_91515341
1414	2650	Areci_urb	Areci_nat	1	91520036	0	0.507462687	-0.011545293	0.637343339	1.266666667	0.48788236	3.288588761	0.102662342	-0.011545293	0.00613709	0.003472222	0.003472222	0.019211285	0	0	1_91520036
1415	2651	Areci_urb	Areci_nat	1	91537531	0	0.03030303	-0.030274361	1	1.941176471	0.16787742	22.445937559	0.288065018	-0.030274361	0.006140393	0.014479638	0.014479638	0.01920746	0	0	1_91537531
1416	2653	Areci_urb	Areci_nat	1	91538825	0	0.228450555	0.097266977	0.024109568	0.105990783	0.012178958	0.922414414	0.974731898	0.097266977	0.006140637	0.090750386	0.090750386	0.019207177	0	0	1_91538825
1417	2658	Areci_urb	Areci_nat	1	91665230	0	0.126553672	-0.030667702	0.615515703	0.358024691	0.035074787	3.654524842	0.446087021	-0.030667702	0.006164609	0.013472577	0.013472577	0.019179651	0	0	1_91665230
1418	2659	Areci_urb	Areci_nat	1	91665792	0	0.138279192	0.004510981	0.660265108	0.568627451	0.088825349	3.640145303	0.245172178	0.004510981	0.006164716	0.005335097	0.005335097	0.019179529	0	0	1_91665792
1419	2660	Areci_urb	Areci_nat	1	91665793	0	0.138279192	0.004510981	0.660265108	0.568627451	0.088825349	3.640145303	0.245172178	0.004510981	0.006164716	0.005335097	0.005335097	0.019179529	0	0	1_91665793
1420	2661	Areci_urb	Areci_nat	1	91665827	0	0.11237928	0.035870893	0.33574415	0.276190476	0.027248036	2.799511064	0.558791301	0.035870893	0.006164723	0.019585503	0.019585503	0.019179522	0	0	1_91665827
1421	2662	Areci_urb	Areci_nat	1	91665834	0	0.187445127	0.0002995	0.698622273	0.636363636	0.131152025	3.087704349	0.196294645	0.0002995	0.006164724	0.004683841	0.004683841	0.01917952	0	0	1_91665834
1422	2663	Areci_urb	Areci_nat	1	91665861	0	0.11237928	0.035870893	0.33574415	0.276190476	0.027248036	2.799511064	0.558791301	0.035870893	0.006164729	0.019585503	0.019585503	0.019179514	0	0	1_91665861
1423	2664	Areci_urb	Areci_nat	1	91665866	0	0.11237928	0.035870893	0.33574415	0.276190476	0.027248036	2.799511064	0.558791301	0.035870893	0.00616473	0.019585503	0.019585503	0.019179513	0	0	1_91665866
1424	2665	Areci_urb	Areci_nat	1	91665952	0	0.057945566	-0.042198181	0.49429324	2.828571429	0.280027189	28.571569584	0.45156715	-0.042198181	0.006164747	0.026936027	0.026936027	0.019179495	0	0	1_91665952
1425	2666	Areci_urb	Areci_nat	1	91665964	0	0.216317016	0.002830066	0.469349273	0.522580645	0.114119717	2.393017937	0.281846679	0.002830066	0.006164749	0.010847173	0.010847173	0.019179492	0	0	1_91665964
1426	2667	Areci_urb	Areci_nat	1	91666016	0	0.085601405	0.014391766	0.597733259	0.428571429	0.03700023	4.964116959	0.367976785	0.014391766	0.006164759	0.007122507	0.007122507	0.019179481	0	0	1_91666016
1427	2669	Areci_urb	Areci_nat	1	91675710	0	0.507462687	0.040957058	0.058155952	2.619047619	0.982540806	6.981298271	0.418143395	0.040957058	0.006166605	0.055555556	0.055555556	0.019177378	0	0	1_91675710
1428	2670	Areci_urb	Areci_nat	1	91675810	0	0.348990342	0.015174771	0.380206643	0.511111111	0.15908805	1.642075368	0.291484678	0.015174771	0.006166624	0.019025157	0.019025157	0.019177356	0	0	1_91675810
1429	2671	Areci_urb	Areci_nat	1	91680177	0	0.163301141	0.075469356	0.09230892	0.154285714	0.017010326	1.399390086	0.811674285	0.075469356	0.006167456	0.051112605	0.051112605	0.01917641	0	0	1_91680177
1430	2672	Areci_urb	Areci_nat	1	91680224	0	0.03030303	-0.030274361	1	1.941176471	0.16787742	22.445937559	0.288065018	-0.030274361	0.006167465	0.014479638	0.014479638	0.0191764	0	0	1_91680224
1431	2673	Areci_urb	Areci_nat	1	91680238	0	0.03125	-0.111111111	1	1.611111111	0.139054661	18.666609236	0.207125493	-0.111111111	0.006167468	0.012345679	0.012345679	0.019176396	0	0	1_91680238
1432	2675	Areci_urb	Areci_nat	1	91680351	0	0.192540793	-0.007293702	0.428331232	2.586206897	0.46428347	14.405996641	0.412663265	-0.007293702	0.006167489	0.018836348	0.018836348	0.019176372	0	0	1_91680351
1433	2676	Areci_urb	Areci_nat	1	91693995	0	0.085601405	-0.027107528	1	1.823529412	0.157461358	21.117940082	0.260912772	-0.027107528	0.00617009	0.003490028	0.003490028	0.019173416	0	0	1_91693995
1434	2677	Areci_urb	Areci_nat	1	91720591	0	0.155367232	-0.023632203	1	1.344827586	0.20812279	8.689876008	0.128666609	-0.023632203	0.006175166	0.001623377	0.001623377	0.01916766	0	0	1_91720591
1435	2678	Areci_urb	Areci_nat	1	91720606	0	0.150713908	-0.02458756	1	1.258064516	0.195142182	8.11063148	0.099702913	-0.02458756	0.006175168	0.000943535	0.000943535	0.019167657	0	0	1_91720606
1436	2679	Areci_urb	Areci_nat	1	91720618	0	0.150713908	-0.02458756	1	1.258064516	0.195142182	8.11063148	0.099702913	-0.02458756	0.006175171	0.000943535	0.000943535	0.019167654	0	0	1_91720618
1437	2680	Areci_urb	Areci_nat	1	91720619	0	0.122686409	-0.006922258	1	0.8125	0.107012907	6.168940423	0.09017663	-0.006922258	0.006175171	0.000651985	0.000651985	0.019167654	0	0	1_91720619
1438	2685	Areci_urb	Areci_nat	1	91725106	0	0.029411765	-0.056838366	1	1.833333333	0.158754373	21.171770283	0.263241435	-0.056838366	0.006176028	0.013266998	0.013266998	0.019166684	0	0	1_91725106
1439	2686	Areci_urb	Areci_nat	1	91732990	0	0.418552036	0.063696129	0.128065174	0.361111111	0.105131745	1.240360224	0.442359148	0.063696129	0.006177535	0.051990172	0.051990172	0.01916498	0	0	1_91732990
1440	2687	Areci_urb	Areci_nat	1	91734039	0	0.187445127	-0.018652169	1	1.208333333	0.24911892	5.860933594	0.082186756	-0.018652169	0.006177735	0.000813167	0.000813167	0.019164753	0	0	1_91734039
1441	2688	Areci_urb	Areci_nat	1	91736797	0	0.296668429	-0.01014377	0.745927438	0.740740741	0.200261421	2.739902887	0.130333768	-0.01014377	0.006178262	0.003275401	0.003275401	0.019164158	0	0	1_91736797
1442	2689	Areci_urb	Areci_nat	1	91736817	0	0.380597015	-0.01504545	1	1	0.332963012	3.003336601	0	-0.01504545	0.006178266	0	0	0.019164153	0	0	1_91736817
1443	2690	Areci_urb	Areci_nat	1	91736823	0	0.296668429	-0.01014377	0.745927438	0.740740741	0.200261421	2.739902887	0.130333768	-0.01014377	0.006178267	0.003275401	0.003275401	0.019164152	0	0	1_91736823
1444	2691	Areci_urb	Areci_nat	1	91742130	0	0.48079096	-0.016046031	0.79795492	0.868421053	0.306449286	2.460945936	0.061269657	-0.016046031	0.006179282	0.001175088	0.001175088	0.019163006	0	0	1_91742130
1445	2692	Areci_urb	Areci_nat	1	91742133	0	0.203595981	0.01138542	0.691075712	0.580645161	0.118526828	2.844493587	0.236089189	0.01138542	0.006179282	0.007377496	0.007377496	0.019163005	0	0	1_91742133
1446	2693	Areci_urb	Areci_nat	1	91753903	0	0.507023705	-0.007166309	0.62728797	1.416666667	0.544512496	3.685763796	0.151267675	-0.007166309	0.006181534	0.007515633	0.007515633	0.019160465	0	0	1_91753903
1447	2694	Areci_urb	Areci_nat	1	91756841	0	0.507023705	-0.007166309	0.62728797	1.416666667	0.544512496	3.685763796	0.151267675	-0.007166309	0.006182096	0.007515633	0.007515633	0.019159831	0	0	1_91756841
1448	2695	Areci_urb	Areci_nat	1	91756859	0	0.36523266	-0.011545293	1	0.857142857	0.279261108	2.630849257	0.06694679	-0.011545293	0.0061821	0.001068376	0.001068376	0.019159827	0	0	1_91756859
1449	2696	Areci_urb	Areci_nat	1	91756898	0	0.138279192	0.004510981	0.055483586	6.1875	0.704941599	54.309685067	0.791515212	0.004510981	0.006182107	0.070546737	0.070546737	0.019159818	0	0	1_91756898
1450	2698	Areci_urb	Areci_nat	1	91786533	0	0.47190518	-0.006840431	0.617763161	0.730769231	0.271839247	1.964483327	0.136219747	-0.006840431	0.006187784	0.005697674	0.005697674	0.019153432	0	0	1_91786533
1451	2699	Areci_urb	Areci_nat	1	91786605	0	0.313871817	-0.00447155	0.75884896	0.714285714	0.212411239	2.401963677	0.146128036	-0.00447155	0.006187798	0.004370629	0.004370629	0.019153416	0	0	1_91786605
1452	2700	Areci_urb	Areci_nat	1	91788324	0	0.142191142	-0.023551143	1	1.272727273	0.198376944	8.165438369	0.104735351	-0.023551143	0.006188128	0.000983607	0.000983607	0.019153046	0	0	1_91788324
1453	2701	Areci_urb	Areci_nat	1	91794928	0	0.444249342	0.000449315	0.300523029	1.909090909	0.672293059	5.421189543	0.28082661	0.000449315	0.006189394	0.021958718	0.021958718	0.019151625	0	0	1_91794928
1454	2702	Areci_urb	Areci_nat	1	91794967	0	0.461072261	0.020450305	0.118818574	2.628571429	0.90031557	7.674406603	0.419719783	0.020450305	0.006189402	0.048668689	0.048668689	0.019151616	0	0	1_91794967
1455	2703	Areci_urb	Areci_nat	1	91794973	0	0.057945566	-0.011545293	1	0.885714286	0.053127723	14.766109865	0.052706351	-0.011545293	0.006189403	0.000105219	0.000105219	0.019151615	0	0	1_91794973
1456	2704	Areci_urb	Areci_nat	1	91794988	0	0.424107143	0.012809131	0.170327735	2.476190476	0.799228991	7.67179287	0.393784049	0.012809131	0.006189406	0.039669763	0.039669763	0.019151612	0	0	1_91794988
1457	2707	Areci_urb	Areci_nat	1	91798011	0	0.507462687	-0.001044823	0.345318662	1.607142857	0.615876093	4.193876322	0.206054482	-0.001044823	0.006189986	0.013888889	0.013888889	0.019150961	0	0	1_91798011
1458	2708	Areci_urb	Areci_nat	1	91798035	0	0.085601405	0.014391766	0.597733259	0.428571429	0.03700023	4.964116959	0.367976785	0.014391766	0.00618999	0.007122507	0.007122507	0.019150956	0	0	1_91798035
1459	2709	Areci_urb	Areci_nat	1	91798047	0	0.507023705	-0.007166309	0.477714355	1.43697479	0.551820402	3.741972094	0.157449149	-0.007166309	0.006189993	0.008128908	0.008128908	0.019150953	0	0	1_91798047
1460	2710	Areci_urb	Areci_nat	1	91798056	0	0.507023705	-0.007166309	0.477714355	1.43697479	0.551820402	3.741972094	0.157449149	-0.007166309	0.006189994	0.008128908	0.008128908	0.019150952	0	0	1_91798056
1461	2711	Areci_urb	Areci_nat	1	91801960	0	0.395083406	0.001941978	0.423972019	0.628571429	0.212497916	1.859321953	0.201645364	0.001941978	0.006190743	0.010432099	0.010432099	0.019150112	0	0	1_91801960
1462	2712	Areci_urb	Areci_nat	1	91805498	0	0.388344988	-0.011009891	0.780719184	0.786324786	0.260345155	2.374949781	0.104398034	-0.011009891	0.006191422	0.002758456	0.002758456	0.019149351	0	0	1_91805498
1463	2713	Areci_urb	Areci_nat	1	91805525	0	0.444249342	0.020440329	0.200940274	0.487179487	0.173427792	1.368545666	0.312311006	0.020440329	0.006191428	0.027791502	0.027791502	0.019149345	0	0	1_91805525
1464	2718	Areci_urb	Areci_nat	1	92053677	0	0.290381125	0.034225092	0.172914882	0.333333333	0.076807714	1.446613963	0.477121255	0.034225092	0.00623903	0.039375	0.039375	0.019096703	0	0	1_92053677
1465	2719	Areci_urb	Areci_nat	1	92059491	0	0.372466806	0.010862052	0.207334797	0.383838384	0.101701836	1.448665141	0.415851598	0.010862052	0.006240163	0.038358452	0.038358452	0.019095475	0	0	1_92059491
1466	2720	Areci_urb	Areci_nat	1	92059503	0	0.428571429	0.0032	0.069262614	0.264705882	0.063453716	1.104256898	0.577236408	0.0032	0.006240165	0.071428571	0.071428571	0.019095472	0	0	1_92059503
1467	2722	Areci_urb	Areci_nat	1	92063746	0	0.508166969	-0.006923212	0.445179691	1.523809524	0.540381452	4.296956265	0.182930684	-0.006923212	0.006240992	0.010975057	0.010975057	0.019094576	0	0	1_92063746
1468	2723	Areci_urb	Areci_nat	1	92063766	0	0.41299435	0.049748472	0.093070829	0.356643357	0.110958964	1.146320038	0.447765861	0.049748472	0.006240996	0.051690444	0.051690444	0.019094572	0	0	1_92063766
1469	2724	Areci_urb	Areci_nat	1	92063802	0	0.353901996	-0.015303414	0.346266969	2.152173913	0.577877324	8.015286907	0.332877363	-0.015303414	0.006241003	0.023085141	0.023085141	0.019094565	0	0	1_92063802
1470	2725	Areci_urb	Areci_nat	1	92063826	0	0.290381125	0.034225092	0.080786671	4.727272727	0.90763244	24.621318554	0.674610658	0.034225092	0.006241008	0.066706349	0.066706349	0.01909456	0	0	1_92063826
1471	2726	Areci_urb	Areci_nat	1	92063838	0	0.389212057	-0.004535796	0.389701918	1.818181818	0.566673272	5.833670454	0.259637311	-0.004535796	0.00624101	0.016508152	0.016508152	0.019094557	0	0	1_92063838
1472	2727	Areci_urb	Areci_nat	1	92063851	0	0.363841808	0.006282246	0.140313648	2.727272727	0.746354424	9.965796795	0.43572857	0.006282246	0.006241013	0.040039929	0.040039929	0.019094554	0	0	1_92063851
1473	2728	Areci_urb	Areci_nat	1	92063932	0	0.317292438	-0.002033656	0.528862644	1.643478261	0.459094225	5.883369139	0.215763964	-0.002033656	0.006241028	0.009506944	0.009506944	0.019094537	0	0	1_92063932
1474	2729	Areci_urb	Areci_nat	1	92063933	0	0.336858805	-0.010791725	0.537402899	1.666666667	0.477555623	5.816658096	0.22184875	-0.010791725	0.006241029	0.010465725	0.010465725	0.019094537	0	0	1_92063933
1475	2730	Areci_urb	Areci_nat	1	92063962	0	0.35536753	-0.003484476	0.367186047	1.956521739	0.571190689	6.701750206	0.291484678	-0.003484476	0.006241034	0.0187562	0.0187562	0.019094531	0	0	1_92063962
1476	2731	Areci_urb	Areci_nat	1	92125695	0	0.36523266	0.003044303	0.567791543	0.616858238	0.199421064	1.908093747	0.209814631	0.003044303	0.006253089	0.01043336	0.01043336	0.019081534	0	0	1_92125695
1477	2732	Areci_urb	Areci_nat	1	92125719	0	0.254609306	-0.018521468	0.738894176	1.4	0.357180299	5.487424717	0.146128036	-0.018521468	0.006253094	0.003448276	0.003448276	0.019081529	0	0	1_92125719
1478	2733	Areci_urb	Areci_nat	1	92125732	0	0.380597015	-0.01504545	1	1	0.332963012	3.003336601	0	-0.01504545	0.006253096	0	0	0.019081526	0	0	1_92125732
1479	2734	Areci_urb	Areci_nat	1	92126458	0	0.49165935	-0.015157955	1	1.043956044	0.396597072	2.747988572	0.018682213	-0.015157955	0.006253238	0.000111607	0.000111607	0.019081374	0	0	1_92126458
1480	2735	Areci_urb	Areci_nat	1	92126566	0	0.29499561	-0.017566396	0.757612288	1.303448276	0.369102753	4.602993057	0.115093802	-0.017566396	0.006253259	0.002500827	0.002500827	0.019081351	0	0	1_92126566
1481	2736	Areci_urb	Areci_nat	1	92127353	0	0.254609306	-0.018521468	0.738894176	1.4	0.357180299	5.487424717	0.146128036	-0.018521468	0.006253413	0.003448276	0.003448276	0.019081186	0	0	1_92127353
1482	2737	Areci_urb	Areci_nat	1	92127389	0	0.49165935	-0.015157955	1	1.043956044	0.396597072	2.747988572	0.018682213	-0.015157955	0.00625342	0.000111607	0.000111607	0.019081178	0	0	1_92127389
1483	2738	Areci_urb	Areci_nat	1	92127407	0	0.49165935	-0.015157955	1	1.043956044	0.396597072	2.747988572	0.018682213	-0.015157955	0.006253424	0.000111607	0.000111607	0.019081175	0	0	1_92127407
1484	2739	Areci_urb	Areci_nat	1	92127455	0	0.49165935	-0.015157955	1	1.043956044	0.396597072	2.747988572	0.018682213	-0.015157955	0.006253433	0.000111607	0.000111607	0.019081165	0	0	1_92127455
1485	2740	Areci_urb	Areci_nat	1	92127461	0	0.433274802	-0.00642095	0.431709861	1.695652174	0.593287823	4.846275588	0.229336771	-0.00642095	0.006253434	0.014409546	0.014409546	0.019081163	0	0	1_92127461
1486	2741	Areci_urb	Areci_nat	1	92127476	0	0.48595259	-0.014286608	0.806308383	1.19047619	0.448893873	3.15716842	0.075720714	-0.014286608	0.006253437	0.001806685	0.001806685	0.01908116	0	0	1_92127476
1487	2742	Areci_urb	Areci_nat	1	92127603	0	0.057945566	0.08041337	0.217734855	0.279279279	0.027639085	2.821978966	0.553961285	0.08041337	0.006253462	0.034090909	0.034090909	0.019081133	0	0	1_92127603
1488	2743	Areci_urb	Areci_nat	1	92127756	0	0.49165935	-0.015157955	1	1.043956044	0.396597072	2.747988572	0.018682213	-0.015157955	0.006253492	0.000111607	0.000111607	0.019081101	0	0	1_92127756
1489	2744	Areci_urb	Areci_nat	1	92129217	0	0.49165935	-0.015157955	1	1.043956044	0.396597072	2.747988572	0.018682213	-0.015157955	0.006253778	0.000111607	0.000111607	0.019080795	0	0	1_92129217
1490	2745	Areci_urb	Areci_nat	1	92129226	0	0.404547858	-0.013503449	0.400123646	1.753623188	0.553181275	5.559107704	0.24393628	-0.013503449	0.00625378	0.014851431	0.014851431	0.019080793	0	0	1_92129226
1491	2746	Areci_urb	Areci_nat	1	92130828	0	0.49165935	-0.015157955	1	1.043956044	0.396597072	2.747988572	0.018682213	-0.015157955	0.006254093	0.000111607	0.000111607	0.019080456	0	0	1_92130828
1492	2747	Areci_urb	Areci_nat	1	92130843	0	0.49165935	-0.015157955	1	1.043956044	0.396597072	2.747988572	0.018682213	-0.015157955	0.006254096	0.000111607	0.000111607	0.019080453	0	0	1_92130843
1493	2748	Areci_urb	Areci_nat	1	92130933	0	0.085601405	0.097390354	0.098970389	0.202702703	0.021501212	1.910979951	0.693140461	0.097390354	0.006254114	0.051923077	0.051923077	0.019080434	0	0	1_92130933
1494	2749	Areci_urb	Areci_nat	1	92132386	0	0.47190518	-0.01436821	0.802846262	1.214876033	0.451171728	3.271312637	0.084531964	-0.01436821	0.006254398	0.002183463	0.002183463	0.019080129	0	0	1_92132386
1495	2750	Areci_urb	Areci_nat	1	92133365	0	0.27524144	-0.016385223	1	1.08	0.295593233	3.94596314	0.033423755	-0.016385223	0.006254589	0.000199362	0.000199362	0.019079924	0	0	1_92133365
1496	2751	Areci_urb	Areci_nat	1	92133386	0	0.029411765	-0.056838366	1	1.833333333	0.158754373	21.171770283	0.263241435	-0.056838366	0.006254594	0.013266998	0.013266998	0.01907992	0	0	1_92133386
1497	2753	Areci_urb	Areci_nat	1	92136496	0	0.254609306	-0.018521468	0.738894176	1.4	0.357180299	5.487424717	0.146128036	-0.018521468	0.006255202	0.003448276	0.003448276	0.019079267	0	0	1_92136496
1498	2754	Areci_urb	Areci_nat	1	92137401	0	0.029411765	0.063943162	0.470588235	0.432432432	0.037439981	4.994602147	0.364081741	0.063943162	0.006255379	0.016791045	0.016791045	0.019079077	0	0	1_92137401
1499	2760	Areci_urb	Areci_nat	1	92175445	0	0.085601405	-0.027107528	0.24143986	3.882352941	0.412039144	36.580661246	0.589095014	-0.027107528	0.006263347	0.041025641	0.041025641	0.019071163	0	0	1_92175445
1500	2761	Areci_urb	Areci_nat	1	92175627	0	0.085601405	-0.027107528	0.24143986	3.882352941	0.412039144	36.580661246	0.589095014	-0.027107528	0.006263382	0.041025641	0.041025641	0.019071125	0	0	1_92175627
1501	2762	Areci_urb	Areci_nat	1	92176056	0	0.11237928	-0.011545293	0.116486674	5	0.553670414	45.153216404	0.698970004	-0.011545293	0.006263466	0.055555556	0.055555556	0.019071035	0	0	1_92176056
1502	2763	Areci_urb	Areci_nat	1	92184303	0	0.11237928	-0.011545293	0.116486674	5	0.553670414	45.153216404	0.698970004	-0.011545293	0.006265081	0.055555556	0.055555556	0.019069311	0	0	1_92184303
1503	2764	Areci_urb	Areci_nat	1	92185018	0	0.395083406	-0.011545293	0.582748902	1.571428571	0.524187546	4.71088597	0.196294645	-0.011545293	0.006265222	0.009645062	0.009645062	0.019069162	0	0	1_92185018
1504	2765	Areci_urb	Areci_nat	1	92185096	0	0.46993007	0.008942544	0.199014659	2.2	0.775587332	6.240431995	0.342422681	0.008942544	0.006265237	0.033862434	0.033862434	0.019069146	0	0	1_92185096
1505	2766	Areci_urb	Areci_nat	1	92185517	0	0.46356453	-5.046e-05	0.312097079	1.825396825	0.660654242	5.043596722	0.261357291	-5.046e-05	0.006265319	0.020004735	0.020004735	0.019069058	0	0	1_92185517
1506	2767	Areci_urb	Areci_nat	1	92188595	0	0.46356453	-5.046e-05	0.312097079	1.825396825	0.660654242	5.043596722	0.261357291	-5.046e-05	0.006265922	0.020004735	0.020004735	0.019068415	0	0	1_92188595
1507	2768	Areci_urb	Areci_nat	1	92700856	0	0.5	-0.012048193	0.620391053	1.333333333	0.493695767	3.600958112	0.124938737	-0.012048193	0.00638259	0.005042017	0.005042017	0.0189751	0	0	1_92700856
1508	2769	Areci_urb	Areci_nat	1	92701280	0	0.49825297	-0.01338612	0.584891037	1.458333333	0.488221119	4.356091997	0.163856803	-0.01338612	0.006382671	0.008485273	0.008485273	0.018975012	0	0	1_92701280
1509	2771	Areci_urb	Areci_nat	1	92782878	0	0.167832168	-0.02942097	0.68095099	1.75	0.29761597	10.290106409	0.243038049	-0.02942097	0.006398305	0.005925926	0.005925926	0.01895835	0	0	1_92782878
1510	2772	Areci_urb	Areci_nat	1	92783342	0	0.231884058	-0.039548023	1	1.333333333	0.217888411	8.159120396	0.124938737	-0.039548023	0.006398394	0.002116402	0.002116402	0.018958256	0	0	1_92783342
1511	2773	Areci_urb	Areci_nat	1	92800354	0	0.088111888	0.001441636	0.607692308	0.454545455	0.039189434	5.272124366	0.342422681	0.001441636	0.006401665	0.006302521	0.006302521	0.018954805	0	0	1_92800354
1512	2774	Areci_urb	Areci_nat	1	92802788	0	0.029411765	0.063943162	0.470588235	0.432432432	0.037439981	4.994602147	0.364081741	0.063943162	0.006402133	0.016791045	0.016791045	0.018954312	0	0	1_92802788
1513	2775	Areci_urb	Areci_nat	1	92802972	0	0.029411765	0.063943162	0.470588235	0.432432432	0.037439981	4.994602147	0.364081741	0.063943162	0.006402169	0.016791045	0.016791045	0.018954275	0	0	1_92802972
1514	2776	Areci_urb	Areci_nat	1	92803062	0	0.029411765	0.063943162	0.470588235	0.432432432	0.037439981	4.994602147	0.364081741	0.063943162	0.006402186	0.016791045	0.016791045	0.018954256	0	0	1_92803062
1515	2777	Areci_urb	Areci_nat	1	92803864	0	0.313871817	0.052118397	0.12125848	0.319444444	0.087586598	1.165072689	0.49560466	0.052118397	0.00640234	0.046639472	0.046639472	0.018954094	0	0	1_92803864
1516	2778	Areci_urb	Areci_nat	1	92805664	0	0.23309921	-0.002020384	0.724906364	0.675	0.16462439	2.767664015	0.170696227	-0.002020384	0.006402687	0.004420381	0.004420381	0.018953729	0	0	1_92805664
1517	2780	Areci_urb	Areci_nat	1	92815645	0	0.433274802	-0.00642095	0.431709861	1.695652174	0.593287823	4.846275588	0.229336771	-0.00642095	0.006404608	0.014409546	0.014409546	0.01895171	0	0	1_92815645
1518	2781	Areci_urb	Areci_nat	1	92815648	0	0.36523266	0.003044303	0.567791543	0.616858238	0.199421064	1.908093747	0.209814631	0.003044303	0.006404608	0.01043336	0.01043336	0.018951709	0	0	1_92815648
1519	2782	Areci_urb	Areci_nat	1	92815822	0	0.029411765	-0.056838366	1	1.833333333	0.158754373	21.171770283	0.263241435	-0.056838366	0.006404642	0.013266998	0.013266998	0.018951674	0	0	1_92815822
1520	2783	Areci_urb	Areci_nat	1	92815956	0	0.029411765	0.063943162	0.470588235	0.432432432	0.037439981	4.994602147	0.364081741	0.063943162	0.006404668	0.016791045	0.016791045	0.018951647	0	0	1_92815956
1521	2784	Areci_urb	Areci_nat	1	92816073	0	0.245535714	-0.001825484	0.723113877	0.666666667	0.161481608	2.752291416	0.176091259	-0.001825484	0.00640469	0.004951476	0.004951476	0.018951624	0	0	1_92816073
1522	2785	Areci_urb	Areci_nat	1	92816255	0	0.395083406	0.024420762	0.181638559	0.460815047	0.153152605	1.386528864	0.336473348	0.024420762	0.006404725	0.028533951	0.028533951	0.018951587	0	0	1_92816255
1523	2786	Areci_urb	Areci_nat	1	92883823	0	0.167832168	-0.014664144	0.673332132	2	0.340242322	11.756327006	0.301029996	-0.014664144	0.006417678	0.009191176	0.009191176	0.018937555	0	0	1_92883823
1524	2787	Areci_urb	Areci_nat	1	92883938	0	0.342857143	-0.018518519	1	1	0.278977447	3.58451915	0	-0.018518519	0.0064177	0	0	0.018937532	0	0	1_92883938
1525	2788	Areci_urb	Areci_nat	1	92885623	0	0.266787659	0.017973241	0.146769406	0.252747253	0.047643388	1.340819303	0.597313556	0.017973241	0.006418026	0.049929813	0.049929813	0.018937195	0	0	1_92885623
1526	2789	Areci_urb	Areci_nat	1	92885664	0	0.167832168	-0.014664144	1	0.935483871	0.174606578	5.012010897	0.028963696	-0.014664144	0.006418034	9.1912e-05	9.1912e-05	0.018937187	0	0	1_92885664
1527	2792	Areci_urb	Areci_nat	1	93143379	0	0.500438982	-0.011545293	0.631071071	1.307692308	0.499596842	3.422878264	0.116505569	-0.011545293	0.006465591	0.004398148	0.004398148	0.01888611	0	0	1_93143379
1528	2794	Areci_urb	Areci_nat	1	93145928	0	0.50570676	0.041139358	0.056166696	2.672727273	0.997602561	7.160638271	0.426954645	0.041139358	0.006466087	0.057400174	0.057400174	0.018885617	0	0	1_93145928
1529	2795	Areci_urb	Areci_nat	1	93146739	0	0.507023705	0.027865563	0.096551852	2.333333333	0.879831991	6.188050102	0.367976785	0.027865563	0.006466245	0.043290043	0.043290043	0.01888546	0	0	1_93146739
1530	2796	Areci_urb	Areci_nat	1	93146742	0	0.507023705	0.027865563	0.096551852	2.333333333	0.879831991	6.188050102	0.367976785	0.027865563	0.006466246	0.043290043	0.043290043	0.01888546	0	0	1_93146742
1531	2797	Areci_urb	Areci_nat	1	93146790	0	0.49165935	-0.000707308	0.329835563	1.708133971	0.641102689	4.551098777	0.23252193	-0.000707308	0.006466255	0.016976687	0.016976687	0.018885451	0	0	1_93146790
1532	2798	Areci_urb	Areci_nat	1	93147120	0	0.47190518	0.008215127	0.210714458	2.044444444	0.742438354	5.629764498	0.310575314	0.008215127	0.006466319	0.028540052	0.028540052	0.018885387	0	0	1_93147120
1533	2799	Areci_urb	Areci_nat	1	93147183	0	0.395083406	0.024420762	0.181638559	0.460815047	0.153152605	1.386528864	0.336473348	0.024420762	0.006466332	0.028533951	0.028533951	0.018885375	0	0	1_93147183
1534	2810	Areci_urb	Areci_nat	1	93322697	0	0.444249342	0.020440329	0.11938266	2.551020408	0.876412449	7.425391011	0.406713933	0.020440329	0.006500443	0.044589921	0.044589921	0.018852872	0	0	1_93322697
1535	2811	Areci_urb	Areci_nat	1	93322727	0	0.35536753	-0.006922258	0.764772792	0.777777778	0.235950689	2.563833465	0.109144469	-0.006922258	0.006500449	0.002757353	0.002757353	0.018852867	0	0	1_93322727
1536	2812	Areci_urb	Areci_nat	1	93322748	0	0.252247488	-0.025920791	0.494487529	1.785714286	0.40359316	7.900965194	0.251811973	-0.025920791	0.006500453	0.009592516	0.009592516	0.018852863	0	0	1_93322748
1537	2813	Areci_urb	Areci_nat	1	93324070	0	0.503472222	-0.007062734	0.460141284	1.5	0.555846725	4.047878489	0.176091259	-0.007062734	0.006500713	0.010049261	0.010049261	0.018852613	0	0	1_93324070
1538	2814	Areci_urb	Areci_nat	1	93332064	0	0.122686409	-0.015574651	1	0.933333333	0.123005015	7.08191538	0.029963223	-0.015574651	0.006502285	7.1839e-05	7.1839e-05	0.018851105	0	0	1_93332064
1539	2815	Areci_urb	Areci_nat	1	93332124	0	0.088111888	0.030255608	0.586975524	0.4	0.034469158	4.641830851	0.397940009	0.030255608	0.006502297	0.008641975	0.008641975	0.018851094	0	0	1_93332124
1540	2816	Areci_urb	Areci_nat	1	93344206	0	0.122686409	-0.015574651	1	0.933333333	0.123005015	7.08191538	0.029963223	-0.015574651	0.006504673	7.1839e-05	7.1839e-05	0.018848818	0	0	1_93344206
1541	2817	Areci_urb	Areci_nat	1	93344329	0	0.296668429	-0.017384944	1	1.153846154	0.312056641	4.266407986	0.062147907	-0.017384944	0.006504697	0.000742721	0.000742721	0.018848795	0	0	1_93344329
1542	2818	Areci_urb	Areci_nat	1	93471404	0	0.241984271	0.003726937	0.255537441	3.25	0.597426528	17.67999829	0.511883361	0.003726937	0.006529757	0.034714286	0.034714286	0.01882512	0	0	1_93471404
1543	2819	Areci_urb	Areci_nat	1	93471416	0	0.033333333	0	0.5	0.483870968	0.041653934	5.620864372	0.315270435	0	0.006529759	0.016949153	0.016949153	0.018825118	0	0	1_93471416
1544	2820	Areci_urb	Areci_nat	1	93471418	0	0.033333333	0	0.5	0.483870968	0.041653934	5.620864372	0.315270435	0	0.006529759	0.016949153	0.016949153	0.018825118	0	0	1_93471418
1545	2821	Areci_urb	Areci_nat	1	93471425	0	0.328869048	0.056642861	0.118081164	0.311111111	0.084519997	1.145174247	0.507084478	0.056642861	0.006529761	0.051157839	0.051157839	0.018825117	0	0	1_93471425
1546	2822	Areci_urb	Areci_nat	1	93471651	0	0.037037037	0.039829303	0.481481481	2.230769231	0.190933855	26.06311675	0.348454646	0.039829303	0.006529805	0.020319303	0.020319303	0.018825075	0	0	1_93471651
1547	2823	Areci_urb	Areci_nat	1	93476476	0	0.197916667	-0.01754386	1	1.041666667	0.213324251	5.086479563	0.017728767	-0.01754386	0.006530759	3.9782e-05	3.9782e-05	0.018824185	0	0	1_93476476
1548	2825	Areci_urb	Areci_nat	1	93477226	0	0.448275862	0.029982198	0.260370801	0.454545455	0.148893169	1.387649763	0.342422681	0.029982198	0.006530907	0.033634382	0.033634382	0.018824047	0	0	1_93477226
1549	2826	Areci_urb	Areci_nat	1	93497345	0	0.283687943	-0.014388489	0.260289932	3	0.53926187	16.689479632	0.477121255	-0.014388489	0.006534886	0.034965035	0.034965035	0.018820346	0	0	1_93497345
1550	2827	Areci_urb	Areci_nat	1	93498009	0	0.035714286	-0.068421053	1	1.8	0.154374169	20.987967235	0.255272505	-0.068421053	0.006535018	0.015757576	0.015757576	0.018820224	0	0	1_93498009
1551	2833	Areci_urb	Areci_nat	1	93646625	0	0.203595981	-0.01999917	1	1.111111111	0.226972836	5.439276003	0.045757491	-0.01999917	0.006564488	0.000272836	0.000272836	0.018793258	0	0	1_93646625
1552	2834	Areci_urb	Areci_nat	1	93646634	0	0.197916667	-0.01754386	1	1.041666667	0.213324251	5.086479563	0.017728767	-0.01754386	0.00656449	3.9782e-05	3.9782e-05	0.018793256	0	0	1_93646634
1553	2835	Areci_urb	Areci_nat	1	93646643	0	0.197916667	-0.01754386	1	1.041666667	0.213324251	5.086479563	0.017728767	-0.01754386	0.006564492	3.9782e-05	3.9782e-05	0.018793255	0	0	1_93646643
1554	2837	Areci_urb	Areci_nat	1	93646664	0	0.237556561	-0.00022213	1	0.80952381	0.161212076	4.065010593	0.091770373	-0.00022213	0.006564496	0.001269841	0.001269841	0.018793251	0	0	1_93646664
1555	2838	Areci_urb	Areci_nat	1	93646682	0	0.241984271	-0.026953405	1	1.206896552	0.259353992	5.616259357	0.081670046	-0.026953405	0.006564499	0.000992647	0.000992647	0.018793248	0	0	1_93646682
1556	2839	Areci_urb	Areci_nat	1	93646893	0	0.203595981	-0.018212507	1	0.777777778	0.158992879	3.804813621	0.109144469	-0.018212507	0.006564541	0.001558442	0.001558442	0.01879321	0	0	1_93646893
1557	2841	Areci_urb	Areci_nat	1	93646931	0	0.26546003	-0.008409091	0.703001768	0.547826087	0.116413414	2.577996913	0.261357291	-0.008409091	0.006564549	0.011363636	0.011363636	0.018793203	0	0	1_93646931
1558	2843	Areci_urb	Areci_nat	1	93647408	0	0.331870061	0.004510981	0.549486012	0.6	0.183110669	1.966024169	0.22184875	0.004510981	0.006564644	0.010582011	0.010582011	0.018793118	0	0	1_93647408
1559	2844	Areci_urb	Areci_nat	1	93647948	0	0.503496503	0.007876891	0.321879813	1.795918367	0.672957499	4.792758516	0.254286592	0.007876891	0.006564751	0.020864198	0.020864198	0.018793021	0	0	1_93647948
1560	2845	Areci_urb	Areci_nat	1	93651904	0	0.380597015	0.012955804	0.279447036	0.531034483	0.174382806	1.617118273	0.274877277	0.012955804	0.006565537	0.018518519	0.018518519	0.018792312	0	0	1_93651904
1561	2847	Areci_urb	Areci_nat	1	93653845	0	0.05967366	0.118838028	0.202797203	0.261261261	0.025808213	2.644795563	0.582924981	0.118838028	0.006565923	0.0375	0.0375	0.018791965	0	0	1_93653845
1562	2848	Areci_urb	Areci_nat	1	93655172	0	0.085601405	0.097390354	0.098970389	0.202702703	0.021501212	1.910979951	0.693140461	0.097390354	0.006566187	0.051923077	0.051923077	0.018791727	0	0	1_93655172
1563	2865	Areci_urb	Areci_nat	1	93752494	0	0.4214223	-0.011545293	0.59508156	1.5	0.520452906	4.32315772	0.176091259	-0.011545293	0.006585558	0.008333333	0.008333333	0.018774449	0	0	1_93752494
1564	2866	Areci_urb	Areci_nat	1	93752503	0	0.27524144	0.022334214	0.325499589	0.446428571	0.117451019	1.696864543	0.350248018	0.022334214	0.00658556	0.021287436	0.021287436	0.018774447	0	0	1_93752503
1565	2867	Areci_urb	Areci_nat	1	93763504	0	0.187445127	0.0002995	0.698622273	0.636363636	0.131152025	3.087704349	0.196294645	0.0002995	0.006587752	0.004683841	0.004683841	0.018772512	0	0	1_93763504
1566	2868	Areci_urb	Areci_nat	1	93763522	0	0.187445127	0.0002995	0.698622273	0.636363636	0.131152025	3.087704349	0.196294645	0.0002995	0.006587756	0.004683841	0.004683841	0.018772509	0	0	1_93763522
1567	2869	Areci_urb	Areci_nat	1	93763525	0	0.380597015	-0.005711699	0.4005653	1.906666667	0.612117835	5.93901626	0.280274774	-0.005711699	0.006587757	0.018518519	0.018518519	0.018772508	0	0	1_93763525
1568	2870	Areci_urb	Areci_nat	1	93763546	0	0.348990342	-0.005183373	0.257059928	2.076923077	0.624902221	6.902855071	0.317420412	-0.005183373	0.006587761	0.021401118	0.021401118	0.018772504	0	0	1_93763546
1569	2871	Areci_urb	Areci_nat	1	93894415	0	0.187445127	-0.018652169	1	1.208333333	0.24911892	5.860933594	0.082186756	-0.018652169	0.006613885	0.000813167	0.000813167	0.018749759	0	0	1_93894415
1570	2872	Areci_urb	Areci_nat	1	93894430	0	0.23309921	-0.002020384	0.724906364	0.675	0.16462439	2.767664015	0.170696227	-0.002020384	0.006613888	0.004420381	0.004420381	0.018749756	0	0	1_93894430
1571	2873	Areci_urb	Areci_nat	1	93896771	0	0.254609306	-0.018521468	0.738894176	1.4	0.357180299	5.487424717	0.146128036	-0.018521468	0.006614356	0.003448276	0.003448276	0.018749354	0	0	1_93896771
1572	2874	Areci_urb	Areci_nat	1	93896843	0	0.380597015	-0.01504545	1	1	0.332963012	3.003336601	0	-0.01504545	0.00661437	0	0	0.018749342	0	0	1_93896843
1573	2875	Areci_urb	Areci_nat	1	93899453	0	0.163301141	0.0210852	0.409508402	0.411764706	0.070167075	2.416377943	0.385350881	0.0210852	0.006614892	0.014934289	0.014934289	0.018748894	0	0	1_93899453
1574	2876	Areci_urb	Areci_nat	1	93914751	0	0.163301141	-0.022422124	0.67644296	1.875	0.319699099	10.996668465	0.273001272	-0.022422124	0.006617951	0.007317802	0.007317802	0.018746271	0	0	1_93914751
1575	2877	Areci_urb	Areci_nat	1	93917457	0	0.029411765	0.063943162	0.470588235	0.432432432	0.037439981	4.994602147	0.364081741	0.063943162	0.006618492	0.016791045	0.016791045	0.018745807	0	0	1_93917457
1576	2878	Areci_urb	Areci_nat	1	93917489	0	0.27524144	-0.003478744	0.19617262	2.761904762	0.664313379	11.482710048	0.441208699	-0.003478744	0.006618498	0.030325182	0.030325182	0.018745802	0	0	1_93917489
1577	2902	Areci_urb	Areci_nat	1	94053554	0	0.506638714	-0.013269315	0.784340675	0.764705882	0.260250814	2.246967368	0.116505569	-0.013269315	0.006645736	0.004413793	0.004413793	0.018722792	0	0	1_94053554
1578	2914	Areci_urb	Areci_nat	1	94138765	0	0.05967366	0.118838028	0.202797203	0.261261261	0.025808213	2.644795563	0.582924981	0.118838028	0.006662818	0.0375	0.0375	0.018708665	0	0	1_94138765
1579	2915	Areci_urb	Areci_nat	1	94139583	0	0.088111888	-0.033683583	1	1.705882353	0.147045888	19.78997603	0.231949077	-0.033683583	0.006662982	0.002821869	0.002821869	0.01870853	0	0	1_94139583
1580	2916	Areci_urb	Areci_nat	1	94146757	0	0.252247488	0.016361659	0.293998466	2.416666667	0.545889248	10.698649584	0.383216752	0.016361659	0.006664421	0.022720126	0.022720126	0.018707351	0	0	1_94146757
1581	2917	Areci_urb	Areci_nat	1	94146901	0	0.23309921	-0.017260238	1	1.129032258	0.275475401	4.627323661	0.052706351	-0.017260238	0.00666445	0.000418498	0.000418498	0.018707327	0	0	1_94146901
1582	2918	Areci_urb	Areci_nat	1	94147174	0	0.029411765	0.063943162	0.470588235	0.432432432	0.037439981	4.994602147	0.364081741	0.063943162	0.006664505	0.016791045	0.016791045	0.018707283	0	0	1_94147174
1583	2919	Areci_urb	Areci_nat	1	94147183	0	0.03125	0.068273092	0.46875	0.428571429	0.03700023	4.964116959	0.367976785	0.068273092	0.006664507	0.017989418	0.017989418	0.018707281	0	0	1_94147183
1584	2920	Areci_urb	Areci_nat	1	94147210	0	0.380597015	-0.01504545	0.779712153	1.373626374	0.452226847	4.172351617	0.137868621	-0.01504545	0.006664512	0.00462963	0.00462963	0.018707277	0	0	1_94147210
1585	2921	Areci_urb	Areci_nat	1	94147387	0	0.167832168	-0.02942097	0.208912617	4.677419355	0.515187043	42.466618902	0.670006308	-0.02942097	0.006664548	0.033425926	0.033425926	0.018707248	0	0	1_94147387
1586	2922	Areci_urb	Areci_nat	1	94147399	0	0.187445127	0.0002995	0.698622273	0.636363636	0.131152025	3.087704349	0.196294645	0.0002995	0.00666455	0.004683841	0.004683841	0.018707246	0	0	1_94147399
1587	2923	Areci_urb	Areci_nat	1	94147432	0	0.029411765	0.063943162	0.470588235	0.432432432	0.037439981	4.994602147	0.364081741	0.063943162	0.006664557	0.016791045	0.016791045	0.01870724	0	0	1_94147432
1588	2924	Areci_urb	Areci_nat	1	94147493	0	0.27524144	-0.016385223	0.521305988	1.689655172	0.445206082	6.412613654	0.227798082	-0.016385223	0.006664569	0.008860535	0.008860535	0.01870723	0	0	1_94147493
1589	2925	Areci_urb	Areci_nat	1	94147658	0	0.192540793	-0.019234048	1	1.125	0.231219482	5.473695344	0.051152522	-0.019234048	0.006664602	0.000322841	0.000322841	0.018707203	0	0	1_94147658
1590	2926	Areci_urb	Areci_nat	1	94147673	0	0.440559441	-0.012370519	0.440370692	1.554347826	0.540104494	4.473203222	0.19154821	-0.012370519	0.006664605	0.010194004	0.010194004	0.018707201	0	0	1_94147673
1591	2927	Areci_urb	Areci_nat	1	94147686	0	0.222222222	-0.021084337	0.712858835	1.551724138	0.337911754	7.125670456	0.190814516	-0.021084337	0.006664608	0.005042017	0.005042017	0.018707198	0	0	1_94147686
1592	2928	Areci_urb	Areci_nat	1	94147813	0	0.029411765	0.063943162	0.470588235	0.432432432	0.037439981	4.994602147	0.364081741	0.063943162	0.006664633	0.016791045	0.016791045	0.018707178	0	0	1_94147813
1593	3015	Areci_urb	Areci_nat	1	95242088	0	0.505827506	-0.000545207	0.458254078	1.6	0.602606962	4.248208467	0.204119983	-0.000545207	0.006885213	0.013548387	0.013548387	0.018545999	0	0	1_95242088
1594	3017	Areci_urb	Areci_nat	1	95242189	0	0.093601269	-0.040394001	1	1.470588235	0.126217286	17.134180447	0.167491087	-0.040394001	0.006885232	0.001545222	0.001545222	0.018545986	0	0	1_95242189
1595	3018	Areci_urb	Areci_nat	1	95242200	0	0.085601405	-0.027107528	1	1.823529412	0.157461358	21.117940082	0.260912772	-0.027107528	0.006885235	0.003490028	0.003490028	0.018545985	0	0	1_95242200
1596	3019	Areci_urb	Areci_nat	1	95242216	0	0.057945566	-0.011545293	1	0.885714286	0.053127723	14.766109865	0.052706351	-0.011545293	0.006885238	0.000105219	0.000105219	0.018545983	0	0	1_95242216
1597	3020	Areci_urb	Areci_nat	1	95242276	0	0.138279192	0.004510981	0.660265108	0.568627451	0.088825349	3.640145303	0.245172178	0.004510981	0.00688525	0.005335097	0.005335097	0.018545975	0	0	1_95242276
1598	3021	Areci_urb	Areci_nat	1	95242381	0	0.46356453	-5.046e-05	0.450893311	0.643076923	0.23650412	1.748586574	0.191737075	-5.046e-05	0.00688527	0.011061132	0.011061132	0.018545961	0	0	1_95242381
1599	3022	Areci_urb	Areci_nat	1	95242397	0	0.057945566	-0.011545293	1	0.885714286	0.053127723	14.766109865	0.052706351	-0.011545293	0.006885273	0.000105219	0.000105219	0.018545959	0	0	1_95242397
1600	3023	Areci_urb	Areci_nat	1	95242436	0	0.057945566	-0.011545293	1	0.885714286	0.053127723	14.766109865	0.052706351	-0.011545293	0.006885281	0.000105219	0.000105219	0.018545954	0	0	1_95242436
1601	3024	Areci_urb	Areci_nat	1	95242565	0	0.085601405	0.014391766	0.597733259	0.428571429	0.03700023	4.964116959	0.367976785	0.014391766	0.006885306	0.007122507	0.007122507	0.018545936	0	0	1_95242565
1602	3025	Areci_urb	Areci_nat	1	95242697	0	0.27524144	-0.003478744	0.19617262	2.761904762	0.664313379	11.482710048	0.441208699	-0.003478744	0.006885332	0.030325182	0.030325182	0.018545919	0	0	1_95242697
1603	3026	Areci_urb	Areci_nat	1	95242816	0	0.4214223	-0.011545293	0.59508156	1.5	0.520452906	4.32315772	0.176091259	-0.011545293	0.006885356	0.008333333	0.008333333	0.018545903	0	0	1_95242816
1604	3027	Areci_urb	Areci_nat	1	95242893	0	0.11237928	-0.011545293	1	0.882352941	0.116984023	6.655154216	0.054357662	-0.011545293	0.006885371	0.000217014	0.000217014	0.018545893	0	0	1_95242893
1605	3028	Areci_urb	Areci_nat	1	95242942	0	0.296668429	-0.01014377	0.745927438	0.740740741	0.200261421	2.739902887	0.130333768	-0.01014377	0.006885381	0.003275401	0.003275401	0.018545887	0	0	1_95242942
1606	3029	Areci_urb	Areci_nat	1	95244020	0	0.187445127	0.0002995	0.698622273	0.636363636	0.131152025	3.087704349	0.196294645	0.0002995	0.006885592	0.004683841	0.004683841	0.018545744	0	0	1_95244020
1607	3030	Areci_urb	Areci_nat	1	95244452	0	0.50570676	-0.015057603	1	1.014035088	0.390576183	2.632692942	0.006052983	-0.015057603	0.006885677	1.2056e-05	1.2056e-05	0.018545687	0	0	1_95244452
1608	3031	Areci_urb	Areci_nat	1	95244461	0	0.50570676	-0.015057603	1	1.014035088	0.390576183	2.632692942	0.006052983	-0.015057603	0.006885679	1.2056e-05	1.2056e-05	0.018545686	0	0	1_95244461
1609	3032	Areci_urb	Areci_nat	1	95247081	0	0.167832168	0.052980132	0.100132108	0.163636364	0.018014071	1.48644134	0.78612018	0.052980132	0.006886194	0.048621324	0.048621324	0.018545341	0	0	1_95247081
1610	3033	Areci_urb	Areci_nat	1	95247117	0	0.27524144	-0.016385223	0.521305988	1.689655172	0.445206082	6.412613654	0.227798082	-0.016385223	0.006886201	0.008860535	0.008860535	0.018545336	0	0	1_95247117
1611	3034	Areci_urb	Areci_nat	1	95247120	0	0.331870061	-0.011545293	0.383237947	1.8	0.533309258	6.075274242	0.255272505	-0.011545293	0.006886202	0.013392857	0.013392857	0.018545336	0	0	1_95247120
1612	3036	Areci_urb	Areci_nat	1	95247231	0	0.11237928	0.035870893	0.33574415	0.276190476	0.027248036	2.799511064	0.558791301	0.035870893	0.006886224	0.019585503	0.019585503	0.018545321	0	0	1_95247231
1613	3037	Areci_urb	Areci_nat	1	95248342	0	0.484848485	0.008751183	0.314123822	0.542028986	0.199566403	1.472168747	0.265977489	0.008751183	0.006886442	0.022062359	0.022062359	0.018545174	0	0	1_95248342
1614	3040	Areci_urb	Areci_nat	1	95248434	0	0.47190518	0.030798463	0.133261204	0.435897436	0.159243234	1.193184604	0.360615686	0.030798463	0.00688646	0.039082687	0.039082687	0.018545162	0	0	1_95248434
1615	3041	Areci_urb	Areci_nat	1	95248468	0	0.49165935	0.042644633	0.084375767	2.575757576	0.954736727	6.949064491	0.410904986	0.042644633	0.006886467	0.052393353	0.052393353	0.018545158	0	0	1_95248468
1616	3043	Areci_urb	Areci_nat	1	95248522	0	0.47190518	0.030798463	0.133261204	0.435897436	0.159243234	1.193184604	0.360615686	0.030798463	0.006886477	0.039082687	0.039082687	0.018545151	0	0	1_95248522
1617	3044	Areci_urb	Areci_nat	1	95248564	0	0.47190518	0.030798463	0.133261204	0.435897436	0.159243234	1.193184604	0.360615686	0.030798463	0.006886486	0.039082687	0.039082687	0.018545145	0	0	1_95248564
1618	3045	Areci_urb	Areci_nat	1	95248570	0	0.47190518	0.030798463	0.133261204	0.435897436	0.159243234	1.193184604	0.360615686	0.030798463	0.006886487	0.039082687	0.039082687	0.018545144	0	0	1_95248570
1619	3046	Areci_urb	Areci_nat	1	95248590	0	0.47190518	0.030798463	0.133261204	0.435897436	0.159243234	1.193184604	0.360615686	0.030798463	0.006886491	0.039082687	0.039082687	0.018545142	0	0	1_95248590
1620	3047	Areci_urb	Areci_nat	1	95248637	0	0.187445127	0.038202836	0.240893435	0.317647059	0.057112241	1.766690495	0.498055162	0.038202836	0.0068865	0.027354931	0.027354931	0.018545136	0	0	1_95248637
1621	3048	Areci_urb	Areci_nat	1	95248676	0	0.47190518	0.030798463	0.133261204	0.435897436	0.159243234	1.193184604	0.360615686	0.030798463	0.006886508	0.039082687	0.039082687	0.01854513	0	0	1_95248676
1622	3049	Areci_urb	Areci_nat	1	95248693	0	0.47190518	0.030798463	0.133261204	0.435897436	0.159243234	1.193184604	0.360615686	0.030798463	0.006886511	0.039082687	0.039082687	0.018545128	0	0	1_95248693
1623	3050	Areci_urb	Areci_nat	1	95248750	0	0.380597015	0.040957058	0.159645173	0.381818182	0.122065084	1.194322888	0.418143395	0.040957058	0.006886522	0.041666667	0.041666667	0.018545121	0	0	1_95248750
1624	3051	Areci_urb	Areci_nat	1	95248756	0	0.454345917	0.032434937	0.127668682	0.428571429	0.153297056	1.198153923	0.367976785	0.032434937	0.006886523	0.039130435	0.039130435	0.01854512	0	0	1_95248756
1625	3052	Areci_urb	Areci_nat	1	95248791	0	0.057945566	-0.011545293	1	0.885714286	0.053127723	14.766109865	0.052706351	-0.011545293	0.00688653	0.000105219	0.000105219	0.018545115	0	0	1_95248791
1626	3053	Areci_urb	Areci_nat	1	95248793	0	0.057945566	-0.011545293	1	0.885714286	0.053127723	14.766109865	0.052706351	-0.011545293	0.006886531	0.000105219	0.000105219	0.018545115	0	0	1_95248793
1627	3054	Areci_urb	Areci_nat	1	95248804	0	0.47190518	0.030798463	0.133261204	0.435897436	0.159243234	1.193184604	0.360615686	0.030798463	0.006886533	0.039082687	0.039082687	0.018545114	0	0	1_95248804
1628	3056	Areci_urb	Areci_nat	1	95248993	0	0.49165935	0.017356001	0.218567093	0.5	0.187655549	1.332228121	0.301029996	0.017356001	0.00688657	0.028571429	0.028571429	0.018545089	0	0	1_95248993
1629	3059	Areci_urb	Areci_nat	1	95249043	0	0.192540793	-0.019234048	1	1.125	0.231219482	5.473695344	0.051152522	-0.019234048	0.00688658	0.000322841	0.000322841	0.018545082	0	0	1_95249043
1630	3060	Areci_urb	Areci_nat	1	95252841	0	0.254609306	-0.011545293	0.314402936	2.333333333	0.548887453	9.919054295	0.367976785	-0.011545293	0.006887326	0.020138889	0.020138889	0.018544582	0	0	1_95252841
1631	3061	Areci_urb	Areci_nat	1	95252899	0	0.254609306	0.044264102	0.171998281	0.324675325	0.076240421	1.38265326	0.488550717	0.044264102	0.006887338	0.036422414	0.036422414	0.018544574	0	0	1_95252899
1632	3062	Areci_urb	Areci_nat	1	95252914	0	0.138279192	-0.021179058	1	1.363636364	0.213070675	8.72717061	0.134698574	-0.021179058	0.006887341	0.001587302	0.001587302	0.018544572	0	0	1_95252914
1633	3064	Areci_urb	Areci_nat	1	95255040	0	0.331870061	0.004510981	0.549486012	0.6	0.183110669	1.966024169	0.22184875	0.004510981	0.006887759	0.010582011	0.010582011	0.018544292	0	0	1_95255040
1634	3065	Areci_urb	Areci_nat	1	95255317	0	0.47190518	0.030798463	0.133261204	0.435897436	0.159243234	1.193184604	0.360615686	0.030798463	0.006887813	0.039082687	0.039082687	0.018544256	0	0	1_95255317
1635	3066	Areci_urb	Areci_nat	1	95255344	0	0.23309921	-0.002020384	0.724906364	0.675	0.16462439	2.767664015	0.170696227	-0.002020384	0.006887818	0.004420381	0.004420381	0.018544252	0	0	1_95255344
1636	3067	Areci_urb	Areci_nat	1	95255347	0	0.48595259	0.029574434	0.137691691	2.272727273	0.843214736	6.125710375	0.356547324	0.029574434	0.006887819	0.039345579	0.039345579	0.018544252	0	0	1_95255347
1637	3068	Areci_urb	Areci_nat	1	95255963	0	0.23309921	-0.002020384	0.724906364	0.675	0.16462439	2.767664015	0.170696227	-0.002020384	0.00688794	0.004420381	0.004420381	0.018544171	0	0	1_95255963
1638	3069	Areci_urb	Areci_nat	1	95255975	0	0.21071115	0.013743339	0.460484463	0.490909091	0.107468497	2.242440727	0.308998925	0.013743339	0.006887942	0.012760417	0.012760417	0.018544169	0	0	1_95255975
1639	3070	Areci_urb	Areci_nat	1	95255978	0	0.085601405	0.014391766	0.597733259	0.428571429	0.03700023	4.964116959	0.367976785	0.014391766	0.006887943	0.007122507	0.007122507	0.018544169	0	0	1_95255978
1640	3071	Areci_urb	Areci_nat	1	95255987	0	0.085601405	0.014391766	0.597733259	0.428571429	0.03700023	4.964116959	0.367976785	0.014391766	0.006887945	0.007122507	0.007122507	0.018544168	0	0	1_95255987
1641	3072	Areci_urb	Areci_nat	1	95256047	0	0.29499561	0.006518016	0.526766848	0.576036866	0.162935553	2.036501341	0.239549721	0.006518016	0.006887957	0.010933366	0.010933366	0.01854416	0	0	1_95256047
1642	3073	Areci_urb	Areci_nat	1	95256944	0	0.085601405	0.014391766	0.597733259	0.428571429	0.03700023	4.964116959	0.367976785	0.014391766	0.006888133	0.007122507	0.007122507	0.018544042	0	0	1_95256944
1643	3074	Areci_urb	Areci_nat	1	95257993	0	0.11237928	0.035870893	0.33574415	0.276190476	0.027248036	2.799511064	0.558791301	0.035870893	0.006888339	0.019585503	0.019585503	0.018543904	0	0	1_95257993
1644	3075	Areci_urb	Areci_nat	1	95258107	0	0.507462687	-0.001044823	0.345318662	1.607142857	0.615876093	4.193876322	0.206054482	-0.001044823	0.006888361	0.013888889	0.013888889	0.018543889	0	0	1_95258107
1645	3076	Areci_urb	Areci_nat	1	95258112	0	0.36523266	0.003044303	0.166217331	2.376	0.723619602	7.801579698	0.375846436	0.003044303	0.006888362	0.030866052	0.030866052	0.018543888	0	0	1_95258112
1646	3077	Areci_urb	Areci_nat	1	95258122	0	0.27524144	0.022334214	0.049281932	5	0.991457532	25.215401759	0.698970004	0.022334214	0.006888364	0.064593301	0.064593301	0.018543887	0	0	1_95258122
1647	3078	Areci_urb	Areci_nat	1	95258176	0	0.479367867	-0.015250587	1	1.060606061	0.397888426	2.827137316	0.025554104	-0.015250587	0.006888375	0.0002035	0.0002035	0.01854388	0	0	1_95258176
1648	3079	Areci_urb	Areci_nat	1	95258203	0	0.11237928	0.035870893	0.33574415	0.276190476	0.027248036	2.799511064	0.558791301	0.035870893	0.00688838	0.019585503	0.019585503	0.018543876	0	0	1_95258203
1649	3080	Areci_urb	Areci_nat	1	95258234	0	0.11237928	0.035870893	0.33574415	0.276190476	0.027248036	2.799511064	0.558791301	0.035870893	0.006888386	0.019585503	0.019585503	0.018543872	0	0	1_95258234
1650	3081	Areci_urb	Areci_nat	1	95258456	0	0.163301141	-0.011545293	1	0.878787879	0.164391975	4.697724047	0.056115942	-0.011545293	0.00688843	0.000336022	0.000336022	0.018543843	0	0	1_95258456
1651	3082	Areci_urb	Areci_nat	1	95258535	0	0.503511853	-0.007135767	0.473635709	1.461538462	0.558756642	3.82294279	0.164810249	-0.007135767	0.006888445	0.008827376	0.008827376	0.018543832	0	0	1_95258535
1652	3083	Areci_urb	Areci_nat	1	95258587	0	0.085601405	0.014391766	0.597733259	0.428571429	0.03700023	4.964116959	0.367976785	0.014391766	0.006888456	0.007122507	0.007122507	0.018543826	0	0	1_95258587
1653	3084	Areci_urb	Areci_nat	1	95258626	0	0.48595259	-0.006976434	0.621655708	0.726708075	0.274146547	1.926358845	0.138640014	-0.006976434	0.006888463	0.006072468	0.006072468	0.01854382	0	0	1_95258626
1654	3085	Areci_urb	Areci_nat	1	95258667	0	0.496488147	-0.007073386	0.62450203	0.721212121	0.274787311	1.892907362	0.141936983	-0.007073386	0.006888471	0.006496218	0.006496218	0.018543815	0	0	1_95258667
1655	3086	Areci_urb	Areci_nat	1	95258759	0	0.496488147	-0.007073386	0.62450203	0.721212121	0.274787311	1.892907362	0.141936983	-0.007073386	0.006888489	0.006496218	0.006496218	0.018543803	0	0	1_95258759
1656	3087	Areci_urb	Areci_nat	1	95258951	0	0.119047619	0.038554217	0.333378976	0.272727273	0.026810976	2.774243143	0.56427143	0.038554217	0.006888527	0.021176471	0.021176471	0.018543778	0	0	1_95258951
1657	3088	Areci_urb	Areci_nat	1	95259327	0	0.49165935	-0.011545293	0.805993437	0.818181818	0.310809263	2.153801601	0.087150176	-0.011545293	0.006888601	0.002430556	0.002430556	0.018543728	0	0	1_95259327
1658	3089	Areci_urb	Areci_nat	1	95259331	0	0.49165935	-0.011545293	0.805993437	0.818181818	0.310809263	2.153801601	0.087150176	-0.011545293	0.006888602	0.002430556	0.002430556	0.018543728	0	0	1_95259331
1659	3090	Areci_urb	Areci_nat	1	95259448	0	0.49165935	-0.011545293	0.805993437	0.818181818	0.310809263	2.153801601	0.087150176	-0.011545293	0.006888625	0.002430556	0.002430556	0.018543712	0	0	1_95259448
1660	3091	Areci_urb	Areci_nat	1	95263417	0	0.408691835	0.011271518	0.291827584	0.545454545	0.186688153	1.593677243	0.263241435	0.011271518	0.006889405	0.018274854	0.018274854	0.018543191	0	0	1_95263417
1661	3092	Areci_urb	Areci_nat	1	95263462	0	0.408691835	0.037347874	0.056624191	3.436363636	1.070779117	11.0280401	0.536099115	0.037347874	0.006889414	0.066968015	0.066968015	0.018543185	0	0	1_95263462
1662	3093	Areci_urb	Areci_nat	1	95398604	0	0.336858805	0.070563094	0.125932698	0.362903226	0.103009886	1.278505945	0.440209171	0.070563094	0.006915897	0.041869608	0.041869608	0.018525698	0	0	1_95398604
1663	3094	Areci_urb	Areci_nat	1	95398888	0	0.433274802	-0.014619899	1	0.968	0.345452179	2.712456478	0.014124643	-0.014619899	0.006915952	5.6287e-05	5.6287e-05	0.018525661	0	0	1_95398888
1664	3095	Areci_urb	Areci_nat	1	95398988	0	0.163301141	0.075469356	0.09230892	0.154285714	0.017010326	1.399390086	0.811674285	0.075469356	0.006915972	0.051112605	0.051112605	0.018525649	0	0	1_95398988
1665	3096	Areci_urb	Areci_nat	1	95398997	0	0.495535714	-0.015015015	0.799931527	1.236363636	0.4531577	3.373207697	0.092146223	-0.015015015	0.006915973	0.002685225	0.002685225	0.018525648	0	0	1_95398997
1666	3097	Areci_urb	Areci_nat	1	95399126	0	0.11237928	-0.027350688	0.616299416	2.818181818	0.278146201	28.553863911	0.449969009	-0.027350688	0.006915999	0.012207031	0.012207031	0.018525631	0	0	1_95399126
1667	3098	Areci_urb	Areci_nat	1	95399132	0	0.27524144	-0.016385223	0.521305988	1.689655172	0.445206082	6.412613654	0.227798082	-0.016385223	0.006916	0.008860535	0.008860535	0.01852563	0	0	1_95399132
1668	3099	Areci_urb	Areci_nat	1	95399146	0	0.23309921	-0.017260238	0.484199432	1.933333333	0.441452701	8.466994914	0.286306739	-0.017260238	0.006916003	0.01153484	0.01153484	0.018525629	0	0	1_95399146
1669	3100	Areci_urb	Areci_nat	1	95399259	0	0.093601269	-0.021312361	1	0.517241379	0.044449129	6.018985047	0.286306739	-0.021312361	0.006916025	0.004613936	0.004613936	0.018525614	0	0	1_95399259
1670	3101	Areci_urb	Areci_nat	1	95399279	0	0.09077381	-0.010576415	0.619047619	2.066666667	0.17790858	24.007336273	0.315270435	-0.010576415	0.006916029	0.005464481	0.005464481	0.018525612	0	0	1_95399279
1671	3102	Areci_urb	Areci_nat	1	95399318	0	0.163301141	0.0210852	0.409508402	0.411764706	0.070167075	2.416377943	0.385350881	0.0210852	0.006916036	0.014934289	0.014934289	0.018525607	0	0	1_95399318
1672	3103	Areci_urb	Areci_nat	1	95399421	0	0.167832168	-0.014664144	0.673332132	2	0.340242322	11.756327006	0.301029996	-0.014664144	0.006916056	0.009191176	0.009191176	0.018525594	0	0	1_95399421
1673	3104	Areci_urb	Areci_nat	1	95399422	0	0.085601405	0.014391766	0.597733259	0.428571429	0.03700023	4.964116959	0.367976785	0.014391766	0.006916056	0.007122507	0.007122507	0.018525593	0	0	1_95399422
1674	3105	Areci_urb	Areci_nat	1	95399425	0	0.138279192	0.004510981	0.660265108	0.568627451	0.088825349	3.640145303	0.245172178	0.004510981	0.006916057	0.005335097	0.005335097	0.018525593	0	0	1_95399425
1675	3106	Areci_urb	Areci_nat	1	95399510	0	0.46356453	-0.011545293	0.613766439	1.4	0.513031323	3.820429497	0.146128036	-0.011545293	0.006916074	0.006365741	0.006365741	0.018525582	0	0	1_95399510
1676	3107	Areci_urb	Areci_nat	1	95400349	0	0.146329365	-0.012684527	0.677335415	1.551724138	0.241414575	9.973912295	0.190814516	-0.012684527	0.006916238	0.003389831	0.003389831	0.018525475	0	0	1_95400349
1677	3108	Areci_urb	Areci_nat	1	95400402	0	0.187445127	0.0002995	0.698622273	0.636363636	0.131152025	3.087704349	0.196294645	0.0002995	0.006916248	0.004683841	0.004683841	0.018525469	0	0	1_95400402
1678	3109	Areci_urb	Areci_nat	1	95404327	0	0.507462687	0.040957058	0.058155952	2.619047619	0.982540806	6.981298271	0.418143395	0.040957058	0.006917015	0.055555556	0.055555556	0.018524969	0	0	1_95404327
1679	3110	Areci_urb	Areci_nat	1	95404426	0	0.380597015	-0.01504545	0.779712153	1.373626374	0.452226847	4.172351617	0.137868621	-0.01504545	0.006917034	0.00462963	0.00462963	0.018524956	0	0	1_95404426
1680	3111	Areci_urb	Areci_nat	1	95405549	0	0.291855204	0.104117773	0.063665296	5.352941176	0.991465039	28.900645118	0.728592471	0.104117773	0.006917254	0.084225421	0.084225421	0.018524813	0	0	1_95405549
1681	3112	Areci_urb	Areci_nat	1	95405820	0	0.11237928	-0.011545293	1	0.882352941	0.116984023	6.655154216	0.054357662	-0.011545293	0.006917307	0.000217014	0.000217014	0.018524779	0	0	1_95405820
1682	3113	Areci_urb	Areci_nat	1	95405849	0	0.433274802	0.108364331	0.009185844	0.226666667	0.074088939	0.693460841	0.644612342	0.108364331	0.006917312	0.106509625	0.106509625	0.018524775	0	0	1_95405849
1683	3114	Areci_urb	Areci_nat	1	95405904	0	0.057945566	-0.042198181	0.49429324	2.828571429	0.280027189	28.571569584	0.45156715	-0.042198181	0.006917323	0.026936027	0.026936027	0.018524768	0	0	1_95405904
1684	3115	Areci_urb	Areci_nat	1	95406662	0	0.21071115	0.05589106	0.135277984	0.254901961	0.047515453	1.367450077	0.593626824	0.05589106	0.006917471	0.041782407	0.041782407	0.018524672	0	0	1_95406662
1685	3116	Areci_urb	Areci_nat	1	95407886	0	0.313871817	-0.015789539	0.549851392	1.542857143	0.448212609	5.310890669	0.188325715	-0.015789539	0.00691771	0.007012432	0.007012432	0.018524516	0	0	1_95407886
1686	3117	Areci_urb	Areci_nat	1	95413069	0	0.433274802	0.009976947	0.302212919	0.555555556	0.196388331	1.571590198	0.255272505	0.009976947	0.006918723	0.018237082	0.018237082	0.018523857	0	0	1_95413069
1687	3118	Areci_urb	Areci_nat	1	95413075	0	0.029411765	0.063943162	0.470588235	0.432432432	0.037439981	4.994602147	0.364081741	0.063943162	0.006918724	0.016791045	0.016791045	0.018523857	0	0	1_95413075
1688	3119	Areci_urb	Areci_nat	1	95413084	0	0.029411765	0.063943162	0.470588235	0.432432432	0.037439981	4.994602147	0.364081741	0.063943162	0.006918726	0.016791045	0.016791045	0.018523855	0	0	1_95413084
1689	3120	Areci_urb	Areci_nat	1	95413105	0	0.4214223	0.001099023	0.434752012	0.636363636	0.222815444	1.817462335	0.196294645	0.001099023	0.00691873	0.010546875	0.010546875	0.018523853	0	0	1_95413105
1690	3124	Areci_urb	Areci_nat	1	95413159	0	0.408691835	-0.014804838	1	0.982905983	0.340182965	2.839954583	0.007488021	-0.014804838	0.00691874	1.4918e-05	1.4918e-05	0.018523846	0	0	1_95413159
1691	3125	Areci_urb	Areci_nat	1	95413174	0	0.187445127	0.0002995	0.698622273	0.636363636	0.131152025	3.087704349	0.196294645	0.0002995	0.006918743	0.004683841	0.004683841	0.018523844	0	0	1_95413174
1692	3126	Areci_urb	Areci_nat	1	95413180	0	0.187445127	0.0002995	0.698622273	0.636363636	0.131152025	3.087704349	0.196294645	0.0002995	0.006918744	0.004683841	0.004683841	0.018523843	0	0	1_95413180
1693	3127	Areci_urb	Areci_nat	1	95413207	0	0.187445127	0.0002995	0.698622273	0.636363636	0.131152025	3.087704349	0.196294645	0.0002995	0.00691875	0.004683841	0.004683841	0.01852384	0	0	1_95413207
1694	3128	Areci_urb	Areci_nat	1	95413387	0	0.11237928	-0.011545293	1	0.882352941	0.116984023	6.655154216	0.054357662	-0.011545293	0.006918785	0.000217014	0.000217014	0.018523817	0	0	1_95413387
1695	3130	Areci_urb	Areci_nat	1	95413447	0	0.433274802	0.009976947	0.188959049	2.272727273	0.777174147	6.646244311	0.356547324	0.009976947	0.006918796	0.033786446	0.033786446	0.018523809	0	0	1_95413447
1696	3131	Areci_urb	Areci_nat	1	95413616	0	0.331870061	0.004510981	0.549486012	0.6	0.183110669	1.966024169	0.22184875	0.004510981	0.006918829	0.010582011	0.010582011	0.018523788	0	0	1_95413616
1697	3150	Areci_urb	Areci_nat	1	95549239	0	0.507023705	-0.007166309	0.62728797	1.416666667	0.544512496	3.685763796	0.151267675	-0.007166309	0.006945296	0.007515633	0.007515633	0.018506917	0	0	1_95549239
1698	3151	Areci_urb	Areci_nat	1	95549429	0	0.085601405	0.014391766	0.597733259	0.428571429	0.03700023	4.964116959	0.367976785	0.014391766	0.006945333	0.007122507	0.007122507	0.018506893	0	0	1_95549429
1699	3152	Areci_urb	Areci_nat	1	95553885	0	0.085601405	0.097390354	0.098970389	0.202702703	0.021501212	1.910979951	0.693140461	0.097390354	0.006946197	0.051923077	0.051923077	0.018506345	0	0	1_95553885
1700	3153	Areci_urb	Areci_nat	1	95555591	0	0.30952381	0.134615385	0.023281226	0.191919192	0.046233534	0.796672302	0.716881594	0.134615385	0.006946528	0.091575092	0.091575092	0.018506135	0	0	1_95555591
1701	3154	Areci_urb	Areci_nat	1	95555629	0	0.099818512	-0.037205182	1	1.666666667	0.142608375	19.478363513	0.22184875	-0.037205182	0.006946536	0.002913753	0.002913753	0.01850613	0	0	1_95555629
1702	3155	Areci_urb	Areci_nat	1	95557901	0	0.163301141	0.075469356	0.09230892	0.154285714	0.017010326	1.399390086	0.811674285	0.075469356	0.006946976	0.051112605	0.051112605	0.018505851	0	0	1_95557901
1703	3156	Areci_urb	Areci_nat	1	95560876	0	0.029411765	0.063943162	0.470588235	0.432432432	0.037439981	4.994602147	0.364081741	0.063943162	0.006947553	0.016791045	0.016791045	0.018505486	0	0	1_95560876
1704	3158	Areci_urb	Areci_nat	1	95569821	0	0.454345917	0.008978814	0.310798815	0.562130178	0.203778976	1.55065229	0.250163099	0.008978814	0.006949288	0.018370907	0.018370907	0.018504388	0	0	1_95569821
1705	3159	Areci_urb	Areci_nat	1	95569841	0	0.21071115	-0.011545293	1	0.875	0.200016944	3.827800715	0.057991947	-0.011545293	0.006949292	0.000462963	0.000462963	0.018504386	0	0	1_95569841
1706	3160	Areci_urb	Areci_nat	1	95658231	0	0.372960373	-0.017112676	0.568904029	1.538461538	0.485077208	4.879355006	0.187086643	-0.017112676	0.006966385	0.008166667	0.008166667	0.018493666	0	0	1_95658231
1707	3161	Areci_urb	Areci_nat	1	95658285	0	0.222222222	-0.026785714	1	1.344086022	0.292423286	6.17791852	0.128427064	-0.026785714	0.006966396	0.002267574	0.002267574	0.018493659	0	0	1_95658285
1708	3162	Areci_urb	Areci_nat	1	95658462	0	0.254609306	-0.011545293	0.314402936	2.333333333	0.548887453	9.919054295	0.367976785	-0.011545293	0.00696643	0.020138889	0.020138889	0.018493638	0	0	1_95658462
1709	3163	Areci_urb	Areci_nat	1	95697702	0	0.21071115	0.013743339	0.058045813	7.482758621	0.866719165	64.601867436	0.874061736	0.013743339	0.006973992	0.063917824	0.063917824	0.018488951	0	0	1_95697702
1710	3164	Areci_urb	Areci_nat	1	95697738	0	0.029411765	0.063943162	0.470588235	0.432432432	0.037439981	4.994602147	0.364081741	0.063943162	0.006973998	0.016791045	0.016791045	0.018488947	0	0	1_95697738
1711	3165	Areci_urb	Areci_nat	1	95698358	0	0.254609306	-0.011545293	0.314402936	2.333333333	0.548887453	9.919054295	0.367976785	-0.011545293	0.006974118	0.020138889	0.020138889	0.018488873	0	0	1_95698358
1712	3166	Areci_urb	Areci_nat	1	95698424	0	0.454345917	0.008978814	0.200696036	2.142857143	0.758238879	6.055923615	0.330993219	0.008978814	0.00697413	0.030917874	0.030917874	0.018488865	0	0	1_95698424
1713	3181	Areci_urb	Areci_nat	1	95851359	0	0.49165935	-0.011545293	0.626474377	1.333333333	0.504535565	3.523592591	0.124938737	-0.011545293	0.007003429	0.004960317	0.004960317	0.018471015	0	0	1_95851359
1714	3182	Areci_urb	Areci_nat	1	95862234	0	0.503511853	-0.014191009	0.811333281	1.15037594	0.44176204	2.99565079	0.06083979	-0.014191009	0.007005501	0.001210888	0.001210888	0.01846977	0	0	1_95862234
1715	3183	Areci_urb	Areci_nat	1	95867164	0	0.085601405	0.097390354	0.098970389	0.202702703	0.021501212	1.910979951	0.693140461	0.097390354	0.00700644	0.051923077	0.051923077	0.018469208	0	0	1_95867164
1716	3198	Areci_urb	Areci_nat	1	95893044	0	0.261072261	0.021730382	0.017174985	9.666666667	1.147064855	81.463959129	0.985276743	0.021730382	0.007011364	0.090535714	0.090535714	0.018466263	0	0	1_95893044
1717	3199	Areci_urb	Areci_nat	1	95894487	0	0.27524144	-0.016385223	1	1.08	0.295593233	3.94596314	0.033423755	-0.016385223	0.007011638	0.000199362	0.000199362	0.0184661	0	0	1_95894487
1718	3200	Areci_urb	Areci_nat	1	95894493	0	0.057945566	0.08041337	0.217734855	0.279279279	0.027639085	2.821978966	0.553961285	0.08041337	0.007011639	0.034090909	0.034090909	0.018466099	0	0	1_95894493
1719	3201	Areci_urb	Areci_nat	1	95894517	0	0.402797203	-0.007042254	0.782779071	0.777777778	0.26260934	2.303567233	0.109144469	-0.007042254	0.007011644	0.003125	0.003125	0.018466096	0	0	1_95894517
1720	3202	Areci_urb	Areci_nat	1	95894526	0	0.163301141	0.075469356	0.09230892	0.154285714	0.017010326	1.399390086	0.811674285	0.075469356	0.007011645	0.051112605	0.051112605	0.018466095	0	0	1_95894526
1721	3203	Areci_urb	Areci_nat	1	95923794	0	0.496488147	-0.014228437	0.8091114	1.169230769	0.44576859	3.06683921	0.067900236	-0.014228437	0.007017203	0.001485902	0.001485902	0.018462789	0	0	1_95923794
1722	3204	Areci_urb	Areci_nat	1	95934190	0	0.057945566	-0.011545293	1	0.885714286	0.053127723	14.766109865	0.052706351	-0.011545293	0.007019174	0.000105219	0.000105219	0.018461621	0	0	1_95934190
1723	3205	Areci_urb	Areci_nat	1	95934294	0	0.454345917	0.032434937	0.127668682	0.428571429	0.153297056	1.198153923	0.367976785	0.032434937	0.007019193	0.039130435	0.039130435	0.018461609	0	0	1_95934294
1724	3243	Areci_urb	Areci_nat	1	96013038	0	0.467198582	0.026033063	0.232262699	2.261904762	0.67695955	7.557634943	0.354474315	0.026033063	0.007034074	0.037273922	0.037273922	0.018452855	0	0	1_96013038
1725	3244	Areci_urb	Areci_nat	1	96013057	0	0.428571429	-0.022988506	0.764500758	1.263157895	0.369737569	4.315406391	0.101457641	-0.022988506	0.007034078	0.002782931	0.002782931	0.018452853	0	0	1_96013057
1726	3245	Areci_urb	Areci_nat	1	96013063	0	0.316742081	0.063477501	0.157214791	0.291428571	0.065926023	1.288271434	0.535467873	0.063477501	0.007034079	0.054478458	0.054478458	0.018452852	0	0	1_96013063
1727	3260	Areci_urb	Areci_nat	1	96674724	0	0.029411765	0.063943162	0.470588235	0.432432432	0.037439981	4.994602147	0.364081741	0.063943162	0.007155015	0.016791045	0.016791045	0.018385868	0	0	1_96674724
1728	3261	Areci_urb	Areci_nat	1	96679568	0	0.057945566	0.08041337	0.217734855	0.279279279	0.027639085	2.821978966	0.553961285	0.08041337	0.007155869	0.034090909	0.034090909	0.01838542	0	0	1_96679568
1729	3263	Areci_urb	Areci_nat	1	96680600	0	0.21071115	-0.019974837	0.713444129	1.559139785	0.341581478	7.116653059	0.192885054	-0.019974837	0.007156051	0.004890046	0.004890046	0.018385324	0	0	1_96680600
1730	3264	Areci_urb	Areci_nat	1	96682392	0	0.057945566	-0.011545293	1	0.885714286	0.053127723	14.766109865	0.052706351	-0.011545293	0.007156367	0.000105219	0.000105219	0.018385159	0	0	1_96682392
1731	3265	Areci_urb	Areci_nat	1	96684521	0	0.085601405	-0.027107528	0.24143986	3.882352941	0.412039144	36.580661246	0.589095014	-0.027107528	0.007156741	0.041025641	0.041025641	0.018384962	0	0	1_96684521
1732	3266	Areci_urb	Areci_nat	1	96686780	0	0.331870061	-0.016897385	0.772002653	1.238095238	0.378352027	4.051464533	0.092754053	-0.016897385	0.007157139	0.001837155	0.001837155	0.018384753	0	0	1_96686780
1733	3267	Areci_urb	Areci_nat	1	96687150	0	0.029411765	0.063943162	0.470588235	0.432432432	0.037439981	4.994602147	0.364081741	0.063943162	0.007157204	0.016791045	0.016791045	0.018384719	0	0	1_96687150
1734	3268	Areci_urb	Areci_nat	1	96709120	0	0.424107143	-0.006129782	0.592817853	0.72	0.245606044	2.11069724	0.142667504	-0.006129782	0.007161066	0.005618622	0.005618622	0.018382697	0	0	1_96709120
1735	3269	Areci_urb	Areci_nat	1	96710158	0	0.235028249	-0.012585812	1	0.857142857	0.193308447	3.80062998	0.06694679	-0.012585812	0.007161248	0.000686813	0.000686813	0.018382601	0	0	1_96710158
1736	3270	Areci_urb	Areci_nat	1	96712899	0	0.389212057	-0.017867065	0.566347004	1.527777778	0.476162958	4.901903646	0.184060189	-0.017867065	0.007161729	0.008243515	0.008243515	0.01838235	0	0	1_96712899
1737	3271	Areci_urb	Areci_nat	1	96714208	0	0.21071115	0.05589106	0.135277984	0.254901961	0.047515453	1.367450077	0.593626824	0.05589106	0.007161959	0.041782407	0.041782407	0.01838223	0	0	1_96714208
1738	3272	Areci_urb	Areci_nat	1	96714307	0	0.21071115	-0.019974837	0.713444129	1.559139785	0.341581478	7.116653059	0.192885054	-0.019974837	0.007161976	0.004890046	0.004890046	0.018382221	0	0	1_96714307
1739	3273	Areci_urb	Areci_nat	1	96714439	0	0.11237928	-0.011545293	1	0.882352941	0.116984023	6.655154216	0.054357662	-0.011545293	0.007161999	0.000217014	0.000217014	0.018382209	0	0	1_96714439
1740	3274	Areci_urb	Areci_nat	1	96799715	0	0.421657592	0.032297807	0.246634573	0.448	0.141593202	1.417469176	0.348721986	0.032297807	0.007176873	0.032839918	0.032839918	0.018374484	0	0	1_96799715
1741	3275	Areci_urb	Areci_nat	1	96799893	0	0.4214223	0.022172883	0.192110827	0.476190476	0.164512284	1.378361325	0.322219295	0.022172883	0.007176904	0.028009259	0.028009259	0.018374468	0	0	1_96799893
1742	3276	Areci_urb	Areci_nat	1	96799988	0	0.46993007	0.106129207	0.009946914	4.371428571	1.479882392	12.912774597	0.640623386	0.106129207	0.00717692	0.114266019	0.114266019	0.01837446	0	0	1_96799988
1743	3277	Areci_urb	Areci_nat	1	96799995	0	0.440112994	0.139497038	0.005762631	0.185185185	0.055329124	0.619810154	0.73239376	0.139497038	0.007176922	0.135911425	0.135911425	0.018374459	0	0	1_96799995
1744	3278	Areci_urb	Areci_nat	1	96799997	0	0.416317016	0.097823818	0.013885086	0.221674877	0.068225494	0.720254965	0.654283524	0.097823818	0.007176922	0.102776497	0.102776497	0.018374459	0	0	1_96799997
1745	3279	Areci_urb	Areci_nat	1	96800103	0	0.187445127	0.038202836	0.240893435	0.317647059	0.057112241	1.766690495	0.498055162	0.038202836	0.00717694	0.027354931	0.027354931	0.01837445	0	0	1_96800103
1746	3280	Areci_urb	Areci_nat	1	96800114	0	0.21071115	0.05589106	0.135277984	0.254901961	0.047515453	1.367450077	0.593626824	0.05589106	0.007176942	0.041782407	0.041782407	0.018374449	0	0	1_96800114
1747	3281	Areci_urb	Areci_nat	1	96803719	0	0.444249342	0.000449315	0.300523029	1.909090909	0.672293059	5.421189543	0.28082661	0.000449315	0.007177567	0.021958718	0.021958718	0.018374126	0	0	1_96803719
1748	3282	Areci_urb	Areci_nat	1	96806371	0	0.23309921	0.028459323	0.288155691	0.393939394	0.089840335	1.727378315	0.404570588	0.028459323	0.007178027	0.02354049	0.02354049	0.018373889	0	0	1_96806371
1749	3283	Areci_urb	Areci_nat	1	96807494	0	0.138279192	-0.021179058	0.360499027	3.875	0.40992602	36.630085116	0.588271707	-0.021179058	0.007178221	0.023324515	0.023324515	0.018373789	0	0	1_96807494
1750	3284	Areci_urb	Areci_nat	1	96809336	0	0.23309921	-0.002020384	0.156861001	3.620689655	0.693749973	18.896423914	0.558791301	-0.002020384	0.00717854	0.037769408	0.037769408	0.018373624	0	0	1_96809336
1751	3285	Areci_urb	Areci_nat	1	96810220	0	0.48595259	-0.014286608	1	0.93006993	0.351520065	2.460827025	0.031484396	-0.014286608	0.007178694	0.000313661	0.000313661	0.018373545	0	0	1_96810220
1752	3286	Areci_urb	Areci_nat	1	96810287	0	0.029411765	-0.056838366	1	1.833333333	0.158754373	21.171770283	0.263241435	-0.056838366	0.007178705	0.013266998	0.013266998	0.018373539	0	0	1_96810287
1753	3287	Areci_urb	Areci_nat	1	96844668	0	0.490079365	0.000243891	0.31401234	1.777777778	0.644417894	4.904416619	0.249877473	0.000243891	0.007184645	0.019449075	0.019449075	0.018370485	0	0	1_96844668
1754	3301	Areci_urb	Areci_nat	1	107626872	0	0.172619048	-0.023680931	0.675955388	1.866666667	0.316741218	11.000918865	0.271066772	-0.023680931	0.169456111	0.00761776	0.00761776	0.178475751	0	0	1_107626872
1755	3302	Areci_urb	Areci_nat	1	107626880	0	0.05967366	-0.014664144	0.492773893	3	0.296571828	30.346779966	0.477121255	-0.014664144	0.169456415	0.029411765	0.029411765	0.178476046	0	0	1_107626880
1756	3304	Areci_urb	Areci_nat	1	107627088	0	0.395083406	0.024420762	0.181638559	0.460815047	0.153152605	1.386528864	0.336473348	0.024420762	0.169464322	0.028533951	0.028533951	0.178483701	0	0	1_107627088
1757	3310	Areci_urb	Areci_nat	1	108070941	0	0.339393939	-0.014664144	0.766100462	1.333333333	0.405649766	4.382543576	0.124938737	-0.014664144	0.185763346	0.003413866	0.003413866	0.194227216	0	0	1_108070941
1758	3311	Areci_urb	Areci_nat	1	108070961	0	0.372818614	-0.01406355	0.376927932	1.916666667	0.5679117	6.468630794	0.28254659	-0.01406355	0.185764025	0.018028488	0.018028488	0.194227869	0	0	1_108070961
1759	3312	Areci_urb	Areci_nat	1	108070968	0	0.372818614	-0.01406355	0.376927932	1.916666667	0.5679117	6.468630794	0.28254659	-0.01406355	0.185764262	0.018028488	0.018028488	0.194228097	0	0	1_108070968
1760	3313	Areci_urb	Areci_nat	1	108074668	0	0.274285714	-0.029693487	0.721027042	0.726315789	0.153388018	3.439216648	0.138874515	-0.029693487	0.185889726	0.003266079	0.003266079	0.194348756	0	0	1_108074668
1761	3314	Areci_urb	Areci_nat	1	108074677	0	0.340120664	-0.020504892	1	0.964912281	0.253623456	3.671015777	0.015512166	-0.020504892	0.185890031	5.2793e-05	5.2793e-05	0.194349049	0	0	1_108074677
1762	3315	Areci_urb	Areci_nat	1	112554962	0	0.163301141	-0.022422124	0.67644296	1.875	0.319699099	10.996668465	0.273001272	-0.022422124	0.25028964	0.007317802	0.007317802	0.25405094	0	0	1_112554962
1763	3316	Areci_urb	Areci_nat	1	112558851	0	0.203595981	-0.007661082	0.703133911	0.672413793	0.137422348	3.290151235	0.172363387	-0.007661082	0.250287833	0.003906926	0.003906926	0.254046855	0	0	1_112558851
1764	3317	Areci_urb	Areci_nat	1	112560702	0	0.142191142	-0.036758254	0.366258741	3.625	0.382750687	34.332074215	0.559308011	-0.036758254	0.250286957	0.021420765	0.021420765	0.254044895	0	0	1_112560702
1765	3318	Areci_urb	Areci_nat	1	112560746	0	0.138279192	-0.021179058	0.360499027	3.875	0.40992602	36.630085116	0.588271707	-0.021179058	0.250286936	0.023324515	0.023324515	0.254044849	0	0	1_112560746
1766	3319	Areci_urb	Areci_nat	1	112561989	0	0.138279192	-0.021179058	0.360499027	3.875	0.40992602	36.630085116	0.588271707	-0.021179058	0.250286342	0.023324515	0.023324515	0.254043527	0	0	1_112561989
1767	3320	Areci_urb	Areci_nat	1	112562678	0	0.254609306	0.00938323	0.497992968	0.541666667	0.138065847	2.125093093	0.266267889	0.00938323	0.250286011	0.011590038	0.011590038	0.254042793	0	0	1_112562678
1768	3321	Areci_urb	Areci_nat	1	112562706	0	0.138279192	-0.021179058	0.360499027	3.875	0.40992602	36.630085116	0.588271707	-0.021179058	0.250285997	0.023324515	0.023324515	0.254042763	0	0	1_112562706
1769	3322	Areci_urb	Areci_nat	1	112565179	0	0.187445127	0.0002995	0.698622273	0.636363636	0.131152025	3.087704349	0.196294645	0.0002995	0.250284796	0.004683841	0.004683841	0.254040117	0	0	1_112565179
1770	3324	Areci_urb	Areci_nat	1	112565634	0	0.138279192	-0.021179058	0.360499027	3.875	0.40992602	36.630085116	0.588271707	-0.021179058	0.250284573	0.023324515	0.023324515	0.254039628	0	0	1_112565634
1771	3325	Areci_urb	Areci_nat	1	112566168	0	0.138279192	-0.021179058	0.360499027	3.875	0.40992602	36.630085116	0.588271707	-0.021179058	0.250284311	0.023324515	0.023324515	0.254039054	0	0	1_112566168
1772	3328	Areci_urb	Areci_nat	1	112569684	0	0.029411765	0.063943162	0.470588235	0.432432432	0.037439981	4.994602147	0.364081741	0.063943162	0.250282562	0.016791045	0.016791045	0.254035253	0	0	1_112569684
1773	3329	Areci_urb	Areci_nat	1	112573122	0	0.4214223	0.001099023	0.286828591	2.01863354	0.685964219	5.940370148	0.305057485	0.001099023	0.250280817	0.024320023	0.024320023	0.254031503	0	0	1_112573122
1774	3330	Areci_urb	Areci_nat	1	112573192	0	0.48595259	-0.006976434	0.621655708	0.726708075	0.274146547	1.926358845	0.138640014	-0.006976434	0.250280781	0.006072468	0.006072468	0.254031426	0	0	1_112573192
1775	3333	Areci_urb	Areci_nat	1	112573267	0	0.380597015	-0.01504545	0.779712153	1.373626374	0.452226847	4.172351617	0.137868621	-0.01504545	0.250280743	0.00462963	0.00462963	0.254031344	0	0	1_112573267
1776	3334	Areci_urb	Areci_nat	1	112573302	0	0.479367867	-0.000429411	0.456621717	0.642857143	0.240336812	1.719525621	0.191885526	-0.000429411	0.250280725	0.011446886	0.011446886	0.254031305	0	0	1_112573302
1777	3335	Areci_urb	Areci_nat	1	112723151	0	0.078367347	-0.089559387	0.497142857	2.555555556	0.248509164	26.280174476	0.407485327	-0.089559387	0.250170837	0.032738095	0.032738095	0.253836154	0	0	1_112723151
1778	3336	Areci_urb	Areci_nat	1	112723659	0	0.034482759	0.116930572	0.448275862	0.393939394	0.033828058	4.587560058	0.404570588	0.116930572	0.250170353	0.021592443	0.021592443	0.253835387	0	0	1_112723659
1779	3338	Areci_urb	Areci_nat	1	112723816	0	0.509433962	-0.019177072	1	1	0.34382538	2.908453125	0	-0.019177072	0.250170203	0	0	0.253835151	0	0	1_112723816
1780	3340	Areci_urb	Areci_nat	1	113353856	0	0.485714286	0.640522876	0	95.285714286	10.927290157	830.889197283	1.979027794	0.640522876	0.249006905	0.647058824	0.647058824	0.252357643	0	0	1_113353856
1781	3353	Areci_urb	Areci_nat	1	113468810	0	0.23309921	0.211337568	0.000569171	0.064864865	0.007794558	0.539793358	1.187990482	0.211337568	0.24867684	0.171610169	0.171610169	0.251977753	0	0	1_113468810
1782	3354	Areci_urb	Areci_nat	1	113468882	0	0.353901996	0.005346825	0.535168155	0.626373626	0.181159639	2.165735819	0.203166537	0.005346825	0.248676623	0.009500329	0.009500329	0.251977505	0	0	1_113468882
1783	3355	Areci_urb	Areci_nat	1	113476154	0	0.029411765	0.063943162	0.470588235	0.432432432	0.037439981	4.994602147	0.364081741	0.063943162	0.248654554	0.016791045	0.016791045	0.251952361	0	0	1_113476154
1784	3356	Areci_urb	Areci_nat	1	113476230	0	0.313871817	0.052118397	0.013711913	6.6	1.33595808	32.605813502	0.819543936	0.052118397	0.248654323	0.095182595	0.095182595	0.251952097	0	0	1_113476230
1785	3357	Areci_urb	Areci_nat	1	113476235	0	0.454345917	0.501557392	6e-09	77	9.208222458	643.881056006	1.886490725	0.501557392	0.248654308	0.484433709	0.484433709	0.25195208	0	0	1_113476235
1786	3358	Areci_urb	Areci_nat	1	113497775	0	0.5	0.564516129	0	65	12.062302412	350.264804827	1.812913357	0.564516129	0.248588112	0.571428571	0.571428571	0.251876826	0	0	1_113497775
1787	3359	Areci_urb	Areci_nat	1	113497793	0	0.138279192	0.132961177	0.019318259	0.126126126	0.014354456	1.108213312	0.899194943	0.132961177	0.248588056	0.089285714	0.089285714	0.251876763	0	0	1_113497793
1788	3393	Areci_urb	Areci_nat	1	115776853	0	0.177683765	-0.015574651	1	0.931034483	0.172829898	5.015481808	0.031034234	-0.015574651	0.234193945	0.000111607	0.000111607	0.23699182	0	0	1_115776853
1789	3394	Areci_urb	Areci_nat	1	115776876	0	0.507667901	-0.007111529	0.45945786	1.482051282	0.544245453	4.035818744	0.170863231	-0.007111529	0.234193743	0.009587674	0.009587674	0.236991616	0	0	1_115776876
1790	3395	Areci_urb	Areci_nat	1	115776883	0	0.177683765	-0.015574651	1	0.931034483	0.172829898	5.015481808	0.031034234	-0.015574651	0.234193682	0.000111607	0.000111607	0.236991554	0	0	1_115776883
1791	3396	Areci_urb	Areci_nat	1	116785483	0	0.495535714	0.619587329	0	134.333333333	15.181265149	1188.665389041	2.128183791	0.619587329	0.223761576	0.625625626	0.625625626	0.226619572	0	0	1_116785483
1792	3397	Areci_urb	Areci_nat	1	116806424	0	0.5	0.464285714	3.7e-08	28.52	7.379620523	110.221168895	1.455149521	0.464285714	0.223511181	0.465860418	0.465860418	0.226373893	0	0	1_116806424
1793	3398	Areci_urb	Areci_nat	1	116806450	0	0.5	0.464285714	3.7e-08	28.52	7.379620523	110.221168895	1.455149521	0.464285714	0.223510894	0.465860418	0.465860418	0.226373609	0	0	1_116806450
1794	3399	Areci_urb	Areci_nat	1	116807864	0	0.061507937	-0.012048193	1	0.878787879	0.052570151	14.690239889	0.056115942	-0.012048193	0.223495251	0.000126502	0.000126502	0.226358119	0	0	1_116807864
1795	3400	Areci_urb	Areci_nat	1	116807879	0	0.267857143	0.167871486	0.004275451	0.070707071	0.008342031	0.599313257	1.150537155	0.167871486	0.223495085	0.138300654	0.138300654	0.226357954	0	0	1_116807879
1796	3401	Areci_urb	Areci_nat	1	116813879	0	0.239160839	0.171594871	0.008622537	0.078571429	0.009187164	0.671966845	1.104735351	0.171594871	0.223420587	0.12014295	0.12014295	0.226284393	0	0	1_116813879
1797	3402	Areci_urb	Areci_nat	1	116817254	0	0.099818512	-0.113131313	0.259528131	3.125	0.32840744	29.73630869	0.494850022	-0.113131313	0.223366418	0.038502674	0.038502674	0.226231645	0	0	1_116817254
1798	3403	Areci_urb	Areci_nat	1	116834106	0	0.07012987	0.099415205	0.211038961	0.268817204	0.026319283	2.745617691	0.57054294	0.099415205	0.223179191	0.042735043	0.042735043	0.226046296	0	0	1_116834106
1799	3404	Areci_urb	Areci_nat	1	116834112	0	0.274986779	4.9574e-05	0.30353077	2.52	0.586504639	10.827535846	0.401400541	4.9574e-05	0.223179124	0.026033654	0.026033654	0.22604623	0	0	1_116834112
1800	3405	Areci_urb	Areci_nat	1	116836945	0	0.115617716	-0.014664144	0.613919414	3	0.295611521	30.445362807	0.477121255	-0.014664144	0.223147597	0.014246324	0.014246324	0.226015022	0	0	1_116836945
1801	3406	Areci_urb	Areci_nat	1	116836951	0	0.507440476	0.421908996	1.11e-07	23.4	6.35615789	86.146381107	1.369215857	0.421908996	0.22314753	0.431085044	0.431085044	0.226014956	0	0	1_116836951
1802	3407	Areci_urb	Areci_nat	1	116843017	0	0.126553672	0.000923645	0.362176628	0.310344828	0.030403709	3.167834257	0.508155488	0.000923645	0.223079973	0.017857143	0.017857143	0.225948086	0	0	1_116843017
1803	3408	Areci_urb	Areci_nat	1	116843137	0	0.48595259	0.650939203	0	151.666666667	17.195939823	1337.686571028	2.180890142	0.650939203	0.223078636	0.640821038	0.640821038	0.225946763	0	0	1_116843137
1804	3409	Areci_urb	Areci_nat	1	116843141	0	0.48595259	0.650939203	0	151.666666667	17.195939823	1337.686571028	2.180890142	0.650939203	0.223078591	0.640821038	0.640821038	0.225946719	0	0	1_116843141
1805	3410	Areci_urb	Areci_nat	1	116843217	0	0.507023705	0.448248022	2.6e-08	27	7.389830813	98.649078502	1.431363764	0.448248022	0.223077745	0.457251082	0.457251082	0.22594588	0	0	1_116843217
1806	3411	Areci_urb	Areci_nat	1	116843349	0	0.490909091	0.635761589	0	143	16.188571411	1263.175080824	2.155336037	0.635761589	0.223076274	0.633609854	0.633609854	0.225944425	0	0	1_116843349
1807	3412	Areci_urb	Areci_nat	1	116843382	0	0.484848485	0.695600757	0	135	15.652681051	1164.337274942	2.130333768	0.695600757	0.223075906	0.690625	0.690625	0.225944061	0	0	1_116843382
1808	3413	Areci_urb	Areci_nat	1	116843414	0	0.163301141	0.151607174	0.008279254	0.104247104	0.012103671	0.89786472	0.981936	0.151607174	0.223075549	0.108870968	0.108870968	0.225943708	0	0	1_116843414
1809	3414	Areci_urb	Areci_nat	1	116843494	0	0.490909091	0.296576614	5.031e-06	14.636363636	4.108796779	52.137682154	1.165433191	0.296576614	0.223074658	0.314228255	0.314228255	0.225942825	0	0	1_116843494
1810	3415	Areci_urb	Areci_nat	1	116843508	0	0.433274802	0.214950664	0.000220685	9.066666667	2.59760906	31.64619561	0.957447649	0.214950664	0.223074502	0.206025554	0.206025554	0.225942671	0	0	1_116843508
1811	3416	Areci_urb	Areci_nat	1	116843585	0	0.27524144	0.022334214	0.049281932	5	0.991457532	25.215401759	0.698970004	0.022334214	0.223073644	0.064593301	0.064593301	0.225941822	0	0	1_116843585
1812	3417	Areci_urb	Areci_nat	1	116843599	0	0.36523266	0.377510589	4.09e-07	0.027027027	0.0033196	0.220044642	1.568201724	0.377510589	0.223073488	0.346153846	0.346153846	0.225941667	0	0	1_116843599
1813	3418	Areci_urb	Areci_nat	1	116843673	0	0.48595259	0.650939203	0	151.666666667	17.195939823	1337.686571028	2.180890142	0.650939203	0.223072663	0.640821038	0.640821038	0.225940851	0	0	1_116843673
1814	3419	Areci_urb	Areci_nat	1	116843680	0	0.23309921	0.211337568	0.000569171	0.064864865	0.007794558	0.539793358	1.187990482	0.211337568	0.223072585	0.171610169	0.171610169	0.225940774	0	0	1_116843680
1815	3420	Areci_urb	Areci_nat	1	116843743	0	0.490079365	0.676308473	0	165	18.117424385	1502.697040261	2.217483944	0.676308473	0.223071883	0.667222355	0.667222355	0.225940079	0	0	1_116843743
1816	3421	Areci_urb	Areci_nat	1	116845482	0	0.096610169	-0.011292599	0.618644068	2.071428571	0.177676896	24.149545734	0.316269962	-0.011292599	0.223052501	0.005847953	0.005847953	0.225920895	0	0	1_116845482
1817	3422	Areci_urb	Areci_nat	1	116846139	0	0.302097902	-0.019474874	0.523420248	1.857142857	0.499292005	6.907740475	0.268845312	-0.019474874	0.223045176	0.013168724	0.013168724	0.225913645	0	0	1_116846139
1818	3423	Areci_urb	Areci_nat	1	116846166	0	0.444249342	0.384276778	3.76e-07	28.333333333	5.745514562	139.722520791	1.452297671	0.384276778	0.223044875	0.369126043	0.369126043	0.225913347	0	0	1_116846166
1819	3424	Areci_urb	Areci_nat	1	116846217	0	0.142191142	0.17455553	0.015945748	0.117117117	0.01329683	1.031555564	0.931379626	0.17455553	0.223044307	0.098360656	0.098360656	0.225912785	0	0	1_116846217
1820	3425	Areci_urb	Areci_nat	1	116849495	0	0.454345917	0.595381883	0	88.8	10.670750045	738.977107236	1.948412966	0.595381883	0.223007751	0.575	0.575	0.225876604	0	0	1_116849495
1821	3426	Areci_urb	Areci_nat	1	116849507	0	0.454345917	0.595381883	0	88.8	10.670750045	738.977107236	1.948412966	0.595381883	0.223007618	0.575	0.575	0.225876471	0	0	1_116849507
1822	3427	Areci_urb	Areci_nat	1	116849540	0	0.507226107	0.477746397	1.5e-08	31.32	8.152933573	120.317722602	1.495821753	0.477746397	0.223007249	0.485378595	0.485378595	0.225876107	0	0	1_116849540
1823	3428	Areci_urb	Areci_nat	1	116852437	0	0.274675325	0.267077268	0.000412429	0.058064516	0.006857975	0.491615666	1.236089189	0.267077268	0.222974926	0.220949264	0.220949264	0.225844116	0	0	1_116852437
1824	3429	Areci_urb	Areci_nat	1	116852467	0	0.408691835	0.037347874	0.056624191	3.436363636	1.070779117	11.0280401	0.536099115	0.037347874	0.222974591	0.066968015	0.066968015	0.225843784	0	0	1_116852467
1825	3430	Areci_urb	Areci_nat	1	116852488	0	0.36523266	0.377510589	4.09e-07	0.027027027	0.0033196	0.220044642	1.568201724	0.377510589	0.222974357	0.346153846	0.346153846	0.225843553	0	0	1_116852488
1826	3431	Areci_urb	Areci_nat	1	116854008	0	0.21071115	0.190763766	0.001422928	0.075075075	0.008944725	0.630121857	1.124504225	0.190763766	0.222957391	0.15	0.15	0.225826761	0	0	1_116854008
1827	3432	Areci_urb	Areci_nat	1	116854016	0	0.23309921	-0.002020384	0.156861001	3.620689655	0.693749973	18.896423914	0.558791301	-0.002020384	0.222957301	0.037769408	0.037769408	0.225826673	0	0	1_116854016
1828	3433	Areci_urb	Areci_nat	1	116854037	0	0.187445127	0.170864514	0.003471945	0.087837838	0.01034958	0.745487824	1.056318363	0.170864514	0.222957067	0.129098361	0.129098361	0.225826441	0	0	1_116854037
1829	3434	Areci_urb	Areci_nat	1	116854040	0	0.187445127	0.170864514	0.003471945	0.087837838	0.01034958	0.745487824	1.056318363	0.170864514	0.222957033	0.129098361	0.129098361	0.225826408	0	0	1_116854040
1830	3436	Areci_urb	Areci_nat	1	116854193	0	0.192540793	0.140115132	0.004321908	0.092857143	0.010925823	0.789180728	1.032184683	0.140115132	0.222955325	0.126059322	0.126059322	0.225824717	0	0	1_116854193
1831	3437	Areci_urb	Areci_nat	1	116857544	0	0.388344988	0.465651049	4.8e-08	47.571428571	5.793311613	390.629913854	1.677346193	0.465651049	0.222917905	0.416326531	0.416326531	0.225787684	0	0	1_116857544
1832	3438	Areci_urb	Areci_nat	1	116859933	0	0.48595259	0.650939203	0	151.666666667	17.195939823	1337.686571028	2.180890142	0.650939203	0.222891215	0.640821038	0.640821038	0.22576127	0	0	1_116859933
1833	3439	Areci_urb	Areci_nat	1	116859960	0	0.479367867	0.710987059	0	142.714285714	16.569924937	1229.176802212	2.154467448	0.710987059	0.222890913	0.696428571	0.696428571	0.225760972	0	0	1_116859960
1834	3440	Areci_urb	Areci_nat	1	116859995	0	0.474352195	0.629560373	0	121	13.613942669	1075.441578983	2.08278537	0.629560373	0.222890522	0.607065569	0.607065569	0.225760585	0	0	1_116859995
1835	3441	Areci_urb	Areci_nat	1	116860025	0	0.476190476	0.696385542	0	125	14.4550146	1080.93975917	2.096910013	0.696385542	0.222890187	0.68	0.68	0.225760253	0	0	1_116860025
1836	3442	Areci_urb	Areci_nat	1	116863789	0	0.142191142	0.17455553	0.015945748	0.117117117	0.01329683	1.031555564	0.931379626	0.17455553	0.222848113	0.098360656	0.098360656	0.225718616	0	0	1_116863789
1837	3443	Areci_urb	Areci_nat	1	116865040	0	0.254609306	-0.011545293	0.314402936	2.333333333	0.548887453	9.919054295	0.367976785	-0.011545293	0.222834123	0.020138889	0.020138889	0.225704772	0	0	1_116865040
1838	3444	Areci_urb	Areci_nat	1	116865061	0	0.187445127	-0.018652169	1	1.208333333	0.24911892	5.860933594	0.082186756	-0.018652169	0.222833888	0.000813167	0.000813167	0.22570454	0	0	1_116865061
1839	3445	Areci_urb	Areci_nat	1	116866208	0	0.490079365	0.679117148	0	127.285714286	14.735485866	1099.499073803	2.104779664	0.679117148	0.222821059	0.684210526	0.684210526	0.225691844	0	0	1_116866208
1840	3446	Areci_urb	Areci_nat	1	116866238	0	0.495535714	0.619587329	0	134.333333333	15.181265149	1188.665389041	2.128183791	0.619587329	0.222820723	0.625625626	0.625625626	0.225691512	0	0	1_116866238
1841	3447	Areci_urb	Areci_nat	1	116866430	0	0.459770115	0.682095006	0	99	11.353633641	863.247864972	1.995635195	0.682095006	0.222818575	0.647773279	0.647773279	0.225689387	0	0	1_116866430
1842	3448	Areci_urb	Areci_nat	1	116870296	0	0.146329365	0.14233204	0.018690508	0.123809524	0.014037502	1.091989038	0.907245947	0.14233204	0.222775314	0.096045198	0.096045198	0.225646578	0	0	1_116870296
1843	3449	Areci_urb	Areci_nat	1	116872019	0	0.505952381	0.083491461	0.014423847	3.666666667	1.302643661	10.320891927	0.56427143	0.083491461	0.222756025	0.098039216	0.098039216	0.22562749	0	0	1_116872019
1844	3450	Areci_urb	Areci_nat	1	116872022	0	0.30952381	0.08808933	0.012394812	6.818181818	1.356321957	34.274755394	0.833668578	0.08808933	0.222755991	0.102564103	0.102564103	0.225627457	0	0	1_116872022
1845	3451	Areci_urb	Areci_nat	1	116872061	0	0.30952381	0.08808933	0.012394812	6.818181818	1.356321957	34.274755394	0.833668578	0.08808933	0.222755554	0.102564103	0.102564103	0.225627025	0	0	1_116872061
1846	3452	Areci_urb	Areci_nat	1	116872067	0	0.142191142	0.035237371	0.053668554	6.6	0.750554315	58.037105521	0.819543936	0.035237371	0.222755487	0.077145612	0.077145612	0.225626959	0	0	1_116872067
1847	3454	Areci_urb	Areci_nat	1	116872091	0	0.302097902	0.060496163	0.023471432	6.25	1.248917461	31.27708694	0.795880017	0.060496163	0.222755218	0.090073529	0.090073529	0.225626693	0	0	1_116872091
1848	3455	Areci_urb	Areci_nat	1	116873171	0	0.416317016	0.438696431	2e-08	50	6.111407872	409.071044218	1.698970004	0.438696431	0.222743124	0.429521277	0.429521277	0.225614726	0	0	1_116873171
1849	3456	Areci_urb	Areci_nat	1	116874117	0	0.494976203	0.661475116	0	155	16.990502843	1414.025248216	2.190331698	0.661475116	0.222732529	0.659833511	0.659833511	0.225604242	0	0	1_116874117
1850	3457	Areci_urb	Areci_nat	1	116874126	0	0.479367867	0.710987059	0	142.714285714	16.569924937	1229.176802212	2.154467448	0.710987059	0.222732428	0.696428571	0.696428571	0.225604142	0	0	1_116874126
1851	3458	Areci_urb	Areci_nat	1	116874132	0	0.494976203	0.661475116	0	119.571428571	13.818348621	1034.662456634	2.077627418	0.661475116	0.222732361	0.677083333	0.677083333	0.225604075	0	0	1_116874132
1852	3459	Areci_urb	Areci_nat	1	116874141	0	0.187445127	0.038202836	0.012082737	8.8	1.03859573	74.562216843	0.944482672	0.038202836	0.22273226	0.102003643	0.102003643	0.225603976	0	0	1_116874141
1853	3460	Areci_urb	Areci_nat	1	117198754	0	0.09077381	0.104088485	0.097446237	0.2	0.02114341	1.891842428	0.698970004	0.104088485	0.218780378	0.055737705	0.055737705	0.22170748	0	0	1_117198754
1854	3461	Areci_urb	Areci_nat	1	117202737	0	0.479367867	0.710987059	0	142.714285714	16.569924937	1229.176802212	2.154467448	0.710987059	0.218732809	0.696428571	0.696428571	0.221660581	0	0	1_117202737
1855	3462	Areci_urb	Areci_nat	1	117202764	0	0.479367867	0.710987059	0	142.714285714	16.569924937	1229.176802212	2.154467448	0.710987059	0.218732487	0.696428571	0.696428571	0.221660263	0	0	1_117202764
1856	3463	Areci_urb	Areci_nat	1	117237231	0	0.197916667	-0.019657578	0.432921929	2.413793103	0.432179765	13.48142052	0.382700042	-0.019657578	0.218319662	0.016521696	0.016521696	0.221253321	0	0	1_117237231
1857	3528	Areci_urb	Areci_nat	1	117571748	0	0.404547858	-0.016902199	1	0.929292929	0.303984464	2.840886458	0.031847367	-0.016902199	0.213946262	0.000266885	0.000266885	0.216952082	0	0	1_117571748
1858	3530	Areci_urb	Areci_nat	1	117574922	0	0.494976203	-0.015574651	1	1.117647059	0.407253485	3.067217335	0.04830468	-0.015574651	0.213905755	0.000752315	0.000752315	0.216912279	0	0	1_117574922
1859	3531	Areci_urb	Areci_nat	1	117574949	0	0.274986779	-0.015574651	1	1.08	0.278937045	4.181588721	0.033423755	-0.015574651	0.21390541	0.000200321	0.000200321	0.21691194	0	0	1_117574949
1860	3532	Areci_urb	Areci_nat	1	117575908	0	0.188747731	0.009461633	0.415455448	0.428571429	0.072069573	2.548557754	0.367976785	0.009461633	0.213893168	0.015628816	0.015628816	0.216899911	0	0	1_117575908
1861	3533	Areci_urb	Areci_nat	1	117578530	0	0.088111888	0.030255608	0.586975524	0.4	0.034469158	4.641830851	0.397940009	0.030255608	0.213859688	0.008641975	0.008641975	0.216867014	0	0	1_117578530
1862	3534	Areci_urb	Areci_nat	1	117578533	0	0.451977401	0.002602975	0.418025107	0.604743083	0.205113221	1.782986947	0.21842909	0.002602975	0.213859649	0.013950893	0.013950893	0.216866977	0	0	1_117578533
1863	3535	Areci_urb	Areci_nat	1	117578554	0	0.16031458	0.019892906	0.64819747	0.511111111	0.07878458	3.315808356	0.291484678	0.019892906	0.213859381	0.008780842	0.008780842	0.216866713	0	0	1_117578554
1864	3536	Areci_urb	Areci_nat	1	117578563	0	0.096610169	0.01702196	0.594155465	0.419354839	0.035955488	4.891005319	0.377418342	0.01702196	0.213859266	0.008458647	0.008458647	0.2168666	0	0	1_117578563
1865	3537	Areci_urb	Areci_nat	1	117582007	0	0.16031458	-0.020441412	1	0.692307692	0.106858983	4.485256421	0.159700843	-0.020441412	0.213815272	0.002587601	0.002587601	0.216823373	0	0	1_117582007
1866	3539	Areci_urb	Areci_nat	1	118085754	0	0.167832168	-0.014664144	0.673332132	2	0.340242322	11.756327006	0.301029996	-0.014664144	0.206875887	0.009191176	0.009191176	0.210025472	0	0	1_118085754
1867	3541	Areci_urb	Areci_nat	1	118090492	0	0.085601405	0.014391766	0.597733259	0.428571429	0.03700023	4.964116959	0.367976785	0.014391766	0.206810784	0.007122507	0.007122507	0.209961745	0	0	1_118090492
1868	3543	Areci_urb	Areci_nat	1	118106752	0	0.138279192	-0.021179058	0.360499027	3.875	0.40992602	36.630085116	0.588271707	-0.021179058	0.206587091	0.023324515	0.023324515	0.209742791	0	0	1_118106752
1869	3544	Areci_urb	Areci_nat	1	118106836	0	0.163301141	-0.022422124	0.67644296	1.875	0.319699099	10.996668465	0.273001272	-0.022422124	0.206585934	0.007317802	0.007317802	0.209741659	0	0	1_118106836
1870	3545	Areci_urb	Areci_nat	1	118110935	0	0.142191142	0.082105749	0.168523009	0.185714286	0.019587137	1.760839049	0.731154688	0.082105749	0.206529475	0.039453552	0.039453552	0.209686401	0	0	1_118110935
1871	3546	Areci_urb	Areci_nat	1	118110980	0	0.11237928	0.114897869	0.04415602	0.156756757	0.017344631	1.416731244	0.804773731	0.114897869	0.206528855	0.0703125	0.0703125	0.209685794	0	0	1_118110980
1872	3547	Areci_urb	Areci_nat	1	118111094	0	0.088111888	0.136820926	0.088723776	0.189189189	0.020026953	1.787218927	0.723103684	0.136820926	0.206527285	0.057142857	0.057142857	0.209684257	0	0	1_118111094
1873	3548	Areci_urb	Areci_nat	1	118111154	0	0.245535714	0.018181818	0.488032733	0.575	0.13901512	2.378338419	0.240332155	0.018181818	0.206526458	0.009267276	0.009267276	0.209683448	0	0	1_118111154
1874	3549	Areci_urb	Areci_nat	1	118111534	0	0.138279192	0.132961177	0.019318259	0.126126126	0.014354456	1.108213312	0.899194943	0.132961177	0.206521223	0.089285714	0.089285714	0.209678323	0	0	1_118111534
1875	3550	Areci_urb	Areci_nat	1	118124107	0	0.171208945	0.104572462	0.159300682	5.8	0.602703175	55.815202889	0.763427994	0.104572462	0.206347867	0.052244898	0.052244898	0.209508662	0	0	1_118124107
1876	3551	Areci_urb	Areci_nat	1	118127990	0	0.503246753	-0.006690562	0.591328959	1.545454545	0.53532746	4.461623827	0.189056236	-0.006690562	0.206294278	0.011612903	0.011612903	0.209456217	0	0	1_118127990
1877	3552	Areci_urb	Areci_nat	1	118127999	0	0.135064935	-0.018518519	1	1	0.130812782	7.644512918	0	-0.018518519	0.206294153	0	0	0.209456095	0	0	1_118127999
1878	3553	Areci_urb	Areci_nat	1	118142557	0	0.394202899	-0.000696136	0.507668723	1.773333333	0.467859889	6.721480479	0.248790378	-0.000696136	0.206093025	0.015615716	0.015615716	0.209259273	0	0	1_118142557
1879	3554	Areci_urb	Areci_nat	1	118145336	0	0.14479638	0.00125	0.360144058	3.260869565	0.316322806	33.615250326	0.513333427	0.00125	0.206054593	0.020833333	0.020833333	0.209221666	0	0	1_118145336
1880	3555	Areci_urb	Areci_nat	1	118145392	0	0.241014799	-0.015021459	1	1.235294118	0.220456943	6.921766842	0.091770373	-0.015021459	0.206053818	0.001315789	0.001315789	0.209220909	0	0	1_118145392
1881	3556	Areci_urb	Areci_nat	1	118324417	0	0.507226107	0.141052196	0.002712783	5.303030303	1.84677858	15.227667625	0.724524109	0.141052196	0.203559084	0.154442402	0.154442402	0.206780463	0	0	1_118324417
1882	3557	Areci_urb	Areci_nat	1	118324920	0	0.304519774	0.21111893	0.000159403	0.053763441	0.00647875	0.446152062	1.269512944	0.21111893	0.203551984	0.224489796	0.224489796	0.206773524	0	0	1_118324920
1883	3558	Areci_urb	Areci_nat	1	118324927	0	0.20960452	0.117111256	0.005271268	0.096774194	0.011316594	0.827567457	1.014240439	0.117111256	0.203551885	0.132075472	0.132075472	0.206773427	0	0	1_118324927
1884	3559	Areci_urb	Areci_nat	1	118325002	0	0.135064935	-0.013157895	0.115317596	5	0.547216956	45.685718881	0.698970004	-0.013157895	0.203550827	0.066666667	0.066666667	0.206772392	0	0	1_118325002
1885	3560	Areci_urb	Areci_nat	1	118325649	0	0.482284506	0.296541747	4.7435e-05	11.25	3.357713046	37.693066165	1.051152522	0.296541747	0.203541694	0.283569501	0.283569501	0.206763466	0	0	1_118325649
1886	3561	Areci_urb	Areci_nat	1	118327336	0	0.203595981	-0.01999917	0.115962941	5.785714286	0.65268573	51.287301502	0.762356983	-0.01999917	0.203517878	0.048990505	0.048990505	0.206740187	0	0	1_118327336
1887	3562	Areci_urb	Areci_nat	1	118327557	0	0.36523266	0.158666655	0.000140482	22.142857143	2.715048972	180.588316266	1.345233658	0.158666655	0.203514757	0.205679087	0.205679087	0.206737137	0	0	1_118327557
1888	3563	Areci_urb	Areci_nat	1	118327572	0	0.085601405	0.097390354	0.098970389	0.202702703	0.021501212	1.910979951	0.693140461	0.097390354	0.203514546	0.051923077	0.051923077	0.20673693	0	0	1_118327572
1889	3564	Areci_urb	Areci_nat	1	118327614	0	0.36523266	0.158666655	0.000140482	22.142857143	2.715048972	180.588316266	1.345233658	0.158666655	0.203513953	0.205679087	0.205679087	0.20673635	0	0	1_118327614
1890	3565	Areci_urb	Areci_nat	1	118328386	0	0.228450555	-0.015574651	1	0.928571429	0.210286157	4.100340749	0.032184683	-0.015574651	0.203503052	0.000154321	0.000154321	0.206725696	0	0	1_118328386
1891	3566	Areci_urb	Areci_nat	1	118328431	0	0.23309921	-0.002020384	0.724906364	0.675	0.16462439	2.767664015	0.170696227	-0.002020384	0.203502417	0.004420381	0.004420381	0.206725075	0	0	1_118328431
1892	3567	Areci_urb	Areci_nat	1	118328437	0	0.23309921	-0.002020384	0.724906364	0.675	0.16462439	2.767664015	0.170696227	-0.002020384	0.203502332	0.004420381	0.004420381	0.206724992	0	0	1_118328437
1893	3568	Areci_urb	Areci_nat	1	118331199	0	0.057945566	-0.042198181	0.49429324	2.828571429	0.280027189	28.571569584	0.45156715	-0.042198181	0.203463326	0.026936027	0.026936027	0.206686867	0	0	1_118331199
1894	3569	Areci_urb	Areci_nat	1	118331295	0	0.085601405	0.014391766	0.597733259	0.428571429	0.03700023	4.964116959	0.367976785	0.014391766	0.20346197	0.007122507	0.007122507	0.206685542	0	0	1_118331295
1895	3595	Areci_urb	Areci_nat	1	120518157	0	0.479367867	0.355278824	1.94e-07	30	6.115934752	147.156573202	1.477121255	0.355278824	0.169486609	0.38507326	0.38507326	0.17361591	0	0	1_120518157
1896	3596	Areci_urb	Areci_nat	1	120518175	0	0.187445127	-0.018652169	1	1.208333333	0.24911892	5.860933594	0.082186756	-0.018652169	0.169486312	0.000813167	0.000813167	0.173615622	0	0	1_120518175
1897	3597	Areci_urb	Areci_nat	1	120518190	0	0.507023705	0.371177904	2.46e-07	18.9	5.490604461	65.058410701	1.276461804	0.371177904	0.169486064	0.38529341	0.38529341	0.173615382	0	0	1_120518190
1898	3598	Areci_urb	Areci_nat	1	120520617	0	0.05967366	0.118838028	0.202797203	0.261261261	0.025808213	2.644795563	0.582924981	0.118838028	0.169445987	0.0375	0.0375	0.173576546	0	0	1_120520617
1899	3599	Areci_urb	Areci_nat	1	120520624	0	0.05967366	0.048752365	0.231235431	0.295238095	0.029181022	2.987062412	0.529827605	0.048752365	0.169445871	0.033203125	0.033203125	0.173576434	0	0	1_120520624
1900	3600	Areci_urb	Areci_nat	1	120524327	0	0.11237928	-0.011545293	0.116486674	5	0.553670414	45.153216404	0.698970004	-0.011545293	0.169384716	0.055555556	0.055555556	0.173517173	0	0	1_120524327
1901	3601	Areci_urb	Areci_nat	1	120527298	0	0.408691835	-0.006112719	0.59873214	0.733333333	0.253552791	2.120969659	0.134698574	-0.006112719	0.169335645	0.004833512	0.004833512	0.173469622	0	0	1_120527298
1902	3603	Areci_urb	Areci_nat	1	120533219	0	0.356643357	0.116645334	0.002675998	9.285714286	1.8940748	45.523275947	0.967815317	0.116645334	0.169237834	0.14550173	0.14550173	0.173374843	0	0	1_120533219
1903	3604	Areci_urb	Areci_nat	1	120534382	0	0.057945566	0.08041337	0.217734855	0.279279279	0.027639085	2.821978966	0.553961285	0.08041337	0.169218619	0.034090909	0.034090909	0.173356225	0	0	1_120534382
1904	3619	Areci_urb	Areci_nat	1	120622602	0	0.500438982	0.041693933	0.086546557	2.571428571	0.961347249	6.878102484	0.410174465	0.041693933	0.167758948	0.053070175	0.053070175	0.171942021	0	0	1_120622602
1905	3620	Areci_urb	Areci_nat	1	120622628	0	0.500438982	0.041693933	0.086546557	2.571428571	0.961347249	6.878102484	0.410174465	0.041693933	0.167758517	0.053070175	0.053070175	0.171941604	0	0	1_120622628
1906	3621	Areci_urb	Areci_nat	1	120622632	0	0.500438982	0.041693933	0.086546557	2.571428571	0.961347249	6.878102484	0.410174465	0.041693933	0.16775845	0.053070175	0.053070175	0.171941539	0	0	1_120622632
1907	3622	Areci_urb	Areci_nat	1	120622653	0	0.500438982	0.041693933	0.086546557	2.571428571	0.961347249	6.878102484	0.410174465	0.041693933	0.167758103	0.053070175	0.053070175	0.171941202	0	0	1_120622653
1908	3623	Areci_urb	Areci_nat	1	120622665	0	0.50570676	0.016553187	0.152973584	2.083333333	0.78833682	5.505613423	0.318758763	0.016553187	0.167757904	0.032600309	0.032600309	0.17194101	0	0	1_120622665
1909	3624	Areci_urb	Areci_nat	1	120622686	0	0.50570676	0.016553187	0.152973584	2.083333333	0.78833682	5.505613423	0.318758763	0.016553187	0.167757556	0.032600309	0.032600309	0.171940673	0	0	1_120622686
1910	3625	Areci_urb	Areci_nat	1	120622719	0	0.11237928	0.114897869	0.04415602	0.156756757	0.017344631	1.416731244	0.804773731	0.114897869	0.167757009	0.0703125	0.0703125	0.171940143	0	0	1_120622719
1911	3626	Areci_urb	Areci_nat	1	120624675	0	0.304519774	-0.000255902	0.343378999	0.505494505	0.130972733	1.950976277	0.296283561	-0.000255902	0.167724598	0.016697588	0.016697588	0.171908746	0	0	1_120624675
1912	3627	Areci_urb	Areci_nat	1	120624733	0	0.11237928	0.035870893	0.33574415	0.276190476	0.027248036	2.799511064	0.558791301	0.035870893	0.167723637	0.019585503	0.019585503	0.171907815	0	0	1_120624733
1913	3628	Areci_urb	Areci_nat	1	120624741	0	0.138279192	-0.021179058	1	1.363636364	0.213070675	8.72717061	0.134698574	-0.021179058	0.167723505	0.001587302	0.001587302	0.171907687	0	0	1_120624741
1914	3629	Areci_urb	Areci_nat	1	120625260	0	0.057945566	0.08041337	0.217734855	0.279279279	0.027639085	2.821978966	0.553961285	0.08041337	0.167714905	0.034090909	0.034090909	0.171899356	0	0	1_120625260
1915	3630	Areci_urb	Areci_nat	1	120625269	0	0.057945566	0.08041337	0.217734855	0.279279279	0.027639085	2.821978966	0.553961285	0.08041337	0.167714755	0.034090909	0.034090909	0.171899212	0	0	1_120625269
1916	3631	Areci_urb	Areci_nat	1	120626374	0	0.500438982	0.073637468	0.027164397	3.321678322	1.22161219	9.031955446	0.521357572	0.073637468	0.167696445	0.083930312	0.083930312	0.171881474	0	0	1_120626374
1917	3632	Areci_urb	Areci_nat	1	120626401	0	0.163301141	0.0210852	0.409508402	0.411764706	0.070167075	2.416377943	0.385350881	0.0210852	0.167695997	0.014934289	0.014934289	0.17188104	0	0	1_120626401
1918	3633	Areci_urb	Areci_nat	1	120626431	0	0.274986779	0.031298025	0.176433384	0.339901478	0.079012439	1.462212989	0.468646947	0.031298025	0.1676955	0.035969551	0.035969551	0.171880559	0	0	1_120626431
1919	3634	Areci_urb	Areci_nat	1	120626440	0	0.331870061	0.116904903	0.000736146	17.52173913	2.13645434	143.701335644	1.24357721	0.116904903	0.167695351	0.165803204	0.165803204	0.171880414	0	0	1_120626440
1920	3635	Areci_urb	Areci_nat	1	120628887	0	0.27524144	-0.003478744	0.19617262	2.761904762	0.664313379	11.482710048	0.441208699	-0.003478744	0.167654799	0.030325182	0.030325182	0.171841132	0	0	1_120628887
1921	3636	Areci_urb	Areci_nat	1	120628899	0	0.163301141	0.0210852	0.026074891	7.451612903	0.866334931	64.093611915	0.872250286	0.0210852	0.167654601	0.086021505	0.086021505	0.17184094	0	0	1_120628899
1922	3637	Areci_urb	Areci_nat	1	120632207	0	0.36523266	0.221888236	0.000342585	0.075630252	0.015454472	0.370115202	1.121304452	0.221888236	0.167599776	0.20198985	0.20198985	0.171787832	0	0	1_120632207
1923	3638	Areci_urb	Areci_nat	1	120632704	0	0.163301141	0.075469356	0.09230892	0.154285714	0.017010326	1.399390086	0.811674285	0.075469356	0.167591538	0.051112605	0.051112605	0.171779852	0	0	1_120632704
1924	3639	Areci_urb	Areci_nat	1	121555267	0	0.085601405	0.097390354	0.098970389	0.202702703	0.021501212	1.910979951	0.693140461	0.097390354	0.152151659	0.051923077	0.051923077	0.156844628	0	0	1_121555267
1925	3641	Areci_urb	Areci_nat	1	121555288	0	0.254609306	0.155882893	0.004569028	0.073015873	0.008660065	0.615620981	1.136582718	0.155882893	0.152151306	0.127610153	0.127610153	0.156844286	0	0	1_121555288
1926	3642	Areci_urb	Areci_nat	1	121559010	0	0.216317016	-0.014664144	0.709643942	1.666666667	0.364113548	7.628877838	0.22184875	-0.014664144	0.152088694	0.006663603	0.006663603	0.156783804	0	0	1_121559010
1927	3643	Areci_urb	Areci_nat	1	121559058	0	0.313871817	-0.00447155	0.229181013	2.333333333	0.641645352	8.485130341	0.367976785	-0.00447155	0.152087887	0.025174825	0.025174825	0.156783024	0	0	1_121559058
1928	3644	Areci_urb	Areci_nat	1	121559060	0	0.27524144	-0.003478744	0.19617262	2.761904762	0.664313379	11.482710048	0.441208699	-0.003478744	0.152087853	0.030325182	0.030325182	0.156782992	0	0	1_121559060
1929	3645	Areci_urb	Areci_nat	1	121559066	0	0.29499561	0.006518016	0.118001042	3.222222222	0.788352855	13.1701382	0.508155488	0.006518016	0.152087752	0.041852679	0.041852679	0.156782894	0	0	1_121559066
1930	3646	Areci_urb	Areci_nat	1	121559099	0	0.138279192	0.004510981	0.660265108	0.568627451	0.088825349	3.640145303	0.245172178	0.004510981	0.152087197	0.005335097	0.005335097	0.156782358	0	0	1_121559099
1931	3647	Areci_urb	Areci_nat	1	121566383	0	0.057945566	0.08041337	0.217734855	0.279279279	0.027639085	2.821978966	0.553961285	0.08041337	0.151964666	0.034090909	0.034090909	0.156663995	0	0	1_121566383
1932	3648	Areci_urb	Areci_nat	1	121567716	0	0.46356453	0.12256109	0.005193719	4.695238095	1.596734826	13.806463297	0.67165762	0.12256109	0.151942242	0.123750526	0.123750526	0.156642334	0	0	1_121567716
1933	3649	Areci_urb	Areci_nat	1	121567725	0	0.313871817	-0.00447155	0.229181013	2.333333333	0.641645352	8.485130341	0.367976785	-0.00447155	0.151942091	0.025174825	0.025174825	0.156642188	0	0	1_121567725
1934	3650	Areci_urb	Areci_nat	1	121569662	0	0.500438982	0.016848961	0.221728626	2.005128205	0.758656596	5.299550732	0.302142146	0.016848961	0.151909506	0.029251949	0.029251949	0.156610713	0	0	1_121569662
1935	3651	Areci_urb	Areci_nat	1	121572449	0	0.192540793	0.214848413	0.002614057	0.081081081	0.009526014	0.690125139	1.091080469	0.214848413	0.151862623	0.142372881	0.142372881	0.156565426	0	0	1_121572449
1936	3652	Areci_urb	Areci_nat	1	121572513	0	0.05967366	-0.069982394	0.496503497	2.657142857	0.262629195	26.883561707	0.424414904	-0.069982394	0.151861546	0.026041667	0.026041667	0.156564386	0	0	1_121572513
1937	3653	Areci_urb	Areci_nat	1	121574093	0	0.496488147	0.028701867	0.140988549	2.266666667	0.849888606	6.045236686	0.355387658	0.028701867	0.151834967	0.03989832	0.03989832	0.156538712	0	0	1_121574093
1938	3654	Areci_urb	Areci_nat	1	121574147	0	0.408691835	0.072116348	0.013627593	5	1.447481384	17.27137929	0.698970004	0.072116348	0.151834059	0.105263158	0.105263158	0.156537834	0	0	1_121574147
1939	3655	Areci_urb	Areci_nat	1	121574156	0	0.503511853	0.006974717	0.329772198	1.780952381	0.678556421	4.67432226	0.250652307	0.006974717	0.151833907	0.020355032	0.020355032	0.156537688	0	0	1_121574156
1940	3656	Areci_urb	Areci_nat	1	121574171	0	0.433274802	0.034573793	0.064875996	3.095238095	1.022384043	9.370743733	0.490694062	0.034573793	0.151833655	0.061296859	0.061296859	0.156537444	0	0	1_121574171
1941	3657	Areci_urb	Areci_nat	1	121574402	0	0.49165935	0.017356001	0.218567093	0.5	0.187655549	1.332228121	0.301029996	0.017356001	0.151829769	0.028571429	0.028571429	0.156533691	0	0	1_121574402
1942	3658	Areci_urb	Areci_nat	1	121574433	0	0.36523266	0.003044303	0.567791543	0.616858238	0.199421064	1.908093747	0.209814631	0.003044303	0.151829248	0.01043336	0.01043336	0.156533187	0	0	1_121574433
1943	3659	Areci_urb	Areci_nat	1	121574510	0	0.138279192	-0.021179058	0.360499027	3.875	0.40992602	36.630085116	0.588271707	-0.021179058	0.151827952	0.023324515	0.023324515	0.156531936	0	0	1_121574510
1944	3660	Areci_urb	Areci_nat	1	121576184	0	0.11237928	-0.027350688	0.616299416	2.818181818	0.278146201	28.553863911	0.449969009	-0.027350688	0.151799792	0.012207031	0.012207031	0.156504734	0	0	1_121576184
1945	3662	Areci_urb	Areci_nat	1	123005855	0	0.05967366	0.048752365	0.231235431	0.295238095	0.029181022	2.987062412	0.529827605	0.048752365	0.127253515	0.033203125	0.033203125	0.132818485	0	0	1_123005855
1946	3663	Areci_urb	Areci_nat	1	123005902	0	0.454345917	0.008978814	0.200696036	2.142857143	0.758238879	6.055923615	0.330993219	0.008978814	0.127252734	0.030917874	0.030917874	0.132817733	0	0	1_123005902
1947	3664	Areci_urb	Areci_nat	1	123005918	0	0.119047619	-0.012048193	0.116121792	5	0.551785483	45.307462361	0.698970004	-0.012048193	0.127252468	0.058823529	0.058823529	0.132817477	0	0	1_123005918
1948	3673	Areci_urb	Areci_nat	1	123192706	0	0.388344988	0.295947329	1.152e-06	33	4.065361427	267.872861906	1.51851394	0.295947329	0.124182916	0.326530612	0.326530612	0.129859426	0	0	1_123192706
1949	3674	Areci_urb	Areci_nat	1	123192859	0	0.424107143	0.183259353	0.001057035	0.133333333	0.037625338	0.472494836	0.875061263	0.183259353	0.12418039	0.174406605	0.174406605	0.129856994	0	0	1_123192859
1950	3675	Areci_urb	Areci_nat	1	123193045	0	0.388344988	0.059449132	0.010436917	5.727272727	1.45803549	22.497156704	0.757947864	0.059449132	0.124177318	0.108203281	0.108203281	0.129854038	0	0	1_123193045
1951	3676	Areci_urb	Areci_nat	1	123193073	0	0.085601405	0.097390354	0.098970389	0.202702703	0.021501212	1.910979951	0.693140461	0.097390354	0.124176855	0.051923077	0.051923077	0.129853593	0	0	1_123193073
1952	3678	Areci_urb	Areci_nat	1	123204620	0	0.507667901	-0.015574651	1	1.133333333	0.418122422	3.071933907	0.054357662	-0.015574651	0.123986209	0.000976563	0.000976563	0.129670136	0	0	1_123204620
1953	3679	Areci_urb	Areci_nat	1	123204719	0	0.50570676	-0.015057603	1	1.014035088	0.390576183	2.632692942	0.006052983	-0.015057603	0.123984575	1.2056e-05	1.2056e-05	0.129668563	0	0	1_123204719
1954	3680	Areci_urb	Areci_nat	1	123204839	0	0.403368794	-0.01949355	0.75854125	1.235294118	0.344795329	4.425673517	0.091770373	-0.01949355	0.123982594	0.002197802	0.002197802	0.129666657	0	0	1_123204839
1955	3681	Areci_urb	Areci_nat	1	123206161	0	0.482284506	-0.015574651	0.798617363	0.846153846	0.30381961	2.356583668	0.072550667	-0.015574651	0.123960774	0.001649306	0.001649306	0.12964566	0	0	1_123206161
1956	3682	Areci_urb	Areci_nat	1	123206188	0	0.489159175	-0.012280895	0.79617142	0.784615385	0.283860946	2.168742514	0.105343181	-0.012280895	0.123960328	0.003531532	0.003531532	0.129645231	0	0	1_123206188
1957	3691	Areci_urb	Areci_nat	1	123275727	0	0.029411765	0.063943162	0.470588235	0.432432432	0.037439981	4.994602147	0.364081741	0.063943162	0.122814399	0.016791045	0.016791045	0.128542611	0	0	1_123275727
1958	3692	Areci_urb	Areci_nat	1	123275784	0	0.479367867	-0.011545293	0.620757428	1.363636364	0.508980898	3.653386873	0.134698574	-0.011545293	0.122813461	0.005608974	0.005608974	0.128541708	0	0	1_123275784
1959	3693	Areci_urb	Areci_nat	1	123276021	0	0.115617716	0.08352916	0.04989455	0.165714286	0.018311069	1.499706248	0.780640051	0.08352916	0.122809562	0.068548387	0.068548387	0.128537957	0	0	1_123276021
1960	3694	Areci_urb	Areci_nat	1	123276039	0	0.21071115	0.013743339	0.058045813	7.482758621	0.866719165	64.601867436	0.874061736	0.013743339	0.122809266	0.063917824	0.063917824	0.128537672	0	0	1_123276039
1961	3695	Areci_urb	Areci_nat	1	123276210	0	0.282051282	0.225165563	0.000120125	0.052380952	0.006359581	0.431437852	1.28082661	0.225165563	0.122806452	0.2125	0.2125	0.128534965	0	0	1_123276210
1962	3696	Areci_urb	Areci_nat	1	123276258	0	0.138279192	0.004510981	0.055483586	6.1875	0.704941599	54.309685067	0.791515212	0.004510981	0.122805663	0.070546737	0.070546737	0.128534205	0	0	1_123276258
1963	3697	Areci_urb	Areci_nat	1	123278616	0	0.282051282	0.090995098	0.020985361	0.159722222	0.031508394	0.809663249	0.796634656	0.090995098	0.122766871	0.088970588	0.088970588	0.128496882	0	0	1_123278616
1964	3698	Areci_urb	Areci_nat	1	123282747	0	0.187445127	-0.018652169	0.43377518	2.419354839	0.435412485	13.443063851	0.38369957	-0.018652169	0.122698921	0.015742909	0.015742909	0.128431507	0	0	1_123282747
1965	3699	Areci_urb	Areci_nat	1	123283582	0	0.454345917	0.063709767	0.020308069	3.877192982	1.286985926	11.680489368	0.588517418	0.063709767	0.122685188	0.090230811	0.090230811	0.128418294	0	0	1_123283582
1966	3700	Areci_urb	Areci_nat	1	123284186	0	0.282051282	0.090995098	0.006335302	12.916666667	1.544810806	108.000460074	1.111150452	0.090995098	0.122675255	0.124264706	0.124264706	0.128408737	0	0	1_123284186
1967	3701	Areci_urb	Areci_nat	1	123284213	0	0.331870061	-0.016897385	0.772002653	1.238095238	0.378352027	4.051464533	0.092754053	-0.016897385	0.122674811	0.001837155	0.001837155	0.128408309	0	0	1_123284213
1968	3702	Areci_urb	Areci_nat	1	123325202	0	0.36523266	0.105171472	0.001623888	9.545454545	1.965210721	46.364342264	0.979796614	0.105171472	0.122001364	0.147502671	0.147502671	0.127760402	0	0	1_123325202
1969	3703	Areci_urb	Areci_nat	1	123764351	0	0.397740113	0.263573955	4.221e-06	29	3.537727419	237.723233166	1.462397998	0.263573955	0.114835422	0.318181818	0.318181818	0.12087136	0	0	1_123764351
1970	3704	Areci_urb	Areci_nat	1	123765724	0	0.05967366	0.118838028	0.202797203	0.261261261	0.025808213	2.644795563	0.582924981	0.118838028	0.114813396	0.0375	0.0375	0.12085019	0	0	1_123765724
1971	3705	Areci_urb	Areci_nat	1	123765852	0	0.138279192	0.05589106	0.179672391	0.2	0.02114341	1.891842428	0.698970004	0.05589106	0.114811343	0.034567901	0.034567901	0.120848217	0	0	1_123765852
1972	3706	Areci_urb	Areci_nat	1	123765971	0	0.404547858	0.322950233	9.27e-07	34.875	4.261485544	285.408835126	1.542514216	0.322950233	0.114809434	0.354166667	0.354166667	0.120846382	0	0	1_123765971
1973	3708	Areci_urb	Areci_nat	1	123770270	0	0.444249342	0.560197699	0	77.363636364	9.358131926	639.564848906	1.888536875	0.560197699	0.114740481	0.538043478	0.538043478	0.120780111	0	0	1_123770270
1974	3709	Areci_urb	Areci_nat	1	123772930	0	0.489159175	0.514720005	2e-09	87	10.153390082	745.465301615	1.939519253	0.514720005	0.114697825	0.533045045	0.533045045	0.120739115	0	0	1_123772930
1975	3716	Areci_urb	Areci_nat	1	124066818	0	0.313871817	0.301114161	1.1074e-05	0.038610039	0.004725901	0.315439314	1.413299764	0.301114161	0.110028922	0.265909091	0.265909091	0.116253171	0	0	1_124066818
1976	3717	Areci_urb	Areci_nat	1	124071352	0	0.302097902	0.10485133	0.000271827	16.12	1.971793136	131.785832495	1.207365037	0.10485133	0.109957598	0.185185185	0.185185185	0.116184662	0	0	1_124071352
1977	3718	Areci_urb	Areci_nat	1	124071377	0	0.282051282	0.084507042	0.000610225	14.307692308	1.742343317	117.49122987	1.155569592	0.084507042	0.109957205	0.166666667	0.166666667	0.116184284	0	0	1_124071377
1978	3720	Areci_urb	Areci_nat	1	124081244	0	0.388344988	0.373772044	2.128e-06	40	4.83374392	331.006364104	1.602059991	0.373772044	0.109802065	0.331372549	0.331372549	0.116035269	0	0	1_124081244
1979	3726	Areci_urb	Areci_nat	1	124091118	0	0.155367232	-0.053355223	0.062992812	5.4	0.61045206	47.767878769	0.73239376	-0.053355223	0.109646921	0.069518717	0.069518717	0.115886253	0	0	1_124091118
1980	3727	Areci_urb	Areci_nat	1	124091375	0	0.163301141	0.0210852	0.409508402	0.411764706	0.070167075	2.416377943	0.385350881	0.0210852	0.109642884	0.014934289	0.014934289	0.115882376	0	0	1_124091375
1981	3734	Areci_urb	Areci_nat	1	124473843	0	0.313871817	0.301114161	1.1074e-05	0.038610039	0.004725901	0.315439314	1.413299764	0.301114161	0.103703716	0.265909091	0.265909091	0.110176347	0	0	1_124473843
1982	3735	Areci_urb	Areci_nat	1	124476007	0	0.23309921	-0.002020384	0.724906364	0.675	0.16462439	2.767664015	0.170696227	-0.002020384	0.103670674	0.004420381	0.004420381	0.110144628	0	0	1_124476007
1983	3736	Areci_urb	Areci_nat	1	124522470	0	0.444249342	0.084411573	0.008774952	4.831578947	1.519106209	15.367032919	0.68408908	0.084411573	0.102920425	0.113650088	0.113650088	0.109426234	0	0	1_124522470
1984	3737	Areci_urb	Areci_nat	1	124532912	0	0.085601405	-0.027107528	1	1.823529412	0.157461358	21.117940082	0.260912772	-0.027107528	0.102761496	0.003490028	0.003490028	0.109273693	0	0	1_124532912
1985	3738	Areci_urb	Areci_nat	1	124541332	0	0.146329365	0.220338983	0.012890005	0.108108108	0.012239337	0.954901642	0.966141733	0.220338983	0.10263344	0.108958838	0.108958838	0.109150785	0	0	1_124541332
1986	3739	Areci_urb	Areci_nat	1	124541338	0	0.27524144	0.254650837	8.4162e-05	0.04954955	0.006024293	0.407542934	1.304960289	0.254650837	0.102633348	0.217105263	0.217105263	0.109150698	0	0	1_124541338
1987	3740	Areci_urb	Areci_nat	1	124543241	0	0.47190518	0.060909579	0.044754214	3	1.077071926	8.35598792	0.477121255	0.060909579	0.102604419	0.066976744	0.066976744	0.109122931	0	0	1_124543241
1988	3741	Areci_urb	Areci_nat	1	124543286	0	0.23309921	-0.002020384	0.156861001	3.620689655	0.693749973	18.896423914	0.558791301	-0.002020384	0.102603735	0.037769408	0.037769408	0.109122275	0	0	1_124543286
1989	3742	Areci_urb	Areci_nat	1	124546148	0	0.05967366	-0.014664144	0.492773893	3	0.296571828	30.346779966	0.477121255	-0.014664144	0.102560234	0.029411765	0.029411765	0.109080524	0	0	1_124546148
1990	3743	Areci_urb	Areci_nat	1	124546151	0	0.163301141	0.151607174	0.008279254	0.104247104	0.012103671	0.89786472	0.981936	0.151607174	0.102560189	0.108870968	0.108870968	0.10908048	0	0	1_124546151
1991	3744	Areci_urb	Areci_nat	1	124546169	0	0.254609306	0.093097323	0.037721341	0.176470588	0.03439463	0.905428214	0.753327667	0.093097323	0.102559915	0.075095785	0.075095785	0.109080218	0	0	1_124546169
1992	3745	Areci_urb	Areci_nat	1	124546172	0	0.348990342	0.045711988	0.141680929	0.35483871	0.106386652	1.18351793	0.449969009	0.045711988	0.10255987	0.043675751	0.043675751	0.109080174	0	0	1_124546172
1993	3746	Areci_urb	Areci_nat	1	124546378	0	0.49165935	0.216052398	6.5232e-05	9.553846154	2.959840167	30.838143674	0.980178244	0.216052398	0.102556739	0.239595734	0.239595734	0.109077169	0	0	1_124546378
1994	3747	Areci_urb	Areci_nat	1	124546403	0	0.029411765	-0.056838366	1	1.833333333	0.158754373	21.171770283	0.263241435	-0.056838366	0.102556359	0.013266998	0.013266998	0.109076805	0	0	1_124546403
1995	3748	Areci_urb	Areci_nat	1	124546570	0	0.032258065	-0.089456869	1	1.705882353	0.147045888	19.78997603	0.231949077	-0.089456869	0.102553821	0.013500482	0.013500482	0.109074369	0	0	1_124546570
1996	3749	Areci_urb	Areci_nat	1	124546647	0	0.197916667	0.263157895	0.001906003	0.074324324	0.008702585	0.634766047	1.12886903	0.263157895	0.102552651	0.157894737	0.157894737	0.109073246	0	0	1_124546647
1997	3750	Areci_urb	Areci_nat	1	124546889	0	0.34519774	-0.017557592	0.546916578	1.533333333	0.437013965	5.379945036	0.185636577	-0.017557592	0.102548973	0.00748188	0.00748188	0.109069716	0	0	1_124546889
1998	3751	Areci_urb	Areci_nat	1	124546892	0	0.34519774	-0.017557592	0.546916578	1.533333333	0.437013965	5.379945036	0.185636577	-0.017557592	0.102548928	0.00748188	0.00748188	0.109069672	0	0	1_124546892
1999	3752	Areci_urb	Areci_nat	1	124547003	0	0.21071115	0.05589106	0.005516584	10.24137931	1.222669058	85.784333462	1.010358451	0.05589106	0.102547241	0.118518519	0.118518519	0.109068053	0	0	1_124547003
[truncated: 41,564 more rows]
