# Supplementary material for: Selection on adaptive and maladaptive gene expression plasticity during thermal adaptation to urban heat islands
Source: Nat Commun. 2021 Oct 26;12:6195. doi: 10.1038/s41467-021-26334-4 (PMC8548502; doi:10.1038/s41467-021-26334-4)
Supplement: Supplementary file 5 — Source Data [file 41467_2021_26334_MOESM5_ESM.zip › NATCOMM_maladaptive_plasticity_source_data_file_09062021/Data_files/Arecibo_forest_background_LD_10132020.csv]

	CHR	POS1	POS2	N_INDV	R.2	distance	genome_pos1	genome_pos2
1	1	77878	77910	11	0.0222222	32	1_77878	1_77910
2	1	77878	77912	12	0.0666667	34	1_77878	1_77912
7486	1	77910	77912	12	0.666667	2	1_77910	1_77912
22454	1	1224786	1224894	15	0.0116279	108	1_1224786	1_1224894
22455	1	1224786	1224978	14	0.0454545	192	1_1224786	1_1224978
22456	1	1224786	1225029	14	0.0179574	243	1_1224786	1_1225029
22457	1	1224786	1225053	14	0.482094	267	1_1224786	1_1225053
22458	1	1224786	1225086	15	0.3125	300	1_1224786	1_1225086
22459	1	1224786	1225245	15	0.0384615	459	1_1224786	1_1225245
22460	1	1224786	1225302	12	0.0909091	516	1_1224786	1_1225302
22462	1	1224786	1225491	15	0.0740741	705	1_1224786	1_1225491
22463	1	1224786	1225494	14	0.272727	708	1_1224786	1_1225494
29935	1	1224834	1224894	18	0.0703125	60	1_1224834	1_1224894
29936	1	1224834	1224978	15	0.0178571	144	1_1224834	1_1224978
29938	1	1224834	1225053	15	0.0406977	219	1_1224834	1_1225053
29939	1	1224834	1225086	17	0.0166223	252	1_1224834	1_1225086
29940	1	1224834	1225245	16	0.288889	411	1_1224834	1_1225245
29941	1	1224834	1225302	15	0.102564	468	1_1224834	1_1225302
29943	1	1224834	1225491	17	0.15	657	1_1224834	1_1225491
29944	1	1224834	1225494	16	0.111111	660	1_1224834	1_1225494
37416	1	1224894	1224978	15	0.0865385	84	1_1224894	1_1224978
37417	1	1224894	1225029	15	0.16791	135	1_1224894	1_1225029
37418	1	1224894	1225053	15	0.0290698	159	1_1224894	1_1225053
37419	1	1224894	1225086	17	0.0226064	192	1_1224894	1_1225086
37420	1	1224894	1225245	16	0.600832	351	1_1224894	1_1225245
37421	1	1224894	1225302	15	0.3125	408	1_1224894	1_1225302
37423	1	1224894	1225491	17	0.409722	597	1_1224894	1_1225491
37424	1	1224894	1225494	16	0.240383	600	1_1224894	1_1225494
44896	1	1224978	1225029	13	0.120333	51	1_1224978	1_1225029
44897	1	1224978	1225053	14	0.00637959	75	1_1224978	1_1225053
44898	1	1224978	1225086	15	0.078125	108	1_1224978	1_1225086
44899	1	1224978	1225245	15	0.0277778	267	1_1224978	1_1225245
44900	1	1224978	1225302	13	0.0198413	324	1_1224978	1_1225302
44902	1	1224978	1225491	15	0.0740741	513	1_1224978	1_1225491
44903	1	1224978	1225494	14	0	516	1_1224978	1_1225494
52375	1	1225029	1225053	14	0.212121	24	1_1225029	1_1225053
52376	1	1225029	1225086	15	0.282183	57	1_1225029	1_1225086
52377	1	1225029	1225245	14	0.395062	216	1_1225029	1_1225245
52378	1	1225029	1225302	12	0.289501	273	1_1225029	1_1225302
52380	1	1225029	1225491	14	0.130401	462	1_1225029	1_1225491
52381	1	1225029	1225494	13	0.173571	465	1_1225029	1_1225494
59853	1	1225053	1225086	15	0.43968	33	1_1225053	1_1225086
59854	1	1225053	1225245	15	0.142442	192	1_1225053	1_1225245
59855	1	1225053	1225302	12	0.0571429	249	1_1225053	1_1225302
59857	1	1225053	1225491	15	0.00332226	438	1_1225053	1_1225491
59858	1	1225053	1225494	14	0.132675	441	1_1225053	1_1225494
67330	1	1225086	1225245	16	0.066313	159	1_1225086	1_1225245
67331	1	1225086	1225302	14	0.0631313	216	1_1225086	1_1225302
67333	1	1225086	1225491	16	0.00164204	405	1_1225086	1_1225491
67334	1	1225086	1225494	15	0.00558036	408	1_1225086	1_1225494
74806	1	1225245	1225302	13	0.257143	57	1_1225245	1_1225302
74808	1	1225245	1225491	16	0.296703	246	1_1225245	1_1225491
74809	1	1225245	1225494	15	0.21875	249	1_1225245	1_1225494
82282	1	1225302	1225491	14	0.333333	189	1_1225302	1_1225491
82283	1	1225302	1225494	13	1	192	1_1225302	1_1225494
97228	1	1225491	1225494	16	0.274376	3	1_1225491	1_1225494
134578	1	1380901	1381003	16	0.00150376	102	1_1380901	1_1381003
134580	1	1380901	1381084	16	0.00150376	183	1_1380901	1_1381084
134581	1	1380901	1381150	16	0.032967	249	1_1380901	1_1381150
134582	1	1380901	1381246	16	0.00952381	345	1_1380901	1_1381246
134583	1	1380901	1381258	16	0.012987	357	1_1380901	1_1381258
134584	1	1380901	1381297	16	0.00952381	396	1_1380901	1_1381297
134585	1	1380901	1381300	16	0.00952381	399	1_1380901	1_1381300
134586	1	1380901	1381309	16	0.00952381	408	1_1380901	1_1381309
134588	1	1380901	1381372	16	0.00952381	471	1_1380901	1_1381372
134589	1	1380901	1381384	16	0.00952381	483	1_1380901	1_1381384
134590	1	1380901	1381405	16	0.00952381	504	1_1380901	1_1381405
134592	1	1380901	1381516	16	0.115207	615	1_1380901	1_1381516
134593	1	1380901	1381564	16	0.0551181	663	1_1380901	1_1381564
134594	1	1380901	1381573	16	0.0414747	672	1_1380901	1_1381573
134595	1	1380901	1381627	16	0.0551181	726	1_1380901	1_1381627
134596	1	1380901	1381630	15	0.0649867	729	1_1380901	1_1381630
134598	1	1380901	1381819	16	0.026455	918	1_1380901	1_1381819
134599	1	1380901	1381825	16	0.0559006	924	1_1380901	1_1381825
134600	1	1380901	1381831	16	0.026455	930	1_1380901	1_1381831
134601	1	1380901	1381876	16	0.277504	975	1_1380901	1_1381876
134602	1	1380901	1381897	16	0.224775	996	1_1380901	1_1381897
134603	1	1380901	1381930	16	0.0204082	1029	1_1380901	1_1381930
134604	1	1380901	1381939	16	0.104247	1038	1_1380901	1_1381939
134605	1	1380901	1381972	16	0.0204082	1071	1_1380901	1_1381972
134606	1	1380901	1382101	16	0.00112486	1200	1_1380901	1_1382101
134607	1	1380901	1382185	16	0.115207	1284	1_1380901	1_1382185
134608	1	1380901	1382200	16	0.0630631	1299	1_1380901	1_1382200
134610	1	1380901	1382209	15	0.0559441	1308	1_1380901	1_1382209
134611	1	1380901	1382227	16	0.00226757	1326	1_1380901	1_1382227
134612	1	1380901	1382230	16	0.0346741	1329	1_1380901	1_1382230
134613	1	1380901	1382239	16	0.047619	1338	1_1380901	1_1382239
134614	1	1380901	1382245	16	0.0952381	1344	1_1380901	1_1382245
134615	1	1380901	1382247	16	0.115207	1346	1_1380901	1_1382247
134616	1	1380901	1382257	16	0.00952381	1356	1_1380901	1_1382257
134617	1	1380901	1382308	16	0.047619	1407	1_1380901	1_1382308
134620	1	1380901	1382425	16	0.00952381	1524	1_1380901	1_1382425
134623	1	1380901	1382548	16	0.0204082	1647	1_1380901	1_1382548
134624	1	1380901	1382569	16	0.0857143	1668	1_1380901	1_1382569
134625	1	1380901	1382611	16	0.0410509	1710	1_1380901	1_1382611
142046	1	1381003	1381084	18	0.214854	81	1_1381003	1_1381084
142047	1	1381003	1381150	18	0.0745074	147	1_1381003	1_1381150
142048	1	1381003	1381246	17	0.182692	243	1_1381003	1_1381246
142049	1	1381003	1381258	16	0.804785	255	1_1381003	1_1381258
142050	1	1381003	1381297	18	0.311422	294	1_1381003	1_1381297
142051	1	1381003	1381300	18	0.311422	297	1_1381003	1_1381300
142052	1	1381003	1381309	18	0.311422	306	1_1381003	1_1381309
142053	1	1381003	1381360	18	0.0324544	357	1_1381003	1_1381360
142054	1	1381003	1381372	18	0.311422	369	1_1381003	1_1381372
142055	1	1381003	1381384	18	0.311422	381	1_1381003	1_1381384
142056	1	1381003	1381405	18	0.311422	402	1_1381003	1_1381405
142058	1	1381003	1381516	18	0.145	513	1_1381003	1_1381516
142059	1	1381003	1381564	18	0.29347	561	1_1381003	1_1381564
142060	1	1381003	1381573	18	0.388772	570	1_1381003	1_1381573
142061	1	1381003	1381627	18	0.29347	624	1_1381003	1_1381627
142062	1	1381003	1381630	17	0.273927	627	1_1381003	1_1381630
142064	1	1381003	1381819	18	0.287821	816	1_1381003	1_1381819
142065	1	1381003	1381825	18	0.183908	822	1_1381003	1_1381825
142066	1	1381003	1381831	18	0.287821	828	1_1381003	1_1381831
142067	1	1381003	1381876	18	0.287356	873	1_1381003	1_1381876
142068	1	1381003	1381897	18	0.17924	894	1_1381003	1_1381897
142069	1	1381003	1381930	18	0.00107759	927	1_1381003	1_1381930
142070	1	1381003	1381939	18	0.245436	936	1_1381003	1_1381939
142071	1	1381003	1381972	16	0.00150376	969	1_1381003	1_1381972
142072	1	1381003	1382101	17	0.272596	1098	1_1381003	1_1382101
142073	1	1381003	1382185	18	0.20284	1182	1_1381003	1_1382185
142074	1	1381003	1382200	17	0.157757	1197	1_1381003	1_1382200
142075	1	1381003	1382203	18	0.0324544	1200	1_1381003	1_1382203
142076	1	1381003	1382209	16	0.0387352	1206	1_1381003	1_1382209
142077	1	1381003	1382227	17	0.140659	1224	1_1381003	1_1382227
142078	1	1381003	1382230	17	0.0997232	1227	1_1381003	1_1382230
142079	1	1381003	1382239	17	0.0223743	1236	1_1381003	1_1382239
142080	1	1381003	1382245	17	0.360033	1242	1_1381003	1_1382245
142081	1	1381003	1382247	17	0.126579	1244	1_1381003	1_1382247
142082	1	1381003	1382257	17	0.00932401	1254	1_1381003	1_1382257
142083	1	1381003	1382308	17	0.0410256	1305	1_1381003	1_1382308
142084	1	1381003	1382398	17	0.0294471	1395	1_1381003	1_1382398
142086	1	1381003	1382425	18	0.0107759	1422	1_1381003	1_1382425
142087	1	1381003	1382428	17	0.0294471	1425	1_1381003	1_1382428
142089	1	1381003	1382548	17	0.0112847	1545	1_1381003	1_1382548
142090	1	1381003	1382569	18	0.0107759	1566	1_1381003	1_1382569
142091	1	1381003	1382611	18	0.0305157	1608	1_1381003	1_1382611
156976	1	1381084	1381150	18	0	66	1_1381084	1_1381150
156977	1	1381084	1381246	17	0.0124131	162	1_1381084	1_1381246
156978	1	1381084	1381258	16	0.345455	174	1_1381084	1_1381258
156979	1	1381084	1381297	18	0	213	1_1381084	1_1381297
156980	1	1381084	1381300	18	0	216	1_1381084	1_1381300
156981	1	1381084	1381309	18	5.52961e-30	225	1_1381084	1_1381309
156982	1	1381084	1381360	18	0.040724	276	1_1381084	1_1381360
156983	1	1381084	1381372	18	0	288	1_1381084	1_1381372
156984	1	1381084	1381384	18	0	300	1_1381084	1_1381384
156985	1	1381084	1381405	18	5.52961e-30	321	1_1381084	1_1381405
156987	1	1381084	1381516	18	0.0553846	432	1_1381084	1_1381516
156988	1	1381084	1381564	18	0.0589198	480	1_1381084	1_1381564
156989	1	1381084	1381573	18	0.422139	489	1_1381084	1_1381573
156990	1	1381084	1381627	18	0.0589198	543	1_1381084	1_1381627
156991	1	1381084	1381630	17	0.0461277	546	1_1381084	1_1381630
156993	1	1381084	1381819	18	0.196087	735	1_1381084	1_1381819
156994	1	1381084	1381825	18	0.025641	741	1_1381084	1_1381825
156995	1	1381084	1381831	18	0.196087	747	1_1381084	1_1381831
156996	1	1381084	1381876	18	0.102564	792	1_1381084	1_1381876
156997	1	1381084	1381897	18	0.172198	813	1_1381084	1_1381897
156998	1	1381084	1381930	18	5.52961e-30	846	1_1381084	1_1381930
156999	1	1381084	1381939	18	0.221719	855	1_1381084	1_1381939
157000	1	1381084	1381972	16	0.00150376	888	1_1381084	1_1381972
157001	1	1381084	1382101	17	0.0113881	1017	1_1381084	1_1382101
157002	1	1381084	1382185	18	0.113122	1101	1_1381084	1_1382185
157003	1	1381084	1382200	17	0.00647586	1116	1_1381084	1_1382200
157004	1	1381084	1382203	18	0.040724	1119	1_1381084	1_1382203
157005	1	1381084	1382209	16	0.30303	1125	1_1381084	1_1382209
157006	1	1381084	1382227	17	0.113342	1143	1_1381084	1_1382227
157007	1	1381084	1382230	17	0.320826	1146	1_1381084	1_1382230
157008	1	1381084	1382239	17	0.235123	1155	1_1381084	1_1382239
157009	1	1381084	1382245	17	0.1966	1161	1_1381084	1_1382245
157010	1	1381084	1382247	17	0.000633624	1163	1_1381084	1_1382247
157011	1	1381084	1382257	17	0.195683	1173	1_1381084	1_1382257
157012	1	1381084	1382308	17	0.00566038	1224	1_1381084	1_1382308
157013	1	1381084	1382398	17	0.0477594	1314	1_1381084	1_1382398
157015	1	1381084	1382425	18	0.311538	1341	1_1381084	1_1382425
157016	1	1381084	1382428	17	0.0477594	1344	1_1381084	1_1382428
157018	1	1381084	1382548	17	0.126834	1464	1_1381084	1_1382548
157019	1	1381084	1382569	18	0.311538	1485	1_1381084	1_1382569
157020	1	1381084	1382611	18	0.300204	1527	1_1381084	1_1382611
164440	1	1381150	1381246	17	0.0253759	96	1_1381150	1_1381246
164441	1	1381150	1381258	16	0.0582751	108	1_1381150	1_1381258
164442	1	1381150	1381297	18	0.0357143	147	1_1381150	1_1381297
164443	1	1381150	1381300	18	0.0357143	150	1_1381150	1_1381300
164444	1	1381150	1381309	18	0.0357143	159	1_1381150	1_1381309
164445	1	1381150	1381360	18	0.0168067	210	1_1381150	1_1381360
164446	1	1381150	1381372	18	0.0357143	222	1_1381150	1_1381372
164447	1	1381150	1381384	18	0.0357143	234	1_1381150	1_1381384
164448	1	1381150	1381405	18	0.0357143	255	1_1381150	1_1381405
164450	1	1381150	1381516	18	0.103214	366	1_1381150	1_1381516
164451	1	1381150	1381564	18	0.0459726	414	1_1381150	1_1381564
164452	1	1381150	1381573	18	0.043554	423	1_1381150	1_1381573
164453	1	1381150	1381627	18	0.0459726	477	1_1381150	1_1381627
164454	1	1381150	1381630	17	0.0591458	480	1_1381150	1_1381630
164456	1	1381150	1381819	18	0.0264244	669	1_1381150	1_1381819
164457	1	1381150	1381825	18	0.0952381	675	1_1381150	1_1381825
164458	1	1381150	1381831	18	0.0264244	681	1_1381150	1_1381831
164459	1	1381150	1381876	18	0.0238095	726	1_1381150	1_1381876
164460	1	1381150	1381897	18	0.0177665	747	1_1381150	1_1381897
164461	1	1381150	1381930	18	0.0357143	780	1_1381150	1_1381930
164462	1	1381150	1381939	18	0.0672269	789	1_1381150	1_1381939
164463	1	1381150	1381972	16	0.032967	822	1_1381150	1_1381972
164464	1	1381150	1382101	17	0.0170068	951	1_1381150	1_1382101
164465	1	1381150	1382185	18	0.0672269	1035	1_1381150	1_1382185
164466	1	1381150	1382200	17	0.00181598	1050	1_1381150	1_1382200
164467	1	1381150	1382203	18	0.0168067	1053	1_1381150	1_1382203
164468	1	1381150	1382209	16	0.0004662	1059	1_1381150	1_1382209
164469	1	1381150	1382227	17	0.00544218	1077	1_1381150	1_1382227
164470	1	1381150	1382230	17	0.0954185	1080	1_1381150	1_1382230
164471	1	1381150	1382239	17	0.0659341	1089	1_1381150	1_1382239
164472	1	1381150	1382245	17	0.0110063	1095	1_1381150	1_1382245
164473	1	1381150	1382247	17	0.0454869	1097	1_1381150	1_1382247
164474	1	1381150	1382257	17	0.00036075	1107	1_1381150	1_1382257
164475	1	1381150	1382308	17	0.143254	1158	1_1381150	1_1382308
164476	1	1381150	1382398	17	0.0133929	1248	1_1381150	1_1382398
164478	1	1381150	1382425	18	0.108036	1275	1_1381150	1_1382425
164479	1	1381150	1382428	17	0.0133929	1278	1_1381150	1_1382428
164481	1	1381150	1382548	17	0.10334	1398	1_1381150	1_1382548
164482	1	1381150	1382569	18	0.00357143	1419	1_1381150	1_1382569
164483	1	1381150	1382611	18	0.0101138	1461	1_1381150	1_1382611
171903	1	1381246	1381258	16	0.151515	12	1_1381246	1_1381258
171904	1	1381246	1381297	17	0.888158	51	1_1381246	1_1381297
171905	1	1381246	1381300	17	0.888158	54	1_1381246	1_1381300
171906	1	1381246	1381309	17	0.888158	63	1_1381246	1_1381309
171907	1	1381246	1381360	17	0.790296	114	1_1381246	1_1381360
171908	1	1381246	1381372	17	0.888158	126	1_1381246	1_1381372
171909	1	1381246	1381384	17	0.888158	138	1_1381246	1_1381384
171910	1	1381246	1381405	17	0.888158	159	1_1381246	1_1381405
171912	1	1381246	1381516	17	0.353801	270	1_1381246	1_1381516
171913	1	1381246	1381564	17	0.425363	318	1_1381246	1_1381564
171914	1	1381246	1381573	17	0.161184	327	1_1381246	1_1381573
171915	1	1381246	1381627	17	0.425363	381	1_1381246	1_1381627
171916	1	1381246	1381630	16	0.421738	384	1_1381246	1_1381630
171918	1	1381246	1381819	17	0.129956	573	1_1381246	1_1381819
171919	1	1381246	1381825	17	0.000131579	579	1_1381246	1_1381825
171920	1	1381246	1381831	17	0.129956	585	1_1381246	1_1381831
171921	1	1381246	1381876	17	0.031495	630	1_1381246	1_1381876
171922	1	1381246	1381897	17	0.0894737	651	1_1381246	1_1381897
171923	1	1381246	1381930	17	0.0157895	684	1_1381246	1_1381930
171924	1	1381246	1381939	17	0.0781499	693	1_1381246	1_1381939
171925	1	1381246	1381972	16	0.00952381	726	1_1381246	1_1381972
171926	1	1381246	1382101	17	0.00460526	855	1_1381246	1_1382101
171927	1	1381246	1382185	17	0.0120614	939	1_1381246	1_1382185
171928	1	1381246	1382200	17	0.044603	954	1_1381246	1_1382200
171929	1	1381246	1382203	17	0.790296	957	1_1381246	1_1382203
171930	1	1381246	1382209	16	0.0740077	963	1_1381246	1_1382209
171931	1	1381246	1382227	17	0.00300752	981	1_1381246	1_1382227
171932	1	1381246	1382230	17	0.15949	984	1_1381246	1_1382230
171933	1	1381246	1382239	17	0.0364372	993	1_1381246	1_1382239
171934	1	1381246	1382245	17	0.0714995	999	1_1381246	1_1382245
171935	1	1381246	1382247	17	9.81932e-05	1001	1_1381246	1_1382247
171936	1	1381246	1382257	17	0.0645933	1011	1_1381246	1_1382257
171937	1	1381246	1382308	17	0.0791667	1062	1_1381246	1_1382308
171938	1	1381246	1382398	17	0.790296	1152	1_1381246	1_1382398
171940	1	1381246	1382425	17	0.0317669	1179	1_1381246	1_1382425
171941	1	1381246	1382428	17	0.790296	1182	1_1381246	1_1382428
171943	1	1381246	1382548	17	0.328947	1302	1_1381246	1_1382548
171944	1	1381246	1382569	17	0.0317669	1323	1_1381246	1_1382569
171945	1	1381246	1382611	17	0.0336842	1365	1_1381246	1_1382611
179365	1	1381258	1381297	16	0.151515	39	1_1381258	1_1381297
179366	1	1381258	1381300	16	0.151515	42	1_1381258	1_1381300
179367	1	1381258	1381309	16	0.151515	51	1_1381258	1_1381309
179369	1	1381258	1381372	16	0.151515	114	1_1381258	1_1381372
179370	1	1381258	1381384	16	0.151515	126	1_1381258	1_1381384
179371	1	1381258	1381405	16	0.151515	147	1_1381258	1_1381405
179373	1	1381258	1381516	16	0.354839	258	1_1381258	1_1381516
179374	1	1381258	1381564	16	0.521832	306	1_1381258	1_1381564
179375	1	1381258	1381573	16	0.495601	315	1_1381258	1_1381573
179376	1	1381258	1381627	16	0.521832	369	1_1381258	1_1381627
179377	1	1381258	1381630	15	0.509284	372	1_1381258	1_1381630
179379	1	1381258	1381819	16	0.490909	561	1_1381258	1_1381819
179380	1	1381258	1381825	16	0.478261	567	1_1381258	1_1381825
179381	1	1381258	1381831	16	0.490909	573	1_1381258	1_1381831
179382	1	1381258	1381876	16	0.126437	618	1_1381258	1_1381876
179383	1	1381258	1381897	16	0.280356	639	1_1381258	1_1381897
179384	1	1381258	1381930	16	0.012987	672	1_1381258	1_1381930
179385	1	1381258	1381939	16	0.433251	681	1_1381258	1_1381939
179386	1	1381258	1381972	16	0.012987	714	1_1381258	1_1381972
179387	1	1381258	1382101	16	0.447387	843	1_1381258	1_1382101
179388	1	1381258	1382185	16	0.495601	927	1_1381258	1_1382185
179389	1	1381258	1382200	16	0.295659	942	1_1381258	1_1382200
179391	1	1381258	1382209	15	0.020979	951	1_1381258	1_1382209
179392	1	1381258	1382227	16	0.174603	969	1_1381258	1_1382227
179393	1	1381258	1382230	16	0.0714916	972	1_1381258	1_1382230
179394	1	1381258	1382239	16	0.121212	981	1_1381258	1_1382239
179395	1	1381258	1382245	16	0.378788	987	1_1381258	1_1382245
179396	1	1381258	1382247	16	0.143695	989	1_1381258	1_1382247
179397	1	1381258	1382257	16	0.0545455	999	1_1381258	1_1382257
179398	1	1381258	1382308	16	0.121212	1050	1_1381258	1_1382308
179401	1	1381258	1382425	16	0.00606061	1167	1_1381258	1_1382425
179404	1	1381258	1382548	16	0	1290	1_1381258	1_1382548
179405	1	1381258	1382569	16	0.0545455	1311	1_1381258	1_1382569
179406	1	1381258	1382611	16	0.0846395	1353	1_1381258	1_1382611
186826	1	1381297	1381300	18	1	3	1_1381297	1_1381300
186827	1	1381297	1381309	18	1	12	1_1381297	1_1381309
186828	1	1381297	1381360	18	0.470588	63	1_1381297	1_1381360
186829	1	1381297	1381372	18	1	75	1_1381297	1_1381372
186830	1	1381297	1381384	18	1	87	1_1381297	1_1381384
186831	1	1381297	1381405	18	1	108	1_1381297	1_1381405
186833	1	1381297	1381516	18	0.3025	219	1_1381297	1_1381516
186834	1	1381297	1381564	18	0.449468	267	1_1381297	1_1381564
186835	1	1381297	1381573	18	0.14939	276	1_1381297	1_1381573
186836	1	1381297	1381627	18	0.449468	330	1_1381297	1_1381627
186837	1	1381297	1381630	17	0.446512	333	1_1381297	1_1381630
186839	1	1381297	1381819	18	0.12211	522	1_1381297	1_1381819
186840	1	1381297	1381825	18	0.0104167	528	1_1381297	1_1381825
186841	1	1381297	1381831	18	0.12211	534	1_1381297	1_1381831
186842	1	1381297	1381876	18	0.0416667	579	1_1381297	1_1381876
186843	1	1381297	1381897	18	0.0406091	600	1_1381297	1_1381897
186844	1	1381297	1381930	18	0.015625	633	1_1381297	1_1381930
186845	1	1381297	1381939	18	0.0294118	642	1_1381297	1_1381939
186846	1	1381297	1381972	16	0.00952381	675	1_1381297	1_1381972
186847	1	1381297	1382101	17	0.0609524	804	1_1381297	1_1382101
186848	1	1381297	1382185	18	0.0294118	888	1_1381297	1_1382185
186849	1	1381297	1382200	17	0.101977	903	1_1381297	1_1382200
186850	1	1381297	1382203	18	0.470588	906	1_1381297	1_1382203
186851	1	1381297	1382209	16	0.0233766	912	1_1381297	1_1382209
186852	1	1381297	1382227	17	0.00428571	930	1_1381297	1_1382227
186853	1	1381297	1382230	17	0.111364	933	1_1381297	1_1382230
186854	1	1381297	1382239	17	0.0410256	942	1_1381297	1_1382239
186855	1	1381297	1382245	17	0.0805031	948	1_1381297	1_1382245
186856	1	1381297	1382247	17	0.00621891	950	1_1381297	1_1382247
186857	1	1381297	1382257	17	0.0727273	960	1_1381297	1_1382257
186858	1	1381297	1382308	17	0.0272222	1011	1_1381297	1_1382308
186859	1	1381297	1382398	17	0.46875	1101	1_1381297	1_1382398
186861	1	1381297	1382425	18	0.0015625	1128	1_1381297	1_1382425
186862	1	1381297	1382428	17	0.46875	1131	1_1381297	1_1382428
186864	1	1381297	1382548	17	0.37037	1251	1_1381297	1_1382548
186865	1	1381297	1382569	18	0.0015625	1272	1_1381297	1_1382569
186866	1	1381297	1382611	18	0.00442478	1314	1_1381297	1_1382611
194286	1	1381300	1381309	18	1	9	1_1381300	1_1381309
194287	1	1381300	1381360	18	0.470588	60	1_1381300	1_1381360
194288	1	1381300	1381372	18	1	72	1_1381300	1_1381372
194289	1	1381300	1381384	18	1	84	1_1381300	1_1381384
194290	1	1381300	1381405	18	1	105	1_1381300	1_1381405
194292	1	1381300	1381516	18	0.3025	216	1_1381300	1_1381516
194293	1	1381300	1381564	18	0.449468	264	1_1381300	1_1381564
194294	1	1381300	1381573	18	0.14939	273	1_1381300	1_1381573
194295	1	1381300	1381627	18	0.449468	327	1_1381300	1_1381627
194296	1	1381300	1381630	17	0.446512	330	1_1381300	1_1381630
194298	1	1381300	1381819	18	0.12211	519	1_1381300	1_1381819
194299	1	1381300	1381825	18	0.0104167	525	1_1381300	1_1381825
194300	1	1381300	1381831	18	0.12211	531	1_1381300	1_1381831
194301	1	1381300	1381876	18	0.0416667	576	1_1381300	1_1381876
194302	1	1381300	1381897	18	0.0406091	597	1_1381300	1_1381897
194303	1	1381300	1381930	18	0.015625	630	1_1381300	1_1381930
194304	1	1381300	1381939	18	0.0294118	639	1_1381300	1_1381939
194305	1	1381300	1381972	16	0.00952381	672	1_1381300	1_1381972
194306	1	1381300	1382101	17	0.0609524	801	1_1381300	1_1382101
194307	1	1381300	1382185	18	0.0294118	885	1_1381300	1_1382185
194308	1	1381300	1382200	17	0.101977	900	1_1381300	1_1382200
194309	1	1381300	1382203	18	0.470588	903	1_1381300	1_1382203
194310	1	1381300	1382209	16	0.0233766	909	1_1381300	1_1382209
194311	1	1381300	1382227	17	0.00428571	927	1_1381300	1_1382227
194312	1	1381300	1382230	17	0.111364	930	1_1381300	1_1382230
194313	1	1381300	1382239	17	0.0410256	939	1_1381300	1_1382239
194314	1	1381300	1382245	17	0.0805031	945	1_1381300	1_1382245
194315	1	1381300	1382247	17	0.00621891	947	1_1381300	1_1382247
194316	1	1381300	1382257	17	0.0727273	957	1_1381300	1_1382257
194317	1	1381300	1382308	17	0.0272222	1008	1_1381300	1_1382308
194318	1	1381300	1382398	17	0.46875	1098	1_1381300	1_1382398
194320	1	1381300	1382425	18	0.0015625	1125	1_1381300	1_1382425
194321	1	1381300	1382428	17	0.46875	1128	1_1381300	1_1382428
194323	1	1381300	1382548	17	0.37037	1248	1_1381300	1_1382548
194324	1	1381300	1382569	18	0.0015625	1269	1_1381300	1_1382569
194325	1	1381300	1382611	18	0.00442478	1311	1_1381300	1_1382611
201745	1	1381309	1381360	18	0.470588	51	1_1381309	1_1381360
201746	1	1381309	1381372	18	1	63	1_1381309	1_1381372
201747	1	1381309	1381384	18	1	75	1_1381309	1_1381384
201748	1	1381309	1381405	18	1	96	1_1381309	1_1381405
201750	1	1381309	1381516	18	0.3025	207	1_1381309	1_1381516
201751	1	1381309	1381564	18	0.449468	255	1_1381309	1_1381564
201752	1	1381309	1381573	18	0.14939	264	1_1381309	1_1381573
201753	1	1381309	1381627	18	0.449468	318	1_1381309	1_1381627
201754	1	1381309	1381630	17	0.446512	321	1_1381309	1_1381630
201756	1	1381309	1381819	18	0.12211	510	1_1381309	1_1381819
201757	1	1381309	1381825	18	0.0104167	516	1_1381309	1_1381825
201758	1	1381309	1381831	18	0.12211	522	1_1381309	1_1381831
201759	1	1381309	1381876	18	0.0416667	567	1_1381309	1_1381876
201760	1	1381309	1381897	18	0.0406091	588	1_1381309	1_1381897
201761	1	1381309	1381930	18	0.015625	621	1_1381309	1_1381930
201762	1	1381309	1381939	18	0.0294118	630	1_1381309	1_1381939
201763	1	1381309	1381972	16	0.00952381	663	1_1381309	1_1381972
201764	1	1381309	1382101	17	0.0609524	792	1_1381309	1_1382101
201765	1	1381309	1382185	18	0.0294118	876	1_1381309	1_1382185
201766	1	1381309	1382200	17	0.101977	891	1_1381309	1_1382200
201767	1	1381309	1382203	18	0.470588	894	1_1381309	1_1382203
201768	1	1381309	1382209	16	0.0233766	900	1_1381309	1_1382209
201769	1	1381309	1382227	17	0.00428571	918	1_1381309	1_1382227
201770	1	1381309	1382230	17	0.111364	921	1_1381309	1_1382230
201771	1	1381309	1382239	17	0.0410256	930	1_1381309	1_1382239
201772	1	1381309	1382245	17	0.0805031	936	1_1381309	1_1382245
201773	1	1381309	1382247	17	0.00621891	938	1_1381309	1_1382247
201774	1	1381309	1382257	17	0.0727273	948	1_1381309	1_1382257
201775	1	1381309	1382308	17	0.0272222	999	1_1381309	1_1382308
201776	1	1381309	1382398	17	0.46875	1089	1_1381309	1_1382398
201778	1	1381309	1382425	18	0.0015625	1116	1_1381309	1_1382425
201779	1	1381309	1382428	17	0.46875	1119	1_1381309	1_1382428
201781	1	1381309	1382548	17	0.37037	1239	1_1381309	1_1382548
201782	1	1381309	1382569	18	0.0015625	1260	1_1381309	1_1382569
201783	1	1381309	1382611	18	0.00442478	1302	1_1381309	1_1382611
209203	1	1381360	1381372	18	0.470588	12	1_1381360	1_1381372
209204	1	1381360	1381384	18	0.470588	24	1_1381360	1_1381384
209205	1	1381360	1381405	18	0.470588	45	1_1381360	1_1381405
209207	1	1381360	1381516	18	0.142353	156	1_1381360	1_1381516
209208	1	1381360	1381564	18	0.211514	204	1_1381360	1_1381564
209209	1	1381360	1381573	18	0.0703013	213	1_1381360	1_1381573
209210	1	1381360	1381627	18	0.211514	267	1_1381360	1_1381627
209211	1	1381360	1381630	17	0.209302	270	1_1381360	1_1381630
209213	1	1381360	1381819	18	0.0574634	459	1_1381360	1_1381819
209214	1	1381360	1381825	18	0.0196078	465	1_1381360	1_1381825
209215	1	1381360	1381831	18	0.0574634	471	1_1381360	1_1381831
209216	1	1381360	1381876	18	0.0196078	516	1_1381360	1_1381876
209217	1	1381360	1381897	18	0.0862944	537	1_1381360	1_1381897
209218	1	1381360	1381930	18	0.00735294	570	1_1381360	1_1381930
209219	1	1381360	1381939	18	0.0865052	579	1_1381360	1_1381939
209221	1	1381360	1382101	17	0.0361607	741	1_1381360	1_1382101
209222	1	1381360	1382185	18	0.00346021	825	1_1381360	1_1382185
209223	1	1381360	1382200	17	0.000529661	840	1_1381360	1_1382200
209224	1	1381360	1382203	18	1	843	1_1381360	1_1382203
209225	1	1381360	1382209	16	0.146667	849	1_1381360	1_1382209
209226	1	1381360	1382227	17	0.04375	867	1_1381360	1_1382227
209227	1	1381360	1382230	17	0.170928	870	1_1381360	1_1382230
209228	1	1381360	1382239	17	0.0192308	879	1_1381360	1_1382239
209229	1	1381360	1382245	17	0.0377358	885	1_1381360	1_1382245
209230	1	1381360	1382247	17	0.016791	887	1_1381360	1_1382247
209231	1	1381360	1382257	17	0.0340909	897	1_1381360	1_1382257
209232	1	1381360	1382308	17	0.15	948	1_1381360	1_1382308
209233	1	1381360	1382398	17	1	1038	1_1381360	1_1382398
209235	1	1381360	1382425	18	0.0735294	1065	1_1381360	1_1382425
209236	1	1381360	1382428	17	1	1068	1_1381360	1_1382428
209238	1	1381360	1382548	17	0.173611	1188	1_1381360	1_1382548
209239	1	1381360	1382569	18	0.0735294	1209	1_1381360	1_1382569
209240	1	1381360	1382611	18	0.062988	1251	1_1381360	1_1382611
216660	1	1381372	1381384	18	1	12	1_1381372	1_1381384
216661	1	1381372	1381405	18	1	33	1_1381372	1_1381405
216663	1	1381372	1381516	18	0.3025	144	1_1381372	1_1381516
216664	1	1381372	1381564	18	0.449468	192	1_1381372	1_1381564
216665	1	1381372	1381573	18	0.14939	201	1_1381372	1_1381573
216666	1	1381372	1381627	18	0.449468	255	1_1381372	1_1381627
216667	1	1381372	1381630	17	0.446512	258	1_1381372	1_1381630
216669	1	1381372	1381819	18	0.12211	447	1_1381372	1_1381819
216670	1	1381372	1381825	18	0.0104167	453	1_1381372	1_1381825
216671	1	1381372	1381831	18	0.12211	459	1_1381372	1_1381831
216672	1	1381372	1381876	18	0.0416667	504	1_1381372	1_1381876
216673	1	1381372	1381897	18	0.0406091	525	1_1381372	1_1381897
216674	1	1381372	1381930	18	0.015625	558	1_1381372	1_1381930
216675	1	1381372	1381939	18	0.0294118	567	1_1381372	1_1381939
216676	1	1381372	1381972	16	0.00952381	600	1_1381372	1_1381972
216677	1	1381372	1382101	17	0.0609524	729	1_1381372	1_1382101
216678	1	1381372	1382185	18	0.0294118	813	1_1381372	1_1382185
216679	1	1381372	1382200	17	0.101977	828	1_1381372	1_1382200
216680	1	1381372	1382203	18	0.470588	831	1_1381372	1_1382203
216681	1	1381372	1382209	16	0.0233766	837	1_1381372	1_1382209
216682	1	1381372	1382227	17	0.00428571	855	1_1381372	1_1382227
216683	1	1381372	1382230	17	0.111364	858	1_1381372	1_1382230
216684	1	1381372	1382239	17	0.0410256	867	1_1381372	1_1382239
216685	1	1381372	1382245	17	0.0805031	873	1_1381372	1_1382245
216686	1	1381372	1382247	17	0.00621891	875	1_1381372	1_1382247
216687	1	1381372	1382257	17	0.0727273	885	1_1381372	1_1382257
216688	1	1381372	1382308	17	0.0272222	936	1_1381372	1_1382308
216689	1	1381372	1382398	17	0.46875	1026	1_1381372	1_1382398
216691	1	1381372	1382425	18	0.0015625	1053	1_1381372	1_1382425
216692	1	1381372	1382428	17	0.46875	1056	1_1381372	1_1382428
216694	1	1381372	1382548	17	0.37037	1176	1_1381372	1_1382548
216695	1	1381372	1382569	18	0.0015625	1197	1_1381372	1_1382569
216696	1	1381372	1382611	18	0.00442478	1239	1_1381372	1_1382611
224116	1	1381384	1381405	18	1	21	1_1381384	1_1381405
224118	1	1381384	1381516	18	0.3025	132	1_1381384	1_1381516
224119	1	1381384	1381564	18	0.449468	180	1_1381384	1_1381564
224120	1	1381384	1381573	18	0.14939	189	1_1381384	1_1381573
224121	1	1381384	1381627	18	0.449468	243	1_1381384	1_1381627
224122	1	1381384	1381630	17	0.446512	246	1_1381384	1_1381630
224124	1	1381384	1381819	18	0.12211	435	1_1381384	1_1381819
224125	1	1381384	1381825	18	0.0104167	441	1_1381384	1_1381825
224126	1	1381384	1381831	18	0.12211	447	1_1381384	1_1381831
224127	1	1381384	1381876	18	0.0416667	492	1_1381384	1_1381876
224128	1	1381384	1381897	18	0.0406091	513	1_1381384	1_1381897
224129	1	1381384	1381930	18	0.015625	546	1_1381384	1_1381930
224130	1	1381384	1381939	18	0.0294118	555	1_1381384	1_1381939
224131	1	1381384	1381972	16	0.00952381	588	1_1381384	1_1381972
224132	1	1381384	1382101	17	0.0609524	717	1_1381384	1_1382101
224133	1	1381384	1382185	18	0.0294118	801	1_1381384	1_1382185
224134	1	1381384	1382200	17	0.101977	816	1_1381384	1_1382200
224135	1	1381384	1382203	18	0.470588	819	1_1381384	1_1382203
224136	1	1381384	1382209	16	0.0233766	825	1_1381384	1_1382209
224137	1	1381384	1382227	17	0.00428571	843	1_1381384	1_1382227
224138	1	1381384	1382230	17	0.111364	846	1_1381384	1_1382230
224139	1	1381384	1382239	17	0.0410256	855	1_1381384	1_1382239
224140	1	1381384	1382245	17	0.0805031	861	1_1381384	1_1382245
224141	1	1381384	1382247	17	0.00621891	863	1_1381384	1_1382247
224142	1	1381384	1382257	17	0.0727273	873	1_1381384	1_1382257
224143	1	1381384	1382308	17	0.0272222	924	1_1381384	1_1382308
224144	1	1381384	1382398	17	0.46875	1014	1_1381384	1_1382398
224146	1	1381384	1382425	18	0.0015625	1041	1_1381384	1_1382425
224147	1	1381384	1382428	17	0.46875	1044	1_1381384	1_1382428
224149	1	1381384	1382548	17	0.37037	1164	1_1381384	1_1382548
224150	1	1381384	1382569	18	0.0015625	1185	1_1381384	1_1382569
224151	1	1381384	1382611	18	0.00442478	1227	1_1381384	1_1382611
231572	1	1381405	1381516	18	0.3025	111	1_1381405	1_1381516
231573	1	1381405	1381564	18	0.449468	159	1_1381405	1_1381564
231574	1	1381405	1381573	18	0.14939	168	1_1381405	1_1381573
231575	1	1381405	1381627	18	0.449468	222	1_1381405	1_1381627
231576	1	1381405	1381630	17	0.446512	225	1_1381405	1_1381630
231578	1	1381405	1381819	18	0.12211	414	1_1381405	1_1381819
231579	1	1381405	1381825	18	0.0104167	420	1_1381405	1_1381825
231580	1	1381405	1381831	18	0.12211	426	1_1381405	1_1381831
231581	1	1381405	1381876	18	0.0416667	471	1_1381405	1_1381876
231582	1	1381405	1381897	18	0.0406091	492	1_1381405	1_1381897
231583	1	1381405	1381930	18	0.015625	525	1_1381405	1_1381930
231584	1	1381405	1381939	18	0.0294118	534	1_1381405	1_1381939
231585	1	1381405	1381972	16	0.00952381	567	1_1381405	1_1381972
231586	1	1381405	1382101	17	0.0609524	696	1_1381405	1_1382101
231587	1	1381405	1382185	18	0.0294118	780	1_1381405	1_1382185
231588	1	1381405	1382200	17	0.101977	795	1_1381405	1_1382200
231589	1	1381405	1382203	18	0.470588	798	1_1381405	1_1382203
231590	1	1381405	1382209	16	0.0233766	804	1_1381405	1_1382209
231591	1	1381405	1382227	17	0.00428571	822	1_1381405	1_1382227
231592	1	1381405	1382230	17	0.111364	825	1_1381405	1_1382230
231593	1	1381405	1382239	17	0.0410256	834	1_1381405	1_1382239
231594	1	1381405	1382245	17	0.0805031	840	1_1381405	1_1382245
231595	1	1381405	1382247	17	0.00621891	842	1_1381405	1_1382247
231596	1	1381405	1382257	17	0.0727273	852	1_1381405	1_1382257
231597	1	1381405	1382308	17	0.0272222	903	1_1381405	1_1382308
231598	1	1381405	1382398	17	0.46875	993	1_1381405	1_1382398
231600	1	1381405	1382425	18	0.0015625	1020	1_1381405	1_1382425
231601	1	1381405	1382428	17	0.46875	1023	1_1381405	1_1382428
231603	1	1381405	1382548	17	0.37037	1143	1_1381405	1_1382548
231604	1	1381405	1382569	18	0.0015625	1164	1_1381405	1_1382569
231605	1	1381405	1382611	18	0.00442478	1206	1_1381405	1_1382611
246478	1	1381516	1381564	18	0.732872	48	1_1381516	1_1381564
246479	1	1381516	1381573	18	0.46878	57	1_1381516	1_1381573
246480	1	1381516	1381627	18	0.732872	111	1_1381516	1_1381627
246481	1	1381516	1381630	17	0.725144	114	1_1381516	1_1381630
246483	1	1381516	1381819	18	0.473526	303	1_1381516	1_1381819
246484	1	1381516	1381825	18	0.281667	309	1_1381516	1_1381825
246485	1	1381516	1381831	18	0.473526	315	1_1381516	1_1381831
246486	1	1381516	1381876	18	0.0266667	360	1_1381516	1_1381876
246487	1	1381516	1381897	18	0.000406091	381	1_1381516	1_1381897
246488	1	1381516	1381930	18	0.1225	414	1_1381516	1_1381930
246489	1	1381516	1381939	18	0.00117647	423	1_1381516	1_1381939
246490	1	1381516	1381972	16	0.115207	456	1_1381516	1_1381972
246491	1	1381516	1382101	17	0.275176	585	1_1381516	1_1382101
246492	1	1381516	1382185	18	0.34	669	1_1381516	1_1382185
246493	1	1381516	1382200	17	0.334798	684	1_1381516	1_1382200
246494	1	1381516	1382203	18	0.142353	687	1_1381516	1_1382203
246495	1	1381516	1382209	16	0.0020202	693	1_1381516	1_1382209
246496	1	1381516	1382227	17	0.0285714	711	1_1381516	1_1382227
246497	1	1381516	1382230	17	0.157314	714	1_1381516	1_1382230
246498	1	1381516	1382239	17	0.00106838	723	1_1381516	1_1382239
246499	1	1381516	1382245	17	0.223853	729	1_1381516	1_1382245
246500	1	1381516	1382247	17	0.10176	731	1_1381516	1_1382247
246501	1	1381516	1382257	17	0.00149645	741	1_1381516	1_1382257
246502	1	1381516	1382308	17	0.00658436	792	1_1381516	1_1382308
246503	1	1381516	1382398	17	0.186728	882	1_1381516	1_1382398
246505	1	1381516	1382425	18	0.064	909	1_1381516	1_1382425
246506	1	1381516	1382428	17	0.186728	912	1_1381516	1_1382428
246508	1	1381516	1382548	17	0.120413	1032	1_1381516	1_1382548
246509	1	1381516	1382569	18	0.15625	1053	1_1381516	1_1382569
246510	1	1381516	1382611	18	0.181239	1095	1_1381516	1_1382611
253930	1	1381564	1381573	18	0.350804	9	1_1381564	1_1381573
253931	1	1381564	1381627	18	1	63	1_1381564	1_1381627
253932	1	1381564	1381630	17	1	66	1_1381564	1_1381630
253934	1	1381564	1381819	18	0.385684	255	1_1381564	1_1381819
253935	1	1381564	1381825	18	0.512411	261	1_1381564	1_1381825
253936	1	1381564	1381831	18	0.385684	267	1_1381564	1_1381831
253937	1	1381564	1381876	18	0.0070922	312	1_1381564	1_1381876
253938	1	1381564	1381897	18	0.00270008	333	1_1381564	1_1381897
253939	1	1381564	1381930	18	0.0664894	366	1_1381564	1_1381930
253940	1	1381564	1381939	18	0.0312891	375	1_1381564	1_1381939
253941	1	1381564	1381972	16	0.0551181	408	1_1381564	1_1381972
253942	1	1381564	1382101	17	0.325164	537	1_1381564	1_1382101
253943	1	1381564	1382185	18	0.211514	621	1_1381564	1_1382185
253944	1	1381564	1382200	17	0.288769	636	1_1381564	1_1382200
253945	1	1381564	1382203	18	0.211514	639	1_1381564	1_1382203
253946	1	1381564	1382209	16	0.00102916	645	1_1381564	1_1382209
253947	1	1381564	1382227	17	0.0397373	663	1_1381564	1_1382227
253948	1	1381564	1382230	17	0.0533351	666	1_1381564	1_1382230
253949	1	1381564	1382239	17	0.0248674	675	1_1381564	1_1382239
253950	1	1381564	1382245	17	0.16401	681	1_1381564	1_1382245
253951	1	1381564	1382247	17	0.0412163	683	1_1381564	1_1382247
253952	1	1381564	1382257	17	0.000783699	693	1_1381564	1_1382257
253953	1	1381564	1382308	17	0.01159	744	1_1381564	1_1382308
253954	1	1381564	1382398	17	0.224497	834	1_1381564	1_1382398
253956	1	1381564	1382425	18	0.00664894	861	1_1381564	1_1382425
253957	1	1381564	1382428	17	0.224497	864	1_1381564	1_1382428
253959	1	1381564	1382548	17	0.242816	984	1_1381564	1_1382548
253960	1	1381564	1382569	18	0.140691	1005	1_1381564	1_1382569
253961	1	1381564	1382611	18	0.147618	1047	1_1381564	1_1382611
261381	1	1381573	1381627	18	0.350804	54	1_1381573	1_1381627
261382	1	1381573	1381630	17	0.335938	57	1_1381573	1_1381630
261384	1	1381573	1381819	18	0.541943	246	1_1381573	1_1381819
261385	1	1381573	1381825	18	0.130081	252	1_1381573	1_1381825
261386	1	1381573	1381831	18	0.541943	258	1_1381573	1_1381831
261387	1	1381573	1381876	18	0.0995935	303	1_1381573	1_1381876
261388	1	1381573	1381897	18	0.178779	324	1_1381573	1_1381897
261389	1	1381573	1381930	18	0.128811	357	1_1381573	1_1381930
261390	1	1381573	1381939	18	0.173601	366	1_1381573	1_1381939
261391	1	1381573	1381972	16	0.115207	399	1_1381573	1_1381972
261392	1	1381573	1382101	17	0.279018	528	1_1381573	1_1382101
261393	1	1381573	1382185	18	0.242468	612	1_1381573	1_1382185
261394	1	1381573	1382200	17	0.0805673	627	1_1381573	1_1382200
261395	1	1381573	1382203	18	0.0703013	630	1_1381573	1_1382203
261396	1	1381573	1382209	16	0.0233766	636	1_1381573	1_1382209
261397	1	1381573	1382227	17	0.219147	654	1_1381573	1_1382227
261398	1	1381573	1382230	17	0.288089	657	1_1381573	1_1382230
261399	1	1381573	1382239	17	0.0646368	666	1_1381573	1_1382239
261400	1	1381573	1382245	17	0.554507	672	1_1381573	1_1382245
261401	1	1381573	1382247	17	0.232639	674	1_1381573	1_1382247
261402	1	1381573	1382257	17	0.026936	684	1_1381573	1_1382257
261403	1	1381573	1382308	17	0.0260417	735	1_1381573	1_1382308
261404	1	1381573	1382398	17	0.0850694	825	1_1381573	1_1382398
261406	1	1381573	1382425	18	0.256402	852	1_1381573	1_1382425
261407	1	1381573	1382428	17	0.0850694	855	1_1381573	1_1382428
261409	1	1381573	1382548	17	0.00390625	975	1_1381573	1_1382548
261410	1	1381573	1382569	18	0.121951	996	1_1381573	1_1382569
261411	1	1381573	1382611	18	0.207425	1038	1_1381573	1_1382611
268831	1	1381627	1381630	17	1	3	1_1381627	1_1381630
268833	1	1381627	1381819	18	0.385684	192	1_1381627	1_1381819
268834	1	1381627	1381825	18	0.512411	198	1_1381627	1_1381825
268835	1	1381627	1381831	18	0.385684	204	1_1381627	1_1381831
268836	1	1381627	1381876	18	0.0070922	249	1_1381627	1_1381876
268837	1	1381627	1381897	18	0.00270008	270	1_1381627	1_1381897
268838	1	1381627	1381930	18	0.0664894	303	1_1381627	1_1381930
268839	1	1381627	1381939	18	0.0312891	312	1_1381627	1_1381939
268840	1	1381627	1381972	16	0.0551181	345	1_1381627	1_1381972
268841	1	1381627	1382101	17	0.325164	474	1_1381627	1_1382101
268842	1	1381627	1382185	18	0.211514	558	1_1381627	1_1382185
268843	1	1381627	1382200	17	0.288769	573	1_1381627	1_1382200
268844	1	1381627	1382203	18	0.211514	576	1_1381627	1_1382203
268845	1	1381627	1382209	16	0.00102916	582	1_1381627	1_1382209
268846	1	1381627	1382227	17	0.0397373	600	1_1381627	1_1382227
268847	1	1381627	1382230	17	0.0533351	603	1_1381627	1_1382230
268848	1	1381627	1382239	17	0.0248674	612	1_1381627	1_1382239
268849	1	1381627	1382245	17	0.16401	618	1_1381627	1_1382245
268850	1	1381627	1382247	17	0.0412163	620	1_1381627	1_1382247
268851	1	1381627	1382257	17	0.000783699	630	1_1381627	1_1382257
268852	1	1381627	1382308	17	0.01159	681	1_1381627	1_1382308
268853	1	1381627	1382398	17	0.224497	771	1_1381627	1_1382398
268855	1	1381627	1382425	18	0.00664894	798	1_1381627	1_1382425
268856	1	1381627	1382428	17	0.224497	801	1_1381627	1_1382428
268858	1	1381627	1382548	17	0.242816	921	1_1381627	1_1382548
268859	1	1381627	1382569	18	0.140691	942	1_1381627	1_1382569
268860	1	1381627	1382611	18	0.147618	984	1_1381627	1_1382611
276281	1	1381630	1381819	17	0.37526	189	1_1381630	1_1381819
276282	1	1381630	1381825	17	0.502849	195	1_1381630	1_1381825
276283	1	1381630	1381831	17	0.37526	201	1_1381630	1_1381831
276284	1	1381630	1381876	17	0.0200396	246	1_1381630	1_1381876
276285	1	1381630	1381897	17	0	267	1_1381630	1_1381897
276286	1	1381630	1381930	17	0.0775194	300	1_1381630	1_1381930
276287	1	1381630	1381939	17	0.017618	309	1_1381630	1_1381939
276288	1	1381630	1381972	15	0.0649867	342	1_1381630	1_1381972
276289	1	1381630	1382101	16	0.309067	471	1_1381630	1_1382101
276290	1	1381630	1382185	17	0.209302	555	1_1381630	1_1382185
276291	1	1381630	1382200	16	0.301943	570	1_1381630	1_1382200
276292	1	1381630	1382203	17	0.209302	573	1_1381630	1_1382203
276293	1	1381630	1382209	16	0.00102916	579	1_1381630	1_1382209
276294	1	1381630	1382227	16	0.028851	597	1_1381630	1_1382227
276295	1	1381630	1382230	16	0.0586326	600	1_1381630	1_1382230
276296	1	1381630	1382239	16	0.0188679	609	1_1381630	1_1382239
276297	1	1381630	1382245	16	0.146243	615	1_1381630	1_1382245
276298	1	1381630	1382247	16	0.0342869	617	1_1381630	1_1382247
276299	1	1381630	1382257	16	0.00377358	627	1_1381630	1_1382257
276300	1	1381630	1382308	16	0.00209644	678	1_1381630	1_1382308
276301	1	1381630	1382398	16	0.221803	768	1_1381630	1_1382398
276303	1	1381630	1382425	17	0.00201873	795	1_1381630	1_1382425
276304	1	1381630	1382428	16	0.221803	798	1_1381630	1_1382428
276306	1	1381630	1382548	16	0.262055	918	1_1381630	1_1382548
276307	1	1381630	1382569	17	0.12282	939	1_1381630	1_1382569
276308	1	1381630	1382611	17	0.134224	981	1_1381630	1_1382611
291175	1	1381819	1381825	18	0.192678	6	1_1381819	1_1381825
291176	1	1381819	1381831	18	1	12	1_1381819	1_1381831
291177	1	1381819	1381876	18	0.233141	57	1_1381819	1_1381876
291178	1	1381819	1381897	18	0.173968	78	1_1381819	1_1381897
291179	1	1381819	1381930	18	0.141618	111	1_1381819	1_1381930
291180	1	1381819	1381939	18	0.285957	120	1_1381819	1_1381939
291181	1	1381819	1381972	16	0.128042	153	1_1381819	1_1381972
291182	1	1381819	1382101	17	0.111364	282	1_1381819	1_1382101
291183	1	1381819	1382185	18	0.122747	366	1_1381819	1_1382185
291184	1	1381819	1382200	17	0.0794629	381	1_1381819	1_1382200
291185	1	1381819	1382203	18	0.0574634	384	1_1381819	1_1382203
291186	1	1381819	1382209	16	0.0123759	390	1_1381819	1_1382209
291187	1	1381819	1382227	17	0.00333952	408	1_1381819	1_1382227
291188	1	1381819	1382230	17	0.0307458	411	1_1381819	1_1382230
291189	1	1381819	1382239	17	0.0404595	420	1_1381819	1_1382239
291190	1	1381819	1382245	17	0.612595	426	1_1381819	1_1382245
291191	1	1381819	1382247	17	0.294825	428	1_1381819	1_1382247
291192	1	1381819	1382257	17	0.00482094	438	1_1381819	1_1382257
291193	1	1381819	1382308	17	0.14816	489	1_1381819	1_1382308
291194	1	1381819	1382398	17	0.0685877	579	1_1381819	1_1382398
291196	1	1381819	1382425	18	0.180636	606	1_1381819	1_1382425
291197	1	1381819	1382428	17	0.0685877	609	1_1381819	1_1382428
291199	1	1381819	1382548	17	0.00112734	729	1_1381819	1_1382548
291200	1	1381819	1382569	18	0.180636	750	1_1381819	1_1382569
291201	1	1381819	1382611	18	0.154739	792	1_1381819	1_1382611
298621	1	1381825	1381831	18	0.192678	6	1_1381825	1_1381831
298622	1	1381825	1381876	18	0.0277778	51	1_1381825	1_1381876
298623	1	1381825	1381897	18	0.169205	72	1_1381825	1_1381897
298624	1	1381825	1381930	18	0.0416667	105	1_1381825	1_1381930
298625	1	1381825	1381939	18	0.313725	114	1_1381825	1_1381939
298626	1	1381825	1381972	16	0.0559006	147	1_1381825	1_1381972
298627	1	1381825	1382101	17	0.480286	276	1_1381825	1_1382101
298628	1	1381825	1382185	18	0.176471	360	1_1381825	1_1382185
298629	1	1381825	1382200	17	0.275339	375	1_1381825	1_1382200
298630	1	1381825	1382203	18	0.0196078	378	1_1381825	1_1382203
298631	1	1381825	1382209	16	0.0387352	384	1_1381825	1_1382209
298632	1	1381825	1382227	17	0.0965714	402	1_1381825	1_1382227
298633	1	1381825	1382230	17	0.00189394	405	1_1381825	1_1382230
298634	1	1381825	1382239	17	0.140192	414	1_1381825	1_1382239
298635	1	1381825	1382245	17	0.0906604	420	1_1381825	1_1382245
298636	1	1381825	1382247	17	0.0764179	422	1_1381825	1_1382247
298637	1	1381825	1382257	17	0.0340909	432	1_1381825	1_1382257
298638	1	1381825	1382308	17	0.15	483	1_1381825	1_1382308
298639	1	1381825	1382398	17	0.0225	573	1_1381825	1_1382398
298641	1	1381825	1382425	18	0.0166667	600	1_1381825	1_1382425
298642	1	1381825	1382428	17	0.0225	603	1_1381825	1_1382428
298644	1	1381825	1382548	17	0.0225	723	1_1381825	1_1382548
298645	1	1381825	1382569	18	0.0666667	744	1_1381825	1_1382569
298646	1	1381825	1382611	18	0.0737463	786	1_1381825	1_1382611
306066	1	1381831	1381876	18	0.233141	45	1_1381831	1_1381876
306067	1	1381831	1381897	18	0.173968	66	1_1381831	1_1381897
306068	1	1381831	1381930	18	0.141618	99	1_1381831	1_1381930
306069	1	1381831	1381939	18	0.285957	108	1_1381831	1_1381939
306070	1	1381831	1381972	16	0.128042	141	1_1381831	1_1381972
306071	1	1381831	1382101	17	0.111364	270	1_1381831	1_1382101
306072	1	1381831	1382185	18	0.122747	354	1_1381831	1_1382185
306073	1	1381831	1382200	17	0.0794629	369	1_1381831	1_1382200
306074	1	1381831	1382203	18	0.0574634	372	1_1381831	1_1382203
306075	1	1381831	1382209	16	0.0123759	378	1_1381831	1_1382209
306076	1	1381831	1382227	17	0.00333952	396	1_1381831	1_1382227
306077	1	1381831	1382230	17	0.0307458	399	1_1381831	1_1382230
306078	1	1381831	1382239	17	0.0404595	408	1_1381831	1_1382239
306079	1	1381831	1382245	17	0.612595	414	1_1381831	1_1382245
306080	1	1381831	1382247	17	0.294825	416	1_1381831	1_1382247
306081	1	1381831	1382257	17	0.00482094	426	1_1381831	1_1382257
306082	1	1381831	1382308	17	0.14816	477	1_1381831	1_1382308
306083	1	1381831	1382398	17	0.0685877	567	1_1381831	1_1382398
306085	1	1381831	1382425	18	0.180636	594	1_1381831	1_1382425
306086	1	1381831	1382428	17	0.0685877	597	1_1381831	1_1382428
306088	1	1381831	1382548	17	0.00112734	717	1_1381831	1_1382548
306089	1	1381831	1382569	18	0.180636	738	1_1381831	1_1382569
306090	1	1381831	1382611	18	0.154739	780	1_1381831	1_1382611
313510	1	1381876	1381897	18	0.331641	21	1_1381876	1_1381897
313511	1	1381876	1381930	18	0.0104167	54	1_1381876	1_1381930
313512	1	1381876	1381939	18	0.313725	63	1_1381876	1_1381939
313513	1	1381876	1381972	16	0.0147783	96	1_1381876	1_1381972
313514	1	1381876	1382101	17	0.00273556	225	1_1381876	1_1382101
313515	1	1381876	1382185	18	0.0196078	309	1_1381876	1_1382185
313516	1	1381876	1382200	17	0.0436351	324	1_1381876	1_1382200
313517	1	1381876	1382203	18	0.0196078	327	1_1381876	1_1382203
313518	1	1381876	1382209	16	0.00363636	333	1_1381876	1_1382209
313519	1	1381876	1382227	17	0.000151976	351	1_1381876	1_1382227
313520	1	1381876	1382230	17	0.00394907	354	1_1381876	1_1382230
313521	1	1381876	1382239	17	0.00184124	363	1_1381876	1_1382239
313522	1	1381876	1382245	17	0.385789	369	1_1381876	1_1382245
313523	1	1381876	1382247	17	0.175373	371	1_1381876	1_1382247
313524	1	1381876	1382257	17	0.00257898	381	1_1381876	1_1382257
313525	1	1381876	1382308	17	0.119858	432	1_1381876	1_1382308
313526	1	1381876	1382398	17	0.0166223	522	1_1381876	1_1382398
313528	1	1381876	1382425	18	0.104167	549	1_1381876	1_1382425
313529	1	1381876	1382428	17	0.0166223	552	1_1381876	1_1382428
313531	1	1381876	1382548	17	0.0756501	672	1_1381876	1_1382548
313532	1	1381876	1382569	18	0.00416667	693	1_1381876	1_1382569
313533	1	1381876	1382611	18	0.0117994	735	1_1381876	1_1382611
320953	1	1381897	1381930	18	0.0406091	33	1_1381897	1_1381930
320954	1	1381897	1381939	18	0.838758	42	1_1381897	1_1381939
320955	1	1381897	1381972	16	0.0809191	75	1_1381897	1_1381972
320956	1	1381897	1382101	17	0.194286	204	1_1381897	1_1382101
320957	1	1381897	1382185	18	0.0146312	288	1_1381897	1_1382185
320958	1	1381897	1382200	17	0	303	1_1381897	1_1382200
320959	1	1381897	1382203	18	0.0862944	306	1_1381897	1_1382203
320960	1	1381897	1382209	16	0.00317864	312	1_1381897	1_1382209
320961	1	1381897	1382227	17	0.218571	330	1_1381897	1_1382227
320962	1	1381897	1382230	17	0.0128788	333	1_1381897	1_1382230
320963	1	1381897	1382239	17	0.294231	342	1_1381897	1_1382239
320964	1	1381897	1382245	17	0.400943	348	1_1381897	1_1382245
320965	1	1381897	1382247	17	0.317164	350	1_1381897	1_1382247
320966	1	1381897	1382257	17	0.231818	360	1_1381897	1_1382257
320967	1	1381897	1382308	17	0.255	411	1_1381897	1_1382308
320968	1	1381897	1382398	17	0.10625	501	1_1381897	1_1382398
320970	1	1381897	1382425	18	0.0428934	528	1_1381897	1_1382425
320971	1	1381897	1382428	17	0.10625	531	1_1381897	1_1382428
320973	1	1381897	1382548	17	0.188889	651	1_1381897	1_1382548
320974	1	1381897	1382569	18	0.00406091	672	1_1381897	1_1382569
320975	1	1381897	1382611	18	0.00220116	714	1_1381897	1_1382611
328395	1	1381930	1381939	18	0.0294118	9	1_1381930	1_1381939
328396	1	1381930	1381972	16	1	42	1_1381930	1_1381972
328397	1	1381930	1382101	17	0.0771429	171	1_1381930	1_1382101
328398	1	1381930	1382185	18	0.00735294	255	1_1381930	1_1382185
328399	1	1381930	1382200	17	0.00112994	270	1_1381930	1_1382200
328400	1	1381930	1382203	18	0.00735294	273	1_1381930	1_1382203
328401	1	1381930	1382209	16	0.0233766	279	1_1381930	1_1382209
328402	1	1381930	1382227	17	0.00428571	297	1_1381930	1_1382227
328403	1	1381930	1382230	17	0.0426768	300	1_1381930	1_1382230
328404	1	1381930	1382239	17	0.0519231	309	1_1381930	1_1382239
328405	1	1381930	1382245	17	0.101887	315	1_1381930	1_1382245
328406	1	1381930	1382247	17	0.0358209	317	1_1381930	1_1382247
328407	1	1381930	1382257	17	0.244444	327	1_1381930	1_1382257
328408	1	1381930	1382308	17	0.0272222	378	1_1381930	1_1382308
328409	1	1381930	1382398	17	0.00833333	468	1_1381930	1_1382398
328411	1	1381930	1382425	18	0.1	495	1_1381930	1_1382425
328412	1	1381930	1382428	17	0.00833333	498	1_1381930	1_1382428
328414	1	1381930	1382548	17	0.181481	618	1_1381930	1_1382548
328415	1	1381930	1382569	18	0.0015625	639	1_1381930	1_1382569
328416	1	1381930	1382611	18	0.00442478	681	1_1381930	1_1382611
335836	1	1381939	1381972	16	0.0630631	33	1_1381939	1_1381972
335837	1	1381939	1382101	17	0.14632	162	1_1381939	1_1382101
335838	1	1381939	1382185	18	0.00346021	246	1_1381939	1_1382185
335839	1	1381939	1382200	17	0.000256805	261	1_1381939	1_1382200
335840	1	1381939	1382203	18	0.0865052	264	1_1381939	1_1382203
335841	1	1381939	1382209	16	0.0198198	270	1_1381939	1_1382209
335842	1	1381939	1382227	17	0.104004	288	1_1381939	1_1382227
335843	1	1381939	1382230	17	0.000918274	291	1_1381939	1_1382230
335844	1	1381939	1382239	17	0.256993	300	1_1381939	1_1382239
335845	1	1381939	1382245	17	0.340266	306	1_1381939	1_1382245
335846	1	1381939	1382247	17	0.224389	308	1_1381939	1_1382247
335847	1	1381939	1382257	17	0.0965335	318	1_1381939	1_1382257
335848	1	1381939	1382308	17	0.424747	369	1_1381939	1_1382308
335849	1	1381939	1382398	17	0.106534	459	1_1381939	1_1382398
335851	1	1381939	1382425	18	0.0470588	486	1_1381939	1_1382425
335852	1	1381939	1382428	17	0.106534	489	1_1381939	1_1382428
335854	1	1381939	1382548	17	0.170928	609	1_1381939	1_1382548
335855	1	1381939	1382569	18	0.0470588	630	1_1381939	1_1382569
335856	1	1381939	1382611	18	0.0255075	672	1_1381939	1_1382611
343276	1	1381972	1382101	16	0.0911136	129	1_1381972	1_1382101
343277	1	1381972	1382185	16	0.00460829	213	1_1381972	1_1382185
343278	1	1381972	1382200	16	0.001287	228	1_1381972	1_1382200
343280	1	1381972	1382209	15	0.0428322	237	1_1381972	1_1382209
343281	1	1381972	1382227	16	0.00226757	255	1_1381972	1_1382227
343282	1	1381972	1382230	16	0.0346741	258	1_1381972	1_1382230
343283	1	1381972	1382239	16	0.047619	267	1_1381972	1_1382239
343284	1	1381972	1382245	16	0.0952381	273	1_1381972	1_1382245
343285	1	1381972	1382247	16	0.0414747	275	1_1381972	1_1382247
343286	1	1381972	1382257	16	0.238095	285	1_1381972	1_1382257
343287	1	1381972	1382308	16	0.047619	336	1_1381972	1_1382308
343290	1	1381972	1382425	16	0.0857143	453	1_1381972	1_1382425
343293	1	1381972	1382548	16	0.183673	576	1_1381972	1_1382548
343294	1	1381972	1382569	16	0.00952381	597	1_1381972	1_1382569
343295	1	1381972	1382611	16	0.0147783	639	1_1381972	1_1382611
350715	1	1382101	1382185	17	0.552002	84	1_1382101	1_1382185
350716	1	1382101	1382200	17	0.534867	99	1_1382101	1_1382200
350717	1	1382101	1382203	17	0.0361607	102	1_1382101	1_1382203
350718	1	1382101	1382209	16	0.0241947	108	1_1382101	1_1382209
350719	1	1382101	1382227	17	0.543776	126	1_1382101	1_1382227
350720	1	1382101	1382230	17	0.0662879	129	1_1382101	1_1382230
350721	1	1382101	1382239	17	0.140659	138	1_1382101	1_1382239
350722	1	1382101	1382245	17	0.203841	144	1_1382101	1_1382245
350723	1	1382101	1382247	17	0.225213	146	1_1382101	1_1382247
350724	1	1382101	1382257	17	0.104004	156	1_1382101	1_1382257
350725	1	1382101	1382308	17	0.0933333	207	1_1382101	1_1382308
350726	1	1382101	1382398	17	0.0361607	297	1_1382101	1_1382398
350728	1	1382101	1382425	17	0.0858163	324	1_1382101	1_1382425
350729	1	1382101	1382428	17	0.0361607	327	1_1382101	1_1382428
350731	1	1382101	1382548	17	0.0960317	447	1_1382101	1_1382548
350732	1	1382101	1382569	17	0.0146939	468	1_1382101	1_1382569
350733	1	1382101	1382611	17	0.000642857	510	1_1382101	1_1382611
358153	1	1382185	1382200	17	0.694402	15	1_1382185	1_1382200
358154	1	1382185	1382203	18	0.00346021	18	1_1382185	1_1382203
358155	1	1382185	1382209	16	0.0709677	24	1_1382185	1_1382209
358156	1	1382185	1382227	17	0.315584	42	1_1382185	1_1382227
358157	1	1382185	1382230	17	0.297521	45	1_1382185	1_1382230
358158	1	1382185	1382239	17	0.0984848	54	1_1382185	1_1382239
358159	1	1382185	1382245	17	0.178674	60	1_1382185	1_1382245
358160	1	1382185	1382247	17	0.0859905	62	1_1382185	1_1382247
358161	1	1382185	1382257	17	0.174587	72	1_1382185	1_1382257
358162	1	1382185	1382308	17	0.00618687	123	1_1382185	1_1382308
358163	1	1382185	1382398	17	0.00189394	213	1_1382185	1_1382398
358165	1	1382185	1382425	18	0.00294118	240	1_1382185	1_1382425
358166	1	1382185	1382428	17	0.00189394	243	1_1382185	1_1382428
358168	1	1382185	1382548	17	0.00189394	363	1_1382185	1_1382548
358169	1	1382185	1382569	18	0.0117647	384	1_1382185	1_1382569
358170	1	1382185	1382611	18	0.062988	426	1_1382185	1_1382611
365590	1	1382200	1382203	17	0.000529661	3	1_1382200	1_1382203
365591	1	1382200	1382209	16	0.0198198	9	1_1382200	1_1382209
365592	1	1382200	1382227	17	0.203511	27	1_1382200	1_1382227
365593	1	1382200	1382230	17	0.0657422	30	1_1382200	1_1382230
365594	1	1382200	1382239	17	0.0718709	39	1_1382200	1_1382239
365595	1	1382200	1382245	17	0.147825	45	1_1382200	1_1382245
365596	1	1382200	1382247	17	0.205477	47	1_1382200	1_1382247
365597	1	1382200	1382257	17	0.067925	57	1_1382200	1_1382257
365598	1	1382200	1382308	17	0.00353107	108	1_1382200	1_1382308
365599	1	1382200	1382398	17	0.000529661	198	1_1382200	1_1382398
365601	1	1382200	1382425	17	0.234383	225	1_1382200	1_1382425
365602	1	1382200	1382428	17	0.000529661	228	1_1382200	1_1382428
365604	1	1382200	1382548	17	0.056556	348	1_1382200	1_1382548
365605	1	1382200	1382569	17	0.0121065	369	1_1382200	1_1382569
365606	1	1382200	1382611	17	0.00305085	411	1_1382200	1_1382611
373026	1	1382203	1382209	16	0.146667	6	1_1382203	1_1382209
373027	1	1382203	1382227	17	0.04375	24	1_1382203	1_1382227
373028	1	1382203	1382230	17	0.170928	27	1_1382203	1_1382230
373029	1	1382203	1382239	17	0.0192308	36	1_1382203	1_1382239
373030	1	1382203	1382245	17	0.0377358	42	1_1382203	1_1382245
373031	1	1382203	1382247	17	0.016791	44	1_1382203	1_1382247
373032	1	1382203	1382257	17	0.0340909	54	1_1382203	1_1382257
373033	1	1382203	1382308	17	0.15	105	1_1382203	1_1382308
373034	1	1382203	1382398	17	1	195	1_1382203	1_1382398
373036	1	1382203	1382425	18	0.0735294	222	1_1382203	1_1382425
373037	1	1382203	1382428	17	1	225	1_1382203	1_1382428
373039	1	1382203	1382548	17	0.173611	345	1_1382203	1_1382548
373040	1	1382203	1382569	18	0.0735294	366	1_1382203	1_1382569
373041	1	1382203	1382611	18	0.062988	408	1_1382203	1_1382611
380461	1	1382209	1382227	16	0.0025974	18	1_1382209	1_1382227
380462	1	1382209	1382230	16	0.258651	21	1_1382209	1_1382230
380463	1	1382209	1382239	16	0.00606061	30	1_1382209	1_1382239
380464	1	1382209	1382245	16	0.0323445	36	1_1382209	1_1382245
380465	1	1382209	1382247	16	0.310264	38	1_1382209	1_1382247
380466	1	1382209	1382257	16	0.0981818	48	1_1382209	1_1382257
380467	1	1382209	1382308	16	0.29697	99	1_1382209	1_1382308
380468	1	1382209	1382398	16	0.146667	189	1_1382209	1_1382398
380470	1	1382209	1382425	16	0.242713	216	1_1382209	1_1382425
380471	1	1382209	1382428	16	0.146667	219	1_1382209	1_1382428
380473	1	1382209	1382548	16	0.0389226	339	1_1382209	1_1382548
380474	1	1382209	1382569	16	0.0487734	360	1_1382209	1_1382569
380475	1	1382209	1382611	16	0.0640316	402	1_1382209	1_1382611
387895	1	1382227	1382230	17	0.249351	3	1_1382227	1_1382230
387896	1	1382227	1382239	17	0.43956	12	1_1382227	1_1382239
387897	1	1382227	1382245	17	0.204987	18	1_1382227	1_1382245
387898	1	1382227	1382247	17	0.197122	20	1_1382227	1_1382247
387899	1	1382227	1382257	17	0.400216	30	1_1382227	1_1382257
387900	1	1382227	1382308	17	0.0771429	81	1_1382227	1_1382308
387901	1	1382227	1382398	17	0.04375	171	1_1382227	1_1382398
387903	1	1382227	1382425	17	0.0459184	198	1_1382227	1_1382425
387904	1	1382227	1382428	17	0.04375	201	1_1382227	1_1382428
387906	1	1382227	1382548	17	0.0015873	321	1_1382227	1_1382548
387907	1	1382227	1382569	17	0.000816327	342	1_1382227	1_1382569
387908	1	1382227	1382611	17	0.0115714	384	1_1382227	1_1382611
395328	1	1382230	1382239	17	0.0910548	9	1_1382230	1_1382239
395329	1	1382230	1382245	17	0.193253	15	1_1382230	1_1382245
395330	1	1382230	1382247	17	0.00814111	17	1_1382230	1_1382247
395331	1	1382230	1382257	17	0.0965335	27	1_1382230	1_1382257
395332	1	1382230	1382308	17	0.0920455	78	1_1382230	1_1382308
395333	1	1382230	1382398	17	0.170928	168	1_1382230	1_1382398
395335	1	1382230	1382425	17	0.104004	195	1_1382230	1_1382425
395336	1	1382230	1382428	17	0.170928	198	1_1382230	1_1382428
395338	1	1382230	1382548	17	0.00636574	318	1_1382230	1_1382548
395339	1	1382230	1382569	17	0.104004	339	1_1382230	1_1382569
395340	1	1382230	1382611	17	0.160303	381	1_1382230	1_1382611
402760	1	1382239	1382245	17	0.185776	6	1_1382239	1_1382245
402761	1	1382239	1382247	17	0.104621	8	1_1382239	1_1382247
402762	1	1382239	1382257	17	0.564103	18	1_1382239	1_1382257
402763	1	1382239	1382308	17	0.128205	69	1_1382239	1_1382308
402764	1	1382239	1382398	17	0.0192308	159	1_1382239	1_1382398
402766	1	1382239	1382425	17	0.0332418	186	1_1382239	1_1382425
402767	1	1382239	1382428	17	0.0192308	189	1_1382239	1_1382428
402769	1	1382239	1382548	17	0.0646368	309	1_1382239	1_1382548
402770	1	1382239	1382569	17	0.14533	330	1_1382239	1_1382569
402771	1	1382239	1382611	17	0.140192	372	1_1382239	1_1382611
410191	1	1382245	1382247	17	0.690017	2	1_1382245	1_1382247
410192	1	1382245	1382257	17	0.028016	12	1_1382245	1_1382257
410193	1	1382245	1382308	17	0.12327	63	1_1382245	1_1382308
410194	1	1382245	1382398	17	0.0377358	153	1_1382245	1_1382398
410196	1	1382245	1382425	17	0.0652291	180	1_1382245	1_1382425
410197	1	1382245	1382428	17	0.0377358	183	1_1382245	1_1382428
410199	1	1382245	1382548	17	0.00321017	303	1_1382245	1_1382548
410200	1	1382245	1382569	17	0.0652291	324	1_1382245	1_1382569
410201	1	1382245	1382611	17	0.0906604	366	1_1382245	1_1382611
417621	1	1382247	1382257	17	0.025441	10	1_1382247	1_1382257
417622	1	1382247	1382308	17	0.11194	61	1_1382247	1_1382308
417623	1	1382247	1382398	17	0.016791	151	1_1382247	1_1382398
417625	1	1382247	1382425	17	0.00682303	178	1_1382247	1_1382425
417626	1	1382247	1382428	17	0.016791	181	1_1382247	1_1382428
417628	1	1382247	1382548	17	0.013267	301	1_1382247	1_1382548
417629	1	1382247	1382569	17	0.00682303	322	1_1382247	1_1382569
417630	1	1382247	1382611	17	0.000298507	364	1_1382247	1_1382611
425050	1	1382257	1382308	17	0.0040404	51	1_1382257	1_1382308
425051	1	1382257	1382398	17	0.0340909	141	1_1382257	1_1382398
425053	1	1382257	1382425	17	0.0138528	168	1_1382257	1_1382425
425054	1	1382257	1382428	17	0.0340909	171	1_1382257	1_1382428
425056	1	1382257	1382548	17	0.263047	291	1_1382257	1_1382548
425057	1	1382257	1382569	17	0.0175325	312	1_1382257	1_1382569
425058	1	1382257	1382611	17	0.0340909	354	1_1382257	1_1382611
432478	1	1382308	1382398	17	0.15	90	1_1382308	1_1382398
432480	1	1382308	1382425	17	0.000238095	117	1_1382308	1_1382425
432481	1	1382308	1382428	17	0.15	120	1_1382308	1_1382428
432483	1	1382308	1382548	17	0.000462963	240	1_1382308	1_1382548
432484	1	1382308	1382569	17	0.0771429	261	1_1382308	1_1382569
432485	1	1382308	1382611	17	0.0281667	303	1_1382308	1_1382611
439906	1	1382398	1382425	17	0.0892857	27	1_1382398	1_1382425
439907	1	1382398	1382428	17	1	30	1_1382398	1_1382428
439909	1	1382398	1382548	17	0.173611	150	1_1382398	1_1382548
439910	1	1382398	1382569	17	0.0892857	171	1_1382398	1_1382569
439911	1	1382398	1382611	17	0.075625	213	1_1382398	1_1382611
454756	1	1382425	1382428	17	0.0892857	3	1_1382425	1_1382428
454758	1	1382425	1382548	17	0.0892857	123	1_1382425	1_1382548
454759	1	1382425	1382569	18	0.3025	144	1_1382425	1_1382569
454760	1	1382425	1382611	18	0.299115	186	1_1382425	1_1382611
462181	1	1382428	1382548	17	0.173611	120	1_1382428	1_1382548
462182	1	1382428	1382569	17	0.0892857	141	1_1382428	1_1382569
462183	1	1382428	1382611	17	0.075625	183	1_1382428	1_1382611
477025	1	1382548	1382569	17	0.0167659	21	1_1382548	1_1382569
477026	1	1382548	1382611	17	0.0177778	63	1_1382548	1_1382611
484446	1	1382569	1382611	18	0.856637	42	1_1382569	1_1382611
499285	1	1471375	1471406	18	0.064	31	1_1471375	1_1471406
499286	1	1471375	1471414	15	0.033264	39	1_1471375	1_1471414
499287	1	1471375	1471433	14	0.611111	58	1_1471375	1_1471433
499288	1	1471375	1471443	16	0.128042	68	1_1471375	1_1471443
499289	1	1471375	1471444	16	0.0108043	69	1_1471375	1_1471444
499290	1	1471375	1471528	18	0.183376	153	1_1471375	1_1471528
499291	1	1471375	1471549	18	0.00442478	174	1_1471375	1_1471549
499292	1	1471375	1472758	18	0.025	1383	1_1471375	1_1472758
499293	1	1471375	1472778	18	0.107759	1403	1_1471375	1_1472778
499294	1	1471375	1472826	17	0.0177778	1451	1_1471375	1_1472826
506703	1	1471406	1471414	15	0.0760528	8	1_1471406	1_1471414
506704	1	1471406	1471433	14	0.0242424	27	1_1471406	1_1471433
506705	1	1471406	1471443	16	0.173574	37	1_1471406	1_1471443
506706	1	1471406	1471444	16	0.103641	38	1_1471406	1_1471444
506707	1	1471406	1471528	18	0.321665	122	1_1471406	1_1471528
506708	1	1471406	1471549	18	0.00856637	143	1_1471406	1_1471549
506709	1	1471406	1472758	18	0.04	1352	1_1471406	1_1472758
506710	1	1471406	1472778	18	0.054069	1372	1_1471406	1_1472778
506711	1	1471406	1472826	17	0.00112994	1420	1_1471406	1_1472826
514120	1	1471414	1471433	14	0.0641711	19	1_1471414	1_1471433
514121	1	1471414	1471443	15	0.327237	29	1_1471414	1_1471443
514122	1	1471414	1471444	15	0.483498	30	1_1471414	1_1471444
514123	1	1471414	1471528	15	0.116795	114	1_1471414	1_1471528
514124	1	1471414	1471549	15	0.0130309	135	1_1471414	1_1471549
514125	1	1471414	1472758	15	0.033264	1344	1_1471414	1_1472758
514126	1	1471414	1472778	15	0.123193	1364	1_1471414	1_1472778
514127	1	1471414	1472826	15	0.015444	1412	1_1471414	1_1472826
521536	1	1471433	1471443	14	0.112233	10	1_1471433	1_1471443
521537	1	1471433	1471444	14	0.00126263	11	1_1471433	1_1471444
521538	1	1471433	1471528	14	0.284091	95	1_1471433	1_1471528
521539	1	1471433	1471549	14	0.0398724	116	1_1471433	1_1471549
521540	1	1471433	1472758	14	0.0454545	1325	1_1471433	1_1472758
521541	1	1471433	1472778	14	0.229665	1345	1_1471433	1_1472778
521542	1	1471433	1472826	14	0.020979	1393	1_1471433	1_1472826
528951	1	1471443	1471444	16	0.794833	1	1_1471443	1_1471444
528952	1	1471443	1471528	16	0.494017	85	1_1471443	1_1471528
528953	1	1471443	1471549	16	0.201288	106	1_1471443	1_1471549
528954	1	1471443	1472758	16	0.026455	1315	1_1471443	1_1472758
528955	1	1471443	1472778	16	0.034386	1335	1_1471443	1_1472778
528956	1	1471443	1472826	16	0.0834568	1383	1_1471443	1_1472826
536365	1	1471444	1471528	16	0.29498	84	1_1471444	1_1471528
536366	1	1471444	1471549	16	0.193277	105	1_1471444	1_1471549
536367	1	1471444	1472758	16	0.0108043	1314	1_1471444	1_1472758
536368	1	1471444	1472778	16	0.000796108	1334	1_1471444	1_1472778
536369	1	1471444	1472826	16	0.0677871	1382	1_1471444	1_1472826
543778	1	1471528	1471549	18	0.309465	21	1_1471528	1_1471549
543779	1	1471528	1472758	18	0.0253807	1230	1_1471528	1_1472758
543780	1	1471528	1472778	18	0.17924	1250	1_1471528	1_1472778
543781	1	1471528	1472826	17	0.00321285	1298	1_1471528	1_1472826
551190	1	1471549	1472758	18	0.214159	1209	1_1471549	1_1472758
551191	1	1471549	1472778	18	0.206286	1229	1_1471549	1_1472778
551192	1	1471549	1472826	17	0.00288462	1277	1_1471549	1_1472826
558601	1	1472758	1472778	18	0.0275862	20	1_1472758	1_1472778
558602	1	1472758	1472826	17	0.0960317	68	1_1472758	1_1472826
566011	1	1472778	1472826	17	0.101887	48	1_1472778	1_1472826
580828	1	1484248	1484263	16	0.782786	15	1_1484248	1_1484263
580829	1	1484248	1484284	16	0.0193548	36	1_1484248	1_1484284
580830	1	1484248	1485944	16	0.00855871	1696	1_1484248	1_1485944
580831	1	1484248	1485960	16	0.0911136	1712	1_1484248	1_1485960
580833	1	1484248	1489981	15	0.0239556	5733	1_1484248	1_1489981
580834	1	1484248	1490056	17	0.0587852	5808	1_1484248	1_1490056
588235	1	1484263	1484284	16	0.12	21	1_1484263	1_1484284
588236	1	1484263	1485944	16	0.0244878	1681	1_1484263	1_1485944
588237	1	1484263	1485960	16	0.0147783	1697	1_1484263	1_1485960
588239	1	1484263	1489981	15	0.0751202	5718	1_1484263	1_1489981
588240	1	1484263	1490056	17	0.0612001	5793	1_1484263	1_1490056
595641	1	1484284	1485944	16	0.172414	1660	1_1484284	1_1485944
595642	1	1484284	1485960	16	0.04	1676	1_1484284	1_1485960
595644	1	1484284	1489981	15	0.0820312	5697	1_1484284	1_1489981
595645	1	1484284	1490056	17	0.198279	5772	1_1484284	1_1490056
603046	1	1485944	1485960	17	0.161333	16	1_1485944	1_1485960
603048	1	1485944	1489981	15	0.192308	4037	1_1485944	1_1489981
603049	1	1485944	1490056	17	0.252191	4112	1_1485944	1_1490056
610451	1	1485960	1489981	15	0.0181213	4021	1_1485960	1_1489981
610452	1	1485960	1490056	17	0.146816	4096	1_1485960	1_1490056
625255	1	1489981	1490056	16	0.619048	75	1_1489981	1_1490056
625256	1	1489981	1497677	16	0.178836	7696	1_1489981	1_1497677
632656	1	1490056	1497677	17	0.0723283	7621	1_1490056	1_1497677
662250	1	1514961	1514988	15	0.196429	27	1_1514961	1_1514988
662251	1	1514961	1515547	14	0.0128205	586	1_1514961	1_1515547
662252	1	1514961	1515559	15	0.00195695	598	1_1514961	1_1515559
669646	1	1514988	1515547	15	0.0769231	559	1_1514988	1_1515547
669647	1	1514988	1515559	16	0.0025974	571	1_1514988	1_1515559
677041	1	1515547	1515559	16	0.00303951	12	1_1515547	1_1515559
699220	1	1691387	1691395	18	0.4	8	1_1691387	1_1691395
699221	1	1691387	1691421	18	0.00735294	34	1_1691387	1_1691421
699223	1	1691387	1691458	18	0.3025	71	1_1691387	1_1691458
699224	1	1691387	1691489	17	0.016791	102	1_1691387	1_1691489
699225	1	1691387	1691614	18	0.0033557	227	1_1691387	1_1691614
699226	1	1691387	1691635	18	0.03125	248	1_1691387	1_1691635
699227	1	1691387	1691665	18	0.0217391	278	1_1691387	1_1691665
699228	1	1691387	1691994	18	0.107759	607	1_1691387	1_1691994
699229	1	1691387	1693644	17	0.0771429	2257	1_1691387	1_1693644
699230	1	1691387	1693876	18	0.0558036	2489	1_1691387	1_1693876
699231	1	1691387	1693928	18	0.191406	2541	1_1691387	1_1693928
699232	1	1691387	1693955	18	0.125	2568	1_1691387	1_1693955
699236	1	1691387	1697095	13	0.409091	5708	1_1691387	1_1697095
699237	1	1691387	1698665	16	0.0140056	7278	1_1691387	1_1698665
699238	1	1691387	1698704	18	0.33557	7317	1_1691387	1_1698704
699239	1	1691387	1698761	18	0.0149522	7374	1_1691387	1_1698761
699240	1	1691387	1698779	18	0.0015625	7392	1_1691387	1_1698779
699241	1	1691387	1698787	18	0.0277149	7400	1_1691387	1_1698787
699242	1	1691387	1698836	17	0.0280093	7449	1_1691387	1_1698836
706611	1	1691395	1691421	18	0.0117647	26	1_1691395	1_1691421
706613	1	1691395	1691458	18	0.841	63	1_1691395	1_1691458
706614	1	1691395	1691489	17	0.666288	94	1_1691395	1_1691489
706615	1	1691395	1691614	18	0.387919	219	1_1691395	1_1691614
706616	1	1691395	1691635	18	0.6125	240	1_1691395	1_1691635
706617	1	1691395	1691665	18	0.13913	270	1_1691395	1_1691665
706618	1	1691395	1691994	18	0.110345	599	1_1691395	1_1691994
706619	1	1691395	1693644	17	0.00833333	2249	1_1691395	1_1693644
706620	1	1691395	1693876	18	0.0571429	2481	1_1691395	1_1693876
706621	1	1691395	1693928	18	0.15625	2533	1_1691395	1_1693928
706622	1	1691395	1693955	18	0.0125	2560	1_1691395	1_1693955
706626	1	1691395	1697095	13	0.00016469	5700	1_1691395	1_1697095
706627	1	1691395	1698665	16	0.000271076	7270	1_1691395	1_1698665
706628	1	1691395	1698704	18	0.226846	7309	1_1691395	1_1698704
706629	1	1691395	1698761	18	0.000956938	7366	1_1691395	1_1698761
706630	1	1691395	1698779	18	0.0025	7384	1_1691395	1_1698779
706631	1	1691395	1698787	18	0.00361991	7392	1_1691395	1_1698787
706632	1	1691395	1698836	17	0.0450149	7441	1_1691395	1_1698836
714002	1	1691421	1691458	18	0.142353	37	1_1691421	1_1691458
714003	1	1691421	1691489	17	0.246735	68	1_1691421	1_1691489
714004	1	1691421	1691614	18	0.246743	193	1_1691421	1_1691614
714005	1	1691421	1691635	18	0.235294	214	1_1691421	1_1691635
714006	1	1691421	1691665	18	0.0102302	244	1_1691421	1_1691665
714007	1	1691421	1691994	18	0.0507099	573	1_1691421	1_1691994
714008	1	1691421	1693644	17	0.0361607	2223	1_1691421	1_1693644
714009	1	1691421	1693876	18	0.205882	2455	1_1691421	1_1693876
714010	1	1691421	1693928	18	0.00735294	2507	1_1691421	1_1693928
714011	1	1691421	1693955	18	0.0147059	2534	1_1691421	1_1693955
714016	1	1691421	1698665	16	0.247059	7244	1_1691421	1_1698665
714017	1	1691421	1698704	18	0.332017	7283	1_1691421	1_1698704
714018	1	1691421	1698761	18	0.0475654	7340	1_1691421	1_1698761
714019	1	1691421	1698779	18	0.0735294	7358	1_1691421	1_1698779
714020	1	1691421	1698787	18	0.166356	7366	1_1691421	1_1698787
714021	1	1691421	1698836	17	0.00390625	7415	1_1691421	1_1698836
728778	1	1691458	1691489	17	0.902893	31	1_1691458	1_1691489
728779	1	1691458	1691614	18	0.60255	156	1_1691458	1_1691614
728780	1	1691458	1691635	18	0.845	177	1_1691458	1_1691635
728781	1	1691458	1691665	18	0.170435	207	1_1691458	1_1691665
728782	1	1691458	1691994	18	0.107759	536	1_1691458	1_1691994
728783	1	1691458	1693644	17	0.00854863	2186	1_1691458	1_1693644
728784	1	1691458	1693876	18	0.241429	2418	1_1691458	1_1693876
728785	1	1691458	1693928	18	0.105625	2470	1_1691458	1_1693928
728786	1	1691458	1693955	18	0.00125	2497	1_1691458	1_1693955
728790	1	1691458	1697095	13	0.00619835	5637	1_1691458	1_1697095
728791	1	1691458	1698665	16	0.112979	7207	1_1691458	1_1698665
728792	1	1691458	1698704	18	0.467248	7246	1_1691458	1_1698704
728793	1	1691458	1698761	18	0.00956938	7303	1_1691458	1_1698761
728794	1	1691458	1698779	18	0.001	7321	1_1691458	1_1698779
728795	1	1691458	1698787	18	0.0438009	7329	1_1691458	1_1698787
728796	1	1691458	1698836	17	0.0178783	7378	1_1691458	1_1698836
736165	1	1691489	1691614	17	0.886005	125	1_1691489	1_1691614
736166	1	1691489	1691635	17	1	146	1_1691489	1_1691635
736167	1	1691489	1691665	17	0.167997	176	1_1691489	1_1691665
736168	1	1691489	1691994	17	0.0448479	505	1_1691489	1_1691994
736169	1	1691489	1693644	16	0	2155	1_1691489	1_1693644
736170	1	1691489	1693876	17	0.217662	2387	1_1691489	1_1693876
736171	1	1691489	1693928	17	0.016791	2439	1_1691489	1_1693928
736172	1	1691489	1693955	17	0.0125306	2466	1_1691489	1_1693955
736176	1	1691489	1697095	13	0.0330579	5606	1_1691489	1_1697095
736177	1	1691489	1698665	16	0.107408	7176	1_1691489	1_1698665
736178	1	1691489	1698704	17	0.325183	7215	1_1691489	1_1698704
736179	1	1691489	1698761	17	0.0228644	7272	1_1691489	1_1698761
736180	1	1691489	1698779	17	0.00863539	7290	1_1691489	1_1698779
736181	1	1691489	1698787	17	0.0171556	7298	1_1691489	1_1698787
736182	1	1691489	1698836	16	0.0537634	7347	1_1691489	1_1698836
743551	1	1691614	1691635	18	0.887584	21	1_1691614	1_1691635
743552	1	1691614	1691665	18	0.141231	51	1_1691614	1_1691665
743553	1	1691614	1691994	18	0.0231428	380	1_1691614	1_1691994
743554	1	1691614	1693644	17	0.04353	2030	1_1691614	1_1693644
743555	1	1691614	1693876	18	0.253595	2262	1_1691614	1_1693876
743556	1	1691614	1693928	18	0.0411074	2314	1_1691614	1_1693928
743557	1	1691614	1693955	18	0.107383	2341	1_1691614	1_1693955
743561	1	1691614	1697095	13	0.200535	5481	1_1691614	1_1697095
743562	1	1691614	1698665	16	0.078341	7051	1_1691614	1_1698665
743563	1	1691614	1698704	18	0.202198	7090	1_1691614	1_1698704
743564	1	1691614	1698761	18	0.0902026	7147	1_1691614	1_1698761
743565	1	1691614	1698779	18	0.00033557	7165	1_1691614	1_1698779
743566	1	1691614	1698787	18	0.0510492	7173	1_1691614	1_1698787
743567	1	1691614	1698836	17	0.111161	7222	1_1691614	1_1698836
750936	1	1691635	1691665	18	0.173913	30	1_1691635	1_1691665
750937	1	1691635	1691994	18	0.0538793	359	1_1691635	1_1691994
750938	1	1691635	1693644	17	0.000479744	2009	1_1691635	1_1693644
750939	1	1691635	1693876	18	0.21875	2241	1_1691635	1_1693876
750940	1	1691635	1693928	18	0.03125	2293	1_1691635	1_1693928
750941	1	1691635	1693955	18	0.015625	2320	1_1691635	1_1693955
750945	1	1691635	1697095	13	0.0330579	5460	1_1691635	1_1697095
750946	1	1691635	1698665	16	0.107408	7030	1_1691635	1_1698665
750947	1	1691635	1698704	18	0.283557	7069	1_1691635	1_1698704
750948	1	1691635	1698761	18	0.0299043	7126	1_1691635	1_1698761
750949	1	1691635	1698779	18	0.003125	7144	1_1691635	1_1698779
750950	1	1691635	1698787	18	0.0282805	7152	1_1691635	1_1698787
750951	1	1691635	1698836	17	0.0564366	7201	1_1691635	1_1698836
758320	1	1691665	1691994	18	0.00149925	329	1_1691665	1_1691994
758321	1	1691665	1693644	17	0.000332226	1979	1_1691665	1_1693644
758322	1	1691665	1693876	18	0.0496894	2211	1_1691665	1_1693876
758323	1	1691665	1693928	18	0.0217391	2263	1_1691665	1_1693928
758324	1	1691665	1693955	18	0.0434783	2290	1_1691665	1_1693955
758328	1	1691665	1697095	13	0.0119746	5430	1_1691665	1_1697095
758329	1	1691665	1698665	16	0.030012	7000	1_1691665	1_1698665
758330	1	1691665	1698704	18	0.0571929	7039	1_1691665	1_1698704
758331	1	1691665	1698761	18	0.0601207	7096	1_1691665	1_1698761
758332	1	1691665	1698779	18	0.0266304	7114	1_1691665	1_1698779
758333	1	1691665	1698787	18	0.0385599	7122	1_1691665	1_1698787
758334	1	1691665	1698836	17	0.00201873	7171	1_1691665	1_1698836
765703	1	1691994	1693644	17	0.0606469	1650	1_1691994	1_1693644
765704	1	1691994	1693876	18	0.0745074	1882	1_1691994	1_1693876
765705	1	1691994	1693928	18	0.107759	1934	1_1691994	1_1693928
765706	1	1691994	1693955	18	0.0538793	1961	1_1691994	1_1693955
765710	1	1691994	1697095	13	0.104257	5101	1_1691994	1_1697095
765711	1	1691994	1698665	16	0.230075	6671	1_1691994	1_1698665
765712	1	1691994	1698704	18	0.156445	6710	1_1691994	1_1698704
765713	1	1691994	1698761	18	0.00808447	6767	1_1691994	1_1698761
765714	1	1691994	1698779	18	0.00689655	6785	1_1691994	1_1698779
765715	1	1691994	1698787	18	0.122328	6793	1_1691994	1_1698787
765716	1	1691994	1698836	17	0.00655136	6842	1_1691994	1_1698836
773085	1	1693644	1693876	17	0.0309066	232	1_1693644	1_1693876
773086	1	1693644	1693928	17	0.0609524	284	1_1693644	1_1693928
773087	1	1693644	1693955	17	0.79339	311	1_1693644	1_1693955
773091	1	1693644	1697095	12	0.453782	3451	1_1693644	1_1697095
773092	1	1693644	1698665	15	0.00783699	5021	1_1693644	1_1698665
773093	1	1693644	1698704	17	0.00745342	5060	1_1693644	1_1698704
773094	1	1693644	1698761	17	0.0912234	5117	1_1693644	1_1698761
773095	1	1693644	1698779	17	0.04375	5135	1_1693644	1_1698779
773096	1	1693644	1698787	17	0.0484088	5143	1_1693644	1_1698787
773097	1	1693644	1698836	16	0.0178571	5192	1_1693644	1_1698836
780466	1	1693876	1693928	18	0.4375	52	1_1693876	1_1693928
780467	1	1693876	1693955	18	0.0714286	79	1_1693876	1_1693955
780471	1	1693876	1697095	13	0.0688705	3219	1_1693876	1_1697095
780472	1	1693876	1698665	16	0.475975	4789	1_1693876	1_1698665
780473	1	1693876	1698704	18	0.767018	4828	1_1693876	1_1698704
780474	1	1693876	1698761	18	0.231032	4885	1_1693876	1_1698761
780475	1	1693876	1698779	18	0.108036	4903	1_1693876	1_1698779
780476	1	1693876	1698787	18	0.54331	4911	1_1693876	1_1698787
780477	1	1693876	1698836	17	0.0646368	4960	1_1693876	1_1698836
787846	1	1693928	1693955	18	0.03125	27	1_1693928	1_1693955
787850	1	1693928	1697095	13	0.0315657	3167	1_1693928	1_1697095
787851	1	1693928	1698665	16	0.0140056	4737	1_1693928	1_1698665
787852	1	1693928	1698704	18	0.33557	4776	1_1693928	1_1698704
787853	1	1693928	1698761	18	0.101077	4833	1_1693928	1_1698761
787854	1	1693928	1698779	18	0.15625	4851	1_1693928	1_1698779
787855	1	1693928	1698787	18	0.353507	4859	1_1693928	1_1698787
787856	1	1693928	1698836	17	0.0280093	4908	1_1693928	1_1698836
795228	1	1693955	1697095	13	0.409091	3140	1_1693955	1_1697095
795229	1	1693955	1698665	16	0.078341	4710	1_1693955	1_1698665
795230	1	1693955	1698704	18	0.00167785	4749	1_1693955	1_1698704
795231	1	1693955	1698761	18	0.23445	4806	1_1693955	1_1698761
795232	1	1693955	1698779	18	0.05	4824	1_1693955	1_1698779
795233	1	1693955	1698787	18	0.136878	4832	1_1693955	1_1698787
795234	1	1693955	1698836	17	0.0564366	4881	1_1693955	1_1698836
824731	1	1697095	1698665	12	0.14656	1570	1_1697095	1_1698665
824732	1	1697095	1698704	13	0.39596	1609	1_1697095	1_1698704
824733	1	1697095	1698761	13	0.00478469	1666	1_1697095	1_1698761
824734	1	1697095	1698779	13	0.0611111	1684	1_1697095	1_1698779
824735	1	1697095	1698787	13	0.00257898	1692	1_1697095	1_1698787
824736	1	1697095	1698836	12	0.0776398	1741	1_1697095	1_1698836
832105	1	1698665	1698704	16	0.51473	39	1_1698665	1_1698704
832106	1	1698665	1698761	16	0.199718	96	1_1698665	1_1698761
832107	1	1698665	1698779	16	0.0225424	114	1_1698665	1_1698779
832108	1	1698665	1698787	16	0.272269	122	1_1698665	1_1698787
832109	1	1698665	1698836	15	0.010989	171	1_1698665	1_1698836
832110	1	1698665	1707104	16	0.000215471	8439	1_1698665	1_1707104
839478	1	1698704	1698761	18	0.0971388	57	1_1698704	1_1698761
839479	1	1698704	1698779	18	0.0969799	75	1_1698704	1_1698779
839480	1	1698704	1698787	18	0.444623	83	1_1698704	1_1698787
839481	1	1698704	1698836	17	0.0452899	132	1_1698704	1_1698836
839482	1	1698704	1707104	18	0.0939597	8400	1_1698704	1_1707104
846850	1	1698761	1698779	18	0.0117225	18	1_1698761	1_1698779
846851	1	1698761	1698787	18	0.338284	26	1_1698761	1_1698787
846852	1	1698761	1698836	17	0.111772	75	1_1698761	1_1698836
846853	1	1698761	1707104	18	0.000341763	8343	1_1698761	1_1707104
854221	1	1698779	1698787	18	0.309729	8	1_1698779	1_1698787
854222	1	1698779	1698836	17	0.186728	57	1_1698779	1_1698836
854223	1	1698779	1707104	18	0.00357143	8325	1_1698779	1_1707104
861591	1	1698787	1698836	17	0.163676	49	1_1698787	1_1698836
861592	1	1698787	1707104	18	0.0633484	8317	1_1698787	1_1707104
868960	1	1698836	1707104	17	0.0646368	8268	1_1698836	1_1707104
898427	1	2313735	2313925	18	0.0480769	190	1_2313735	1_2313925
898428	1	2313735	2313961	18	0.169231	226	1_2313735	1_2313961
898429	1	2313735	2314334	18	0.325	599	1_2313735	1_2314334
898430	1	2313735	2314415	18	0.0480769	680	1_2313735	1_2314415
898432	1	2313735	2314732	16	0.496409	997	1_2313735	1_2314732
898433	1	2313735	2314787	18	0.10989	1052	1_2313735	1_2314787
898434	1	2313735	2314801	17	0.715577	1066	1_2313735	1_2314801
898435	1	2313735	2315007	18	0.0480769	1272	1_2313735	1_2315007
913153	1	2313925	2313961	18	0.0348011	36	1_2313925	1_2313961
913154	1	2313925	2314334	18	0.015625	409	1_2313925	1_2314334
913155	1	2313925	2314415	18	1	490	1_2313925	1_2314415
913157	1	2313925	2314732	16	0.145258	807	1_2313925	1_2314732
913158	1	2313925	2314787	18	0.0558036	862	1_2313925	1_2314787
913159	1	2313925	2314801	17	0.048	876	1_2313925	1_2314801
913160	1	2313925	2315007	18	0.191406	1082	1_2313925	1_2315007
920515	1	2313961	2314334	18	0.181818	373	1_2313961	1_2314334
920516	1	2313961	2314415	18	0.0348011	454	1_2313961	1_2314415
920518	1	2313961	2314732	16	0.00146912	771	1_2313961	1_2314732
920519	1	2313961	2314787	18	0.0795455	826	1_2313961	1_2314787
920520	1	2313961	2314801	17	0.188916	840	1_2313961	1_2314801
920521	1	2313961	2315007	18	0.0348011	1046	1_2313961	1_2315007
927876	1	2314334	2314415	18	0.015625	81	1_2314334	1_2314415
927878	1	2314334	2314732	16	0.202881	398	1_2314334	1_2314732
927879	1	2314334	2314787	18	0.0357143	453	1_2314334	1_2314787
927880	1	2314334	2314801	17	0.507	467	1_2314334	1_2314801
927881	1	2314334	2315007	18	0.015625	673	1_2314334	1_2315007
935237	1	2314415	2314732	16	0.145258	317	1_2314415	1_2314732
935238	1	2314415	2314787	18	0.0558036	372	1_2314415	1_2314787
935239	1	2314415	2314801	17	0.048	386	1_2314415	1_2314801
935240	1	2314415	2315007	18	0.191406	592	1_2314415	1_2315007
949953	1	2314732	2314787	16	0.234648	55	1_2314732	1_2314787
949954	1	2314732	2314801	15	0.617347	69	1_2314732	1_2314801
949955	1	2314732	2315007	16	0.145258	275	1_2314732	1_2315007
957310	1	2314787	2314801	17	0.110769	14	1_2314787	1_2314801
957311	1	2314787	2315007	18	0.4375	220	1_2314787	1_2315007
964666	1	2314801	2315007	17	0.048	206	1_2314801	1_2315007
994080	1	3185310	3185531	15	0.0151515	221	1_3185310	1_3185531
994081	1	3185310	3185724	14	0.0631313	414	1_3185310	1_3185724
994082	1	3185310	3185996	15	0.0568182	686	1_3185310	1_3185996
994083	1	3185310	3186009	15	0.178994	699	1_3185310	1_3186009
994084	1	3185310	3186564	14	0.126921	1254	1_3185310	1_3186564
994085	1	3185310	3186577	12	0.0666667	1267	1_3185310	1_3186577
1001431	1	3185531	3185724	15	0.496124	193	1_3185531	1_3185724
1001432	1	3185531	3185996	15	0.319767	465	1_3185531	1_3185996
1001433	1	3185531	3186009	15	0.0541145	478	1_3185531	1_3186009
1001434	1	3185531	3186564	15	0.465116	1033	1_3185531	1_3186564
1001435	1	3185531	3186577	13	0.0859375	1046	1_3185531	1_3186577
1008781	1	3185724	3185996	15	0.0649351	272	1_3185724	1_3185996
1008782	1	3185724	3186009	14	0.3	285	1_3185724	1_3186009
1008783	1	3185724	3186564	14	0.194444	840	1_3185724	1_3186564
1008784	1	3185724	3186577	12	0.025	853	1_3185724	1_3186577
1016130	1	3185996	3186009	15	0.13986	13	1_3185996	1_3186009
1016131	1	3185996	3186564	14	0.607639	568	1_3185996	1_3186564
1016132	1	3185996	3186577	12	0.0142857	581	1_3185996	1_3186577
1023478	1	3186009	3186564	14	0.0972222	555	1_3186009	1_3186564
1023479	1	3186009	3186577	12	0.0181818	568	1_3186009	1_3186577
1030825	1	3186564	3186577	13	0.159801	13	1_3186564	1_3186577
1074886	1	3662703	3662727	17	0.0805031	24	1_3662703	1_3662727
1074887	1	3662703	3664508	18	0.0625	1805	1_3662703	1_3664508
1074888	1	3662703	3664520	18	0.0625	1817	1_3662703	1_3664520
1074889	1	3662703	3664921	18	0.0357143	2218	1_3662703	1_3664921
1074890	1	3662703	3668477	18	0.00735294	5774	1_3662703	1_3668477
1074891	1	3662703	3670495	18	0.015625	7792	1_3662703	1_3670495
1074892	1	3662703	3670585	18	0.0795455	7882	1_3662703	1_3670585
1074893	1	3662703	3672124	18	0.1	9421	1_3662703	1_3672124
1074894	1	3662703	3672172	18	0.0416667	9469	1_3662703	1_3672172
1074895	1	3662703	3672187	18	0.0416667	9484	1_3662703	1_3672187
1082226	1	3662727	3664508	17	0.604403	1781	1_3662727	1_3664508
1082227	1	3662727	3664520	17	0.604403	1793	1_3662727	1_3664520
1082228	1	3662727	3664921	17	0.434861	2194	1_3662727	1_3664921
1082229	1	3662727	3668477	17	0.0477594	5750	1_3662727	1_3668477
1082230	1	3662727	3670495	17	0.0042024	7768	1_3662727	1_3670495
1082231	1	3662727	3670585	17	0.113342	7858	1_3662727	1_3670585
1082232	1	3662727	3672124	17	0.019407	9397	1_3662727	1_3672124
1082233	1	3662727	3672172	17	0.0786833	9445	1_3662727	1_3672172
1082234	1	3662727	3672187	17	0.0786833	9460	1_3662727	1_3672187
1089565	1	3664508	3664520	18	1	12	1_3664508	1_3664520
1089566	1	3664508	3664921	18	0.571429	413	1_3664508	1_3664921
1089567	1	3664508	3668477	18	0.117647	3969	1_3664508	1_3668477
1089568	1	3664508	3670495	18	0.00390625	5987	1_3664508	1_3670495
1089569	1	3664508	3670585	18	0.00649351	6077	1_3664508	1_3670585
1089570	1	3664508	3672124	18	0.00625	7616	1_3664508	1_3672124
1089571	1	3664508	3672172	18	0.0416667	7664	1_3664508	1_3672172
1089572	1	3664508	3672187	18	0.0416667	7679	1_3664508	1_3672187
1089573	1	3664508	3673309	18	0.0384615	8801	1_3664508	1_3673309
1089574	1	3664508	3673366	18	0.117647	8858	1_3664508	1_3673366
1096903	1	3664520	3664921	18	0.571429	401	1_3664520	1_3664921
1096904	1	3664520	3668477	18	0.117647	3957	1_3664520	1_3668477
1096905	1	3664520	3670495	18	0.00390625	5975	1_3664520	1_3670495
1096906	1	3664520	3670585	18	0.00649351	6065	1_3664520	1_3670585
1096907	1	3664520	3672124	18	0.00625	7604	1_3664520	1_3672124
1096908	1	3664520	3672172	18	0.0416667	7652	1_3664520	1_3672172
1096909	1	3664520	3672187	18	0.0416667	7667	1_3664520	1_3672187
1096910	1	3664520	3673309	18	0.0384615	8789	1_3664520	1_3673309
1096911	1	3664520	3673366	18	0.117647	8846	1_3664520	1_3673366
1104240	1	3664921	3668477	18	0.0168067	3556	1_3664921	1_3668477
1104241	1	3664921	3670495	18	0.000558036	5574	1_3664921	1_3670495
1104242	1	3664921	3670585	18	0.0231911	5664	1_3664921	1_3670585
1104243	1	3664921	3672124	18	0.00357143	7203	1_3664921	1_3672124
1104244	1	3664921	3672172	18	0.0238095	7251	1_3664921	1_3672172
1104245	1	3664921	3672187	18	0.0238095	7266	1_3664921	1_3672187
1104246	1	3664921	3673309	18	0.0879121	8388	1_3664921	1_3673309
1104247	1	3664921	3673366	18	0.205882	8445	1_3664921	1_3673366
1111576	1	3668477	3670495	18	0.222426	2018	1_3668477	1_3670495
1111577	1	3668477	3670585	18	0.0374332	2108	1_3668477	1_3670585
1111578	1	3668477	3672124	18	0.0470588	3647	1_3668477	1_3672124
1111579	1	3668477	3672172	18	0.0196078	3695	1_3668477	1_3672172
1111580	1	3668477	3672187	18	0.0196078	3710	1_3668477	1_3672187
1111581	1	3668477	3673309	18	0.00452489	4832	1_3668477	1_3673309
1111582	1	3668477	3673366	18	0.00346021	4889	1_3668477	1_3673366
1111583	1	3668477	3676004	18	0.0294118	7527	1_3668477	1_3676004
1111584	1	3668477	3676036	18	0.0294118	7559	1_3668477	1_3676036
1111585	1	3668477	3676507	18	0.0294118	8030	1_3668477	1_3676507
1111586	1	3668477	3676525	18	0.00735294	8048	1_3668477	1_3676525
1111587	1	3668477	3676531	18	0.0477694	8054	1_3668477	1_3676531
1111588	1	3668477	3678087	18	0.040724	9610	1_3668477	1_3678087
1111589	1	3668477	3678262	18	0.00653595	9785	1_3668477	1_3678262
1111590	1	3668477	3678275	18	0.470588	9798	1_3668477	1_3678275
1111591	1	3668477	3678414	16	0.04	9937	1_3668477	1_3678414
1118911	1	3670495	3670585	18	0.196429	90	1_3670495	1_3670585
1118912	1	3670495	3672124	18	0.328516	1629	1_3670495	1_3672124
1118913	1	3670495	3672172	18	0.752604	1677	1_3670495	1_3672172
1118914	1	3670495	3672187	18	0.752604	1692	1_3670495	1_3672187
1118915	1	3670495	3673309	18	0.117788	2814	1_3670495	1_3673309
1118916	1	3670495	3673366	18	0.00735294	2871	1_3670495	1_3673366
1118917	1	3670495	3676004	18	0.25	5509	1_3670495	1_3676004
1118918	1	3670495	3676036	18	0.0976563	5541	1_3670495	1_3676036
1118919	1	3670495	3676507	18	0.25	6012	1_3670495	1_3676507
1118920	1	3670495	3676525	18	0.015625	6030	1_3670495	1_3676525
1118921	1	3670495	3676531	18	0.33557	6036	1_3670495	1_3676531
1118922	1	3670495	3678087	18	0.346154	7592	1_3670495	1_3678087
1118923	1	3670495	3678262	18	0.0868056	7767	1_3670495	1_3678262
1118924	1	3670495	3678275	18	0.165039	7780	1_3670495	1_3678275
1118925	1	3670495	3678414	16	0.172414	7919	1_3670495	1_3678414
1118927	1	3670495	3678482	18	0.564453	7987	1_3670495	1_3678482
1118928	1	3670495	3678812	17	0.229687	8317	1_3670495	1_3678812
1118929	1	3670495	3678926	14	0.662879	8431	1_3670495	1_3678926
1118931	1	3670495	3678953	18	0.472656	8458	1_3670495	1_3678953
1118932	1	3670495	3678957	18	0.237664	8462	1_3670495	1_3678957
1118933	1	3670495	3678987	18	0.165039	8492	1_3670495	1_3678987
1118934	1	3670495	3679003	18	0.015625	8508	1_3670495	1_3679003
1118935	1	3670495	3680214	18	0.0952381	9719	1_3670495	1_3680214
1118936	1	3670495	3680251	18	0.00625	9756	1_3670495	1_3680251
1118937	1	3670495	3680259	18	0.265763	9764	1_3670495	1_3680259
1126245	1	3670585	3672124	18	0.438961	1539	1_3670585	1_3672124
1126246	1	3670585	3672172	18	0.277056	1587	1_3670585	1_3672172
1126247	1	3670585	3672187	18	0.277056	1602	1_3670585	1_3672187
1126248	1	3670585	3673309	18	0.048951	2724	1_3670585	1_3673309
1126249	1	3670585	3673366	18	0.092437	2781	1_3670585	1_3673366
1126250	1	3670585	3676004	18	0.785714	5419	1_3670585	1_3676004
1126251	1	3670585	3676036	18	0.025974	5451	1_3670585	1_3676036
1126252	1	3670585	3676507	18	0.785714	5922	1_3670585	1_3676507
1126253	1	3670585	3676525	18	0.00649351	5940	1_3670585	1_3676525
1126254	1	3670585	3676531	18	0.146518	5946	1_3670585	1_3676531
1126255	1	3670585	3678087	18	0.224775	7502	1_3670585	1_3678087
1126256	1	3670585	3678262	18	0.036075	7677	1_3670585	1_3678262
1126257	1	3670585	3678275	18	0.00649351	7690	1_3670585	1_3678275
1126258	1	3670585	3678414	16	0.36	7829	1_3670585	1_3678414
1126260	1	3670585	3678482	18	0.0811688	7897	1_3670585	1_3678482
1126261	1	3670585	3678812	17	0.0340909	8227	1_3670585	1_3678812
1126262	1	3670585	3678926	14	0.353535	8341	1_3670585	1_3678926
1126264	1	3670585	3678953	18	0.125714	8368	1_3670585	1_3678953
1126265	1	3670585	3678957	18	0.123377	8372	1_3670585	1_3678957
1126266	1	3670585	3678987	18	0.00649351	8402	1_3670585	1_3678987
1126267	1	3670585	3679003	18	0.0795455	8418	1_3670585	1_3679003
1126268	1	3670585	3680214	18	0.223253	9629	1_3670585	1_3680214
1126269	1	3670585	3680251	18	0.0025974	9666	1_3670585	1_3680251
1126270	1	3670585	3680259	18	0.400069	9674	1_3670585	1_3680259
1133578	1	3672124	3672172	18	0.204167	48	1_3672124	1_3672172
1133579	1	3672124	3672187	18	0.204167	63	1_3672124	1_3672187
1133580	1	3672124	3673309	18	0.0615385	1185	1_3672124	1_3673309
1133581	1	3672124	3673366	18	0.0470588	1242	1_3672124	1_3673366
1133582	1	3672124	3676004	18	0.625	3880	1_3672124	1_3676004
1133583	1	3672124	3676036	18	0.00625	3912	1_3672124	1_3676036
1133584	1	3672124	3676507	18	0.625	4383	1_3672124	1_3676507
1133585	1	3672124	3676525	18	0.1	4401	1_3672124	1_3676525
1133586	1	3672124	3676531	18	0.226846	4407	1_3672124	1_3676531
1133587	1	3672124	3678087	18	0.138462	5963	1_3672124	1_3678087
1133588	1	3672124	3678262	18	0.00555556	6138	1_3672124	1_3678262
1133589	1	3672124	3678275	18	0.1	6151	1_3672124	1_3678275
1133590	1	3672124	3678414	16	0.178836	6290	1_3672124	1_3678414
1133592	1	3672124	3678482	18	0.3125	6358	1_3672124	1_3678482
1133593	1	3672124	3678812	17	0.0555556	6688	1_3672124	1_3678812
1133594	1	3672124	3678926	14	0.477273	6802	1_3672124	1_3678926
1133596	1	3672124	3678953	18	0.21025	6829	1_3672124	1_3678953
1133597	1	3672124	3678957	18	0.00822368	6833	1_3672124	1_3678957
1133598	1	3672124	3678987	18	0.1	6863	1_3672124	1_3678987
1133599	1	3672124	3679003	18	0.1	6879	1_3672124	1_3679003
1133600	1	3672124	3680214	18	0.0380952	8090	1_3672124	1_3680214
1133601	1	3672124	3680251	18	0.01	8127	1_3672124	1_3680251
1133602	1	3672124	3680259	18	0.299115	8135	1_3672124	1_3680259
1133603	1	3672124	3680800	14	0.0576923	8676	1_3672124	1_3680800
1133604	1	3672124	3680809	15	0.0625	8685	1_3672124	1_3680809
1133605	1	3672124	3680812	14	0.292542	8688	1_3672124	1_3680812
1133606	1	3672124	3680841	17	0	8717	1_3672124	1_3680841
1133607	1	3672124	3680862	18	0.138462	8738	1_3672124	1_3680862
1133608	1	3672124	3680876	18	0.0470588	8752	1_3672124	1_3680876
1133609	1	3672124	3680878	18	0.16	8754	1_3672124	1_3680878
1133610	1	3672124	3680879	18	0.0728448	8755	1_3672124	1_3680879
1133611	1	3672124	3680981	18	0.104167	8857	1_3672124	1_3680981
1133612	1	3672124	3681001	18	0.2	8877	1_3672124	1_3681001
1133613	1	3672124	3681030	18	0.104167	8906	1_3672124	1_3681030
1133614	1	3672124	3681061	18	0.0470588	8937	1_3672124	1_3681061
1133615	1	3672124	3681079	18	0.15625	8955	1_3672124	1_3681079
1133616	1	3672124	3681082	15	0.51226	8958	1_3672124	1_3681082
1133617	1	3672124	3681288	18	0.0657609	9164	1_3672124	1_3681288
1133618	1	3672124	3681309	18	0.0480769	9185	1_3672124	1_3681309
1133623	1	3672124	3681400	18	0.0666667	9276	1_3672124	1_3681400
1133624	1	3672124	3681422	18	0.19802	9298	1_3672124	1_3681422
1133625	1	3672124	3681443	18	0.00357143	9319	1_3672124	1_3681443
1133626	1	3672124	3681508	18	0.244141	9384	1_3672124	1_3681508
1133627	1	3672124	3681509	18	0.0442478	9385	1_3672124	1_3681509
1133628	1	3672124	3681550	18	0.228571	9426	1_3672124	1_3681550
1133629	1	3672124	3681568	18	0.244141	9444	1_3672124	1_3681568
1133630	1	3672124	3681635	17	0.18617	9511	1_3672124	1_3681635
1133631	1	3672124	3681737	18	0.0657609	9613	1_3672124	1_3681737
1133632	1	3672124	3681775	18	0.104167	9651	1_3672124	1_3681775
1133633	1	3672124	3681779	18	0.145985	9655	1_3672124	1_3681779
1133634	1	3672124	3682008	18	0.299115	9884	1_3672124	1_3682008
1133635	1	3672124	3682011	18	0.208621	9887	1_3672124	1_3682011
1140910	1	3672172	3672187	18	1	15	1_3672172	1_3672187
1140911	1	3672172	3673309	18	0.230769	1137	1_3672172	1_3673309
1140912	1	3672172	3673366	18	0.0784314	1194	1_3672172	1_3673366
1140913	1	3672172	3676004	18	0.166667	3832	1_3672172	1_3676004
1140914	1	3672172	3676036	18	0.0416667	3864	1_3672172	1_3676036
1140915	1	3672172	3676507	18	0.166667	4335	1_3672172	1_3676507
1140916	1	3672172	3676525	18	0.0104167	4353	1_3672172	1_3676525
1140917	1	3672172	3676531	18	0.438479	4359	1_3672172	1_3676531
1140918	1	3672172	3678087	18	0.641026	5915	1_3672172	1_3678087
1140919	1	3672172	3678262	18	0.148148	6090	1_3672172	1_3678262
1140920	1	3672172	3678275	18	0.0104167	6103	1_3672172	1_3678275
1140921	1	3672172	3678414	16	0.466667	6242	1_3672172	1_3678414
1140923	1	3672172	3678482	18	0.333333	6310	1_3672172	1_3678482
1140924	1	3672172	3678812	17	0.0166223	6640	1_3672172	1_3678812
1140925	1	3672172	3678926	14	0.706102	6754	1_3672172	1_3678926
1140927	1	3672172	3678953	18	0.326667	6781	1_3672172	1_3678953
1140928	1	3672172	3678957	18	0.429825	6785	1_3672172	1_3678957
1140929	1	3672172	3678987	18	0.0104167	6815	1_3672172	1_3678987
1140930	1	3672172	3679003	18	0.0416667	6831	1_3672172	1_3679003
1140931	1	3672172	3680214	18	0.142857	8042	1_3672172	1_3680214
1140932	1	3672172	3680251	18	1.06496e-30	8079	1_3672172	1_3680251
1140933	1	3672172	3680259	18	0.188791	8087	1_3672172	1_3680259
1140934	1	3672172	3680800	14	0.085353	8628	1_3672172	1_3680800
1140935	1	3672172	3680809	15	0.0892857	8637	1_3672172	1_3680809
1140936	1	3672172	3680812	14	0.097502	8640	1_3672172	1_3680812
1140937	1	3672172	3680841	17	0.085	8669	1_3672172	1_3680841
1140938	1	3672172	3680862	18	0.410256	8690	1_3672172	1_3680862
1140939	1	3672172	3680876	18	0.0784314	8704	1_3672172	1_3680876
1140940	1	3672172	3680878	18	0.266667	8706	1_3672172	1_3680878
1140941	1	3672172	3680879	18	0.485632	8707	1_3672172	1_3680879
1140942	1	3672172	3680981	18	0.444444	8809	1_3672172	1_3680981
1140943	1	3672172	3681001	18	0.0833333	8829	1_3672172	1_3681001
1140944	1	3672172	3681030	18	0.444444	8858	1_3672172	1_3681030
1140945	1	3672172	3681061	18	0.0784314	8889	1_3672172	1_3681061
1140946	1	3672172	3681079	18	0.0416667	8907	1_3672172	1_3681079
1140947	1	3672172	3681082	15	0.0511727	8910	1_3672172	1_3681082
1140948	1	3672172	3681288	18	0.00362319	9116	1_3672172	1_3681288
1140949	1	3672172	3681309	18	0.0801282	9137	1_3672172	1_3681309
1140954	1	3672172	3681400	18	0	9228	1_3672172	1_3681400
1140955	1	3672172	3681422	18	0.39934	9250	1_3672172	1_3681422
1140956	1	3672172	3681443	18	0.14881	9271	1_3672172	1_3681443
1140957	1	3672172	3681508	18	0.127604	9336	1_3672172	1_3681508
1140958	1	3672172	3681509	18	0.294985	9337	1_3672172	1_3681509
1140959	1	3672172	3681550	18	0.00595238	9378	1_3672172	1_3681550
1140960	1	3672172	3681568	18	0.127604	9396	1_3672172	1_3681568
1140961	1	3672172	3681635	17	0.435745	9463	1_3672172	1_3681635
1140962	1	3672172	3681737	18	0.00362319	9565	1_3672172	1_3681737
1140963	1	3672172	3681775	18	0.444444	9603	1_3672172	1_3681775
1140964	1	3672172	3681779	18	0.155718	9607	1_3672172	1_3681779
1140965	1	3672172	3682008	18	0.188791	9836	1_3672172	1_3682008
1140966	1	3672172	3682011	18	0.140805	9839	1_3672172	1_3682011
1148241	1	3672187	3673309	18	0.230769	1122	1_3672187	1_3673309
1148242	1	3672187	3673366	18	0.0784314	1179	1_3672187	1_3673366
1148243	1	3672187	3676004	18	0.166667	3817	1_3672187	1_3676004
1148244	1	3672187	3676036	18	0.0416667	3849	1_3672187	1_3676036
1148245	1	3672187	3676507	18	0.166667	4320	1_3672187	1_3676507
1148246	1	3672187	3676525	18	0.0104167	4338	1_3672187	1_3676525
1148247	1	3672187	3676531	18	0.438479	4344	1_3672187	1_3676531
1148248	1	3672187	3678087	18	0.641026	5900	1_3672187	1_3678087
1148249	1	3672187	3678262	18	0.148148	6075	1_3672187	1_3678262
1148250	1	3672187	3678275	18	0.0104167	6088	1_3672187	1_3678275
1148251	1	3672187	3678414	16	0.466667	6227	1_3672187	1_3678414
1148253	1	3672187	3678482	18	0.333333	6295	1_3672187	1_3678482
1148254	1	3672187	3678812	17	0.0166223	6625	1_3672187	1_3678812
1148255	1	3672187	3678926	14	0.706102	6739	1_3672187	1_3678926
1148257	1	3672187	3678953	18	0.326667	6766	1_3672187	1_3678953
1148258	1	3672187	3678957	18	0.429825	6770	1_3672187	1_3678957
1148259	1	3672187	3678987	18	0.0104167	6800	1_3672187	1_3678987
1148260	1	3672187	3679003	18	0.0416667	6816	1_3672187	1_3679003
1148261	1	3672187	3680214	18	0.142857	8027	1_3672187	1_3680214
1148262	1	3672187	3680251	18	4.25985e-30	8064	1_3672187	1_3680251
1148263	1	3672187	3680259	18	0.188791	8072	1_3672187	1_3680259
1148264	1	3672187	3680800	14	0.085353	8613	1_3672187	1_3680800
1148265	1	3672187	3680809	15	0.0892857	8622	1_3672187	1_3680809
1148266	1	3672187	3680812	14	0.097502	8625	1_3672187	1_3680812
1148267	1	3672187	3680841	17	0.085	8654	1_3672187	1_3680841
1148268	1	3672187	3680862	18	0.410256	8675	1_3672187	1_3680862
1148269	1	3672187	3680876	18	0.0784314	8689	1_3672187	1_3680876
1148270	1	3672187	3680878	18	0.266667	8691	1_3672187	1_3680878
1148271	1	3672187	3680879	18	0.485632	8692	1_3672187	1_3680879
1148272	1	3672187	3680981	18	0.444444	8794	1_3672187	1_3680981
1148273	1	3672187	3681001	18	0.0833333	8814	1_3672187	1_3681001
1148274	1	3672187	3681030	18	0.444444	8843	1_3672187	1_3681030
1148275	1	3672187	3681061	18	0.0784314	8874	1_3672187	1_3681061
1148276	1	3672187	3681079	18	0.0416667	8892	1_3672187	1_3681079
1148277	1	3672187	3681082	15	0.0511727	8895	1_3672187	1_3681082
1148278	1	3672187	3681288	18	0.00362319	9101	1_3672187	1_3681288
1148279	1	3672187	3681309	18	0.0801282	9122	1_3672187	1_3681309
1148284	1	3672187	3681400	18	0	9213	1_3672187	1_3681400
1148285	1	3672187	3681422	18	0.39934	9235	1_3672187	1_3681422
1148286	1	3672187	3681443	18	0.14881	9256	1_3672187	1_3681443
1148287	1	3672187	3681508	18	0.127604	9321	1_3672187	1_3681508
1148288	1	3672187	3681509	18	0.294985	9322	1_3672187	1_3681509
1148289	1	3672187	3681550	18	0.00595238	9363	1_3672187	1_3681550
1148290	1	3672187	3681568	18	0.127604	9381	1_3672187	1_3681568
1148291	1	3672187	3681635	17	0.435745	9448	1_3672187	1_3681635
1148292	1	3672187	3681737	18	0.00362319	9550	1_3672187	1_3681737
1148293	1	3672187	3681775	18	0.444444	9588	1_3672187	1_3681775
1148294	1	3672187	3681779	18	0.155718	9592	1_3672187	1_3681779
1148295	1	3672187	3682008	18	0.188791	9821	1_3672187	1_3682008
1148296	1	3672187	3682011	18	0.140805	9824	1_3672187	1_3682011
1155571	1	3673309	3673366	18	0.113122	57	1_3673309	1_3673366
1155572	1	3673309	3676004	18	0.153846	2695	1_3673309	1_3676004
1155573	1	3673309	3676036	18	6.14401e-31	2727	1_3673309	1_3676036
1155574	1	3673309	3676507	18	0.153846	3198	1_3673309	1_3676507
1155575	1	3673309	3676525	18	0.0384615	3216	1_3673309	1_3676525
1155576	1	3673309	3676531	18	0.0624677	3222	1_3673309	1_3676531
1155577	1	3673309	3678087	18	0.147929	4778	1_3673309	1_3678087
1155578	1	3673309	3678262	18	0.213675	4953	1_3673309	1_3678262
1155579	1	3673309	3678275	18	0.0384615	4966	1_3673309	1_3678275
1155580	1	3673309	3678414	16	0.00121212	5105	1_3673309	1_3678414
1155582	1	3673309	3678482	18	0.0192308	5173	1_3673309	1_3678482
1155583	1	3673309	3678812	17	0.00255102	5503	1_3673309	1_3678812
1155584	1	3673309	3678926	14	0.195804	5617	1_3673309	1_3678926
1155586	1	3673309	3678953	18	0.00153846	5644	1_3673309	1_3678953
1155587	1	3673309	3678957	18	0.342105	5648	1_3673309	1_3678957
1155588	1	3673309	3678987	18	0.0384615	5678	1_3673309	1_3678987
1155589	1	3673309	3679003	18	0.240385	5694	1_3673309	1_3679003
1155590	1	3673309	3680214	18	0.0915751	6905	1_3673309	1_3680214
1155591	1	3673309	3680251	18	0.138462	6942	1_3673309	1_3680251
1155592	1	3673309	3680259	18	0.000680735	6950	1_3673309	1_3680259
1155593	1	3673309	3680800	14	0.104581	7491	1_3673309	1_3680800
1155594	1	3673309	3680809	15	0.107143	7500	1_3673309	1_3680809
1155595	1	3673309	3680812	14	0.0171233	7503	1_3673309	1_3680812
1155596	1	3673309	3680841	17	0.173864	7532	1_3673309	1_3680841
1155597	1	3673309	3680862	18	0.47929	7553	1_3673309	1_3680862
1155598	1	3673309	3680876	18	0.113122	7567	1_3673309	1_3680876
1155599	1	3673309	3680878	18	0.0153846	7569	1_3673309	1_3680878
1155600	1	3673309	3680879	18	0.519894	7570	1_3673309	1_3680879
1155601	1	3673309	3680981	18	0.410256	7672	1_3673309	1_3680981
1155602	1	3673309	3681001	18	0.0192308	7692	1_3673309	1_3681001
1155603	1	3673309	3681030	18	0.410256	7721	1_3673309	1_3681030
1155604	1	3673309	3681061	18	0.113122	7752	1_3673309	1_3681061
1155605	1	3673309	3681079	18	0.153846	7770	1_3673309	1_3681079
1155606	1	3673309	3681082	15	0.0419993	7773	1_3673309	1_3681082
1155607	1	3673309	3681288	18	0.404682	7979	1_3673309	1_3681288
1155608	1	3673309	3681309	18	0.5	8000	1_3673309	1_3681309
1155613	1	3673309	3681400	18	0.410256	8091	1_3673309	1_3681400
1155614	1	3673309	3681422	18	0.220107	8113	1_3673309	1_3681422
1155615	1	3673309	3681443	18	0.0879121	8134	1_3673309	1_3681443
1155616	1	3673309	3681508	18	0.00240385	8199	1_3673309	1_3681508
1155617	1	3673309	3681509	18	0.425459	8200	1_3673309	1_3681509
1155618	1	3673309	3681550	18	0.00549451	8241	1_3673309	1_3681550
1155619	1	3673309	3681568	18	0.00240385	8259	1_3673309	1_3681568
1155620	1	3673309	3681635	17	0.360713	8326	1_3673309	1_3681635
1155621	1	3673309	3681737	18	0.404682	8428	1_3673309	1_3681737
1155622	1	3673309	3681775	18	0.410256	8466	1_3673309	1_3681775
1155623	1	3673309	3681779	18	0.000561482	8470	1_3673309	1_3681779
1155624	1	3673309	3682008	18	0.000680735	8699	1_3673309	1_3682008
1155625	1	3673309	3682011	18	0.0106101	8702	1_3673309	1_3682011
1162900	1	3673366	3676004	18	0.0294118	2638	1_3673366	1_3676004
1162901	1	3673366	3676036	18	0.0294118	2670	1_3673366	1_3676036
1162902	1	3673366	3676507	18	0.0294118	3141	1_3673366	1_3676507
1162903	1	3673366	3676525	18	0.470588	3159	1_3673366	1_3676525
1162904	1	3673366	3676531	18	0.0193447	3165	1_3673366	1_3676531
1162905	1	3673366	3678087	18	0.040724	4721	1_3673366	1_3678087
1162906	1	3673366	3678262	18	0.00653595	4896	1_3673366	1_3678262
1162907	1	3673366	3678275	18	0.470588	4909	1_3673366	1_3678275
1162908	1	3673366	3678414	16	0.04	5048	1_3673366	1_3678414
1162910	1	3673366	3678482	18	0.235294	5116	1_3673366	1_3678482
1162914	1	3673366	3678953	18	0.142353	5587	1_3673366	1_3678953
1162915	1	3673366	3678957	18	0.0247678	5591	1_3673366	1_3678957
1162916	1	3673366	3678987	18	0.470588	5621	1_3673366	1_3678987
1162917	1	3673366	3679003	18	0.00735294	5637	1_3673366	1_3679003
1162918	1	3673366	3680214	18	0.00280112	6848	1_3673366	1_3680214
1162919	1	3673366	3680251	18	0.0117647	6885	1_3673366	1_3680251
1162920	1	3673366	3680259	18	0.0255075	6893	1_3673366	1_3680259
1162921	1	3673366	3680800	14	1	7434	1_3673366	1_3680800
1162922	1	3673366	3680809	15	1	7443	1_3673366	1_3680809
1162923	1	3673366	3680812	14	0.0263435	7446	1_3673366	1_3680812
1162924	1	3673366	3680841	17	0.132812	7475	1_3673366	1_3680841
1162925	1	3673366	3680862	18	0.040724	7496	1_3673366	1_3680862
1162926	1	3673366	3680876	18	1	7510	1_3673366	1_3680876
1162927	1	3673366	3680878	18	0.188235	7512	1_3673366	1_3680878
1162928	1	3673366	3680879	18	0.0507099	7513	1_3673366	1_3680879
1162929	1	3673366	3680981	18	0.0196078	7615	1_3673366	1_3680981
1162930	1	3673366	3681001	18	0.0588235	7635	1_3673366	1_3681001
1162931	1	3673366	3681030	18	0.0196078	7664	1_3673366	1_3681030
1162932	1	3673366	3681061	18	1	7695	1_3673366	1_3681061
1162933	1	3673366	3681079	18	0.00735294	7713	1_3673366	1_3681079
1162934	1	3673366	3681082	15	0.0644989	7716	1_3673366	1_3681082
1162935	1	3673366	3681288	18	0.0102302	7922	1_3673366	1_3681288
1162936	1	3673366	3681309	18	0.00226244	7943	1_3673366	1_3681309
1162941	1	3673366	3681400	18	0.0196078	8034	1_3673366	1_3681400
1162942	1	3673366	3681422	18	0.0145603	8056	1_3673366	1_3681422
1162943	1	3673366	3681443	18	0.205882	8077	1_3673366	1_3681443
1162944	1	3673366	3681508	18	0.0900735	8142	1_3673366	1_3681508
1162945	1	3673366	3681509	18	0.0255075	8143	1_3673366	1_3681509
1162946	1	3673366	3681550	18	0.0168067	8184	1_3673366	1_3681550
1162947	1	3673366	3681568	18	0.0900735	8202	1_3673366	1_3681568
1162948	1	3673366	3681635	17	0.0166223	8269	1_3673366	1_3681635
1162949	1	3673366	3681737	18	0.0102302	8371	1_3673366	1_3681737
1162950	1	3673366	3681775	18	0.0196078	8409	1_3673366	1_3681775
1162951	1	3673366	3681779	18	0.0725633	8413	1_3673366	1_3681779
1162952	1	3673366	3682008	18	0.0255075	8642	1_3673366	1_3682008
1162953	1	3673366	3682011	18	0.0324544	8645	1_3673366	1_3682011
1170228	1	3676004	3676036	18	0.0625	32	1_3676004	1_3676036
1170229	1	3676004	3676507	18	1	503	1_3676004	1_3676507
1170230	1	3676004	3676525	18	0.0625	521	1_3676004	1_3676525
1170231	1	3676004	3676531	18	0.214765	527	1_3676004	1_3676531
1170232	1	3676004	3678087	18	0.153846	2083	1_3676004	1_3678087
1170233	1	3676004	3678262	18	0.0555556	2258	1_3676004	1_3678262
1170234	1	3676004	3678275	18	0.0625	2271	1_3676004	1_3678275
1170235	1	3676004	3678414	16	0.272727	2410	1_3676004	1_3678414
1170237	1	3676004	3678482	18	0.28125	2478	1_3676004	1_3678482
1170238	1	3676004	3678812	17	0.0340909	2808	1_3676004	1_3678812
1170239	1	3676004	3678926	14	0.353535	2922	1_3676004	1_3678926
1170241	1	3676004	3678953	18	0.3025	2949	1_3676004	1_3678953
1170242	1	3676004	3678957	18	0.0822368	2953	1_3676004	1_3678957
1170243	1	3676004	3678987	18	0.0625	2983	1_3676004	1_3678987
1170244	1	3676004	3679003	18	0.0625	2999	1_3676004	1_3679003
1170245	1	3676004	3680214	18	0.214286	4210	1_3676004	1_3680214
1170246	1	3676004	3680251	18	3.99361e-31	4247	1_3676004	1_3680251
1170247	1	3676004	3680259	18	0.535398	4255	1_3676004	1_3680259
1170248	1	3676004	3680800	14	0.0307692	4796	1_3676004	1_3680800
1170249	1	3676004	3680809	15	0.0357143	4805	1_3676004	1_3680809
1170250	1	3676004	3680812	14	0.6978	4808	1_3676004	1_3680812
1170251	1	3676004	3680841	17	0.141667	4837	1_3676004	1_3680841
1170252	1	3676004	3680862	18	0.0384615	4858	1_3676004	1_3680862
1170253	1	3676004	3680876	18	0.0294118	4872	1_3676004	1_3680876
1170254	1	3676004	3680878	18	0.4	4874	1_3676004	1_3680878
1170255	1	3676004	3680879	18	0.00431034	4875	1_3676004	1_3680879
1170256	1	3676004	3680981	18	0.0416667	4977	1_3676004	1_3680981
1170257	1	3676004	3681001	18	0.5	4997	1_3676004	1_3681001
1170258	1	3676004	3681030	18	0.0416667	5026	1_3676004	1_3681030
1170259	1	3676004	3681061	18	0.0294118	5057	1_3676004	1_3681061
1170260	1	3676004	3681079	18	0.015625	5075	1_3676004	1_3681079
1170261	1	3676004	3681082	15	0.65796	5078	1_3676004	1_3681082
1170262	1	3676004	3681288	18	0.347826	5284	1_3676004	1_3681288
1170263	1	3676004	3681309	18	0.235577	5305	1_3676004	1_3681309
1170268	1	3676004	3681400	18	0.375	5396	1_3676004	1_3681400
1170269	1	3676004	3681422	18	0.123762	5418	1_3676004	1_3681422
1170270	1	3676004	3681443	18	0.0357143	5439	1_3676004	1_3681443
1170271	1	3676004	3681508	18	0.390625	5504	1_3676004	1_3681508
1170272	1	3676004	3681509	18	0.00442478	5505	1_3676004	1_3681509
1170273	1	3676004	3681550	18	0.142857	5546	1_3676004	1_3681550
1170274	1	3676004	3681568	18	0.390625	5564	1_3676004	1_3681568
1170275	1	3676004	3681635	17	0.110816	5631	1_3676004	1_3681635
1170276	1	3676004	3681737	18	0.347826	5733	1_3676004	1_3681737
1170277	1	3676004	3681775	18	0.0416667	5771	1_3676004	1_3681775
1170278	1	3676004	3681779	18	0.441606	5775	1_3676004	1_3681779
1170279	1	3676004	3682008	18	0.535398	6004	1_3676004	1_3682008
1170280	1	3676004	3682011	18	0.431034	6007	1_3676004	1_3682011
1177555	1	3676036	3676507	18	0.0625	471	1_3676036	1_3676507
1177556	1	3676036	3676525	18	0.0625	489	1_3676036	1_3676525
1177557	1	3676036	3676531	18	0.0838926	495	1_3676036	1_3676531
1177558	1	3676036	3678087	18	0.0384615	2051	1_3676036	1_3678087
1177559	1	3676036	3678262	18	0.0555556	2226	1_3676036	1_3678262
1177560	1	3676036	3678275	18	0.0625	2239	1_3676036	1_3678275
1177561	1	3676036	3678414	16	0.00444444	2378	1_3676036	1_3678414
1177563	1	3676036	3678482	18	0.125	2446	1_3676036	1_3678482
1177564	1	3676036	3678812	17	0.0340909	2776	1_3676036	1_3678812
1177565	1	3676036	3678926	14	0.0530303	2890	1_3676036	1_3678926
1177567	1	3676036	3678953	18	0.16	2917	1_3676036	1_3678953
1177568	1	3676036	3678957	18	0.0131579	2921	1_3676036	1_3678957
1177569	1	3676036	3678987	18	0.0625	2951	1_3676036	1_3678987
1177570	1	3676036	3679003	18	0.0625	2967	1_3676036	1_3679003
1177571	1	3676036	3680214	18	0.0238095	4178	1_3676036	1_3680214
1177572	1	3676036	3680251	18	0.1	4215	1_3676036	1_3680251
1177573	1	3676036	3680259	18	0.0176991	4223	1_3676036	1_3680259
1177574	1	3676036	3680800	14	0.0307692	4764	1_3676036	1_3680800
1177575	1	3676036	3680809	15	0.0357143	4773	1_3676036	1_3680809
1177576	1	3676036	3680812	14	0.0933998	4776	1_3676036	1_3680812
1177577	1	3676036	3680841	17	0	4805	1_3676036	1_3680841
1177578	1	3676036	3680862	18	0	4826	1_3676036	1_3680862
1177579	1	3676036	3680876	18	0.0294118	4840	1_3676036	1_3680876
1177580	1	3676036	3680878	18	0.025	4842	1_3676036	1_3680878
1177581	1	3676036	3680879	18	0.0172414	4843	1_3676036	1_3680879
1177582	1	3676036	3680981	18	2.66241e-30	4945	1_3676036	1_3680981
1177583	1	3676036	3681001	18	0	4965	1_3676036	1_3681001
1177584	1	3676036	3681030	18	2.66241e-30	4994	1_3676036	1_3681030
1177585	1	3676036	3681061	18	0.0294118	5025	1_3676036	1_3681061
1177586	1	3676036	3681079	18	0.0625	5043	1_3676036	1_3681079
1177587	1	3676036	3681082	15	0.011194	5046	1_3676036	1_3681082
1177588	1	3676036	3681288	18	0.0217391	5252	1_3676036	1_3681288
1177589	1	3676036	3681309	18	0.0192308	5273	1_3676036	1_3681309
1177594	1	3676036	3681400	18	0	5364	1_3676036	1_3681400
1177595	1	3676036	3681422	18	0.0049505	5386	1_3676036	1_3681422
1177596	1	3676036	3681443	18	0.223214	5407	1_3676036	1_3681443
1177597	1	3676036	3681508	18	0.00390625	5472	1_3676036	1_3681508
1177598	1	3676036	3681509	18	0.0176991	5473	1_3676036	1_3681509
1177599	1	3676036	3681550	18	0.223214	5514	1_3676036	1_3681550
1177600	1	3676036	3681568	18	0.00390625	5532	1_3676036	1_3681568
1177601	1	3676036	3681635	17	0.00257898	5599	1_3676036	1_3681635
1177602	1	3676036	3681737	18	0.0217391	5701	1_3676036	1_3681737
1177603	1	3676036	3681775	18	2.66241e-30	5739	1_3676036	1_3681775
1177604	1	3676036	3681779	18	0.0145985	5743	1_3676036	1_3681779
1177605	1	3676036	3682008	18	0.0176991	5972	1_3676036	1_3682008
1177606	1	3676036	3682011	18	0.00431034	5975	1_3676036	1_3682011
1184881	1	3676507	3676525	18	0.0625	18	1_3676507	1_3676525
1184882	1	3676507	3676531	18	0.214765	24	1_3676507	1_3676531
1184883	1	3676507	3678087	18	0.153846	1580	1_3676507	1_3678087
1184884	1	3676507	3678262	18	0.0555556	1755	1_3676507	1_3678262
1184885	1	3676507	3678275	18	0.0625	1768	1_3676507	1_3678275
1184886	1	3676507	3678414	16	0.272727	1907	1_3676507	1_3678414
1184888	1	3676507	3678482	18	0.28125	1975	1_3676507	1_3678482
1184889	1	3676507	3678812	17	0.0340909	2305	1_3676507	1_3678812
1184890	1	3676507	3678926	14	0.353535	2419	1_3676507	1_3678926
1184892	1	3676507	3678953	18	0.3025	2446	1_3676507	1_3678953
1184893	1	3676507	3678957	18	0.0822368	2450	1_3676507	1_3678957
1184894	1	3676507	3678987	18	0.0625	2480	1_3676507	1_3678987
1184895	1	3676507	3679003	18	0.0625	2496	1_3676507	1_3679003
1184896	1	3676507	3680214	18	0.214286	3707	1_3676507	1_3680214
1184897	1	3676507	3680251	18	0	3744	1_3676507	1_3680251
1184898	1	3676507	3680259	18	0.535398	3752	1_3676507	1_3680259
1184899	1	3676507	3680800	14	0.0307692	4293	1_3676507	1_3680800
1184900	1	3676507	3680809	15	0.0357143	4302	1_3676507	1_3680809
1184901	1	3676507	3680812	14	0.6978	4305	1_3676507	1_3680812
1184902	1	3676507	3680841	17	0.141667	4334	1_3676507	1_3680841
1184903	1	3676507	3680862	18	0.0384615	4355	1_3676507	1_3680862
1184904	1	3676507	3680876	18	0.0294118	4369	1_3676507	1_3680876
1184905	1	3676507	3680878	18	0.4	4371	1_3676507	1_3680878
1184906	1	3676507	3680879	18	0.00431034	4372	1_3676507	1_3680879
1184907	1	3676507	3680981	18	0.0416667	4474	1_3676507	1_3680981
1184908	1	3676507	3681001	18	0.5	4494	1_3676507	1_3681001
1184909	1	3676507	3681030	18	0.0416667	4523	1_3676507	1_3681030
1184910	1	3676507	3681061	18	0.0294118	4554	1_3676507	1_3681061
1184911	1	3676507	3681079	18	0.015625	4572	1_3676507	1_3681079
1184912	1	3676507	3681082	15	0.65796	4575	1_3676507	1_3681082
1184913	1	3676507	3681288	18	0.347826	4781	1_3676507	1_3681288
1184914	1	3676507	3681309	18	0.235577	4802	1_3676507	1_3681309
1184919	1	3676507	3681400	18	0.375	4893	1_3676507	1_3681400
1184920	1	3676507	3681422	18	0.123762	4915	1_3676507	1_3681422
1184921	1	3676507	3681443	18	0.0357143	4936	1_3676507	1_3681443
1184922	1	3676507	3681508	18	0.390625	5001	1_3676507	1_3681508
1184923	1	3676507	3681509	18	0.00442478	5002	1_3676507	1_3681509
1184924	1	3676507	3681550	18	0.142857	5043	1_3676507	1_3681550
1184925	1	3676507	3681568	18	0.390625	5061	1_3676507	1_3681568
1184926	1	3676507	3681635	17	0.110816	5128	1_3676507	1_3681635
1184927	1	3676507	3681737	18	0.347826	5230	1_3676507	1_3681737
1184928	1	3676507	3681775	18	0.0416667	5268	1_3676507	1_3681775
1184929	1	3676507	3681779	18	0.441606	5272	1_3676507	1_3681779
1184930	1	3676507	3682008	18	0.535398	5501	1_3676507	1_3682008
1184931	1	3676507	3682011	18	0.431034	5504	1_3676507	1_3682011
1192206	1	3676525	3676531	18	0.214765	6	1_3676525	1_3676531
1192207	1	3676525	3678087	18	0	1562	1_3676525	1_3678087
1192208	1	3676525	3678262	18	0.0138889	1737	1_3676525	1_3678262
1192209	1	3676525	3678275	18	0.191406	1750	1_3676525	1_3678275
1192210	1	3676525	3678414	16	0.00952381	1889	1_3676525	1_3678414
1192212	1	3676525	3678482	18	0.195312	1957	1_3676525	1_3678482
1192213	1	3676525	3678812	17	0.00390625	2287	1_3676525	1_3678812
1192214	1	3676525	3678926	14	0.048951	2401	1_3676525	1_3678926
1192216	1	3676525	3678953	18	0.105625	2428	1_3676525	1_3678953
1192217	1	3676525	3678957	18	0.000822368	2432	1_3676525	1_3678957
1192218	1	3676525	3678987	18	0.191406	2462	1_3676525	1_3678987
1192219	1	3676525	3679003	18	0.015625	2478	1_3676525	1_3679003
1192220	1	3676525	3680214	18	0.0238095	3689	1_3676525	1_3680214
1192221	1	3676525	3680251	18	0.025	3726	1_3676525	1_3680251
1192222	1	3676525	3680259	18	0.0542035	3734	1_3676525	1_3680259
1192223	1	3676525	3680800	14	0.461538	4275	1_3676525	1_3680800
1192224	1	3676525	3680809	15	0.464286	4284	1_3676525	1_3680809
1192225	1	3676525	3680812	14	0.0570776	4287	1_3676525	1_3680812
1192226	1	3676525	3680841	17	0.0708333	4316	1_3676525	1_3680841
1192227	1	3676525	3680862	18	5.52961e-30	4337	1_3676525	1_3680862
1192228	1	3676525	3680876	18	0.470588	4351	1_3676525	1_3680876
1192229	1	3676525	3680878	18	0.025	4353	1_3676525	1_3680878
1192230	1	3676525	3680879	18	0.00107759	4354	1_3676525	1_3680879
1192231	1	3676525	3680981	18	0.0104167	4456	1_3676525	1_3680981
1192232	1	3676525	3681001	18	0.125	4476	1_3676525	1_3681001
1192233	1	3676525	3681030	18	0.0104167	4505	1_3676525	1_3681030
1192234	1	3676525	3681061	18	0.470588	4536	1_3676525	1_3681061
1192235	1	3676525	3681079	18	0.015625	4554	1_3676525	1_3681079
1192236	1	3676525	3681082	15	0.138921	4557	1_3676525	1_3681082
1192237	1	3676525	3681288	18	0.0217391	4763	1_3676525	1_3681288
1192238	1	3676525	3681309	18	0.00480769	4784	1_3676525	1_3681309
1192243	1	3676525	3681400	18	0.0416667	4875	1_3676525	1_3681400
1192244	1	3676525	3681422	18	0.019802	4897	1_3676525	1_3681422
1192245	1	3676525	3681443	18	0.0558036	4918	1_3676525	1_3681443
1192246	1	3676525	3681508	18	0.191406	4983	1_3676525	1_3681508
1192247	1	3676525	3681509	18	0.00442478	4984	1_3676525	1_3681509
1192248	1	3676525	3681550	18	0.0357143	5025	1_3676525	1_3681550
1192249	1	3676525	3681568	18	0.191406	5043	1_3676525	1_3681568
1192250	1	3676525	3681635	17	0.0173759	5110	1_3676525	1_3681635
1192251	1	3676525	3681737	18	0.0217391	5212	1_3676525	1_3681737
1192252	1	3676525	3681775	18	0.0104167	5250	1_3676525	1_3681775
1192253	1	3676525	3681779	18	0.154197	5254	1_3676525	1_3681779
1192254	1	3676525	3682008	18	0.0542035	5483	1_3676525	1_3682008
1192255	1	3676525	3682011	18	0.0689655	5486	1_3676525	1_3682011
1199530	1	3676531	3678087	18	0.785235	1556	1_3676531	1_3678087
1199531	1	3676531	3678262	18	0.126025	1731	1_3676531	1_3678262
1199532	1	3676531	3678275	18	0.0033557	1744	1_3676531	1_3678275
1199533	1	3676531	3678414	16	0.711111	1883	1_3676531	1_3678414
1199535	1	3676531	3678482	18	0.671141	1951	1_3676531	1_3678482
1199536	1	3676531	3678812	17	0.0452899	2281	1_3676531	1_3678812
1199537	1	3676531	3678926	14	0.733333	2395	1_3676531	1_3678926
1199539	1	3676531	3678953	18	0.60255	2422	1_3676531	1_3678953
1199540	1	3676531	3678957	18	0.534264	2426	1_3676531	1_3678957
1199541	1	3676531	3678987	18	0.0033557	2456	1_3676531	1_3678987
1199542	1	3676531	3679003	18	0.0411074	2472	1_3676531	1_3679003
1199543	1	3676531	3680214	18	0.115372	3683	1_3676531	1_3680214
1199544	1	3676531	3680251	18	0.00134228	3720	1_3676531	1_3680251
1199545	1	3676531	3680259	18	0.206747	3728	1_3676531	1_3680259
1199546	1	3676531	3680800	14	0.00777874	4269	1_3676531	1_3680800
1199547	1	3676531	3680809	15	0.010989	4278	1_3676531	1_3680809
1199548	1	3676531	3680812	14	0.0690639	4281	1_3676531	1_3680812
1199549	1	3676531	3680841	17	0.0158582	4310	1_3676531	1_3680841
1199550	1	3676531	3680862	18	0.227672	4331	1_3676531	1_3680862
1199551	1	3676531	3680876	18	0.0193447	4345	1_3676531	1_3680876
1199552	1	3676531	3680878	18	0.0657718	4347	1_3676531	1_3680878
1199553	1	3676531	3680879	18	0.156445	4348	1_3676531	1_3680879
1199554	1	3676531	3680981	18	0.572707	4450	1_3676531	1_3680981
1199555	1	3676531	3681001	18	0.283557	4470	1_3676531	1_3681001
1199556	1	3676531	3681030	18	0.572707	4499	1_3676531	1_3681030
1199557	1	3676531	3681061	18	0.0193447	4530	1_3676531	1_3681061
1199558	1	3676531	3681079	18	0.0411074	4548	1_3676531	1_3681079
1199559	1	3676531	3681082	15	0.286635	4551	1_3676531	1_3681082
1199560	1	3676531	3681288	18	0.00729501	4757	1_3676531	1_3681288
1199561	1	3676531	3681309	18	0.0660816	4778	1_3676531	1_3681309
1199566	1	3676531	3681400	18	0.00894855	4869	1_3676531	1_3681400
1199567	1	3676531	3681422	18	0.526347	4891	1_3676531	1_3681422
1199568	1	3676531	3681443	18	0.0810163	4912	1_3676531	1_3681443
1199569	1	3676531	3681508	18	0.352559	4977	1_3676531	1_3681508
1199570	1	3676531	3681509	18	0.429114	4978	1_3676531	1_3681509
1199571	1	3676531	3681550	18	0.00767018	5019	1_3676531	1_3681550
1199572	1	3676531	3681568	18	0.352559	5037	1_3676531	1_3681568
1199573	1	3676531	3681635	17	0.570151	5104	1_3676531	1_3681635
1199574	1	3676531	3681737	18	0.00729501	5206	1_3676531	1_3681737
1199575	1	3676531	3681775	18	0.572707	5244	1_3676531	1_3681775
1199576	1	3676531	3681779	18	0.388037	5248	1_3676531	1_3681779
1199577	1	3676531	3682008	18	0.206747	5477	1_3676531	1_3682008
1199578	1	3676531	3682011	18	0.156445	5480	1_3676531	1_3682011
1206853	1	3678087	3678262	18	0.213675	175	1_3678087	1_3678262
1206854	1	3678087	3678275	18	0.0865385	188	1_3678087	1_3678275
1206855	1	3678087	3678414	16	1	327	1_3678087	1_3678414
1206857	1	3678087	3678482	18	0.480769	395	1_3678087	1_3678482
1206858	1	3678087	3678812	17	0.0477594	725	1_3678087	1_3678812
1206859	1	3678087	3678926	14	0.837321	839	1_3678087	1_3678926
1206861	1	3678087	3678953	18	0.498462	866	1_3678087	1_3678953
1206862	1	3678087	3678957	18	0.65587	870	1_3678087	1_3678957
1206863	1	3678087	3678987	18	0.0865385	900	1_3678087	1_3678987
1206864	1	3678087	3679003	18	0.0865385	916	1_3678087	1_3679003
1206865	1	3678087	3680214	18	0.0915751	2127	1_3678087	1_3680214
1206866	1	3678087	3680251	18	0.0153846	2164	1_3678087	1_3680251
1206867	1	3678087	3680259	18	0.153165	2172	1_3678087	1_3680259
1206868	1	3678087	3680800	14	0.085353	2713	1_3678087	1_3680800
1206869	1	3678087	3680809	15	0.0688776	2722	1_3678087	1_3680809
1206870	1	3678087	3680812	14	0.0259553	2725	1_3678087	1_3680812
1206871	1	3678087	3680841	17	0.0801887	2754	1_3678087	1_3680841
1206872	1	3678087	3680862	18	0.289941	2775	1_3678087	1_3680862
1206873	1	3678087	3680876	18	0.040724	2789	1_3678087	1_3680876
1206874	1	3678087	3680878	18	0.138462	2791	1_3678087	1_3680878
1206875	1	3678087	3680879	18	0.214854	2792	1_3678087	1_3680879
1206876	1	3678087	3680981	18	0.641026	2894	1_3678087	1_3680981
1206877	1	3678087	3681001	18	0.173077	2914	1_3678087	1_3681001
1206878	1	3678087	3681030	18	0.641026	2943	1_3678087	1_3681030
1206879	1	3678087	3681061	18	0.040724	2974	1_3678087	1_3681061
1206880	1	3678087	3681079	18	0.0865385	2992	1_3678087	1_3681079
1206881	1	3678087	3681082	15	0.160448	2995	1_3678087	1_3681082
1206882	1	3678087	3681288	18	0.0301003	3201	1_3678087	1_3681288
1206883	1	3678087	3681309	18	0.106509	3222	1_3678087	1_3681309
1206888	1	3678087	3681400	18	0	3313	1_3678087	1_3681400
1206889	1	3678087	3681422	18	0.555217	3335	1_3678087	1_3681422
1206890	1	3678087	3681443	18	0.197802	3356	1_3678087	1_3681443
1206891	1	3678087	3681508	18	0.194712	3421	1_3678087	1_3681508
1206892	1	3678087	3681509	18	0.496256	3422	1_3678087	1_3681509
1206893	1	3678087	3681550	18	0	3463	1_3678087	1_3681550
1206894	1	3678087	3681568	18	0.194712	3481	1_3678087	1_3681568
1206895	1	3678087	3681635	17	0.626355	3548	1_3678087	1_3681635
1206896	1	3678087	3681737	18	0.0301003	3650	1_3678087	1_3681737
1206897	1	3678087	3681775	18	0.641026	3688	1_3678087	1_3681775
1206898	1	3678087	3681779	18	0.247614	3692	1_3678087	1_3681779
1206899	1	3678087	3682008	18	0.153165	3921	1_3678087	1_3682008
1206900	1	3678087	3682011	18	0.0954907	3924	1_3678087	1_3682011
1206901	1	3678087	3687048	18	0.095858	8961	1_3678087	1_3687048
1206902	1	3678087	3687572	18	0.0316283	9485	1_3678087	1_3687572
1214175	1	3678262	3678275	18	0.0138889	13	1_3678262	1_3678275
1214176	1	3678262	3678414	16	0.035461	152	1_3678262	1_3678414
1214178	1	3678262	3678482	18	0.111111	220	1_3678262	1_3678482
1214179	1	3678262	3678812	17	0.00740132	550	1_3678262	1_3678812
1214180	1	3678262	3678926	14	0.195804	664	1_3678262	1_3678926
1214182	1	3678262	3678953	18	0.0555556	691	1_3678262	1_3678953
1214183	1	3678262	3678957	18	0.0730994	695	1_3678262	1_3678957
1214184	1	3678262	3678987	18	0.0138889	725	1_3678262	1_3678987
1214185	1	3678262	3679003	18	0.0555556	741	1_3678262	1_3679003
1214186	1	3678262	3680214	18	0.132275	1952	1_3678262	1_3680214
1214187	1	3678262	3680251	18	0.0222222	1989	1_3678262	1_3680251
1214188	1	3678262	3680259	18	0.118977	1997	1_3678262	1_3680259
1214189	1	3678262	3680800	14	0.0113493	2538	1_3678262	1_3680800
1214190	1	3678262	3680809	15	0.00974026	2547	1_3678262	1_3680809
1214191	1	3678262	3680812	14	0.377498	2550	1_3678262	1_3680812
1214192	1	3678262	3680841	17	0.447368	2579	1_3678262	1_3680841
1214193	1	3678262	3680862	18	0.0769231	2600	1_3678262	1_3680862
1214194	1	3678262	3680876	18	0.00653595	2614	1_3678262	1_3680876
1214195	1	3678262	3680878	18	0.0888889	2616	1_3678262	1_3680878
1214196	1	3678262	3680879	18	0.0613027	2617	1_3678262	1_3680879
1214197	1	3678262	3680981	18	0.148148	2719	1_3678262	1_3680981
1214198	1	3678262	3681001	18	0.111111	2739	1_3678262	1_3681001
1214199	1	3678262	3681030	18	0.148148	2768	1_3678262	1_3681030
1214200	1	3678262	3681061	18	0.00653595	2799	1_3678262	1_3681061
1214201	1	3678262	3681079	18	0.0555556	2817	1_3678262	1_3681079
1214202	1	3678262	3681082	15	0.0824288	2820	1_3678262	1_3681082
1214203	1	3678262	3681288	18	0.483092	3026	1_3678262	1_3681288
1214204	1	3678262	3681309	18	0.517094	3047	1_3678262	1_3681309
1214209	1	3678262	3681400	18	0.333333	3138	1_3678262	1_3681400
1214210	1	3678262	3681422	18	0.0539054	3160	1_3678262	1_3681422
1214211	1	3678262	3681443	18	0.031746	3181	1_3678262	1_3681443
1214212	1	3678262	3681508	18	0.0868056	3246	1_3678262	1_3681508
1214213	1	3678262	3681509	18	0.118977	3247	1_3678262	1_3681509
1214214	1	3678262	3681550	18	0.031746	3288	1_3678262	1_3681550
1214215	1	3678262	3681568	18	0.0868056	3306	1_3678262	1_3681568
1214216	1	3678262	3681635	17	0.0957447	3373	1_3678262	1_3681635
1214217	1	3678262	3681737	18	0.483092	3475	1_3678262	1_3681737
1214218	1	3678262	3681775	18	0.148148	3513	1_3678262	1_3681775
1214219	1	3678262	3681779	18	0.0981346	3517	1_3678262	1_3681779
1214220	1	3678262	3682008	18	0.118977	3746	1_3678262	1_3682008
1214221	1	3678262	3682011	18	0.0957854	3749	1_3678262	1_3682011
1214222	1	3678262	3687048	18	0.0017094	8786	1_3678262	1_3687048
1214223	1	3678262	3687572	18	0.0682459	9310	1_3678262	1_3687572
1221496	1	3678275	3678414	16	0.0857143	139	1_3678275	1_3678414
1221498	1	3678275	3678482	18	0.195312	207	1_3678275	1_3678482
[truncated: 402,186 more rows]
