# Supplementary material for: Selection on adaptive and maladaptive gene expression plasticity during thermal adaptation to urban heat islands
Source: Nat Commun. 2021 Oct 26;12:6195. doi: 10.1038/s41467-021-26334-4 (PMC8548502; doi:10.1038/s41467-021-26334-4)
Supplement: Supplementary file 5 — Source Data [file 41467_2021_26334_MOESM5_ESM.zip › NATCOMM_maladaptive_plasticity_source_data_file_09062021/Data_files/wgcna_Acris_urban_eigengenes_12192017.csv]

ID	Generation	Habitat	Locality	Temp.Treatment	Ctmax	Heating.Rate	MEblue	MEyellow	MEbrown	MEgreen	MEblack	MEred	MEturquoise	MEgrey
CG_08	common.garden	Urban	Mayaguez	36	37.7	1.0464	-0.159493469	-0.055131014	-0.11605434	0.053245189	0.005382566	0.135325124	0.183765233	-0.010828312
CG_101	common.garden	Natural	Mayaguez	25	38.3	1.082142857	-0.099011466	-0.081338744	0.072231931	0.12411505	-0.007753605	-0.016713974	0.081183977	-0.073804382
CG_112	common.garden	Natural	Mayaguez	25	39.7	1.012302285	-0.131552072	-0.129458567	0.01512476	0.122234008	-0.064235099	-0.035796049	0.123982911	-0.012895602
CG_11	common.garden	Natural	Mayaguez	36	39.6	0.691666667	-0.121737455	-0.110920694	-0.005070561	0.087883405	-0.075186058	0.007158723	0.117367704	0.004429421
CG_121	common.garden	Natural	Mayaguez	25	38.1	0.6	-0.083904141	0.028139229	-0.066751395	0.01781658	0.084003797	0.112124816	0.084759613	-0.08333716
CG_136	common.garden	Urban	Mayaguez	36	36.5	1.206798867	-0.101700584	-0.051468303	-0.019132231	0.039360535	-0.021149624	0.06349327	0.104331055	-0.023051386
CG_148	common.garden	Natural	Mayaguez	36	37.5	0.70781893	-0.086860858	0.071250769	-0.098016568	0.023421353	0.207993355	0.146844039	0.088856411	-0.128661966
CG_149	common.garden	Urban	Mayaguez	36	NA	NA	-0.133590769	-0.096404711	-0.130898943	0.028290543	-0.064818665	0.094775162	0.186575166	0.106672726
CG_28	common.garden	Urban	Mayaguez	25	39.5	0.946478873	-0.114529278	0.022562517	-0.091676595	0.020466591	0.031544773	0.142885861	0.118513887	-0.066706536
CG_38	common.garden	Natural	Mayaguez	36	38.7	0.724260355	-0.161060257	-0.150216571	-0.039741902	0.089087341	0.173276986	0.010242011	0.155692084	0.008828232
CG_62	common.garden	Natural	Mayaguez	25	40	0.831606218	-0.185131993	-0.143831428	0.107281727	0.23663381	-0.055083484	-0.02821845	0.113199041	-0.155727113
CG_75	common.garden	Urban	Mayaguez	25	38.7	1.131868132	-0.149516718	-0.188493179	0.044761243	0.142205298	-0.07149963	-0.067523773	0.142772427	0.051430453
CG_80	common.garden	Urban	Mayaguez	25	37.6	0.810810811	-0.140821085	-0.120809553	0.018238981	0.152661923	-0.006773873	0.003793081	0.12374959	-0.022028851
CG_81	common.garden	Urban	Mayaguez	25	37.6	0.871972318	-0.15647117	-0.17138477	0.03942974	0.182765547	0.121735899	-0.049907606	0.123525922	0.000939527
CG_95	common.garden	Urban	Mayaguez	25	38	0.947882736	-0.111386984	-0.000710149	-0.110746791	0.018872817	0.032839676	0.148418892	0.14019358	-0.066848013
CG_96	common.garden	Urban	Mayaguez	36	40.1	0.793220339	-0.095413757	-0.096724924	0.118647022	0.174833275	0.102943152	-0.048548132	0.056329259	-0.117503302
G_01	deacclimated	Natural	Mayaguez	25	39.1	0.939271255	-0.11637395	-0.059781479	-0.153864151	-0.023890046	-0.025543861	0.090775341	0.153765978	0.092327477
G_02	deacclimated	Natural	Mayaguez	36	40.3	0.930131004	-0.183160396	-0.153269274	-0.074017744	0.092547801	0.020619247	0.030749872	0.174651218	0.0167432
G_03	deacclimated	Natural	Mayaguez	25	38	0.860033727	-0.125364866	0.008340684	-0.04757898	0.087939117	0.140689461	0.128047402	0.104034711	-0.10061611
G_06	deacclimated	Natural	Mayaguez	15	38.3	1.022587269	-0.142056877	-0.05464864	-0.181545787	-0.019494707	-0.007262694	0.148887024	0.184791242	0.063633779
G_07	deacclimated	Natural	Mayaguez	15	NA	NA	-0.141389061	-0.094494548	-0.012126361	0.139106143	0.059156067	0.03163584	0.109810016	-0.006393132
G_08	deacclimated	Natural	Mayaguez	15	37.8	0.888217523	-0.149416113	-0.009503721	-0.082576686	0.081233087	0.039276482	0.135536096	0.12421407	-0.0861732
G_09	deacclimated	Natural	Mayaguez	36	39.9	0.797619048	-0.146497412	-0.074034253	-0.087777483	0.07087279	0.032426508	0.077858287	0.142784334	0.009279219
G_10	deacclimated	Natural	Mayaguez	25	38.8	1.010819165	-0.161052745	-0.027046952	-0.118530306	0.05092917	-0.065494927	0.166101195	0.157930723	-0.052255532
G_11	deacclimated	Natural	Mayaguez	36	39	0.815217391	-0.143228029	-0.13025019	-0.035165574	0.111494289	0.009793764	0.016839065	0.132852557	0.03523123
G_12	deacclimated	Natural	Mayaguez	25	40.7	0.97228145	-0.129356873	-0.094144067	-0.110964848	0.026696442	0.097633452	0.064117912	0.143640953	0.091272571
G_13	deacclimated	Natural	Mayaguez	36	38.5	0.904441454	-0.153584857	-0.075883285	-0.12790155	0.035993157	-0.073893489	0.104534383	0.17656611	0.015674397
G_14	deacclimated	Natural	Mayaguez	15	39.6	0.760041195	-0.106682635	-0.030729463	-0.029206413	0.064786596	0.118458436	0.050101343	0.08675259	-0.034403731
S_001	in.situ	Urban	San.Juan	25	38.2	0.801405975	0.033562016	-0.071035776	0.049610372	-0.010179894	0.060299088	-0.073580186	-0.013346893	0.140621936
S_002	in.situ	Urban	San.Juan	25	38	1.073578595	0.03975962	-0.004600098	0.009554005	-0.037500993	-0.097754167	-0.023206899	-0.014055726	0.102847007
S_003	in.situ	Urban	San.Juan	25	39	0.96	0.031054499	-0.113811003	0.111251102	0.051963155	0.043530929	-0.149445597	-0.02805023	0.142767229
S_004	in.situ	Urban	San.Juan	25	39.6	0.901408451	0.052309398	0.1124478	0.008205322	-0.078718096	-0.102427571	0.052257313	-0.068593191	-0.157735453
S_005	in.situ	Urban	San.Juan	25	37.5	0.92494929	0.0213481	-0.042565496	-0.040753106	-0.053151837	-0.021772975	-0.019138798	0.018600905	0.155815266
S_006	in.situ	Urban	San.Juan	25	40.5	1.101200686	0.043009878	-0.133675964	0.259814198	0.187830522	-0.06008304	-0.236999488	-0.069650082	0.017082866
S_007	in.situ	Urban	San.Juan	25	40	1.074010327	0.027376271	-0.069509666	0.088270106	0.040593208	0.008173832	-0.092751004	-0.018298077	0.106107917
S_009	in.situ	Urban	San.Juan	15	39.2	0.868913858	0.046520314	-0.084933859	0.149727806	0.071793926	-0.073488542	-0.147689254	-0.055594853	0.091246889
S_010	in.situ	Urban	San.Juan	15	38.5	0.929432014	0.038889698	-0.022322468	0.015760147	-0.013852721	0.027919139	-0.041591342	-0.022380417	0.076940796
S_011	in.situ	Urban	San.Juan	15	39.4	0.859188544	0.028741721	-0.095712031	0.131028701	0.077072222	-0.061244482	-0.13334444	-0.028355739	0.097919231
S_012	in.situ	Urban	San.Juan	15	NA	NA	0.021133926	-0.126033333	0.015514131	-0.018127099	0.007756322	-0.123966889	0.010581653	0.204192908
S_013	in.situ	Urban	San.Juan	15	40.2	0.986970684	0.041387429	0.004561372	0.06860648	0.022505247	-0.070252472	-0.042826654	-0.035123461	0.029662883
S_015	in.situ	Urban	San.Juan	15	39.9	0.741896759	0.031070794	-0.131055513	0.160369075	0.097541071	-0.056485341	-0.186778871	-0.03363831	0.078271774
S_017	in.situ	Urban	San.Juan	15	38.5	1.001605136	0.043605217	-0.107600685	0.122276231	0.06839114	-0.06666552	-0.156304062	-0.03287645	0.117077729
S_018	in.situ	Urban	San.Juan	36	40	0.86453202	0.033990667	-0.074773649	0.154787487	0.089167786	-0.095446927	-0.12187142	-0.025152953	0.024792211
S_019	in.situ	Urban	San.Juan	36	40.1	1.034146341	0.055693567	0.004475338	0.084670138	0.01267947	-0.035891034	-0.058632955	-0.067987439	0.018883481
S_020	in.situ	Urban	San.Juan	36	40	0.798657718	0.038064707	0.005973526	-0.004130571	-0.045262297	0.098844881	-0.006828612	-0.014695212	-0.018044351
S_021	in.situ	Urban	San.Juan	36	40.4	0.754189944	0.034115814	-0.068057353	0.062283061	0.022570112	-0.089515608	-0.10015528	-0.022176268	0.07951166
S_022	in.situ	Urban	San.Juan	36	38.5	1.128099174	0.042497913	0.004203164	-0.043578863	-0.080207053	-0.001551576	-0.011439195	-0.016195977	0.095156465
S_023	in.situ	Urban	San.Juan	36	NA	NA	0.028364811	0.050986136	-0.053196972	-0.076198096	-0.071210741	0.057737698	-0.001708586	-0.029191831
S_025	in.situ	Urban	San.Juan	36	NA	NA	0.047381444	-0.049548318	0.099805738	0.036444726	-0.083792662	-0.102349055	-0.041843931	0.082342384
S_026	in.situ	Urban	Arecibo	36	39.2	1.051094891	0.061196925	-0.008497259	-0.008492534	-0.05508877	0.235749522	-0.045769401	-0.038444928	0.062177707
S_027	in.situ	Urban	Arecibo	36	NA	NA	0.038615374	-0.081176491	-0.079514415	-0.10270928	0.100062281	-0.063302488	0.017381346	0.185414296
S_028	in.situ	Urban	Arecibo	36	39.7	0.878873239	0.081362525	0.034537466	0.0582922	-0.024355329	-0.093541277	-0.06455279	-0.093334749	-0.044563649
S_029	in.situ	Urban	Arecibo	36	40.1	0.790909091	0.058694967	-0.06573839	0.098813781	0.017698528	0.022897795	-0.132459007	-0.057237941	0.055536529
S_030	in.situ	Urban	Arecibo	36	38.9	1.023323615	0.057848591	-0.03399116	0.095613423	0.032227226	0.052634872	-0.114615122	-0.080601891	0.035710799
S_031	in.situ	Urban	Arecibo	36	39.3	1.058267717	0.067659275	0.02872615	-0.006149873	-0.058809518	-0.056049548	-0.02599535	-0.060414602	0.042071699
S_032	in.situ	Urban	Arecibo	25	38.9	1.078039927	0.078418675	0.082424995	-0.020345565	-0.115006089	-0.06239915	-0.006830515	-0.083679321	-0.054033055
S_033	in.situ	Urban	Arecibo	25	39.5	1.057722309	0.03556798	-0.003270853	-0.062260645	-0.087387834	0.057164808	-0.000998491	0.003618663	0.058490844
S_034	in.situ	Urban	Arecibo	25	NA	NA	0.046470374	0.036579219	-0.050743675	-0.086433411	-0.097517042	0.025326238	-0.025279927	0.065537915
S_036	in.situ	Urban	Arecibo	25	39.8	0.943722944	0.05193915	-0.107744621	0.191633338	0.100365098	-0.009534677	-0.204590204	-0.080153735	0.049074584
S_037	in.situ	Urban	Arecibo	25	41.5	1.120689655	0.052319909	-0.067497319	0.150574298	0.064485887	0.055432682	-0.152856972	-0.078021276	0.06008655
S_038	in.situ	Urban	Arecibo	15	39.2	1.141791045	0.069914925	0.028546623	0.049025268	-0.042252558	-0.095039264	-0.048543553	-0.069816946	0.002022005
S_039	in.situ	Urban	Arecibo	15	39.9	0.851897185	0.064683946	-0.003897791	0.170013767	0.057530327	0.11129582	-0.10223043	-0.10746851	-0.05557479
S_040	in.situ	Urban	Arecibo	15	40.1	0.985915493	0.050924584	-0.045329289	0.037396007	-0.013859311	0.067531619	-0.084796949	-0.041377385	0.141748827
S_042	in.situ	Urban	Arecibo	15	38.6	0.969387755	0.060394892	-0.083754212	0.078464597	0.014427649	-0.070811353	-0.136636918	-0.054068475	0.153608676
S_045	in.situ	Urban	Arecibo	15	NA	NA	0.053103919	0.041797997	0.007829481	-0.055275083	0.009316102	-0.003625208	-0.052915522	0.020339521
S_046	in.situ	Natural	Arecibo	15	39	0.75	0.067032083	-0.021468727	0.054598046	-0.011391974	0.068504042	-0.101512575	-0.067756974	0.052720873
S_047	in.situ	Natural	Arecibo	15	NA	NA	0.060551779	0.072979616	-0.068212436	-0.12403715	-0.068902949	0.026431695	-0.033369746	0.048049983
S_048	in.situ	Natural	Arecibo	15	38.2	1.124050633	0.090176074	0.096214823	-0.079990444	-0.152965846	-0.067144418	0.021939115	-0.064169614	0.065987222
S_049	in.situ	Natural	Arecibo	15	39.6	0.91349481	0.067382291	0.038651497	-0.08175194	-0.12528551	-0.091254557	-0.003819769	-0.033396213	0.098250273
S_050	in.situ	Natural	Arecibo	15	40.6	0.841121495	0.056101497	0.07009104	0.029499047	-0.030597467	0.128189706	0.012865635	-0.077381247	-0.051032763
S_052	in.situ	Natural	Arecibo	15	NA	NA	0.032038172	0.164798968	-0.125039076	-0.133756541	0.013396587	0.131152873	-0.01095072	-0.069734287
S_054	in.situ	Natural	Arecibo	36	38.8	1.055555556	0.088572042	0.072245542	-0.00450641	-0.085958664	-0.052412274	-0.035331341	-0.106100438	-0.002838574
S_055	in.situ	Natural	Arecibo	36	38.9	1.073446328	0.096033158	0.163246939	-0.12114679	-0.177588165	-0.008947401	0.083574254	-0.065334098	-0.042389437
S_056	in.situ	Natural	Arecibo	36	NA	NA	0.079561961	0.073147857	-0.038402886	-0.098774641	0.155577145	-0.015537857	-0.083500872	-0.024035381
S_057	in.situ	Natural	Arecibo	36	38	1.069565217	0.060169615	0.084152433	-0.044419262	-0.083454832	0.065330006	0.038688743	-0.051954186	-0.05067894
S_058	in.situ	Natural	Arecibo	36	36.2	0.958230958	0.067012389	0.032640299	0.010334009	-0.053035724	0.172122011	-0.035885264	-0.07267086	0.041405637
S_059	in.situ	Natural	Arecibo	36	NA	NA	0.102279014	0.164922034	-0.076865836	-0.143784079	-0.10554337	0.076053726	-0.075740754	-0.043695035
S_060	in.situ	Natural	Arecibo	25	38.3	1.116883117	0.082736779	0.06388628	-0.04658192	-0.11274492	-0.09433567	-0.013555445	-0.071279577	0.065459815
S_061	in.situ	Natural	Arecibo	25	38.5	1.025454545	0.085004309	0.122347726	-0.152838927	-0.185298017	0.130917518	0.061500035	-0.046714234	0.046618792
S_062	in.situ	Natural	Arecibo	25	NA	NA	0.056730737	0.039477404	-0.005970688	-0.057841082	0.063698173	-0.008911438	-0.054282405	0.030107069
S_064	in.situ	Natural	Arecibo	25	41.2	0.768539326	0.059235326	-0.010254676	-0.07785235	-0.122228806	-0.098434022	-0.036566687	-0.011736087	0.179994179
S_065	in.situ	Natural	Arecibo	25	NA	NA	0.0592982	0.082598724	0.038003478	-0.031111423	0.192788004	0.014427923	-0.085171866	-0.068073966
S_066	in.situ	Natural	Arecibo	25	38	0.907372401	-0.02078322	0.111113303	-0.08754105	-0.0508415	0.190326981	0.13263259	0.020752577	-0.097604067
S_067	in.situ	Natural	San.Juan	25	40.1	0.927592955	0.052190949	0.077404388	-0.0085954	-0.062482243	0.040899202	0.035570767	-0.046437878	-0.033898411
S_069	in.situ	Natural	San.Juan	25	39.2	0.673076923	0.047799737	0.097882226	-0.01924784	-0.052634551	0.032470046	0.054932889	-0.045019493	-0.0857178
S_071	in.situ	Natural	San.Juan	25	38.4	NA	0.04460138	0.013470057	0.033599214	-0.028741226	0.018385507	-0.024506297	-0.038253151	0.013624987
S_072	in.situ	Natural	San.Juan	25	39.3	0.743181818	0.011630434	0.074342684	0.027370712	0.005269023	-0.081656001	0.041816002	-0.023040698	-0.142642705
S_073	in.situ	Natural	San.Juan	15	38.8	0.644295302	0.036362916	-0.025229253	0.068618505	0.020507814	-0.012896846	-0.062601924	-0.03801005	0.102054458
S_074	in.situ	Natural	San.Juan	15	40.2	1.083459788	0.052389095	0.002525804	0.081208975	0.009916336	-0.045507105	-0.054376689	-0.063701371	0.028131715
S_075	in.situ	Natural	San.Juan	15	39.9	0.72260612	0.050831948	0.049533775	0.077968829	0.032037879	0.064515765	-0.025921294	-0.090448128	-0.145030174
S_077	in.situ	Natural	San.Juan	15	39.9	0.874698795	0.044332777	-0.049266229	0.018540039	-0.010753032	-0.035241131	-0.074546705	-0.02547168	0.139231606
S_078	in.situ	Natural	San.Juan	36	38.1	1.039745628	0.055795299	0.114623984	-0.032564632	-0.062690857	-0.089228412	0.031503684	-0.083439823	-0.104723342
S_079	in.situ	Natural	San.Juan	36	38.9	0.758282209	0.053531585	0.056830882	0.05489772	-0.009343434	-0.087835405	-0.002525361	-0.068406021	-0.080955225
S_082	in.situ	Natural	San.Juan	36	NA	NA	0.042679159	-0.032623581	-0.018231429	-0.040425758	-0.069475977	-0.044735721	-0.015251164	0.1564839
S_083	in.situ	Natural	Aguadilla	25	38.4	0.725075529	0.079968891	0.16841817	-0.041158124	-0.124866649	-0.036194812	0.079473815	-0.076660028	-0.152170741
S_084	in.situ	Natural	Aguadilla	25	40.2	0.858108108	0.059269782	0.000777594	0.153431919	0.074380158	-0.07110724	-0.093136721	-0.105669528	-0.049443522
S_086	in.situ	Natural	Aguadilla	25	34.7	1.224	0.061440668	0.14800421	-0.020311948	-0.080728382	-0.038718313	0.075699575	-0.075192085	-0.188917964
S_088	in.situ	Natural	Aguadilla	25	38.1	0.955017301	0.060060219	0.065935827	0.071085	-0.006399443	0.258772436	-0.019694047	-0.090270595	-0.08538322
S_090	in.situ	Natural	Aguadilla	15	40.4	0.925972396	0.081616443	0.208178986	-0.131135654	-0.194055739	-0.049595546	0.139621929	-0.054087181	-0.143771565
S_091	in.situ	Natural	Aguadilla	15	37	1.219178082	0.061626414	0.110593539	0.099982493	0.039706518	-0.025685326	0.028609779	-0.085104058	-0.219195464
S_092	in.situ	Natural	Aguadilla	15	38.5	0.982758621	0.060938252	0.056111435	0.084273144	0.014242091	0.058611843	-0.056873204	-0.125266669	-0.100298658
S_093	in.situ	Natural	Aguadilla	15	39.1	0.833333333	0.070216012	0.198350322	-0.103084615	-0.141478724	-0.11434036	0.149054423	-0.050010809	-0.158606509
S_095	in.situ	Natural	Aguadilla	36	38.6	0.877358491	0.072355169	0.148063216	-0.055601683	-0.137489869	-0.034309852	0.071993364	-0.059009102	-0.092895162
S_098	in.situ	Natural	Aguadilla	36	37.3	0.783919598	0.066256528	0.099541388	0.060046027	-0.016831697	-0.090115833	-0.000793623	-0.104472738	-0.135164653
S_099	in.situ	Natural	Aguadilla	36	39.8	0.881889764	0.073725205	0.141637423	-0.009740506	-0.068553984	-0.110399703	0.066045202	-0.082117433	-0.139827001
S_100	in.situ	Urban	Aguadilla	25	39.6	1.086280057	0.042652488	-0.019070998	0.036455484	0.00223444	-0.082935531	-0.061904721	-0.034024053	0.073853571
S_101	in.situ	Urban	Aguadilla	25	38.9	1.067150635	0.060749853	0.084710126	-0.036745266	-0.08460901	0.187288282	0.023624946	-0.062291457	0.00473022
S_102	in.situ	Urban	Aguadilla	25	40.8	0.877880184	0.058673894	0.022932438	0.155043021	0.084561341	-0.090615361	-0.072072168	-0.086702502	-0.098086094
S_103	in.situ	Urban	Aguadilla	25	38.7	1.030612245	0.046735384	-0.025800593	0.107692886	0.053467146	-0.068119719	-0.08726148	-0.060597159	0.041877847
S_104	in.situ	Urban	Aguadilla	25	38.2	0.978640777	0.046554493	0.00110285	0.027554085	-0.004369558	-0.06212417	-0.031360078	-0.036384512	0.063505673
S_105	in.situ	Urban	Aguadilla	25	38.4	1.188940092	0.05308989	0.030856965	0.058722913	0.00319332	-0.020920705	-0.04178853	-0.077077347	0.00149275
S_106	in.situ	Urban	Aguadilla	15	38.4	1.010204082	0.048543405	0.018766963	0.101811901	0.053284639	0.054346808	-0.049390032	-0.071819212	-0.048628071
S_107	in.situ	Urban	Aguadilla	15	39.5	0.848	0.05009149	0.041653948	0.048760459	-0.000154152	-0.087299151	-0.010864396	-0.053397546	-0.026776002
S_108	in.situ	Urban	Aguadilla	15	36.7	1.044155844	0.04658457	0.038197238	0.017123523	-0.000576556	0.17298962	-0.018770872	-0.060360857	0.012274106
S_109	in.situ	Urban	Aguadilla	15	37.9	1.152119701	0.033777758	-0.037081281	-0.0207527	-0.029525624	-0.006726727	-0.046966176	-0.007108827	0.160474971
S_110	in.situ	Urban	Aguadilla	15	40.3	0.703176342	0.063831661	0.020283691	0.055759695	-0.024866525	-0.086872509	-0.046987163	-0.078721923	0.060204115
S_111	in.situ	Urban	Aguadilla	36	39.8	0.835135135	0.067692942	0.108582143	-0.041429856	-0.083510551	-0.086253496	0.054979688	-0.055542119	-0.072027374
S_112	in.situ	Urban	Aguadilla	36	38.1	NA	0.059907243	0.086761945	0.022563162	-0.030373026	0.057670503	0.009406107	-0.08521437	-0.076582289
S_113	in.situ	Urban	Aguadilla	36	39.4	NA	0.050487428	0.067968327	-0.069350183	-0.070913323	0.008024241	0.039918508	-0.030265383	0.028236648
S_114	in.situ	Urban	Aguadilla	36	39.6	0.945086705	0.065391225	-0.01983052	0.058517995	-0.011312737	0.025719624	-0.08578258	-0.077544176	0.076331613
S_115	in.situ	Urban	Aguadilla	36	39.3	1.065326633	0.064116436	0.173008692	-0.224074476	-0.239129115	-0.128638118	0.139705692	-0.016400257	-0.010057721
Z_03	in.situ	Urban	Mayaguez	36	39.5	0.996978852	-0.180520881	-0.146789366	-0.013874631	0.15612491	-0.044349586	0.007802815	0.139396144	-0.028627855
Z_07	in.situ	Urban	Mayaguez	25	NA	NA	-0.135289513	-0.010994097	-0.081405564	0.076949569	0.197087724	0.130683959	0.122082657	-0.066980464
Z_08	in.situ	Urban	Mayaguez	25	38.6	1.224215247	-0.115958752	0.075579808	-0.185023781	-0.067617407	-0.112773758	0.199894809	0.123440368	-0.064872711
Z_10	in.situ	Urban	Mayaguez	25	38.1	0.950819672	-0.140324209	0.024724281	-0.130744757	0.044387349	-0.074042784	0.187651467	0.154328679	-0.074088933
Z_11	in.situ	Urban	Mayaguez	15	37.8	0.940978078	-0.159272365	-0.093734334	-0.006995162	0.146625767	-0.038388966	0.043157734	0.116733501	-0.030960753
Z_12	in.situ	Urban	Mayaguez	36	38.5	0.949868074	-0.162081063	-0.112207497	-0.061199205	0.09353313	-0.051183527	0.061814958	0.173592023	-0.02375594
Z_14	in.situ	Urban	Mayaguez	25	38.7	1.014084507	-0.117840863	0.014421681	-0.085436432	0.09030191	0.066759913	0.116255596	0.103217692	-0.099460563
Z_16	in.situ	Urban	Mayaguez	36	39.4	0.830769231	-0.133568216	-0.148216664	0.034853306	0.158526185	0.027892373	-0.043007987	0.105934509	0.010252465
Z_17	in.situ	Urban	Mayaguez	36	38.9	0.89432703	-0.121423319	-0.010465587	-0.116885959	0.062860854	-0.056970762	0.136349243	0.136587197	-0.060870508
