# Supplementary material for: Selection on adaptive and maladaptive gene expression plasticity during thermal adaptation to urban heat islands
Source: Nat Commun. 2021 Oct 26;12:6195. doi: 10.1038/s41467-021-26334-4 (PMC8548502; doi:10.1038/s41467-021-26334-4)
Supplement: Supplementary file 5 — Source Data [file 41467_2021_26334_MOESM5_ESM.zip › NATCOMM_maladaptive_plasticity_source_data_file_09062021/Data_files/SanJuan_Fst_with_geneID_10132020.csv]

	LocusID	Pop1ID	Pop2ID	Chr	BP	Column	OverallPi	Fst	FisherisP	OddsRatio	CILow	CIHigh	LOD	CorrectedFst	SmoothedFst	AMOVAFst	CorrectedAMOVAFst	SmoothedAMOVAFst	SmoothedAMOVAFstPvalue	WindowSNPCount	genome_pos	San.Juan_allgenes_Fst$genome_pos	Gene_ID
178	297	Sanju_urb	Sanju_nat	1	10231744	0	0.410714286	0.005574136	0.770918776	1.315151515	0.42461867	4.073357179	0.11897579	0.005574136	-0.010737753	0.003534308	0.003534308	0.024959172	0	0	1_10231744	1_10231744	ENSACAG00000013052
179	298	Sanju_urb	Sanju_nat	1	10231812	0	0.467757937	0.003507627	0.591404493	1.384615385	0.477376645	4.016031749	0.141329153	0.003507627	-0.010737723	0.005623574	0.005623574	0.024959171	0	0	1_10231812	1_10231812	ENSACAG00000013052
180	299	Sanju_urb	Sanju_nat	1	10232013	0	0.447916667	0.000255558	0.780699728	1.274725275	0.429672185	3.781777321	0.105416597	0.000255558	-0.010737635	0.002996265	0.002996265	0.024959169	0	0	1_10232013	1_10232013	ENSACAG00000013052
181	300	Sanju_urb	Sanju_nat	1	10234407	0	0.172619048	0.076923077	0.65513774	2.052631579	0.378117352	11.142827434	0.312311006	0.076923077	-0.010736591	0.011195701	0.011195701	0.024959148	0	0	1_10234407	1_10234407	ENSACAG00000013052
34534	3294	Sanju_urb	Sanju_nat	1	102390781	0	0.03125	-0.201465201	1	0.913043478	0.078494829	10.620424364	0.039508541	-0.201465201	0.002717132	0.008314437	0.008314437	0.030646373	0	0	1_102390781	1_102390781	ENSACAG00000023811
34535	3295	Sanju_urb	Sanju_nat	1	102391092	0	0.476190476	-0.003846154	0.787572297	1.246153846	0.432320385	3.592010606	0.095571662	-0.003846154	0.002718451	0.002597403	0.002597403	0.030647489	0	0	1_102391092	1_102391092	ENSACAG00000023811
34536	3296	Sanju_urb	Sanju_nat	1	102391143	0	0.061507937	-0.191066998	0.541666667	0.594202899	0.058388699	6.047010679	0.226065234	-0.191066998	0.002718668	0.016897081	0.016897081	0.030647672	0	0	1_102391143	1_102391143	ENSACAG00000023811
34537	3297	Sanju_urb	Sanju_nat	1	102391179	0	0.146329365	0.017470665	1	1.3	0.200628044	8.423548205	0.113943352	0.017470665	0.00271882	0.001188642	0.001188642	0.030647802	0	0	1_102391179	1_102391179	ENSACAG00000023811
34538	3298	Sanju_urb	Sanju_nat	1	102391290	0	0.09077381	-0.180327869	0.545362903	0.434782609	0.045799629	4.127455215	0.361727836	-0.180327869	0.002719291	0.025761124	0.025761124	0.0306482	0	0	1_102391290	1_102391290	ENSACAG00000023811
34539	3299	Sanju_urb	Sanju_nat	1	102412328	0	0.061507937	0.404466501	0.114583333	6.142857143	0.602121435	62.669574126	0.788370416	0.404466501	0.002926707	0.061583578	0.061583578	0.03083686	0	0	1_102412328	1_102412328	ENSACAG00000023811
182	301	Sanju_urb	Sanju_nat	1	10302481	0	0.347222222	0.134945055	0.058423803	3.428571429	1.00677772	11.67596562	0.535113202	0.134945055	-0.010707088	0.064341373	0.064341373	0.024958302	0	0	1_10302481	1_10302481	+|ENSACAG00000008545
183	302	Sanju_urb	Sanju_nat	1	10302517	0	0.197916667	-0.133603239	0.085245994	0.195652174	0.022933943	1.669131767	0.708515322	-0.133603239	-0.010707072	0.064327485	0.064327485	0.024958301	0	0	1_10302517	1_10302517	+|ENSACAG00000008545
184	303	Sanju_urb	Sanju_nat	1	10302533	0	0.476190476	0.015384615	0.418479806	1.666666667	0.579532867	4.793132426	0.22184875	0.015384615	-0.010707066	0.014141414	0.014141414	0.024958301	0	0	1_10302533	1_10302533	+|ENSACAG00000008545
185	304	Sanju_urb	Sanju_nat	1	10302534	0	0.03125	0.384615385	0.34375	3.909090909	0.335692656	45.520780511	0.59207577	0.384615385	-0.010707065	0.03030303	0.03030303	0.024958301	0	0	1_10302534	1_10302534	+|ENSACAG00000008545
186	305	Sanju_urb	Sanju_nat	1	10302535	0	0.203595981	0.023492235	0.690929164	1.421052632	0.287819408	7.016172392	0.152610163	0.023492235	-0.010707065	0.003022432	0.003022432	0.024958301	0	0	1_10302535	1_10302535	+|ENSACAG00000008545
187	307	Sanju_urb	Sanju_nat	1	10302726	0	0.30952381	0.142011834	0.08903074	3.453333333	0.945850146	12.608245778	0.538238501	0.142011834	-0.010706983	0.058719059	0.058719059	0.024958298	0	0	1_10302726	1_10302726	+|ENSACAG00000008545
188	308	Sanju_urb	Sanju_nat	1	10302773	0	0.363841808	-0.06793708	0.0454506	0.131221719	0.015746474	1.093523526	0.881994276	-0.06793708	-0.010706962	0.075717243	0.075717243	0.024958297	0	0	1_10302773	1_10302773	+|ENSACAG00000008545
189	309	Sanju_urb	Sanju_nat	1	10302779	0	0.507667901	0.032909134	0.059568555	3.111111111	1.000010526	9.67891047	0.492915522	0.032909134	-0.01070696	0.064464286	0.064464286	0.024958297	0	0	1_10302779	1_10302779	+|ENSACAG00000008545
190	310	Sanju_urb	Sanju_nat	1	10304641	0	0.495535714	0.02979903	0.032851431	3.74	1.164706189	12.009552396	0.572871602	0.02979903	-0.010706158	0.081332415	0.081332415	0.024958268	0	0	1_10304641	1_10304641	+|ENSACAG00000008545
191	311	Sanju_urb	Sanju_nat	1	10304661	0	0.455314648	-0.005815243	0.091070646	0.300653595	0.085989916	1.051199814	0.521933599	-0.005815243	-0.01070615	0.060442403	0.060442403	0.024958267	0	0	1_10304661	1_10304661	+|ENSACAG00000008545
192	312	Sanju_urb	Sanju_nat	1	10305797	0	0.298701299	-0.037009544	0.734966759	0.731092437	0.166571679	3.208805693	0.136027709	-0.037009544	-0.010705661	0.003091787	0.003091787	0.024958249	0	0	1_10305797	1_10305797	+|ENSACAG00000008545
193	313	Sanju_urb	Sanju_nat	1	10305830	0	0.508196721	0.00153154	0.305101529	1.765432099	0.61547794	5.063951594	0.246851019	0.00153154	-0.010705647	0.018181818	0.018181818	0.024958249	0	0	1_10305830	1_10305830	+|ENSACAG00000008545
194	314	Sanju_urb	Sanju_nat	1	10305885	0	0.063458488	0.10038059	1	2.157894737	0.128016682	36.374241323	0.334030256	0.10038059	-0.010705623	0.004801587	0.004801587	0.024958248	0	0	1_10305885	1_10305885	+|ENSACAG00000008545
195	315	Sanju_urb	Sanju_nat	1	10305932	0	0.065536723	-0.176253415	0.527683616	0.536231884	0.052577393	5.468978479	0.270647367	-0.176253415	-0.010705603	0.019963702	0.019963702	0.024958247	0	0	1_10305932	1_10305932	+|ENSACAG00000008545
196	316	Sanju_urb	Sanju_nat	1	10305944	0	0.430519481	-0.023546171	0.771799181	0.784090909	0.240503425	2.556298542	0.105633581	-0.023546171	-0.010705597	0.002911736	0.002911736	0.024958247	0	0	1_10305944	1_10305944	+|ENSACAG00000008545
197	317	Sanju_urb	Sanju_nat	1	10306097	0	0.404547858	-0.029345177	0.571335968	0.68627451	0.205704711	2.289557199	0.163502132	-0.029345177	-0.010705532	0.006084373	0.006084373	0.024958244	0	0	1_10306097	1_10306097	+|ENSACAG00000008545
198	318	Sanju_urb	Sanju_nat	1	10306112	0	0.222222222	0.076923077	0.43025055	2.111111111	0.473367498	9.415074207	0.324511092	0.076923077	-0.010705525	0.01546073	0.01546073	0.024958244	0	0	1_10306112	1_10306112	+|ENSACAG00000008545
199	319	Sanju_urb	Sanju_nat	1	10306133	0	0.249350649	0.027777778	0.69833437	1.666666667	0.370367078	7.500066669	0.22184875	0.027777778	-0.010705516	0.00802139	0.00802139	0.024958244	0	0	1_10306133	1_10306133	+|ENSACAG00000008545
200	320	Sanju_urb	Sanju_nat	1	10311052	0	0.249350649	-0.096180556	0.416336826	0.314285714	0.035441777	2.786979642	0.502675359	-0.096180556	-0.010703401	0.02109375	0.02109375	0.024958163	0	0	1_10311052	1_10311052	+|ENSACAG00000008545
201	321	Sanju_urb	Sanju_nat	1	10311058	0	0.103246753	-0.194549266	0.54978355	0.558823529	0.058037447	5.380728317	0.252725316	-0.194549266	-0.010703398	0.022641509	0.022641509	0.024958163	0	0	1_10311058	1_10311058	+|ENSACAG00000008545
202	322	Sanju_urb	Sanju_nat	1	10311061	0	0.194805195	-0.083703704	0.66223196	0.466666667	0.050147471	4.342746963	0.330993219	-0.083703704	-0.010703397	0.008333333	0.008333333	0.024958163	0	0	1_10311061	1_10311061	+|ENSACAG00000008545
203	323	Sanju_urb	Sanju_nat	1	10311076	0	0.228450555	0.017082496	1	1.305882353	0.279316276	6.10536823	0.115904053	0.017082496	-0.010703391	0.001862875	0.001862875	0.024958163	0	0	1_10311076	1_10311076	+|ENSACAG00000008545
204	324	Sanju_urb	Sanju_nat	1	10311508	0	0.032258065	-0.195845697	1	0.869565217	0.074687359	10.12411842	0.06069784	-0.195845697	-0.010703205	0.009016393	0.009016393	0.024958156	0	0	1_10311508	1_10311508	+|ENSACAG00000008545
205	326	Sanju_urb	Sanju_nat	1	10312969	0	0.444209413	-0.015373746	0.095462224	0.333333333	0.095064523	1.168796808	0.477121255	-0.015373746	-0.010702577	0.04987013	0.04987013	0.024958131	0	0	1_10312969	1_10312969	+|ENSACAG00000008545
206	328	Sanju_urb	Sanju_nat	1	10313020	0	0.401206637	-0.002805848	0.754167966	1.285714286	0.369481269	4.474005482	0.109144469	-0.002805848	-0.010702555	0.003007519	0.003007519	0.02495813	0	0	1_10313020	1_10313020	+|ENSACAG00000008545
207	329	Sanju_urb	Sanju_nat	1	10313059	0	0.396329365	-0.028208337	0.768455537	0.735294118	0.221237411	2.44378849	0.133538908	-0.028208337	-0.010702538	0.003949742	0.003949742	0.02495813	0	0	1_10313059	1_10313059	+|ENSACAG00000008545
208	330	Sanju_urb	Sanju_nat	1	10369355	0	0.146329365	0.142633638	0.329223956	3.157894737	0.486359964	20.503947489	0.499397649	0.142633638	-0.01067849	0.024667987	0.024667987	0.024957024	0	0	1_10369355	1_10369355	+|ENSACAG00000008625
209	331	Sanju_urb	Sanju_nat	1	10369447	0	0.35536753	-0.035414017	0.752373075	0.666666667	0.181965271	2.442468505	0.176091259	-0.035414017	-0.010678451	0.006087662	0.006087662	0.024957022	0	0	1_10369447	1_10369447	+|ENSACAG00000008625
210	332	Sanju_urb	Sanju_nat	1	10369475	0	0.436507937	-0.023776224	0.778179035	0.75	0.240669853	2.337226672	0.124938737	-0.023776224	-0.010678439	0.003856749	0.003856749	0.024957022	0	0	1_10369475	1_10369475	+|ENSACAG00000008625
211	333	Sanju_urb	Sanju_nat	1	10369526	0	0.172619048	0.076923077	0.65513774	2.052631579	0.378117352	11.142827434	0.312311006	0.076923077	-0.010678418	0.011195701	0.011195701	0.02495702	0	0	1_10369526	1_10369526	+|ENSACAG00000008625
212	334	Sanju_urb	Sanju_nat	1	10380759	0	0.093601269	-0.172978591	0.301956637	0.413043478	0.043460826	3.925487166	0.384004231	-0.172978591	-0.010673654	0.027966102	0.027966102	0.024956761	0	0	1_10380759	1_10380759	+|ENSACAG00000008625
213	335	Sanju_urb	Sanju_nat	1	10383985	0	0.380952381	-0.024038462	1	0.828877005	0.246826593	2.78348083	0.081509908	-0.024038462	-0.010672288	0.001443001	0.001443001	0.024956684	0	0	1_10383985	1_10383985	+|ENSACAG00000008625
214	336	Sanju_urb	Sanju_nat	1	10383991	0	0.328869048	-0.049773756	0.515111978	0.505263158	0.123407681	2.068678837	0.296482368	-0.049773756	-0.010672285	0.014423485	0.014423485	0.024956684	0	0	1_10383991	1_10383991	+|ENSACAG00000008625
215	337	Sanju_urb	Sanju_nat	1	10384004	0	0.507667901	0.010418649	0.278983533	2	0.676864899	5.909598807	0.301029996	0.010418649	-0.010672279	0.025714286	0.025714286	0.024956684	0	0	1_10384004	1_10384004	+|ENSACAG00000008625
216	338	Sanju_urb	Sanju_nat	1	10384018	0	0.336858805	0.157280899	0.047877519	4	1.114639116	14.354421777	0.602059991	0.157280899	-0.010672274	0.078671329	0.078671329	0.024956683	0	0	1_10384018	1_10384018	+|ENSACAG00000008625
217	339	Sanju_urb	Sanju_nat	1	10384019	0	0.462711864	0.004078396	0.57941637	1.384615385	0.455077687	4.21281864	0.141329153	0.004078396	-0.010672273	0.005494505	0.005494505	0.024956683	0	0	1_10384019	1_10384019	+|ENSACAG00000008625
218	340	Sanju_urb	Sanju_nat	1	10389581	0	0.495535714	-0.014553015	1	0.923076923	0.324046918	2.629468014	0.034762106	-0.014553015	-0.01066992	0.000351	0.000351	0.024956548	0	0	1_10389581	1_10389581	+|ENSACAG00000008625
219	341	Sanju_urb	Sanju_nat	1	10389632	0	0.289186508	-0.003826362	1	1.111111111	0.286993814	4.301723042	0.045757491	-0.003826362	-0.010669899	0.000363844	0.000363844	0.024956547	0	0	1_10389632	1_10389632	+|ENSACAG00000008625
220	342	Sanju_urb	Sanju_nat	1	10389842	0	0.197916667	-0.041064199	1	0.74	0.131489514	4.164590632	0.13076828	-0.041064199	-0.01066981	0.001833588	0.001833588	0.024956542	0	0	1_10389842	1_10389842	+|ENSACAG00000008625
221	343	Sanju_urb	Sanju_nat	1	10389925	0	0.197916667	-0.041064199	1	0.74	0.131489514	4.164590632	0.13076828	-0.041064199	-0.010669775	0.001833588	0.001833588	0.02495654	0	0	1_10389925	1_10389925	+|ENSACAG00000008625
222	344	Sanju_urb	Sanju_nat	1	10389941	0	0.267857143	-0.032478632	1	0.789473684	0.182738145	3.410720279	0.102662342	-0.032478632	-0.010669768	0.001571268	0.001571268	0.02495654	0	0	1_10389941	1_10389941	+|ENSACAG00000008625
223	345	Sanju_urb	Sanju_nat	1	10389965	0	0.41299435	-0.018829622	1	0.920454545	0.285314728	2.969480668	0.035997653	-0.018829622	-0.010669758	0.000320725	0.000320725	0.024956539	0	0	1_10389965	1_10389965	+|ENSACAG00000008625
224	346	Sanju_urb	Sanju_nat	1	10395844	0	0.317292438	-0.059907682	0.184777142	0.3	0.059356907	1.516251504	0.522878745	-0.059907682	-0.010667274	0.037121212	0.037121212	0.024956393	0	0	1_10395844	1_10395844	+|ENSACAG00000008625
225	347	Sanju_urb	Sanju_nat	1	10395856	0	0.289186508	-0.067159256	0.304386206	0.366666667	0.071857671	1.870982496	0.43572857	-0.067159256	-0.010667269	0.024125103	0.024125103	0.024956392	0	0	1_10395856	1_10395856	+|ENSACAG00000008625
226	348	Sanju_urb	Sanju_nat	1	10395865	0	0.03125	-0.201465201	1	0.913043478	0.078494829	10.620424364	0.039508541	-0.201465201	-0.010667265	0.008314437	0.008314437	0.024956392	0	0	1_10395865	1_10395865	+|ENSACAG00000008625
227	349	Sanju_urb	Sanju_nat	1	10395880	0	0.476190476	-0.019230769	0.591754168	0.68627451	0.231113442	2.037842102	0.163502132	-0.019230769	-0.010667259	0.007215007	0.007215007	0.024956392	0	0	1_10395880	1_10395880	+|ENSACAG00000008625
228	350	Sanju_urb	Sanju_nat	1	10395883	0	0.296668429	-0.070243366	0.078934683	0.142857143	0.016977367	1.202080562	0.84509804	-0.070243366	-0.010667258	0.065629558	0.065629558	0.024956392	0	0	1_10395883	1_10395883	+|ENSACAG00000008625
229	351	Sanju_urb	Sanju_nat	1	10395908	0	0.364583333	0.163579278	0.02825909	4.153846154	1.235993987	13.959969106	0.618450408	0.163579278	-0.010667247	0.089106812	0.089106812	0.024956391	0	0	1_10395908	1_10395908	+|ENSACAG00000008625
230	352	Sanju_urb	Sanju_nat	1	10395922	0	0.328869048	-0.027497389	1	0.814814815	0.219771273	3.02097346	0.088941083	-0.027497389	-0.010667241	0.001469119	0.001469119	0.024956391	0	0	1_10395922	1_10395922	+|ENSACAG00000008625
231	353	Sanju_urb	Sanju_nat	1	10397376	0	0.41299435	-0.035934393	0.375203772	0.519230769	0.144371771	1.867405165	0.284639579	-0.035934393	-0.010666627	0.017099863	0.017099863	0.024956354	0	0	1_10397376	1_10397376	+|ENSACAG00000008625
232	354	Sanju_urb	Sanju_nat	1	10397422	0	0.245535714	-0.092773893	0.147414419	0.202380952	0.023600393	1.735481671	0.693830365	-0.092773893	-0.010666608	0.039258385	0.039258385	0.024956353	0	0	1_10397422	1_10397422	+|ENSACAG00000008625
233	355	Sanju_urb	Sanju_nat	1	10397433	0	0.245535714	-0.092773893	0.147414419	0.202380952	0.023600393	1.735481671	0.693830365	-0.092773893	-0.010666603	0.039258385	0.039258385	0.024956352	0	0	1_10397433	1_10397433	+|ENSACAG00000008625
234	356	Sanju_urb	Sanju_nat	1	10397454	0	0.380952381	-0.024038462	1	0.828877005	0.246826593	2.78348083	0.081509908	-0.024038462	-0.010666594	0.001443001	0.001443001	0.024956352	0	0	1_10397454	1_10397454	+|ENSACAG00000008625
235	357	Sanju_urb	Sanju_nat	1	10397460	0	0.380952381	-0.024038462	1	0.828877005	0.246826593	2.78348083	0.081509908	-0.024038462	-0.010666592	0.001443001	0.001443001	0.024956352	0	0	1_10397460	1_10397460	+|ENSACAG00000008625
236	358	Sanju_urb	Sanju_nat	1	10397463	0	0.5	-0.010989011	0.436346782	0.628571429	0.218008922	1.812320506	0.201645364	-0.010989011	-0.010666591	0.011612726	0.011612726	0.024956352	0	0	1_10397463	1_10397463	+|ENSACAG00000008625
237	359	Sanju_urb	Sanju_nat	1	10397519	0	0.061507937	-0.191066998	0.541666667	0.594202899	0.058388699	6.047010679	0.226065234	-0.191066998	-0.010666567	0.016897081	0.016897081	0.02495635	0	0	1_10397519	1_10397519	+|ENSACAG00000008625
238	360	Sanju_urb	Sanju_nat	1	10397531	0	0.03125	-0.201465201	1	0.913043478	0.078494829	10.620424364	0.039508541	-0.201465201	-0.010666562	0.008314437	0.008314437	0.02495635	0	0	1_10397531	1_10397531	+|ENSACAG00000008625
239	361	Sanju_urb	Sanju_nat	1	10397550	0	0.507909605	-0.005506952	0.593333034	1.482352941	0.516100497	4.257640239	0.170951619	-0.005506952	-0.010666554	0.008946677	0.008946677	0.024956349	0	0	1_10397550	1_10397550	+|ENSACAG00000008625
240	362	Sanju_urb	Sanju_nat	1	10397570	0	0.290381125	-0.039924506	0.009087781	0.106719368	0.012792363	0.890298611	0.971756757	-0.039924506	-0.010666546	0.127314815	0.127314815	0.024956349	0	0	1_10397570	1_10397570	+|ENSACAG00000008625
241	363	Sanju_urb	Sanju_nat	1	10397643	0	0.336858805	-0.001279489	1	1.176470588	0.332793002	4.158990834	0.070581074	-0.001279489	-0.010666515	0.001027544	0.001027544	0.024956347	0	0	1_10397643	1_10397643	+|ENSACAG00000008625
242	364	Sanju_urb	Sanju_nat	1	10397645	0	0.34519774	-0.008018589	1	1.102941176	0.311007531	3.911414095	0.042552351	-0.008018589	-0.010666514	0.000383715	0.000383715	0.024956347	0	0	1_10397645	1_10397645	+|ENSACAG00000008625
1620	3301	Sanju_urb	Sanju_nat	1	107626872	0	0.459830867	0.059688305	0.283919453	2.555555556	0.649976507	10.047846543	0.407485327	0.059688305	0.10999111	0.042241379	0.042241379	0.116372641	0	0	1_107626872	1_107626872	ENSACAG00000014657
1621	3304	Sanju_urb	Sanju_nat	1	107627088	0	0.061507937	-0.191066998	0.541666667	0.594202899	0.058388699	6.047010679	0.226065234	-0.191066998	0.109997136	0.016897081	0.016897081	0.116377417	0	0	1_107627088	1_107627088	ENSACAG00000014657
1622	3310	Sanju_urb	Sanju_nat	1	108070941	0	0.172619048	-0.092838196	0.419334485	0.352380952	0.038546621	3.221354642	0.452987575	-0.092838196	0.122103188	0.014380256	0.014380256	0.12592591	0	0	1_108070941	1_108070941	ENSACAG00000028809
1623	3311	Sanju_urb	Sanju_nat	1	108070961	0	0.172619048	-0.092838196	0.419334485	0.352380952	0.038546621	3.221354642	0.452987575	-0.092838196	0.122103694	0.014380256	0.014380256	0.125926311	0	0	1_108070961	1_108070961	ENSACAG00000028809
1624	3312	Sanju_urb	Sanju_nat	1	108070968	0	0.172619048	-0.092838196	0.419334485	0.352380952	0.038546621	3.221354642	0.452987575	-0.092838196	0.122103871	0.014380256	0.014380256	0.125926452	0	0	1_108070968	1_108070968	ENSACAG00000028809
1625	3313	Sanju_urb	Sanju_nat	1	108074668	0	0.282485876	0.167917526	0.069779987	3.857142857	0.943810783	15.763277232	0.586265724	0.167917526	0.122197416	0.064	0.064	0.126000656	0	0	1_108074668	1_108074668	ENSACAG00000028809
1626	3314	Sanju_urb	Sanju_nat	1	108074677	0	0.067755596	0.074468085	1	1.947368421	0.115320361	32.884425086	0.289448123	0.074468085	0.122197643	0.003806391	0.003806391	0.126000836	0	0	1_108074677	1_108074677	ENSACAG00000028809
243	394	Sanju_urb	Sanju_nat	1	10900591	0	0.290381125	-0.007926829	1	1.111111111	0.275753725	4.477066998	0.045757491	-0.007926829	-0.010467961	0.000378788	0.000378788	0.024929566	0	0	1_10900591	1_10900591	ENSACAG00000008781
34439	397	Sanju_urb	Sanju_nat	1	11222849	0	0.037037037	-0.15130674	1	0.695652174	0.059458674	8.13896302	0.157607853	-0.15130674	-0.010358229	0.012971698	0.012971698	0.024896074	0	0	1_11222849	1_11222849	ENSACAG00000008890
34440	398	Sanju_urb	Sanju_nat	1	11222923	0	0.177683765	0.064787339	0.65658796	1.947368421	0.358162886	10.588042235	0.289448123	0.064787339	-0.010358205	0.009862013	0.009862013	0.024896065	0	0	1_11222923	1_11222923	ENSACAG00000008890
34441	399	Sanju_urb	Sanju_nat	1	11222924	0	0.507667901	-0.013147049	1	1.105263158	0.390285994	3.130029433	0.043465694	-0.013147049	-0.010358205	0.000572917	0.000572917	0.024896065	0	0	1_11222924	1_11222924	ENSACAG00000008890
34442	400	Sanju_urb	Sanju_nat	1	11222942	0	0.203595981	0.023492235	0.690929164	1.421052632	0.287819408	7.016172392	0.152610163	0.023492235	-0.010358199	0.003022432	0.003022432	0.024896063	0	0	1_11222942	1_11222942	ENSACAG00000008890
34443	402	Sanju_urb	Sanju_nat	1	11227952	0	0.311170213	0.190923318	0.023793705	7	1.270231811	38.575636007	0.84509804	0.190923318	-0.01035662	0.123809524	0.123809524	0.024895431	0	0	1_11227952	1_11227952	ENSACAG00000008890
34444	403	Sanju_urb	Sanju_nat	1	11227985	0	0.508166969	0.012643106	0.1844112	2.1875	0.735919171	6.502285083	0.339948062	0.012643106	-0.010356609	0.034728235	0.034728235	0.024895427	0	0	1_11227985	1_11227985	ENSACAG00000008890
34445	404	Sanju_urb	Sanju_nat	1	11228011	0	0.506214689	-0.010125184	0.585442542	1.5	0.505160439	4.454030499	0.176091259	-0.010125184	-0.010356601	0.008928571	0.008928571	0.024895424	0	0	1_11228011	1_11228011	ENSACAG00000008890
34446	405	Sanju_urb	Sanju_nat	1	11228125	0	0.482284506	0.064787339	0.100874291	2.8	0.952973254	8.226883563	0.447158031	0.064787339	-0.010356565	0.058133971	0.058133971	0.024895409	0	0	1_11228125	1_11228125	ENSACAG00000008890
34447	406	Sanju_urb	Sanju_nat	1	11228765	0	0.462711864	0.035108361	0.26335278	2.045454545	0.68529116	6.105265242	0.310789833	0.035108361	-0.010356364	0.027814291	0.027814291	0.024895329	0	0	1_11228765	1_11228765	ENSACAG00000008890
34448	407	Sanju_urb	Sanju_nat	1	11228773	0	0.470054446	0.024009076	0.274705725	1.893939394	0.63124282	5.68245105	0.277366077	0.024009076	-0.010356361	0.022626523	0.022626523	0.024895328	0	0	1_11228773	1_11228773	ENSACAG00000008890
34449	408	Sanju_urb	Sanju_nat	1	11228792	0	0.188747731	0.040069686	0.663818786	1.736842105	0.31825894	9.478509849	0.239760339	0.040069686	-0.010356355	0.007138695	0.007138695	0.024895325	0	0	1_11228792	1_11228792	ENSACAG00000008890
34450	409	Sanju_urb	Sanju_nat	1	11232654	0	0.404547858	-0.029345177	0.571335968	0.68627451	0.205704711	2.289557199	0.163502132	-0.029345177	-0.010355141	0.006084373	0.006084373	0.024894836	0	0	1_11232654	1_11232654	ENSACAG00000008890
34451	410	Sanju_urb	Sanju_nat	1	11232673	0	0.495535714	0.007623008	0.428943583	1.625	0.57306158	4.60792538	0.210853365	0.007623008	-0.010355135	0.013108346	0.013108346	0.024894833	0	0	1_11232673	1_11232673	ENSACAG00000008890
34452	411	Sanju_urb	Sanju_nat	1	11232697	0	0.410714286	-0.030100334	0.568229399	0.656108597	0.199085701	2.1622773	0.183024271	-0.030100334	-0.010355127	0.007549616	0.007549616	0.02489483	0	0	1_11232697	1_11232697	ENSACAG00000008890
34453	412	Sanju_urb	Sanju_nat	1	11232700	0	0.410714286	-0.030100334	0.568229399	0.656108597	0.199085701	2.1622773	0.183024271	-0.030100334	-0.010355126	0.007549616	0.007549616	0.02489483	0	0	1_11232700	1_11232700	ENSACAG00000008890
34454	413	Sanju_urb	Sanju_nat	1	11232712	0	0.410714286	-0.030100334	0.568229399	0.656108597	0.199085701	2.1622773	0.183024271	-0.030100334	-0.010355123	0.007549616	0.007549616	0.024894828	0	0	1_11232712	1_11232712	ENSACAG00000008890
34455	414	Sanju_urb	Sanju_nat	1	11232721	0	0.410714286	-0.030100334	0.568229399	0.656108597	0.199085701	2.1622773	0.183024271	-0.030100334	-0.01035512	0.007549616	0.007549616	0.024894827	0	0	1_11232721	1_11232721	ENSACAG00000008890
34456	415	Sanju_urb	Sanju_nat	1	11232768	0	0.399350649	-0.027551942	0.759214576	0.705882353	0.204195202	2.440164567	0.151267675	-0.027551942	-0.010355105	0.005434546	0.005434546	0.024894821	0	0	1_11232768	1_11232768	ENSACAG00000008890
34457	416	Sanju_urb	Sanju_nat	1	11233906	0	0.499435028	0.001012528	0.589364988	1.533333333	0.531732489	4.421605149	0.185636577	0.001012528	-0.010354748	0.010478685	0.010478685	0.024894677	0	0	1_11233906	1_11233906	ENSACAG00000008890
34458	417	Sanju_urb	Sanju_nat	1	11233939	0	0.241984271	0.116864111	0.237583599	3.235294118	0.689185883	15.187670383	0.509913768	0.116864111	-0.010354737	0.041022727	0.041022727	0.024894672	0	0	1_11233939	1_11233939	ENSACAG00000008890
34459	418	Sanju_urb	Sanju_nat	1	11236366	0	0.282485876	0.120685225	0.149210818	3.1875	0.787784331	12.897129134	0.503450193	0.120685225	-0.010353976	0.046889952	0.046889952	0.024894363	0	0	1_11236366	1_11236366	ENSACAG00000008890
34460	419	Sanju_urb	Sanju_nat	1	11238300	0	0.381818182	-0.015679443	1	1	0.282985412	3.53375106	0	-0.015679443	-0.01035337	0	0	0.024894117	0	0	1_11238300	1_11238300	ENSACAG00000008890
1627	3316	Sanju_urb	Sanju_nat	1	112558851	0	0.493647913	0.010951189	0.405305582	1.714285714	0.572513015	5.133115638	0.234083206	0.010951189	0.177599288	0.016124871	0.016124871	0.168614626	0	0	1_112558851	1_112558851	+|ENSACAG00000004938
1628	3317	Sanju_urb	Sanju_nat	1	112560702	0	0.033333333	-0.206185567	1	0.952380952	0.081535995	11.124282884	0.021189299	-0.206185567	0.177603262	0.008474576	0.008474576	0.168616744	0	0	1_112560702	1_112560702	+|ENSACAG00000004938
1629	3318	Sanju_urb	Sanju_nat	1	112560746	0	0.146329365	0.017470665	1	1.3	0.200628044	8.423548205	0.113943352	0.017470665	0.177603356	0.001188642	0.001188642	0.168616795	0	0	1_112560746	1_112560746	+|ENSACAG00000004938
1630	3320	Sanju_urb	Sanju_nat	1	112562678	0	0.197916667	-0.096587623	0.406202683	0.285714286	0.032156462	2.538608042	0.544068044	-0.096587623	0.177607496	0.021970511	0.021970511	0.168618999	0	0	1_112562678	1_112562678	+|ENSACAG00000004938
1631	3322	Sanju_urb	Sanju_nat	1	112565179	0	0.30952381	-0.017751479	1	0.944444444	0.249961626	3.56844898	0.024823584	-0.017751479	0.177612844	0.000111	0.000111	0.168621844	0	0	1_112565179	1_112565179	+|ENSACAG00000004938
1632	3323	Sanju_urb	Sanju_nat	1	112565550	0	0.421657592	0.060728158	0.148831438	2.423076923	0.76152031	7.709973983	0.384367201	0.060728158	0.177613636	0.039679434	0.039679434	0.168622265	0	0	1_112565550	1_112565550	+|ENSACAG00000004938
1633	3326	Sanju_urb	Sanju_nat	1	112566195	0	0.380952381	0.076923077	0.223282593	2.428571429	0.760606128	7.754288279	0.385350881	0.076923077	0.177615013	0.036075036	0.036075036	0.168622997	0	0	1_112566195	1_112566195	+|ENSACAG00000004938
1634	3327	Sanju_urb	Sanju_nat	1	112569675	0	0.380952381	0.033653846	0.378942736	1.711111111	0.535817649	5.464361323	0.233278211	0.033653846	0.177622428	0.012987013	0.012987013	0.168626931	0	0	1_112569675	1_112569675	+|ENSACAG00000004938
1635	3328	Sanju_urb	Sanju_nat	1	112569684	0	0.328869048	0.00591716	0.751713965	1.25	0.354583756	4.406575243	0.096910013	0.00591716	0.177622447	0.001887002	0.001887002	0.168626941	0	0	1_112569684	1_112569684	+|ENSACAG00000004938
1636	3329	Sanju_urb	Sanju_nat	1	112573122	0	0.061507937	0.076923077	1	1.952380952	0.116220318	32.797977628	0.290564562	0.076923077	0.177629749	0.003491133	0.003491133	0.168630808	0	0	1_112573122	1_112573122	+|ENSACAG00000004938
1637	3330	Sanju_urb	Sanju_nat	1	112573192	0	0.177683765	-0.024280533	1	0.9	0.151281419	5.354259659	0.045757491	-0.024280533	0.177629897	0.00021645	0.00021645	0.168630886	0	0	1_112573192	1_112573192	+|ENSACAG00000004938
1638	3331	Sanju_urb	Sanju_nat	1	112573225	0	0.119047619	-0.061538462	1	0.619047619	0.060559378	6.328003457	0.208275942	-0.061538462	0.177629967	0.002597403	0.002597403	0.168630923	0	0	1_112573225	1_112573225	+|ENSACAG00000004938
1639	3332	Sanju_urb	Sanju_nat	1	112573226	0	0.119047619	-0.061538462	1	0.619047619	0.060559378	6.328003457	0.208275942	-0.061538462	0.177629969	0.002597403	0.002597403	0.168630924	0	0	1_112573226	1_112573226	+|ENSACAG00000004938
1640	3334	Sanju_urb	Sanju_nat	1	112573302	0	0.404547858	-0.037208261	0.543882138	0.557692308	0.155662404	1.998046431	0.253605346	-0.037208261	0.17763013	0.013171491	0.013171491	0.168631009	0	0	1_112573302	1_112573302	+|ENSACAG00000004938
244	420	Sanju_urb	Sanju_nat	1	11264213	0	0.289186508	-0.041826098	0.734605179	0.671052632	0.158863501	2.834582087	0.173243416	-0.041826098	-0.010345309	0.004640871	0.004640871	0.024890758	0	0	1_11264213	1_11264213	+|ENSACAG00000008987
1641	3335	Sanju_urb	Sanju_nat	1	112723151	0	0.034482759	-0.178861789	1	0.782608696	0.067072738	9.131524757	0.106455331	-0.178861789	0.177926057	0.010721248	0.010721248	0.168779824	0	0	1_112723151	1_112723151	ENSACAG00000027521
1642	3336	Sanju_urb	Sanju_nat	1	112723659	0	0.333938294	-0.043402515	0.34232314	0.473684211	0.11308201	1.98419475	0.324511092	-0.043402515	0.177926987	0.018527668	0.018527668	0.168780263	0	0	1_112723659	1_112723659	ENSACAG00000027521
1643	3338	Sanju_urb	Sanju_nat	1	112723816	0	0.14479638	0.033527697	1	1.666666667	0.215578273	12.885239961	0.22184875	0.033527697	0.177927274	0.0046875	0.0046875	0.168780399	0	0	1_112723816	1_112723816	ENSACAG00000027521
245	421	Sanju_urb	Sanju_nat	1	11273346	0	0.455314648	-0.02319434	0.576077522	0.625	0.200719724	1.946121652	0.204119983	-0.02319434	-0.010342494	0.010690529	0.010690529	0.024889552	0	0	1_11273346	1_11273346	+|ENSACAG00000008987
246	422	Sanju_urb	Sanju_nat	1	11274686	0	0.146329365	0.017470665	1	1.3	0.200628044	8.423548205	0.113943352	0.017470665	-0.010342082	0.001188642	0.001188642	0.024889374	0	0	1_11274686	1_11274686	+|ENSACAG00000008987
247	423	Sanju_urb	Sanju_nat	1	11274734	0	0.508196721	-0.014039118	1	1	0.353279276	2.830621744	0	-0.014039118	-0.010342068	0	0	0.024889368	0	0	1_11274734	1_11274734	+|ENSACAG00000008987
248	424	Sanju_urb	Sanju_nat	1	11274894	0	0.490079365	-0.016505761	0.789423519	0.761904762	0.263408557	2.203796543	0.118099312	-0.016505761	-0.010342018	0.003943425	0.003943425	0.024889347	0	0	1_11274894	1_11274894	+|ENSACAG00000008987
249	425	Sanju_urb	Sanju_nat	1	11277209	0	0.222222222	-0.054945055	0.70402626	0.6	0.110588737	3.255304369	0.22184875	-0.054945055	-0.010341308	0.005565863	0.005565863	0.024889038	0	0	1_11277209	1_11277209	+|ENSACAG00000008987
250	426	Sanju_urb	Sanju_nat	1	11283091	0	0.495535714	-0.014553015	0.597688092	0.691729323	0.239629278	1.996790464	0.160063814	-0.014553015	-0.010339506	0.007284341	0.007284341	0.024888252	0	0	1_11283091	1_11283091	+|ENSACAG00000008987
251	427	Sanju_urb	Sanju_nat	1	11283955	0	0.503472222	0.030541872	0.122704623	2.347222222	0.818378341	6.732157837	0.370554208	0.030541872	-0.010339242	0.040129657	0.040129657	0.024888136	0	0	1_11283955	1_11283955	+|ENSACAG00000008987
252	429	Sanju_urb	Sanju_nat	1	11284033	0	0.506214689	0.001701591	0.286742289	1.944444444	0.662255324	5.709073318	0.288795539	0.001701591	-0.010339218	0.024692413	0.024692413	0.024888126	0	0	1_11284033	1_11284033	+|ENSACAG00000008987
1644	3340	Sanju_urb	Sanju_nat	1	113353856	0	0.507667901	0.150515167	0.000519562	8.357142857	2.362681354	29.560413051	0.922057826	0.150515167	0.178710684	0.20092803	0.20092803	0.168997901	0	0	1_113353856	1_113353856	+|ENSACAG00000010750
1645	3353	Sanju_urb	Sanju_nat	1	113468810	0	0.483630952	0.399763314	5.13e-07	22.5	5.811624727	87.109891595	1.352182518	0.399763314	0.178776573	0.402268842	0.402268842	0.168969069	0	0	1_113468810	1_113468810	ENSACAG00000010643
1646	3354	Sanju_urb	Sanju_nat	1	113468882	0	0.041666667	-0.214723926	1	1.133333333	0.095271705	13.481908799	0.054357662	-0.214723926	0.178776607	0.008760951	0.008760951	0.168969044	0	0	1_113468882	1_113468882	ENSACAG00000010643
1647	3356	Sanju_urb	Sanju_nat	1	113476230	0	0.389212057	0.247763729	0.00216322	7	1.994317009	24.56981502	0.84509804	0.247763729	0.178780035	0.168138587	0.168138587	0.168966503	0	0	1_113476230	1_113476230	ENSACAG00000010643
1648	3357	Sanju_urb	Sanju_nat	1	113476235	0	0.479128857	0.11414791	0.020539536	4.142857143	1.279873976	13.410121335	0.617299958	0.11414791	0.178780038	0.102700617	0.102700617	0.168966501	0	0	1_113476235	1_113476235	ENSACAG00000010643
1649	3358	Sanju_urb	Sanju_nat	1	113497775	0	0.408805031	0.359563808	0.00023256	12.571428571	3.079723707	51.316556725	1.099384632	0.359563808	0.17878955	0.276923077	0.276923077	0.16895857	0	0	1_113497775	1_113497775	ENSACAG00000010643
1650	3359	Sanju_urb	Sanju_nat	1	113497793	0	0.397740113	-0.012142301	0.032001579	0.171428571	0.03474813	0.845736311	0.765916794	-0.012142301	0.178789557	0.091452806	0.091452806	0.168958563	0	0	1_113497793	1_113497793	ENSACAG00000010643
37927	3367	Sanju_urb	Sanju_nat	1	113528622	0	0.317292438	-0.079543292	0.082775329	0.148325359	0.017709423	1.242299779	0.828784592	-0.079543292	0.178801778	0.062865079	0.062865079	0.168945969	0	0	1_113528622	1_113528622	ENSACAG00000010566
37928	3369	Sanju_urb	Sanju_nat	1	113528697	0	0.099818512	-0.191873721	0.544983148	0.5	0.052201984	4.789090021	0.301029996	-0.191873721	0.178801805	0.024545455	0.024545455	0.168945937	0	0	1_113528697	1_113528697	ENSACAG00000010566
37929	3370	Sanju_urb	Sanju_nat	1	113528864	0	0.155367232	-0.081915515	0.643191116	0.404761905	0.042327681	3.870568767	0.392800369	-0.081915515	0.178801867	0.010874293	0.010874293	0.168945864	0	0	1_113528864	1_113528864	ENSACAG00000010566
37930	3371	Sanju_urb	Sanju_nat	1	113528898	0	0.507667901	0.267416749	1.1321e-05	16.696969697	4.110919239	67.816656283	1.222637659	0.267416749	0.17880188	0.317618371	0.317618371	0.16894585	0	0	1_113528898	1_113528898	ENSACAG00000010566
37931	3372	Sanju_urb	Sanju_nat	1	113530709	0	0.177224736	0.138601824	0.326530612	3.2	0.482741204	21.212193857	0.505149978	0.138601824	0.178802546	0.03028786	0.03028786	0.168945064	0	0	1_113530709	1_113530709	ENSACAG00000010566
37932	3373	Sanju_urb	Sanju_nat	1	113530721	0	0.037037037	0.316910786	0.37037037	3.5	0.298255494	41.072168803	0.544068044	0.316910786	0.17880255	0.032075472	0.032075472	0.168945058	0	0	1_113530721	1_113530721	ENSACAG00000010566
37933	3374	Sanju_urb	Sanju_nat	1	113530748	0	0.032258065	0.356083086	0.35483871	3.727272727	0.31979511	43.442071356	0.571391172	0.356083086	0.17880256	0.029806259	0.029806259	0.168945047	0	0	1_113530748	1_113530748	ENSACAG00000010566
37934	3375	Sanju_urb	Sanju_nat	1	113533019	0	0.483630952	0.399763314	5.13e-07	22.5	5.811624727	87.109891595	1.352182518	0.399763314	0.178803387	0.402268842	0.402268842	0.168944054	0	0	1_113533019	1_113533019	ENSACAG00000010566
37935	3376	Sanju_urb	Sanju_nat	1	113533034	0	0.09077381	-0.018915511	1	0.952380952	0.081535995	11.124282884	0.021189299	-0.018915511	0.178803393	2.3656e-05	2.3656e-05	0.168944047	0	0	1_113533034	1_113533034	ENSACAG00000010566
37936	3377	Sanju_urb	Sanju_nat	1	113533067	0	0.119047619	0.246153846	0.113310858	6.473684211	0.631334928	66.380910346	0.81115151	0.246153846	0.178803405	0.048773449	0.048773449	0.168944033	0	0	1_113533067	1_113533067	ENSACAG00000010566
37937	3378	Sanju_urb	Sanju_nat	1	113533565	0	0.03125	-0.201465201	1	0.913043478	0.078494829	10.620424364	0.039508541	-0.201465201	0.178803585	0.008314437	0.008314437	0.168943814	0	0	1_113533565	1_113533565	ENSACAG00000010566
37938	3379	Sanju_urb	Sanju_nat	1	113533599	0	0.506638714	0.329399042	1.9474e-05	16.071428571	4.084776839	63.232540361	1.206054482	0.329399042	0.178803597	0.348910658	0.348910658	0.168943799	0	0	1_113533599	1_113533599	ENSACAG00000010566
37939	3380	Sanju_urb	Sanju_nat	1	113536330	0	0.483630952	0.399763314	5.13e-07	22.5	5.811624727	87.109891595	1.352182518	0.399763314	0.178804577	0.402268842	0.402268842	0.168942592	0	0	1_113536330	1_113536330	ENSACAG00000010566
37940	3381	Sanju_urb	Sanju_nat	1	113536365	0	0.483630952	0.399763314	5.13e-07	22.5	5.811624727	87.109891595	1.352182518	0.399763314	0.17880459	0.402268842	0.402268842	0.168942576	0	0	1_113536365	1_113536365	ENSACAG00000010566
37941	3382	Sanju_urb	Sanju_nat	1	113538539	0	0.489159175	0.387309327	1.239e-06	21.214285714	5.466096845	82.334055022	1.326628414	0.387309327	0.178805361	0.39355774	0.39355774	0.168941607	0	0	1_113538539	1_113538539	ENSACAG00000010566
37942	3383	Sanju_urb	Sanju_nat	1	113538578	0	0.458333333	0.300699301	6.8819e-05	10.714285714	3.1958072	35.920789701	1.029963223	0.300699301	0.178805375	0.265381084	0.265381084	0.16894159	0	0	1_113538578	1_113538578	ENSACAG00000010566
37943	3384	Sanju_urb	Sanju_nat	1	113538608	0	0.483630952	0.399763314	5.13e-07	22.5	5.811624727	87.109891595	1.352182518	0.399763314	0.178805385	0.402268842	0.402268842	0.168941577	0	0	1_113538608	1_113538608	ENSACAG00000010566
37944	3385	Sanju_urb	Sanju_nat	1	113576109	0	0.483630952	0.399763314	5.13e-07	22.5	5.811624727	87.109891595	1.352182518	0.399763314	0.178817406	0.402268842	0.402268842	0.168923717	0	0	1_113576109	1_113576109	ENSACAG00000010566
37945	3386	Sanju_urb	Sanju_nat	1	113576157	0	0.061507937	0.404466501	0.114583333	6.142857143	0.602121435	62.669574126	0.788370416	0.404466501	0.17881742	0.061583578	0.061583578	0.168923693	0	0	1_113576157	1_113576157	ENSACAG00000010566
37946	3387	Sanju_urb	Sanju_nat	1	113576166	0	0.494350282	0.374083818	1.967e-06	19.928571429	5.120633443	77.558365313	1.299476168	0.374083818	0.178817422	0.384005468	0.384005468	0.168923689	0	0	1_113576166	1_113576166	ENSACAG00000010566
37947	3388	Sanju_urb	Sanju_nat	1	113576169	0	0.467757937	0.332408842	1.775e-05	13.333333333	3.856393169	46.099495039	1.124938737	0.332408842	0.178817423	0.307946913	0.307946913	0.168923687	0	0	1_113576169	1_113576169	ENSACAG00000010566
37948	3389	Sanju_urb	Sanju_nat	1	113576217	0	0.467757937	0.332408842	1.775e-05	13.333333333	3.856393169	46.099495039	1.124938737	0.332408842	0.178817437	0.307946913	0.307946913	0.168923663	0	0	1_113576217	1_113576217	ENSACAG00000010566
37949	3390	Sanju_urb	Sanju_nat	1	113576229	0	0.061507937	0.404466501	0.114583333	6.142857143	0.602121435	62.669574126	0.788370416	0.404466501	0.178817441	0.061583578	0.061583578	0.168923657	0	0	1_113576229	1_113576229	ENSACAG00000010566
37950	3391	Sanju_urb	Sanju_nat	1	113590096	0	0.146329365	0.292829205	0.043748898	9.111111111	0.950429263	87.341950506	0.959571343	0.292829205	0.178821273	0.078200895	0.078200895	0.168916506	0	0	1_113590096	1_113590096	ENSACAG00000010566
37951	3392	Sanju_urb	Sanju_nat	1	113590098	0	0.146329365	0.292829205	0.043748898	9.111111111	0.950429263	87.341950506	0.959571343	0.292829205	0.178821274	0.078200895	0.078200895	0.168916505	0	0	1_113590098	1_113590098	ENSACAG00000010566
1651	3393	Sanju_urb	Sanju_nat	1	115776853	0	0.092915215	-0.003496503	1	1.352941176	0.078899123	23.199875361	0.131278915	-0.003496503	0.174870651	0.001041667	0.001041667	0.163783783	0	0	1_115776853	1_115776853	+|ENSACAG00000009635
1652	3394	Sanju_urb	Sanju_nat	1	115776876	0	0.470383275	-0.015885349	0.754009252	1.272727273	0.356658534	4.541696211	0.104735351	-0.015885349	0.174870574	0.003292181	0.003292181	0.163783697	0	0	1_115776876	1_115776876	+|ENSACAG00000009635
1653	3395	Sanju_urb	Sanju_nat	1	115776883	0	0.092915215	-0.003496503	1	1.352941176	0.078899123	23.199875361	0.131278915	-0.003496503	0.17487055	0.001041667	0.001041667	0.163783671	0	0	1_115776883	1_115776883	+|ENSACAG00000009635
253	438	Sanju_urb	Sanju_nat	1	11626561	0	0.266787659	-0.061948184	0.476086828	0.492063492	0.092131217	2.628061239	0.307978856	-0.061948184	-0.010247149	0.012221029	0.012221029	0.024830558	0	0	1_11626561	1_11626561	ENSACAG00000009245
254	439	Sanju_urb	Sanju_nat	1	11628795	0	0.483630952	-0.009230769	1	1.125	0.392240507	3.226655531	0.051152522	-0.009230769	-0.010246607	0.000750361	0.000750361	0.02483014	0	0	1_11628795	1_11628795	ENSACAG00000009245
255	440	Sanju_urb	Sanju_nat	1	11628816	0	0.474352195	-0.002981694	0.784463599	1.285714286	0.441092164	3.74765493	0.109144469	-0.002981694	-0.010246602	0.00342556	0.00342556	0.024830136	0	0	1_11628816	1_11628816	ENSACAG00000009245
34461	443	Sanju_urb	Sanju_nat	1	11670744	0	0.464709993	-0.003111226	0.766417011	1.272727273	0.393442218	4.117084124	0.104735351	-0.003111226	-0.010236613	0.003007519	0.003007519	0.024822144	0	0	1_11670744	1_11670744	+|ENSACAG00000028656
1654	3396	Sanju_urb	Sanju_nat	1	116785483	0	0.48079096	0.472229421	1.62e-07	29.7	7.073679218	124.700311233	1.472756449	0.472229421	0.170334569	0.46311404	0.46311404	0.159029307	0	0	1_116785483	1_116785483	+|ENSACAG00000015527
1655	3397	Sanju_urb	Sanju_nat	1	116806424	0	0.389212057	0.329086569	0.000465057	10.8	2.853667322	40.87372032	1.033423755	0.329086569	0.170199794	0.237252964	0.237252964	0.158905255	0	0	1_116806424	1_116806424	+|ENSACAG00000015527
1656	3398	Sanju_urb	Sanju_nat	1	116806450	0	0.397740113	0.310881838	0.000497297	10.2	2.688787816	38.694016462	1.008600172	0.310881838	0.170199664	0.230100043	0.230100043	0.158905121	0	0	1_116806450	1_116806450	+|ENSACAG00000015527
1657	3400	Sanju_urb	Sanju_nat	1	116807879	0	0.298701299	-0.037009544	0.734966759	0.731092437	0.166571679	3.208805693	0.136027709	-0.037009544	0.170192476	0.003091787	0.003091787	0.158897771	0	0	1_116807879	1_116807879	+|ENSACAG00000015527
1658	3401	Sanju_urb	Sanju_nat	1	116813879	0	0.495535714	-0.007161007	0.792194262	1.225490196	0.432669772	3.471068045	0.088309841	-0.007161007	0.170155057	0.002292336	0.002292336	0.158860806	0	0	1_116813879	1_116813879	+|ENSACAG00000015527
1659	3402	Sanju_urb	Sanju_nat	1	116817254	0	0.215970962	0.295513327	0.009500692	13.125	1.457029706	118.230688261	1.118099312	0.295513327	0.170116677	0.13310981	0.13310981	0.15883172	0	0	1_116817254	1_116817254	+|ENSACAG00000015527
1660	3403	Sanju_urb	Sanju_nat	1	116834106	0	0.397740113	0.014776377	0.002772358	0.073015873	0.008861604	0.601619932	1.136582718	0.014776377	0.170031212	0.144872771	0.144872771	0.158744518	0	0	1_116834106	1_116834106	+|ENSACAG00000015527
1661	3404	Sanju_urb	Sanju_nat	1	116834112	0	0.065536723	0.052462527	1	1.761904762	0.104693699	29.651339369	0.245982429	0.052462527	0.170031182	0.002639828	0.002639828	0.158744487	0	0	1_116834112	1_116834112	+|ENSACAG00000015527
1662	3406	Sanju_urb	Sanju_nat	1	116836951	0	0.282485876	0.416316916	0.000259286	25.615384615	2.952607728	222.226583928	1.408500881	0.416316916	0.170016743	0.244976077	0.244976077	0.158729763	0	0	1_116836951	1_116836951	+|ENSACAG00000015527
1663	3407	Sanju_urb	Sanju_nat	1	116843017	0	0.061507937	0.076923077	1	1.952380952	0.116220318	32.797977628	0.290564562	0.076923077	0.169985854	0.003491133	0.003491133	0.15869827	0	0	1_116843017	1_116843017	ENSACAG00000015637
1664	3408	Sanju_urb	Sanju_nat	1	116843137	0	0.447916667	0.425504728	1.618e-06	19.733333333	5.251342991	74.153306137	1.295200452	0.425504728	0.169985243	0.378540987	0.378540987	0.158697647	0	0	1_116843137	1_116843137	ENSACAG00000015637
1665	3409	Sanju_urb	Sanju_nat	1	116843141	0	0.447916667	0.425504728	1.618e-06	19.733333333	5.251342991	74.153306137	1.295200452	0.425504728	0.169985222	0.378540987	0.378540987	0.158697626	0	0	1_116843141	1_116843141	ENSACAG00000015637
1666	3410	Sanju_urb	Sanju_nat	1	116843217	0	0.476190476	0.446153846	1.58e-07	27	6.752464672	107.960579637	1.431363764	0.446153846	0.169984835	0.438961039	0.438961039	0.158697231	0	0	1_116843217	1_116843217	ENSACAG00000015637
1667	3411	Sanju_urb	Sanju_nat	1	116843349	0	0.424107143	0.358704453	3.3485e-05	12.95	3.617039427	46.364576161	1.112269768	0.358704453	0.169984162	0.289212931	0.289212931	0.158696545	0	0	1_116843349	1_116843349	ENSACAG00000015637
1668	3412	Sanju_urb	Sanju_nat	1	116843382	0	0.476190476	0.446153846	1.58e-07	27	6.752464672	107.960579637	1.431363764	0.446153846	0.169983994	0.438961039	0.438961039	0.158696374	0	0	1_116843382	1_116843382	ENSACAG00000015637
1669	3415	Sanju_urb	Sanju_nat	1	116843508	0	0.447916667	0.425504728	1.618e-06	19.733333333	5.251342991	74.153306137	1.295200452	0.425504728	0.169983352	0.378540987	0.378540987	0.158695719	0	0	1_116843508	1_116843508	ENSACAG00000015637
1670	3416	Sanju_urb	Sanju_nat	1	116843585	0	0.222222222	0.274725275	0.016204639	7.5	1.36722718	41.141663094	0.875061263	0.274725275	0.169982959	0.104514533	0.104514533	0.158695319	0	0	1_116843585	1_116843585	ENSACAG00000015637
1671	3417	Sanju_urb	Sanju_nat	1	116843599	0	0.490079365	0.357209592	1.783e-06	19.125	5.061722922	72.261091848	1.281601444	0.357209592	0.169982888	0.368491158	0.368491158	0.158695246	0	0	1_116843599	1_116843599	ENSACAG00000015637
1672	3418	Sanju_urb	Sanju_nat	1	116843673	0	0.458333333	0.376623377	5.161e-06	16	4.467882615	57.297834803	1.204119983	0.376623377	0.169982511	0.341541575	0.341541575	0.158694862	0	0	1_116843673	1_116843673	ENSACAG00000015637
1673	3419	Sanju_urb	Sanju_nat	1	116843680	0	0.061507937	-0.191066998	0.541666667	0.594202899	0.058388699	6.047010679	0.226065234	-0.191066998	0.169982475	0.016897081	0.016897081	0.158694825	0	0	1_116843680	1_116843680	ENSACAG00000015637
1674	3420	Sanju_urb	Sanju_nat	1	116843743	0	0.462711864	0.358468619	1.0892e-05	17.5	4.420296145	69.282688304	1.243038049	0.358468619	0.169982154	0.344729345	0.344729345	0.158694498	0	0	1_116843743	1_116843743	ENSACAG00000015637
1675	3421	Sanju_urb	Sanju_nat	1	116845482	0	0.252247488	0.354989857	0.00355917	10.769230769	1.984169273	58.450825207	1.032184683	0.354989857	0.169973287	0.161016272	0.161016272	0.15868546	0	0	1_116845482	1_116845482	ENSACAG00000015637
1676	3422	Sanju_urb	Sanju_nat	1	116846139	0	0.363841808	0.246678282	0.003679634	7.083333333	1.867213761	26.870844765	0.85023768	0.246678282	0.169969936	0.158370234	0.158370234	0.158682045	0	0	1_116846139	1_116846139	ENSACAG00000015637
1677	3423	Sanju_urb	Sanju_nat	1	116846166	0	0.508474576	0.052462527	0.037291138	3.285714286	1.084820642	9.951800279	0.516629796	0.052462527	0.169969798	0.076555024	0.076555024	0.158681904	0	0	1_116846166	1_116846166	ENSACAG00000015637
1678	3425	Sanju_urb	Sanju_nat	1	116849495	0	0.49973559	0.305270595	9.459e-06	15.5	4.16869839	57.631897899	1.190331698	0.305270595	0.169952809	0.327662338	0.327662338	0.15866459	0	0	1_116849495	1_116849495	ENSACAG00000015637
1679	3426	Sanju_urb	Sanju_nat	1	116849507	0	0.495535714	0.318087318	4.191e-06	16.5	4.450368274	61.174712569	1.217483944	0.318087318	0.169952748	0.337311337	0.337311337	0.158664528	0	0	1_116849507	1_116849507	ENSACAG00000015637
1680	3427	Sanju_urb	Sanju_nat	1	116849540	0	0.424107143	0.358704453	3.3485e-05	12.95	3.617039427	46.364576161	1.112269768	0.358704453	0.169952579	0.289212931	0.289212931	0.158664356	0	0	1_116849540	1_116849540	ENSACAG00000015637
1681	3428	Sanju_urb	Sanju_nat	1	116852437	0	0.16031458	-0.122937348	0.145493043	0.231884058	0.026113348	2.059108518	0.634729108	-0.122937348	0.169937781	0.057651992	0.057651992	0.158649278	0	0	1_116852437	1_116852437	ENSACAG00000015637
1682	3430	Sanju_urb	Sanju_nat	1	116852488	0	0.505952381	0.218099548	6.2097e-05	11.25	3.148061923	40.203307018	1.051152522	0.218099548	0.169937521	0.25683728	0.25683728	0.158649013	0	0	1_116852488	1_116852488	ENSACAG00000015637
1683	3431	Sanju_urb	Sanju_nat	1	116854008	0	0.505952381	0.163800905	0.00015588	11.4	2.892373286	44.93195972	1.056904851	0.163800905	0.169929751	0.232391138	0.232391138	0.158641098	0	0	1_116854008	1_116854008	ENSACAG00000015637
1684	3433	Sanju_urb	Sanju_nat	1	116854037	0	0.505952381	0.163800905	0.00015588	11.4	2.892373286	44.93195972	1.056904851	0.163800905	0.169929603	0.232391138	0.232391138	0.158640946	0	0	1_116854037	1_116854037	ENSACAG00000015637
1685	3434	Sanju_urb	Sanju_nat	1	116854040	0	0.505952381	0.163800905	0.00015588	11.4	2.892373286	44.93195972	1.056904851	0.163800905	0.169929588	0.232391138	0.232391138	0.158640931	0	0	1_116854040	1_116854040	ENSACAG00000015637
1686	3436	Sanju_urb	Sanju_nat	1	116854193	0	0.503472222	0.139674119	0.000226157	10.291666667	2.621231496	40.4078781	1.012485712	0.139674119	0.169928806	0.212095622	0.212095622	0.158640134	0	0	1_116854193	1_116854193	ENSACAG00000015637
1687	3437	Sanju_urb	Sanju_nat	1	116857544	0	0.488135593	0.26302641	2.9e-07	38.333333333	4.684792214	313.662672176	1.583576586	0.26302641	0.169911665	0.385964912	0.385964912	0.158622674	0	0	1_116857544	1_116857544	ENSACAG00000015637
1688	3438	Sanju_urb	Sanju_nat	1	116859933	0	0.467757937	0.49685945	4.4e-08	33.3	7.966008744	139.20270936	1.522444234	0.49685945	0.169899435	0.478940289	0.478940289	0.158610218	0	0	1_116859933	1_116859933	ENSACAG00000015637
1689	3439	Sanju_urb	Sanju_nat	1	116859960	0	0.490079365	0.357209592	1.783e-06	19.125	5.061722922	72.261091848	1.281601444	0.357209592	0.169899297	0.368491158	0.368491158	0.158610077	0	0	1_116859960	1_116859960	ENSACAG00000015637
1690	3440	Sanju_urb	Sanju_nat	1	116859995	0	0.474352195	0.464440619	1.03e-07	34	7.577614554	152.554605637	1.531478917	0.464440619	0.169899118	0.468275203	0.468275203	0.158609894	0	0	1_116859995	1_116859995	ENSACAG00000015637
1691	3441	Sanju_urb	Sanju_nat	1	116860025	0	0.483630952	0.399763314	5.13e-07	22.5	5.811624727	87.109891595	1.352182518	0.399763314	0.169898964	0.402268842	0.402268842	0.158609738	0	0	1_116860025	1_116860025	ENSACAG00000015637
1692	3442	Sanju_urb	Sanju_nat	1	116863789	0	0.380952381	-0.024038462	0.006173178	0.085714286	0.010464046	0.702112606	1.06694679	-0.024038462	0.169879678	0.116883117	0.116883117	0.158590099	0	0	1_116863789	1_116863789	ENSACAG00000015637
1693	3443	Sanju_urb	Sanju_nat	1	116865040	0	0.267857143	0.152136752	0.079734106	3.5625	0.884224467	14.353149824	0.551754873	0.152136752	0.169873264	0.053904121	0.053904121	0.158583568	0	0	1_116865040	1_116865040	ENSACAG00000015637
1694	3444	Sanju_urb	Sanju_nat	1	116865061	0	0.30952381	0.142011834	0.08903074	3.453333333	0.945850146	12.608245778	0.538238501	0.142011834	0.169873156	0.058719059	0.058719059	0.158583458	0	0	1_116865061	1_116865061	ENSACAG00000015637
1695	3445	Sanju_urb	Sanju_nat	1	116866208	0	0.495535714	0.318087318	4.191e-06	16.5	4.450368274	61.174712569	1.217483944	0.318087318	0.169867273	0.337311337	0.337311337	0.158577468	0	0	1_116866208	1_116866208	ENSACAG00000015637
1696	3446	Sanju_urb	Sanju_nat	1	116866238	0	0.467757937	0.332408842	1.775e-05	13.333333333	3.856393169	46.099495039	1.124938737	0.332408842	0.169867119	0.307946913	0.307946913	0.158577311	0	0	1_116866238	1_116866238	ENSACAG00000015637
1697	3447	Sanju_urb	Sanju_nat	1	116866430	0	0.489159175	0.387309327	1.239e-06	21.214285714	5.466096845	82.334055022	1.326628414	0.387309327	0.169866134	0.39355774	0.39355774	0.158576309	0	0	1_116866430	1_116866430	ENSACAG00000015637
1698	3448	Sanju_urb	Sanju_nat	1	116870296	0	0.467757937	0.097479403	9.479e-05	23.1	2.841426086	187.796544357	1.36361198	0.097479403	0.16984629	0.224213044	0.224213044	0.158556108	0	0	1_116870296	1_116870296	ENSACAG00000015637
1699	3449	Sanju_urb	Sanju_nat	1	116872019	0	0.507667901	0.010233267	0.289466231	1.954248366	0.679703985	5.618749866	0.290979758	0.010233267	0.169837439	0.025232008	0.025232008	0.158547099	0	0	1_116872019	1_116872019	ENSACAG00000015637
1700	3450	Sanju_urb	Sanju_nat	1	116872022	0	0.228450555	0.255293622	0.019324982	7.125	1.296939487	39.142631953	0.852784869	0.255293622	0.169837423	0.101052189	0.101052189	0.158547083	0	0	1_116872022	1_116872022	ENSACAG00000015637
1701	3451	Sanju_urb	Sanju_nat	1	116872061	0	0.222222222	0.274725275	0.016204639	7.5	1.36722718	41.141663094	0.875061263	0.274725275	0.169837223	0.104514533	0.104514533	0.158546879	0	0	1_116872061	1_116872061	ENSACAG00000015637
1702	3452	Sanju_urb	Sanju_nat	1	116872067	0	0.150713908	0.271518559	0.049286648	8.666666667	0.903106668	83.169700552	0.937852093	0.271518559	0.169837192	0.075933014	0.075933014	0.158546848	0	0	1_116872067	1_116872067	ENSACAG00000015637
1703	3454	Sanju_urb	Sanju_nat	1	116872091	0	0.228450555	0.255293622	0.019324982	7.125	1.296939487	39.142631953	0.852784869	0.255293622	0.169837069	0.101052189	0.101052189	0.158546722	0	0	1_116872091	1_116872091	ENSACAG00000015637
1704	3455	Sanju_urb	Sanju_nat	1	116873171	0	0.507936508	0.163461538	0.000256774	9	2.555094148	31.701375885	0.954242509	0.163461538	0.169831519	0.212121212	0.212121212	0.158541073	0	0	1_116873171	1_116873171	ENSACAG00000015637
1705	3456	Sanju_urb	Sanju_nat	1	116874117	0	0.5	0.282051282	1.2247e-05	14.4	3.942595947	52.594788511	1.158362492	0.282051282	0.169826656	0.308458737	0.308458737	0.158536124	0	0	1_116874117	1_116874117	ENSACAG00000015637
1706	3457	Sanju_urb	Sanju_nat	1	116874126	0	0.5	0.282051282	1.2247e-05	14.4	3.942595947	52.594788511	1.158362492	0.282051282	0.169826609	0.308458737	0.308458737	0.158536077	0	0	1_116874126	1_116874126	ENSACAG00000015637
1707	3458	Sanju_urb	Sanju_nat	1	116874132	0	0.5	0.282051282	1.2247e-05	14.4	3.942595947	52.594788511	1.158362492	0.282051282	0.169826578	0.308458737	0.308458737	0.158536046	0	0	1_116874132	1_116874132	ENSACAG00000015637
1708	3459	Sanju_urb	Sanju_nat	1	116874141	0	0.30952381	0.142011834	0.08903074	3.453333333	0.945850146	12.608245778	0.538238501	0.142011834	0.169826532	0.058719059	0.058719059	0.158535999	0	0	1_116874141	1_116874141	ENSACAG00000015637
34462	444	Sanju_urb	Sanju_nat	1	11718918	0	0.034482759	0.382978723	0.344827586	3.9	0.333102696	45.661593788	0.591064607	0.382978723	-0.01022556	0.033333333	0.033333333	0.024812618	0	0	1_11718918	1_11718918	+|ENSACAG00000009369
34463	445	Sanju_urb	Sanju_nat	1	11719017	0	0.231884058	-0.038349515	0.683563865	0.611111111	0.100200653	3.727089395	0.21387982	-0.038349515	-0.010225538	0.006282051	0.006282051	0.024812598	0	0	1_11719017	1_11719017	+|ENSACAG00000009369
34464	446	Sanju_urb	Sanju_nat	1	11719029	0	0.428571429	-0.0192	0.345094001	0.431818182	0.114938968	1.622312659	0.364699076	-0.0192	-0.010225535	0.031746032	0.031746032	0.024812595	0	0	1_11719029	1_11719029	+|ENSACAG00000009369
34465	447	Sanju_urb	Sanju_nat	1	11719098	0	0.508441558	-0.013266731	0.77893364	0.8	0.259362994	2.467584101	0.096910013	-0.013266731	-0.01022552	0.002696183	0.002696183	0.024812582	0	0	1_11719098	1_11719098	+|ENSACAG00000009369
34466	448	Sanju_urb	Sanju_nat	1	11719104	0	0.215510204	-0.02955596	1	0.875	0.143896215	5.320675035	0.057991947	-0.02955596	-0.010225519	0.000420875	0.000420875	0.02481258	0	0	1_11719104	1_11719104	+|ENSACAG00000009369
34467	449	Sanju_urb	Sanju_nat	1	11719488	0	0.14479638	-0.057713964	0.628829994	0.428571429	0.041533567	4.422289782	0.367976785	-0.057713964	-0.010225432	0.010227273	0.010227273	0.024812503	0	0	1_11719488	1_11719488	+|ENSACAG00000009369
34468	450	Sanju_urb	Sanju_nat	1	11719491	0	0.507092199	0.092015898	0.040965913	3.9375	1.18190194	13.117760215	0.595220567	0.092015898	-0.010225432	0.108024842	0.108024842	0.024812502	0	0	1_11719491	1_11719491	+|ENSACAG00000009369
34469	451	Sanju_urb	Sanju_nat	1	11719659	0	0.25087108	0.283395755	0.023175936	11.363636364	1.184432565	109.024553382	1.055517328	0.283395755	-0.010225394	0.14463141	0.14463141	0.024812468	0	0	1_11719659	1_11719659	+|ENSACAG00000009369
34470	452	Sanju_urb	Sanju_nat	1	11719679	0	0.473572939	0.109563253	0.053932021	3.857142857	1.044209406	14.247669986	0.586265724	0.109563253	-0.010225389	0.09765625	0.09765625	0.024812464	0	0	1_11719679	1_11719679	+|ENSACAG00000009369
34471	453	Sanju_urb	Sanju_nat	1	11719716	0	0.414492754	0.039312039	0.492910477	1.971428571	0.527066815	7.373886011	0.294781046	0.039312039	-0.010225381	0.022455322	0.022455322	0.024812457	0	0	1_11719716	1_11719716	+|ENSACAG00000009369
1709	3460	Sanju_urb	Sanju_nat	1	117198754	0	0.267857143	-0.094017094	0.011674032	0.130434783	0.015730873	1.081518621	0.884606581	-0.094017094	0.167889138	0.097001764	0.097001764	0.156657223	0	0	1_117198754	1_117198754	+|ENSACAG00000015931
1710	3461	Sanju_urb	Sanju_nat	1	117202737	0	0.474352195	0.484955346	8.3e-08	31.5	7.519813286	131.951414511	1.498310554	0.484955346	0.167866266	0.471394547	0.471394547	0.156634508	0	0	1_117202737	1_117202737	+|ENSACAG00000015931
1711	3462	Sanju_urb	Sanju_nat	1	117202764	0	0.483630952	0.399763314	5.13e-07	22.5	5.811624727	87.109891595	1.352182518	0.399763314	0.16786611	0.402268842	0.402268842	0.156634353	0	0	1_117202764	1_117202764	+|ENSACAG00000015931
34472	454	Sanju_urb	Sanju_nat	1	11720502	0	0.50174216	0.03258427	0.209725029	2.428571429	0.677862926	8.70081392	0.385350881	0.03258427	-0.010225205	0.045072115	0.045072115	0.024812298	0	0	1_11720502	1_11720502	+|ENSACAG00000009369
34473	455	Sanju_urb	Sanju_nat	1	11720505	0	0.50174216	0.03258427	0.209725029	2.428571429	0.677862926	8.70081392	0.385350881	0.03258427	-0.010225204	0.045072115	0.045072115	0.024812298	0	0	1_11720505	1_11720505	+|ENSACAG00000009369
34474	456	Sanju_urb	Sanju_nat	1	11720588	0	0.50174216	-0.003496503	0.532769941	1.666666667	0.482493795	5.75712643	0.22184875	-0.003496503	-0.010225185	0.015625	0.015625	0.024812281	0	0	1_11720588	1_11720588	+|ENSACAG00000009369
34475	457	Sanju_urb	Sanju_nat	1	11720594	0	0.422475107	-0.0182835	1	1.212121212	0.294903481	4.982097288	0.083546051	-0.0182835	-0.010225184	0.001874809	0.001874809	0.02481228	0	0	1_11720594	1_11720594	+|ENSACAG00000009369
36895	3480	Sanju_urb	Sanju_nat	1	117305760	0	0.075414781	0.599193955	0.068627451	9	0.859484399	94.242548315	0.954242509	0.599193955	0.167162606	0.108571429	0.108571429	0.155947159	0	0	1_117305760	1_117305760	ENSACAG00000015937
36896	3481	Sanju_urb	Sanju_nat	1	117305805	0	0.494350282	0.374083818	1.967e-06	19.928571429	5.120633443	77.558365313	1.299476168	0.374083818	0.167162339	0.384005468	0.384005468	0.155946895	0	0	1_117305805	1_117305805	ENSACAG00000015937
36897	3482	Sanju_urb	Sanju_nat	1	117305881	0	0.483630952	0.399763314	5.13e-07	22.5	5.811624727	87.109891595	1.352182518	0.399763314	0.167161886	0.402268842	0.402268842	0.155946449	0	0	1_117305881	1_117305881	ENSACAG00000015937
36898	3484	Sanju_urb	Sanju_nat	1	117305885	0	0.483630952	0.399763314	5.13e-07	22.5	5.811624727	87.109891595	1.352182518	0.399763314	0.167161863	0.402268842	0.402268842	0.155946425	0	0	1_117305885	1_117305885	ENSACAG00000015937
36899	3485	Sanju_urb	Sanju_nat	1	117305891	0	0.483630952	0.399763314	5.13e-07	22.5	5.811624727	87.109891595	1.352182518	0.399763314	0.167161827	0.402268842	0.402268842	0.15594639	0	0	1_117305891	1_117305891	ENSACAG00000015937
36900	3486	Sanju_urb	Sanju_nat	1	117305894	0	0.483630952	0.399763314	5.13e-07	22.5	5.811624727	87.109891595	1.352182518	0.399763314	0.167161809	0.402268842	0.402268842	0.155946372	0	0	1_117305894	1_117305894	ENSACAG00000015937
36901	3487	Sanju_urb	Sanju_nat	1	117305930	0	0.489159175	0.387309327	1.239e-06	21.214285714	5.466096845	82.334055022	1.326628414	0.387309327	0.167161595	0.39355774	0.39355774	0.155946161	0	0	1_117305930	1_117305930	ENSACAG00000015937
36902	3488	Sanju_urb	Sanju_nat	1	117305946	0	0.503246753	0.34516129	7.97e-06	17.357142857	4.42995463	68.007560653	1.239478238	0.34516129	0.1671615	0.361849232	0.361849232	0.155946067	0	0	1_117305946	1_117305946	ENSACAG00000015937
36903	3489	Sanju_urb	Sanju_nat	1	117306157	0	0.488135593	0.197225196	1.0291e-05	32.2	3.907967448	265.314390098	1.507855872	0.197225196	0.167160245	0.303229665	0.303229665	0.155944828	0	0	1_117306157	1_117306157	ENSACAG00000015937
36904	3490	Sanju_urb	Sanju_nat	1	117306167	0	0.336858805	-0.048260345	0.022552038	0.111111111	0.013376357	0.922947786	0.954242509	-0.048260345	0.167160185	0.08951049	0.08951049	0.155944769	0	0	1_117306167	1_117306167	ENSACAG00000015937
36905	3491	Sanju_urb	Sanju_nat	1	117306222	0	0.472316384	0.415034775	1.368e-06	22.666666667	5.602021911	91.712918285	1.355387658	0.415034775	0.167159858	0.40430622	0.40430622	0.155944446	0	0	1_117306222	1_117306222	ENSACAG00000015937
36906	3493	Sanju_urb	Sanju_nat	1	117306237	0	0.43955276	0.516243067	8.98e-07	36.833333333	7.233308099	187.56209827	1.566241023	0.516243067	0.167159769	0.483484646	0.483484646	0.155944358	0	0	1_117306237	1_117306237	ENSACAG00000015937
36907	3494	Sanju_urb	Sanju_nat	1	117306308	0	0.340120664	-0.039125033	1	0.688888889	0.127127478	3.733008077	0.16185082	-0.039125033	0.167159347	0.003621582	0.003621582	0.155943941	0	0	1_117306308	1_117306308	ENSACAG00000015937
36908	3495	Sanju_urb	Sanju_nat	1	117306348	0	0.065536723	0.433700675	0.107344633	6.473684211	0.631334928	66.380910346	0.81115151	0.433700675	0.167159109	0.068965517	0.068965517	0.155943706	0	0	1_117306348	1_117306348	ENSACAG00000015937
36909	3496	Sanju_urb	Sanju_nat	1	117306518	0	0.172619048	-0.145888594	0.085714987	0.229813665	0.026529977	1.990741315	0.638624152	-0.145888594	0.167158097	0.054187192	0.054187192	0.155942708	0	0	1_117306518	1_117306518	ENSACAG00000015937
36910	3497	Sanju_urb	Sanju_nat	1	117306587	0	0.490079365	0.357209592	1.783e-06	19.125	5.061722922	72.261091848	1.281601444	0.357209592	0.167157687	0.368491158	0.368491158	0.155942303	0	0	1_117306587	1_117306587	ENSACAG00000015937
36911	3498	Sanju_urb	Sanju_nat	1	117306676	0	0.325423729	-0.090976331	0.011829088	0.125506073	0.015176084	1.037934038	0.901335259	-0.090976331	0.167157157	0.107142857	0.107142857	0.15594178	0	0	1_117306676	1_117306676	ENSACAG00000015937
36912	3499	Sanju_urb	Sanju_nat	1	117306709	0	0.30952381	-0.047337278	0.520787088	0.578947368	0.139469027	2.403257997	0.237360916	-0.047337278	0.167156961	0.008991009	0.008991009	0.155941587	0	0	1_117306709	1_117306709	ENSACAG00000015937
36913	3500	Sanju_urb	Sanju_nat	1	117306772	0	0.505952381	0.218099548	6.2097e-05	11.25	3.148061923	40.203307018	1.051152522	0.218099548	0.167156586	0.25683728	0.25683728	0.155941217	0	0	1_117306772	1_117306772	ENSACAG00000015937
36914	3501	Sanju_urb	Sanju_nat	1	117306796	0	0.245535714	-0.018181818	1	0.947368421	0.212824921	4.217113866	0.023481096	-0.018181818	0.167156443	7.8709e-05	7.8709e-05	0.155941076	0	0	1_117306796	1_117306796	ENSACAG00000015937
36915	3502	Sanju_urb	Sanju_nat	1	117306817	0	0.49973559	0.046117832	0.013596037	4.842105263	1.383292737	16.949401063	0.685034226	0.046117832	0.167156319	0.107412446	0.107412446	0.155940952	0	0	1_117306817	1_117306817	ENSACAG00000015937
36916	3503	Sanju_urb	Sanju_nat	1	117333559	0	0.063458488	-0.199492547	0.555790587	0.650793651	0.063730836	6.6456429	0.186556693	-0.199492547	0.166996695	0.015873016	0.015873016	0.15578349	0	0	1_117333559	1_117333559	ENSACAG00000015937
34540	3504	Sanju_urb	Sanju_nat	1	117398967	0	0.455314648	0.015908629	0.013741275	0.192982456	0.049148229	0.757753205	0.714482171	0.015908629	0.166647712	0.100538486	0.100538486	0.155416608	0	0	1_117398967	1_117398967	ENSACAG00000015939
34541	3505	Sanju_urb	Sanju_nat	1	117399079	0	0.245535714	0.205594406	0.053129417	4.875	1.084359168	21.916746499	0.68797462	0.205594406	0.166647026	0.075639512	0.075639512	0.155415936	0	0	1_117399079	1_117399079	ENSACAG00000015939
34542	3506	Sanju_urb	Sanju_nat	1	117399089	0	0.467757937	0.027000571	0.012432551	0.173684211	0.044580858	0.676662722	0.760239661	0.027000571	0.166646965	0.113155491	0.113155491	0.155415876	0	0	1_117399089	1_117399089	ENSACAG00000015939
34543	3507	Sanju_urb	Sanju_nat	1	117399162	0	0.489159175	0.387309327	1.239e-06	21.214285714	5.466096845	82.334055022	1.326628414	0.387309327	0.166646518	0.39355774	0.39355774	0.155415438	0	0	1_117399162	1_117399162	ENSACAG00000015939
34544	3508	Sanju_urb	Sanju_nat	1	117399252	0	0.203595981	-0.122255193	0.044324511	0.184782609	0.021628158	1.578711093	0.733338906	-0.122255193	0.166645967	0.07	0.07	0.155414898	0	0	1_117399252	1_117399252	ENSACAG00000015939
34545	3509	Sanju_urb	Sanju_nat	1	117399400	0	0.483630952	0.399763314	5.13e-07	22.5	5.811624727	87.109891595	1.352182518	0.399763314	0.166645061	0.402268842	0.402268842	0.155414009	0	0	1_117399400	1_117399400	ENSACAG00000015939
34546	3510	Sanju_urb	Sanju_nat	1	117399445	0	0.396329365	0.22133436	0.005965041	6	1.803069644	19.965950906	0.77815125	0.22133436	0.166644785	0.147505811	0.147505811	0.155413739	0	0	1_117399445	1_117399445	ENSACAG00000015939
34547	3511	Sanju_urb	Sanju_nat	1	117401846	0	0.222222222	0.167582418	0.111172736	3.823529412	0.819231619	17.845230619	0.582464435	0.167582418	0.16663008	0.050092764	0.050092764	0.155399328	0	0	1_117401846	1_117401846	ENSACAG00000015939
34548	3512	Sanju_urb	Sanju_nat	1	117404146	0	0.483630952	0.399763314	5.13e-07	22.5	5.811624727	87.109891595	1.352182518	0.399763314	0.166615986	0.402268842	0.402268842	0.155385516	0	0	1_117404146	1_117404146	ENSACAG00000015939
34549	3513	Sanju_urb	Sanju_nat	1	117404170	0	0.483630952	0.399763314	5.13e-07	22.5	5.811624727	87.109891595	1.352182518	0.399763314	0.166615839	0.402268842	0.402268842	0.155385372	0	0	1_117404170	1_117404170	ENSACAG00000015939
34550	3514	Sanju_urb	Sanju_nat	1	117412055	0	0.103246753	-0.169351127	0.298701299	0.404761905	0.042327681	3.870568767	0.392800369	-0.169351127	0.166567462	0.031446541	0.031446541	0.155337975	0	0	1_117412055	1_117412055	ENSACAG00000015939
34551	3515	Sanju_urb	Sanju_nat	1	117412842	0	0.07012987	-0.182475158	0.532467532	0.555555556	0.054216788	5.69273811	0.255272505	-0.182475158	0.166553838	0.020576132	0.020576132	0.155336705	0	0	1_117412842	1_117412842	ENSACAG00000015939
34552	3519	Sanju_urb	Sanju_nat	1	117423874	0	0.483630952	0.399763314	5.13e-07	22.5	5.811624727	87.109891595	1.352182518	0.399763314	0.16648605	0.402268842	0.402268842	0.155270236	0	0	1_117423874	1_117423874	ENSACAG00000015939
34553	3520	Sanju_urb	Sanju_nat	1	117423962	0	0.410714286	0.25083612	0.001168013	7.2	2.158457581	24.017150239	0.857332496	0.25083612	0.166485508	0.180877094	0.180877094	0.155269705	0	0	1_117423962	1_117423962	ENSACAG00000015939
34554	3521	Sanju_urb	Sanju_nat	1	117439230	0	0.20960452	-0.037791425	1	0.777777778	0.137118063	4.411805833	0.109144469	-0.037791425	0.166391398	0.001347709	0.001347709	0.155177483	0	0	1_117439230	1_117439230	ENSACAG00000015939
34555	3522	Sanju_urb	Sanju_nat	1	117480163	0	0.30952381	0.520710059	9.218e-06	41	4.763356968	352.902377724	1.612783857	0.520710059	0.166137425	0.335775336	0.335775336	0.15492893	0	0	1_117480163	1_117480163	ENSACAG00000015939
34556	3523	Sanju_urb	Sanju_nat	1	117480196	0	0.483630952	0.399763314	5.13e-07	22.5	5.811624727	87.109891595	1.352182518	0.399763314	0.16613722	0.402268842	0.402268842	0.154928728	0	0	1_117480196	1_117480196	ENSACAG00000015939
34557	3524	Sanju_urb	Sanju_nat	1	117480202	0	0.483630952	0.399763314	5.13e-07	22.5	5.811624727	87.109891595	1.352182518	0.399763314	0.166137182	0.402268842	0.402268842	0.154928692	0	0	1_117480202	1_117480202	ENSACAG00000015939
34558	3525	Sanju_urb	Sanju_nat	1	117480205	0	0.483630952	0.399763314	5.13e-07	22.5	5.811624727	87.109891595	1.352182518	0.399763314	0.166137164	0.402268842	0.402268842	0.154928674	0	0	1_117480205	1_117480205	ENSACAG00000015939
34559	3526	Sanju_urb	Sanju_nat	1	117480214	0	0.483630952	0.399763314	5.13e-07	22.5	5.811624727	87.109891595	1.352182518	0.399763314	0.166137107	0.402268842	0.402268842	0.154928619	0	0	1_117480214	1_117480214	ENSACAG00000015939
34560	3527	Sanju_urb	Sanju_nat	1	117480217	0	0.483630952	0.399763314	5.13e-07	22.5	5.811624727	87.109891595	1.352182518	0.399763314	0.166137089	0.402268842	0.402268842	0.1549286	0	0	1_117480217	1_117480217	ENSACAG00000015939
1712	3528	Sanju_urb	Sanju_nat	1	117571748	0	0.511627907	0.050200803	0.071331081	3.4	0.925622117	12.488897777	0.531478917	0.050200803	0.165488532	0.080357143	0.080357143	0.154276867	0	0	1_117571748	1_117571748	ENSACAG00000016013
1713	3529	Sanju_urb	Sanju_nat	1	117574901	0	0.257162823	0.130116367	0.13017069	3.444444444	0.724897766	16.36671829	0.537119184	0.130116367	0.165468338	0.048353581	0.048353581	0.154257174	0	0	1_117574901	1_117574901	ENSACAG00000016013
1714	3530	Sanju_urb	Sanju_nat	1	117574922	0	0.290381125	0.040069686	0.480571204	1.823529412	0.461746363	7.201485018	0.260912772	0.040069686	0.165468203	0.01288931	0.01288931	0.154257043	0	0	1_117574922	1_117574922	ENSACAG00000016013
1715	3531	Sanju_urb	Sanju_nat	1	117574949	0	0.408805031	0.071699273	0.20737529	2.571428571	0.758226333	8.720674306	0.410174465	0.071699273	0.16546803	0.043800905	0.043800905	0.154256874	0	0	1_117574949	1_117574949	ENSACAG00000016013
1716	3532	Sanju_urb	Sanju_nat	1	117575908	0	0.065536723	-0.176253415	0.527683616	0.536231884	0.052577393	5.468978479	0.270647367	-0.176253415	0.165461885	0.019963702	0.019963702	0.154250882	0	0	1_117575908	1_117575908	ENSACAG00000016013
1717	3533	Sanju_urb	Sanju_nat	1	117578530	0	0.35536753	-0.028136469	1	0.8	0.216798054	2.952056018	0.096910013	-0.028136469	0.165445077	0.001814059	0.001814059	0.154234494	0	0	1_117578530	1_117578530	ENSACAG00000016013
1718	3534	Sanju_urb	Sanju_nat	1	117578533	0	0.266787659	-0.019973947	1	0.941176471	0.208832455	4.241740814	0.026328939	-0.019973947	0.165445058	0.000107411	0.000107411	0.154234475	0	0	1_117578533	1_117578533	ENSACAG00000016013
1719	3535	Sanju_urb	Sanju_nat	1	117578554	0	0.034482759	0.382978723	0.344827586	3.9	0.333102696	45.661593788	0.591064607	0.382978723	0.165444923	0.033333333	0.033333333	0.154234344	0	0	1_117578554	1_117578554	ENSACAG00000016013
1720	3536	Sanju_urb	Sanju_nat	1	117578563	0	0.372655777	-0.03371097	0.75082843	0.7	0.188459608	2.600026631	0.15490196	-0.03371097	0.165444866	0.004921394	0.004921394	0.154234287	0	0	1_117578563	1_117578563	ENSACAG00000016013
1721	3537	Sanju_urb	Sanju_nat	1	117582007	0	0.215970962	0.030395137	0.6828161	1.5	0.300971112	7.47580054	0.176091259	0.030395137	0.165422773	0.004260652	0.004260652	0.154212749	0	0	1_117582007	1_117582007	ENSACAG00000016013
34561	3538	Sanju_urb	Sanju_nat	1	117595396	0	0.499435028	-0.011849971	0.433197592	0.634920635	0.216246636	1.864187206	0.197280558	-0.011849971	0.165309995	0.011452943	0.011452943	0.154106364	0	0	1_117595396	1_117595396	+|ENSACAG00000016030
1722	3539	Sanju_urb	Sanju_nat	1	118085754	0	0.061507937	-0.191066998	0.541666667	0.594202899	0.058388699	6.047010679	0.226065234	-0.191066998	0.161751871	0.016897081	0.016897081	0.150695742	0	0	1_118085754	1_118085754	+|ENSACAG00000016934
1723	3541	Sanju_urb	Sanju_nat	1	118090492	0	0.172619048	-0.145888594	0.085714987	0.229813665	0.026529977	1.990741315	0.638624152	-0.145888594	0.161717392	0.054187192	0.054187192	0.150662915	0	0	1_118090492	1_118090492	+|ENSACAG00000016934
1724	3543	Sanju_urb	Sanju_nat	1	118106752	0	0.197916667	0.032967033	0.683678065	1.5	0.304344423	7.392939814	0.176091259	0.032967033	0.161598813	0.003916718	0.003916718	0.150550069	0	0	1_118106752	1_118106752	ENSACAG00000016964
1725	3544	Sanju_urb	Sanju_nat	1	118106836	0	0.03125	0.384615385	0.34375	3.909090909	0.335692656	45.520780511	0.59207577	0.384615385	0.1615982	0.03030303	0.03030303	0.150549485	0	0	1_118106836	1_118106836	ENSACAG00000016964
1726	3545	Sanju_urb	Sanju_nat	1	118110935	0	0.410714286	-0.016722408	1	0.9375	0.296067621	2.968599694	0.028028724	-0.016722408	0.161568244	0.000188218	0.000188218	0.15052099	0	0	1_118110935	1_118110935	ENSACAG00000016964
1727	3546	Sanju_urb	Sanju_nat	1	118110980	0	0.410714286	-0.016722408	1	0.9375	0.296067621	2.968599694	0.028028724	-0.016722408	0.161567915	0.000188218	0.000188218	0.150520677	0	0	1_118110980	1_118110980	ENSACAG00000016964
1728	3547	Sanju_urb	Sanju_nat	1	118111094	0	0.396329365	-0.009723693	1	1.056818182	0.330169699	3.382698875	0.024000276	-0.009723693	0.161567082	0.000135451	0.000135451	0.150519884	0	0	1_118111094	1_118111094	ENSACAG00000016964
1729	3548	Sanju_urb	Sanju_nat	1	118111154	0	0.396329365	-0.009723693	1	1.056818182	0.330169699	3.382698875	0.024000276	-0.009723693	0.161566643	0.000135451	0.000135451	0.150519467	0	0	1_118111154	1_118111154	ENSACAG00000016964
1730	3549	Sanju_urb	Sanju_nat	1	118111534	0	0.396329365	-0.009723693	1	1.056818182	0.330169699	3.382698875	0.024000276	-0.009723693	0.161563865	0.000135451	0.000135451	0.150516825	0	0	1_118111534	1_118111534	ENSACAG00000016964
1731	3550	Sanju_urb	Sanju_nat	1	118124107	0	0.203595981	-0.122255193	0.044324511	0.184782609	0.021628158	1.578711093	0.733338906	-0.122255193	0.161471814	0.07	0.07	0.150429295	0	0	1_118124107	1_118124107	ENSACAG00000017026
1732	3551	Sanju_urb	Sanju_nat	1	118127990	0	0.476190476	-0.003846154	0.787572297	1.246153846	0.432320385	3.592010606	0.095571662	-0.003846154	0.161443337	0.002597403	0.002597403	0.150402227	0	0	1_118127990	1_118127990	ENSACAG00000017026
1733	3552	Sanju_urb	Sanju_nat	1	118127999	0	0.203595981	0.05131044	0.671353834	1.676470588	0.337628627	8.324393746	0.224395939	0.05131044	0.161443271	0.006542981	0.006542981	0.150402164	0	0	1_118127999	1_118127999	ENSACAG00000017026
1734	3553	Sanju_urb	Sanju_nat	1	118142557	0	0.14479638	-0.067146501	0.651897682	0.50877193	0.049206324	5.260479872	0.293476858	-0.067146501	0.161336309	0.006380208	0.006380208	0.15030053	0	0	1_118142557	1_118142557	+|ENSACAG00000017036
1735	3554	Sanju_urb	Sanju_nat	1	118145336	0	0.194805195	-0.007476636	1	1.0625	0.175909068	6.417555748	0.026328939	-0.007476636	0.161315854	7.7973e-05	7.7973e-05	0.150281102	0	0	1_118145336	1_118145336	+|ENSACAG00000017036
1736	3555	Sanju_urb	Sanju_nat	1	118145392	0	0.201257862	-0.163748565	0.182065782	0.333333333	0.037647115	2.951384497	0.477121255	-0.163748565	0.161315442	0.04375	0.04375	0.15028071	0	0	1_118145392	1_118145392	+|ENSACAG00000017036
1737	3556	Sanju_urb	Sanju_nat	1	118324417	0	0.188747731	-0.020458265	1	0.944444444	0.157530101	5.66225313	0.024823584	-0.020458265	0.159978612	6.7476e-05	6.7476e-05	0.149015628	0	0	1_118324417	1_118324417	+|ENSACAG00000008984
1738	3557	Sanju_urb	Sanju_nat	1	118324920	0	0.477272727	0.011149826	0.050748556	0.279411765	0.077983291	1.001123875	0.553755312	0.011149826	0.159974773	0.072592593	0.072592593	0.149012009	0	0	1_118324920	1_118324920	+|ENSACAG00000008984
1739	3558	Sanju_urb	Sanju_nat	1	118324927	0	0.283018868	-0.087526607	0.149127283	0.205882353	0.023637259	1.793251175	0.686380877	-0.087526607	0.15997472	0.044444444	0.044444444	0.149011959	0	0	1_118324927	1_118324927	+|ENSACAG00000008984
1740	3559	Sanju_urb	Sanju_nat	1	118325002	0	0.266787659	0.385327121	0.002499951	12.090909091	2.18950013	66.768702424	1.082458956	0.385327121	0.159974147	0.187503149	0.187503149	0.149011419	0	0	1_118325002	1_118325002	+|ENSACAG00000008984
1741	3560	Sanju_urb	Sanju_nat	1	118325649	0	0.448275862	-0.002680247	0.774660633	1.298701299	0.423154265	3.985839683	0.113509275	-0.002680247	0.159969208	0.003605556	0.003605556	0.149006764	0	0	1_118325649	1_118325649	+|ENSACAG00000008984
1742	3561	Sanju_urb	Sanju_nat	1	118327336	0	0.282485876	0.087628866	0.277628462	2.333333333	0.58741955	9.268408662	0.367976785	0.087628866	0.159956328	0.025	0.025	0.148994623	0	0	1_118327336	1_118327336	+|ENSACAG00000008984
1743	3562	Sanju_urb	Sanju_nat	1	118327557	0	0.267857143	0.076923077	0.292386297	2.176470588	0.555173912	8.532505077	0.337752803	0.076923077	0.15995464	0.020041687	0.020041687	0.148993032	0	0	1_118327557	1_118327557	+|ENSACAG00000008984
1744	3563	Sanju_urb	Sanju_nat	1	118327572	0	0.396329365	-0.028208337	0.035136875	0.18	0.036901741	0.87800736	0.744727495	-0.028208337	0.159954525	0.081969345	0.081969345	0.148992924	0	0	1_118327572	1_118327572	+|ENSACAG00000008984
1745	3564	Sanju_urb	Sanju_nat	1	118327614	0	0.465362242	0.285837605	0.000189	10.102040816	3.004925912	33.961312736	1.004409119	0.285837605	0.159954205	0.256864669	0.256864669	0.148992622	0	0	1_118327614	1_118327614	+|ENSACAG00000008984
1746	3565	Sanju_urb	Sanju_nat	1	118328386	0	0.259322034	0.129371336	0.2487336	3	0.706379469	12.741027163	0.477121255	0.129371336	0.159948309	0.039215686	0.039215686	0.148987065	0	0	1_118328386	1_118328386	+|ENSACAG00000008984
1747	3569	Sanju_urb	Sanju_nat	1	118331295	0	0.372655777	-0.045730865	0.106438975	0.240740741	0.047971883	1.208126516	0.618450408	-0.045730865	0.159926083	0.057450444	0.057450444	0.148966119	0	0	1_118331295	1_118331295	+|ENSACAG00000008984
256	458	Sanju_urb	Sanju_nat	1	11844392	0	0.150713908	-0.082877818	0.647306553	0.428571429	0.044879906	4.092554668	0.367976785	-0.082877818	-0.010198951	0.009186603	0.009186603	0.024786053	0	0	1_11844392	1_11844392	+|ENSACAG00000009486
257	459	Sanju_urb	Sanju_nat	1	11844416	0	0.336858805	-0.001279489	1	1.176470588	0.332793002	4.158990834	0.070581074	-0.001279489	-0.010198946	0.001027544	0.001027544	0.024786048	0	0	1_11844416	1_11844416	+|ENSACAG00000009486
258	460	Sanju_urb	Sanju_nat	1	11849446	0	0.126553672	-0.065979657	1	0.555555556	0.054216788	5.69273811	0.255272505	-0.065979657	-0.010197947	0.004186603	0.004186603	0.024784929	0	0	1_11849446	1_11849446	+|ENSACAG00000009486
259	461	Sanju_urb	Sanju_nat	1	11849496	0	0.09077381	0.182849937	0.269825269	4.1	0.350527081	47.956351701	0.612783857	0.182849937	-0.010197937	0.022733187	0.022733187	0.024784918	0	0	1_11849496	1_11849496	+|ENSACAG00000009486
260	462	Sanju_urb	Sanju_nat	1	11851287	0	0.063458488	-0.184602704	0.534637758	0.565217391	0.055482999	5.757992634	0.247784484	-0.184602704	-0.010197582	0.018333333	0.018333333	0.024784519	0	0	1_11851287	1_11851287	+|ENSACAG00000009486
261	463	Sanju_urb	Sanju_nat	1	11852101	0	0.03125	-0.201465201	1	0.913043478	0.078494829	10.620424364	0.039508541	-0.201465201	-0.010197421	0.008314437	0.008314437	0.024784337	0	0	1_11852101	1_11852101	+|ENSACAG00000009486
262	465	Sanju_urb	Sanju_nat	1	11852119	0	0.03125	-0.201465201	1	0.913043478	0.078494829	10.620424364	0.039508541	-0.201465201	-0.010197418	0.008314437	0.008314437	0.024784333	0	0	1_11852119	1_11852119	+|ENSACAG00000009486
263	466	Sanju_urb	Sanju_nat	1	11852121	0	0.03125	-0.201465201	1	0.913043478	0.078494829	10.620424364	0.039508541	-0.201465201	-0.010197417	0.008314437	0.008314437	0.024784333	0	0	1_11852121	1_11852121	+|ENSACAG00000009486
264	467	Sanju_urb	Sanju_nat	1	11856861	0	0.507440476	-0.00518836	0.437612745	1.588888889	0.559595668	4.511414302	0.201093528	-0.00518836	-0.010196482	0.011886777	0.011886777	0.024783273	0	0	1_11856861	1_11856861	+|ENSACAG00000009486
265	468	Sanju_urb	Sanju_nat	1	11858955	0	0.396329365	-0.037450659	0.136716082	0.315789474	0.079736844	1.250651343	0.500602351	-0.037450659	-0.010196071	0.044866689	0.044866689	0.024782804	0	0	1_11858955	1_11858955	+|ENSACAG00000009486
266	469	Sanju_urb	Sanju_nat	1	11860040	0	0.410714286	-0.034559643	0.251007769	0.444444444	0.126177489	1.565500044	0.352182518	-0.034559643	-0.010195858	0.025618504	0.025618504	0.02478256	0	0	1_11860040	1_11860040	+|ENSACAG00000009486
267	470	Sanju_urb	Sanju_nat	1	11860867	0	0.410714286	-0.034559643	0.251007769	0.444444444	0.126177489	1.565500044	0.352182518	-0.034559643	-0.010195696	0.025618504	0.025618504	0.024782374	0	0	1_11860867	1_11860867	+|ENSACAG00000009486
268	471	Sanju_urb	Sanju_nat	1	11860894	0	0.418826018	-0.029678586	0.243378286	0.412698413	0.116675622	1.459773484	0.384367201	-0.029678586	-0.010195691	0.031427916	0.031427916	0.024782368	0	0	1_11860894	1_11860894	+|ENSACAG00000009486
269	472	Sanju_urb	Sanju_nat	1	11860951	0	0.418826018	-0.029678586	0.243378286	0.412698413	0.116675622	1.459773484	0.384367201	-0.029678586	-0.01019568	0.031427916	0.031427916	0.024782356	0	0	1_11860951	1_11860951	+|ENSACAG00000009486
270	473	Sanju_urb	Sanju_nat	1	11860990	0	0.418826018	-0.029678586	0.243378286	0.412698413	0.116675622	1.459773484	0.384367201	-0.029678586	-0.010195672	0.031427916	0.031427916	0.024782347	0	0	1_11860990	1_11860990	+|ENSACAG00000009486
271	474	Sanju_urb	Sanju_nat	1	11868069	0	0.267857143	-0.032478632	1	0.789473684	0.182738145	3.410720279	0.102662342	-0.032478632	-0.010194291	0.001571268	0.001571268	0.024780752	0	0	1_11868069	1_11868069	+|ENSACAG00000009486
272	475	Sanju_urb	Sanju_nat	1	11868090	0	0.508441558	-0.014578077	0.784908407	0.818181818	0.273227585	2.45005089	0.087150176	-0.014578077	-0.010194287	0.002298851	0.002298851	0.024780747	0	0	1_11868090	1_11868090	+|ENSACAG00000009486
273	476	Sanju_urb	Sanju_nat	1	11868094	0	0.50877193	-0.01027146	0.782811997	1.358024691	0.457959172	4.027064364	0.132907666	-0.01027146	-0.010194286	0.005263158	0.005263158	0.024780746	0	0	1_11868094	1_11868094	+|ENSACAG00000009486
274	477	Sanju_urb	Sanju_nat	1	11868141	0	0.130671506	-0.066589237	1	0.523809524	0.051045694	5.375113853	0.28082661	-0.066589237	-0.010194277	0.005260943	0.005260943	0.024780736	0	0	1_11868141	1_11868141	+|ENSACAG00000009486
275	478	Sanju_urb	Sanju_nat	1	12009037	0	0.372466806	0.009057385	0.740042728	1.346153846	0.368111233	4.922778807	0.129094696	0.009057385	-0.010168983	0.003752345	0.003752345	0.024747254	0	0	1_12009037	1_12009037	+|ENSACAG00000009586
36917	3572	Sanju_urb	Sanju_nat	1	120433465	0	0.078367347	0.265	0.155102041	4.894736842	0.47426589	50.516913098	0.689729348	0.265	0.140468427	0.0625	0.0625	0.131448849	0	0	1_120433465	1_120433465	+|ENSACAG00000006202
36918	3573	Sanju_urb	Sanju_nat	1	120433512	0	0.362987013	0.17561121	0.021349072	5.192307692	1.351907446	19.942237352	0.715360421	0.17561121	0.140467926	0.113657888	0.113657888	0.131448415	0	0	1_120433512	1_120433512	+|ENSACAG00000006202
36919	3575	Sanju_urb	Sanju_nat	1	120515327	0	0.25087108	0.182336182	0.068396233	8.846153846	0.930318672	84.115733946	0.946754488	0.182336182	0.139591241	0.111496914	0.111496914	0.130690634	0	0	1_120515327	1_120515327	+|ENSACAG00000006033
1748	3595	Sanju_urb	Sanju_nat	1	120518157	0	0.347222222	0.372307692	0.000181302	13	3.075885524	54.943527218	1.113943352	0.372307692	0.139560766	0.24244898	0.24244898	0.130664335	0	0	1_120518157	1_120518157	ENSACAG00000005960
1749	3596	Sanju_urb	Sanju_nat	1	120518175	0	0.222222222	0.274725275	0.016204639	7.5	1.36722718	41.141663094	0.875061263	0.274725275	0.139560572	0.104514533	0.104514533	0.130664168	0	0	1_120518175	1_120518175	ENSACAG00000005960
1750	3597	Sanju_urb	Sanju_nat	1	120518190	0	0.483630952	0.573964497	0	74	13.148951443	416.459063188	1.86923172	0.573964497	0.139560411	0.591519592	0.591519592	0.130664028	0	0	1_120518190	1_120518190	ENSACAG00000005960
1751	3598	Sanju_urb	Sanju_nat	1	120520617	0	0.274986779	-0.079091532	0.010394677	0.122529644	0.014751287	1.017776552	0.911758827	-0.079091532	0.139534267	0.105769231	0.105769231	0.130641469	0	0	1_120520617	1_120520617	ENSACAG00000005960
1752	3599	Sanju_urb	Sanju_nat	1	120520624	0	0.267857143	-0.094017094	0.011674032	0.130434783	0.015730873	1.081518621	0.884606581	-0.094017094	0.139534192	0.097001764	0.097001764	0.130641404	0	0	1_120520624	1_120520624	ENSACAG00000005960
1753	3600	Sanju_urb	Sanju_nat	1	120524327	0	0.197916667	0.236552921	0.041817751	5.882352941	1.037375733	33.355393842	0.769551079	0.236552921	0.139494289	0.074743135	0.074743135	0.130606977	0	0	1_120524327	1_120524327	ENSACAG00000005960
1754	3602	Sanju_urb	Sanju_nat	1	120527346	0	0.146329365	-0.157757497	0.155319055	0.275362319	0.031144609	2.434591733	0.56009549	-0.157757497	0.139461745	0.044390638	0.044390638	0.130578902	0	0	1_120527346	1_120527346	ENSACAG00000005960
1755	3603	Sanju_urb	Sanju_nat	1	120533219	0	0.119047619	0.246153846	0.113310858	6.473684211	0.631334928	66.380910346	0.81115151	0.246153846	0.139398402	0.048773449	0.048773449	0.130524266	0	0	1_120533219	1_120533219	ENSACAG00000005960
1756	3619	Sanju_urb	Sanju_nat	1	120622602	0	0.474352195	0.130471172	0.012883842	4.333333333	1.426504508	13.163489968	0.636822098	0.130471172	0.138429099	0.114016418	0.114016418	0.129689722	0	0	1_120622602	1_120622602	ENSACAG00000005865
1757	3620	Sanju_urb	Sanju_nat	1	120622628	0	0.476190476	0.119230769	0.014534849	4.070707071	1.364001172	12.148564386	0.609669852	0.119230769	0.138428816	0.104184704	0.104184704	0.129689479	0	0	1_120622628	1_120622628	ENSACAG00000005865
1758	3621	Sanju_urb	Sanju_nat	1	120622632	0	0.476190476	0.119230769	0.014534849	4.070707071	1.364001172	12.148564386	0.609669852	0.119230769	0.138428772	0.104184704	0.104184704	0.129689441	0	0	1_120622632	1_120622632	ENSACAG00000005865
1759	3622	Sanju_urb	Sanju_nat	1	120622653	0	0.476190476	0.119230769	0.014534849	4.070707071	1.364001172	12.148564386	0.609669852	0.119230769	0.138428543	0.104184704	0.104184704	0.129689244	0	0	1_120622653	1_120622653	ENSACAG00000005865
1760	3623	Sanju_urb	Sanju_nat	1	120622665	0	0.490079365	0.118031766	0.008584415	4.375	1.461100924	13.100138868	0.640978057	0.118031766	0.138428412	0.114990273	0.114990273	0.129689132	0	0	1_120622665	1_120622665	ENSACAG00000005865
1761	3624	Sanju_urb	Sanju_nat	1	120622686	0	0.490079365	0.118031766	0.008584415	4.375	1.461100924	13.100138868	0.640978057	0.118031766	0.138428183	0.114990273	0.114990273	0.129688935	0	0	1_120622686	1_120622686	ENSACAG00000005865
1762	3625	Sanju_urb	Sanju_nat	1	120622719	0	0.267857143	-0.087179487	0.144495522	0.174603175	0.02059971	1.479936817	0.757947864	-0.087179487	0.138427824	0.048773449	0.048773449	0.129688626	0	0	1_120622719	1_120622719	ENSACAG00000005865
1763	3626	Sanju_urb	Sanju_nat	1	120624675	0	0.488135593	0.020045819	0.280300614	1.857142857	0.623722845	5.529666937	0.268845312	0.020045819	0.138406502	0.020833333	0.020833333	0.1296703	0	0	1_120624675	1_120624675	ENSACAG00000005865
1764	3627	Sanju_urb	Sanju_nat	1	120624733	0	0.119047619	-0.061538462	1	0.619047619	0.060559378	6.328003457	0.208275942	-0.061538462	0.13840587	0.002597403	0.002597403	0.129669757	0	0	1_120624733	1_120624733	ENSACAG00000005865
1765	3628	Sanju_urb	Sanju_nat	1	120624741	0	0.289186508	0.046839953	0.490162581	1.764705882	0.471616336	6.603220916	0.246672333	0.046839953	0.138405782	0.011294023	0.011294023	0.129669682	0	0	1_120624741	1_120624741	ENSACAG00000005865
1766	3629	Sanju_urb	Sanju_nat	1	120625260	0	0.503472222	0.248806366	9.32e-07	42	5.111314373	345.116709976	1.62324929	0.248806366	0.138400124	0.351306165	0.351306165	0.129664819	0	0	1_120625260	1_120625260	ENSACAG00000005865
1767	3630	Sanju_urb	Sanju_nat	1	120625269	0	0.503472222	0.248806366	9.32e-07	42	5.111314373	345.116709976	1.62324929	0.248806366	0.138400026	0.351306165	0.351306165	0.129664735	0	0	1_120625269	1_120625269	ENSACAG00000005865
1768	3631	Sanju_urb	Sanju_nat	1	120626374	0	0.424107143	-0.021322537	0.048978784	0.256578947	0.065349262	1.007398623	0.590778981	-0.021322537	0.138387978	0.064651528	0.064651528	0.12965438	0	0	1_120626374	1_120626374	ENSACAG00000005865
1769	3632	Sanju_urb	Sanju_nat	1	120626401	0	0.03125	0.384615385	0.34375	3.909090909	0.335692656	45.520780511	0.59207577	0.384615385	0.138387683	0.03030303	0.03030303	0.129654127	0	0	1_120626401	1_120626401	ENSACAG00000005865
1770	3633	Sanju_urb	Sanju_nat	1	120626431	0	0.406533575	0.177423059	0.023562254	4.714285714	1.374596717	16.168007325	0.6734159	0.177423059	0.138387356	0.113169643	0.113169643	0.129653846	0	0	1_120626431	1_120626431	ENSACAG00000005865
1771	3635	Sanju_urb	Sanju_nat	1	120628887	0	0.30952381	0.408284024	0.000178745	16.666666667	3.202157848	86.747059618	1.22184875	0.408284024	0.138360572	0.245199245	0.245199245	0.129630829	0	0	1_120628887	1_120628887	ENSACAG00000005865
1772	3636	Sanju_urb	Sanju_nat	1	120628899	0	0.267857143	0.343589744	0.00195982	11.428571429	2.162688747	60.393454701	1.057991947	0.343589744	0.138360441	0.170883438	0.170883438	0.129630717	0	0	1_120628899	1_120628899	ENSACAG00000005865
1773	3637	Sanju_urb	Sanju_nat	1	120632207	0	0.146329365	0.017470665	1	1.3	0.200628044	8.423548205	0.113943352	0.017470665	0.138324354	0.001188642	0.001188642	0.129599708	0	0	1_120632207	1_120632207	ENSACAG00000005865
1774	3638	Sanju_urb	Sanju_nat	1	120632704	0	0.427118644	0.002535926	0.763635134	1.25	0.38148056	4.095883685	0.096910013	0.002535926	0.138318931	0.002267574	0.002267574	0.129595049	0	0	1_120632704	1_120632704	ENSACAG00000005865
1775	3639	Sanju_urb	Sanju_nat	1	121555267	0	0.317292438	0.014909331	0.739575049	1.386554622	0.382358291	5.028094755	0.141936983	0.014909331	0.127767141	0.004007576	0.004007576	0.120684025	0	0	1_121555267	1_121555267	ENSACAG00000005706
1776	3640	Sanju_urb	Sanju_nat	1	121555279	0	0.289186508	0.274838369	0.005550197	7.428571429	1.72398162	32.009432605	0.870905304	0.274838369	0.127766998	0.135327794	0.135327794	0.120683907	0	0	1_121555279	1_121555279	ENSACAG00000005706
1777	3641	Sanju_urb	Sanju_nat	1	121555288	0	0.245535714	0.205594406	0.053129417	4.875	1.084359168	21.916746499	0.68797462	0.205594406	0.12776689	0.075639512	0.075639512	0.120683817	0	0	1_121555288	1_121555288	ENSACAG00000005706
1778	3642	Sanju_urb	Sanju_nat	1	121559010	0	0.396329365	-0.028208337	0.035136875	0.18	0.036901741	0.87800736	0.744727495	-0.028208337	0.127722512	0.081969345	0.081969345	0.120646951	0	0	1_121559010	1_121559010	+|ENSACAG00000005569
1779	3643	Sanju_urb	Sanju_nat	1	121559058	0	0.328869048	0.050469892	0.342618522	1.875	0.542305289	6.48274149	0.273001272	0.050469892	0.127721939	0.015677133	0.015677133	0.120646475	0	0	1_121559058	1_121559058	+|ENSACAG00000005569
1780	3644	Sanju_urb	Sanju_nat	1	121559060	0	0.245535714	0.116083916	0.254440638	2.794117647	0.66611917	11.720265347	0.446244688	0.116083916	0.127721916	0.032541869	0.032541869	0.120646456	0	0	1_121559060	1_121559060	+|ENSACAG00000005569
1781	3645	Sanju_urb	Sanju_nat	1	121559066	0	0.245535714	0.116083916	0.254440638	2.794117647	0.66611917	11.720265347	0.446244688	0.116083916	0.127721844	0.032541869	0.032541869	0.120646396	0	0	1_121559066	1_121559066	+|ENSACAG00000005569
1782	3646	Sanju_urb	Sanju_nat	1	121559099	0	0.396329365	-0.037450659	0.136716082	0.315789474	0.079736844	1.250651343	0.500602351	-0.037450659	0.12772145	0.044866689	0.044866689	0.120646069	0	0	1_121559099	1_121559099	+|ENSACAG00000005569
1783	3647	Sanju_urb	Sanju_nat	1	121566383	0	0.245535714	0.116083916	0.254440638	2.794117647	0.66611917	11.720265347	0.446244688	0.116083916	0.127634562	0.032541869	0.032541869	0.120573903	0	0	1_121566383	1_121566383	+|ENSACAG00000005569
1784	3648	Sanju_urb	Sanju_nat	1	121567716	0	0.396329365	0.378453837	4.3134e-05	13.722222222	3.60892258	52.176065995	1.137424448	0.378453837	0.127618656	0.284126804	0.284126804	0.120560694	0	0	1_121567716	1_121567716	+|ENSACAG00000005569
1785	3649	Sanju_urb	Sanju_nat	1	121567725	0	0.495535714	-0.014553015	0.597688092	0.691729323	0.239629278	1.996790464	0.160063814	-0.014553015	0.127618548	0.007284341	0.007284341	0.120560605	0	0	1_121567725	1_121567725	+|ENSACAG00000005569
1786	3650	Sanju_urb	Sanju_nat	1	121569662	0	0.503472222	-0.013111027	0.79197749	0.761538462	0.268208575	2.162275494	0.118308158	-0.013111027	0.127595432	0.004098693	0.004098693	0.120541409	0	0	1_121569662	1_121569662	+|ENSACAG00000005569
1787	3651	Sanju_urb	Sanju_nat	1	121572449	0	0.267857143	-0.087179487	0.144495522	0.174603175	0.02059971	1.479936817	0.757947864	-0.087179487	0.127562165	0.048773449	0.048773449	0.120513786	0	0	1_121572449	1_121572449	+|ENSACAG00000005569
1788	3652	Sanju_urb	Sanju_nat	1	121572513	0	0.122686409	0.503658257	0.008685208	12.647058824	1.374565127	116.362690816	1.101989539	0.503658257	0.127561401	0.144827586	0.144827586	0.120513152	0	0	1_121572513	1_121572513	+|ENSACAG00000005569
1789	3653	Sanju_urb	Sanju_nat	1	121574093	0	0.467757937	0.027000571	0.012432551	0.173684211	0.044580858	0.676662722	0.760239661	0.027000571	0.127542538	0.113155491	0.113155491	0.120497491	0	0	1_121574093	1_121574093	+|ENSACAG00000005569
1790	3654	Sanju_urb	Sanju_nat	1	121574147	0	0.063458488	0.10038059	1	2.157894737	0.128016682	36.374241323	0.334030256	0.10038059	0.127541893	0.004801587	0.004801587	0.120496956	0	0	1_121574147	1_121574147	+|ENSACAG00000005569
1791	3655	Sanju_urb	Sanju_nat	1	121574156	0	0.467757937	0.027000571	0.012432551	0.173684211	0.044580858	0.676662722	0.760239661	0.027000571	0.127541785	0.113155491	0.113155491	0.120496866	0	0	1_121574156	1_121574156	+|ENSACAG00000005569
1792	3656	Sanju_urb	Sanju_nat	1	121574171	0	0.447916667	0.024789164	0.00446009	0.121052632	0.025047115	0.585047007	0.917025765	0.024789164	0.127541606	0.133700556	0.133700556	0.120496718	0	0	1_121574171	1_121574171	+|ENSACAG00000005569
1793	3657	Sanju_urb	Sanju_nat	1	121574402	0	0.467757937	0.027000571	0.012432551	0.173684211	0.044580858	0.676662722	0.760239661	0.027000571	0.127538848	0.113155491	0.113155491	0.120494428	0	0	1_121574402	1_121574402	+|ENSACAG00000005569
1794	3658	Sanju_urb	Sanju_nat	1	121574433	0	0.03125	0.384615385	0.34375	3.909090909	0.335692656	45.520780511	0.59207577	0.384615385	0.127538478	0.03030303	0.03030303	0.120494121	0	0	1_121574433	1_121574433	+|ENSACAG00000005569
1795	3659	Sanju_urb	Sanju_nat	1	121574510	0	0.03125	0.384615385	0.34375	3.909090909	0.335692656	45.520780511	0.59207577	0.384615385	0.127537559	0.03030303	0.03030303	0.120493357	0	0	1_121574510	1_121574510	+|ENSACAG00000005569
1796	3660	Sanju_urb	Sanju_nat	1	121576184	0	0.438829787	0.27863046	0.002144708	9	2.239318739	36.171715342	0.954242509	0.27863046	0.12751757	0.227272727	0.227272727	0.120476763	0	0	1_121576184	1_121576184	+|ENSACAG00000005569
4	3	Sanju_urb	Sanju_nat	1	1224786	0	0.122686409	-0.06420751	1	0.587301587	0.057388023	6.010368282	0.231138825	-0.06420751	-0.009919945	0.003311129	0.003311129	0.025291082	0	0	1_1224786	1_1224786	ENSACAG00000015722
5	4	Sanju_urb	Sanju_nat	1	1224834	0	0.462711864	0.072130582	0.001688041	0.1	0.020462276	0.488704195	1	0.072130582	-0.009919986	0.170829171	0.170829171	0.025291069	0	0	1_1224834	1_1224834	ENSACAG00000015722
6	5	Sanju_urb	Sanju_nat	1	1224894	0	0.489159175	0.047599647	0.013996994	4.973684211	1.427013292	17.33518164	0.696678208	0.047599647	-0.009920037	0.112044226	0.112044226	0.025291053	0	0	1_1224894	1_1224894	ENSACAG00000015722
7	7	Sanju_urb	Sanju_nat	1	1225029	0	0.507909605	0.011513365	0.177222715	2.26984127	0.747962942	6.88828163	0.355995488	0.011513365	-0.009920151	0.035595106	0.035595106	0.025291016	0	0	1_1225029	1_1225029	ENSACAG00000015722
8	8	Sanju_urb	Sanju_nat	1	1225053	0	0.296668429	-0.010229719	1	1.047619048	0.269930708	4.06587926	0.020203386	-0.010229719	-0.009920171	7.2922e-05	7.2922e-05	0.02529101	0	0	1_1225053	1_1225053	ENSACAG00000015722
9	9	Sanju_urb	Sanju_nat	1	1225086	0	0.274986779	0.007235791	1	1.259259259	0.314217966	5.046604763	0.100115153	0.007235791	-0.009920199	0.001713287	0.001713287	0.025291001	0	0	1_1225086	1_1225086	ENSACAG00000015722
10	10	Sanju_urb	Sanju_nat	1	1225245	0	0.458333333	0.076923077	0.095112804	2.818181818	0.954729305	8.318744084	0.449969009	0.076923077	-0.009920333	0.056689342	0.056689342	0.025290957	0	0	1_1225245	1_1225245	ENSACAG00000015722
11	11	Sanju_urb	Sanju_nat	1	1225302	0	0.418826018	-0.020231994	0.078013648	0.263157895	0.066491554	1.041516902	0.579783597	-0.020231994	-0.009920381	0.063274793	0.063274793	0.025290942	0	0	1_1225302	1_1225302	ENSACAG00000015722
12	13	Sanju_urb	Sanju_nat	1	1225491	0	0.507440476	0.139183397	0.001353943	6.8	2.077608682	22.256356747	0.832508913	0.139183397	-0.009920541	0.174383127	0.174383127	0.02529089	0	0	1_1225491	1_1225491	ENSACAG00000015722
13	14	Sanju_urb	Sanju_nat	1	1225494	0	0.507667901	0.103754533	0.003571739	5.666666667	1.732677095	18.532657475	0.753327667	0.103754533	-0.009920544	0.145004735	0.145004735	0.02529089	0	0	1_1225494	1_1225494	ENSACAG00000015722
14	15	Sanju_urb	Sanju_nat	1	1225737	0	0.03125	-0.201465201	1	0.913043478	0.078494829	10.620424364	0.039508541	-0.201465201	-0.009920749	0.008314437	0.008314437	0.025290823	0	0	1_1225737	1_1225737	ENSACAG00000015722
15	16	Sanju_urb	Sanju_nat	1	1225739	0	0.03125	-0.201465201	1	0.913043478	0.078494829	10.620424364	0.039508541	-0.201465201	-0.009920751	0.008314437	0.008314437	0.025290823	0	0	1_1225739	1_1225739	ENSACAG00000015722
1797	3662	Sanju_urb	Sanju_nat	1	123005855	0	0.494976203	0.104753692	0.001063617	8.568627451	2.178281642	33.706098865	0.932911261	0.104753692	0.108979773	0.180890637	0.180890637	0.105441712	0	0	1_123005855	1_123005855	ENSACAG00000005066
1798	3663	Sanju_urb	Sanju_nat	1	123005902	0	0.410714286	-0.016722408	1	0.9375	0.296067621	2.968599694	0.028028724	-0.016722408	0.108979153	0.000188218	0.000188218	0.10544122	0	0	1_123005902	1_123005902	ENSACAG00000005066
1799	3664	Sanju_urb	Sanju_nat	1	123005918	0	0.336858805	0.321713894	0.000838376	10.277777778	2.422418794	43.606298105	1.011899223	0.321713894	0.108978942	0.199008135	0.199008135	0.105441052	0	0	1_123005918	1_123005918	ENSACAG00000005066
36920	3666	Sanju_urb	Sanju_nat	1	123053697	0	0.418826018	0.234826005	0.002653123	6.8	2.033244898	22.741972723	0.832508913	0.234826005	0.1083482	0.173760331	0.173760331	0.104940403	0	0	1_123053697	1_123053697	+|ENSACAG00000004980
36921	3667	Sanju_urb	Sanju_nat	1	123053805	0	0.274986779	0.007235791	1	1.259259259	0.314217966	5.046604763	0.100115153	0.007235791	0.108346774	0.001713287	0.001713287	0.104939271	0	0	1_123053805	1_123053805	+|ENSACAG00000004980
1800	3673	Sanju_urb	Sanju_nat	1	123192706	0	0.032258065	-0.195845697	1	0.869565217	0.074687359	10.12411842	0.06069784	-0.195845697	0.106542762	0.009016393	0.009016393	0.103509953	0	0	1_123192706	1_123192706	ENSACAG00000004843
1801	3674	Sanju_urb	Sanju_nat	1	123192859	0	0.20960452	0.04090366	0.676283584	1.588235294	0.319298982	7.900092048	0.200914843	0.04090366	0.106540729	0.005390836	0.005390836	0.103508346	0	0	1_123192859	1_123192859	ENSACAG00000004843
1802	3675	Sanju_urb	Sanju_nat	1	123193045	0	0.20960452	0.257315142	0.035527691	6.333333333	1.105674181	36.277514471	0.801632346	0.257315142	0.106538258	0.086253369	0.086253369	0.103506392	0	0	1_123193045	1_123193045	ENSACAG00000004843
1803	3676	Sanju_urb	Sanju_nat	1	123193073	0	0.296668429	0.547784895	1.5597e-05	41	4.686985195	358.65272243	1.612783857	0.547784895	0.106537886	0.339529751	0.339529751	0.103506098	0	0	1_123193073	1_123193073	ENSACAG00000004843
1804	3678	Sanju_urb	Sanju_nat	1	123204620	0	0.41299435	0.32352236	0.000462529	10.5	2.874386707	38.35600817	1.021189299	0.32352236	0.106384429	0.246922025	0.246922025	0.103384816	0	0	1_123204620	1_123204620	ENSACAG00000004843
1805	3679	Sanju_urb	Sanju_nat	1	123204719	0	0.390199637	0.299558813	0.001071896	8.75	2.337398477	32.755433339	0.942008053	0.299558813	0.106383113	0.206933678	0.206933678	0.103383776	0	0	1_123204719	1_123204719	ENSACAG00000004843
1806	3680	Sanju_urb	Sanju_nat	1	123204839	0	0.36199095	0.255447103	0.009506462	6.6	1.614647202	26.978029602	0.819543936	0.255447103	0.106381518	0.150438596	0.150438596	0.103382516	0	0	1_123204839	1_123204839	ENSACAG00000004843
1807	3681	Sanju_urb	Sanju_nat	1	123206161	0	0.266787659	0.584455059	1.5773e-05	32.5	3.766529558	280.430561773	1.511883361	0.584455059	0.106363947	0.348979592	0.348979592	0.103368631	0	0	1_123206161	1_123206161	ENSACAG00000004843
1808	3682	Sanju_urb	Sanju_nat	1	123206188	0	0.208144796	0.709560837	0.000147506	30.333333333	3.303884251	278.493748909	1.481920138	0.709560837	0.106363588	0.354037267	0.354037267	0.103368347	0	0	1_123206188	1_123206188	ENSACAG00000004843
1809	3692	Sanju_urb	Sanju_nat	1	123275784	0	0.506081438	0.020811822	0.188079579	2.166666667	0.751037278	6.250614426	0.335792102	0.020811822	0.105437788	0.033513822	0.033513822	0.102637396	0	0	1_123275784	1_123275784	ENSACAG00000004735
1810	3693	Sanju_urb	Sanju_nat	1	123276021	0	0.444209413	-0.019568665	0.079388981	0.259515571	0.065722731	1.024734227	0.585836579	-0.019568665	0.105434633	0.064903628	0.064903628	0.102634907	0	0	1_123276021	1_123276021	ENSACAG00000004735
1811	3694	Sanju_urb	Sanju_nat	1	123276039	0	0.447916667	0.147457194	0.011474154	4.4	1.440034121	13.444125889	0.643452676	0.147457194	0.105434393	0.112223325	0.112223325	0.102634718	0	0	1_123276039	1_123276039	ENSACAG00000004735
1812	3696	Sanju_urb	Sanju_nat	1	123276258	0	0.328869048	0.172989906	0.046019385	4.228571429	1.181074099	15.13945344	0.626193671	0.172989906	0.105431478	0.083374142	0.083374142	0.102632418	0	0	1_123276258	1_123276258	ENSACAG00000004735
1813	3697	Sanju_urb	Sanju_nat	1	123278616	0	0.499435028	0.000843396	0.157185438	0.384615385	0.11634333	1.271486677	0.414973348	0.000843396	0.105400086	0.042232278	0.042232278	0.102607654	0	0	1_123278616	1_123278616	ENSACAG00000004735
1814	3699	Sanju_urb	Sanju_nat	1	123283582	0	0.507440476	0.009248816	0.194796554	2.118421053	0.733864663	6.115170796	0.326012284	0.009248816	0.105333968	0.030573858	0.030573858	0.102555502	0	0	1_123283582	1_123283582	ENSACAG00000004735
1815	3700	Sanju_urb	Sanju_nat	1	123284186	0	0.150713908	0.12713485	0.336600421	3	0.461418385	19.505074565	0.477121255	0.12713485	0.105325926	0.023030303	0.023030303	0.102549159	0	0	1_123284186	1_123284186	ENSACAG00000004735
1816	3701	Sanju_urb	Sanju_nat	1	123284213	0	0.336858805	0.157280899	0.047877519	4	1.114639116	14.354421777	0.602059991	0.157280899	0.105325567	0.078671329	0.078671329	0.102548875	0	0	1_123284213	1_123284213	ENSACAG00000004735
1817	3703	Sanju_urb	Sanju_nat	1	123764351	0	0.304519774	-0.079949506	0.080924147	0.157894737	0.018679919	1.3346283	0.801632346	-0.079949506	0.098928622	0.059369202	0.059369202	0.097506648	0	0	1_123764351	1_123764351	+|ENSACAG00000004231
1818	3704	Sanju_urb	Sanju_nat	1	123765724	0	0.304519774	-0.079949506	0.080924147	0.157894737	0.018679919	1.3346283	0.801632346	-0.079949506	0.098910261	0.059369202	0.059369202	0.097492296	0	0	1_123765724	1_123765724	+|ENSACAG00000004231
1819	3705	Sanju_urb	Sanju_nat	1	123765852	0	0.506081438	0.080639725	0.005855464	5.882352941	1.673505382	20.676405637	0.769551079	0.080639725	0.098908549	0.137114992	0.137114992	0.097490958	0	0	1_123765852	1_123765852	+|ENSACAG00000004231
1820	3706	Sanju_urb	Sanju_nat	1	123765971	0	0.31276467	-0.086325387	0.145658784	0.176470588	0.020761699	1.499967274	0.753327667	-0.086325387	0.098906958	0.052654202	0.052654202	0.097489715	0	0	1_123765971	1_123765971	+|ENSACAG00000004231
1821	3708	Sanju_urb	Sanju_nat	1	123770270	0	0.296668429	-0.070243366	0.078934683	0.142857143	0.016977367	1.202080562	0.84509804	-0.070243366	0.098849466	0.065629558	0.065629558	0.09744478	0	0	1_123770270	1_123770270	+|ENSACAG00000004231
1822	3709	Sanju_urb	Sanju_nat	1	123772930	0	0.362987013	-0.044853615	0.10598918	0.252525253	0.049778804	1.281047306	0.597695186	-0.044853615	0.098813894	0.05442258	0.05442258	0.097416979	0	0	1_123772930	1_123772930	+|ENSACAG00000004231
1823	3710	Sanju_urb	Sanju_nat	1	123990063	0	0.099818512	0.33677542	0.049909256	7.4	0.773852093	70.762876416	0.86923172	0.33677542	0.09591054	0.089256198	0.089256198	0.095152418	0	0	1_123990063	1_123990063	+|ENSACAG00000001605
1824	3717	Sanju_urb	Sanju_nat	1	124071352	0	0.063458488	-0.184602704	0.534637758	0.565217391	0.055482999	5.757992634	0.247784484	-0.184602704	0.09482444	0.018333333	0.018333333	0.094307445	0	0	1_124071352	1_124071352	+|ENSACAG00000001654
1825	3718	Sanju_urb	Sanju_nat	1	124071377	0	0.063458488	-0.184602704	0.534637758	0.565217391	0.055482999	5.757992634	0.247784484	-0.184602704	0.094824106	0.018333333	0.018333333	0.094307186	0	0	1_124071377	1_124071377	+|ENSACAG00000001654
1826	3719	Sanju_urb	Sanju_nat	1	124074237	0	0.222727273	-0.071428571	0.226150621	0.222222222	0.02483692	1.988278564	0.653212514	-0.071428571	0.094785908	0.037433155	0.037433155	0.094277489	0	0	1_124074237	1_124074237	+|ENSACAG00000001654
1827	3720	Sanju_urb	Sanju_nat	1	124081244	0	0.034482759	-0.178861789	1	0.782608696	0.067072738	9.131524757	0.106455331	-0.178861789	0.094692328	0.010721248	0.010721248	0.09420474	0	0	1_124081244	1_124081244	+|ENSACAG00000001654
1828	3721	Sanju_urb	Sanju_nat	1	124090492	0	0.206131078	0.056131316	0.633704356	2.4	0.358256641	16.077859675	0.380211242	0.056131316	0.09456883	0.019329389	0.019329389	0.094108745	0	0	1_124090492	1_124090492	+|ENSACAG00000001654
1829	3722	Sanju_urb	Sanju_nat	1	124090602	0	0.215510204	0.170635476	0.170961128	4.285714286	0.69991378	26.242299339	0.632023215	0.170635476	0.094567361	0.055660774	0.055660774	0.094107604	0	0	1_124090602	1_124090602	+|ENSACAG00000001654
1830	3724	Sanju_urb	Sanju_nat	1	124090974	0	0.274986779	0.031179097	0.713954623	1.5	0.371556068	6.055613662	0.176091259	0.031179097	0.094562394	0.005274725	0.005274725	0.094103743	0	0	1_124090974	1_124090974	+|ENSACAG00000001654
1831	3725	Sanju_urb	Sanju_nat	1	124090993	0	0.274986779	0.031179097	0.713954623	1.5	0.371556068	6.055613662	0.176091259	0.031179097	0.09456214	0.005274725	0.005274725	0.094103546	0	0	1_124090993	1_124090993	+|ENSACAG00000001654
1832	3726	Sanju_urb	Sanju_nat	1	124091118	0	0.165584416	0.123577236	0.336434006	3	0.457053108	19.691365935	0.477121255	0.123577236	0.094560471	0.025185185	0.025185185	0.094102248	0	0	1_124091118	1_124091118	+|ENSACAG00000001654
1833	3735	Sanju_urb	Sanju_nat	1	124476007	0	0.289186508	0.110172846	0.165868734	2.775	0.738470108	10.427808675	0.443262987	0.110172846	0.089430289	0.037431408	0.037431408	0.090127625	0	0	1_124476007	1_124476007	ENSACAG00000001866
1834	3736	Sanju_urb	Sanju_nat	1	124522470	0	0.245535714	0.041491841	0.706668882	1.644444444	0.393383148	6.87420787	0.216019206	0.041491841	0.088776702	0.007354935	0.007354935	0.089653215	0	0	1_124522470	1_124522470	+|ENSACAG00000001918
1835	3737	Sanju_urb	Sanju_nat	1	124532912	0	0.09077381	0.424968474	0.036962366	8.6	0.902233621	81.97433383	0.934498451	0.424968474	0.088638282	0.093889717	0.093889717	0.089546466	0	0	1_124532912	1_124532912	+|ENSACAG00000001918
1836	3738	Sanju_urb	Sanju_nat	1	124541332	0	0.033333333	-0.206185567	1	0.952380952	0.081535995	11.124282884	0.021189299	-0.206185567	0.088526696	0.008474576	0.008474576	0.089460421	0	0	1_124541332	1_124541332	+|ENSACAG00000001918
1837	3739	Sanju_urb	Sanju_nat	1	124541338	0	0.122686409	0.10038059	0.588416137	2.222222222	0.289700433	17.046131227	0.346787486	0.10038059	0.088526616	0.009934319	0.009934319	0.089460359	0	0	1_124541338	1_124541338	+|ENSACAG00000001918
1838	3740	Sanju_urb	Sanju_nat	1	124543241	0	0.328869048	-0.049773756	0.515111978	0.505263158	0.123407681	2.068678837	0.296482368	-0.049773756	0.0885014	0.014423485	0.014423485	0.089440916	0	0	1_124543241	1_124543241	+|ENSACAG00000001918
1839	3741	Sanju_urb	Sanju_nat	1	124543286	0	0.146329365	0.468057366	0.00345386	14.333333333	1.608349465	127.736197182	1.156347201	0.468057366	0.088500804	0.161787365	0.161787365	0.089440457	0	0	1_124543286	1_124543286	+|ENSACAG00000001918
1840	3742	Sanju_urb	Sanju_nat	1	124546148	0	0.489159175	0.181057021	0.001282539	6.428571429	2.040293877	20.255185331	0.808114474	0.181057021	0.088462883	0.177395577	0.177395577	0.089411219	0	0	1_124546148	1_124546148	+|ENSACAG00000001918
1841	3744	Sanju_urb	Sanju_nat	1	124546169	0	0.245535714	-0.107692308	0.022027781	0.147826087	0.0176963	1.234865607	0.830248919	-0.107692308	0.088462605	0.085714286	0.085714286	0.089411004	0	0	1_124546169	1_124546169	+|ENSACAG00000001918
1842	3745	Sanju_urb	Sanju_nat	1	124546172	0	0.364583333	-0.047409733	0.226048613	0.394736842	0.09836132	1.584130583	0.403692338	-0.047409733	0.088462565	0.028041346	0.028041346	0.089410973	0	0	1_124546172	1_124546172	+|ENSACAG00000001918
1843	3746	Sanju_urb	Sanju_nat	1	124546378	0	0.177683765	0.17612218	0.173601244	4.222222222	0.706596673	25.229612837	0.625541087	0.17612218	0.088459836	0.045508658	0.045508658	0.089408869	0	0	1_124546378	1_124546378	+|ENSACAG00000001918
1844	3747	Sanju_urb	Sanju_nat	1	124546403	0	0.495535714	-0.007161007	0.290204916	0.513333333	0.173906611	1.515244933	0.289600534	-0.007161007	0.088459505	0.023092356	0.023092356	0.089408614	0	0	1_124546403	1_124546403	+|ENSACAG00000001918
1845	3748	Sanju_urb	Sanju_nat	1	124546570	0	0.274986779	-0.079091532	0.082015831	0.164021164	0.019317285	1.392687543	0.78510011	-0.079091532	0.088457292	0.054554196	0.054554196	0.089406908	0	0	1_124546570	1_124546570	+|ENSACAG00000001918
1846	3750	Sanju_urb	Sanju_nat	1	124546889	0	0.07267645	-0.135594117	0.508036338	0.449275362	0.043861322	4.60196692	0.347487397	-0.135594117	0.088453066	0.026442308	0.026442308	0.089403649	0	0	1_124546889	1_124546889	+|ENSACAG00000001918
1847	3751	Sanju_urb	Sanju_nat	1	124546892	0	0.075414781	-0.159766764	0.5173454	0.492063492	0.047874768	5.057496661	0.307978856	-0.159766764	0.088453026	0.025	0.025	0.089403618	0	0	1_124546892	1_124546892	+|ENSACAG00000001918
1848	3752	Sanju_urb	Sanju_nat	1	124547003	0	0.5	0.043956044	0.11119993	2.6	0.902001791	7.494441882	0.414973348	0.043956044	0.088451555	0.050092764	0.050092764	0.089402484	0	0	1_124547003	1_124547003	+|ENSACAG00000001918
1849	3753	Sanju_urb	Sanju_nat	1	124547071	0	0.061507937	-0.191066998	0.541666667	0.594202899	0.058388699	6.047010679	0.226065234	-0.191066998	0.088450654	0.016897081	0.016897081	0.08940179	0	0	1_124547071	1_124547071	+|ENSACAG00000001918
1850	3754	Sanju_urb	Sanju_nat	1	124547207	0	0.119047619	-0.169230769	0.289474264	0.339130435	0.03727575	3.085369217	0.469633233	-0.169230769	0.088448853	0.034920635	0.034920635	0.089400401	0	0	1_124547207	1_124547207	+|ENSACAG00000001918
1851	3755	Sanju_urb	Sanju_nat	1	124547323	0	0.03125	-0.201465201	1	0.913043478	0.078494829	10.620424364	0.039508541	-0.201465201	0.088447316	0.008314437	0.008314437	0.089399216	0	0	1_124547323	1_124547323	+|ENSACAG00000001918
37797	485	Sanju_urb	Sanju_nat	1	12511254	0	0.321428571	-0.079439252	0.08372364	0.164705882	0.01933624	1.402962933	0.78329089	-0.079439252	-0.010114789	0.05955461	0.05955461	0.024599753	0	0	1_12511254	1_12511254	ENSACAG00000010161
37798	486	Sanju_urb	Sanju_nat	1	12522489	0	0.245535714	0.116083916	0.254440638	2.794117647	0.66611917	11.720265347	0.446244688	0.116083916	-0.010114251	0.032541869	0.032541869	0.024595931	0	0	1_12522489	1_12522489	ENSACAG00000010161
36854	487	Sanju_urb	Sanju_nat	1	12632557	0	0.290381125	-0.033510638	1	0.781512605	0.178575047	3.420197629	0.107064013	-0.033510638	-0.010110601	0.00185307	0.00185307	0.024557237	0	0	1_12632557	1_12632557	+|ENSACAG00000014571
36855	488	Sanju_urb	Sanju_nat	1	12633401	0	0.235028249	-0.05686872	0.697887758	0.533333333	0.09791463	2.90502495	0.273001272	-0.05686872	-0.010110584	0.009017298	0.009017298	0.024556932	0	0	1_12633401	1_12633401	+|ENSACAG00000014571
276	492	Sanju_urb	Sanju_nat	1	12640934	0	0.424107143	-0.021322537	0.048978784	0.256578947	0.065349262	1.007398623	0.590778981	-0.021322537	-0.010110444	0.064651528	0.064651528	0.024554199	0	0	1_12640934	1_12640934	ENSACAG00000014583
277	493	Sanju_urb	Sanju_nat	1	12640940	0	0.424107143	-0.021322537	0.048978784	0.256578947	0.065349262	1.007398623	0.590778981	-0.021322537	-0.010110444	0.064651528	0.064651528	0.024554197	0	0	1_12640940	1_12640940	ENSACAG00000014583
278	494	Sanju_urb	Sanju_nat	1	12640949	0	0.424107143	-0.021322537	0.048978784	0.256578947	0.065349262	1.007398623	0.590778981	-0.021322537	-0.010110444	0.064651528	0.064651528	0.024554194	0	0	1_12640949	1_12640949	ENSACAG00000014583
279	495	Sanju_urb	Sanju_nat	1	12640967	0	0.495535714	0.02979903	0.032851431	3.74	1.164706189	12.009552396	0.572871602	0.02979903	-0.010110444	0.081332415	0.081332415	0.024554187	0	0	1_12640967	1_12640967	ENSACAG00000014583
280	496	Sanju_urb	Sanju_nat	1	12641807	0	0.424107143	-0.021322537	0.048978784	0.256578947	0.065349262	1.007398623	0.590778981	-0.021322537	-0.010110429	0.064651528	0.064651528	0.024553882	0	0	1_12641807	1_12641807	ENSACAG00000014583
281	497	Sanju_urb	Sanju_nat	1	12641864	0	0.495535714	0.02979903	0.032851431	3.74	1.164706189	12.009552396	0.572871602	0.02979903	-0.010110428	0.081332415	0.081332415	0.024553861	0	0	1_12641864	1_12641864	ENSACAG00000014583
282	498	Sanju_urb	Sanju_nat	1	12641890	0	0.424107143	-0.021322537	0.048978784	0.256578947	0.065349262	1.007398623	0.590778981	-0.021322537	-0.010110427	0.064651528	0.064651528	0.024553852	0	0	1_12641890	1_12641890	ENSACAG00000014583
283	499	Sanju_urb	Sanju_nat	1	12641891	0	0.424107143	-0.021322537	0.048978784	0.256578947	0.065349262	1.007398623	0.590778981	-0.021322537	-0.010110427	0.064651528	0.064651528	0.024553851	0	0	1_12641891	1_12641891	ENSACAG00000014583
284	500	Sanju_urb	Sanju_nat	1	12643049	0	0.325423729	-0.06443299	0.198097837	0.333333333	0.065520044	1.695833893	0.477121255	-0.06443299	-0.010110407	0.03125	0.03125	0.02455343	0	0	1_12643049	1_12643049	ENSACAG00000014583
285	501	Sanju_urb	Sanju_nat	1	12643051	0	0.325423729	-0.06443299	0.198097837	0.333333333	0.065520044	1.695833893	0.477121255	-0.06443299	-0.010110407	0.03125	0.03125	0.024553429	0	0	1_12643051	1_12643051	ENSACAG00000014583
286	502	Sanju_urb	Sanju_nat	1	12644286	0	0.267857143	-0.066666667	0.472384937	0.425	0.082029261	2.201958147	0.37161107	-0.066666667	-0.010110386	0.016963284	0.016963284	0.02455298	0	0	1_12644286	1_12644286	ENSACAG00000014583
287	503	Sanju_urb	Sanju_nat	1	12644668	0	0.347222222	-0.04967033	0.345693272	0.444976077	0.109891344	1.801813513	0.351663338	-0.04967033	-0.01011038	0.020803958	0.020803958	0.024552841	0	0	1_12644668	1_12644668	ENSACAG00000014583
288	504	Sanju_urb	Sanju_nat	1	12644695	0	0.328869048	0.106160808	0.114120697	2.8	0.80563288	9.731479676	0.447158031	0.106160808	-0.01011038	0.042839513	0.042839513	0.024552831	0	0	1_12644695	1_12644695	ENSACAG00000014583
289	505	Sanju_urb	Sanju_nat	1	12644713	0	0.347222222	-0.04967033	0.345693272	0.444976077	0.109891344	1.801813513	0.351663338	-0.04967033	-0.010110379	0.020803958	0.020803958	0.024552824	0	0	1_12644713	1_12644713	ENSACAG00000014583
290	506	Sanju_urb	Sanju_nat	1	12645298	0	0.347222222	-0.04967033	0.345693272	0.444976077	0.109891344	1.801813513	0.351663338	-0.04967033	-0.01011037	0.020803958	0.020803958	0.024552611	0	0	1_12645298	1_12645298	ENSACAG00000014583
291	507	Sanju_urb	Sanju_nat	1	12645313	0	0.507440476	-0.00518836	0.600184958	1.452631579	0.515444342	4.093824164	0.162155481	-0.00518836	-0.010110369	0.007824369	0.007824369	0.024552606	0	0	1_12645313	1_12645313	ENSACAG00000014583
292	508	Sanju_urb	Sanju_nat	1	12645340	0	0.35536753	-0.046547501	0.341811074	0.416267943	0.102488291	1.690719963	0.380627033	-0.046547501	-0.010110369	0.025169102	0.025169102	0.024552596	0	0	1_12645340	1_12645340	ENSACAG00000014583
293	509	Sanju_urb	Sanju_nat	1	12645361	0	0.35536753	-0.046547501	0.341811074	0.416267943	0.102488291	1.690719963	0.380627033	-0.046547501	-0.010110369	0.025169102	0.025169102	0.024552588	0	0	1_12645361	1_12645361	ENSACAG00000014583
294	510	Sanju_urb	Sanju_nat	1	12645364	0	0.347222222	-0.04967033	0.345693272	0.444976077	0.109891344	1.801813513	0.351663338	-0.04967033	-0.010110368	0.020803958	0.020803958	0.024552587	0	0	1_12645364	1_12645364	ENSACAG00000014583
295	511	Sanju_urb	Sanju_nat	1	12645847	0	0.119047619	-0.061538462	1	0.619047619	0.060559378	6.328003457	0.208275942	-0.061538462	-0.010110361	0.002597403	0.002597403	0.024552411	0	0	1_12645847	1_12645847	ENSACAG00000014583
296	512	Sanju_urb	Sanju_nat	1	12645859	0	0.347222222	-0.04967033	0.345693272	0.444976077	0.109891344	1.801813513	0.351663338	-0.04967033	-0.01011036	0.020803958	0.020803958	0.024552407	0	0	1_12645859	1_12645859	ENSACAG00000014583
297	513	Sanju_urb	Sanju_nat	1	12645880	0	0.507440476	-0.00518836	0.600184958	1.452631579	0.515444342	4.093824164	0.162155481	-0.00518836	-0.01011036	0.007824369	0.007824369	0.024552399	0	0	1_12645880	1_12645880	ENSACAG00000014583
298	514	Sanju_urb	Sanju_nat	1	12645937	0	0.347222222	0.076923077	0.207944487	2.333333333	0.69597579	7.822749757	0.367976785	0.076923077	-0.010110359	0.03030303	0.03030303	0.024552378	0	0	1_12645937	1_12645937	ENSACAG00000014583
34562	3774	Sanju_urb	Sanju_nat	1	126530262	0	0.304519774	-0.079949506	0.010781881	0.119047619	0.014362821	0.986737636	0.924279286	-0.079949506	0.063210184	0.112244898	0.112244898	0.070004998	0	0	1_126530262	1_126530262	ENSACAG00000001337
34563	3775	Sanju_urb	Sanju_nat	1	126530301	0	0.503389831	0.526918671	0	89.25	10.407773419	765.3474167	1.950608225	0.526918671	0.063209728	0.611111111	0.611111111	0.070004647	0	0	1_126530301	1_126530301	ENSACAG00000001337
34564	3776	Sanju_urb	Sanju_nat	1	126530308	0	0.30952381	-0.065088757	0.005284531	0.10367893	0.012641742	0.850303761	0.984309494	-0.065088757	0.063209646	0.120879121	0.120879121	0.070004584	0	0	1_126530308	1_126530308	ENSACAG00000001337
1852	3781	Sanju_urb	Sanju_nat	1	126546405	0	0.078367347	0.02	1	1.526315789	0.08992984	25.905082153	0.183644397	0.02	0.063021338	0.001736111	0.001736111	0.069859643	0	0	1_126546405	1_126546405	ENSACAG00000001044
1853	3782	Sanju_urb	Sanju_nat	1	126546477	0	0.392653061	0.099459459	0.100350032	3.333333333	0.897270342	12.383236798	0.522878745	0.099459459	0.063020496	0.067914068	0.067914068	0.069858995	0	0	1_126546477	1_126546477	ENSACAG00000001044
1854	3783	Sanju_urb	Sanju_nat	1	126546582	0	0.188747731	-0.082998303	0.392157198	0.295238095	0.032149655	2.71124319	0.529827605	-0.082998303	0.063019269	0.02216071	0.02216071	0.069858051	0	0	1_126546582	1_126546582	ENSACAG00000001044
1855	3785	Sanju_urb	Sanju_nat	1	126556342	0	0.26546003	0.507772727	0.00056437	27.222222222	2.957510803	250.565232709	1.434923575	0.507772727	0.062905248	0.274700126	0.274700126	0.069770278	0	0	1_126556342	1_126556342	ENSACAG00000001044
1856	3786	Sanju_urb	Sanju_nat	1	126563991	0	0.507092199	0.080526835	0.029429165	4.583333333	1.180826175	17.790039632	0.661181443	0.080526835	0.062815969	0.10865605	0.10865605	0.069701546	0	0	1_126563991	1_126563991	ENSACAG00000001044
1857	3788	Sanju_urb	Sanju_nat	1	126564021	0	0.290381125	0.255784913	0.019916568	5.7	1.344731341	24.160959903	0.755874856	0.255784913	0.062815619	0.109573413	0.109573413	0.069701276	0	0	1_126564021	1_126564021	ENSACAG00000001044
1858	3789	Sanju_urb	Sanju_nat	1	126564042	0	0.146329365	0.142633638	0.329223956	3.157894737	0.486359964	20.503947489	0.499397649	0.142633638	0.062815374	0.024667987	0.024667987	0.069701087	0	0	1_126564042	1_126564042	ENSACAG00000001044
1859	3790	Sanju_urb	Sanju_nat	1	126564057	0	0.502415459	0.186214127	0.002907151	9.37037037	2.109318901	41.626631619	0.971756757	0.186214127	0.062815199	0.21924794	0.21924794	0.069700953	0	0	1_126564057	1_126564057	ENSACAG00000001044
1860	3791	Sanju_urb	Sanju_nat	1	126564063	0	0.359408034	0.195974055	0.05144309	4.875	1.095557767	21.692717363	0.68797462	0.195974055	0.062815129	0.10767507	0.10767507	0.069700899	0	0	1_126564063	1_126564063	ENSACAG00000001044
1861	3792	Sanju_urb	Sanju_nat	1	126564069	0	0.502114165	0.072363418	0.100717005	3.6	0.951222441	13.62457344	0.556302501	0.072363418	0.062815059	0.084711779	0.084711779	0.069700845	0	0	1_126564069	1_126564069	ENSACAG00000001044
1862	3793	Sanju_urb	Sanju_nat	1	126566868	0	0.476190476	0.292307692	3.9539e-05	11.333333333	3.366412169	38.154699421	1.054357662	0.292307692	0.062782407	0.277344877	0.277344877	0.069675706	0	0	1_126566868	1_126566868	ENSACAG00000001044
1863	3794	Sanju_urb	Sanju_nat	1	126569460	0	0.245535714	0.205594406	0.053129417	4.875	1.084359168	21.916746499	0.68797462	0.205594406	0.062752178	0.075639512	0.075639512	0.069652433	0	0	1_126569460	1_126569460	ENSACAG00000001044
1864	3795	Sanju_urb	Sanju_nat	1	126573604	0	0.282485876	-0.094845361	0.012637875	0.134199134	0.01609564	1.118899746	0.872250286	-0.094845361	0.062703866	0.1	0.1	0.069615236	0	0	1_126573604	1_126573604	ENSACAG00000001044
1865	3796	Sanju_urb	Sanju_nat	1	126573622	0	0.328869048	-0.049773756	0.002555958	0.093167702	0.011406052	0.761018832	1.030734617	-0.049773756	0.062703657	0.133520075	0.133520075	0.069615074	0	0	1_126573622	1_126573622	ENSACAG00000001044
1866	3797	Sanju_urb	Sanju_nat	1	126578413	0	0.503472222	0.387040546	9.4e-08	36.666666667	7.185767088	187.098249633	1.56427143	0.387040546	0.062647828	0.439472842	0.439472842	0.069572088	0	0	1_126578413	1_126578413	ENSACAG00000001044
1867	3798	Sanju_urb	Sanju_nat	1	126578415	0	0.30952381	0.218934911	0.016182679	5.428571429	1.410649756	20.890648171	0.734685557	0.218934911	0.062647805	0.106671107	0.106671107	0.06957207	0	0	1_126578415	1_126578415	ENSACAG00000001044
1868	3799	Sanju_urb	Sanju_nat	1	126578420	0	0.119047619	-0.061538462	1	0.619047619	0.060559378	6.328003457	0.208275942	-0.061538462	0.062647747	0.002597403	0.002597403	0.069572025	0	0	1_126578420	1_126578420	ENSACAG00000001044
1869	3803	Sanju_urb	Sanju_nat	1	126578477	0	0.096610169	-0.184481823	0.544126242	0.452380952	0.047432244	4.314544514	0.344495689	-0.184481823	0.062647083	0.026315789	0.026315789	0.069571514	0	0	1_126578477	1_126578477	ENSACAG00000001044
1870	3805	Sanju_urb	Sanju_nat	1	126582372	0	0.503437335	0.269119517	8.25e-07	43.615384615	5.275054126	360.622228654	1.639639707	0.269119517	0.062601716	0.366353132	0.366353132	0.069536581	0	0	1_126582372	1_126582372	ENSACAG00000001044
1871	3806	Sanju_urb	Sanju_nat	1	126582586	0	0.267857143	-0.094017094	0.011674032	0.130434783	0.015730873	1.081518621	0.884606581	-0.094017094	0.062599224	0.097001764	0.097001764	0.069534662	0	0	1_126582586	1_126582586	ENSACAG00000001044
1872	3808	Sanju_urb	Sanju_nat	1	126583018	0	0.347222222	0.203516484	0.011640305	5.123076923	1.449212673	18.110466224	0.709530877	0.203516484	0.062594194	0.111045145	0.111045145	0.069530789	0	0	1_126583018	1_126583018	ENSACAG00000001044
1873	3809	Sanju_urb	Sanju_nat	1	126583225	0	0.30952381	-0.065088757	0.005284531	0.10367893	0.012641742	0.850303761	0.984309494	-0.065088757	0.062591783	0.120879121	0.120879121	0.069528933	0	0	1_126583225	1_126583225	ENSACAG00000001044
1874	3811	Sanju_urb	Sanju_nat	1	126584807	0	0.30952381	-0.065088757	0.005284531	0.10367893	0.012641742	0.850303761	0.984309494	-0.065088757	0.062573364	0.120879121	0.120879121	0.069514749	0	0	1_126584807	1_126584807	ENSACAG00000001044
1875	3814	Sanju_urb	Sanju_nat	1	126720816	0	0.462711864	0.072130582	0.001688041	10	2.046227577	48.870419454	1	0.072130582	0.061001335	0.170829171	0.170829171	0.068303385	0	0	1_126720816	1_126720816	+|ENSACAG00000000871
1876	3815	Sanju_urb	Sanju_nat	1	126720830	0	0.462711864	0.072130582	0.001688041	0.1	0.020462276	0.488704195	1	0.072130582	0.061001175	0.170829171	0.170829171	0.068303261	0	0	1_126720830	1_126720830	+|ENSACAG00000000871
1877	3816	Sanju_urb	Sanju_nat	1	126720839	0	0.150713908	-0.148506776	0.150972291	0.260869565	0.029467437	2.309428199	0.583576586	-0.148506776	0.061001072	0.048245614	0.048245614	0.068303182	0	0	1_126720839	1_126720839	+|ENSACAG00000000871
1878	3817	Sanju_urb	Sanju_nat	1	126720857	0	0.20960452	-0.088007988	0.245655562	0.253968254	0.028496443	2.263435959	0.595220567	-0.088007988	0.061000865	0.028488889	0.028488889	0.068303022	0	0	1_126720857	1_126720857	+|ENSACAG00000000871
1879	3818	Sanju_urb	Sanju_nat	1	126722981	0	0.380952381	0	0.769256729	1.2	0.369960587	3.892306512	0.079181246	0	0.060976498	0.001443001	0.001443001	0.068284232	0	0	1_126722981	1_126722981	+|ENSACAG00000000871
1880	3820	Sanju_urb	Sanju_nat	1	126729740	0	0.474352195	0.175599604	0.004127249	5.942857143	1.860663367	18.981161043	0.773995291	0.175599604	0.060898995	0.158884111	0.158884111	0.068224463	0	0	1_126729740	1_126729740	+|ENSACAG00000000871
1881	3821	Sanju_urb	Sanju_nat	1	126729794	0	0.177683765	0.309723989	0.018348627	11.470588235	1.244128757	105.756252083	1.05958569	0.309723989	0.060898377	0.107156385	0.107156385	0.068223986	0	0	1_126729794	1_126729794	+|ENSACAG00000000871
1882	3829	Sanju_urb	Sanju_nat	1	126769876	0	0.093601269	-0.025035346	1	0.904761905	0.077379605	10.578938721	0.043465694	-0.025035346	0.060439962	0.000102722	0.000102722	0.067870371	0	0	1_126769876	1_126769876	+|ENSACAG00000000856
1883	3830	Sanju_urb	Sanju_nat	1	126773897	0	0.503472222	-0.013111027	1	1.00877193	0.35794746	2.842933447	0.003792989	-0.013111027	0.060394087	4.265e-06	4.265e-06	0.067834975	0	0	1_126773897	1_126773897	+|ENSACAG00000000856
1884	3831	Sanju_urb	Sanju_nat	1	126773985	0	0.177683765	0.064787339	0.65658796	1.947368421	0.358162886	10.588042235	0.289448123	0.064787339	0.060393083	0.009862013	0.009862013	0.0678342	0	0	1_126773985	1_126773985	+|ENSACAG00000000856
1885	3832	Sanju_urb	Sanju_nat	1	126773992	0	0.032258065	0.356083086	0.35483871	3.727272727	0.31979511	43.442071356	0.571391172	0.356083086	0.060393004	0.029806259	0.029806259	0.067834138	0	0	1_126773992	1_126773992	+|ENSACAG00000000856
1886	3833	Sanju_urb	Sanju_nat	1	126774528	0	0.486993345	0.018295439	0.014800197	0.142857143	0.028832748	0.707811934	0.84509804	0.018295439	0.06038689	0.117391304	0.117391304	0.067829421	0	0	1_126774528	1_126774528	+|ENSACAG00000000856
1887	3834	Sanju_urb	Sanju_nat	1	126774532	0	0.486993345	0.018295439	0.014800197	0.142857143	0.028832748	0.707811934	0.84509804	0.018295439	0.060386844	0.117391304	0.117391304	0.067829386	0	0	1_126774532	1_126774532	+|ENSACAG00000000856
1888	3835	Sanju_urb	Sanju_nat	1	126774553	0	0.495535714	0.192423192	0.000501009	7.515151515	2.347873415	24.054747557	0.875937741	0.192423192	0.060386605	0.200308534	0.200308534	0.067829201	0	0	1_126774553	1_126774553	+|ENSACAG00000000856
1889	3836	Sanju_urb	Sanju_nat	1	126774570	0	0.274986779	0.064787339	0.471824821	2.058823529	0.524026322	8.088819491	0.313619123	0.064787339	0.060386411	0.017701049	0.017701049	0.067829052	0	0	1_126774570	1_126774570	+|ENSACAG00000000856
1890	3837	Sanju_urb	Sanju_nat	1	126774600	0	0.482284506	0.212452496	0.00083625	7.380952381	2.30382012	23.64701027	0.868112403	0.212452496	0.060386069	0.201360646	0.201360646	0.067828788	0	0	1_126774600	1_126774600	+|ENSACAG00000000856
1891	3838	Sanju_urb	Sanju_nat	1	126774605	0	0.506352087	0.201631968	6.3045e-05	17.307692308	3.468967753	86.353127032	1.238239166	0.201631968	0.060386012	0.282613343	0.282613343	0.067828744	0	0	1_126774605	1_126774605	+|ENSACAG00000000856
1892	3840	Sanju_urb	Sanju_nat	1	126774615	0	0.489159175	0.181057021	0.001282539	6.428571429	2.040293877	20.255185331	0.808114474	0.181057021	0.060385898	0.177395577	0.177395577	0.067828656	0	0	1_126774615	1_126774615	+|ENSACAG00000000856
1893	3842	Sanju_urb	Sanju_nat	1	127302708	0	0.033333333	-0.213017751	1	1.105263158	0.094342633	12.948617316	0.043465694	-0.213017751	0.054546763	0.007263923	0.007263923	0.063307333	0	0	1_127302708	1_127302708	ENSACAG00000000582
1894	3843	Sanju_urb	Sanju_nat	1	127302732	0	0.381818182	0.10046729	0.184629977	2.818181818	0.804763131	9.868927209	0.449969009	0.10046729	0.054546506	0.048732943	0.048732943	0.063307133	0	0	1_127302732	1_127302732	ENSACAG00000000582
1895	3844	Sanju_urb	Sanju_nat	1	127302748	0	0.34519774	0.07882609	0.196824165	2.488888889	0.712302586	8.696539958	0.396005509	0.07882609	0.054546335	0.035152977	0.035152977	0.063307	0	0	1_127302748	1_127302748	ENSACAG00000000582
1896	3845	Sanju_urb	Sanju_nat	1	127302997	0	0.172619048	-0.092838196	0.419334485	0.352380952	0.038546621	3.221354642	0.452987575	-0.092838196	0.054543672	0.014380256	0.014380256	0.063304929	0	0	1_127302997	1_127302997	ENSACAG00000000582
1897	3848	Sanju_urb	Sanju_nat	1	127307568	0	0.410714286	-0.034559643	0.251007769	0.444444444	0.126177489	1.565500044	0.352182518	-0.034559643	0.05449479	0.025618504	0.025618504	0.063266926	0	0	1_127307568	1_127307568	ENSACAG00000000582
1898	3849	Sanju_urb	Sanju_nat	1	127308237	0	0.336858805	0.070722807	0.317821505	2.142857143	0.611314773	7.511411368	0.330993219	0.070722807	0.054487639	0.023443223	0.023443223	0.063261365	0	0	1_127308237	1_127308237	ENSACAG00000000582
1899	3850	Sanju_urb	Sanju_nat	1	127308249	0	0.061507937	0.404466501	0.114583333	6.142857143	0.602121435	62.669574126	0.788370416	0.404466501	0.05448751	0.061583578	0.061583578	0.063261265	0	0	1_127308249	1_127308249	ENSACAG00000000582
1900	3851	Sanju_urb	Sanju_nat	1	127308294	0	0.490079365	0.286203675	3.0616e-05	12.466666667	3.607724903	43.07916539	1.095750347	0.286203675	0.054487029	0.291655713	0.291655713	0.063260891	0	0	1_127308294	1_127308294	ENSACAG00000000582
1901	3852	Sanju_urb	Sanju_nat	1	127310566	0	0.444209413	0.22510951	0.001482265	6.80952381	2.096717482	22.115337385	0.833116743	0.22510951	0.054462746	0.181217532	0.181217532	0.063242011	0	0	1_127310566	1_127310566	ENSACAG00000000582
1902	3853	Sanju_urb	Sanju_nat	1	127416200	0	0.418826018	-0.008664187	0.005791791	0.077399381	0.009447816	0.634079256	1.111262514	-0.008664187	0.053341764	0.133483646	0.133483646	0.062369613	0	0	1_127416200	1_127416200	+|ENSACAG00000000407
1903	3854	Sanju_urb	Sanju_nat	1	127432481	0	0.126553672	0.390868767	0.015000974	10.263157895	1.119151153	94.118126677	1.01128101	0.390868767	0.053170398	0.123376623	0.123376623	0.062236106	0	0	1_127432481	1_127432481	+|ENSACAG00000000407
1904	3855	Sanju_urb	Sanju_nat	1	127439789	0	0.037037037	-0.15130674	1	0.695652174	0.059458674	8.13896302	0.157607853	-0.15130674	0.0530936	0.012971698	0.012971698	0.062176262	0	0	1_127439789	1_127439789	+|ENSACAG00000000407
1905	3857	Sanju_urb	Sanju_nat	1	127503178	0	0.30122449	0.186678693	0.054824767	4.833333333	1.035569286	22.558713777	0.684246748	0.186678693	0.052430668	0.089600271	0.089600271	0.061659345	0	0	1_127503178	1_127503178	+|ENSACAG00000000407
1906	3859	Sanju_urb	Sanju_nat	1	127503352	0	0.502659574	0.105982407	0.023682448	5.227272727	1.336120163	20.45054099	0.71827516	0.105982407	0.052428857	0.128184607	0.128184607	0.061657932	0	0	1_127503352	1_127503352	+|ENSACAG00000000407
1907	3861	Sanju_urb	Sanju_nat	1	127503604	0	0.075414781	-0.20224	0.56561086	0.68627451	0.066358329	7.097416563	0.163502132	-0.20224	0.052426233	0.017777778	0.017777778	0.061655885	0	0	1_127503604	1_127503604	+|ENSACAG00000000407
1908	3862	Sanju_urb	Sanju_nat	1	127503623	0	0.43955276	0.253275588	0.001656501	7.857142857	2.1609518	28.568288229	0.895264649	0.253275588	0.052426035	0.203497615	0.203497615	0.06165573	0	0	1_127503623	1_127503623	+|ENSACAG00000000407
1909	3863	Sanju_urb	Sanju_nat	1	127503633	0	0.245714286	0.103271581	0.397764936	2.761904762	0.542652391	14.05709814	0.441208699	0.103271581	0.052425931	0.031584533	0.031584533	0.061655649	0	0	1_127503633	1_127503633	+|ENSACAG00000000407
299	516	Sanju_urb	Sanju_nat	1	12800383	0	0.435571688	0.033333333	0.372901727	1.866666667	0.591262668	5.893225854	0.271066772	0.033333333	-0.010110783	0.019766082	0.019766082	0.024493827	0	0	1_12800383	1_12800383	ENSACAG00000014674
1910	3865	Sanju_urb	Sanju_nat	1	129150323	0	0.096610169	-0.030654795	1	0.857142857	0.073223343	10.033601926	0.06694679	-0.030654795	0.037160921	0.000251826	0.000251826	0.049504966	0	0	1_129150323	1_129150323	ENSACAG00000000965
1911	3866	Sanju_urb	Sanju_nat	1	129151349	0	0.333938294	-0.019426457	1	0.9375	0.244280646	3.597936489	0.028028724	-0.019426457	0.037152946	0.000152555	0.000152555	0.049498466	0	0	1_129151349	1_129151349	ENSACAG00000000965
1912	3867	Sanju_urb	Sanju_nat	1	129281143	0	0.198067633	0.045290231	0.632727681	1.611111111	0.238209922	10.89660327	0.207125493	0.045290231	0.036156921	0.005270035	0.005270035	0.04868488	0	0	1_129281143	1_129281143	ENSACAG00000000963
1913	3868	Sanju_urb	Sanju_nat	1	129281199	0	0.16031458	-0.082697712	0.650196547	0.447368421	0.046584343	4.296261191	0.349334675	-0.082697712	0.036156497	0.008758689	0.008758689	0.048684532	0	0	1_129281199	1_129281199	ENSACAG00000000963
1914	3869	Sanju_urb	Sanju_nat	1	129281230	0	0.317292438	0.12713485	0.094130984	3.266666667	0.892677717	11.954046697	0.514104821	0.12713485	0.036156262	0.054734848	0.054734848	0.04868434	0	0	1_129281230	1_129281230	ENSACAG00000000963
1915	3870	Sanju_urb	Sanju_nat	1	129281245	0	0.150713908	-0.079543292	0.662927009	0.5	0.052201984	4.789090021	0.301029996	-0.079543292	0.036156148	0.006031746	0.006031746	0.048684247	0	0	1_129281245	1_129281245	ENSACAG00000000963
1916	3871	Sanju_urb	Sanju_nat	1	129281252	0	0.507440476	-0.012406948	0.796045768	1.2	0.426491082	3.376389476	0.079181246	-0.012406948	0.036156095	0.001866169	0.001866169	0.048684204	0	0	1_129281252	1_129281252	ENSACAG00000000963
1917	3872	Sanju_urb	Sanju_nat	1	129284562	0	0.119047619	0.076923077	0.602503085	2	0.262101336	15.261272849	0.301029996	0.076923077	0.036131026	0.007215007	0.007215007	0.048663681	0	0	1_129284562	1_129284562	ENSACAG00000000963
1918	3873	Sanju_urb	Sanju_nat	1	129287005	0	0.096610169	-0.184481823	0.544126242	0.452380952	0.047432244	4.314544514	0.344495689	-0.184481823	0.036112533	0.026315789	0.026315789	0.048648542	0	0	1_129287005	1_129287005	ENSACAG00000000963
1919	3874	Sanju_urb	Sanju_nat	1	129332857	0	0.252247488	-0.02344027	1	0.894736842	0.200579574	3.991204092	0.04830468	-0.02344027	0.035767115	0.000343053	0.000343053	0.048365522	0	0	1_129332857	1_129332857	+|ENSACAG00000000870
1920	3876	Sanju_urb	Sanju_nat	1	129332889	0	0.462711864	0.035108361	0.26335278	2.045454545	0.68529116	6.105265242	0.310789833	0.035108361	0.035766875	0.027814291	0.027814291	0.048365326	0	0	1_129332889	1_129332889	+|ENSACAG00000000870
1921	3877	Sanju_urb	Sanju_nat	1	129332906	0	0.506214689	-0.010988643	0.79065666	1.235294118	0.43127327	3.538247472	0.091770373	-0.010988643	0.035766748	0.002584586	0.002584586	0.048365221	0	0	1_129332906	1_129332906	+|ENSACAG00000000870
1922	3878	Sanju_urb	Sanju_nat	1	129335292	0	0.16031458	-0.079468805	0.640048397	0.380952381	0.039775588	3.648587554	0.419129308	-0.079468805	0.03574886	0.012883553	0.012883553	0.048350553	0	0	1_129335292	1_129335292	+|ENSACAG00000000870
1923	3879	Sanju_urb	Sanju_nat	1	129338871	0	0.499092559	-0.012290149	0.585398425	0.638655462	0.215253132	1.894889035	0.194733369	-0.012290149	0.035722044	0.011319253	0.011319253	0.048328561	0	0	1_129338871	1_129338871	+|ENSACAG00000000870
1924	3880	Sanju_urb	Sanju_nat	1	129338883	0	0.289186508	-0.041826098	0.734605179	0.671052632	0.158863501	2.834582087	0.173243416	-0.041826098	0.035721954	0.004640871	0.004640871	0.048328487	0	0	1_129338883	1_129338883	+|ENSACAG00000000870
1925	3881	Sanju_urb	Sanju_nat	1	129343157	0	0.507909605	-0.012843595	1	1.105263158	0.377607082	3.235126418	0.043465694	-0.012843595	0.035689955	0.000556174	0.000556174	0.048302243	0	0	1_129343157	1_129343157	+|ENSACAG00000000870
1926	3882	Sanju_urb	Sanju_nat	1	129343184	0	0.347222222	0.029450549	0.529717039	1.59375	0.473401711	5.365504606	0.202420198	0.029450549	0.035689753	0.008930118	0.008930118	0.048302077	0	0	1_129343184	1_129343184	+|ENSACAG00000000870
1927	3883	Sanju_urb	Sanju_nat	1	129343393	0	0.130671506	-0.137695186	0.156079855	0.286956522	0.03141348	2.621296542	0.5421839	-0.137695186	0.035688189	0.04526749	0.04526749	0.048300794	0	0	1_129343393	1_129343393	+|ENSACAG00000000870
1928	3885	Sanju_urb	Sanju_nat	1	129359285	0	0.130671506	0.11414791	0.58083296	2.375	0.30722013	18.360206429	0.375663614	0.11414791	0.035569456	0.01244856	0.01244856	0.048203376	0	0	1_129359285	1_129359285	+|ENSACAG00000000839
1929	3886	Sanju_urb	Sanju_nat	1	129359294	0	0.188747731	0.11414791	0.361912648	2.466666667	0.446540257	13.625746715	0.392110465	0.11414791	0.035569389	0.019391026	0.019391026	0.048203321	0	0	1_129359294	1_129359294	+|ENSACAG00000000839
1930	3888	Sanju_urb	Sanju_nat	1	129403851	0	0.203595981	0.217822138	0.08609084	5.588235294	0.984073225	31.73379066	0.747274684	0.217822138	0.035238512	0.071829988	0.071829988	0.047931568	0	0	1_129403851	1_129403851	+|ENSACAG00000000575
1931	3890	Sanju_urb	Sanju_nat	1	129408597	0	0.485714286	0.025824964	0.262004263	2	0.654276826	6.113620172	0.301029996	0.025824964	0.035203444	0.026737968	0.026737968	0.047902743	0	0	1_129408597	1_129408597	+|ENSACAG00000000575
1932	3891	Sanju_urb	Sanju_nat	1	129410412	0	0.171208945	0.056101371	0.626549797	1.666666667	0.250896627	11.071403454	0.22184875	0.056101371	0.035190042	0.005263158	0.005263158	0.047891725	0	0	1_129410412	1_129410412	+|ENSACAG00000000575
1933	3892	Sanju_urb	Sanju_nat	1	129410430	0	0.106918239	0.199684471	0.254958878	4.375	0.369209145	51.842228827	0.640978057	0.199684471	0.035189909	0.029411765	0.029411765	0.047891616	0	0	1_129410430	1_129410430	+|ENSACAG00000000575
1934	3893	Sanju_urb	Sanju_nat	1	129410451	0	0.507667901	-0.013147049	1	1.105263158	0.390285994	3.130029433	0.043465694	-0.013147049	0.035189754	0.000572917	0.000572917	0.047891488	0	0	1_129410451	1_129410451	+|ENSACAG00000000575
1935	3894	Sanju_urb	Sanju_nat	1	129410454	0	0.508474576	-0.009690722	0.598204585	1.350877193	0.459858049	3.968331522	0.130615869	-0.009690722	0.035189732	0.005	0.005	0.04789147	0	0	1_129410454	1_129410454	+|ENSACAG00000000575
1936	3895	Sanju_urb	Sanju_nat	1	129410472	0	0.470054446	-0.022015937	0.571685501	0.657142857	0.206700036	2.089195259	0.182340208	-0.022015937	0.035189599	0.008778704	0.008778704	0.047891361	0	0	1_129410472	1_129410472	+|ENSACAG00000000575
1937	3897	Sanju_urb	Sanju_nat	1	129410619	0	0.392653061	0.001663202	0.744283333	1.408163265	0.39273457	5.049017665	0.148653011	0.001663202	0.035188514	0.005544006	0.005544006	0.047890469	0	0	1_129410619	1_129410619	+|ENSACAG00000000575
1938	3898	Sanju_urb	Sanju_nat	1	129410671	0	0.421657592	-0.027778626	0.763902395	0.722222222	0.21288027	2.450226776	0.141329153	-0.027778626	0.03518813	0.004719474	0.004719474	0.047890153	0	0	1_129410671	1_129410671	+|ENSACAG00000000575
1939	3899	Sanju_urb	Sanju_nat	1	129410849	0	0.103246753	-0.169351127	0.298701299	0.404761905	0.042327681	3.870568767	0.392800369	-0.169351127	0.035186816	0.031446541	0.031446541	0.047889073	0	0	1_129410849	1_129410849	+|ENSACAG00000000575
1940	3900	Sanju_urb	Sanju_nat	1	129410884	0	0.503246753	-0.005155261	0.774075039	1.375	0.445845827	4.240535372	0.138302698	-0.005155261	0.035186557	0.005500849	0.005500849	0.04788886	0	0	1_129410884	1_129410884	+|ENSACAG00000000575
1941	3901	Sanju_urb	Sanju_nat	1	129410885	0	0.165584416	-0.164101154	0.164089056	0.298245614	0.033371484	2.665462734	0.525425934	-0.164101154	0.03518655	0.046439628	0.046439628	0.047888854	0	0	1_129410885	1_129410885	+|ENSACAG00000000575
1942	3902	Sanju_urb	Sanju_nat	1	129410952	0	0.067755596	-0.165629667	0.520871143	0.507246377	0.049671898	5.179968884	0.294781046	-0.165629667	0.035186055	0.021825397	0.021825397	0.047888448	0	0	1_129410952	1_129410952	+|ENSACAG00000000575
1943	3903	Sanju_urb	Sanju_nat	1	129410957	0	0.229909154	0.009624452	1	1.323529412	0.264322069	6.627256335	0.121733597	0.009624452	0.035186018	0.002163419	0.002163419	0.047888417	0	0	1_129410957	1_129410957	+|ENSACAG00000000575
1944	3904	Sanju_urb	Sanju_nat	1	129410965	0	0.177683765	0.064787339	0.65658796	1.947368421	0.358162886	10.588042235	0.289448123	0.064787339	0.035185959	0.009862013	0.009862013	0.047888369	0	0	1_129410965	1_129410965	+|ENSACAG00000000575
1945	3905	Sanju_urb	Sanju_nat	1	129410975	0	0.470054446	0.09710014	0.044861207	3.422222222	1.095529185	10.690363252	0.534308207	0.09710014	0.035185886	0.080478223	0.080478223	0.047888308	0	0	1_129410975	1_129410975	+|ENSACAG00000000575
1946	3906	Sanju_urb	Sanju_nat	1	129410984	0	0.177683765	0.064787339	0.65658796	1.947368421	0.358162886	10.588042235	0.289448123	0.064787339	0.035185819	0.009862013	0.009862013	0.047888254	0	0	1_129410984	1_129410984	+|ENSACAG00000000575
1947	3907	Sanju_urb	Sanju_nat	1	129410989	0	0.065536723	-0.176253415	0.527683616	0.536231884	0.052577393	5.468978479	0.270647367	-0.176253415	0.035185782	0.019963702	0.019963702	0.047888223	0	0	1_129410989	1_129410989	+|ENSACAG00000000575
1948	3908	Sanju_urb	Sanju_nat	1	129411003	0	0.381818182	0.027777778	0.363425806	1.8	0.529766318	6.115904102	0.255272505	0.027777778	0.035185679	0.016042781	0.016042781	0.047888138	0	0	1_129411003	1_129411003	+|ENSACAG00000000575
1949	3909	Sanju_urb	Sanju_nat	1	129411013	0	0.085024155	-0.096204766	0.497584541	0.396825397	0.038363394	4.104704519	0.401400541	-0.096204766	0.035185605	0.034965035	0.034965035	0.047888078	0	0	1_129411013	1_129411013	+|ENSACAG00000000575
1950	3910	Sanju_urb	Sanju_nat	1	129411018	0	0.428571429	-0.038179148	0.327583344	0.423076923	0.100336462	1.783938557	0.373580663	-0.038179148	0.035185568	0.028361345	0.028361345	0.047888047	0	0	1_129411018	1_129411018	+|ENSACAG00000000575
1951	3912	Sanju_urb	Sanju_nat	1	129620225	0	0.347222222	-0.054945055	0.111801457	0.25	0.050457309	1.238670885	0.602059991	-0.054945055	0.033631583	0.050092764	0.050092764	0.046629345	0	0	1_129620225	1_129620225	+|ENSACAG00000000422
1952	3913	Sanju_urb	Sanju_nat	1	129621607	0	0.41299435	0.013793215	0.755318592	1.409090909	0.425551856	4.665793751	0.148939013	0.013793215	0.033621787	0.005276529	0.005276529	0.046621252	0	0	1_129621607	1_129621607	+|ENSACAG00000000422
1953	3914	Sanju_urb	Sanju_nat	1	129623228	0	0.296668429	-0.067997375	0.318090436	0.407407407	0.079321828	2.092498366	0.389971079	-0.067997375	0.0336103	0.019556914	0.019556914	0.046611762	0	0	1_129623228	1_129623228	+|ENSACAG00000000422
1954	3915	Sanju_urb	Sanju_nat	1	129623255	0	0.424107143	-0.029959514	0.164820193	0.4	0.114158338	1.4015621	0.397940009	-0.029959514	0.033610108	0.033219412	0.033219412	0.046611604	0	0	1_129623255	1_129623255	+|ENSACAG00000000422
1955	3916	Sanju_urb	Sanju_nat	1	129631252	0	0.5	0.043956044	0.11119993	2.6	0.902001791	7.494441882	0.414973348	0.043956044	0.033553496	0.050092764	0.050092764	0.046564824	0	0	1_129631252	1_129631252	+|ENSACAG00000000422
1956	3917	Sanju_urb	Sanju_nat	1	129631297	0	0.490079365	0.01712862	0.29575625	1.8	0.631583832	5.129960324	0.255272505	0.01712862	0.033553177	0.019086177	0.019086177	0.046564561	0	0	1_129631297	1_129631297	+|ENSACAG00000000422
1957	3918	Sanju_urb	Sanju_nat	1	129631633	0	0.503437335	-0.005456988	0.78536325	1.333333333	0.458006223	3.881558125	0.124938737	-0.005456988	0.033550801	0.004501801	0.004501801	0.046562597	0	0	1_129631633	1_129631633	+|ENSACAG00000000422
1958	3919	Sanju_urb	Sanju_nat	1	129631640	0	0.507909605	0.011689517	0.262255719	2.095238095	0.678444847	6.470714152	0.321233382	0.011689517	0.033550751	0.028020552	0.028020552	0.046562556	0	0	1_129631640	1_129631640	+|ENSACAG00000000422
1959	3920	Sanju_urb	Sanju_nat	1	129631893	0	0.289186508	0.046839953	0.490162581	1.764705882	0.471616336	6.603220916	0.246672333	0.046839953	0.033548962	0.011294023	0.011294023	0.046561078	0	0	1_129631893	1_129631893	+|ENSACAG00000000422
1960	3921	Sanju_urb	Sanju_nat	1	130278186	0	0.408805031	0.015915119	0.535915747	1.5	0.435493708	5.166549966	0.176091259	0.015915119	0.029284751	0.007692308	0.007692308	0.042999097	0	0	1_130278186	1_130278186	+|ENSACAG00000015626
1961	3922	Sanju_urb	Sanju_nat	1	130279492	0	0.467757937	0.003507627	0.591404493	1.384615385	0.477376645	4.016031749	0.141329153	0.003507627	0.029276749	0.005623574	0.005623574	0.042992336	0	0	1_130279492	1_130279492	+|ENSACAG00000015626
1962	3928	Sanju_urb	Sanju_nat	1	130848155	0	0.241984271	-0.017526132	1	0.978947368	0.209638708	4.571378829	0.009240657	-0.017526132	0.026022937	1.2626e-05	1.2626e-05	0.040216324	0	0	1_130848155	1_130848155	ENSACAG00000015716
1963	3930	Sanju_urb	Sanju_nat	1	130982330	0	0.396329365	-0.009723693	1	1.056818182	0.330169699	3.382698875	0.024000276	-0.009723693	0.025319929	0.000135451	0.000135451	0.039608661	0	0	1_130982330	1_130982330	ENSACAG00000015818
1964	3932	Sanju_urb	Sanju_nat	1	131018311	0	0.31276467	-0.050910169	0.178339046	0.3	0.058328999	1.542971793	0.522878745	-0.050910169	0.025135555	0.038772639	0.038772639	0.0394488	0	0	1_131018311	1_131018311	ENSACAG00000015869
1965	3933	Sanju_urb	Sanju_nat	1	131018567	0	0.494350282	-0.015599411	0.581352723	0.658119658	0.216864995	1.997194082	0.181695137	-0.015599411	0.025134249	0.009142857	0.009142857	0.039447667	0	0	1_131018567	1_131018567	ENSACAG00000015869
1966	3934	Sanju_urb	Sanju_nat	1	131018574	0	0.130671506	-0.062647754	1	0.614035088	0.05967661	6.318038011	0.211806811	-0.062647754	0.025134214	0.002948343	0.002948343	0.039447636	0	0	1_131018574	1_131018574	ENSACAG00000015869
1967	3935	Sanju_urb	Sanju_nat	1	131018578	0	0.321428571	0.032520325	0.496707977	1.666666667	0.436874515	6.35829668	0.22184875	0.032520325	0.025134193	0.01010101	0.01010101	0.039447619	0	0	1_131018578	1_131018578	ENSACAG00000015869
1968	3936	Sanju_urb	Sanju_nat	1	131018820	0	0.483630952	-0.016804734	0.431314944	0.622222222	0.210136644	1.842422557	0.206054482	-0.016804734	0.025132959	0.011548452	0.011548452	0.039446548	0	0	1_131018820	1_131018820	ENSACAG00000015869
1969	3937	Sanju_urb	Sanju_nat	1	131018882	0	0.09077381	-0.018915511	1	0.952380952	0.081535995	11.124282884	0.021189299	-0.018915511	0.025132643	2.3656e-05	2.3656e-05	0.039446274	0	0	1_131018882	1_131018882	ENSACAG00000015869
1970	3938	Sanju_urb	Sanju_nat	1	131018922	0	0.507440476	-0.012406948	0.796045768	1.2	0.426491082	3.376389476	0.079181246	-0.012406948	0.025132439	0.001866169	0.001866169	0.039446097	0	0	1_131018922	1_131018922	ENSACAG00000015869
1971	3939	Sanju_urb	Sanju_nat	1	131018932	0	0.507936508	-0.013221154	1	1	0.356411877	2.805742634	0	-0.013221154	0.025132388	0	0	0.039446052	0	0	1_131018932	1_131018932	ENSACAG00000015869
1972	3940	Sanju_urb	Sanju_nat	1	131018958	0	0.155367232	-0.081915515	0.643191116	0.404761905	0.042327681	3.870568767	0.392800369	-0.081915515	0.025132256	0.010874293	0.010874293	0.039445937	0	0	1_131018958	1_131018958	ENSACAG00000015869
1973	3941	Sanju_urb	Sanju_nat	1	131021193	0	0.467757937	-0.012154336	1	1.028571429	0.351480172	3.010011002	0.012234456	-0.012154336	0.025120862	4.1316e-05	4.1316e-05	0.039436052	0	0	1_131021193	1_131021193	ENSACAG00000015869
1974	3942	Sanju_urb	Sanju_nat	1	131022186	0	0.507440476	-0.012406948	1	1.1	0.391895132	3.087560677	0.041392685	-0.012406948	0.025115803	0.000512033	0.000512033	0.039431661	0	0	1_131022186	1_131022186	ENSACAG00000015869
1975	3944	Sanju_urb	Sanju_nat	1	131024006	0	0.03125	0.384615385	0.34375	3.909090909	0.335692656	45.520780511	0.59207577	0.384615385	0.025106532	0.03030303	0.03030303	0.039423617	0	0	1_131024006	1_131024006	ENSACAG00000015869
1976	3945	Sanju_urb	Sanju_nat	1	131024030	0	0.328869048	0.106160808	0.114120697	2.8	0.80563288	9.731479676	0.447158031	0.106160808	0.02510641	0.042839513	0.042839513	0.039423511	0	0	1_131024030	1_131024030	ENSACAG00000015869
1977	3947	Sanju_urb	Sanju_nat	1	131024096	0	0.228450555	0.255293622	0.019324982	7.125	1.296939487	39.142631953	0.852784869	0.255293622	0.025106074	0.101052189	0.101052189	0.039423219	0	0	1_131024096	1_131024096	ENSACAG00000015869
1978	3948	Sanju_urb	Sanju_nat	1	131024918	0	0.347222222	-0.007472527	1	1.078431373	0.312086929	3.726571401	0.032792513	-0.007472527	0.025101889	0.000222635	0.000222635	0.039419587	0	0	1_131024918	1_131024918	ENSACAG00000015869
1979	3949	Sanju_urb	Sanju_nat	1	131024942	0	0.467757937	0.003507627	0.591404493	1.384615385	0.477376645	4.016031749	0.141329153	0.003507627	0.025101767	0.005623574	0.005623574	0.039419481	0	0	1_131024942	1_131024942	ENSACAG00000015869
1980	3950	Sanju_urb	Sanju_nat	1	131025587	0	0.507440476	0.009248816	0.293798863	1.925925926	0.676097891	5.486174004	0.284639579	0.009248816	0.025098483	0.023803176	0.023803176	0.039416632	0	0	1_131025587	1_131025587	ENSACAG00000015869
1981	3951	Sanju_urb	Sanju_nat	1	131025602	0	0.483630952	-0.009230769	1	1.125	0.392240507	3.226655531	0.051152522	-0.009230769	0.025098407	0.000750361	0.000750361	0.039416565	0	0	1_131025602	1_131025602	ENSACAG00000015869
1982	3952	Sanju_urb	Sanju_nat	1	131025611	0	0.197916667	0.032967033	0.683678065	1.5	0.304344423	7.392939814	0.176091259	0.032967033	0.025098361	0.003916718	0.003916718	0.039416526	0	0	1_131025611	1_131025611	ENSACAG00000015869
1983	3955	Sanju_urb	Sanju_nat	1	131025647	0	0.396329365	-0.037450659	0.136716082	0.315789474	0.079736844	1.250651343	0.500602351	-0.037450659	0.025098178	0.044866689	0.044866689	0.039416367	0	0	1_131025647	1_131025647	ENSACAG00000015869
1984	3956	Sanju_urb	Sanju_nat	1	131025653	0	0.495535714	-0.007161007	0.792194262	1.225490196	0.432669772	3.471068045	0.088309841	-0.007161007	0.025098147	0.002292336	0.002292336	0.03941634	0	0	1_131025653	1_131025653	ENSACAG00000015869
1985	3957	Sanju_urb	Sanju_nat	1	131025704	0	0.507440476	0.009248816	0.293798863	1.925925926	0.676097891	5.486174004	0.284639579	0.009248816	0.025097888	0.023803176	0.023803176	0.039416115	0	0	1_131025704	1_131025704	ENSACAG00000015869
1986	3958	Sanju_urb	Sanju_nat	1	131025755	0	0.03125	-0.201465201	1	0.913043478	0.078494829	10.620424364	0.039508541	-0.201465201	0.025097628	0.008314437	0.008314437	0.03941589	0	0	1_131025755	1_131025755	ENSACAG00000015869
1987	3959	Sanju_urb	Sanju_nat	1	131025794	0	0.483630952	-0.009230769	1	1.125	0.392240507	3.226655531	0.051152522	-0.009230769	0.025097429	0.000750361	0.000750361	0.039415717	0	0	1_131025794	1_131025794	ENSACAG00000015869
1988	3960	Sanju_urb	Sanju_nat	1	131026675	0	0.489159175	-0.00173837	0.782370718	1.329545455	0.452023589	3.910616964	0.12370319	-0.00173837	0.025092946	0.004329472	0.004329472	0.039411826	0	0	1_131026675	1_131026675	ENSACAG00000015869
1989	3961	Sanju_urb	Sanju_nat	1	131026714	0	0.30952381	-0.047337278	0.520787088	0.578947368	0.139469027	2.403257997	0.237360916	-0.047337278	0.025092747	0.008991009	0.008991009	0.039411654	0	0	1_131026714	1_131026714	ENSACAG00000015869
1990	3962	Sanju_urb	Sanju_nat	1	131026753	0	0.458333333	-0.022977023	0.422201524	0.609375	0.197607131	1.879172524	0.215115367	-0.022977023	0.025092549	0.011712674	0.011712674	0.039411482	0	0	1_131026753	1_131026753	ENSACAG00000015869
1991	3963	Sanju_urb	Sanju_nat	1	131026801	0	0.495535714	0.007623008	0.428943583	1.625	0.57306158	4.60792538	0.210853365	0.007623008	0.025092305	0.013108346	0.013108346	0.03941127	0	0	1_131026801	1_131026801	ENSACAG00000015869
1992	3964	Sanju_urb	Sanju_nat	1	131026810	0	0.328869048	-0.027497389	1	0.814814815	0.219771273	3.02097346	0.088941083	-0.027497389	0.025092259	0.001469119	0.001469119	0.03941123	0	0	1_131026810	1_131026810	ENSACAG00000015869
1993	3965	Sanju_urb	Sanju_nat	1	131027505	0	0.03125	-0.201465201	1	0.913043478	0.078494829	10.620424364	0.039508541	-0.201465201	0.025088723	0.008314437	0.008314437	0.039408161	0	0	1_131027505	1_131027505	ENSACAG00000015869
1994	3966	Sanju_urb	Sanju_nat	1	131027532	0	0.424107143	-0.004048583	1	1.166666667	0.380881935	3.573577499	0.06694679	-0.004048583	0.025088585	0.001139212	0.001139212	0.039408042	0	0	1_131027532	1_131027532	ENSACAG00000015869
1995	3967	Sanju_urb	Sanju_nat	1	131029223	0	0.30952381	-0.047337278	0.520787088	0.578947368	0.139469027	2.403257997	0.237360916	-0.047337278	0.025079984	0.008991009	0.008991009	0.039400576	0	0	1_131029223	1_131029223	ENSACAG00000015869
1996	3968	Sanju_urb	Sanju_nat	1	131029250	0	0.436507937	-0.011188811	1	1.041025641	0.342958314	3.159959507	0.017461427	-0.011188811	0.025079847	7.8709e-05	7.8709e-05	0.039400457	0	0	1_131029250	1_131029250	ENSACAG00000015869
1997	3969	Sanju_urb	Sanju_nat	1	131029280	0	0.410714286	0.036789298	0.381647407	1.828571429	0.595453487	5.615339473	0.26211193	0.036789298	0.025079694	0.017587887	0.017587887	0.039400325	0	0	1_131029280	1_131029280	ENSACAG00000015869
1998	3970	Sanju_urb	Sanju_nat	1	131030050	0	0.146329365	0.142633638	0.329223956	3.157894737	0.486359964	20.503947489	0.499397649	0.142633638	0.025075779	0.024667987	0.024667987	0.039396927	0	0	1_131030050	1_131030050	ENSACAG00000015869
1999	3971	Sanju_urb	Sanju_nat	1	131030071	0	0.364583333	0.053061224	0.352236339	1.983333333	0.607968808	6.470087048	0.297395711	0.053061224	0.025075672	0.0205024	0.0205024	0.039396834	0	0	1_131030071	1_131030071	ENSACAG00000015869
2000	3972	Sanju_urb	Sanju_nat	1	131030089	0	0.146329365	0.142633638	0.329223956	3.157894737	0.486359964	20.503947489	0.499397649	0.142633638	0.025075581	0.024667987	0.024667987	0.039396754	0	0	1_131030089	1_131030089	ENSACAG00000015869
2001	3973	Sanju_urb	Sanju_nat	1	131032120	0	0.09077381	-0.180327869	0.545362903	0.434782609	0.045799629	4.127455215	0.361727836	-0.180327869	0.025065258	0.025761124	0.025761124	0.039387794	0	0	1_131032120	1_131032120	ENSACAG00000015869
2002	3974	Sanju_urb	Sanju_nat	1	131032129	0	0.410714286	0.036789298	0.381647407	1.828571429	0.595453487	5.615339473	0.26211193	0.036789298	0.025065212	0.017587887	0.017587887	0.039387754	0	0	1_131032129	1_131032129	ENSACAG00000015869
2003	3975	Sanju_urb	Sanju_nat	1	131033292	0	0.103246753	-0.027611597	1	0.894736842	0.076039677	10.528109052	0.04830468	-0.027611597	0.025059303	0.000139762	0.000139762	0.039382625	0	0	1_131033292	1_131033292	ENSACAG00000015869
2004	3977	Sanju_urb	Sanju_nat	1	131785579	0	0.061507937	-0.191066998	0.541666667	0.594202899	0.058388699	6.047010679	0.226065234	-0.191066998	0.021585273	0.016897081	0.016897081	0.036328079	0	0	1_131785579	1_131785579	+|ENSACAG00000015986
2005	3978	Sanju_urb	Sanju_nat	1	131785612	0	0.396329365	-0.028208337	0.768455537	0.735294118	0.221237411	2.44378849	0.133538908	-0.028208337	0.021585138	0.003949742	0.003949742	0.036327958	0	0	1_131785612	1_131785612	+|ENSACAG00000015986
2006	3979	Sanju_urb	Sanju_nat	1	131802891	0	0.347222222	-0.04967033	0.345693272	0.444976077	0.109891344	1.801813513	0.351663338	-0.04967033	0.021514317	0.020803958	0.020803958	0.03626479	0	0	1_131802891	1_131802891	+|ENSACAG00000015986
2007	3980	Sanju_urb	Sanju_nat	1	131812306	0	0.245535714	-0.018181818	1	0.947368421	0.212824921	4.217113866	0.023481096	-0.018181818	0.021461209	7.8709e-05	7.8709e-05	0.036220651	0	0	1_131812306	1_131812306	+|ENSACAG00000015986
2008	3981	Sanju_urb	Sanju_nat	1	131815419	0	0.490079365	-0.016505761	0.789423519	0.761904762	0.263408557	2.203796543	0.118099312	-0.016505761	0.021449364	0.003943425	0.003943425	0.03621031	0	0	1_131815419	1_131815419	+|ENSACAG00000015986
2009	3982	Sanju_urb	Sanju_nat	1	131816573	0	0.03125	-0.201465201	1	0.913043478	0.078494829	10.620424364	0.039508541	-0.201465201	0.021444674	0.008314437	0.008314437	0.036206121	0	0	1_131816573	1_131816573	+|ENSACAG00000015986
2010	3983	Sanju_urb	Sanju_nat	1	131882933	0	0.5	-0.010989011	0.436346782	0.628571429	0.218008922	1.812320506	0.201645364	-0.010989011	0.020861391	0.011612726	0.011612726	0.035691576	0	0	1_131882933	1_131882933	ENSACAG00000016226
2011	3984	Sanju_urb	Sanju_nat	1	131882999	0	0.459770115	0.040069686	0.254868937	2.166666667	0.712725694	6.586607559	0.335792102	0.040069686	0.020861141	0.032562467	0.032562467	0.035691351	0	0	1_131882999	1_131882999	ENSACAG00000016226
2012	3985	Sanju_urb	Sanju_nat	1	131883050	0	0.119680851	0.133182162	0.547294172	3.625	0.304515691	43.152538212	0.559308011	0.133182162	0.020860947	0.024197531	0.024197531	0.035691178	0	0	1_131883050	1_131883050	ENSACAG00000016226
2013	3986	Sanju_urb	Sanju_nat	1	131894354	0	0.465362242	-0.022294784	0.270059985	0.490196078	0.149885562	1.603171062	0.309630167	-0.022294784	0.020818116	0.022862554	0.022862554	0.035652772	0	0	1_131894354	1_131894354	ENSACAG00000016226
2014	3988	Sanju_urb	Sanju_nat	1	131894384	0	0.126553672	-0.184488588	0.306093697	0.410526316	0.044766046	3.764725067	0.386658998	-0.184488588	0.020818003	0.030612245	0.030612245	0.03565267	0	0	1_131894384	1_131894384	ENSACAG00000016226
2015	3989	Sanju_urb	Sanju_nat	1	131894402	0	0.317292438	-0.007573739	1	1.0625	0.278409607	4.054839422	0.026328939	-0.007573739	0.020817935	0.000126984	0.000126984	0.035652609	0	0	1_131894402	1_131894402	ENSACAG00000016226
2016	3990	Sanju_urb	Sanju_nat	1	131905110	0	0.31276467	0.108481831	0.16260259	2.828571429	0.739600635	10.817752102	0.45156715	0.108481831	0.020777492	0.041698056	0.041698056	0.03561633	0	0	1_131905110	1_131905110	ENSACAG00000016226
2017	3991	Sanju_urb	Sanju_nat	1	131905134	0	0.119047619	-0.061538462	1	0.619047619	0.060559378	6.328003457	0.208275942	-0.061538462	0.020777402	0.002597403	0.002597403	0.035616248	0	0	1_131905134	1_131905134	ENSACAG00000016226
2018	3992	Sanju_urb	Sanju_nat	1	131932581	0	0.364583333	0.163579278	0.02825909	4.153846154	1.235993987	13.959969106	0.618450408	0.163579278	0.020674313	0.089106812	0.089106812	0.035523707	0	0	1_131932581	1_131932581	ENSACAG00000016226
2019	3993	Sanju_urb	Sanju_nat	1	131936527	0	0.172619048	-0.018567639	1	0.95	0.159937718	5.642821532	0.022276395	-0.018567639	0.02065956	4.9759e-05	4.9759e-05	0.035510456	0	0	1_131936527	1_131936527	ENSACAG00000016226
2020	3994	Sanju_urb	Sanju_nat	1	131951629	0	0.183050847	-0.088282563	0.65793109	0.435294118	0.047156557	4.01812562	0.361217202	-0.088282563	0.020603254	0.009406232	0.009406232	0.035459864	0	0	1_131951629	1_131951629	ENSACAG00000016226
2021	3997	Sanju_urb	Sanju_nat	1	131988748	0	0.507440476	-0.012406948	0.796045768	1.2	0.426491082	3.376389476	0.079181246	-0.012406948	0.020465918	0.001866169	0.001866169	0.035336345	0	0	1_131988748	1_131988748	+|ENSACAG00000016233
2022	3998	Sanju_urb	Sanju_nat	1	131988760	0	0.389212057	0.10038059	0.119666873	2.833333333	0.870209519	9.225109134	0.452297671	0.10038059	0.020465874	0.05010352	0.05010352	0.035336305	0	0	1_131988760	1_131988760	+|ENSACAG00000016233
2023	3999	Sanju_urb	Sanju_nat	1	131991714	0	0.09077381	-0.180327869	0.545362903	0.434782609	0.045799629	4.127455215	0.361727836	-0.180327869	0.020455009	0.025761124	0.025761124	0.035326526	0	0	1_131991714	1_131991714	+|ENSACAG00000016233
2024	4000	Sanju_urb	Sanju_nat	1	131992097	0	0.146329365	-0.157757497	0.155319055	0.275362319	0.031144609	2.434591733	0.56009549	-0.157757497	0.020453601	0.044390638	0.044390638	0.035325259	0	0	1_131992097	1_131992097	+|ENSACAG00000016233
2025	4002	Sanju_urb	Sanju_nat	1	131993854	0	0.380952381	0.033653846	0.378942736	1.711111111	0.535817649	5.464361323	0.233278211	0.033653846	0.020447144	0.012987013	0.012987013	0.035319446	0	0	1_131993854	1_131993854	+|ENSACAG00000016233
2026	4004	Sanju_urb	Sanju_nat	1	131996265	0	0.488135593	-0.018244576	0.573107507	0.666666667	0.210050735	2.115890931	0.176091259	-0.018244576	0.020438289	0.007936508	0.007936508	0.035311475	0	0	1_131996265	1_131996265	+|ENSACAG00000016233
2027	4005	Sanju_urb	Sanju_nat	1	131997692	0	0.347222222	-0.04967033	0.023371657	0.106227106	0.012877507	0.876271931	0.973764649	-0.04967033	0.020433051	0.092047001	0.092047001	0.035306759	0	0	1_131997692	1_131997692	+|ENSACAG00000016233
2028	4007	Sanju_urb	Sanju_nat	1	132020799	0	0.505952381	0.000904977	0.294034183	1.925	0.667652325	5.550231551	0.284430734	0.000904977	0.02034819	0.023240811	0.023240811	0.035229935	0	0	1_132020799	1_132020799	+|ENSACAG00000016318
2029	4008	Sanju_urb	Sanju_nat	1	132028694	0	0.328869048	-0.027497389	1	0.814814815	0.219771273	3.02097346	0.088941083	-0.027497389	0.020319445	0.001469119	0.001469119	0.035204029	0	0	1_132028694	1_132028694	+|ENSACAG00000016318
2030	4009	Sanju_urb	Sanju_nat	1	132028772	0	0.363841808	-0.018161384	0.010547477	0.091575092	0.011045751	0.759205724	1.038222638	-0.018161384	0.020319162	0.114238165	0.114238165	0.035203773	0	0	1_132028772	1_132028772	+|ENSACAG00000016318
2031	4012	Sanju_urb	Sanju_nat	1	132111056	0	0.503389831	-0.013745704	1	1	0.339954161	2.941573052	0	-0.013745704	0.020023587	0	0	0.034936942	0	0	1_132111056	1_132111056	ENSACAG00000016434
2032	4013	Sanju_urb	Sanju_nat	1	132111083	0	0.124637681	-0.133228222	0.269565217	0.342105263	0.035351089	3.310676223	0.465840244	-0.133228222	0.020023491	0.044850498	0.044850498	0.034936856	0	0	1_132111083	1_132111083	ENSACAG00000016434
2033	4014	Sanju_urb	Sanju_nat	1	132112171	0	0.119047619	-0.169230769	0.289474264	0.339130435	0.03727575	3.085369217	0.469633233	-0.169230769	0.020019632	0.034920635	0.034920635	0.034933366	0	0	1_132112171	1_132112171	ENSACAG00000016434
2034	4016	Sanju_urb	Sanju_nat	1	132112232	0	0.119047619	-0.169230769	0.289474264	0.339130435	0.03727575	3.085369217	0.469633233	-0.169230769	0.020019415	0.034920635	0.034920635	0.03493317	0	0	1_132112232	1_132112232	ENSACAG00000016434
2035	4017	Sanju_urb	Sanju_nat	1	132114136	0	0.444209413	-0.028136469	0.245109533	0.40625	0.115199986	1.432630929	0.391206626	-0.028136469	0.020012664	0.032743764	0.032743764	0.034927066	0	0	1_132114136	1_132114136	ENSACAG00000016434
2036	4021	Sanju_urb	Sanju_nat	1	132240906	0	0.435571688	-0.023651304	0.769509334	0.798816568	0.234563553	2.7204052	0.097552936	-0.023651304	0.019543835	0.002229938	0.002229938	0.03449146	0	0	1_132240906	1_132240906	ENSACAG00000016511
2037	4022	Sanju_urb	Sanju_nat	1	132240913	0	0.421657592	-0.019301831	1	0.897435897	0.261435638	3.080648061	0.046996563	-0.019301831	0.019543811	0.000510123	0.000510123	0.034491438	0	0	1_132240913	1_132240913	ENSACAG00000016511
2038	4023	Sanju_urb	Sanju_nat	1	132240914	0	0.177683765	-0.092394998	0.654056667	0.389473684	0.042419373	3.575954558	0.409521881	-0.092394998	0.019543808	0.011918934	0.011918934	0.034491435	0	0	1_132240914	1_132240914	ENSACAG00000016511
2039	4024	Sanju_urb	Sanju_nat	1	132240930	0	0.146329365	0.017470665	1	1.3	0.200628044	8.423548205	0.113943352	0.017470665	0.019543753	0.001188642	0.001188642	0.034491386	0	0	1_132240930	1_132240930	ENSACAG00000016511
2040	4025	Sanju_urb	Sanju_nat	1	132240940	0	0.432046536	0.006784935	0.769012879	1.346153846	0.431871281	4.195996023	0.129094696	0.006784935	0.019543719	0.004248995	0.004248995	0.034491355	0	0	1_132240940	1_132240940	ENSACAG00000016511
2041	4026	Sanju_urb	Sanju_nat	1	132240974	0	0.476190476	-0.015384615	1	0.928571429	0.318872387	2.704043794	0.032184683	-0.015384615	0.019543603	0.0002886	0.0002886	0.03449125	0	0	1_132240974	1_132240974	ENSACAG00000016511
2042	4027	Sanju_urb	Sanju_nat	1	132240998	0	0.289186508	0.110172846	0.165868734	2.775	0.738470108	10.427808675	0.443262987	0.110172846	0.019543522	0.037431408	0.037431408	0.034491176	0	0	1_132240998	1_132240998	ENSACAG00000016511
2043	4028	Sanju_urb	Sanju_nat	1	132244154	0	0.172619048	0.193633952	0.169719897	4.444444444	0.744838688	26.519952222	0.647817482	0.193633952	0.019532792	0.047818082	0.047818082	0.03448143	0	0	1_132244154	1_132244154	ENSACAG00000016511
2044	4029	Sanju_urb	Sanju_nat	1	132244208	0	0.447916667	0.000255558	0.780699728	1.274725275	0.429672185	3.781777321	0.105416597	0.000255558	0.019532609	0.002996265	0.002996265	0.034481263	0	0	1_132244208	1_132244208	ENSACAG00000016511
2045	4030	Sanju_urb	Sanju_nat	1	132244259	0	0.396329365	0.018003273	0.557341469	1.493333333	0.475610705	4.688802039	0.174156759	0.018003273	0.019532436	0.00741728	0.00741728	0.034481106	0	0	1_132244259	1_132244259	ENSACAG00000016511
2046	4031	Sanju_urb	Sanju_nat	1	132245320	0	0.061507937	-0.191066998	0.541666667	0.594202899	0.058388699	6.047010679	0.226065234	-0.191066998	0.019528831	0.016897081	0.016897081	0.034477831	0	0	1_132245320	1_132245320	ENSACAG00000016511
2047	4032	Sanju_urb	Sanju_nat	1	132245354	0	0.03125	-0.201465201	1	0.913043478	0.078494829	10.620424364	0.039508541	-0.201465201	0.019528716	0.008314437	0.008314437	0.034477726	0	0	1_132245354	1_132245354	ENSACAG00000016511
2048	4033	Sanju_urb	Sanju_nat	1	132247213	0	0.458333333	-0.006993007	1	1.142857143	0.388145111	3.365036453	0.057991947	-0.006993007	0.019522403	0.000918274	0.000918274	0.034471991	0	0	1_132247213	1_132247213	ENSACAG00000016511
2049	4034	Sanju_urb	Sanju_nat	1	132249440	0	0.119047619	-0.169230769	0.289474264	0.339130435	0.03727575	3.085369217	0.469633233	-0.169230769	0.019413242	0.034920635	0.034920635	0.03437937	0	0	1_132249440	1_132249440	ENSACAG00000016511
2050	4035	Sanju_urb	Sanju_nat	1	132253121	0	0.483630952	-0.009230769	0.187921349	0.453947368	0.148433066	1.388290485	0.342994497	-0.009230769	0.019374343	0.030587191	0.030587191	0.034340635	0	0	1_132253121	1_132253121	ENSACAG00000016511
2051	4040	Sanju_urb	Sanju_nat	1	132363690	0	0.43955276	-0.002713923	0.764828011	1.292307692	0.397750104	4.198764885	0.111365929	-0.002713923	0.018908566	0.00337604	0.00337604	0.033891231	0	0	1_132363690	1_132363690	+|ENSACAG00000016560
2052	4041	Sanju_urb	Sanju_nat	1	132549250	0	0.061507937	0.076923077	1	1.952380952	0.116220318	32.797977628	0.290564562	0.076923077	0.01822262	0.003491133	0.003491133	0.033255572	0	0	1_132549250	1_132549250	ENSACAG00000016639
2053	4043	Sanju_urb	Sanju_nat	1	132549272	0	0.510204082	-0.008543689	0.549372096	1.490196078	0.429328476	5.172459959	0.173243416	-0.008543689	0.018222557	0.007936508	0.007936508	0.033255513	0	0	1_132549272	1_132549272	ENSACAG00000016639
2054	4044	Sanju_urb	Sanju_nat	1	132549282	0	0.222727273	-0.045793927	1	0.688888889	0.120953507	3.923556363	0.16185082	-0.045793927	0.018222528	0.003174603	0.003174603	0.033255487	0	0	1_132549282	1_132549282	ENSACAG00000016639
2055	4045	Sanju_urb	Sanju_nat	1	132549367	0	0.222222222	-0.054945055	0.70402626	0.6	0.110588737	3.255304369	0.22184875	-0.054945055	0.018222283	0.005565863	0.005565863	0.033255262	0	0	1_132549367	1_132549367	ENSACAG00000016639
2056	4047	Sanju_urb	Sanju_nat	1	132549568	0	0.061507937	0.404466501	0.114583333	6.142857143	0.602121435	62.669574126	0.788370416	0.404466501	0.018221704	0.061583578	0.061583578	0.03325473	0	0	1_132549568	1_132549568	ENSACAG00000016639
2057	4048	Sanju_urb	Sanju_nat	1	132549575	0	0.09077381	0.182849937	0.269825269	4.1	0.350527081	47.956351701	0.612783857	0.182849937	0.018221684	0.022733187	0.022733187	0.033254711	0	0	1_132549575	1_132549575	ENSACAG00000016639
2058	4049	Sanju_urb	Sanju_nat	1	132549585	0	0.328869048	-0.049773756	0.515111978	0.505263158	0.123407681	2.068678837	0.296482368	-0.049773756	0.018221655	0.014423485	0.014423485	0.033254685	0	0	1_132549585	1_132549585	ENSACAG00000016639
2059	4050	Sanju_urb	Sanju_nat	1	132549687	0	0.061507937	0.404466501	0.114583333	6.142857143	0.602121435	62.669574126	0.788370416	0.404466501	0.018221362	0.061583578	0.061583578	0.033254414	0	0	1_132549687	1_132549687	ENSACAG00000016639
2060	4051	Sanju_urb	Sanju_nat	1	132549694	0	0.467757937	-0.019985317	0.412195937	0.551470588	0.179484367	1.694408349	0.258477645	-0.019985317	0.018221342	0.017081893	0.017081893	0.033254396	0	0	1_132549694	1_132549694	ENSACAG00000016639
2061	4052	Sanju_urb	Sanju_nat	1	132549751	0	0.505952381	-0.009954751	0.79494924	1.210526316	0.430746817	3.401937995	0.082974235	-0.009954751	0.018221177	0.002054155	0.002054155	0.033254245	0	0	1_132549751	1_132549751	ENSACAG00000016639
2062	4054	Sanju_urb	Sanju_nat	1	132554900	0	0.474352195	-0.002981694	0.784463599	1.285714286	0.441092164	3.74765493	0.109144469	-0.002981694	0.018209056	0.00342556	0.00342556	0.033238767	0	0	1_132554900	1_132554900	ENSACAG00000016639
2063	4057	Sanju_urb	Sanju_nat	1	132564985	0	0.093601269	-0.006353916	1	1.052631579	0.089766692	12.343478528	0.022276395	-0.006353916	0.018174624	2.6903e-05	2.6903e-05	0.033210459	0	0	1_132564985	1_132564985	ENSACAG00000016639
2064	4058	Sanju_urb	Sanju_nat	1	132567031	0	0.347222222	-0.007472527	1	1.078431373	0.312086929	3.726571401	0.032792513	-0.007472527	0.01816876	0.000222635	0.000222635	0.033205061	0	0	1_132567031	1_132567031	ENSACAG00000016639
2065	4059	Sanju_urb	Sanju_nat	1	132567037	0	0.503472222	0.008715423	0.304369995	1.764705882	0.623044472	4.998337985	0.246672333	0.008715423	0.018168743	0.018019747	0.018019747	0.033205045	0	0	1_132567037	1_132567037	ENSACAG00000016639
2066	4060	Sanju_urb	Sanju_nat	1	132567044	0	0.328869048	0.106160808	0.114120697	2.8	0.80563288	9.731479676	0.447158031	0.106160808	0.018168723	0.042839513	0.042839513	0.033205027	0	0	1_132567044	1_132567044	ENSACAG00000016639
2067	4061	Sanju_urb	Sanju_nat	1	132567092	0	0.347222222	0.076923077	0.207944487	2.333333333	0.69597579	7.822749757	0.367976785	0.076923077	0.018168585	0.03030303	0.03030303	0.0332049	0	0	1_132567092	1_132567092	ENSACAG00000016639
2068	4062	Sanju_urb	Sanju_nat	1	132567128	0	0.172619048	-0.092838196	0.419334485	0.352380952	0.038546621	3.221354642	0.452987575	-0.092838196	0.018168482	0.014380256	0.014380256	0.033204805	0	0	1_132567128	1_132567128	ENSACAG00000016639
2069	4063	Sanju_urb	Sanju_nat	1	132567155	0	0.289186508	-0.003826362	1	1.111111111	0.286993814	4.301723042	0.045757491	-0.003826362	0.018168405	0.000363844	0.000363844	0.033204734	0	0	1_132567155	1_132567155	ENSACAG00000016639
2070	4064	Sanju_urb	Sanju_nat	1	132585402	0	0.274675325	0.060062747	0.447778206	1.885714286	0.439747483	8.086273377	0.275475891	0.060062747	0.01811025	0.013285776	0.013285776	0.03315923	0	0	1_132585402	1_132585402	+|ENSACAG00000016648
2071	4066	Sanju_urb	Sanju_nat	1	132590038	0	0.507909605	-0.005506952	0.430718118	1.604938272	0.554926514	4.641744071	0.205458333	-0.005506952	0.018097067	0.012778686	0.012778686	0.033147062	0	0	1_132590038	1_132590038	+|ENSACAG00000016648
2072	4067	Sanju_urb	Sanju_nat	1	132590079	0	0.380952381	0.033653846	0.378942736	1.711111111	0.535817649	5.464361323	0.233278211	0.033653846	0.01809695	0.012987013	0.012987013	0.033146955	0	0	1_132590079	1_132590079	+|ENSACAG00000016648
2073	4068	Sanju_urb	Sanju_nat	1	132593917	0	0.418552036	-0.038123766	0.520027778	0.590909091	0.138841527	2.514907186	0.228479329	-0.038123766	0.018086051	0.009876041	0.009876041	0.033136893	0	0	1_132593917	1_132593917	+|ENSACAG00000016648
2074	4069	Sanju_urb	Sanju_nat	1	132593965	0	0.435571688	-0.033494105	0.136633174	0.333333333	0.082599594	1.345177448	0.477121255	-0.033494105	0.018085915	0.043402778	0.043402778	0.033136767	0	0	1_132593965	1_132593965	+|ENSACAG00000016648
2075	4071	Sanju_urb	Sanju_nat	1	132644808	0	0.396329365	0.054972562	0.240084145	2.095238095	0.670609765	6.546314866	0.321233382	0.054972562	0.017943536	0.025795231	0.025795231	0.033005017	0	0	1_132644808	1_132644808	+|ENSACAG00000016722
2076	4073	Sanju_urb	Sanju_nat	1	132647627	0	0.396329365	-0.037450659	0.375413677	0.495726496	0.139826507	1.757497654	0.304757868	-0.037450659	0.017935665	0.018860155	0.018860155	0.032997734	0	0	1_132647627	1_132647627	+|ENSACAG00000016722
2077	4074	Sanju_urb	Sanju_nat	1	132647643	0	0.061507937	0.076923077	1	1.952380952	0.116220318	32.797977628	0.290564562	0.076923077	0.017935621	0.003491133	0.003491133	0.032997693	0	0	1_132647643	1_132647643	+|ENSACAG00000016722
2078	4075	Sanju_urb	Sanju_nat	1	132648634	0	0.063458488	0.064787339	1	1.857142857	0.110456948	31.224650403	0.268845312	0.064787339	0.017932855	0.003068182	0.003068182	0.032995134	0	0	1_132648634	1_132648634	+|ENSACAG00000016722
2079	4076	Sanju_urb	Sanju_nat	1	132648641	0	0.506081438	0.02047709	0.18056605	2.205882353	0.74442855	6.536445919	0.343582346	0.02047709	0.017932836	0.03345773	0.03345773	0.032995116	0	0	1_132648641	1_132648641	+|ENSACAG00000016722
2080	4078	Sanju_urb	Sanju_nat	1	132649110	0	0.30952381	-0.017751479	1	0.944444444	0.249961626	3.56844898	0.024823584	-0.017751479	0.017931527	0.000111	0.000111	0.032993905	0	0	1_132649110	1_132649110	+|ENSACAG00000016722
2081	4079	Sanju_urb	Sanju_nat	1	132649152	0	0.061507937	-0.191066998	0.541666667	0.594202899	0.058388699	6.047010679	0.226065234	-0.191066998	0.01793141	0.016897081	0.016897081	0.032993797	0	0	1_132649152	1_132649152	+|ENSACAG00000016722
2082	4080	Sanju_urb	Sanju_nat	1	132649581	0	0.494350282	-0.015599411	1	0.901960784	0.302527414	2.689122436	0.044812344	-0.015599411	0.017930214	0.000571429	0.000571429	0.032992689	0	0	1_132649581	1_132649581	+|ENSACAG00000016722
2083	4081	Sanju_urb	Sanju_nat	1	132649631	0	0.328869048	-0.027497389	1	0.814814815	0.219771273	3.02097346	0.088941083	-0.027497389	0.017930074	0.001469119	0.001469119	0.03299256	0	0	1_132649631	1_132649631	+|ENSACAG00000016722
2084	4083	Sanju_urb	Sanju_nat	1	132649652	0	0.503472222	-0.005835544	0.607957577	1.333333333	0.473466689	3.754810675	0.124938737	-0.005835544	0.017930016	0.004644616	0.004644616	0.032992506	0	0	1_132649652	1_132649652	+|ENSACAG00000016722
2085	4084	Sanju_urb	Sanju_nat	1	132649655	0	0.222222222	-0.120879121	0.042871104	0.169082126	0.020054026	1.425587337	0.771902301	-0.120879121	0.017930007	0.074829932	0.074829932	0.032992498	0	0	1_132649655	1_132649655	+|ENSACAG00000016722
2086	4085	Sanju_urb	Sanju_nat	1	132649706	0	0.30952381	-0.017751479	1	0.944444444	0.249961626	3.56844898	0.024823584	-0.017751479	0.017929865	0.000111	0.000111	0.032992367	0	0	1_132649706	1_132649706	+|ENSACAG00000016722
2087	4086	Sanju_urb	Sanju_nat	1	132649730	0	0.289186508	0.110172846	0.165868734	2.775	0.738470108	10.427808675	0.443262987	0.110172846	0.017929798	0.037431408	0.037431408	0.032992305	0	0	1_132649730	1_132649730	+|ENSACAG00000016722
2088	4087	Sanju_urb	Sanju_nat	1	132651633	0	0.150713908	0.009002724	1	1.233333333	0.190068552	8.002960488	0.091080469	0.009002724	0.017924492	0.000781499	0.000781499	0.032987394	0	0	1_132651633	1_132651633	+|ENSACAG00000016722
2089	4099	Sanju_urb	Sanju_nat	1	132683901	0	0.347222222	0.372307692	0.000181302	13	3.075885524	54.943527218	1.113943352	0.372307692	0.01783501	0.24244898	0.24244898	0.032904523	0	0	1_132683901	1_132683901	ENSACAG00000016762
2090	4100	Sanju_urb	Sanju_nat	1	132689619	0	0.5	-0.014652015	0.795564085	0.83805668	0.294802182	2.382407733	0.076726608	-0.014652015	0.017819249	0.001717859	0.001717859	0.032889915	0	0	1_132689619	1_132689619	ENSACAG00000016762
2091	4101	Sanju_urb	Sanju_nat	1	132689625	0	0.503437335	-0.01380196	1	1.018518519	0.358151724	2.896481862	0.00796893	-0.01380196	0.017819233	1.9099e-05	1.9099e-05	0.0328899	0	0	1_132689625	1_132689625	ENSACAG00000016762
2092	4102	Sanju_urb	Sanju_nat	1	132692028	0	0.274986779	0.007235791	1	1.259259259	0.314217966	5.046604763	0.100115153	0.007235791	0.017812618	0.001713287	0.001713287	0.032883767	0	0	1_132692028	1_132692028	ENSACAG00000016762
2093	4103	Sanju_urb	Sanju_nat	1	132692034	0	0.336858805	-0.001279489	1	1.176470588	0.332793002	4.158990834	0.070581074	-0.001279489	0.017812602	0.001027544	0.001027544	0.032883752	0	0	1_132692034	1_132692034	ENSACAG00000016762
2094	4104	Sanju_urb	Sanju_nat	1	132696354	0	0.410714286	-0.030100334	0.568229399	0.656108597	0.199085701	2.1622773	0.183024271	-0.030100334	0.017800723	0.007549616	0.007549616	0.032872738	0	0	1_132696354	1_132696354	ENSACAG00000016762
2095	4105	Sanju_urb	Sanju_nat	1	132696366	0	0.328869048	-0.027497389	1	0.814814815	0.219771273	3.02097346	0.088941083	-0.027497389	0.01780069	0.001469119	0.001469119	0.032872708	0	0	1_132696366	1_132696366	ENSACAG00000016762
2096	4106	Sanju_urb	Sanju_nat	1	132711698	0	0.177683765	-0.006716959	1	1.055555556	0.176649168	6.307403209	0.023481096	-0.006716959	0.017758663	5.6689e-05	5.6689e-05	0.032833727	0	0	1_132711698	1_132711698	ENSACAG00000016762
2097	4107	Sanju_urb	Sanju_nat	1	132711713	0	0.03125	-0.201465201	1	0.913043478	0.078494829	10.620424364	0.039508541	-0.201465201	0.017758622	0.008314437	0.008314437	0.032833688	0	0	1_132711713	1_132711713	ENSACAG00000016762
2098	4108	Sanju_urb	Sanju_nat	1	132711719	0	0.197916667	-0.096587623	0.406202683	0.285714286	0.032156462	2.538608042	0.544068044	-0.096587623	0.017758606	0.021970511	0.021970511	0.032833673	0	0	1_132711719	1_132711719	ENSACAG00000016762
2099	4109	Sanju_urb	Sanju_nat	1	132711731	0	0.061507937	-0.191066998	0.541666667	0.594202899	0.058388699	6.047010679	0.226065234	-0.191066998	0.017758573	0.016897081	0.016897081	0.032833643	0	0	1_132711731	1_132711731	ENSACAG00000016762
34565	4112	Sanju_urb	Sanju_nat	1	133483364	0	0.150713908	-0.082877818	0.647306553	0.428571429	0.044879906	4.092554668	0.367976785	-0.082877818	0.015873834	0.009186603	0.009186603	0.031074895	0	0	1_133483364	1_133483364	ENSACAG00000001543
34566	4113	Sanju_urb	Sanju_nat	1	133483421	0	0.296668429	-0.035925381	0.742834204	0.75	0.176097835	3.194247105	0.124938737	-0.035925381	0.015873714	0.002453102	0.002453102	0.031074781	0	0	1_133483421	1_133483421	ENSACAG00000001543
34567	4114	Sanju_urb	Sanju_nat	1	133483422	0	0.296668429	-0.035925381	0.742834204	0.75	0.176097835	3.194247105	0.124938737	-0.035925381	0.015873712	0.002453102	0.002453102	0.031074779	0	0	1_133483422	1_133483422	ENSACAG00000001543
34568	4115	Sanju_urb	Sanju_nat	1	133483430	0	0.440112994	-0.014436781	1	1.011111111	0.327216968	3.124366339	0.004798883	-0.014436781	0.015873696	6.142e-06	6.142e-06	0.031074763	0	0	1_133483430	1_133483430	ENSACAG00000001543
34569	4116	Sanju_urb	Sanju_nat	1	133483437	0	0.336858805	-0.001279489	1	1.176470588	0.332793002	4.158990834	0.070581074	-0.001279489	0.015873681	0.001027544	0.001027544	0.031074749	0	0	1_133483437	1_133483437	ENSACAG00000001543
34570	4117	Sanju_urb	Sanju_nat	1	133483533	0	0.31276467	-0.006090786	1	1.107142857	0.281710727	4.351148844	0.044203662	-0.006090786	0.015870585	0.000366487	0.000366487	0.031073608	0	0	1_133483533	1_133483533	ENSACAG00000001543
34571	4118	Sanju_urb	Sanju_nat	1	133483540	0	0.31276467	-0.006090786	1	1.107142857	0.281710727	4.351148844	0.044203662	-0.006090786	0.01587057	0.000366487	0.000366487	0.031073594	0	0	1_133483540	1_133483540	ENSACAG00000001543
34572	4119	Sanju_urb	Sanju_nat	1	133483895	0	0.34519774	-0.008018589	1	1.102941176	0.311007531	3.911414095	0.042552351	-0.008018589	0.015866547	0.000383715	0.000383715	0.031072493	0	0	1_133483895	1_133483895	ENSACAG00000001543
2100	4120	Sanju_urb	Sanju_nat	1	133496931	0	0.372818614	-0.03360528	0.754835275	0.704545455	0.19322458	2.56895007	0.152090983	-0.03360528	0.015839186	0.004566025	0.004566025	0.031046469	0	0	1_133496931	1_133496931	+|ENSACAG00000001564
2101	4121	Sanju_urb	Sanju_nat	1	133498886	0	0.328869048	0.00591716	0.751713965	1.25	0.354583756	4.406575243	0.096910013	0.00591716	0.015835094	0.001887002	0.001887002	0.031042576	0	0	1_133498886	1_133498886	+|ENSACAG00000001564
2102	4122	Sanju_urb	Sanju_nat	1	133499003	0	0.380952381	-0.024038462	1	0.828877005	0.246826593	2.78348083	0.081509908	-0.024038462	0.015834849	0.001443001	0.001443001	0.031042343	0	0	1_133499003	1_133499003	+|ENSACAG00000001564
2103	4123	Sanju_urb	Sanju_nat	1	134279935	0	0.486993345	-0.014603263	0.257214877	0.47008547	0.140890027	1.568459839	0.327823172	-0.014603263	0.014432	0.02652864	0.02652864	0.029686382	0	0	1_134279935	1_134279935	+|ENSACAG00000001885
2104	4124	Sanju_urb	Sanju_nat	1	134284882	0	0.410714286	-0.034559643	0.251007769	0.444444444	0.126177489	1.565500044	0.352182518	-0.034559643	0.014424463	0.025618504	0.025618504	0.029679013	0	0	1_134284882	1_134284882	+|ENSACAG00000001885
2105	4125	Sanju_urb	Sanju_nat	1	134284904	0	0.424107143	-0.021322537	0.783724559	0.836538462	0.266518627	2.625694895	0.077514087	-0.021322537	0.01442443	0.001463254	0.001463254	0.02967898	0	0	1_134284904	1_134284904	+|ENSACAG00000001885
2106	4126	Sanju_urb	Sanju_nat	1	134284942	0	0.424107143	-0.021322537	0.783724559	0.836538462	0.266518627	2.625694895	0.077514087	-0.021322537	0.014424372	0.001463254	0.001463254	0.029678924	0	0	1_134284942	1_134284942	+|ENSACAG00000001885
2107	4127	Sanju_urb	Sanju_nat	1	134284962	0	0.09077381	0.182849937	0.269825269	4.1	0.350527081	47.956351701	0.612783857	0.182849937	0.014424342	0.022733187	0.022733187	0.029678894	0	0	1_134284962	1_134284962	+|ENSACAG00000001885
2108	4128	Sanju_urb	Sanju_nat	1	134284971	0	0.436507937	-0.011188811	1	1.041025641	0.342958314	3.159959507	0.017461427	-0.011188811	0.014424328	7.8709e-05	7.8709e-05	0.02967888	0	0	1_134284971	1_134284971	+|ENSACAG00000001885
2109	4129	Sanju_urb	Sanju_nat	1	135305314	0	0.222727273	-0.033282472	1	0.825	0.144057055	4.724690513	0.083546051	-0.033282472	0.013186628	0.000835422	0.000835422	0.028453147	0	0	1_135305314	1_135305314	ENSACAG00000002652
2110	4130	Sanju_urb	Sanju_nat	1	135305322	0	0.222727273	-0.033282472	1	0.825	0.144057055	4.724690513	0.083546051	-0.033282472	0.013186621	0.000835422	0.000835422	0.028453139	0	0	1_135305322	1_135305322	ENSACAG00000002652
2111	4132	Sanju_urb	Sanju_nat	1	135305380	0	0.215970962	-0.042195602	1	0.733333333	0.129035365	4.167677439	0.134698574	-0.042195602	0.013186567	0.002122954	0.002122954	0.028453085	0	0	1_135305380	1_135305380	ENSACAG00000002652
300	518	Sanju_urb	Sanju_nat	1	13551330	0	0.096610169	0.199674444	0.255406195	4.333333333	0.368513674	50.955443794	0.636822098	0.199674444	-0.010199728	0.026315789	0.026315789	0.024142694	0	0	1_13551330	1_13551330	ENSACAG00000013021
301	520	Sanju_urb	Sanju_nat	1	13555894	0	0.372655777	-0.03371097	0.75082843	0.7	0.188459608	2.600026631	0.15490196	-0.03371097	-0.010200716	0.004921394	0.004921394	0.024140218	0	0	1_13555894	1_13555894	ENSACAG00000013021
302	522	Sanju_urb	Sanju_nat	1	13563955	0	0.35536753	-0.035414017	0.752373075	0.666666667	0.181965271	2.442468505	0.176091259	-0.035414017	-0.010202476	0.006087662	0.006087662	0.024135833	0	0	1_13563955	1_13563955	ENSACAG00000013021
303	523	Sanju_urb	Sanju_nat	1	13572567	0	0.328869048	0.050469892	0.342618522	1.875	0.542305289	6.48274149	0.273001272	0.050469892	-0.010204375	0.015677133	0.015677133	0.024131134	0	0	1_13572567	1_13572567	ENSACAG00000013021
2112	4136	Sanju_urb	Sanju_nat	1	136867535	0	0.342857143	0.039135514	0.493784681	1.703296703	0.456020862	6.362032755	0.231290306	0.039135514	0.01203774	0.011341485	0.011341485	0.027399843	0	0	1_136867535	1_136867535	ENSACAG00000003413
2113	4137	Sanju_urb	Sanju_nat	1	136867562	0	0.30122449	0.054574096	0.66754782	1.777777778	0.369529186	8.552758336	0.249877473	0.054574096	0.012037733	0.010483526	0.010483526	0.027399835	0	0	1_136867562	1_136867562	ENSACAG00000003413
2114	4138	Sanju_urb	Sanju_nat	1	136869967	0	0.491963662	-0.017633229	0.560146126	0.625	0.192034565	2.034139012	0.204119983	-0.017633229	0.012037082	0.011363636	0.011363636	0.027399134	0	0	1_136869967	1_136869967	ENSACAG00000003413
2115	4139	Sanju_urb	Sanju_nat	1	136870051	0	0.451977401	-0.026417526	0.394993787	0.555555556	0.167735584	1.840050684	0.255272505	-0.026417526	0.012037059	0.015625	0.015625	0.02739911	0	0	1_136870051	1_136870051	ENSACAG00000003413
2116	4140	Sanju_urb	Sanju_nat	1	136872554	0	0.424877708	0.038112523	0.350717805	1.909090909	0.568566167	6.410209238	0.28082661	0.038112523	0.012036382	0.020559211	0.020559211	0.027398383	0	0	1_136872554	1_136872554	ENSACAG00000003413
2117	4141	Sanju_urb	Sanju_nat	1	136879040	0	0.16031458	-0.169993326	0.172185951	0.315789474	0.035385199	2.818211965	0.500602351	-0.169993326	0.012034634	0.04245283	0.04245283	0.027396505	0	0	1_136879040	1_136879040	ENSACAG00000003413
2118	4142	Sanju_urb	Sanju_nat	1	136879061	0	0.472316384	-0.021506437	0.573157685	0.642857143	0.204232838	2.023500777	0.191885526	-0.021506437	0.012034629	0.009569378	0.009569378	0.027396499	0	0	1_136879061	1_136879061	ENSACAG00000003413
34573	4145	Sanju_urb	Sanju_nat	1	136939846	0	0.328869048	0.106160808	0.114120697	2.8	0.80563288	9.731479676	0.447158031	0.106160808	0.012017056	0.042839513	0.042839513	0.027378871	0	0	1_136939846	1_136939846	ENSACAG00000014770
34574	4146	Sanju_urb	Sanju_nat	1	136939911	0	0.328869048	0.106160808	0.114120697	2.8	0.80563288	9.731479676	0.447158031	0.106160808	0.012017039	0.042839513	0.042839513	0.027378853	0	0	1_136939911	1_136939911	ENSACAG00000014770
34575	4147	Sanju_urb	Sanju_nat	1	136948580	0	0.245535714	-0.018181818	1	0.947368421	0.212824921	4.217113866	0.023481096	-0.018181818	0.012014804	7.8709e-05	7.8709e-05	0.027376485	0	0	1_136948580	1_136948580	ENSACAG00000014770
2119	4148	Sanju_urb	Sanju_nat	1	136977627	0	0.340120664	0.188786823	0.033981526	4.772727273	1.165895011	19.537716006	0.678766618	0.188786823	0.012007415	0.099836239	0.099836239	0.027368678	0	0	1_136977627	1_136977627	+|ENSACAG00000014761
2120	4149	Sanju_urb	Sanju_nat	1	136978642	0	0.464709993	-0.003111226	0.766417011	1.272727273	0.393442218	4.117084124	0.104735351	-0.003111226	0.012007159	0.003007519	0.003007519	0.027368409	0	0	1_136978642	1_136978642	+|ENSACAG00000014761
2121	4150	Sanju_urb	Sanju_nat	1	136978651	0	0.291855204	0.035437431	0.70170721	1.657142857	0.384323553	7.14533999	0.219359949	0.035437431	0.012007157	0.008934151	0.008934151	0.027368407	0	0	1_136978651	1_136978651	+|ENSACAG00000014761
2122	4151	Sanju_urb	Sanju_nat	1	136978708	0	0.30952381	-0.047337278	0.520787088	0.578947368	0.139469027	2.403257997	0.237360916	-0.047337278	0.012007142	0.008991009	0.008991009	0.027368392	0	0	1_136978708	1_136978708	+|ENSACAG00000014761
2123	4152	Sanju_urb	Sanju_nat	1	136981812	0	0.483630952	0.00591716	0.590417174	1.5	0.524861265	4.286847114	0.176091259	0.00591716	0.012006362	0.008991009	0.008991009	0.02736757	0	0	1_136981812	1_136981812	+|ENSACAG00000014761
2124	4153	Sanju_urb	Sanju_nat	1	136981815	0	0.447916667	-0.024278048	0.582195171	0.675	0.217868632	2.091283158	0.170696227	-0.024278048	0.012006361	0.007291712	0.007291712	0.027367569	0	0	1_136981815	1_136981815	+|ENSACAG00000014761
2125	4154	Sanju_urb	Sanju_nat	1	136981824	0	0.372818614	0.005092914	0.760111417	1.291666667	0.390484647	4.272646288	0.111150452	0.005092914	0.012006359	0.002843327	0.002843327	0.027367567	0	0	1_136981824	1_136981824	+|ENSACAG00000014761
2126	4155	Sanju_urb	Sanju_nat	1	136981845	0	0.328869048	0.050469892	0.342618522	1.875	0.542305289	6.48274149	0.273001272	0.050469892	0.012006354	0.015677133	0.015677133	0.027367561	0	0	1_136981845	1_136981845	+|ENSACAG00000014761
2127	4157	Sanju_urb	Sanju_nat	1	136984544	0	0.298701299	-0.024685087	1	0.885714286	0.200337201	3.915846849	0.052706351	-0.024685087	0.012005677	0.000457666	0.000457666	0.027366849	0	0	1_136984544	1_136984544	ENSACAG00000014734
2128	4158	Sanju_urb	Sanju_nat	1	136984559	0	0.317292438	-0.043558516	0.735270505	0.647058824	0.154583854	2.708466061	0.189056236	-0.043558516	0.012005673	0.005785714	0.005785714	0.027366845	0	0	1_136984559	1_136984559	ENSACAG00000014734
2129	4159	Sanju_urb	Sanju_nat	1	136985792	0	0.150204082	-0.107826087	0.140034737	0.257142857	0.02788574	2.371192156	0.589825535	-0.107826087	0.012005364	0.057971014	0.057971014	0.02736652	0	0	1_136985792	1_136985792	ENSACAG00000014734
2130	4160	Sanju_urb	Sanju_nat	1	136985864	0	0.07267645	0.047270306	1	1.736842105	0.102624662	29.394693625	0.239760339	0.047270306	0.012005346	0.002771493	0.002771493	0.027366501	0	0	1_136985864	1_136985864	ENSACAG00000014734
2131	4161	Sanju_urb	Sanju_nat	1	136987818	0	0.03125	0.384615385	0.34375	3.909090909	0.335692656	45.520780511	0.59207577	0.384615385	0.012004857	0.03030303	0.03030303	0.027365986	0	0	1_136987818	1_136987818	ENSACAG00000014734
2132	4164	Sanju_urb	Sanju_nat	1	136988471	0	0.274986779	0.064787339	0.471824821	2.058823529	0.524026322	8.088819491	0.313619123	0.064787339	0.012004694	0.017701049	0.017701049	0.027365815	0	0	1_136988471	1_136988471	ENSACAG00000014734
2133	4166	Sanju_urb	Sanju_nat	1	136997645	0	0.382352941	0.152615385	0.079063081	3.888888889	1.038244208	14.566377235	0.589825535	0.152615385	0.012002409	0.083333333	0.083333333	0.027363414	0	0	1_136997645	1_136997645	ENSACAG00000014734
2134	4167	Sanju_urb	Sanju_nat	1	137004816	0	0.483630952	-0.009230769	0.187921349	0.453947368	0.148433066	1.388290485	0.342994497	-0.009230769	0.012000633	0.030587191	0.030587191	0.02736155	0	0	1_137004816	1_137004816	+|ENSACAG00000014610
2135	4168	Sanju_urb	Sanju_nat	1	137009964	0	0.30952381	-0.017751479	1	0.944444444	0.249961626	3.56844898	0.024823584	-0.017751479	0.011999363	0.000111	0.000111	0.02736022	0	0	1_137009964	1_137009964	+|ENSACAG00000014610
2136	4169	Sanju_urb	Sanju_nat	1	137009972	0	0.289186508	-0.041826098	0.734605179	0.671052632	0.158863501	2.834582087	0.173243416	-0.041826098	0.011999361	0.004640871	0.004640871	0.027360218	0	0	1_137009972	1_137009972	+|ENSACAG00000014610
2137	4170	Sanju_urb	Sanju_nat	1	137009994	0	0.328869048	-0.027497389	1	0.814814815	0.219771273	3.02097346	0.088941083	-0.027497389	0.011999355	0.001469119	0.001469119	0.027360212	0	0	1_137009994	1_137009994	+|ENSACAG00000014610
2138	4171	Sanju_urb	Sanju_nat	1	137021843	0	0.364583333	-0.047409733	0.226048613	0.394736842	0.09836132	1.584130583	0.403692338	-0.047409733	0.011996451	0.028041346	0.028041346	0.027357173	0	0	1_137021843	1_137021843	+|ENSACAG00000014610
2139	4172	Sanju_urb	Sanju_nat	1	137021932	0	0.245535714	0.116083916	0.254440638	2.794117647	0.66611917	11.720265347	0.446244688	0.116083916	0.011996429	0.032541869	0.032541869	0.027357151	0	0	1_137021932	1_137021932	+|ENSACAG00000014610
2140	4173	Sanju_urb	Sanju_nat	1	137021945	0	0.245535714	0.116083916	0.254440638	2.794117647	0.66611917	11.720265347	0.446244688	0.116083916	0.011996426	0.032541869	0.032541869	0.027357147	0	0	1_137021945	1_137021945	+|ENSACAG00000014610
2141	4174	Sanju_urb	Sanju_nat	1	137022013	0	0.274986779	0.183422382	0.063388637	4.071428571	0.998235417	16.60583299	0.60974682	0.183422382	0.011996409	0.067728938	0.067728938	0.02735713	0	0	1_137022013	1_137022013	+|ENSACAG00000014610
2142	4175	Sanju_urb	Sanju_nat	1	137022029	0	0.067755596	-0.20358235	1	0.803921569	0.078001927	8.285563064	0.094786319	-0.20358235	0.011996405	0.013605442	0.013605442	0.027357126	0	0	1_137022029	1_137022029	+|ENSACAG00000014610
2143	4176	Sanju_urb	Sanju_nat	1	137022064	0	0.245535714	0.041491841	0.706668882	1.644444444	0.393383148	6.87420787	0.216019206	0.041491841	0.011996397	0.007354935	0.007354935	0.027357117	0	0	1_137022064	1_137022064	+|ENSACAG00000014610
2144	4177	Sanju_urb	Sanju_nat	1	137022107	0	0.197916667	0.125506073	0.220426309	2.888888889	0.584560706	14.276838864	0.460730839	0.125506073	0.011996386	0.0282199	0.0282199	0.027357106	0	0	1_137022107	1_137022107	+|ENSACAG00000014610
2145	4178	Sanju_urb	Sanju_nat	1	137022135	0	0.328869048	0.050469892	0.342618522	1.875	0.542305289	6.48274149	0.273001272	0.050469892	0.011996379	0.015677133	0.015677133	0.027357099	0	0	1_137022135	1_137022135	+|ENSACAG00000014610
2146	4179	Sanju_urb	Sanju_nat	1	137022151	0	0.396329365	0.054972562	0.240084145	2.095238095	0.670609765	6.546314866	0.321233382	0.054972562	0.011996375	0.025795231	0.025795231	0.027357095	0	0	1_137022151	1_137022151	+|ENSACAG00000014610
2147	4180	Sanju_urb	Sanju_nat	1	137022165	0	0.146329365	0.017470665	1	1.3	0.200628044	8.423548205	0.113943352	0.017470665	0.011996372	0.001188642	0.001188642	0.027357091	0	0	1_137022165	1_137022165	+|ENSACAG00000014610
2148	4181	Sanju_urb	Sanju_nat	1	137022202	0	0.099818512	-0.020889749	1	0.947368421	0.080615193	11.133223089	0.023481096	-0.020889749	0.011996363	3.1898e-05	3.1898e-05	0.027357082	0	0	1_137022202	1_137022202	+|ENSACAG00000014610
2149	4182	Sanju_urb	Sanju_nat	1	137022411	0	0.197916667	0.032967033	0.683678065	1.5	0.304344423	7.392939814	0.176091259	0.032967033	0.011996312	0.003916718	0.003916718	0.027357029	0	0	1_137022411	1_137022411	+|ENSACAG00000014610
2150	4183	Sanju_urb	Sanju_nat	1	137058493	0	0.390199637	-0.002592288	1	1.153846154	0.32880057	4.049144278	0.062147907	-0.002592288	0.011987616	0.000861326	0.000861326	0.027347977	0	0	1_137058493	1_137058493	ENSACAG00000014566
2151	4184	Sanju_urb	Sanju_nat	1	137073944	0	0.467757937	-0.012154336	0.170222583	0.392156863	0.121770528	1.262924675	0.40654018	-0.012154336	0.011983959	0.039704728	0.039704728	0.02734419	0	0	1_137073944	1_137073944	+|ENSACAG00000014564
2152	4203	Sanju_urb	Sanju_nat	1	137149432	0	0.436507937	-0.023776224	0.778179035	0.75	0.240669853	2.337226672	0.124938737	-0.023776224	0.011966644	0.003856749	0.003856749	0.027326446	0	0	1_137149432	1_137149432	ENSACAG00000014194
2153	4204	Sanju_urb	Sanju_nat	1	137149447	0	0.436507937	-0.027972028	0.396924251	0.529411765	0.162657362	1.723111776	0.276206412	-0.027972028	0.011966641	0.017709563	0.017709563	0.027326442	0	0	1_137149447	1_137149447	ENSACAG00000014194
2154	4206	Sanju_urb	Sanju_nat	1	137154372	0	0.289186508	-0.067159256	0.304386206	0.366666667	0.071857671	1.870982496	0.43572857	-0.067159256	0.011965542	0.024125103	0.024125103	0.027325327	0	0	1_137154372	1_137154372	ENSACAG00000014194
2155	4207	Sanju_urb	Sanju_nat	1	137157833	0	0.146329365	0.142633638	0.329223956	3.157894737	0.486359964	20.503947489	0.499397649	0.142633638	0.011964772	0.024667987	0.024667987	0.027324547	0	0	1_137157833	1_137157833	ENSACAG00000014194
2156	4208	Sanju_urb	Sanju_nat	1	137157896	0	0.396329365	-0.009723693	1	1.056818182	0.330169699	3.382698875	0.024000276	-0.009723693	0.011964758	0.000135451	0.000135451	0.027324533	0	0	1_137157896	1_137157896	ENSACAG00000014194
2157	4209	Sanju_urb	Sanju_nat	1	137157923	0	0.372818614	-0.021437942	1	0.882352941	0.258576742	3.010892263	0.054357662	-0.021437942	0.011964752	0.000644745	0.000644745	0.027324527	0	0	1_137157923	1_137157923	ENSACAG00000014194
2158	4210	Sanju_urb	Sanju_nat	1	137157977	0	0.503472222	0.008715423	0.304369995	1.764705882	0.623044472	4.998337985	0.246672333	0.008715423	0.01196474	0.018019747	0.018019747	0.027324514	0	0	1_137157977	1_137157977	ENSACAG00000014194
2159	4211	Sanju_urb	Sanju_nat	1	137157983	0	0.172619048	0.193633952	0.169719897	4.444444444	0.744838688	26.519952222	0.647817482	0.193633952	0.011964739	0.047818082	0.047818082	0.027324513	0	0	1_137157983	1_137157983	ENSACAG00000014194
2160	4212	Sanju_urb	Sanju_nat	1	137158974	0	0.252247488	-0.02344027	1	0.894736842	0.200579574	3.991204092	0.04830468	-0.02344027	0.011964519	0.000343053	0.000343053	0.02732429	0	0	1_137158974	1_137158974	ENSACAG00000014194
2161	4213	Sanju_urb	Sanju_nat	1	137158992	0	0.257162823	-0.052848576	0.704338696	0.625	0.11287209	3.460775829	0.204119983	-0.052848576	0.011964515	0.005434783	0.005434783	0.027324286	0	0	1_137158992	1_137158992	ENSACAG00000014194
2162	4214	Sanju_urb	Sanju_nat	1	137179532	0	0.188747731	-0.090279495	0.654538695	0.411764706	0.044548073	3.80600469	0.385350881	-0.090279495	0.011959988	0.011128917	0.011128917	0.027319712	0	0	1_137179532	1_137179532	ENSACAG00000014194
2163	4215	Sanju_urb	Sanju_nat	1	137396779	0	0.424107143	-0.021322537	0.783724559	0.836538462	0.266518627	2.625694895	0.077514087	-0.021322537	0.01190388	0.001463254	0.001463254	0.027272204	0	0	1_137396779	1_137396779	+|ENSACAG00000014055
2164	4216	Sanju_urb	Sanju_nat	1	137396784	0	0.146329365	-0.082659713	0.652190199	0.452380952	0.047432244	4.314544514	0.344495689	-0.082659713	0.011903879	0.007762859	0.007762859	0.027272203	0	0	1_137396784	1_137396784	+|ENSACAG00000014055
2165	4217	Sanju_urb	Sanju_nat	1	137396802	0	0.410714286	-0.016722408	1	0.9375	0.296067621	2.968599694	0.028028724	-0.016722408	0.011903875	0.000188218	0.000188218	0.0272722	0	0	1_137396802	1_137396802	+|ENSACAG00000014055
2166	4218	Sanju_urb	Sanju_nat	1	137396823	0	0.410714286	-0.016722408	1	0.9375	0.296067621	2.968599694	0.028028724	-0.016722408	0.011903871	0.000188218	0.000188218	0.027272196	0	0	1_137396823	1_137396823	+|ENSACAG00000014055
2167	4219	Sanju_urb	Sanju_nat	1	137396842	0	0.432046536	-0.023353878	0.777490455	0.778846154	0.247077945	2.455101088	0.10854832	-0.023353878	0.011903867	0.00294314	0.00294314	0.027272193	0	0	1_137396842	1_137396842	+|ENSACAG00000014055
2168	4220	Sanju_urb	Sanju_nat	1	137397352	0	0.177683765	0.064787339	0.65658796	1.947368421	0.358162886	10.588042235	0.289448123	0.064787339	0.011903767	0.009862013	0.009862013	0.027272101	0	0	1_137397352	1_137397352	+|ENSACAG00000014055
2169	4222	Sanju_urb	Sanju_nat	1	137398750	0	0.424107143	-0.004048583	1	1.166666667	0.380881935	3.573577499	0.06694679	-0.004048583	0.011903492	0.001139212	0.001139212	0.027271849	0	0	1_137398750	1_137398750	+|ENSACAG00000014055
2170	4223	Sanju_urb	Sanju_nat	1	137400182	0	0.061507937	0.404466501	0.114583333	6.142857143	0.602121435	62.669574126	0.788370416	0.404466501	0.011903211	0.061583578	0.061583578	0.027271591	0	0	1_137400182	1_137400182	+|ENSACAG00000014055
2171	4224	Sanju_urb	Sanju_nat	1	137400236	0	0.197916667	0.236552921	0.041817751	5.882352941	1.037375733	33.355393842	0.769551079	0.236552921	0.011903201	0.074743135	0.074743135	0.027271581	0	0	1_137400236	1_137400236	+|ENSACAG00000014055
2172	4226	Sanju_urb	Sanju_nat	1	137401194	0	0.5	0.043956044	0.11119993	2.6	0.902001791	7.494441882	0.414973348	0.043956044	0.011903013	0.050092764	0.050092764	0.027271409	0	0	1_137401194	1_137401194	+|ENSACAG00000014055
2173	4227	Sanju_urb	Sanju_nat	1	137401238	0	0.09077381	-0.180327869	0.545362903	0.434782609	0.045799629	4.127455215	0.361727836	-0.180327869	0.011903004	0.025761124	0.025761124	0.027271401	0	0	1_137401238	1_137401238	+|ENSACAG00000014055
2174	4228	Sanju_urb	Sanju_nat	1	137401271	0	0.458333333	-0.018981019	0.178578642	0.432525952	0.133953372	1.396595671	0.36398783	-0.018981019	0.011902998	0.031502408	0.031502408	0.027271395	0	0	1_137401271	1_137401271	+|ENSACAG00000014055
2175	4229	Sanju_urb	Sanju_nat	1	137406754	0	0.30952381	-0.065088757	0.192526814	0.32	0.063470723	1.613342269	0.494850022	-0.065088757	0.011901924	0.032079032	0.032079032	0.027270413	0	0	1_137406754	1_137406754	+|ENSACAG00000014055
2176	4231	Sanju_urb	Sanju_nat	1	137412449	0	0.317292438	-0.043558516	0.735270505	0.647058824	0.154583854	2.708466061	0.189056236	-0.043558516	0.011900813	0.005785714	0.005785714	0.027269398	0	0	1_137412449	1_137412449	+|ENSACAG00000014055
2177	4232	Sanju_urb	Sanju_nat	1	137412482	0	0.317292438	-0.043558516	0.735270505	0.647058824	0.154583854	2.708466061	0.189056236	-0.043558516	0.011900806	0.005785714	0.005785714	0.027269392	0	0	1_137412482	1_137412482	+|ENSACAG00000014055
2178	4233	Sanju_urb	Sanju_nat	1	137412509	0	0.061507937	-0.191066998	0.541666667	0.594202899	0.058388699	6.047010679	0.226065234	-0.191066998	0.011900801	0.016897081	0.016897081	0.027269387	0	0	1_137412509	1_137412509	+|ENSACAG00000014055
2179	4234	Sanju_urb	Sanju_nat	1	137412545	0	0.061507937	-0.191066998	0.541666667	0.594202899	0.058388699	6.047010679	0.226065234	-0.191066998	0.011900794	0.016897081	0.016897081	0.027269381	0	0	1_137412545	1_137412545	+|ENSACAG00000014055
2180	4235	Sanju_urb	Sanju_nat	1	137412579	0	0.364583333	-0.017268446	1	0.941176471	0.276717096	3.20115079	0.026328939	-0.017268446	0.011900787	0.000147245	0.000147245	0.027269375	0	0	1_137412579	1_137412579	+|ENSACAG00000014055
2181	4236	Sanju_urb	Sanju_nat	1	137415183	0	0.447916667	-0.016100179	1	0.933333333	0.309763405	2.812182125	0.029963223	-0.016100179	0.01190028	0.000234907	0.000234907	0.027268913	0	0	1_137415183	1_137415183	+|ENSACAG00000014055
2182	4237	Sanju_urb	Sanju_nat	1	137415216	0	0.447916667	0.000255558	0.780699728	1.274725275	0.429672185	3.781777321	0.105416597	0.000255558	0.011900274	0.002996265	0.002996265	0.027268907	0	0	1_137415216	1_137415216	+|ENSACAG00000014055
2183	4238	Sanju_urb	Sanju_nat	1	137415261	0	0.436507937	-0.011188811	1	1.041025641	0.342958314	3.159959507	0.017461427	-0.011188811	0.011900265	7.8709e-05	7.8709e-05	0.027268899	0	0	1_137415261	1_137415261	+|ENSACAG00000014055
2184	4239	Sanju_urb	Sanju_nat	1	137415312	0	0.347222222	-0.007472527	1	1.078431373	0.312086929	3.726571401	0.032792513	-0.007472527	0.011900255	0.000222635	0.000222635	0.02726889	0	0	1_137415312	1_137415312	+|ENSACAG00000014055
2185	4240	Sanju_urb	Sanju_nat	1	137415327	0	0.03125	0.384615385	0.34375	3.909090909	0.335692656	45.520780511	0.59207577	0.384615385	0.011900252	0.03030303	0.03030303	0.027268887	0	0	1_137415327	1_137415327	+|ENSACAG00000014055
2186	4241	Sanju_urb	Sanju_nat	1	137415384	0	0.474352195	0.043214139	0.169373603	2.230769231	0.747211501	6.659869866	0.348454646	0.043214139	0.011900241	0.033975686	0.033975686	0.027268877	0	0	1_137415384	1_137415384	+|ENSACAG00000014055
2187	4242	Sanju_urb	Sanju_nat	1	137415396	0	0.122686409	0.064787339	0.610357716	1.9	0.248686885	14.516246019	0.278753601	0.064787339	0.011900239	0.006347962	0.006347962	0.027268875	0	0	1_137415396	1_137415396	+|ENSACAG00000014055
2188	4243	Sanju_urb	Sanju_nat	1	137419132	0	0.380952381	-0.038461538	0.544522398	0.555555556	0.155459848	1.985348495	0.255272505	-0.038461538	0.011899513	0.012987013	0.012987013	0.027268215	0	0	1_137419132	1_137419132	+|ENSACAG00000014055
2189	4244	Sanju_urb	Sanju_nat	1	137419159	0	0.436507937	-0.011188811	1	1.041025641	0.342958314	3.159959507	0.017461427	-0.011188811	0.011899508	7.8709e-05	7.8709e-05	0.02726821	0	0	1_137419159	1_137419159	+|ENSACAG00000014055
2190	4245	Sanju_urb	Sanju_nat	1	137419210	0	0.172619048	0.193633952	0.169719897	4.444444444	0.744838688	26.519952222	0.647817482	0.193633952	0.011899498	0.047818082	0.047818082	0.027268201	0	0	1_137419210	1_137419210	+|ENSACAG00000014055
2191	4256	Sanju_urb	Sanju_nat	1	137422942	0	0.266787659	-0.087132725	0.143443544	0.197368421	0.022833133	1.706042462	0.704722333	-0.087132725	0.011898775	0.044408641	0.044408641	0.027267543	0	0	1_137422942	1_137422942	ENSACAG00000014045
2192	4257	Sanju_urb	Sanju_nat	1	137423018	0	0.155367232	-0.081915515	0.643191116	0.404761905	0.042327681	3.870568767	0.392800369	-0.081915515	0.01189876	0.010874293	0.010874293	0.02726753	0	0	1_137423018	1_137423018	ENSACAG00000014045
2193	4258	Sanju_urb	Sanju_nat	1	137423027	0	0.172619048	-0.145888594	0.085714987	0.229813665	0.026529977	1.990741315	0.638624152	-0.145888594	0.011898758	0.054187192	0.054187192	0.027267528	0	0	1_137423027	1_137423027	ENSACAG00000014045
2194	4259	Sanju_urb	Sanju_nat	1	137423234	0	0.50873515	0.015861635	0.16701225	2.352380952	0.751346218	7.365041587	0.371507654	0.015861635	0.011898718	0.040732062	0.040732062	0.027267492	0	0	1_137423234	1_137423234	ENSACAG00000014045
2195	4261	Sanju_urb	Sanju_nat	1	137551536	0	0.467757937	0.027000571	0.012432551	0.173684211	0.044580858	0.676662722	0.760239661	0.027000571	0.011874781	0.113155491	0.113155491	0.027246373	0	0	1_137551536	1_137551536	ENSACAG00000013836
2196	4262	Sanju_urb	Sanju_nat	1	137551550	0	0.30952381	-0.017751479	1	0.944444444	0.249961626	3.56844898	0.024823584	-0.017751479	0.011874779	0.000111	0.000111	0.027246371	0	0	1_137551550	1_137551550	ENSACAG00000013836
2197	4263	Sanju_urb	Sanju_nat	1	137551555	0	0.267857143	-0.032478632	1	0.789473684	0.182738145	3.410720279	0.102662342	-0.032478632	0.011874778	0.001571268	0.001571268	0.02724637	0	0	1_137551555	1_137551555	ENSACAG00000013836
2198	4264	Sanju_urb	Sanju_nat	1	137551563	0	0.447916667	-0.016100179	0.095291143	0.326797386	0.093968585	1.136513132	0.485721426	-0.016100179	0.011874776	0.050859808	0.050859808	0.027246369	0	0	1_137551563	1_137551563	ENSACAG00000013836
2199	4265	Sanju_urb	Sanju_nat	1	137551606	0	0.222222222	-0.054945055	0.70402626	0.6	0.110588737	3.255304369	0.22184875	-0.054945055	0.011874769	0.005565863	0.005565863	0.027246362	0	0	1_137551606	1_137551606	ENSACAG00000013836
2200	4268	Sanju_urb	Sanju_nat	1	137553510	0	0.494976203	-0.015145367	1	0.936651584	0.325775283	2.693010291	0.028421928	-0.015145367	0.011874426	0.000237956	0.000237956	0.02724607	0	0	1_137553510	1_137553510	ENSACAG00000013836
2201	4273	Sanju_urb	Sanju_nat	1	137587689	0	0.507440476	-0.012406948	0.796045768	0.833333333	0.296174362	2.344714914	0.079181246	-0.012406948	0.01186834	0.001866169	0.001866169	0.027240919	0	0	1_137587689	1_137587689	ENSACAG00000013828
2202	4274	Sanju_urb	Sanju_nat	1	137587749	0	0.061507937	-0.191066998	0.541666667	0.594202899	0.058388699	6.047010679	0.226065234	-0.191066998	0.011868329	0.016897081	0.016897081	0.02724091	0	0	1_137587749	1_137587749	ENSACAG00000013828
2203	4275	Sanju_urb	Sanju_nat	1	137587787	0	0.447916667	0.000255558	0.780699728	1.274725275	0.429672185	3.781777321	0.105416597	0.000255558	0.011868323	0.002996265	0.002996265	0.027240904	0	0	1_137587787	1_137587787	ENSACAG00000013828
2204	4276	Sanju_urb	Sanju_nat	1	137587824	0	0.35536753	-0.028136469	1	0.8	0.216798054	2.952056018	0.096910013	-0.028136469	0.011868316	0.001814059	0.001814059	0.027240899	0	0	1_137587824	1_137587824	ENSACAG00000013828
2205	4277	Sanju_urb	Sanju_nat	1	137593661	0	0.103246753	-0.039482879	1	0.761904762	0.064911296	8.942955985	0.118099312	-0.039482879	0.011867288	0.000840817	0.000840817	0.027240038	0	0	1_137593661	1_137593661	ENSACAG00000013828
2206	4278	Sanju_urb	Sanju_nat	1	137593673	0	0.103246753	-0.039482879	1	0.761904762	0.064911296	8.942955985	0.118099312	-0.039482879	0.011867286	0.000840817	0.000840817	0.027240036	0	0	1_137593673	1_137593673	ENSACAG00000013828
2207	4279	Sanju_urb	Sanju_nat	1	137593741	0	0.155367232	0.000778665	1	1.166666667	0.179509719	7.582381179	0.06694679	0.000778665	0.011867274	0.000434972	0.000434972	0.027240026	0	0	1_137593741	1_137593741	ENSACAG00000013828
2208	4280	Sanju_urb	Sanju_nat	1	137593742	0	0.372818614	-0.037356455	0.061647794	0.207692308	0.042054914	1.025708784	0.682579588	-0.037356455	0.011867274	0.068401032	0.068401032	0.027240026	0	0	1_137593742	1_137593742	ENSACAG00000013828
2209	4288	Sanju_urb	Sanju_nat	1	137684115	0	0.401206637	0.134264232	0.05240646	3.733333333	1.036618162	13.445430817	0.572096768	0.134264232	0.011851741	0.082608482	0.082608482	0.027227372	0	0	1_137684115	1_137684115	ENSACAG00000013548
2210	4289	Sanju_urb	Sanju_nat	1	137684159	0	0.363841808	0.170169045	0.024941427	4.569230769	1.286128572	16.233112522	0.659843093	0.170169045	0.011851734	0.099973253	0.099973253	0.027227366	0	0	1_137684159	1_137684159	ENSACAG00000013548
2211	4290	Sanju_urb	Sanju_nat	1	137695584	0	0.106918239	-0.01532567	1	1	0.084576903	11.823559021	0	-0.01532567	0.01184982	0	0	0.027225854	0	0	1_137695584	1_137695584	ENSACAG00000013548
2212	4291	Sanju_urb	Sanju_nat	1	137762568	0	0.507667901	-0.004575008	0.422529033	1.65	0.56016884	4.86014181	0.217483944	-0.004575008	0.011838798	0.013412698	0.013412698	0.027217366	0	0	1_137762568	1_137762568	ENSACAG00000013523
2213	4292	Sanju_urb	Sanju_nat	1	137762607	0	0.30952381	0.142011834	0.08903074	3.453333333	0.945850146	12.608245778	0.538238501	0.142011834	0.011838792	0.058719059	0.058719059	0.027217361	0	0	1_137762607	1_137762607	ENSACAG00000013523
16	19	Sanju_urb	Sanju_nat	1	1381003	0	0.447916667	-0.016100179	1	0.933333333	0.309763405	2.812182125	0.029963223	-0.016100179	-0.010050694	0.000234907	0.000234907	0.02524911	0	0	1_1381003	1_1381003	ENSACAG00000015774
17	20	Sanju_urb	Sanju_nat	1	1381066	0	0.061507937	-0.191066998	0.541666667	0.594202899	0.058388699	6.047010679	0.226065234	-0.191066998	-0.010050746	0.016897081	0.016897081	0.025249093	0	0	1_1381066	1_1381066	ENSACAG00000015774
18	21	Sanju_urb	Sanju_nat	1	1381084	0	0.490079365	0.118031766	0.000166437	13.333333333	2.755075269	64.527376003	1.124938737	0.118031766	-0.010050761	0.215941953	0.215941953	0.025249088	0	0	1_1381084	1_1381084	ENSACAG00000015774
19	23	Sanju_urb	Sanju_nat	1	1381246	0	0.222222222	0.076923077	0.43025055	2.111111111	0.473367498	9.415074207	0.324511092	0.076923077	-0.010050896	0.01546073	0.01546073	0.025249045	0	0	1_1381246	1_1381246	ENSACAG00000015774
20	24	Sanju_urb	Sanju_nat	1	1381258	0	0.436507937	0.039160839	0.000620499	0.05764411	0.007086283	0.468912037	1.23924506	0.039160839	-0.010050905	0.173868556	0.173868556	0.025249042	0	0	1_1381258	1_1381258	ENSACAG00000015774
21	25	Sanju_urb	Sanju_nat	1	1381297	0	0.267857143	0.152136752	0.079734106	3.5625	0.884224467	14.353149824	0.551754873	0.152136752	-0.010050938	0.053904121	0.053904121	0.025249032	0	0	1_1381297	1_1381297	ENSACAG00000015774
22	26	Sanju_urb	Sanju_nat	1	1381300	0	0.172619048	0.193633952	0.169719897	4.444444444	0.744838688	26.519952222	0.647817482	0.193633952	-0.01005094	0.047818082	0.047818082	0.025249031	0	0	1_1381300	1_1381300	ENSACAG00000015774
23	27	Sanju_urb	Sanju_nat	1	1381309	0	0.172619048	0.193633952	0.169719897	4.444444444	0.744838688	26.519952222	0.647817482	0.193633952	-0.010050948	0.047818082	0.047818082	0.025249029	0	0	1_1381309	1_1381309	ENSACAG00000015774
24	28	Sanju_urb	Sanju_nat	1	1381360	0	0.267857143	0.152136752	0.079734106	3.5625	0.884224467	14.353149824	0.551754873	0.152136752	-0.01005099	0.053904121	0.053904121	0.025249015	0	0	1_1381360	1_1381360	ENSACAG00000015774
25	29	Sanju_urb	Sanju_nat	1	1381372	0	0.172619048	0.193633952	0.169719897	4.444444444	0.744838688	26.519952222	0.647817482	0.193633952	-0.010051	0.047818082	0.047818082	0.025249012	0	0	1_1381372	1_1381372	ENSACAG00000015774
26	30	Sanju_urb	Sanju_nat	1	1381384	0	0.146329365	0.292829205	0.043748898	9.111111111	0.950429263	87.341950506	0.959571343	0.292829205	-0.01005101	0.078200895	0.078200895	0.025249009	0	0	1_1381384	1_1381384	ENSACAG00000015774
27	31	Sanju_urb	Sanju_nat	1	1381405	0	0.146329365	-0.082659713	0.652190199	0.452380952	0.047432244	4.314544514	0.344495689	-0.082659713	-0.010051027	0.007762859	0.007762859	0.025249003	0	0	1_1381405	1_1381405	ENSACAG00000015774
28	33	Sanju_urb	Sanju_nat	1	1381516	0	0.505952381	0.116742081	0.00375653	5.333333333	1.711430067	16.620278559	0.726998728	0.116742081	-0.010051119	0.140582294	0.140582294	0.025248974	0	0	1_1381516	1_1381516	ENSACAG00000015774
29	34	Sanju_urb	Sanju_nat	1	1381564	0	0.507936508	0.116586538	0.001885647	6.12	1.880319109	19.919172129	0.786751422	0.116586538	-0.010051159	0.155844156	0.155844156	0.025248961	0	0	1_1381564	1_1381564	ENSACAG00000015774
30	35	Sanju_urb	Sanju_nat	1	1381573	0	0.447916667	-0.024278048	0.269293173	0.477941176	0.147501563	1.548646426	0.320625552	-0.024278048	-0.010051167	0.024166679	0.024166679	0.025248959	0	0	1_1381573	1_1381573	ENSACAG00000015774
31	36	Sanju_urb	Sanju_nat	1	1381627	0	0.507936508	0.116586538	0.001885647	6.12	1.880319109	19.919172129	0.786751422	0.116586538	-0.010051211	0.155844156	0.155844156	0.025248944	0	0	1_1381627	1_1381627	ENSACAG00000015774
32	37	Sanju_urb	Sanju_nat	1	1381630	0	0.5	0.043956044	0.11119993	2.6	0.902001791	7.494441882	0.414973348	0.043956044	-0.010051214	0.050092764	0.050092764	0.025248943	0	0	1_1381630	1_1381630	ENSACAG00000015774
2214	4293	Sanju_urb	Sanju_nat	1	138168157	0	0.508441558	0.083652618	0.027721057	3.928571429	1.25639981	12.284046324	0.594234654	0.083652618	0.011761413	0.103325343	0.103325343	0.027166581	0	0	1_138168157	1_138168157	ENSACAG00000013411
33	38	Sanju_urb	Sanju_nat	1	1381732	0	0.289186508	-0.079825835	0.011306767	0.115942029	0.014067543	0.955572286	0.935759104	-0.079825835	-0.010051298	0.108715184	0.108715184	0.025248916	0	0	1_1381732	1_1381732	ENSACAG00000015774
34	39	Sanju_urb	Sanju_nat	1	1381819	0	0.436507937	-0.011188811	1	1.041025641	0.342958314	3.159959507	0.017461427	-0.011188811	-0.01005137	7.8709e-05	7.8709e-05	0.025248893	0	0	1_1381819	1_1381819	ENSACAG00000015774
35	40	Sanju_urb	Sanju_nat	1	1381825	0	0.347222222	-0.007472527	1	1.078431373	0.312086929	3.726571401	0.032792513	-0.007472527	-0.010051375	0.000222635	0.000222635	0.025248892	0	0	1_1381825	1_1381825	ENSACAG00000015774
36	41	Sanju_urb	Sanju_nat	1	1381831	0	0.444209413	-0.002433057	0.777454269	1.201183432	0.388816191	3.710857909	0.079609333	-0.002433057	-0.01005138	0.001638322	0.001638322	0.02524889	0	0	1_1381831	1_1381831	ENSACAG00000015774
37	42	Sanju_urb	Sanju_nat	1	1381876	0	0.506081438	-0.013364393	1	0.9	0.309013928	2.621241076	0.045757491	-0.013364393	-0.010051418	0.00060208	0.00060208	0.025248878	0	0	1_1381876	1_1381876	ENSACAG00000015774
38	43	Sanju_urb	Sanju_nat	1	1381897	0	0.447916667	-0.016100179	1	0.933333333	0.309763405	2.812182125	0.029963223	-0.016100179	-0.010051435	0.000234907	0.000234907	0.025248873	0	0	1_1381897	1_1381897	ENSACAG00000015774
39	44	Sanju_urb	Sanju_nat	1	1381930	0	0.146329365	-0.157757497	0.155319055	0.275362319	0.031144609	2.434591733	0.56009549	-0.157757497	-0.010051462	0.044390638	0.044390638	0.025248864	0	0	1_1381930	1_1381930	ENSACAG00000015774
40	45	Sanju_urb	Sanju_nat	1	1381939	0	0.35536753	-0.035414017	0.752373075	0.666666667	0.181965271	2.442468505	0.176091259	-0.035414017	-0.01005147	0.006087662	0.006087662	0.025248862	0	0	1_1381939	1_1381939	ENSACAG00000015774
41	46	Sanju_urb	Sanju_nat	1	1381972	0	0.203595981	-0.032809816	1	0.822222222	0.14520147	4.655940353	0.08501079	-0.032809816	-0.010051497	0.000791589	0.000791589	0.025248853	0	0	1_1381972	1_1381972	ENSACAG00000015774
42	47	Sanju_urb	Sanju_nat	1	1382101	0	0.503472222	0.008715423	0.304369995	1.764705882	0.623044472	4.998337985	0.246672333	0.008715423	-0.010051604	0.018019747	0.018019747	0.025248819	0	0	1_1382101	1_1382101	ENSACAG00000015774
43	48	Sanju_urb	Sanju_nat	1	1382185	0	0.503437335	-0.00594303	0.603509277	1.352941176	0.475943527	3.845939118	0.131278915	-0.00594303	-0.010051674	0.00519958	0.00519958	0.025248796	0	0	1_1382185	1_1382185	ENSACAG00000015774
44	49	Sanju_urb	Sanju_nat	1	1382200	0	0.499435028	0.000932966	0.582377981	1.5	0.508901647	4.421286539	0.176091259	0.000932966	-0.010051686	0.009049774	0.009049774	0.025248792	0	0	1_1382200	1_1382200	ENSACAG00000015774
45	50	Sanju_urb	Sanju_nat	1	1382203	0	0.061507937	-0.191066998	0.541666667	0.594202899	0.058388699	6.047010679	0.226065234	-0.191066998	-0.010051689	0.016897081	0.016897081	0.025248792	0	0	1_1382203	1_1382203	ENSACAG00000015774
46	51	Sanju_urb	Sanju_nat	1	1382209	0	0.252247488	-0.062652541	0.471353586	0.471428571	0.089032959	2.496209263	0.3265841	-0.062652541	-0.010051694	0.01304555	0.01304555	0.02524879	0	0	1_1382209	1_1382209	ENSACAG00000015774
47	52	Sanju_urb	Sanju_nat	1	1382227	0	0.328869048	-0.027497389	1	0.814814815	0.219771273	3.02097346	0.088941083	-0.027497389	-0.010051708	0.001469119	0.001469119	0.025248785	0	0	1_1382227	1_1382227	ENSACAG00000015774
48	53	Sanju_urb	Sanju_nat	1	1382230	0	0.467757937	0.003507627	0.591404493	1.384615385	0.477376645	4.016031749	0.141329153	0.003507627	-0.010051711	0.005623574	0.005623574	0.025248785	0	0	1_1382230	1_1382230	ENSACAG00000015774
49	54	Sanju_urb	Sanju_nat	1	1382239	0	0.222222222	-0.096153846	0.245266962	0.238095238	0.027347501	2.072925861	0.62324929	-0.096153846	-0.010051718	0.03030303	0.03030303	0.025248782	0	0	1_1382239	1_1382239	ENSACAG00000015774
50	55	Sanju_urb	Sanju_nat	1	1382245	0	0.197916667	-0.041064199	1	0.74	0.131489514	4.164590632	0.13076828	-0.041064199	-0.010051723	0.001833588	0.001833588	0.025248781	0	0	1_1382245	1_1382245	ENSACAG00000015774
51	56	Sanju_urb	Sanju_nat	1	1382247	0	0.222222222	-0.054945055	0.70402626	0.6	0.110588737	3.255304369	0.22184875	-0.054945055	-0.010051725	0.005565863	0.005565863	0.02524878	0	0	1_1382247	1_1382247	ENSACAG00000015774
52	57	Sanju_urb	Sanju_nat	1	1382257	0	0.35536753	-0.035414017	0.752373075	0.666666667	0.181965271	2.442468505	0.176091259	-0.035414017	-0.010051733	0.006087662	0.006087662	0.025248777	0	0	1_1382257	1_1382257	ENSACAG00000015774
53	58	Sanju_urb	Sanju_nat	1	1382308	0	0.228450555	-0.004487673	1	1.105263158	0.237780581	5.137537491	0.043465694	-0.004487673	-0.010051776	0.000263047	0.000263047	0.025248764	0	0	1_1382308	1_1382308	ENSACAG00000015774
54	59	Sanju_urb	Sanju_nat	1	1382398	0	0.389212057	0.115614114	0.068020209	3.263736264	1.004935598	10.599658747	0.513715057	0.115614114	-0.01005185	0.06552001	0.06552001	0.02524874	0	0	1_1382398	1_1382398	ENSACAG00000015774
55	60	Sanju_urb	Sanju_nat	1	1382410	0	0.289186508	0.376170999	0.000613429	13.846153846	2.645756405	72.461688459	1.141329153	0.376170999	-0.01005186	0.207086795	0.207086795	0.025248737	0	0	1_1382410	1_1382410	ENSACAG00000015774
56	61	Sanju_urb	Sanju_nat	1	1382425	0	0.389212057	-0.036866211	0.3752934	0.518518519	0.144576494	1.859648455	0.285235728	-0.036866211	-0.010051873	0.016699605	0.016699605	0.025248733	0	0	1_1382425	1_1382425	ENSACAG00000015774
57	62	Sanju_urb	Sanju_nat	1	1382428	0	0.061507937	-0.191066998	0.541666667	0.594202899	0.058388699	6.047010679	0.226065234	-0.191066998	-0.010051875	0.016897081	0.016897081	0.025248732	0	0	1_1382428	1_1382428	ENSACAG00000015774
58	64	Sanju_urb	Sanju_nat	1	1382548	0	0.476190476	-0.015384615	1	0.928571429	0.318872387	2.704043794	0.032184683	-0.015384615	-0.010051974	0.0002886	0.0002886	0.0252487	0	0	1_1382548	1_1382548	ENSACAG00000015774
59	65	Sanju_urb	Sanju_nat	1	1382569	0	0.447916667	-0.024278048	0.269293173	0.477941176	0.147501563	1.548646426	0.320625552	-0.024278048	-0.010051992	0.024166679	0.024166679	0.025248695	0	0	1_1382569	1_1382569	ENSACAG00000015774
60	66	Sanju_urb	Sanju_nat	1	1382611	0	0.222222222	0.002747253	1	1.168421053	0.251854131	5.420628803	0.067599373	0.002747253	-0.010052027	0.000618429	0.000618429	0.025248684	0	0	1_1382611	1_1382611	ENSACAG00000015774
2215	4294	Sanju_urb	Sanju_nat	1	138347397	0	0.506214689	-0.010125184	0.787406432	1.222222222	0.416999065	3.582327359	0.087150176	-0.010125184	0.01164427	0.002232143	0.002232143	0.027105041	0	0	1_138347397	1_138347397	+|ENSACAG00000013394
2216	4302	Sanju_urb	Sanju_nat	1	138670415	0	0.07012987	-0.182475158	0.532467532	0.555555556	0.054216788	5.69273811	0.255272505	-0.182475158	0.011615596	0.020576132	0.020576132	0.027098472	0	0	1_138670415	1_138670415	+|ENSACAG00000013030
2217	4303	Sanju_urb	Sanju_nat	1	138689924	0	0.034482759	0.471596999	0.310344828	4.555555556	0.387789718	53.516340084	0.658541347	0.471596999	0.01161367	0.038986355	0.038986355	0.027098174	0	0	1_138689924	1_138689924	+|ENSACAG00000013030
2218	4304	Sanju_urb	Sanju_nat	1	138692271	0	0.507667901	0.150515167	0.001222366	7.061538462	2.133929534	23.36784071	0.848899329	0.150515167	0.011613436	0.183754735	0.183754735	0.027098138	0	0	1_138692271	1_138692271	+|ENSACAG00000013030
2219	4305	Sanju_urb	Sanju_nat	1	138712171	0	0.032258065	0.356083086	0.35483871	3.727272727	0.31979511	43.442071356	0.571391172	0.356083086	0.01161144	0.029806259	0.029806259	0.027097841	0	0	1_138712171	1_138712171	+|ENSACAG00000013030
2220	4307	Sanju_urb	Sanju_nat	1	138712234	0	0.432046536	0.265108289	0.000529491	8.185185185	2.429244168	27.579465821	0.91302851	0.265108289	0.011611434	0.209391343	0.209391343	0.02709784	0	0	1_138712234	1_138712234	+|ENSACAG00000013030
2221	4308	Sanju_urb	Sanju_nat	1	138715507	0	0.458333333	0.076923077	0.0002162	21	2.583627195	170.690260907	1.322219295	0.076923077	0.011611102	0.20661157	0.20661157	0.027097792	0	0	1_138715507	1_138715507	+|ENSACAG00000013030
2222	4311	Sanju_urb	Sanju_nat	1	139406204	0	0.172619048	0.49071618	0.00099518	17.705882353	2.023099384	154.959401584	1.248117574	0.49071618	0.011390014	0.197492163	0.197492163	0.027076733	0	0	1_139406204	1_139406204	ENSACAG00000012874
2223	4312	Sanju_urb	Sanju_nat	1	139406288	0	0.274986779	-0.064703645	0.310662669	0.4	0.077038584	2.076881369	0.397940009	-0.064703645	0.011389995	0.02013986	0.02013986	0.027076731	0	0	1_139406288	1_139406288	ENSACAG00000012874
2224	4313	Sanju_urb	Sanju_nat	1	139407596	0	0.506352087	-0.016126951	1	0.931372549	0.321336435	2.699522155	0.030876566	-0.016126951	0.011389697	0.000295669	0.000295669	0.027076708	0	0	1_139407596	1_139407596	ENSACAG00000012874
2225	4314	Sanju_urb	Sanju_nat	1	139407644	0	0.347222222	0.076923077	0.207944487	2.333333333	0.69597579	7.822749757	0.367976785	0.076923077	0.011389686	0.03030303	0.03030303	0.027076707	0	0	1_139407644	1_139407644	ENSACAG00000012874
2226	4315	Sanju_urb	Sanju_nat	1	139407701	0	0.5	-0.014652015	0.795564085	0.83805668	0.294802182	2.382407733	0.076726608	-0.014652015	0.011389673	0.001717859	0.001717859	0.027076706	0	0	1_139407701	1_139407701	ENSACAG00000012874
2227	4316	Sanju_urb	Sanju_nat	1	139430191	0	0.347222222	-0.04967033	0.023371657	0.106227106	0.012877507	0.876271931	0.973764649	-0.04967033	0.011384493	0.092047001	0.092047001	0.027076299	0	0	1_139430191	1_139430191	ENSACAG00000012874
2228	4317	Sanju_urb	Sanju_nat	1	139430203	0	0.347222222	-0.04967033	0.023371657	0.106227106	0.012877507	0.876271931	0.973764649	-0.04967033	0.01138449	0.092047001	0.092047001	0.027076298	0	0	1_139430203	1_139430203	ENSACAG00000012874
2229	4318	Sanju_urb	Sanju_nat	1	139430260	0	0.353901996	-0.069079616	0.046359437	0.137254902	0.016357005	1.151733334	0.862472136	-0.069079616	0.011384477	0.07354226	0.07354226	0.027076297	0	0	1_139430260	1_139430260	ENSACAG00000012874
2230	4319	Sanju_urb	Sanju_nat	1	139478967	0	0.495535714	0.059367059	0.063908113	2.888888889	0.996008062	8.37912797	0.460730839	0.059367059	0.011343992	0.061364395	0.061364395	0.027063092	0	0	1_139478967	1_139478967	ENSACAG00000012754
2231	4320	Sanju_urb	Sanju_nat	1	139479068	0	0.197916667	-0.133603239	0.085245994	0.195652174	0.022933943	1.669131767	0.708515322	-0.133603239	0.01134397	0.064327485	0.064327485	0.02706309	0	0	1_139479068	1_139479068	ENSACAG00000012754
2232	4321	Sanju_urb	Sanju_nat	1	139479448	0	0.228450555	-0.10840019	0.042070455	0.15942029	0.018878617	1.346223041	0.797456406	-0.10840019	0.011343884	0.081481481	0.081481481	0.027063085	0	0	1_139479448	1_139479448	ENSACAG00000012754
2233	4322	Sanju_urb	Sanju_nat	1	139479449	0	0.09077381	-0.018915511	1	0.952380952	0.081535995	11.124282884	0.021189299	-0.018915511	0.011343883	2.3656e-05	2.3656e-05	0.027063085	0	0	1_139479449	1_139479449	ENSACAG00000012754
2234	4323	Sanju_urb	Sanju_nat	1	139481703	0	0.418826018	-0.020231994	0.078013648	0.263157895	0.066491554	1.041516902	0.579783597	-0.020231994	0.011343373	0.063274793	0.063274793	0.027063051	0	0	1_139481703	1_139481703	ENSACAG00000012754
2235	4324	Sanju_urb	Sanju_nat	1	139481706	0	0.489159175	-0.000930307	0.176715926	0.414473684	0.13456801	1.276591927	0.382503038	-0.000930307	0.011343372	0.038923833	0.038923833	0.027063051	0	0	1_139481706	1_139481706	ENSACAG00000012754
2236	4325	Sanju_urb	Sanju_nat	1	139481733	0	0.30952381	-0.017751479	1	0.944444444	0.249961626	3.56844898	0.024823584	-0.017751479	0.011343366	0.000111	0.000111	0.02706305	0	0	1_139481733	1_139481733	ENSACAG00000012754
2237	4326	Sanju_urb	Sanju_nat	1	139484809	0	0.380952381	-0.043269231	0.146024802	0.352226721	0.088410835	1.403263103	0.453177701	-0.043269231	0.011342668	0.036075036	0.036075036	0.027063003	0	0	1_139484809	1_139484809	ENSACAG00000012754
2238	4327	Sanju_urb	Sanju_nat	1	139486841	0	0.09077381	-0.018915511	1	0.952380952	0.081535995	11.124282884	0.021189299	-0.018915511	0.011342205	2.3656e-05	2.3656e-05	0.027062972	0	0	1_139486841	1_139486841	ENSACAG00000012754
2239	4328	Sanju_urb	Sanju_nat	1	139486868	0	0.404547858	-0.023096584	0.006195283	0.085526316	0.010419481	0.702026379	1.067900236	-0.023096584	0.011342199	0.120267663	0.120267663	0.027062972	0	0	1_139486868	1_139486868	ENSACAG00000012754
2240	4329	Sanju_urb	Sanju_nat	1	139487582	0	0.509387755	0.165135712	0.001153681	9.545454545	2.26535015	40.221465307	0.979796614	0.165135712	0.011342037	0.221254006	0.221254006	0.027062961	0	0	1_139487582	1_139487582	ENSACAG00000012754
2241	4330	Sanju_urb	Sanju_nat	1	139491014	0	0.424107143	0.28097166	0.000383964	8.666666667	2.578802269	29.126355296	0.937852093	0.28097166	0.011341253	0.21695147	0.21695147	0.027062907	0	0	1_139491014	1_139491014	ENSACAG00000012754
2242	4331	Sanju_urb	Sanju_nat	1	139492281	0	0.146329365	-0.157757497	0.155319055	0.275362319	0.031144609	2.434591733	0.56009549	-0.157757497	0.011340963	0.044390638	0.044390638	0.027062887	0	0	1_139492281	1_139492281	ENSACAG00000012754
2243	4332	Sanju_urb	Sanju_nat	1	139496383	0	0.347222222	0.372307692	0.000181302	13	3.075885524	54.943527218	1.113943352	0.372307692	0.011340023	0.24244898	0.24244898	0.027062822	0	0	1_139496383	1_139496383	ENSACAG00000012754
2244	4333	Sanju_urb	Sanju_nat	1	139496404	0	0.503472222	0.139674119	0.000226157	10.291666667	2.621231496	40.4078781	1.012485712	0.139674119	0.011340018	0.212095622	0.212095622	0.027062821	0	0	1_139496404	1_139496404	ENSACAG00000012754
2245	4336	Sanju_urb	Sanju_nat	1	139500237	0	0.222222222	-0.120879121	0.042871104	0.169082126	0.020054026	1.425587337	0.771902301	-0.120879121	0.011339136	0.074829932	0.074829932	0.027062759	0	0	1_139500237	1_139500237	ENSACAG00000012754
2246	4338	Sanju_urb	Sanju_nat	1	139500301	0	0.436507937	0.00979021	0.009359018	0.133333333	0.027550753	0.64527376	0.875061263	0.00979021	0.011339121	0.119716647	0.119716647	0.027062758	0	0	1_139500301	1_139500301	ENSACAG00000012754
2247	4339	Sanju_urb	Sanju_nat	1	140053020	0	0.397740113	-0.021233599	1	0.878787879	0.257571629	2.998265526	0.056115942	-0.021233599	0.011170955	0.000710227	0.000710227	0.027029172	0	0	1_140053020	1_140053020	+|ENSACAG00000011999
2248	4340	Sanju_urb	Sanju_nat	1	140053028	0	0.215970962	0.030395137	0.6828161	1.5	0.300971112	7.47580054	0.176091259	0.030395137	0.011170952	0.004260652	0.004260652	0.027029171	0	0	1_140053028	1_140053028	+|ENSACAG00000011999
2249	4341	Sanju_urb	Sanju_nat	1	140053046	0	0.321428571	0.007788162	0.732003655	1.265306122	0.317964092	5.03515844	0.102195609	0.007788162	0.011170945	0.001996574	0.001996574	0.02702917	0	0	1_140053046	1_140053046	+|ENSACAG00000011999
2250	4342	Sanju_urb	Sanju_nat	1	140055161	0	0.503437335	-0.01380196	1	1.018518519	0.358151724	2.896481862	0.00796893	-0.01380196	0.011170164	1.9099e-05	1.9099e-05	0.027029038	0	0	1_140055161	1_140055161	+|ENSACAG00000011999
2251	4343	Sanju_urb	Sanju_nat	1	140058389	0	0.495535714	-0.014553015	0.597688092	0.691729323	0.239629278	1.996790464	0.160063814	-0.014553015	0.01116897	0.007284341	0.007284341	0.027028835	0	0	1_140058389	1_140058389	+|ENSACAG00000011999
2252	4344	Sanju_urb	Sanju_nat	1	140058407	0	0.397740113	0.014776377	0.552428983	1.503703704	0.467635038	4.835233982	0.177162269	0.014776377	0.011168963	0.007856677	0.007856677	0.027028834	0	0	1_140058407	1_140058407	+|ENSACAG00000011999
2253	4345	Sanju_urb	Sanju_nat	1	140060087	0	0.486993345	-0.018659971	0.778512588	0.740384615	0.241074636	2.273857537	0.130542614	-0.018659971	0.01116834	0.004766263	0.004766263	0.027028728	0	0	1_140060087	1_140060087	+|ENSACAG00000011999
2254	4346	Sanju_urb	Sanju_nat	1	140060132	0	0.389212057	0.012374343	0.757206307	1.371428571	0.416731501	4.513256905	0.137173193	0.012374343	0.011168324	0.004373706	0.004373706	0.027028725	0	0	1_140060132	1_140060132	+|ENSACAG00000011999
2255	4347	Sanju_urb	Sanju_nat	1	140060183	0	0.364583333	-0.037362637	0.548528358	0.626262626	0.173542439	2.259994039	0.203243505	-0.037362637	0.011168305	0.008063139	0.008063139	0.027028722	0	0	1_140060183	1_140060183	+|ENSACAG00000011999
2256	4348	Sanju_urb	Sanju_nat	1	140061537	0	0.165584416	-0.082639885	0.644852003	0.421052632	0.043775729	4.049854152	0.375663614	-0.082639885	0.011167802	0.010544662	0.010544662	0.027028636	0	0	1_140061537	1_140061537	+|ENSACAG00000011999
2257	4349	Sanju_urb	Sanju_nat	1	140061543	0	0.274675325	0.027676873	0.706904416	1.55	0.364810759	6.585606214	0.190331698	0.027676873	0.0111678	0.006356711	0.006356711	0.027028636	0	0	1_140061543	1_140061543	+|ENSACAG00000011999
2258	4350	Sanju_urb	Sanju_nat	1	140062095	0	0.476190476	-0.019230769	0.591754168	0.68627451	0.231113442	2.037842102	0.163502132	-0.019230769	0.011167595	0.007215007	0.007215007	0.027028601	0	0	1_140062095	1_140062095	ENSACAG00000011958
2259	4351	Sanju_urb	Sanju_nat	1	140062364	0	0.410714286	-0.030100334	0.568229399	0.656108597	0.199085701	2.1622773	0.183024271	-0.030100334	0.011167495	0.007549616	0.007549616	0.027028584	0	0	1_140062364	1_140062364	ENSACAG00000011958
2260	4352	Sanju_urb	Sanju_nat	1	140062365	0	0.061507937	0.076923077	1	1.952380952	0.116220318	32.797977628	0.290564562	0.076923077	0.011167495	0.003491133	0.003491133	0.027028584	0	0	1_140062365	1_140062365	ENSACAG00000011958
2261	4353	Sanju_urb	Sanju_nat	1	140062440	0	0.447916667	-0.024278048	0.269293173	0.477941176	0.147501563	1.548646426	0.320625552	-0.024278048	0.011167467	0.024166679	0.024166679	0.027028579	0	0	1_140062440	1_140062440	ENSACAG00000011958
2262	4354	Sanju_urb	Sanju_nat	1	140062455	0	0.498701299	0.002459491	0.419505583	1.615384615	0.545919648	4.779947862	0.208275942	0.002459491	0.011167461	0.013480392	0.013480392	0.027028578	0	0	1_140062455	1_140062455	ENSACAG00000011958
2263	4355	Sanju_urb	Sanju_nat	1	140062465	0	0.381818182	-0.034843206	0.74855042	0.65	0.174296946	2.42402411	0.187086643	-0.034843206	0.011167458	0.007407407	0.007407407	0.027028577	0	0	1_140062465	1_140062465	ENSACAG00000011958
2264	4356	Sanju_urb	Sanju_nat	1	140062481	0	0.045454545	-0.08583691	1	0.571428571	0.048290204	6.761839547	0.243038049	-0.08583691	0.011167452	0.019379845	0.019379845	0.027028576	0	0	1_140062481	1_140062481	ENSACAG00000011958
2265	4358	Sanju_urb	Sanju_nat	1	140063924	0	0.489795918	-0.019260401	1	0.93006993	0.285387558	3.031071436	0.031484396	-0.019260401	0.011166915	0.000289352	0.000289352	0.027028484	0	0	1_140063924	1_140063924	ENSACAG00000011958
2266	4359	Sanju_urb	Sanju_nat	1	140063928	0	0.115102041	0.15664033	0.544489796	3.875	0.326079044	46.049033985	0.588271707	0.15664033	0.011166914	0.02605398	0.02605398	0.027028484	0	0	1_140063928	1_140063928	ENSACAG00000011958
2267	4360	Sanju_urb	Sanju_nat	1	140065130	0	0.063458488	0.10038059	1	2.157894737	0.128016682	36.374241323	0.334030256	0.10038059	0.011166466	0.004801587	0.004801587	0.027028407	0	0	1_140065130	1_140065130	ENSACAG00000011958
2268	4361	Sanju_urb	Sanju_nat	1	140065133	0	0.228450555	-0.099534835	0.258003966	0.263157895	0.030092142	2.301334265	0.579783597	-0.099534835	0.011166465	0.026466049	0.026466049	0.027028407	0	0	1_140065133	1_140065133	ENSACAG00000011958
2269	4362	Sanju_urb	Sanju_nat	1	140065151	0	0.274986779	0.031179097	0.713954623	1.5	0.371556068	6.055613662	0.176091259	0.031179097	0.011166459	0.005274725	0.005274725	0.027028406	0	0	1_140065151	1_140065151	ENSACAG00000011958
2270	4363	Sanju_urb	Sanju_nat	1	140065214	0	0.381355932	-0.02474423	1	0.823529412	0.240442087	2.820640515	0.084320886	-0.02474423	0.011166435	0.001594896	0.001594896	0.027028402	0	0	1_140065214	1_140065214	ENSACAG00000011958
2271	4364	Sanju_urb	Sanju_nat	1	140065227	0	0.41299435	-0.02919939	0.55992807	0.637254902	0.190178266	2.135332382	0.195686815	-0.02919939	0.01116643	0.008960656	0.008960656	0.027028401	0	0	1_140065227	1_140065227	ENSACAG00000011958
2272	4365	Sanju_urb	Sanju_nat	1	140065229	0	0.381355932	-0.02474423	1	0.823529412	0.240442087	2.820640515	0.084320886	-0.02474423	0.01116643	0.001594896	0.001594896	0.027028401	0	0	1_140065229	1_140065229	ENSACAG00000011958
2273	4366	Sanju_urb	Sanju_nat	1	140065247	0	0.493647913	-0.016396803	0.5928645	0.714285714	0.240300138	2.123195129	0.146128036	-0.016396803	0.011166423	0.006337889	0.006337889	0.0270284	0	0	1_140065247	1_140065247	ENSACAG00000011958
2274	4367	Sanju_urb	Sanju_nat	1	140066973	0	0.290381125	-0.033510638	1	0.781512605	0.178575047	3.420197629	0.107064013	-0.033510638	0.01116578	0.00185307	0.00185307	0.02702829	0	0	1_140066973	1_140066973	ENSACAG00000011958
2275	4368	Sanju_urb	Sanju_nat	1	140069263	0	0.490079365	0.043288695	0.116318444	2.4	0.834527329	6.902110693	0.380211242	0.043288695	0.011164925	0.042080726	0.042080726	0.027028143	0	0	1_140069263	1_140069263	ENSACAG00000011958
2276	4369	Sanju_urb	Sanju_nat	1	140069272	0	0.490079365	0.043288695	0.116318444	2.4	0.834527329	6.902110693	0.380211242	0.043288695	0.011164922	0.042080726	0.042080726	0.027028142	0	0	1_140069272	1_140069272	ENSACAG00000011958
2277	4370	Sanju_urb	Sanju_nat	1	140069286	0	0.483630952	-0.009230769	0.187921349	0.453947368	0.148433066	1.388290485	0.342994497	-0.009230769	0.011164917	0.030587191	0.030587191	0.027028141	0	0	1_140069286	1_140069286	ENSACAG00000011958
2278	4371	Sanju_urb	Sanju_nat	1	140069287	0	0.494976203	0.032814257	0.180997922	2.228571429	0.771065932	6.441123135	0.348026558	0.032814257	0.011164916	0.035916861	0.035916861	0.027028141	0	0	1_140069287	1_140069287	ENSACAG00000011958
2279	4372	Sanju_urb	Sanju_nat	1	140071884	0	0.432046536	-0.023353878	0.777490455	0.778846154	0.247077945	2.455101088	0.10854832	-0.023353878	0.011163946	0.00294314	0.00294314	0.027027974	0	0	1_140071884	1_140071884	ENSACAG00000011958
2280	4373	Sanju_urb	Sanju_nat	1	140071914	0	0.063458488	0.064787339	1	1.857142857	0.110456948	31.224650403	0.268845312	0.064787339	0.011163934	0.003068182	0.003068182	0.027027972	0	0	1_140071914	1_140071914	ENSACAG00000011958
2281	4374	Sanju_urb	Sanju_nat	1	140074027	0	0.126553672	-0.059002209	1	0.649122807	0.063167057	6.670572307	0.187673132	-0.059002209	0.011163143	0.002232143	0.002232143	0.027027835	0	0	1_140074027	1_140074027	ENSACAG00000011958
2282	4375	Sanju_urb	Sanju_nat	1	140074048	0	0.245535714	-0.018181818	1	0.947368421	0.212824921	4.217113866	0.023481096	-0.018181818	0.011163135	7.8709e-05	7.8709e-05	0.027027834	0	0	1_140074048	1_140074048	ENSACAG00000011958
2283	4376	Sanju_urb	Sanju_nat	1	140074487	0	0.364583333	0.053061224	0.352236339	1.983333333	0.607968808	6.470087048	0.297395711	0.053061224	0.011162971	0.0205024	0.0205024	0.027027805	0	0	1_140074487	1_140074487	ENSACAG00000011958
2284	4377	Sanju_urb	Sanju_nat	1	140074496	0	0.503472222	-0.005835544	0.607957577	1.333333333	0.473466689	3.754810675	0.124938737	-0.005835544	0.011162967	0.004644616	0.004644616	0.027027805	0	0	1_140074496	1_140074496	ENSACAG00000011958
2285	4378	Sanju_urb	Sanju_nat	1	140074520	0	0.418826018	-0.029678586	0.243378286	0.412698413	0.116675622	1.459773484	0.384367201	-0.029678586	0.011162958	0.031427916	0.031427916	0.027027803	0	0	1_140074520	1_140074520	ENSACAG00000011958
2286	4380	Sanju_urb	Sanju_nat	1	140074571	0	0.483630952	-0.016804734	0.793473067	0.840336134	0.289685169	2.437697524	0.075546961	-0.016804734	0.011162939	0.001602842	0.001602842	0.0270278	0	0	1_140074571	1_140074571	ENSACAG00000011958
2287	4381	Sanju_urb	Sanju_nat	1	140179901	0	0.155367232	-0.081915515	0.643191116	0.404761905	0.042327681	3.870568767	0.392800369	-0.081915515	0.01113149	0.010874293	0.010874293	0.02702092	0	0	1_140179901	1_140179901	ENSACAG00000011679
2288	4382	Sanju_urb	Sanju_nat	1	140179902	0	0.222222222	0.076923077	0.43025055	2.111111111	0.473367498	9.415074207	0.324511092	0.076923077	0.01113149	0.01546073	0.01546073	0.02702092	0	0	1_140179902	1_140179902	ENSACAG00000011679
2289	4383	Sanju_urb	Sanju_nat	1	140179939	0	0.396329365	0.018003273	0.557341469	1.493333333	0.475610705	4.688802039	0.174156759	0.018003273	0.011131475	0.00741728	0.00741728	0.027020917	0	0	1_140179939	1_140179939	ENSACAG00000011679
2290	4384	Sanju_urb	Sanju_nat	1	140179947	0	0.177683765	-0.135615374	0.080787179	0.217391304	0.025061476	1.885722082	0.662757832	-0.135615374	0.011131472	0.058928571	0.058928571	0.027020916	0	0	1_140179947	1_140179947	ENSACAG00000011679
2291	4385	Sanju_urb	Sanju_nat	1	140181237	0	0.444155844	0.053123463	0.225065772	2.24	0.690257735	7.269168816	0.350248018	0.053123463	0.011130958	0.032864813	0.032864813	0.027020817	0	0	1_140181237	1_140181237	ENSACAG00000011679
2292	4386	Sanju_urb	Sanju_nat	1	140181267	0	0.440112994	-0.018951074	1	0.89010989	0.278214828	2.847783571	0.050556373	-0.018951074	0.011130946	0.000641849	0.000641849	0.027020814	0	0	1_140181267	1_140181267	ENSACAG00000011679
2293	4387	Sanju_urb	Sanju_nat	1	140190038	0	0.472316384	0.043699216	0.242191126	2.230769231	0.719096143	6.920258731	0.348454646	0.043699216	0.011127439	0.032809296	0.032809296	0.02702013	0	0	1_140190038	1_140190038	ENSACAG00000011679
37952	4389	Sanju_urb	Sanju_nat	1	140199639	0	0.096610169	-0.013745704	1	1	0.085190873	11.738346729	0	-0.013745704	0.011123575	0	0	0.027019371	0	0	1_140199639	1_140199639	+|ENSACAG00000011677
37953	4390	Sanju_urb	Sanju_nat	1	140199644	0	0.35536753	0.046831816	0.349286496	1.821428571	0.53348394	6.218747731	0.260412145	0.046831816	0.011123573	0.014994331	0.014994331	0.02701937	0	0	1_140199644	1_140199644	+|ENSACAG00000011677
37954	4391	Sanju_urb	Sanju_nat	1	140199649	0	0.235028249	0.184129659	0.103002278	4.111111111	0.870808305	19.408674076	0.613959215	0.184129659	0.011123571	0.058894231	0.058894231	0.02701937	0	0	1_140199649	1_140199649	+|ENSACAG00000011677
37955	4392	Sanju_urb	Sanju_nat	1	140202779	0	0.490079365	-0.001557147	0.601408804	1.354166667	0.476221499	3.850660594	0.131672119	-0.001557147	0.011122305	0.00506511	0.00506511	0.02701912	0	0	1_140202779	1_140202779	+|ENSACAG00000011677
37956	4393	Sanju_urb	Sanju_nat	1	140203938	0	0.245535714	-0.018181818	1	0.947368421	0.212824921	4.217113866	0.023481096	-0.018181818	0.011121836	7.8709e-05	7.8709e-05	0.027019027	0	0	1_140203938	1_140203938	+|ENSACAG00000011677
37957	4394	Sanju_urb	Sanju_nat	1	140203950	0	0.506214689	0.002094072	0.274335383	2.052631579	0.677277493	6.220930771	0.312311006	0.002094072	0.011121831	0.02734375	0.02734375	0.027019026	0	0	1_140203950	1_140203950	+|ENSACAG00000011677
37958	4395	Sanju_urb	Sanju_nat	1	140203959	0	0.444209413	-0.024280533	0.270059985	0.490196078	0.149885562	1.603171062	0.309630167	-0.024280533	0.011121827	0.022862554	0.022862554	0.027019025	0	0	1_140203959	1_140203959	+|ENSACAG00000011677
37959	4396	Sanju_urb	Sanju_nat	1	140204019	0	0.197916667	-0.041064199	1	0.74	0.131489514	4.164590632	0.13076828	-0.041064199	0.011121803	0.001833588	0.001833588	0.02701902	0	0	1_140204019	1_140204019	+|ENSACAG00000011677
34576	4420	Sanju_urb	Sanju_nat	1	140216928	0	0.506214689	0.002535926	0.259435535	2.2	0.695210839	6.961916775	0.342422681	0.002535926	0.01111655	0.030612245	0.030612245	0.027017973	0	0	1_140216928	1_140216928	ENSACAG00000011663
34577	4421	Sanju_urb	Sanju_nat	1	140216973	0	0.507399577	-0.012373354	0.709517537	0.670588235	0.138975878	3.235731171	0.17354407	-0.012373354	0.011116531	0.005671296	0.005671296	0.02701797	0	0	1_140216973	1_140216973	ENSACAG00000011663
34578	4422	Sanju_urb	Sanju_nat	1	140217006	0	0.14479638	0.164987406	0.563749192	3	0.380066472	23.680068277	0.477121255	0.164987406	0.011116518	0.022556391	0.022556391	0.027017967	0	0	1_140217006	1_140217006	ENSACAG00000011663
2294	4437	Sanju_urb	Sanju_nat	1	144535003	0	0.09077381	-0.180327869	0.545362903	0.434782609	0.045799629	4.127455215	0.361727836	-0.180327869	0.005662607	0.025761124	0.025761124	0.024928174	0	0	1_144535003	1_144535003	ENSACAG00000011036
2295	4438	Sanju_urb	Sanju_nat	1	144535057	0	0.274675325	-0.093049204	0.245039435	0.220588235	0.025379228	1.917283249	0.656417654	-0.093049204	0.005662492	0.03883428	0.03883428	0.024928129	0	0	1_144535057	1_144535057	ENSACAG00000011036
2296	4439	Sanju_urb	Sanju_nat	1	144540485	0	0.146329365	-0.157757497	0.155319055	0.275362319	0.031144609	2.434591733	0.56009549	-0.157757497	0.005650836	0.044390638	0.044390638	0.024923611	0	0	1_144540485	1_144540485	ENSACAG00000011036
2297	4440	Sanju_urb	Sanju_nat	1	144540545	0	0.503389831	0.03416147	0.025436197	4.236842105	1.194014127	15.034018967	0.627042279	0.03416147	0.005650707	0.089840201	0.089840201	0.024923561	0	0	1_144540545	1_144540545	ENSACAG00000011036
2298	4441	Sanju_urb	Sanju_nat	1	144540997	0	0.267857143	0.241025641	0.024599388	6.066666667	1.384020241	26.592417773	0.782950133	0.241025641	0.005649736	0.104184704	0.104184704	0.024923184	0	0	1_144540997	1_144540997	ENSACAG00000011036
2299	4442	Sanju_urb	Sanju_nat	1	144542110	0	0.146329365	-0.082659713	0.652190199	0.452380952	0.047432244	4.314544514	0.344495689	-0.082659713	0.005647345	0.007762859	0.007762859	0.024922258	0	0	1_144542110	1_144542110	ENSACAG00000011036
2300	4443	Sanju_urb	Sanju_nat	1	144542131	0	0.424107143	-0.029959514	0.408395436	0.588235294	0.179723934	1.925290376	0.230448921	-0.029959514	0.005647299	0.012156654	0.012156654	0.02492224	0	0	1_144542131	1_144542131	ENSACAG00000011036
2301	4444	Sanju_urb	Sanju_nat	1	144542209	0	0.507440476	0.030904579	0.114403701	2.573529412	0.88716083	7.465448667	0.410529136	0.030904579	0.005647132	0.048448456	0.048448456	0.024922175	0	0	1_144542209	1_144542209	ENSACAG00000011036
2302	4445	Sanju_urb	Sanju_nat	1	144542257	0	0.245535714	-0.092773893	0.147414419	0.202380952	0.023600393	1.735481671	0.693830365	-0.092773893	0.005647029	0.039258385	0.039258385	0.024922135	0	0	1_144542257	1_144542257	ENSACAG00000011036
2303	4446	Sanju_urb	Sanju_nat	1	144542269	0	0.424107143	-0.029959514	0.408395436	0.588235294	0.179723934	1.925290376	0.230448921	-0.029959514	0.005647003	0.012156654	0.012156654	0.024922125	0	0	1_144542269	1_144542269	ENSACAG00000011036
2304	4448	Sanju_urb	Sanju_nat	1	144545299	0	0.259322034	-0.053422026	0.710443072	0.625	0.116585729	3.350538713	0.204119983	-0.053422026	0.00564049	0.005083515	0.005083515	0.024919601	0	0	1_144545299	1_144545299	ENSACAG00000011036
2305	4449	Sanju_urb	Sanju_nat	1	144545911	0	0.347222222	-0.04967033	0.345693272	0.444976077	0.109891344	1.801813513	0.351663338	-0.04967033	0.005639174	0.020803958	0.020803958	0.024919091	0	0	1_144545911	1_144545911	ENSACAG00000011036
2306	4450	Sanju_urb	Sanju_nat	1	144548923	0	0.197916667	-0.041064199	1	0.74	0.131489514	4.164590632	0.13076828	-0.041064199	0.005632696	0.001833588	0.001833588	0.024916581	0	0	1_144548923	1_144548923	ENSACAG00000011036
2307	4451	Sanju_urb	Sanju_nat	1	144549253	0	0.119047619	-0.061538462	1	0.619047619	0.060559378	6.328003457	0.208275942	-0.061538462	0.005631987	0.002597403	0.002597403	0.024916305	0	0	1_144549253	1_144549253	ENSACAG00000011036
2308	4452	Sanju_urb	Sanju_nat	1	144549259	0	0.119047619	-0.061538462	1	0.619047619	0.060559378	6.328003457	0.208275942	-0.061538462	0.005631974	0.002597403	0.002597403	0.0249163	0	0	1_144549259	1_144549259	ENSACAG00000011036
2309	4453	Sanju_urb	Sanju_nat	1	144549264	0	0.328869048	0.00591716	0.751713965	1.25	0.354583756	4.406575243	0.096910013	0.00591716	0.005631963	0.001887002	0.001887002	0.024916296	0	0	1_144549264	1_144549264	ENSACAG00000011036
61	67	Sanju_urb	Sanju_nat	1	1471375	0	0.119047619	-0.169230769	0.289474264	0.339130435	0.03727575	3.085369217	0.469633233	-0.169230769	-0.010125144	0.034920635	0.034920635	0.025225365	0	0	1_1471375	1_1471375	ENSACAG00000015800
2310	4473	Sanju_urb	Sanju_nat	1	147139600	0	0.119047619	0.076923077	0.602503085	2	0.262101336	15.261272849	0.301029996	0.076923077	-0.000590867	0.007215007	0.007215007	0.022605729	0	0	1_147139600	1_147139600	+|ENSACAG00000000198
2311	4474	Sanju_urb	Sanju_nat	1	147139609	0	0.172619048	-0.018567639	1	0.95	0.159937718	5.642821532	0.022276395	-0.018567639	-0.000590889	4.9759e-05	4.9759e-05	0.022605721	0	0	1_147139609	1_147139609	+|ENSACAG00000000198
2312	4475	Sanju_urb	Sanju_nat	1	147139645	0	0.296668429	0.066704997	0.478104709	2	0.528456911	7.569207467	0.301029996	0.066704997	-0.00059098	0.017188694	0.017188694	0.022605691	0	0	1_147139645	1_147139645	+|ENSACAG00000000198
2313	4476	Sanju_urb	Sanju_nat	1	147140593	0	0.245535714	0.116083916	0.254440638	2.794117647	0.66611917	11.720265347	0.446244688	0.116083916	-0.000593367	0.032541869	0.032541869	0.022604885	0	0	1_147140593	1_147140593	+|ENSACAG00000000198
62	68	Sanju_urb	Sanju_nat	1	1471406	0	0.465362242	0.064787339	0.099356982	2.636363636	0.88962127	7.812777702	0.421005313	0.064787339	-0.010125169	0.050625	0.050625	0.025225357	0	0	1_1471406	1_1471406	ENSACAG00000015800
2314	4477	Sanju_urb	Sanju_nat	1	147141395	0	0.436507937	0.00979021	0.577153785	1.428571429	0.477094179	4.277596365	0.15490196	0.00979021	-0.000595386	0.006375443	0.006375443	0.022604204	0	0	1_147141395	1_147141395	+|ENSACAG00000000198
63	69	Sanju_urb	Sanju_nat	1	1471414	0	0.259322034	0.087556507	0.266838327	2.5	0.593538095	10.530073892	0.397940009	0.087556507	-0.010125176	0.027113238	0.027113238	0.025225354	0	0	1_1471414	1_1471414	ENSACAG00000015800
2315	4478	Sanju_urb	Sanju_nat	1	147142044	0	0.396329365	-0.009723693	1	1.056818182	0.330169699	3.382698875	0.024000276	-0.009723693	-0.00059702	0.000135451	0.000135451	0.022603653	0	0	1_147142044	1_147142044	+|ENSACAG00000000198
2316	4479	Sanju_urb	Sanju_nat	1	147142059	0	0.410714286	-0.016722408	1	0.9375	0.296067621	2.968599694	0.028028724	-0.016722408	-0.000597058	0.000188218	0.000188218	0.02260364	0	0	1_147142059	1_147142059	+|ENSACAG00000000198
2317	4480	Sanju_urb	Sanju_nat	1	147142173	0	0.458333333	-0.018981019	0.789624739	0.84	0.280466402	2.515809366	0.075720714	-0.018981019	-0.000597345	0.001517963	0.001517963	0.022603543	0	0	1_147142173	1_147142173	+|ENSACAG00000000198
64	70	Sanju_urb	Sanju_nat	1	1471433	0	0.333938294	-0.046253469	0.514908729	0.568627451	0.135088252	2.39352551	0.245172178	-0.046253469	-0.010125191	0.010383295	0.010383295	0.02522535	0	0	1_1471433	1_1471433	ENSACAG00000015800
2318	4481	Sanju_urb	Sanju_nat	1	147143672	0	0.389212057	-0.036866211	0.3752934	0.518518519	0.144576494	1.859648455	0.285235728	-0.036866211	-0.000601118	0.016699605	0.016699605	0.02260227	0	0	1_147143672	1_147143672	+|ENSACAG00000000198
2319	4482	Sanju_urb	Sanju_nat	1	147143750	0	0.30952381	-0.047337278	0.520787088	0.578947368	0.139469027	2.403257997	0.237360916	-0.047337278	-0.000601315	0.008991009	0.008991009	0.022602204	0	0	1_147143750	1_147143750	+|ENSACAG00000000198
65	71	Sanju_urb	Sanju_nat	1	1471443	0	0.507909605	-0.012843595	1	1.105263158	0.377607082	3.235126418	0.043465694	-0.012843595	-0.010125199	0.000556174	0.000556174	0.025225347	0	0	1_1471443	1_1471443	ENSACAG00000015800
2320	4483	Sanju_urb	Sanju_nat	1	147144382	0	0.119047619	-0.061538462	1	0.619047619	0.060559378	6.328003457	0.208275942	-0.061538462	-0.000602906	0.002597403	0.002597403	0.022601667	0	0	1_147144382	1_147144382	+|ENSACAG00000000198
66	72	Sanju_urb	Sanju_nat	1	1471444	0	0.418826018	0.027000969	0.389968058	1.714285714	0.556253294	5.283160641	0.234083206	0.027000969	-0.0101252	0.014348026	0.014348026	0.025225347	0	0	1_1471444	1_1471444	ENSACAG00000015800
2321	4484	Sanju_urb	Sanju_nat	1	147144436	0	0.252247488	-0.02344027	1	0.894736842	0.200579574	3.991204092	0.04830468	-0.02344027	-0.000603042	0.000343053	0.000343053	0.022601621	0	0	1_147144436	1_147144436	+|ENSACAG00000000198
2322	4485	Sanju_urb	Sanju_nat	1	147144813	0	0.465362242	-0.022294784	0.270059985	0.490196078	0.149885562	1.603171062	0.309630167	-0.022294784	-0.000603991	0.022862554	0.022862554	0.022601301	0	0	1_147144813	1_147144813	+|ENSACAG00000000198
67	73	Sanju_urb	Sanju_nat	1	1471528	0	0.317292438	0.014909331	0.739575049	1.386554622	0.382358291	5.028094755	0.141936983	0.014909331	-0.010125269	0.004007576	0.004007576	0.025225325	0	0	1_1471528	1_1471528	ENSACAG00000015800
2323	4487	Sanju_urb	Sanju_nat	1	147154597	0	0.119047619	0.076923077	0.602503085	2	0.262101336	15.261272849	0.301029996	0.076923077	-0.000628613	0.007215007	0.007215007	0.022592999	0	0	1_147154597	1_147154597	+|ENSACAG00000000198
68	74	Sanju_urb	Sanju_nat	1	1471549	0	0.215970962	-0.080929933	0.234959176	0.238095238	0.026666608	2.125855057	0.62324929	-0.080929933	-0.010125286	0.032594856	0.032594856	0.025225319	0	0	1_1471549	1_1471549	ENSACAG00000015800
69	75	Sanju_urb	Sanju_nat	1	1472758	0	0.267857143	-0.066666667	0.472384937	0.425	0.082029261	2.201958147	0.37161107	-0.066666667	-0.010126276	0.016963284	0.016963284	0.025225004	0	0	1_1472758	1_1472758	ENSACAG00000015800
70	76	Sanju_urb	Sanju_nat	1	1472778	0	0.336858805	-0.030642524	0.756242246	0.765432099	0.205861649	2.846019649	0.116093329	-0.030642524	-0.010126292	0.002575995	0.002575995	0.025224999	0	0	1_1472778	1_1472778	ENSACAG00000015800
71	77	Sanju_urb	Sanju_nat	1	1472826	0	0.03125	0.384615385	0.34375	3.909090909	0.335692656	45.520780511	0.59207577	0.384615385	-0.010126332	0.03030303	0.03030303	0.025224987	0	0	1_1472826	1_1472826	ENSACAG00000015800
37960	4496	Sanju_urb	Sanju_nat	1	147348203	0	0.119047619	0.076923077	0.602503085	2	0.262101336	15.261272849	0.301029996	0.076923077	-0.001126258	0.007215007	0.007215007	0.022425806	0	0	1_147348203	1_147348203	+|ENSACAG00000012985
37961	4497	Sanju_urb	Sanju_nat	1	147352931	0	0.063458488	0.376524893	0.122157589	5.857142857	0.573577521	59.810786102	0.767685817	0.376524893	-0.001137294	0.060606061	0.060606061	0.02242106	0	0	1_147352931	1_147352931	+|ENSACAG00000012985
37962	4499	Sanju_urb	Sanju_nat	1	147355160	0	0.203595981	0.154124087	0.198564612	3.25	0.652177595	16.195741891	0.511883361	0.154124087	-0.00114187	0.03606679	0.03606679	0.02241845	0	0	1_147355160	1_147355160	+|ENSACAG00000012985
37963	4503	Sanju_urb	Sanju_nat	1	147355866	0	0.150713908	0.271518559	0.049286648	8.666666667	0.903106668	83.169700552	0.937852093	0.271518559	-0.001143621	0.075933014	0.075933014	0.022417861	0	0	1_147355866	1_147355866	+|ENSACAG00000012985
37964	4504	Sanju_urb	Sanju_nat	1	147356267	0	0.30952381	-0.047337278	0.520787088	0.578947368	0.139469027	2.403257997	0.237360916	-0.047337278	-0.001144615	0.008991009	0.008991009	0.022417526	0	0	1_147356267	1_147356267	+|ENSACAG00000012985
37965	4505	Sanju_urb	Sanju_nat	1	147356324	0	0.146329365	-0.082659713	0.652190199	0.452380952	0.047432244	4.314544514	0.344495689	-0.082659713	-0.001144756	0.007762859	0.007762859	0.022417479	0	0	1_147356324	1_147356324	+|ENSACAG00000012985
37966	4506	Sanju_urb	Sanju_nat	1	147356327	0	0.222222222	0.002747253	1	1.168421053	0.251854131	5.420628803	0.067599373	0.002747253	-0.001144764	0.000618429	0.000618429	0.022417476	0	0	1_147356327	1_147356327	+|ENSACAG00000012985
37967	4507	Sanju_urb	Sanju_nat	1	147358777	0	0.336858805	-0.030642524	0.756242246	0.765432099	0.205861649	2.846019649	0.116093329	-0.030642524	-0.001150839	0.002575995	0.002575995	0.022415432	0	0	1_147358777	1_147358777	+|ENSACAG00000012985
37968	4509	Sanju_urb	Sanju_nat	1	147358971	0	0.328869048	-0.027497389	1	0.814814815	0.219771273	3.02097346	0.088941083	-0.027497389	-0.00115132	0.001469119	0.001469119	0.022415271	0	0	1_147358971	1_147358971	+|ENSACAG00000012985
37969	4510	Sanju_urb	Sanju_nat	1	147359468	0	0.336858805	-0.001279489	1	1.176470588	0.332793002	4.158990834	0.070581074	-0.001279489	-0.001152552	0.001027544	0.001027544	0.022414856	0	0	1_147359468	1_147359468	+|ENSACAG00000012985
37970	4511	Sanju_urb	Sanju_nat	1	147359486	0	0.465362242	-0.020231994	0.783742742	0.777777778	0.25835041	2.341541754	0.109144469	-0.020231994	-0.001152597	0.003228306	0.003228306	0.022414841	0	0	1_147359486	1_147359486	+|ENSACAG00000012985
37971	4513	Sanju_urb	Sanju_nat	1	147359529	0	0.252247488	-0.062652541	0.471353586	0.471428571	0.089032959	2.496209263	0.3265841	-0.062652541	-0.001152704	0.01304555	0.01304555	0.022414805	0	0	1_147359529	1_147359529	+|ENSACAG00000012985
37972	4514	Sanju_urb	Sanju_nat	1	147359558	0	0.474352195	-0.019663302	0.591033496	0.7	0.233532677	2.098207435	0.15490196	-0.019663302	-0.001152776	0.006567346	0.006567346	0.022414781	0	0	1_147359558	1_147359558	+|ENSACAG00000012985
37973	4515	Sanju_urb	Sanju_nat	1	147360132	0	0.347222222	-0.007472527	1	1.078431373	0.312086929	3.726571401	0.032792513	-0.007472527	-0.001154199	0.000222635	0.000222635	0.022414302	0	0	1_147360132	1_147360132	+|ENSACAG00000012985
34579	4516	Sanju_urb	Sanju_nat	1	147406222	0	0.03125	-0.201465201	1	0.913043478	0.078494829	10.620424364	0.039508541	-0.201465201	-0.001277196	0.008314437	0.008314437	0.022372727	0	0	1_147406222	1_147406222	+|ENSACAG00000012738
34580	4517	Sanju_urb	Sanju_nat	1	147407259	0	0.506214689	0.132432806	0.002573718	6.230769231	1.85944606	20.878521857	0.794541667	0.132432806	-0.001279765	0.161272321	0.161272321	0.022371864	0	0	1_147407259	1_147407259	+|ENSACAG00000012738
34581	4519	Sanju_urb	Sanju_nat	1	147416075	0	0.119047619	0.076923077	0.602503085	2	0.262101336	15.261272849	0.301029996	0.076923077	-0.001301593	0.007215007	0.007215007	0.022364539	0	0	1_147416075	1_147416075	+|ENSACAG00000012738
34582	4520	Sanju_urb	Sanju_nat	1	147416076	0	0.119047619	0.076923077	0.602503085	2	0.262101336	15.261272849	0.301029996	0.076923077	-0.001301596	0.007215007	0.007215007	0.022364539	0	0	1_147416076	1_147416076	+|ENSACAG00000012738
34583	4521	Sanju_urb	Sanju_nat	1	147416087	0	0.508196721	0.00153154	0.305101529	1.765432099	0.61547794	5.063951594	0.246851019	0.00153154	-0.001301623	0.018181818	0.018181818	0.022364529	0	0	1_147416087	1_147416087	+|ENSACAG00000012738
34584	4522	Sanju_urb	Sanju_nat	1	147416091	0	0.122686409	0.064787339	0.610357716	1.9	0.248686885	14.516246019	0.278753601	0.064787339	-0.001301633	0.006347962	0.006347962	0.022364526	0	0	1_147416091	1_147416091	+|ENSACAG00000012738
34585	4523	Sanju_urb	Sanju_nat	1	147443757	0	0.228450555	-0.056443932	0.700294947	0.566666667	0.104251363	3.080162222	0.246672333	-0.056443932	-0.001334816	0.007112795	0.007112795	0.022338477	0	0	1_147443757	1_147443757	+|ENSACAG00000012738
2324	4524	Sanju_urb	Sanju_nat	1	147553145	0	0.032258065	-0.195845697	1	0.869565217	0.074687359	10.12411842	0.06069784	-0.195845697	-0.001622697	0.009016393	0.009016393	0.022246202	0	0	1_147553145	1_147553145	+|ENSACAG00000012600
2325	4525	Sanju_urb	Sanju_nat	1	147553449	0	0.397740113	-0.033677244	0.366606118	0.481481481	0.133696952	1.733954389	0.317420412	-0.033677244	-0.001623425	0.021313615	0.021313615	0.022245953	0	0	1_147553449	1_147553449	+|ENSACAG00000012600
2326	4526	Sanju_urb	Sanju_nat	1	147553819	0	0.41299435	0.001909912	0.768134144	1.306666667	0.413062175	4.133464353	0.116164812	0.001909912	-0.00162431	0.003462518	0.003462518	0.02224565	0	0	1_147553819	1_147553819	+|ENSACAG00000012600
2327	4527	Sanju_urb	Sanju_nat	1	147554116	0	0.03125	0.384615385	0.34375	3.909090909	0.335692656	45.520780511	0.59207577	0.384615385	-0.00162502	0.03030303	0.03030303	0.022245407	0	0	1_147554116	1_147554116	+|ENSACAG00000012600
2328	4528	Sanju_urb	Sanju_nat	1	147556417	0	0.183050847	0.052462527	0.659409702	1.842105263	0.33820999	10.033268977	0.265314443	0.052462527	-0.001630466	0.008506114	0.008506114	0.022244342	0	0	1_147556417	1_147556417	+|ENSACAG00000012600
2329	4529	Sanju_urb	Sanju_nat	1	147556423	0	0.034482759	-0.201567749	1	0.904761905	0.077379605	10.578938721	0.043465694	-0.201567749	-0.00163048	0.00923361	0.00923361	0.022244337	0	0	1_147556423	1_147556423	+|ENSACAG00000012600
2330	4530	Sanju_urb	Sanju_nat	1	147556441	0	0.381818182	-0.041231127	0.334332139	0.401069519	0.097183226	1.655190572	0.396780343	-0.041231127	-0.001630523	0.02962963	0.02962963	0.022244323	0	0	1_147556441	1_147556441	+|ENSACAG00000012600
2331	4532	Sanju_urb	Sanju_nat	1	147560045	0	0.404547858	0.044004836	0.372420702	1.968253968	0.627896611	6.169843274	0.294081136	0.044004836	-0.001639143	0.022109329	0.022109329	0.022241371	0	0	1_147560045	1_147560045	+|ENSACAG00000012600
2332	4533	Sanju_urb	Sanju_nat	1	148050384	0	0.093601269	-0.172978591	0.301956637	0.413043478	0.043460826	3.925487166	0.384004231	-0.172978591	-0.002810295	0.027966102	0.027966102	0.021854375	0	0	1_148050384	1_148050384	ENSACAG00000000128
2333	4534	Sanju_urb	Sanju_nat	1	148050460	0	0.172619048	0.193633952	0.169719897	4.444444444	0.744838688	26.519952222	0.647817482	0.193633952	-0.002810467	0.047818082	0.047818082	0.021854317	0	0	1_148050460	1_148050460	ENSACAG00000000128
2334	4536	Sanju_urb	Sanju_nat	1	148050491	0	0.115102041	0.096453901	0.556122449	3.222222222	0.272143852	38.151573105	0.508155488	0.096453901	-0.002810537	0.01891253	0.01891253	0.021854293	0	0	1_148050491	1_148050491	ENSACAG00000000128
2335	4538	Sanju_urb	Sanju_nat	1	148050505	0	0.135888502	0.003654303	0.597560976	2.333333333	0.195072078	27.909911495	0.367976785	0.003654303	-0.002810569	0.011188811	0.011188811	0.021854283	0	0	1_148050505	1_148050505	ENSACAG00000000128
2336	4539	Sanju_urb	Sanju_nat	1	148051442	0	0.467198582	-0.006146939	0.236234614	0.444444444	0.12621569	1.565026218	0.352182518	-0.006146939	-0.002812689	0.033884522	0.033884522	0.02185357	0	0	1_148051442	1_148051442	ENSACAG00000000128
2337	4540	Sanju_urb	Sanju_nat	1	148051454	0	0.176538908	-0.022565321	1	1.111111111	0.141495217	8.725156407	0.045757491	-0.022565321	-0.002812716	0.000239234	0.000239234	0.021853561	0	0	1_148051454	1_148051454	ENSACAG00000000128
2338	4541	Sanju_urb	Sanju_nat	1	148051966	0	0.274285714	-0.026666667	1	0.882352941	0.185718038	4.192089917	0.054357662	-0.026666667	-0.002813874	0.000496032	0.000496032	0.021853172	0	0	1_148051966	1_148051966	ENSACAG00000000128
2339	4542	Sanju_urb	Sanju_nat	1	148386053	0	0.321428571	-0.058536585	0.293899932	0.333333333	0.064389902	1.72559838	0.477121255	-0.058536585	-0.003554029	0.032727273	0.032727273	0.021606514	0	0	1_148386053	1_148386053	+|ENSACAG00000001306
2340	4544	Sanju_urb	Sanju_nat	1	148400463	0	0.424107143	-0.029959514	0.164820193	0.4	0.114158338	1.4015621	0.397940009	-0.029959514	-0.00358521	0.033219412	0.033219412	0.021596201	0	0	1_148400463	1_148400463	+|ENSACAG00000001306
72	78	Sanju_urb	Sanju_nat	1	1484248	0	0.172619048	-0.018567639	1	0.95	0.159937718	5.642821532	0.022276395	-0.018567639	-0.010135675	4.9759e-05	4.9759e-05	0.025222015	0	0	1_1484248	1_1484248	ENSACAG00000015800
73	79	Sanju_urb	Sanju_nat	1	1484263	0	0.146329365	-0.082659713	0.652190199	0.452380952	0.047432244	4.314544514	0.344495689	-0.082659713	-0.010135687	0.007762859	0.007762859	0.025222011	0	0	1_1484263	1_1484263	ENSACAG00000015800
74	80	Sanju_urb	Sanju_nat	1	1484284	0	0.032258065	-0.195845697	1	0.869565217	0.074687359	10.12411842	0.06069784	-0.195845697	-0.010135704	0.009016393	0.009016393	0.025222006	0	0	1_1484284	1_1484284	ENSACAG00000015800
2341	4551	Sanju_urb	Sanju_nat	1	148447988	0	0.067755596	0.074468085	1	1.947368421	0.115320361	32.884425086	0.289448123	0.074468085	-0.003688276	0.003806391	0.003806391	0.021561651	0	0	1_148447988	1_148447988	ENSACAG00000001615
2342	4552	Sanju_urb	Sanju_nat	1	148448050	0	0.459770115	0.191637631	0.003863486	5.984126984	1.830090278	19.567218187	0.777000801	0.191637631	-0.003688409	0.163802499	0.163802499	0.021561607	0	0	1_148448050	1_148448050	ENSACAG00000001615
2343	4553	Sanju_urb	Sanju_nat	1	148448075	0	0.188747731	0.074468085	0.653496579	2.058823529	0.375361758	11.292451165	0.313619123	0.074468085	-0.003688463	0.012297571	0.012297571	0.02156159	0	0	1_148448075	1_148448075	ENSACAG00000001615
2344	4554	Sanju_urb	Sanju_nat	1	148449903	0	0.493647913	-0.006985721	0.28372488	0.521568627	0.17181234	1.583319527	0.282688539	-0.006985721	-0.003692387	0.023030551	0.023030551	0.021560294	0	0	1_148449903	1_148449903	ENSACAG00000001615
2345	4555	Sanju_urb	Sanju_nat	1	148449913	0	0.103246753	0.107267645	0.554761905	3.3	0.280832865	38.777512784	0.51851394	0.107267645	-0.003692408	0.017791679	0.017791679	0.021560287	0	0	1_148449913	1_148449913	ENSACAG00000001615
2346	4556	Sanju_urb	Sanju_nat	1	148449988	0	0.16031458	0.094405365	0.35722928	2.684210526	0.411539773	17.507387183	0.428816575	0.094405365	-0.003692569	0.019515914	0.019515914	0.021560234	0	0	1_148449988	1_148449988	ENSACAG00000001615
2347	4557	Sanju_urb	Sanju_nat	1	148450189	0	0.252247488	-0.02344027	1	0.894736842	0.200579574	3.991204092	0.04830468	-0.02344027	-0.003693	0.000343053	0.000343053	0.021560091	0	0	1_148450189	1_148450189	ENSACAG00000001615
2348	4558	Sanju_urb	Sanju_nat	1	148450195	0	0.177683765	0.17612218	0.173601244	4.222222222	0.706596673	25.229612837	0.625541087	0.17612218	-0.003693013	0.045508658	0.045508658	0.021560087	0	0	1_148450195	1_148450195	ENSACAG00000001615
2349	4559	Sanju_urb	Sanju_nat	1	148450261	0	0.50877193	0.002934703	0.287087433	1.852941176	0.617002801	5.564627907	0.267861632	0.002934703	-0.003693155	0.021052632	0.021052632	0.02156004	0	0	1_148450261	1_148450261	ENSACAG00000001615
2350	4560	Sanju_urb	Sanju_nat	1	148450290	0	0.252247488	-0.062652541	0.471353586	0.471428571	0.089032959	2.496209263	0.3265841	-0.062652541	-0.003693217	0.01304555	0.01304555	0.02156002	0	0	1_148450290	1_148450290	ENSACAG00000001615
2351	4562	Sanju_urb	Sanju_nat	1	148451005	0	0.455314648	-0.018849565	0.262149328	0.441176471	0.135445733	1.43700856	0.355387658	-0.018849565	-0.003694752	0.030493084	0.030493084	0.021559513	0	0	1_148451005	1_148451005	ENSACAG00000001615
2352	4563	Sanju_urb	Sanju_nat	1	148451059	0	0.509803922	0.128205128	0.006225734	5.333333333	1.595323958	17.829886082	0.726998728	0.128205128	-0.003694868	0.151515152	0.151515152	0.021559475	0	0	1_148451059	1_148451059	ENSACAG00000001615
2353	4564	Sanju_urb	Sanju_nat	1	148451062	0	0.509049774	0.100367034	0.023751869	4.285714286	1.323216173	13.880836189	0.632023215	0.100367034	-0.003694874	0.118742985	0.118742985	0.021559473	0	0	1_148451062	1_148451062	ENSACAG00000001615
2354	4565	Sanju_urb	Sanju_nat	1	148451092	0	0.201257862	0.015818432	0.678371203	1.526315789	0.27836386	8.369045773	0.183644397	0.015818432	-0.003694938	0.00443892	0.00443892	0.021559451	0	0	1_148451092	1_148451092	ENSACAG00000001615
2355	4566	Sanju_urb	Sanju_nat	1	148476449	0	0.043478261	-0.169491525	1	0.736842105	0.062314465	8.712845224	0.132625565	-0.169491525	-0.00374925	0.014285714	0.014285714	0.021541528	0	0	1_148476449	1_148476449	ENSACAG00000001759
2356	4567	Sanju_urb	Sanju_nat	1	148476452	0	0.04	-0.16	1	0.714285714	0.060755574	8.397650542	0.146128036	-0.16	-0.003749257	0.013605442	0.013605442	0.021541526	0	0	1_148476452	1_148476452	ENSACAG00000001759
2357	4568	Sanju_urb	Sanju_nat	1	148478119	0	0.424107143	-0.029959514	0.408395436	0.588235294	0.179723934	1.925290376	0.230448921	-0.029959514	-0.00375282	0.012156654	0.012156654	0.021540351	0	0	1_148478119	1_148478119	ENSACAG00000001759
2358	4569	Sanju_urb	Sanju_nat	1	148479612	0	0.263768116	-0.045144045	1	0.714285714	0.122208447	4.174867552	0.146128036	-0.045144045	-0.00375601	0.003052503	0.003052503	0.021539298	0	0	1_148479612	1_148479612	ENSACAG00000001759
2359	4570	Sanju_urb	Sanju_nat	1	148480580	0	0.139762404	0.015818432	1	1.5	0.195036693	11.536290792	0.176091259	0.015818432	-0.003758079	0.002840909	0.002840909	0.021538616	0	0	1_148480580	1_148480580	ENSACAG00000001759
2360	4571	Sanju_urb	Sanju_nat	1	148481892	0	0.150713908	-0.079543292	0.662927009	0.5	0.052201984	4.789090021	0.301029996	-0.079543292	-0.003760881	0.006031746	0.006031746	0.021537692	0	0	1_148481892	1_148481892	ENSACAG00000001759
2361	4572	Sanju_urb	Sanju_nat	1	148481910	0	0.203595981	-0.093105707	0.404752463	0.26984127	0.030326401	2.40102049	0.568891628	-0.093105707	-0.00376092	0.02498229	0.02498229	0.021537679	0	0	1_148481910	1_148481910	ENSACAG00000001759
2362	4573	Sanju_urb	Sanju_nat	1	148483504	0	0.34519774	-0.032831354	0.750753126	0.716049383	0.191955398	2.671072156	0.145057025	-0.032831354	-0.003757665	0.004142554	0.004142554	0.0215406	0	0	1_148483504	1_148483504	ENSACAG00000001759
2363	4574	Sanju_urb	Sanju_nat	1	148483513	0	0.34519774	-0.045237736	0.337723957	0.442105263	0.107328228	1.821115168	0.354474315	-0.045237736	-0.003757684	0.02199704	0.02199704	0.021540593	0	0	1_148483513	1_148483513	ENSACAG00000001759
2364	4575	Sanju_urb	Sanju_nat	1	148483558	0	0.347222222	-0.04967033	0.345693272	0.444976077	0.109891344	1.801813513	0.351663338	-0.04967033	-0.003757589	0.020803958	0.020803958	0.021542304	0	0	1_148483558	1_148483558	ENSACAG00000001759
2365	4576	Sanju_urb	Sanju_nat	1	148483579	0	0.353901996	-0.040334733	0.331857126	0.410526316	0.099291609	1.69734238	0.386658998	-0.040334733	-0.003757634	0.02707416	0.02707416	0.021542289	0	0	1_148483579	1_148483579	ENSACAG00000001759
75	81	Sanju_urb	Sanju_nat	1	1485944	0	0.274986779	-0.024182098	1	0.882352941	0.202588032	3.843004468	0.054357662	-0.024182098	-0.010137061	0.000448718	0.000448718	0.025221574	0	0	1_1485944	1_1485944	ENSACAG00000015800
76	82	Sanju_urb	Sanju_nat	1	1485960	0	0.228450555	-0.004487673	1	1.105263158	0.237780581	5.137537491	0.043465694	-0.004487673	-0.010137074	0.000263047	0.000263047	0.02522157	0	0	1_1485960	1_1485960	ENSACAG00000015800
2366	4577	Sanju_urb	Sanju_nat	1	148976624	0	0.508196721	0.00153154	0.305101529	1.765432099	0.61547794	5.063951594	0.246851019	0.00153154	-0.004769115	0.018181818	0.018181818	0.021211901	0	0	1_148976624	1_148976624	ENSACAG00000028646
77	83	Sanju_urb	Sanju_nat	1	1489978	0	0.30952381	0.023668639	0.737108904	1.470588235	0.406580972	5.31906288	0.167491087	0.023668639	-0.010140357	0.005439005	0.005439005	0.025220527	0	0	1_1489978	1_1489978	ENSACAG00000015800
78	84	Sanju_urb	Sanju_nat	1	1489981	0	0.470054446	-0.017251294	1	0.923076923	0.297937434	2.859899117	0.034762106	-0.017251294	-0.010140359	0.000331911	0.000331911	0.025220526	0	0	1_1489981	1_1489981	ENSACAG00000015800
79	85	Sanju_urb	Sanju_nat	1	1490056	0	0.488135593	-0.000178444	0.17374368	0.416666667	0.134065026	1.294976895	0.380211242	-0.000178444	-0.01014042	0.03907496	0.03907496	0.025220507	0	0	1_1490056	1_1490056	ENSACAG00000015800
2367	4578	Sanju_urb	Sanju_nat	1	149131887	0	0.07012987	0.37398374	0.123376623	5.842105263	0.56850351	60.035150765	0.766569378	0.37398374	-0.005069294	0.066666667	0.066666667	0.021113399	0	0	1_149131887	1_149131887	ENSACAG00000007045
2368	4579	Sanju_urb	Sanju_nat	1	149131905	0	0.04	-0.16	1	0.714285714	0.060755574	8.397650542	0.146128036	-0.16	-0.005069329	0.013605442	0.013605442	0.021113387	0	0	1_149131905	1_149131905	ENSACAG00000007045
80	86	Sanju_urb	Sanju_nat	1	1497677	0	0.336858805	-0.064855628	0.191961539	0.313131313	0.062295171	1.573977861	0.504273501	-0.064855628	-0.010146641	0.034566794	0.034566794	0.02521853	0	0	1_1497677	1_1497677	ENSACAG00000015800
2369	4580	Sanju_urb	Sanju_nat	1	150054056	0	0.245535714	-0.018181818	1	0.947368421	0.212824921	4.217113866	0.023481096	-0.018181818	-0.006638203	7.8709e-05	7.8709e-05	0.020590958	0	0	1_150054056	1_150054056	ENSACAG00000007048
2370	4582	Sanju_urb	Sanju_nat	1	150065692	0	0.503472222	-0.013111027	1	1.00877193	0.35794746	2.842933447	0.003792989	-0.013111027	-0.006655345	4.265e-06	4.265e-06	0.020584962	0	0	1_150065692	1_150065692	ENSACAG00000007048
2371	4583	Sanju_urb	Sanju_nat	1	150065745	0	0.290381125	-0.039924506	0.726940594	0.654135338	0.150244358	2.84798076	0.184332388	-0.039924506	-0.006655423	0.005566077	0.005566077	0.020584935	0	0	1_150065745	1_150065745	ENSACAG00000007048
81	87	Sanju_urb	Sanju_nat	1	1510053	0	0.31276467	0.067920663	0.301876407	2.325	0.614053215	8.803186539	0.366422957	0.067920663	-0.01015673	0.027440752	0.027440752	0.025215326	0	0	1_1510053	1_1510053	ENSACAG00000015800
82	88	Sanju_urb	Sanju_nat	1	1510110	0	0.235028249	-0.05686872	0.697887758	0.533333333	0.09791463	2.90502495	0.273001272	-0.05686872	-0.010156776	0.009017298	0.009017298	0.025215311	0	0	1_1510110	1_1510110	ENSACAG00000015800
2372	4584	Sanju_urb	Sanju_nat	1	151344687	0	0.505952381	-0.009954751	0.79494924	1.210526316	0.430746817	3.401937995	0.082974235	-0.009954751	-0.008087558	0.002054155	0.002054155	0.020003296	0	0	1_151344687	1_151344687	+|ENSACAG00000008404
2373	4585	Sanju_urb	Sanju_nat	1	151344738	0	0.503389831	-0.00502062	0.7778531	1.333333333	0.440388278	4.03684173	0.124938737	-0.00502062	-0.008087596	0.004329004	0.004329004	0.020003275	0	0	1_151344738	1_151344738	+|ENSACAG00000008404
2374	4586	Sanju_urb	Sanju_nat	1	151351464	0	0.037037037	-0.213851762	1	1.117647059	0.094755086	13.182774692	0.04830468	-0.213851762	-0.008092632	0.007944389	0.007944389	0.020000535	0	0	1_151351464	1_151351464	+|ENSACAG00000008404
2375	4588	Sanju_urb	Sanju_nat	1	151351989	0	0.103246753	0.020684836	1	1.266666667	0.106736293	15.031854618	0.102662342	0.020684836	-0.008093023	0.000628931	0.000628931	0.020000322	0	0	1_151351989	1_151351989	+|ENSACAG00000008404
2376	4589	Sanju_urb	Sanju_nat	1	151353355	0	0.477272727	-0.023409364	0.208475285	0.363636364	0.088304334	1.497450905	0.439332694	-0.023409364	-0.008094042	0.036734694	0.036734694	0.019999766	0	0	1_151353355	1_151353355	+|ENSACAG00000008404
2377	4590	Sanju_urb	Sanju_nat	1	151353420	0	0.106918239	-0.191936246	0.559748428	0.633333333	0.065340321	6.138799168	0.198367654	-0.191936246	-0.008094091	0.020588235	0.020588235	0.019999739	0	0	1_151353420	1_151353420	+|ENSACAG00000008404
2378	4591	Sanju_urb	Sanju_nat	1	151353817	0	0.135064935	0.144444444	0.5696044	2.714285714	0.348182756	21.159425086	0.433655561	0.144444444	-0.008094387	0.017307692	0.017307692	0.019999578	0	0	1_151353817	1_151353817	+|ENSACAG00000008404
2379	4592	Sanju_urb	Sanju_nat	1	151353826	0	0.035714286	-0.213333333	1	1.176470588	0.099844424	13.862397045	0.070581074	-0.213333333	-0.008094393	0.007272727	0.007272727	0.019999574	0	0	1_151353826	1_151353826	+|ENSACAG00000008404
2380	4593	Sanju_urb	Sanju_nat	1	151353851	0	0.165584416	0.22832244	0.134553078	4.384615385	0.657887962	29.222076091	0.641931503	0.22832244	-0.008094412	0.04745098	0.04745098	0.019999564	0	0	1_151353851	1_151353851	+|ENSACAG00000008404
2381	4594	Sanju_urb	Sanju_nat	1	151353871	0	0.037037037	-0.208955224	1	1.333333333	0.112468863	15.806844027	0.124938737	-0.208955224	-0.008094427	0.006603774	0.006603774	0.019999556	0	0	1_151353871	1_151353871	+|ENSACAG00000008404
2382	4595	Sanju_urb	Sanju_nat	1	151353897	0	0.372466806	0.072186333	0.28473942	2.222222222	0.581919554	8.486175751	0.346787486	0.072186333	-0.008094446	0.025944787	0.025944787	0.019999545	0	0	1_151353897	1_151353897	+|ENSACAG00000008404
2383	4596	Sanju_urb	Sanju_nat	1	151353926	0	0.038461538	-0.19858156	1	1.538461538	0.128743627	18.38431901	0.187086643	-0.19858156	-0.008094468	0.005882353	0.005882353	0.019999533	0	0	1_151353926	1_151353926	+|ENSACAG00000008404
2384	4598	Sanju_urb	Sanju_nat	1	151354136	0	0.291855204	0.161636154	0.185182565	3.5	0.763411343	16.046395049	0.544068044	0.161636154	-0.008094624	0.053832903	0.053832903	0.019999448	0	0	1_151354136	1_151354136	+|ENSACAG00000008404
2385	4599	Sanju_urb	Sanju_nat	1	151354781	0	0.444155844	0.001977984	0.750795506	1.239316239	0.346640956	4.430823054	0.09318214	0.001977984	-0.008095105	0.001949318	0.001949318	0.019999185	0	0	1_151354781	1_151354781	+|ENSACAG00000008404
2386	4600	Sanju_urb	Sanju_nat	1	151354784	0	0.477272727	-0.014605842	1	0.902777778	0.256542895	3.176886721	0.04441914	-0.014605842	-0.008095107	0.000453515	0.000453515	0.019999184	0	0	1_151354784	1_151354784	+|ENSACAG00000008404
2387	4601	Sanju_urb	Sanju_nat	1	151354835	0	0.4826546	-0.017671599	1	0.851851852	0.238719572	3.03976575	0.069635928	-0.017671599	-0.008095145	0.001174812	0.001174812	0.019999163	0	0	1_151354835	1_151354835	+|ENSACAG00000008404
2388	4603	Sanju_urb	Sanju_nat	1	151354869	0	0.43438914	-0.020570949	1	0.866666667	0.225514137	3.330660861	0.062147907	-0.020570949	-0.00809517	0.000835422	0.000835422	0.019999149	0	0	1_151354869	1_151354869	+|ENSACAG00000008404
2389	4605	Sanju_urb	Sanju_nat	1	151356299	0	0.110859729	0.242285714	0.22081448	5	0.419040471	59.660108517	0.698970004	0.242285714	-0.008096234	0.037037037	0.037037037	0.019998568	0	0	1_151356299	1_151356299	+|ENSACAG00000008404
2390	4606	Sanju_urb	Sanju_nat	1	151356333	0	0.229909154	0.006246532	1	1.166666667	0.199503764	6.82248337	0.06694679	0.006246532	-0.008096259	0.00054277	0.00054277	0.019998554	0	0	1_151356333	1_151356333	+|ENSACAG00000008404
2391	4607	Sanju_urb	Sanju_nat	1	151356346	0	0.16031458	0.04394831	0.640991193	1.541666667	0.234565105	10.1325221	0.187990482	0.04394831	-0.008096269	0.003542977	0.003542977	0.019998549	0	0	1_151356346	1_151356346	+|ENSACAG00000008404
2392	4608	Sanju_urb	Sanju_nat	1	151356459	0	0.336879433	-0.056247982	0.700616835	0.541666667	0.099571088	2.946666382	0.266267889	-0.056247982	-0.008096353	0.010703229	0.010703229	0.019998503	0	0	1_151356459	1_151356459	+|ENSACAG00000008404
2393	4609	Sanju_urb	Sanju_nat	1	151356534	0	0.07267645	0.178530425	0.454926625	3	0.174919216	51.452323048	0.477121255	0.178530425	-0.008096409	0.011607143	0.011607143	0.019998472	0	0	1_151356534	1_151356534	+|ENSACAG00000008404
2394	4611	Sanju_urb	Sanju_nat	1	151356549	0	0.171208945	-0.052822231	1	0.692307692	0.070721866	6.777111077	0.159700843	-0.052822231	-0.00809642	0.001865889	0.001865889	0.019998466	0	0	1_151356549	1_151356549	+|ENSACAG00000008404
83	89	Sanju_urb	Sanju_nat	1	1514961	0	0.188747731	-0.020458265	1	0.944444444	0.157530101	5.66225313	0.024823584	-0.020458265	-0.010160726	6.7476e-05	6.7476e-05	0.025214057	0	0	1_1514961	1_1514961	ENSACAG00000015800
84	90	Sanju_urb	Sanju_nat	1	1514988	0	0.235028249	0.134460962	0.129097087	3.431372549	0.732529718	16.073501568	0.535467873	0.134460962	-0.010160748	0.044212367	0.044212367	0.02521405	0	0	1_1514988	1_1514988	ENSACAG00000015800
2395	4615	Sanju_urb	Sanju_nat	1	151542752	0	0.245535714	0.041491841	0.706668882	1.644444444	0.393383148	6.87420787	0.216019206	0.041491841	-0.008224104	0.007354935	0.007354935	0.019923725	0	0	1_151542752	1_151542752	+|ENSACAG00000008501
2396	4616	Sanju_urb	Sanju_nat	1	151542869	0	0.03125	-0.201465201	1	0.913043478	0.078494829	10.620424364	0.039508541	-0.201465201	-0.008224178	0.008314437	0.008314437	0.019923679	0	0	1_151542869	1_151542869	+|ENSACAG00000008501
85	92	Sanju_urb	Sanju_nat	1	1515559	0	0.503472222	0.008715423	0.185797165	2.357142857	0.798550765	6.957757344	0.372385904	0.008715423	-0.010161212	0.038491886	0.038491886	0.025213903	0	0	1_1515559	1_1515559	ENSACAG00000015800
2397	4617	Sanju_urb	Sanju_nat	1	151557868	0	0.495535714	-0.014553015	1	0.923076923	0.324046918	2.629468014	0.034762106	-0.014553015	-0.00823352	0.000351	0.000351	0.019917742	0	0	1_151557868	1_151557868	+|ENSACAG00000008501
2398	4618	Sanju_urb	Sanju_nat	1	151560891	0	0.061507937	-0.191066998	0.541666667	0.594202899	0.058388699	6.047010679	0.226065234	-0.191066998	-0.008235385	0.016897081	0.016897081	0.019916547	0	0	1_151560891	1_151560891	+|ENSACAG00000008501
2399	4638	Sanju_urb	Sanju_nat	1	151630068	0	0.235028249	-0.096599921	0.2487336	0.248120301	0.028329121	2.173158941	0.605337701	-0.096599921	-0.008276506	0.030048077	0.030048077	0.019889327	0	0	1_151630068	1_151630068	ENSACAG00000008576
2400	4639	Sanju_urb	Sanju_nat	1	151633596	0	0.396329365	0.018003273	0.557341469	1.493333333	0.475610705	4.688802039	0.174156759	0.018003273	-0.008278522	0.00741728	0.00741728	0.019887946	0	0	1_151633596	1_151633596	ENSACAG00000008576
2401	4640	Sanju_urb	Sanju_nat	1	151710834	0	0.363841808	0.036626753	0.51883083	1.714285714	0.500662524	5.869773288	0.234083206	0.036626753	-0.008320678	0.01242236	0.01242236	0.019857848	0	0	1_151710834	1_151710834	+|ENSACAG00000008814
2402	4641	Sanju_urb	Sanju_nat	1	151710915	0	0.09077381	-0.180327869	0.545362903	0.434782609	0.045799629	4.127455215	0.361727836	-0.180327869	-0.00832072	0.025761124	0.025761124	0.019857817	0	0	1_151710915	1_151710915	+|ENSACAG00000008814
2403	4642	Sanju_urb	Sanju_nat	1	151712800	0	0.474352195	-0.0154929	1	0.952380952	0.323728444	2.801822002	0.021189299	-0.0154929	-0.008321701	0.000126685	0.000126685	0.019857086	0	0	1_151712800	1_151712800	+|ENSACAG00000008814
2404	4645	Sanju_urb	Sanju_nat	1	151712896	0	0.410714286	-0.016722408	1	0.9375	0.296067621	2.968599694	0.028028724	-0.016722408	-0.008321751	0.000188218	0.000188218	0.019857048	0	0	1_151712896	1_151712896	+|ENSACAG00000008814
2405	4646	Sanju_urb	Sanju_nat	1	151715862	0	0.482284506	-0.010098987	1	1.083333333	0.364219969	3.2222591	0.034762106	-0.010098987	-0.00832329	0.000334169	0.000334169	0.019855898	0	0	1_151715862	1_151715862	+|ENSACAG00000008814
2406	4647	Sanju_urb	Sanju_nat	1	151715880	0	0.465362242	0.002240291	0.777092406	1.333333333	0.443438408	4.009074872	0.124938737	0.002240291	-0.0083233	0.004242424	0.004242424	0.019855892	0	0	1_151715880	1_151715880	+|ENSACAG00000008814
2407	4648	Sanju_urb	Sanju_nat	1	151715884	0	0.503437335	-0.013016815	0.598450413	0.733333333	0.248963929	2.160063027	0.134698574	-0.013016815	-0.008323302	0.005122049	0.005122049	0.01985589	0	0	1_151715884	1_151715884	+|ENSACAG00000008814
2408	4649	Sanju_urb	Sanju_nat	1	151718305	0	0.495535714	0.096327096	0.016870334	3.903846154	1.315871068	11.581693046	0.591492694	0.096327096	-0.008324554	0.098804432	0.098804432	0.019854952	0	0	1_151718305	1_151718305	+|ENSACAG00000008814
2409	4650	Sanju_urb	Sanju_nat	1	151718358	0	0.364583333	0.012872841	0.757088627	1.375	0.416985803	4.534027267	0.138302698	0.012872841	-0.008324581	0.004293666	0.004293666	0.019854931	0	0	1_151718358	1_151718358	+|ENSACAG00000008814
2410	4651	Sanju_urb	Sanju_nat	1	151718370	0	0.267857143	0.152136752	0.079734106	3.5625	0.884224467	14.353149824	0.551754873	0.152136752	-0.008324587	0.053904121	0.053904121	0.019854927	0	0	1_151718370	1_151718370	+|ENSACAG00000008814
2411	4652	Sanju_urb	Sanju_nat	1	151718405	0	0.364583333	0.012872841	0.757088627	1.375	0.416985803	4.534027267	0.138302698	0.012872841	-0.008324605	0.004293666	0.004293666	0.019854913	0	0	1_151718405	1_151718405	+|ENSACAG00000008814
2412	4653	Sanju_urb	Sanju_nat	1	151719620	0	0.061507937	0.404466501	0.114583333	6.142857143	0.602121435	62.669574126	0.788370416	0.404466501	-0.008325232	0.061583578	0.061583578	0.019854442	0	0	1_151719620	1_151719620	+|ENSACAG00000008814
2413	4654	Sanju_urb	Sanju_nat	1	151719643	0	0.328869048	-0.027497389	1	0.814814815	0.219771273	3.02097346	0.088941083	-0.027497389	-0.008325244	0.001469119	0.001469119	0.019854433	0	0	1_151719643	1_151719643	+|ENSACAG00000008814
2414	4655	Sanju_urb	Sanju_nat	1	151719664	0	0.447916667	0.057500639	0.162626166	2.348484848	0.793474119	6.950927515	0.370787763	0.057500639	-0.008325255	0.03797347	0.03797347	0.019854425	0	0	1_151719664	1_151719664	+|ENSACAG00000008814
2415	4656	Sanju_urb	Sanju_nat	1	151770552	0	0.035714286	-0.166666667	1	0.739130435	0.063265624	8.635239191	0.131278915	-0.166666667	-0.008350662	0.011764706	0.011764706	0.019834769	0	0	1_151770552	1_151770552	+|ENSACAG00000008814
2416	4657	Sanju_urb	Sanju_nat	1	151785478	0	0.150713908	-0.079543292	0.662927009	0.5	0.052201984	4.789090021	0.301029996	-0.079543292	-0.008357799	0.006031746	0.006031746	0.019829025	0	0	1_151785478	1_151785478	+|ENSACAG00000008898
2417	4658	Sanju_urb	Sanju_nat	1	151785479	0	0.150713908	-0.079543292	0.662927009	0.5	0.052201984	4.789090021	0.301029996	-0.079543292	-0.008357799	0.006031746	0.006031746	0.019829025	0	0	1_151785479	1_151785479	+|ENSACAG00000008898
2418	4659	Sanju_urb	Sanju_nat	1	151785514	0	0.16031458	-0.07639386	1	0.529411765	0.054914729	5.103855	0.276206412	-0.07639386	-0.008357816	0.005366876	0.005366876	0.019829011	0	0	1_151785514	1_151785514	+|ENSACAG00000008898
2419	4660	Sanju_urb	Sanju_nat	1	151785520	0	0.165584416	-0.079439252	0.662102049	0.5	0.051792147	4.826986578	0.301029996	-0.079439252	-0.008357819	0.00662768	0.00662768	0.019829009	0	0	1_151785520	1_151785520	+|ENSACAG00000008898
2420	4661	Sanju_urb	Sanju_nat	1	151794616	0	0.30122449	0.022991386	0.704860411	1.542857143	0.356620559	6.674904478	0.188325715	0.022991386	-0.008362098	0.006793887	0.006793887	0.019825514	0	0	1_151794616	1_151794616	+|ENSACAG00000021110
2421	4662	Sanju_urb	Sanju_nat	1	151794618	0	0.257162823	0.036121824	0.681602487	1.523076923	0.31728572	7.311275498	0.182721838	0.036121824	-0.008362099	0.005166619	0.005166619	0.019825513	0	0	1_151794618	1_151794618	+|ENSACAG00000021110
2422	4663	Sanju_urb	Sanju_nat	1	151795805	0	0.146329365	-0.082659713	0.652190199	0.452380952	0.047432244	4.314544514	0.344495689	-0.082659713	-0.008362653	0.007762859	0.007762859	0.019825057	0	0	1_151795805	1_151795805	+|ENSACAG00000021110
2423	4664	Sanju_urb	Sanju_nat	1	151795874	0	0.289186508	0.046839953	0.490162581	1.764705882	0.471616336	6.603220916	0.246672333	0.046839953	-0.008362685	0.011294023	0.011294023	0.01982503	0	0	1_151795874	1_151795874	+|ENSACAG00000021110
2424	4665	Sanju_urb	Sanju_nat	1	151840999	0	0.424107143	0.151417004	0.01957184	4.25	1.363979256	13.242503449	0.62838893	0.151417004	-0.008367486	0.103536619	0.103536619	0.01980844	0	0	1_151840999	1_151840999	+|ENSACAG00000001664
2425	4666	Sanju_urb	Sanju_nat	1	151841035	0	0.09077381	-0.180327869	0.545362903	0.434782609	0.045799629	4.127455215	0.361727836	-0.180327869	-0.008367502	0.025761124	0.025761124	0.019808426	0	0	1_151841035	1_151841035	+|ENSACAG00000001664
2426	4667	Sanju_urb	Sanju_nat	1	151841045	0	0.119047619	-0.061538462	1	0.619047619	0.060559378	6.328003457	0.208275942	-0.061538462	-0.008367506	0.002597403	0.002597403	0.019808422	0	0	1_151841045	1_151841045	+|ENSACAG00000001664
2427	4668	Sanju_urb	Sanju_nat	1	151841056	0	0.495535714	-0.014553015	0.597688092	0.691729323	0.239629278	1.996790464	0.160063814	-0.014553015	-0.008367511	0.007284341	0.007284341	0.019808418	0	0	1_151841056	1_151841056	+|ENSACAG00000001664
2428	4669	Sanju_urb	Sanju_nat	1	151841065	0	0.03125	-0.201465201	1	0.913043478	0.078494829	10.620424364	0.039508541	-0.201465201	-0.008367515	0.008314437	0.008314437	0.019808415	0	0	1_151841065	1_151841065	+|ENSACAG00000001664
2429	4672	Sanju_urb	Sanju_nat	1	151855318	0	0.372466806	-0.033166535	0.745984608	0.694444444	0.182832034	2.637683764	0.158362492	-0.033166535	-0.008373545	0.005341574	0.005341574	0.019802979	0	0	1_151855318	1_151855318	ENSACAG00000009053
2430	4673	Sanju_urb	Sanju_nat	1	151858085	0	0.380952381	-0.024038462	1	0.828877005	0.246826593	2.78348083	0.081509908	-0.024038462	-0.008374701	0.001443001	0.001443001	0.019801925	0	0	1_151858085	1_151858085	ENSACAG00000009053
2431	4674	Sanju_urb	Sanju_nat	1	151922827	0	0.222727273	-0.048752834	0.692049669	0.58	0.102210651	3.291242122	0.236572006	-0.048752834	-0.008390758	0.006875477	0.006875477	0.019778897	0	0	1_151922827	1_151922827	ENSACAG00000009071
2432	4675	Sanju_urb	Sanju_nat	1	152373886	0	0.03125	-0.201465201	1	0.913043478	0.078494829	10.620424364	0.039508541	-0.201465201	-0.008544015	0.008314437	0.008314437	0.019608165	0	0	1_152373886	1_152373886	ENSACAG00000009888
2433	4676	Sanju_urb	Sanju_nat	1	152375124	0	0.119047619	0.076923077	0.602503085	2	0.262101336	15.261272849	0.301029996	0.076923077	-0.008544074	0.007215007	0.007215007	0.019607713	0	0	1_152375124	1_152375124	ENSACAG00000009888
2434	4677	Sanju_urb	Sanju_nat	1	152377141	0	0.122686409	0.064787339	0.610357716	1.9	0.248686885	14.516246019	0.278753601	0.064787339	-0.008544167	0.006347962	0.006347962	0.019606977	0	0	1_152377141	1_152377141	ENSACAG00000009888
2435	4679	Sanju_urb	Sanju_nat	1	152377178	0	0.328869048	-0.060911939	0.189390569	0.281818182	0.056438161	1.407230265	0.550030991	-0.060911939	-0.008544169	0.0407501	0.0407501	0.019606964	0	0	1_152377178	1_152377178	ENSACAG00000009888
2436	4680	Sanju_urb	Sanju_nat	1	152380451	0	0.461538462	-0.019607843	1	0.916666667	0.274361695	3.062664334	0.037788561	-0.019607843	-0.008544316	0.000384468	0.000384468	0.01960577	0	0	1_152380451	1_152380451	ENSACAG00000009888
2437	4681	Sanju_urb	Sanju_nat	1	152380456	0	0.406533575	-0.002659574	0.766680014	1.2	0.362032336	3.97754525	0.079181246	-0.002659574	-0.008544316	0.001535088	0.001535088	0.019605768	0	0	1_152380456	1_152380456	ENSACAG00000009888
2438	4682	Sanju_urb	Sanju_nat	1	152380484	0	0.177683765	0.064787339	0.65658796	1.947368421	0.358162886	10.588042235	0.289448123	0.064787339	-0.008544317	0.009862013	0.009862013	0.019605758	0	0	1_152380484	1_152380484	ENSACAG00000009888
2439	4683	Sanju_urb	Sanju_nat	1	152384715	0	0.061507937	-0.191066998	0.541666667	0.594202899	0.058388699	6.047010679	0.226065234	-0.191066998	-0.008544496	0.016897081	0.016897081	0.019604215	0	0	1_152384715	1_152384715	ENSACAG00000009888
2440	4684	Sanju_urb	Sanju_nat	1	152386888	0	0.177683765	-0.024280533	1	0.9	0.151281419	5.354259659	0.045757491	-0.024280533	-0.008544583	0.00021645	0.00021645	0.019603423	0	0	1_152386888	1_152386888	ENSACAG00000009888
86	93	Sanju_urb	Sanju_nat	1	1530118	0	0.289186508	0.046839953	0.490162581	1.764705882	0.471616336	6.603220916	0.246672333	0.046839953	-0.010173049	0.011294023	0.011294023	0.025210147	0	0	1_1530118	1_1530118	ENSACAG00000015800
2441	4688	Sanju_urb	Sanju_nat	1	153738587	0	0.09077381	-0.180327869	0.545362903	0.434782609	0.045799629	4.127455215	0.361727836	-0.180327869	-0.008082768	0.025761124	0.025761124	0.01907467	0	0	1_153738587	1_153738587	ENSACAG00000007088
2442	4689	Sanju_urb	Sanju_nat	1	153738609	0	0.09077381	-0.180327869	0.545362903	0.434782609	0.045799629	4.127455215	0.361727836	-0.180327869	-0.008082748	0.025761124	0.025761124	0.019074663	0	0	1_153738609	1_153738609	ENSACAG00000007088
2443	4690	Sanju_urb	Sanju_nat	1	153738662	0	0.09077381	-0.180327869	0.545362903	0.434782609	0.045799629	4.127455215	0.361727836	-0.180327869	-0.008082698	0.025761124	0.025761124	0.019074644	0	0	1_153738662	1_153738662	ENSACAG00000007088
2444	4691	Sanju_urb	Sanju_nat	1	153738666	0	0.09077381	-0.180327869	0.545362903	0.434782609	0.045799629	4.127455215	0.361727836	-0.180327869	-0.008082694	0.025761124	0.025761124	0.019074643	0	0	1_153738666	1_153738666	ENSACAG00000007088
2445	4692	Sanju_urb	Sanju_nat	1	153738698	0	0.09077381	-0.180327869	0.545362903	0.434782609	0.045799629	4.127455215	0.361727836	-0.180327869	-0.008082664	0.025761124	0.025761124	0.019074632	0	0	1_153738698	1_153738698	ENSACAG00000007088
2446	4693	Sanju_urb	Sanju_nat	1	153738701	0	0.09077381	-0.180327869	0.545362903	0.434782609	0.045799629	4.127455215	0.361727836	-0.180327869	-0.008082661	0.025761124	0.025761124	0.019074631	0	0	1_153738701	1_153738701	ENSACAG00000007088
2447	4694	Sanju_urb	Sanju_nat	1	153738721	0	0.093601269	-0.189327356	0.544685352	0.476190476	0.049984676	4.53653771	0.322219295	-0.189327356	-0.008082642	0.024213075	0.024213075	0.019074624	0	0	1_153738721	1_153738721	ENSACAG00000007088
2448	4696	Sanju_urb	Sanju_nat	1	153738986	0	0.447916667	0.000255558	0.024724461	0.210526316	0.05390278	0.822245706	0.67669361	0.000255558	-0.008082392	0.087371101	0.087371101	0.019074532	0	0	1_153738986	1_153738986	ENSACAG00000007088
2449	4698	Sanju_urb	Sanju_nat	1	153739027	0	0.390199637	-0.026902196	0.128042786	0.315789474	0.07779151	1.281926418	0.500602351	-0.026902196	-0.008082354	0.047639183	0.047639183	0.019074518	0	0	1_153739027	1_153739027	ENSACAG00000007088
2450	4699	Sanju_urb	Sanju_nat	1	153739067	0	0.09077381	-0.180327869	0.545362903	0.434782609	0.045799629	4.127455215	0.361727836	-0.180327869	-0.008082316	0.025761124	0.025761124	0.019074504	0	0	1_153739067	1_153739067	ENSACAG00000007088
2451	4700	Sanju_urb	Sanju_nat	1	153739101	0	0.447916667	-0.016100179	0.095291143	0.326797386	0.093968585	1.136513132	0.485721426	-0.016100179	-0.008082284	0.050859808	0.050859808	0.019074492	0	0	1_153739101	1_153739101	ENSACAG00000007088
2452	4702	Sanju_urb	Sanju_nat	1	153739117	0	0.447916667	-0.016100179	0.095291143	0.326797386	0.093968585	1.136513132	0.485721426	-0.016100179	-0.008082269	0.050859808	0.050859808	0.019074487	0	0	1_153739117	1_153739117	ENSACAG00000007088
2453	4703	Sanju_urb	Sanju_nat	1	153739152	0	0.09077381	-0.180327869	0.545362903	0.434782609	0.045799629	4.127455215	0.361727836	-0.180327869	-0.008082236	0.025761124	0.025761124	0.019074474	0	0	1_153739152	1_153739152	ENSACAG00000007088
2454	4704	Sanju_urb	Sanju_nat	1	153739164	0	0.382352941	-0.029304029	0.020997187	0.107843137	0.012739623	0.912911013	0.967207487	-0.029304029	-0.008082225	0.106753813	0.106753813	0.01907447	0	0	1_153739164	1_153739164	ENSACAG00000007088
2455	4705	Sanju_urb	Sanju_nat	1	153739191	0	0.146329365	-0.157757497	0.155319055	0.275362319	0.031144609	2.434591733	0.56009549	-0.157757497	-0.008082199	0.044390638	0.044390638	0.019074461	0	0	1_153739191	1_153739191	ENSACAG00000007088
2456	4706	Sanju_urb	Sanju_nat	1	153739890	0	0.347222222	0.029450549	0.529717039	1.59375	0.473401711	5.365504606	0.202420198	0.029450549	-0.00808154	0.008930118	0.008930118	0.019074218	0	0	1_153739890	1_153739890	ENSACAG00000007088
2457	4707	Sanju_urb	Sanju_nat	1	153739905	0	0.347222222	0.029450549	0.529717039	1.59375	0.473401711	5.365504606	0.202420198	0.029450549	-0.008081526	0.008930118	0.008930118	0.019074213	0	0	1_153739905	1_153739905	ENSACAG00000007088
2458	4708	Sanju_urb	Sanju_nat	1	153740130	0	0.436507937	-0.027972028	0.396924251	0.529411765	0.162657362	1.723111776	0.276206412	-0.027972028	-0.008081314	0.017709563	0.017709563	0.019074135	0	0	1_153740130	1_153740130	ENSACAG00000007088
2459	4709	Sanju_urb	Sanju_nat	1	153740139	0	0.436507937	-0.027972028	0.396924251	0.529411765	0.162657362	1.723111776	0.276206412	-0.027972028	-0.008081305	0.017709563	0.017709563	0.019074132	0	0	1_153740139	1_153740139	ENSACAG00000007088
2460	4712	Sanju_urb	Sanju_nat	1	153740256	0	0.347222222	0.134945055	0.058423803	3.428571429	1.00677772	11.67596562	0.535113202	0.134945055	-0.008081195	0.064341373	0.064341373	0.019074091	0	0	1_153740256	1_153740256	ENSACAG00000007088
2461	4715	Sanju_urb	Sanju_nat	1	153744569	0	0.03125	-0.201465201	1	0.913043478	0.078494829	10.620424364	0.039508541	-0.201465201	-0.008077121	0.008314437	0.008314437	0.019072595	0	0	1_153744569	1_153744569	ENSACAG00000007088
2462	4716	Sanju_urb	Sanju_nat	1	153744589	0	0.424107143	-0.029959514	0.164820193	0.4	0.114158338	1.4015621	0.397940009	-0.029959514	-0.008077102	0.033219412	0.033219412	0.019072588	0	0	1_153744589	1_153744589	ENSACAG00000007088
2463	4717	Sanju_urb	Sanju_nat	1	153749321	0	0.296668429	-0.043570634	0.731683384	0.631578947	0.149152932	2.674382328	0.199572355	-0.043570634	-0.008072617	0.006352293	0.006352293	0.019070945	0	0	1_153749321	1_153749321	ENSACAG00000007066
2464	4718	Sanju_urb	Sanju_nat	1	153749342	0	0.155367232	-0.081915515	0.643191116	0.404761905	0.042327681	3.870568767	0.392800369	-0.081915515	-0.008072597	0.010874293	0.010874293	0.019070937	0	0	1_153749342	1_153749342	ENSACAG00000007066
2465	4719	Sanju_urb	Sanju_nat	1	153749348	0	0.188747731	-0.033771107	1	0.8	0.133970904	4.777156698	0.096910013	-0.033771107	-0.008072592	0.001036001	0.001036001	0.019070935	0	0	1_153749348	1_153749348	ENSACAG00000007066
2466	4720	Sanju_urb	Sanju_nat	1	153749360	0	0.241984271	-0.055923345	0.472318878	0.5	0.091578663	2.729893537	0.301029996	-0.055923345	-0.00807258	0.011363636	0.011363636	0.019070931	0	0	1_153749360	1_153749360	ENSACAG00000007066
2467	4721	Sanju_urb	Sanju_nat	1	153751292	0	0.486993345	0.024567706	0.271597481	2	0.675352995	5.922828554	0.301029996	0.024567706	-0.008070745	0.027329193	0.027329193	0.01907026	0	0	1_153751292	1_153751292	ENSACAG00000007066
2468	4722	Sanju_urb	Sanju_nat	1	153751349	0	0.444209413	-0.024280533	0.583043385	0.696428571	0.222446145	2.180360354	0.15712342	-0.024280533	-0.008070691	0.006255411	0.006255411	0.01907024	0	0	1_153751349	1_153751349	ENSACAG00000007066
2469	4723	Sanju_urb	Sanju_nat	1	153751400	0	0.183050847	0.052462527	0.659409702	1.842105263	0.33820999	10.033268977	0.265314443	0.052462527	-0.008070642	0.008506114	0.008506114	0.019070223	0	0	1_153751400	1_153751400	ENSACAG00000007066
2470	4724	Sanju_urb	Sanju_nat	1	153753352	0	0.034482759	0.382978723	0.344827586	3.9	0.333102696	45.661593788	0.591064607	0.382978723	-0.008068786	0.033333333	0.033333333	0.019069545	0	0	1_153753352	1_153753352	ENSACAG00000007066
2471	4725	Sanju_urb	Sanju_nat	1	153759151	0	0.155367232	-0.137044968	0.147623222	0.246376812	0.027790345	2.184266982	0.608400169	-0.137044968	-0.008063254	0.052631579	0.052631579	0.019067529	0	0	1_153759151	1_153759151	ENSACAG00000007066
2472	4726	Sanju_urb	Sanju_nat	1	153759185	0	0.389212057	0.10038059	0.119666873	2.833333333	0.870209519	9.225109134	0.452297671	0.10038059	-0.008063222	0.05010352	0.05010352	0.019067517	0	0	1_153759185	1_153759185	ENSACAG00000007066
2473	4730	Sanju_urb	Sanju_nat	1	154753673	0	0.490079365	-0.012768608	1	1.018099548	0.356357565	2.908670364	0.007790244	-0.012768608	-0.006837474	1.7526e-05	1.7526e-05	0.018622324	0	0	1_154753673	1_154753673	ENSACAG00000014474
2474	4731	Sanju_urb	Sanju_nat	1	154754464	0	0.03125	-0.201465201	1	0.913043478	0.078494829	10.620424364	0.039508541	-0.201465201	-0.006836185	0.008314437	0.008314437	0.018622048	0	0	1_154754464	1_154754464	ENSACAG00000014474
2475	4732	Sanju_urb	Sanju_nat	1	154757556	0	0.09077381	0.182849937	0.269825269	4.1	0.350527081	47.956351701	0.612783857	0.182849937	-0.006831144	0.022733187	0.022733187	0.01862097	0	0	1_154757556	1_154757556	ENSACAG00000014474
2476	4733	Sanju_urb	Sanju_nat	1	155116585	0	0.505952381	-0.009954751	0.79494924	1.210526316	0.430746817	3.401937995	0.082974235	-0.009954751	-0.006214815	0.002054155	0.002054155	0.018505448	0	0	1_155116585	1_155116585	ENSACAG00000010491
2477	4734	Sanju_urb	Sanju_nat	1	155118547	0	0.336858805	-0.019662816	1	0.916666667	0.244748255	3.433232968	0.037788561	-0.019662816	-0.006211176	0.000269119	0.000269119	0.018504692	0	0	1_155118547	1_155118547	ENSACAG00000010491
2478	4735	Sanju_urb	Sanju_nat	1	155119192	0	0.328869048	-0.049773756	0.515111978	0.505263158	0.123407681	2.068678837	0.296482368	-0.049773756	-0.006209979	0.014423485	0.014423485	0.018504443	0	0	1_155119192	1_155119192	ENSACAG00000010491
2479	4736	Sanju_urb	Sanju_nat	1	155119196	0	0.119047619	0.446153846	0.011512868	11.315789474	1.236490857	103.556844541	1.053684859	0.446153846	-0.006209971	0.127272727	0.127272727	0.018504442	0	0	1_155119196	1_155119196	ENSACAG00000010491
2480	4737	Sanju_urb	Sanju_nat	1	155126769	0	0.364583333	-0.037362637	0.548528358	0.626262626	0.173542439	2.259994039	0.203243505	-0.037362637	-0.006195901	0.008063139	0.008063139	0.018501522	0	0	1_155126769	1_155126769	ENSACAG00000010491
2481	4739	Sanju_urb	Sanju_nat	1	155590795	0	0.122686409	-0.054726205	1	0.684210526	0.066657635	7.023112143	0.164810249	-0.054726205	-0.005288774	0.001662562	0.001662562	0.01831332	0	0	1_155590795	1_155590795	ENSACAG00000010680
2482	4740	Sanju_urb	Sanju_nat	1	155590885	0	0.093601269	-0.189327356	0.544685352	0.476190476	0.049984676	4.53653771	0.322219295	-0.189327356	-0.005288582	0.024213075	0.024213075	0.018313282	0	0	1_155590885	1_155590885	ENSACAG00000010680
2483	4741	Sanju_urb	Sanju_nat	1	158395590	0	0.032258065	0.356083086	0.35483871	3.727272727	0.31979511	43.442071356	0.571391172	0.356083086	0.00203123	0.029806259	0.029806259	0.016956251	0	0	1_158395590	1_158395590	ENSACAG00000004962
2484	4742	Sanju_urb	Sanju_nat	1	158395591	0	0.274986779	0.007235791	1	1.259259259	0.314217966	5.046604763	0.100115153	0.007235791	0.002031233	0.001713287	0.001713287	0.016956251	0	0	1_158395591	1_158395591	ENSACAG00000004962
2485	4743	Sanju_urb	Sanju_nat	1	158395621	0	0.472316384	0.017782272	0.401043849	1.699300699	0.564654711	5.113962231	0.230270236	0.017782272	0.00203132	0.014952153	0.014952153	0.016956235	0	0	1_158395621	1_158395621	ENSACAG00000004962
2486	4745	Sanju_urb	Sanju_nat	1	158395716	0	0.364583333	-0.017268446	1	0.941176471	0.276717096	3.20115079	0.026328939	-0.017268446	0.002031593	0.000147245	0.000147245	0.016956184	0	0	1_158395716	1_158395716	ENSACAG00000004962
2487	4746	Sanju_urb	Sanju_nat	1	158395732	0	0.467757937	0.003507627	0.591404493	1.384615385	0.477376645	4.016031749	0.141329153	0.003507627	0.002031639	0.005623574	0.005623574	0.016956176	0	0	1_158395732	1_158395732	ENSACAG00000004962
2488	4747	Sanju_urb	Sanju_nat	1	158395834	0	0.424107143	-0.021322537	0.783724559	0.836538462	0.266518627	2.625694895	0.077514087	-0.021322537	0.002031932	0.001463254	0.001463254	0.016956122	0	0	1_158395834	1_158395834	ENSACAG00000004962
2489	4748	Sanju_urb	Sanju_nat	1	158395843	0	0.30952381	0.142011834	0.08903074	3.453333333	0.945850146	12.608245778	0.538238501	0.142011834	0.002031958	0.058719059	0.058719059	0.016956117	0	0	1_158395843	1_158395843	ENSACAG00000004962
2490	4749	Sanju_urb	Sanju_nat	1	158395851	0	0.503472222	-0.013111027	0.79197749	0.761538462	0.268208575	2.162275494	0.118308158	-0.013111027	0.002031981	0.004098693	0.004098693	0.016956113	0	0	1_158395851	1_158395851	ENSACAG00000004962
2491	4750	Sanju_urb	Sanju_nat	1	158395852	0	0.424107143	-0.021322537	0.783724559	0.836538462	0.266518627	2.625694895	0.077514087	-0.021322537	0.002031983	0.001463254	0.001463254	0.016956112	0	0	1_158395852	1_158395852	ENSACAG00000004962
2492	4751	Sanju_urb	Sanju_nat	1	158395865	0	0.267857143	0.152136752	0.079734106	3.5625	0.884224467	14.353149824	0.551754873	0.152136752	0.002032021	0.053904121	0.053904121	0.016956105	0	0	1_158395865	1_158395865	ENSACAG00000004962
2493	4752	Sanju_urb	Sanju_nat	1	158395878	0	0.267857143	0.152136752	0.079734106	3.5625	0.884224467	14.353149824	0.551754873	0.152136752	0.002032058	0.053904121	0.053904121	0.016956099	0	0	1_158395878	1_158395878	ENSACAG00000004962
2494	4753	Sanju_urb	Sanju_nat	1	158395888	0	0.30952381	0.142011834	0.08903074	3.453333333	0.945850146	12.608245778	0.538238501	0.142011834	0.002032087	0.058719059	0.058719059	0.016956093	0	0	1_158395888	1_158395888	ENSACAG00000004962
2495	4754	Sanju_urb	Sanju_nat	1	158395889	0	0.503472222	-0.013111027	0.79197749	0.761538462	0.268208575	2.162275494	0.118308158	-0.013111027	0.00203209	0.004098693	0.004098693	0.016956093	0	0	1_158395889	1_158395889	ENSACAG00000004962
2496	4755	Sanju_urb	Sanju_nat	1	158396042	0	0.503472222	-0.013111027	1	1.00877193	0.35794746	2.842933447	0.003792989	-0.013111027	0.002032529	4.265e-06	4.265e-06	0.016956012	0	0	1_158396042	1_158396042	ENSACAG00000004962
2497	4756	Sanju_urb	Sanju_nat	1	158396148	0	0.418826018	-0.020231994	1	0.875	0.27523742	2.781689348	0.057991947	-0.020231994	0.002032834	0.000826446	0.000826446	0.016955956	0	0	1_158396148	1_158396148	ENSACAG00000004962
2498	4757	Sanju_urb	Sanju_nat	1	158396431	0	0.032258065	0.356083086	0.35483871	3.727272727	0.31979511	43.442071356	0.571391172	0.356083086	0.002033647	0.029806259	0.029806259	0.016955806	0	0	1_158396431	1_158396431	ENSACAG00000004962
2499	4758	Sanju_urb	Sanju_nat	1	158396469	0	0.274675325	0.097924875	0.420969074	2.333333333	0.536910344	10.140323254	0.367976785	0.097924875	0.002033757	0.023640662	0.023640662	0.016955785	0	0	1_158396469	1_158396469	ENSACAG00000004962
2500	4759	Sanju_urb	Sanju_nat	1	158396737	0	0.245535714	-0.018181818	1	0.947368421	0.212824921	4.217113866	0.023481096	-0.018181818	0.002034527	7.8709e-05	7.8709e-05	0.016955644	0	0	1_158396737	1_158396737	ENSACAG00000004962
2501	4760	Sanju_urb	Sanju_nat	1	158396740	0	0.245535714	-0.018181818	1	0.947368421	0.212824921	4.217113866	0.023481096	-0.018181818	0.002034535	7.8709e-05	7.8709e-05	0.016955642	0	0	1_158396740	1_158396740	ENSACAG00000004962
2502	4761	Sanju_urb	Sanju_nat	1	158396758	0	0.495535714	-0.007161007	0.290204916	0.513333333	0.173906611	1.515244933	0.289600534	-0.007161007	0.002034587	0.023092356	0.023092356	0.016955632	0	0	1_158396758	1_158396758	ENSACAG00000004962
2503	4762	Sanju_urb	Sanju_nat	1	158396779	0	0.172619048	0.076923077	0.65513774	2.052631579	0.378117352	11.142827434	0.312311006	0.076923077	0.002034647	0.011195701	0.011195701	0.016955621	0	0	1_158396779	1_158396779	ENSACAG00000004962
2504	4763	Sanju_urb	Sanju_nat	1	158398164	0	0.495535714	0.02979903	0.032851431	3.74	1.164706189	12.009552396	0.572871602	0.02979903	0.002038628	0.081332415	0.081332415	0.016954888	0	0	1_158398164	1_158398164	ENSACAG00000004962
2505	4765	Sanju_urb	Sanju_nat	1	158404325	0	0.424107143	0.056410256	0.248757738	2.215384615	0.73192544	6.705504038	0.345449135	0.056410256	0.002056332	0.0315992	0.0315992	0.016951624	0	0	1_158404325	1_158404325	ENSACAG00000004962
2506	4766	Sanju_urb	Sanju_nat	1	158407633	0	0.09077381	-0.018915511	1	0.952380952	0.081535995	11.124282884	0.021189299	-0.018915511	0.002065838	2.3656e-05	2.3656e-05	0.016949871	0	0	1_158407633	1_158407633	ENSACAG00000004962
2507	4768	Sanju_urb	Sanju_nat	1	158411305	0	0.093601269	0.165177399	0.546271814	3.9	0.333102696	45.661593788	0.591064607	0.165177399	0.00207639	0.021597329	0.021597329	0.016947926	0	0	1_158411305	1_158411305	ENSACAG00000004962
2508	4769	Sanju_urb	Sanju_nat	1	158414635	0	0.476190476	0.015384615	0.418479806	1.666666667	0.579532867	4.793132426	0.22184875	0.015384615	0.002085958	0.014141414	0.014141414	0.016946161	0	0	1_158414635	1_158414635	ENSACAG00000004962
2509	4770	Sanju_urb	Sanju_nat	1	158419096	0	0.317292438	-0.043558516	0.735270505	0.647058824	0.154583854	2.708466061	0.189056236	-0.043558516	0.002098776	0.005785714	0.005785714	0.016943798	0	0	1_158419096	1_158419096	ENSACAG00000004962
2510	4772	Sanju_urb	Sanju_nat	1	158422561	0	0.03125	-0.201465201	1	0.913043478	0.078494829	10.620424364	0.039508541	-0.201465201	0.002108732	0.008314437	0.008314437	0.016941962	0	0	1_158422561	1_158422561	ENSACAG00000004962
2511	4773	Sanju_urb	Sanju_nat	1	158422597	0	0.396329365	0.054972562	0.240084145	2.095238095	0.670609765	6.546314866	0.321233382	0.054972562	0.002108835	0.025795231	0.025795231	0.016941943	0	0	1_158422597	1_158422597	ENSACAG00000004962
2512	4774	Sanju_urb	Sanju_nat	1	158422606	0	0.498701299	0.002286585	0.573881962	1.571428571	0.521343903	4.736581244	0.196294645	0.002286585	0.002108861	0.011574074	0.011574074	0.016941939	0	0	1_158422606	1_158422606	ENSACAG00000004962
2513	4775	Sanju_urb	Sanju_nat	1	158422733	0	0.165584416	0.270875179	0.04972072	8.75	0.904188689	84.675356924	0.942008053	0.270875179	0.002109226	0.083747277	0.083747277	0.016941871	0	0	1_158422733	1_158422733	ENSACAG00000004962
2514	4776	Sanju_urb	Sanju_nat	1	158425614	0	0.503472222	-0.013111027	1	1.00877193	0.35794746	2.842933447	0.003792989	-0.013111027	0.002117504	4.265e-06	4.265e-06	0.016940345	0	0	1_158425614	1_158425614	ENSACAG00000004962
2515	4777	Sanju_urb	Sanju_nat	1	158432503	0	0.342857143	-0.024390244	1	0.875	0.227222262	3.369498187	0.057991947	-0.024390244	0.002137296	0.000673401	0.000673401	0.016936695	0	0	1_158432503	1_158432503	ENSACAG00000004962
2516	4778	Sanju_urb	Sanju_nat	1	158434610	0	0.222222222	0.002747253	1	1.168421053	0.251854131	5.420628803	0.067599373	0.002747253	0.002143349	0.000618429	0.000618429	0.016935579	0	0	1_158434610	1_158434610	ENSACAG00000004962
2517	4779	Sanju_urb	Sanju_nat	1	158435050	0	0.328869048	0.00591716	0.751713965	1.25	0.354583756	4.406575243	0.096910013	0.00591716	0.002144613	0.001887002	0.001887002	0.016935346	0	0	1_158435050	1_158435050	ENSACAG00000004962
2518	4780	Sanju_urb	Sanju_nat	1	158435098	0	0.507440476	0.009248816	0.194796554	2.118421053	0.733864663	6.115170796	0.326012284	0.009248816	0.002144751	0.030573858	0.030573858	0.016935321	0	0	1_158435098	1_158435098	ENSACAG00000004962
2519	4781	Sanju_urb	Sanju_nat	1	158435116	0	0.507440476	0.009248816	0.293798863	1.925925926	0.676097891	5.486174004	0.284639579	0.009248816	0.002144803	0.023803176	0.023803176	0.016935311	0	0	1_158435116	1_158435116	ENSACAG00000004962
2520	4782	Sanju_urb	Sanju_nat	1	158435119	0	0.328869048	0.00591716	0.751713965	1.25	0.354583756	4.406575243	0.096910013	0.00591716	0.002144811	0.001887002	0.001887002	0.01693531	0	0	1_158435119	1_158435119	ENSACAG00000004962
2521	4785	Sanju_urb	Sanju_nat	1	158443961	0	0.03125	0.384615385	0.34375	3.909090909	0.335692656	45.520780511	0.59207577	0.384615385	0.002170212	0.03030303	0.03030303	0.016930626	0	0	1_158443961	1_158443961	ENSACAG00000004962
2522	4786	Sanju_urb	Sanju_nat	1	158444066	0	0.289186508	-0.003826362	1	1.111111111	0.286993814	4.301723042	0.045757491	-0.003826362	0.002170514	0.000363844	0.000363844	0.01693057	0	0	1_158444066	1_158444066	ENSACAG00000004962
2523	4787	Sanju_urb	Sanju_nat	1	158449342	0	0.245535714	0.041491841	0.706668882	1.644444444	0.393383148	6.87420787	0.216019206	0.041491841	0.002185669	0.007354935	0.007354935	0.016927775	0	0	1_158449342	1_158449342	ENSACAG00000004962
2524	4788	Sanju_urb	Sanju_nat	1	158449366	0	0.245535714	0.116083916	0.254440638	2.794117647	0.66611917	11.720265347	0.446244688	0.116083916	0.002185738	0.032541869	0.032541869	0.016927762	0	0	1_158449366	1_158449366	ENSACAG00000004962
2525	4789	Sanju_urb	Sanju_nat	1	158449382	0	0.119047619	0.076923077	0.602503085	2	0.262101336	15.261272849	0.301029996	0.076923077	0.002185784	0.007215007	0.007215007	0.016927754	0	0	1_158449382	1_158449382	ENSACAG00000004962
2526	4790	Sanju_urb	Sanju_nat	1	158449423	0	0.222222222	0.002747253	1	1.168421053	0.251854131	5.420628803	0.067599373	0.002747253	0.002185902	0.000618429	0.000618429	0.016927732	0	0	1_158449423	1_158449423	ENSACAG00000004962
2527	4791	Sanju_urb	Sanju_nat	1	158458496	0	0.03125	-0.201465201	1	0.913043478	0.078494829	10.620424364	0.039508541	-0.201465201	0.002211962	0.008314437	0.008314437	0.016922926	0	0	1_158458496	1_158458496	ENSACAG00000004962
2528	4792	Sanju_urb	Sanju_nat	1	158458526	0	0.495535714	0.02979903	0.186708284	2.16	0.755800222	6.173059844	0.334453751	0.02979903	0.002212048	0.032799033	0.032799033	0.01692291	0	0	1_158458526	1_158458526	ENSACAG00000004962
2529	4793	Sanju_urb	Sanju_nat	1	158458544	0	0.495535714	0.007623008	0.428943583	1.625	0.57306158	4.60792538	0.210853365	0.007623008	0.0022121	0.013108346	0.013108346	0.0169229	0	0	1_158458544	1_158458544	ENSACAG00000004962
2530	4796	Sanju_urb	Sanju_nat	1	158471109	0	0.061507937	-0.191066998	0.541666667	0.594202899	0.058388699	6.047010679	0.226065234	-0.191066998	0.002248186	0.016897081	0.016897081	0.016916245	0	0	1_158471109	1_158471109	ENSACAG00000004962
2531	4797	Sanju_urb	Sanju_nat	1	158471142	0	0.424107143	-0.004048583	1	1.166666667	0.380881935	3.573577499	0.06694679	-0.004048583	0.00224828	0.001139212	0.001139212	0.016916227	0	0	1_158471142	1_158471142	ENSACAG00000004962
2532	4798	Sanju_urb	Sanju_nat	1	158471193	0	0.061507937	-0.191066998	0.541666667	0.594202899	0.058388699	6.047010679	0.226065234	-0.191066998	0.002248427	0.016897081	0.016897081	0.0169162	0	0	1_158471193	1_158471193	ENSACAG00000004962
2533	4799	Sanju_urb	Sanju_nat	1	158471397	0	0.03125	-0.201465201	1	0.913043478	0.078494829	10.620424364	0.039508541	-0.201465201	0.002249013	0.008314437	0.008314437	0.016916092	0	0	1_158471397	1_158471397	ENSACAG00000004962
2534	4800	Sanju_urb	Sanju_nat	1	158471410	0	0.03125	-0.201465201	1	0.913043478	0.078494829	10.620424364	0.039508541	-0.201465201	0.00224905	0.008314437	0.008314437	0.016916085	0	0	1_158471410	1_158471410	ENSACAG00000004962
2535	4801	Sanju_urb	Sanju_nat	1	158475760	0	0.26546003	-0.055194805	0.698278558	0.583333333	0.105066377	3.238693356	0.234083206	-0.055194805	0.002261541	0.007427213	0.007427213	0.016913781	0	0	1_158475760	1_158475760	ENSACAG00000004962
2536	4802	Sanju_urb	Sanju_nat	1	158475781	0	0.489795918	-0.006676939	0.236992101	0.435897436	0.125720395	1.511342491	0.360615686	-0.006676939	0.002261602	0.035011574	0.035011574	0.01691377	0	0	1_158475781	1_158475781	ENSACAG00000004962
2537	4803	Sanju_urb	Sanju_nat	1	159707349	0	0.14479638	0.071428571	0.602135008	2	0.257516912	15.532960431	0.301029996	0.071428571	0.005755514	0.008714597	0.008714597	0.016268783	0	0	1_159707349	1_159707349	+|ENSACAG00000005283
2538	4805	Sanju_urb	Sanju_nat	1	159707730	0	0.065536723	0.087628866	1	2.052631579	0.121668456	34.629324242	0.312311006	0.087628866	0.005756532	0.004310345	0.004310345	0.016268601	0	0	1_159707730	1_159707730	+|ENSACAG00000005283
2539	4807	Sanju_urb	Sanju_nat	1	160097644	0	0.063458488	0.064787339	1	1.857142857	0.110456948	31.224650403	0.268845312	0.064787339	0.006804009	0.003068182	0.003068182	0.016091334	0	0	1_160097644	1_160097644	+|ENSACAG00000005389
2540	4820	Sanju_urb	Sanju_nat	1	160338195	0	0.465362242	-0.020231994	0.783742742	0.777777778	0.25835041	2.341541754	0.109144469	-0.020231994	0.007432809	0.003228306	0.003228306	0.015975573	0	0	1_160338195	1_160338195	ENSACAG00000029169
2541	4821	Sanju_urb	Sanju_nat	1	160338888	0	0.477272727	-0.019512195	1	0.846153846	0.271362708	2.638447765	0.072550667	-0.019512195	0.007434519	0.001481481	0.001481481	0.015975274	0	0	1_160338888	1_160338888	ENSACAG00000029169
2542	4824	Sanju_urb	Sanju_nat	1	162207406	0	0.172619048	-0.018567639	1	0.95	0.159937718	5.642821532	0.022276395	-0.018567639	0.011031071	4.9759e-05	4.9759e-05	0.015432396	0	0	1_162207406	1_162207406	ENSACAG00000005804
2543	4825	Sanju_urb	Sanju_nat	1	162207475	0	0.194805195	-0.007476636	1	1.0625	0.175909068	6.417555748	0.026328939	-0.007476636	0.01103116	7.7973e-05	7.7973e-05	0.015432387	0	0	1_162207475	1_162207475	ENSACAG00000005804
2544	4826	Sanju_urb	Sanju_nat	1	162207496	0	0.404547858	0.000422878	0.768202398	1.207792208	0.371849516	3.922990228	0.081992223	0.000422878	0.011031187	0.001593526	0.001593526	0.015432384	0	0	1_162207496	1_162207496	ENSACAG00000005804
2545	4827	Sanju_urb	Sanju_nat	1	162207526	0	0.430519481	-0.033852074	0.535334	0.549450549	0.150090648	2.011423837	0.260071388	-0.033852074	0.011031225	0.014827163	0.014827163	0.01543238	0	0	1_162207526	1_162207526	ENSACAG00000005804
2546	4828	Sanju_urb	Sanju_nat	1	162209228	0	0.146329365	0.142633638	0.329223956	3.157894737	0.486359964	20.503947489	0.499397649	0.142633638	0.011033414	0.024667987	0.024667987	0.015432149	0	0	1_162209228	1_162209228	ENSACAG00000005804
2547	4829	Sanju_urb	Sanju_nat	1	162209273	0	0.093601269	-0.006353916	1	1.052631579	0.089766692	12.343478528	0.022276395	-0.006353916	0.011033472	2.6903e-05	2.6903e-05	0.015432143	0	0	1_162209273	1_162209273	ENSACAG00000005804
2548	4830	Sanju_urb	Sanju_nat	1	162215724	0	0.418826018	-0.029678586	0.561341211	0.610859729	0.18459598	2.021439508	0.214058505	-0.029678586	0.011041747	0.0106118	0.0106118	0.015431275	0	0	1_162215724	1_162215724	ENSACAG00000005804
2549	4831	Sanju_urb	Sanju_nat	1	162307807	0	0.372818614	-0.021437942	1	0.882352941	0.258576742	3.010892263	0.054357662	-0.021437942	0.011156302	0.000644745	0.000644745	0.015419865	0	0	1_162307807	1_162307807	+|ENSACAG00000005867
2550	4832	Sanju_urb	Sanju_nat	1	162313460	0	0.427118644	-0.013745704	1	1	0.309956276	3.226261502	0	-0.013745704	0.011163116	0	0	0.015419225	0	0	1_162313460	1_162313460	+|ENSACAG00000005867
2551	4833	Sanju_urb	Sanju_nat	1	162318910	0	0.421657592	-0.021905728	1	0.852272727	0.262902396	2.762883912	0.069421409	-0.021905728	0.011169662	0.001224584	0.001224584	0.015418615	0	0	1_162318910	1_162318910	+|ENSACAG00000005867
2552	4834	Sanju_urb	Sanju_nat	1	162350815	0	0.317292438	0.014909331	0.739575049	1.386554622	0.382358291	5.028094755	0.141936983	0.014909331	0.011201636	0.004007576	0.004007576	0.015415906	0	0	1_162350815	1_162350815	+|ENSACAG00000005867
2553	4835	Sanju_urb	Sanju_nat	1	162352946	0	0.259322034	0.02149725	0.712412385	1.466666667	0.349317492	6.158040061	0.166331422	0.02149725	0.011172491	0.004597054	0.004597054	0.015411768	0	0	1_162352946	1_162352946	+|ENSACAG00000005867
2554	4837	Sanju_urb	Sanju_nat	1	162371518	0	0.304519774	-0.058288606	0.189437932	0.322222222	0.062837809	1.652303968	0.491844512	-0.058288606	0.011195609	0.03303122	0.03303122	0.015412446	0	0	1_162371518	1_162371518	ENSACAG00000005935
2555	4838	Sanju_urb	Sanju_nat	1	162371524	0	0.333938294	-0.043402515	0.107656626	0.26	0.051131432	1.322083059	0.585026652	-0.043402515	0.011195616	0.050102474	0.050102474	0.015412446	0	0	1_162371524	1_162371524	ENSACAG00000005935
2556	4840	Sanju_urb	Sanju_nat	1	162374973	0	0.252247488	-0.02344027	1	0.894736842	0.200579574	3.991204092	0.04830468	-0.02344027	0.01119967	0.000343053	0.000343053	0.015412104	0	0	1_162374973	1_162374973	ENSACAG00000005935
2557	4841	Sanju_urb	Sanju_nat	1	162375021	0	0.482284506	-0.009045239	1	1.153846154	0.398155856	3.343818573	0.062147907	-0.009045239	0.011199727	0.001121411	0.001121411	0.015412099	0	0	1_162375021	1_162375021	ENSACAG00000005935
2558	4842	Sanju_urb	Sanju_nat	1	162377319	0	0.470054446	-0.015524733	1	1.010989011	0.335441135	3.04702874	0.004746435	-0.015524733	0.011202423	6.5e-06	6.5e-06	0.015411873	0	0	1_162377319	1_162377319	ENSACAG00000005935
2559	4843	Sanju_urb	Sanju_nat	1	162377325	0	0.194805195	-0.026666667	1	0.888888889	0.147971774	5.339690364	0.051152522	-0.026666667	0.01120243	0.000296296	0.000296296	0.015411872	0	0	1_162377325	1_162377325	ENSACAG00000005935
2560	4844	Sanju_urb	Sanju_nat	1	162377355	0	0.470054446	-0.017251294	1	0.923076923	0.297937434	2.859899117	0.034762106	-0.017251294	0.011202465	0.000331911	0.000331911	0.015411869	0	0	1_162377355	1_162377355	ENSACAG00000005935
2561	4851	Sanju_urb	Sanju_nat	1	162434544	0	0.507440476	-0.012406948	1	1.1	0.391895132	3.087560677	0.041392685	-0.012406948	0.01126146	0.000512033	0.000512033	0.015397131	0	0	1_162434544	1_162434544	ENSACAG00000027128
2562	4852	Sanju_urb	Sanju_nat	1	162434628	0	0.03125	0.384615385	0.34375	3.909090909	0.335692656	45.520780511	0.59207577	0.384615385	0.011261555	0.03030303	0.03030303	0.015397124	0	0	1_162434628	1_162434628	ENSACAG00000027128
2563	4854	Sanju_urb	Sanju_nat	1	162436671	0	0.41299435	-0.005979664	1	1.12987013	0.346601646	3.683209605	0.053028527	-0.005979664	0.01126386	0.000683995	0.000683995	0.01539696	0	0	1_162436671	1_162436671	ENSACAG00000027128
2564	4856	Sanju_urb	Sanju_nat	1	162441052	0	0.146329365	0.017470665	1	1.3	0.200628044	8.423548205	0.113943352	0.017470665	0.011268792	0.001188642	0.001188642	0.015396612	0	0	1_162441052	1_162441052	ENSACAG00000027128
36922	4861	Sanju_urb	Sanju_nat	1	162453661	0	0.404547858	-0.014675174	1	0.988636364	0.307737818	3.176086269	0.00496342	-0.014675174	0.01128879	5.942e-06	5.942e-06	0.015396356	0	0	1_162453661	1_162453661	ENSACAG00000005967
36923	4862	Sanju_urb	Sanju_nat	1	162457549	0	0.455314648	0.046322049	0.172258972	2.196969697	0.739370111	6.528091653	0.341824067	0.046322049	0.011293102	0.032947946	0.032947946	0.01539606	0	0	1_162457549	1_162457549	ENSACAG00000005967
36924	4863	Sanju_urb	Sanju_nat	1	162465446	0	0.380952381	0.076923077	0.223282593	2.428571429	0.760606128	7.754288279	0.385350881	0.076923077	0.011301821	0.036075036	0.036075036	0.01539547	0	0	1_162465446	1_162465446	ENSACAG00000005967
36925	4865	Sanju_urb	Sanju_nat	1	162467001	0	0.222222222	0.076923077	0.43025055	2.111111111	0.473367498	9.415074207	0.324511092	0.076923077	0.011303532	0.01546073	0.01546073	0.015395356	0	0	1_162467001	1_162467001	ENSACAG00000005967
36926	4867	Sanju_urb	Sanju_nat	1	162468905	0	0.381355932	0.045759369	0.347121736	1.833333333	0.537890137	6.248694444	0.263241435	0.045759369	0.011305624	0.015873016	0.015873016	0.015395216	0	0	1_162468905	1_162468905	ENSACAG00000005967
36927	4868	Sanju_urb	Sanju_nat	1	162469022	0	0.396329365	0.054972562	0.240084145	2.095238095	0.670609765	6.546314866	0.321233382	0.054972562	0.011305752	0.025795231	0.025795231	0.015395208	0	0	1_162469022	1_162469022	ENSACAG00000005967
36928	4869	Sanju_urb	Sanju_nat	1	162469037	0	0.380952381	0.076923077	0.223282593	2.428571429	0.760606128	7.754288279	0.385350881	0.076923077	0.011305769	0.036075036	0.036075036	0.015395207	0	0	1_162469037	1_162469037	ENSACAG00000005967
36929	4870	Sanju_urb	Sanju_nat	1	162473334	0	0.203595981	0.023492235	0.690929164	1.421052632	0.287819408	7.016172392	0.152610163	0.023492235	0.011310478	0.003022432	0.003022432	0.015394895	0	0	1_162473334	1_162473334	ENSACAG00000005967
36930	4871	Sanju_urb	Sanju_nat	1	162476320	0	0.172619048	-0.018567639	1	0.95	0.159937718	5.642821532	0.022276395	-0.018567639	0.011313742	4.9759e-05	4.9759e-05	0.015394681	0	0	1_162476320	1_162476320	ENSACAG00000005967
36931	4872	Sanju_urb	Sanju_nat	1	162481702	0	0.495535714	0.007623008	0.428943583	1.625	0.57306158	4.60792538	0.210853365	0.007623008	0.011319606	0.013108346	0.013108346	0.015394301	0	0	1_162481702	1_162481702	ENSACAG00000005967
36932	4875	Sanju_urb	Sanju_nat	1	162498591	0	0.222222222	0.076923077	0.43025055	2.111111111	0.473367498	9.415074207	0.324511092	0.076923077	0.011337852	0.01546073	0.01546073	0.01539315	0	0	1_162498591	1_162498591	ENSACAG00000005967
2565	4876	Sanju_urb	Sanju_nat	1	162966923	0	0.298701299	0.10046729	0.263403007	2.538461538	0.628543503	10.251934748	0.404570588	0.10046729	0.011750643	0.031782354	0.031782354	0.015387444	0	0	1_162966923	1_162966923	+|ENSACAG00000006646
2566	4879	Sanju_urb	Sanju_nat	1	166812024	0	0.03125	0.384615385	0.34375	3.909090909	0.335692656	45.520780511	0.59207577	0.384615385	0.008079131	0.03030303	0.03030303	0.017484677	0	0	1_166812024	1_166812024	+|ENSACAG00000007902
2567	4880	Sanju_urb	Sanju_nat	1	166812051	0	0.229909154	-0.094329735	0.402902758	0.294117647	0.032619578	2.651940803	0.531478917	-0.094329735	0.00807907	0.024316109	0.024316109	0.017484701	0	0	1_166812051	1_166812051	+|ENSACAG00000007902
2568	4881	Sanju_urb	Sanju_nat	1	167670601	0	0.396329365	0.018003273	0.557341469	1.493333333	0.475610705	4.688802039	0.174156759	0.018003273	0.006126009	0.00741728	0.00741728	0.018370384	0	0	1_167670601	1_167670601	+|ENSACAG00000008474
2569	4890	Sanju_urb	Sanju_nat	1	167811237	0	0.404547858	-0.014675174	0.018854636	0.166666667	0.034045925	0.815891401	0.77815125	-0.014675174	0.00581156	0.092840166	0.092840166	0.018498187	0	0	1_167811237	1_167811237	ENSACAG00000008491
87	103	Sanju_urb	Sanju_nat	1	1691994	0	0.222727273	-0.048752834	0.692049669	0.58	0.102210651	3.291242122	0.236572006	-0.048752834	-0.010302983	0.006875477	0.006875477	0.025169123	0	0	1_1691994	1_1691994	ENSACAG00000015900
88	104	Sanju_urb	Sanju_nat	1	1693644	0	0.372655777	-0.022263451	1	0.882352941	0.252705109	3.080850703	0.054357662	-0.022263451	-0.010304292	0.000664109	0.000664109	0.025168712	0	0	1_1693644	1_1693644	ENSACAG00000015900
89	105	Sanju_urb	Sanju_nat	1	1693876	0	0.093601269	0.165177399	0.546271814	3.9	0.333102696	45.661593788	0.591064607	0.165177399	-0.010304476	0.021597329	0.021597329	0.025168654	0	0	1_1693876	1_1693876	ENSACAG00000015900
90	107	Sanju_urb	Sanju_nat	1	1693955	0	0.508441558	-0.005747126	0.585133942	1.52	0.517097368	4.468017327	0.181843588	-0.005747126	-0.010304538	0.010387854	0.010387854	0.025168635	0	0	1_1693955	1_1693955	ENSACAG00000015900
91	108	Sanju_urb	Sanju_nat	1	1694324	0	0.467757937	0.003507627	0.591404493	1.384615385	0.477376645	4.016031749	0.141329153	0.003507627	-0.010304831	0.005623574	0.005623574	0.025168543	0	0	1_1694324	1_1694324	ENSACAG00000015900
92	109	Sanju_urb	Sanju_nat	1	1694336	0	0.503472222	0.008715423	0.185797165	2.357142857	0.798550765	6.957757344	0.372385904	0.008715423	-0.01030484	0.038491886	0.038491886	0.02516854	0	0	1_1694336	1_1694336	ENSACAG00000015900
93	110	Sanju_urb	Sanju_nat	1	1694353	0	0.489159175	0.047599647	0.110264054	2.492307692	0.856009728	7.256456824	0.396601658	0.047599647	-0.010304854	0.046235872	0.046235872	0.025168536	0	0	1_1694353	1_1694353	ENSACAG00000015900
94	111	Sanju_urb	Sanju_nat	1	1697095	0	0.503246753	-0.015357986	1	1.022727273	0.340705668	3.070013717	0.009759837	-0.015357986	-0.010307027	2.8674e-05	2.8674e-05	0.025167853	0	0	1_1697095	1_1697095	ENSACAG00000015900
95	112	Sanju_urb	Sanju_nat	1	1698665	0	0.290381125	-0.055923345	0.290310457	0.35	0.067059297	1.826741483	0.455931956	-0.055923345	-0.010308271	0.028451178	0.028451178	0.025167462	0	0	1_1698665	1_1698665	ENSACAG00000015900
96	114	Sanju_urb	Sanju_nat	1	1698761	0	0.488135593	-0.013338687	1	1.061538462	0.364017242	3.095633323	0.025935734	-0.013338687	-0.010308347	0.000199362	0.000199362	0.025167438	0	0	1_1698761	1_1698761	ENSACAG00000015900
97	115	Sanju_urb	Sanju_nat	1	1698779	0	0.259322034	-0.028047193	1	0.842105263	0.188335886	3.76530087	0.074633618	-0.028047193	-0.010308361	0.000844357	0.000844357	0.025167434	0	0	1_1698779	1_1698779	ENSACAG00000015900
98	116	Sanju_urb	Sanju_nat	1	1698787	0	0.390199637	-0.009043027	1	1.125	0.337508118	3.749909797	0.051152522	-0.009043027	-0.010308367	0.000634249	0.000634249	0.025167432	0	0	1_1698787	1_1698787	ENSACAG00000015900
99	117	Sanju_urb	Sanju_nat	1	1698836	0	0.381818182	-0.015679443	1	1	0.282985412	3.53375106	0	-0.015679443	-0.010308406	0	0	0.025167419	0	0	1_1698836	1_1698836	ENSACAG00000015900
100	118	Sanju_urb	Sanju_nat	1	1707104	0	0.342857143	0.06097561	0.313451688	2.142857143	0.585575762	7.841575821	0.330993219	0.06097561	-0.010314952	0.024242424	0.024242424	0.025165364	0	0	1_1707104	1_1707104	ENSACAG00000015900
2570	4892	Sanju_urb	Sanju_nat	1	171142860	0	0.473572939	-0.019673411	0.195442814	0.356643357	0.082271187	1.546039242	0.447765861	-0.019673411	0.001435842	0.044982993	0.044982993	0.020470074	0	0	1_171142860	1_171142860	+|ENSACAG00000010080
2571	4894	Sanju_urb	Sanju_nat	1	171721561	0	0.35536753	-0.035414017	0.752373075	0.666666667	0.181965271	2.442468505	0.176091259	-0.035414017	0.00128156	0.006087662	0.006087662	0.020604988	0	0	1_171721561	1_171721561	+|ENSACAG00000010351
2572	4895	Sanju_urb	Sanju_nat	1	171724745	0	0.122686409	-0.06420751	1	0.587301587	0.057388023	6.010368282	0.231138825	-0.06420751	0.001281046	0.003311129	0.003311129	0.020605623	0	0	1_171724745	1_171724745	ENSACAG00000010359
2573	4896	Sanju_urb	Sanju_nat	1	171786294	0	0.122686409	-0.160953648	0.28736477	0.32173913	0.035321572	2.930675571	0.492496116	-0.160953648	0.00127181	0.037931034	0.037931034	0.020617657	0	0	1_171786294	1_171786294	+|ENSACAG00000010371
2574	4897	Sanju_urb	Sanju_nat	1	171786295	0	0.122686409	-0.160953648	0.28736477	0.32173913	0.035321572	2.930675571	0.492496116	-0.160953648	0.00127181	0.037931034	0.037931034	0.020617658	0	0	1_171786295	1_171786295	+|ENSACAG00000010371
2575	4898	Sanju_urb	Sanju_nat	1	171786322	0	0.119047619	-0.169230769	0.289474264	0.339130435	0.03727575	3.085369217	0.469633233	-0.169230769	0.001271806	0.034920635	0.034920635	0.020617663	0	0	1_171786322	1_171786322	+|ENSACAG00000010371
2576	4899	Sanju_urb	Sanju_nat	1	171792633	0	0.122686409	0.064787339	0.610357716	1.9	0.248686885	14.516246019	0.278753601	0.064787339	0.001270933	0.006347962	0.006347962	0.020618871	0	0	1_171792633	1_171792633	+|ENSACAG00000010371
2577	4901	Sanju_urb	Sanju_nat	1	171797309	0	0.146329365	-0.082659713	0.652190199	0.452380952	0.047432244	4.314544514	0.344495689	-0.082659713	0.001270295	0.007762859	0.007762859	0.020619763	0	0	1_171797309	1_171797309	+|ENSACAG00000010371
2578	4902	Sanju_urb	Sanju_nat	1	171797342	0	0.146329365	-0.082659713	0.652190199	0.452380952	0.047432244	4.314544514	0.344495689	-0.082659713	0.00127029	0.007762859	0.007762859	0.020619769	0	0	1_171797342	1_171797342	+|ENSACAG00000010371
2579	4903	Sanju_urb	Sanju_nat	1	171797379	0	0.146329365	-0.082659713	0.652190199	0.452380952	0.047432244	4.314544514	0.344495689	-0.082659713	0.001270285	0.007762859	0.007762859	0.020619776	0	0	1_171797379	1_171797379	+|ENSACAG00000010371
2580	4904	Sanju_urb	Sanju_nat	1	171797409	0	0.289186508	-0.067159256	0.304386206	0.366666667	0.071857671	1.870982496	0.43572857	-0.067159256	0.001270281	0.024125103	0.024125103	0.020619782	0	0	1_171797409	1_171797409	+|ENSACAG00000010371
2581	4905	Sanju_urb	Sanju_nat	1	171797439	0	0.372818614	-0.03360528	0.754835275	0.704545455	0.19322458	2.56895007	0.152090983	-0.03360528	0.001270277	0.004566025	0.004566025	0.020619788	0	0	1_171797439	1_171797439	+|ENSACAG00000010371
2582	4907	Sanju_urb	Sanju_nat	1	171797655	0	0.364583333	-0.017268446	1	0.941176471	0.276717096	3.20115079	0.026328939	-0.017268446	0.001270248	0.000147245	0.000147245	0.020619829	0	0	1_171797655	1_171797655	+|ENSACAG00000010371
2583	4908	Sanju_urb	Sanju_nat	1	171797697	0	0.396329365	-0.028208337	0.768455537	0.735294118	0.221237411	2.44378849	0.133538908	-0.028208337	0.001270242	0.003949742	0.003949742	0.020619837	0	0	1_171797697	1_171797697	+|ENSACAG00000010371
2584	4909	Sanju_urb	Sanju_nat	1	171797742	0	0.380952381	-0.024038462	1	0.828877005	0.246826593	2.78348083	0.081509908	-0.024038462	0.001270236	0.001443001	0.001443001	0.020619846	0	0	1_171797742	1_171797742	+|ENSACAG00000010371
2585	4910	Sanju_urb	Sanju_nat	1	171804206	0	0.197916667	-0.096587623	0.406202683	0.285714286	0.032156462	2.538608042	0.544068044	-0.096587623	0.001269366	0.021970511	0.021970511	0.020621074	0	0	1_171804206	1_171804206	+|ENSACAG00000010371
2586	4911	Sanju_urb	Sanju_nat	1	171806835	0	0.444081633	0.023833671	0.076089757	0.296296296	0.079402077	1.10565742	0.528273777	0.023833671	0.001269017	0.06894576	0.06894576	0.020621573	0	0	1_171806835	1_171806835	+|ENSACAG00000010371
34586	4920	Sanju_urb	Sanju_nat	1	171846656	0	0.465362242	0.030779606	0.011689003	0.174515235	0.044492497	0.68451019	0.758166652	0.030779606	0.001264004	0.114674587	0.114674587	0.020629022	0	0	1_171846656	1_171846656	+|ENSACAG00000010421
2587	4939	Sanju_urb	Sanju_nat	1	174814062	0	0.274986779	0.007235791	1	1.259259259	0.314217966	5.046604763	0.100115153	0.007235791	0.001684105	0.001713287	0.001713287	0.020884652	0	0	1_174814062	1_174814062	+|ENSACAG00000014449
2588	4940	Sanju_urb	Sanju_nat	1	174814064	0	0.397740113	0.052462527	0.234225958	2.142857143	0.666794723	6.886432328	0.330993219	0.052462527	0.001684106	0.027838191	0.027838191	0.020884652	0	0	1_174814064	1_174814064	+|ENSACAG00000014449
2589	4941	Sanju_urb	Sanju_nat	1	174814067	0	0.397740113	0.052462527	0.234225958	2.142857143	0.666794723	6.886432328	0.330993219	0.052462527	0.001684106	0.027838191	0.027838191	0.020884653	0	0	1_174814067	1_174814067	+|ENSACAG00000014449
2590	4942	Sanju_urb	Sanju_nat	1	174814076	0	0.245535714	0.041491841	0.706668882	1.644444444	0.393383148	6.87420787	0.216019206	0.041491841	0.001684109	0.007354935	0.007354935	0.020884653	0	0	1_174814076	1_174814076	+|ENSACAG00000014449
2591	4943	Sanju_urb	Sanju_nat	1	174814082	0	0.328869048	-0.027497389	1	0.814814815	0.219771273	3.02097346	0.088941083	-0.027497389	0.00168411	0.001469119	0.001469119	0.020884653	0	0	1_174814082	1_174814082	+|ENSACAG00000014449
2592	4944	Sanju_urb	Sanju_nat	1	174814097	0	0.222222222	0.167582418	0.111172736	3.823529412	0.819231619	17.845230619	0.582464435	0.167582418	0.001684114	0.050092764	0.050092764	0.020884653	0	0	1_174814097	1_174814097	+|ENSACAG00000014449
2593	4945	Sanju_urb	Sanju_nat	1	174814131	0	0.106918239	0.261310843	0.20641832	5.285714286	0.443516136	62.993819776	0.723103684	0.261310843	0.001684122	0.03869969	0.03869969	0.020884655	0	0	1_174814131	1_174814131	+|ENSACAG00000014449
2594	4950	Sanju_urb	Sanju_nat	1	174972703	0	0.09077381	-0.018915511	1	0.952380952	0.081535995	11.124282884	0.021189299	-0.018915511	0.001720608	2.3656e-05	2.3656e-05	0.020889578	0	0	1_174972703	1_174972703	+|ENSACAG00000014508
2595	4951	Sanju_urb	Sanju_nat	1	174972745	0	0.507936508	0.019230769	0.125975399	2.333333333	0.806688704	6.749126912	0.367976785	0.019230769	0.001720618	0.038961039	0.038961039	0.02088958	0	0	1_174972745	1_174972745	+|ENSACAG00000014508
2596	4952	Sanju_urb	Sanju_nat	1	174972889	0	0.476190476	-0.019230769	0.591754168	0.68627451	0.231113442	2.037842102	0.163502132	-0.019230769	0.00172065	0.007215007	0.007215007	0.020889584	0	0	1_174972889	1_174972889	+|ENSACAG00000014508
2597	4953	Sanju_urb	Sanju_nat	1	174972898	0	0.507440476	-0.012406948	1	1.1	0.391895132	3.087560677	0.041392685	-0.012406948	0.001720652	0.000512033	0.000512033	0.020889584	0	0	1_174972898	1_174972898	+|ENSACAG00000014508
2598	4954	Sanju_urb	Sanju_nat	1	174972955	0	0.507092199	-0.016259814	1	0.84375	0.240632074	2.958516919	0.073786214	-0.016259814	0.001720665	0.001469119	0.001469119	0.020889586	0	0	1_174972955	1_174972955	+|ENSACAG00000014508
2599	4955	Sanju_urb	Sanju_nat	1	174975507	0	0.364583333	-0.047409733	0.065212851	0.223076923	0.045309203	1.098304755	0.651545354	-0.047409733	0.001721236	0.060081868	0.060081868	0.020889664	0	0	1_174975507	1_174975507	+|ENSACAG00000014508
2600	4957	Sanju_urb	Sanju_nat	1	174980881	0	0.296668429	0.008975409	1	1.25	0.319713514	4.887187852	0.096910013	0.008975409	0.001722436	0.001663696	0.001663696	0.020889827	0	0	1_174980881	1_174980881	+|ENSACAG00000014508
2601	4958	Sanju_urb	Sanju_nat	1	174983709	0	0.245535714	-0.018181818	1	0.947368421	0.212824921	4.217113866	0.023481096	-0.018181818	0.001723067	7.8709e-05	7.8709e-05	0.020889913	0	0	1_174983709	1_174983709	+|ENSACAG00000014508
2602	4959	Sanju_urb	Sanju_nat	1	174983736	0	0.490079365	0.043288695	0.116318444	2.4	0.834527329	6.902110693	0.380211242	0.043288695	0.001723073	0.042080726	0.042080726	0.020889914	0	0	1_174983736	1_174983736	+|ENSACAG00000014508
2603	4960	Sanju_urb	Sanju_nat	1	174983738	0	0.30952381	-0.017751479	1	0.944444444	0.249961626	3.56844898	0.024823584	-0.017751479	0.001723073	0.000111	0.000111	0.020889914	0	0	1_174983738	1_174983738	+|ENSACAG00000014508
2604	4961	Sanju_urb	Sanju_nat	1	174983790	0	0.146329365	0.017470665	1	1.3	0.200628044	8.423548205	0.113943352	0.017470665	0.001723085	0.001188642	0.001188642	0.020889915	0	0	1_174983790	1_174983790	+|ENSACAG00000014508
2605	4962	Sanju_urb	Sanju_nat	1	174983817	0	0.03125	-0.201465201	1	0.913043478	0.078494829	10.620424364	0.039508541	-0.201465201	0.001723091	0.008314437	0.008314437	0.020889916	0	0	1_174983817	1_174983817	+|ENSACAG00000014508
2606	4963	Sanju_urb	Sanju_nat	1	174983859	0	0.364583333	-0.037362637	0.548528358	0.626262626	0.173542439	2.259994039	0.203243505	-0.037362637	0.0017231	0.008063139	0.008063139	0.020889917	0	0	1_174983859	1_174983859	+|ENSACAG00000014508
37974	4964	Sanju_urb	Sanju_nat	1	175006088	0	0.507440476	-0.00518836	0.437612745	1.588888889	0.559595668	4.511414302	0.201093528	-0.00518836	0.001728035	0.011886777	0.011886777	0.02089059	0	0	1_175006088	1_175006088	+|ENSACAG00000014560
37975	4965	Sanju_urb	Sanju_nat	1	175014667	0	0.488135593	-0.013338687	0.415844998	0.576470588	0.191558056	1.734817872	0.239222846	-0.013338687	0.001729929	0.016148325	0.016148325	0.020890848	0	0	1_175014667	1_175014667	+|ENSACAG00000014560
37976	4966	Sanju_urb	Sanju_nat	1	175014877	0	0.266787659	-0.057882386	0.459351647	0.414285714	0.077865662	2.20421491	0.382700042	-0.057882386	0.001729975	0.019251472	0.019251472	0.020890855	0	0	1_175014877	1_175014877	+|ENSACAG00000014560
37977	4967	Sanju_urb	Sanju_nat	1	175014959	0	0.099818512	0.181044487	0.270935961	4.111111111	0.349238175	48.394579389	0.613959215	0.181044487	0.001729993	0.025007974	0.025007974	0.020890857	0	0	1_175014959	1_175014959	+|ENSACAG00000014560
37978	4968	Sanju_urb	Sanju_nat	1	175014989	0	0.35536753	0.12045476	0.11003814	3.238095238	0.948415893	11.055551522	0.510289618	0.12045476	0.00173	0.059767316	0.059767316	0.020890858	0	0	1_175014989	1_175014989	+|ENSACAG00000014560
37979	4969	Sanju_urb	Sanju_nat	1	175015012	0	0.177683765	0.17612218	0.173601244	4.222222222	0.706596673	25.229612837	0.625541087	0.17612218	0.001730005	0.045508658	0.045508658	0.020890859	0	0	1_175015012	1_175015012	+|ENSACAG00000014560
2607	4970	Sanju_urb	Sanju_nat	1	175155884	0	0.252247488	0.102038997	0.259062507	2.647058824	0.629826349	11.1251624	0.422763592	0.102038997	0.001763985	0.029883743	0.029883743	0.020904574	0	0	1_175155884	1_175155884	ENSACAG00000014701
2608	4971	Sanju_urb	Sanju_nat	1	175156977	0	0.177683765	-0.006716959	1	1.055555556	0.176649168	6.307403209	0.023481096	-0.006716959	0.00176421	5.6689e-05	5.6689e-05	0.020904599	0	0	1_175156977	1_175156977	ENSACAG00000014701
2609	4974	Sanju_urb	Sanju_nat	1	175164284	0	0.495535714	-0.014553015	1	0.923076923	0.324046918	2.629468014	0.034762106	-0.014553015	0.00176571	0.000351	0.000351	0.020904765	0	0	1_175164284	1_175164284	ENSACAG00000014701
2610	4975	Sanju_urb	Sanju_nat	1	175164290	0	0.476190476	-0.003846154	0.787572297	1.246153846	0.432320385	3.592010606	0.095571662	-0.003846154	0.001765711	0.002597403	0.002597403	0.020904765	0	0	1_175164290	1_175164290	ENSACAG00000014701
2611	4976	Sanju_urb	Sanju_nat	1	175164359	0	0.172619048	0.193633952	0.169719897	4.444444444	0.744838688	26.519952222	0.647817482	0.193633952	0.001765725	0.047818082	0.047818082	0.020904766	0	0	1_175164359	1_175164359	ENSACAG00000014701
2612	5001	Sanju_urb	Sanju_nat	1	175233843	0	0.172619048	0.076923077	0.65513774	2.052631579	0.378117352	11.142827434	0.312311006	0.076923077	0.001781537	0.011195701	0.011195701	0.020904649	0	0	1_175233843	1_175233843	ENSACAG00000014712
2613	5002	Sanju_urb	Sanju_nat	1	175241309	0	0.49825297	0.003174823	0.169379543	2.333333333	0.72489591	7.510656867	0.367976785	0.003174823	0.001783025	0.038148668	0.038148668	0.020904809	0	0	1_175241309	1_175241309	ENSACAG00000014712
2614	5003	Sanju_urb	Sanju_nat	1	176256152	0	0.203595981	-0.093105707	0.404752463	0.26984127	0.030326401	2.40102049	0.568891628	-0.093105707	0.001911096	0.02498229	0.02498229	0.020946383	0	0	1_176256152	1_176256152	+|ENSACAG00000014837
2615	5004	Sanju_urb	Sanju_nat	1	176256185	0	0.458333333	-0.018981019	0.178578642	0.432525952	0.133953372	1.396595671	0.36398783	-0.018981019	0.001911098	0.031502408	0.031502408	0.020946384	0	0	1_176256185	1_176256185	+|ENSACAG00000014837
2616	5005	Sanju_urb	Sanju_nat	1	176268752	0	0.336858805	-0.048260345	0.348064279	0.473684211	0.115367051	1.944894397	0.324511092	-0.048260345	0.001912104	0.017839304	0.017839304	0.02094669	0	0	1_176268752	1_176268752	+|ENSACAG00000014837
2617	5007	Sanju_urb	Sanju_nat	1	176360591	0	0.347222222	0.076923077	0.207944487	2.333333333	0.69597579	7.822749757	0.367976785	0.076923077	0.001918893	0.03030303	0.03030303	0.020948887	0	0	1_176360591	1_176360591	ENSACAG00000015094
2618	5008	Sanju_urb	Sanju_nat	1	176397503	0	0.485714286	-0.016435986	1	0.816993464	0.232925528	2.865629737	0.087781418	-0.016435986	0.001921345	0.001782531	0.001782531	0.020949751	0	0	1_176397503	1_176397503	ENSACAG00000015127
2619	5009	Sanju_urb	Sanju_nat	1	176397542	0	0.229909154	-0.038780002	1	0.775	0.135035624	4.447900364	0.110698297	-0.038780002	0.001921347	0.001519757	0.001519757	0.020949752	0	0	1_176397542	1_176397542	ENSACAG00000015127
2620	5018	Sanju_urb	Sanju_nat	1	176414180	0	0.458333333	-0.022977023	0.422201524	0.609375	0.197607131	1.879172524	0.215115367	-0.022977023	0.001922401	0.011712674	0.011712674	0.020950138	0	0	1_176414180	1_176414180	ENSACAG00000015197
2621	5019	Sanju_urb	Sanju_nat	1	176414231	0	0.396329365	-0.037450659	0.375413677	0.495726496	0.139826507	1.757497654	0.304757868	-0.037450659	0.001922404	0.018860155	0.018860155	0.020950139	0	0	1_176414231	1_176414231	ENSACAG00000015197
2622	5020	Sanju_urb	Sanju_nat	1	176415365	0	0.222222222	0.167582418	0.111172736	3.823529412	0.819231619	17.845230619	0.582464435	0.167582418	0.001922474	0.050092764	0.050092764	0.020950165	0	0	1_176415365	1_176415365	ENSACAG00000015197
2623	5021	Sanju_urb	Sanju_nat	1	176415383	0	0.410714286	-0.016722408	1	0.9375	0.296067621	2.968599694	0.028028724	-0.016722408	0.001922476	0.000188218	0.000188218	0.020950166	0	0	1_176415383	1_176415383	ENSACAG00000015197
2624	5022	Sanju_urb	Sanju_nat	1	176415413	0	0.328869048	-0.060911939	0.189390569	0.281818182	0.056438161	1.407230265	0.550030991	-0.060911939	0.001922477	0.0407501	0.0407501	0.020950167	0	0	1_176415413	1_176415413	ENSACAG00000015197
2625	5023	Sanju_urb	Sanju_nat	1	176415423	0	0.436507937	-0.011188811	1	1.041025641	0.342958314	3.159959507	0.017461427	-0.011188811	0.001922478	7.8709e-05	7.8709e-05	0.020950167	0	0	1_176415423	1_176415423	ENSACAG00000015197
2626	5025	Sanju_urb	Sanju_nat	1	176829346	0	0.505952381	-0.013574661	1	0.916666667	0.325660915	2.580222982	0.037788561	-0.013574661	0.001926384	0.000424412	0.000424412	0.020961186	0	0	1_176829346	1_176829346	+|ENSACAG00000015234
2627	5029	Sanju_urb	Sanju_nat	1	176875359	0	0.183673469	-0.082177709	0.641828239	0.411764706	0.042425501	3.996421216	0.385350881	-0.082177709	0.001939114	0.012345679	0.012345679	0.02096544	0	0	1_176875359	1_176875359	+|ENSACAG00000015278
2628	5030	Sanju_urb	Sanju_nat	1	176875383	0	0.424107143	-0.021322537	0.783724559	0.836538462	0.266518627	2.625694895	0.077514087	-0.021322537	0.001939114	0.001463254	0.001463254	0.02096544	0	0	1_176875383	1_176875383	+|ENSACAG00000015278
2629	5031	Sanju_urb	Sanju_nat	1	176875699	0	0.093601269	-0.025035346	1	0.904761905	0.077379605	10.578938721	0.043465694	-0.025035346	0.001939117	0.000102722	0.000102722	0.020965447	0	0	1_176875699	1_176875699	+|ENSACAG00000015278
2630	5032	Sanju_urb	Sanju_nat	1	176887185	0	0.408805031	-0.04920086	0.182313036	0.274725275	0.054034308	1.396778814	0.561101384	-0.04920086	0.001939212	0.048987854	0.048987854	0.020965686	0	0	1_176887185	1_176887185	+|ENSACAG00000015278
2631	5033	Sanju_urb	Sanju_nat	1	176892228	0	0.444209413	-0.024280533	0.270059985	0.490196078	0.149885562	1.603171062	0.309630167	-0.024280533	0.00193925	0.022862554	0.022862554	0.02096579	0	0	1_176892228	1_176892228	ENSACAG00000015456
2632	5034	Sanju_urb	Sanju_nat	1	176892239	0	0.467532468	0.000771605	0.154071443	0.37254902	0.11162367	1.243399109	0.428816575	0.000771605	0.00193925	0.047534165	0.047534165	0.02096579	0	0	1_176892239	1_176892239	ENSACAG00000015456
2633	5035	Sanju_urb	Sanju_nat	1	176892279	0	0.508166969	-0.014783474	1	1.117647059	0.38666108	3.230568096	0.04830468	-0.014783474	0.00193925	0.000727513	0.000727513	0.020965791	0	0	1_176892279	1_176892279	ENSACAG00000015456
2634	5036	Sanju_urb	Sanju_nat	1	176892391	0	0.41299435	-0.018829622	0.076068747	0.270676692	0.067782156	1.08090205	0.56754914	-0.018829622	0.001939251	0.061585689	0.061585689	0.020965793	0	0	1_176892391	1_176892391	ENSACAG00000015456
2635	5037	Sanju_urb	Sanju_nat	1	176894426	0	0.506493506	0.003189493	0.40759285	1.711111111	0.568256572	5.152428282	0.233278211	0.003189493	0.001939265	0.016410256	0.016410256	0.020965835	0	0	1_176894426	1_176894426	ENSACAG00000015456
2636	5038	Sanju_urb	Sanju_nat	1	176894441	0	0.506214689	0.002094072	0.418025107	1.653594771	0.560856602	4.875356123	0.21842909	0.002094072	0.001939265	0.013950893	0.013950893	0.020965836	0	0	1_176894441	1_176894441	ENSACAG00000015456
2637	5039	Sanju_urb	Sanju_nat	1	176894444	0	0.274986779	0.031179097	0.713954623	1.5	0.371556068	6.055613662	0.176091259	0.031179097	0.001939265	0.005274725	0.005274725	0.020965836	0	0	1_176894444	1_176894444	ENSACAG00000015456
37799	547	Sanju_urb	Sanju_nat	1	17767898	0	0.482284506	0.00568381	0.051550334	0.275	0.078641003	0.961648462	0.560667306	0.00568381	-0.012823481	0.070258981	0.070258981	0.020575596	0	0	1_17767898	1_17767898	+|ENSACAG00000017454
37800	548	Sanju_urb	Sanju_nat	1	17770416	0	0.336858805	-0.048260345	0.348064279	0.473684211	0.115367051	1.944894397	0.324511092	-0.048260345	-0.012825251	0.017839304	0.017839304	0.020573304	0	0	1_17770416	1_17770416	+|ENSACAG00000017454
37801	549	Sanju_urb	Sanju_nat	1	17770431	0	0.489159175	-0.000930307	0.595416543	1.388888889	0.483362574	3.990818586	0.142667504	-0.000930307	-0.012825262	0.006019656	0.006019656	0.02057329	0	0	1_17770431	1_17770431	+|ENSACAG00000017454
37802	550	Sanju_urb	Sanju_nat	1	17770498	0	0.364583333	-0.047409733	0.226048613	0.394736842	0.09836132	1.584130583	0.403692338	-0.047409733	-0.012825309	0.028041346	0.028041346	0.02057323	0	0	1_17770498	1_17770498	+|ENSACAG00000017454
37803	551	Sanju_urb	Sanju_nat	1	17770505	0	0.436507937	-0.027972028	0.396924251	0.529411765	0.162657362	1.723111776	0.276206412	-0.027972028	-0.012825314	0.017709563	0.017709563	0.020573223	0	0	1_17770505	1_17770505	+|ENSACAG00000017454
37804	554	Sanju_urb	Sanju_nat	1	17770822	0	0.289186508	-0.067159256	0.304386206	0.366666667	0.071857671	1.870982496	0.43572857	-0.067159256	-0.012825537	0.024125103	0.024125103	0.020572935	0	0	1_17770822	1_17770822	+|ENSACAG00000017454
37805	555	Sanju_urb	Sanju_nat	1	17772075	0	0.130671506	-0.137695186	0.156079855	0.286956522	0.03141348	2.621296542	0.5421839	-0.137695186	-0.012826418	0.04526749	0.04526749	0.020571794	0	0	1_17772075	1_17772075	+|ENSACAG00000017454
37806	557	Sanju_urb	Sanju_nat	1	17772831	0	0.078367347	-0.143333333	0.510204082	0.46031746	0.044704045	4.739888002	0.336942552	-0.143333333	-0.012826949	0.027777778	0.027777778	0.020571106	0	0	1_17772831	1_17772831	+|ENSACAG00000017454
37807	558	Sanju_urb	Sanju_nat	1	17772975	0	0.304519774	-0.044224971	0.518480053	0.592105263	0.139444076	2.514188141	0.227601079	-0.044224971	-0.01282705	0.008530772	0.008530772	0.020570975	0	0	1_17772975	1_17772975	+|ENSACAG00000017454
37808	559	Sanju_urb	Sanju_nat	1	17773027	0	0.328869048	-0.060911939	0.189390569	0.281818182	0.056438161	1.407230265	0.550030991	-0.060911939	-0.012827087	0.0407501	0.0407501	0.020570928	0	0	1_17773027	1_17773027	+|ENSACAG00000017454
37809	560	Sanju_urb	Sanju_nat	1	17773111	0	0.032258065	-0.195845697	1	0.869565217	0.074687359	10.12411842	0.06069784	-0.195845697	-0.012827146	0.009016393	0.009016393	0.020570851	0	0	1_17773111	1_17773111	+|ENSACAG00000017454
37810	561	Sanju_urb	Sanju_nat	1	17773309	0	0.126553672	-0.059002209	1	0.649122807	0.063167057	6.670572307	0.187673132	-0.059002209	-0.012827285	0.002232143	0.002232143	0.020570671	0	0	1_17773309	1_17773309	+|ENSACAG00000017454
37811	562	Sanju_urb	Sanju_nat	1	17773319	0	0.424107143	-0.029959514	0.164820193	0.4	0.114158338	1.4015621	0.397940009	-0.029959514	-0.012827292	0.033219412	0.033219412	0.020570662	0	0	1_17773319	1_17773319	+|ENSACAG00000017454
37812	564	Sanju_urb	Sanju_nat	1	17773469	0	0.296668429	-0.070243366	0.078934683	0.142857143	0.016977367	1.202080562	0.84509804	-0.070243366	-0.012827397	0.065629558	0.065629558	0.020570525	0	0	1_17773469	1_17773469	+|ENSACAG00000017454
37813	565	Sanju_urb	Sanju_nat	1	17774163	0	0.146329365	-0.157757497	0.155319055	0.275362319	0.031144609	2.434591733	0.56009549	-0.157757497	-0.012827885	0.044390638	0.044390638	0.020569894	0	0	1_17774163	1_17774163	+|ENSACAG00000017454
37814	569	Sanju_urb	Sanju_nat	1	17774315	0	0.130671506	-0.137695186	0.156079855	0.286956522	0.03141348	2.621296542	0.5421839	-0.137695186	-0.012827992	0.04526749	0.04526749	0.020569756	0	0	1_17774315	1_17774315	+|ENSACAG00000017454
37815	571	Sanju_urb	Sanju_nat	1	17774368	0	0.436507937	-0.027972028	0.396924251	0.529411765	0.162657362	1.723111776	0.276206412	-0.027972028	-0.012828029	0.017709563	0.017709563	0.020569707	0	0	1_17774368	1_17774368	+|ENSACAG00000017454
2638	5065	Sanju_urb	Sanju_nat	1	180744403	0	0.507440476	0.139183397	0.000570628	8.1	2.311706345	28.381632525	0.908485019	0.139183397	0.001255327	0.191986899	0.191986899	0.020765779	0	0	1_180744403	1_180744403	+|ENSACAG00000001787
2639	5066	Sanju_urb	Sanju_nat	1	181137940	0	0.364583333	-0.047409733	0.226048613	0.394736842	0.09836132	1.584130583	0.403692338	-0.047409733	0.0011671	0.028041346	0.028041346	0.020707415	0	0	1_181137940	1_181137940	+|ENSACAG00000001690
2640	5067	Sanju_urb	Sanju_nat	1	181137976	0	0.364583333	-0.047409733	0.226048613	0.394736842	0.09836132	1.584130583	0.403692338	-0.047409733	0.001167092	0.028041346	0.028041346	0.02070741	0	0	1_181137976	1_181137976	+|ENSACAG00000001690
2641	5149	Sanju_urb	Sanju_nat	1	182407963	0	0.172619048	-0.092838196	0.419334485	0.352380952	0.038546621	3.221354642	0.452987575	-0.092838196	0.000865338	0.014380256	0.014380256	0.020493802	0	0	1_182407963	1_182407963	+|ENSACAG00000001363
2642	5150	Sanju_urb	Sanju_nat	1	182411328	0	0.289186508	-0.041826098	0.734605179	0.671052632	0.158863501	2.834582087	0.173243416	-0.041826098	0.000864701	0.004640871	0.004640871	0.020493187	0	0	1_182411328	1_182411328	+|ENSACAG00000001363
36933	5175	Sanju_urb	Sanju_nat	1	182428178	0	0.222727273	-0.003401361	1	1.184210526	0.238255319	5.885931844	0.073428917	-0.003401361	0.000861521	0.000763942	0.000763942	0.020490102	0	0	1_182428178	1_182428178	ENSACAG00000001260
2643	5176	Sanju_urb	Sanju_nat	1	184835529	0	0.150713908	0.12713485	0.336600421	3	0.461418385	19.505074565	0.477121255	0.12713485	0.000540616	0.023030303	0.023030303	0.020050422	0	0	1_184835529	1_184835529	+|ENSACAG00000017689
2644	5177	Sanju_urb	Sanju_nat	1	184835705	0	0.372655777	0.089936196	0.118081446	2.857142857	0.831732567	9.81477176	0.455931956	0.089936196	0.000540598	0.049881936	0.049881936	0.020050394	0	0	1_184835705	1_184835705	+|ENSACAG00000017689
2645	5178	Sanju_urb	Sanju_nat	1	184835738	0	0.150713908	-0.082877818	0.647306553	0.428571429	0.044879906	4.092554668	0.367976785	-0.082877818	0.000540595	0.009186603	0.009186603	0.020050389	0	0	1_184835738	1_184835738	+|ENSACAG00000017689
2646	5179	Sanju_urb	Sanju_nat	1	184835825	0	0.503472222	0.030541872	0.0630674	3.228070175	1.055524026	9.872287893	0.508942967	0.030541872	0.000540587	0.068790651	0.068790651	0.020050375	0	0	1_184835825	1_184835825	+|ENSACAG00000017689
2647	5180	Sanju_urb	Sanju_nat	1	184839308	0	0.505952381	0.000904977	0.294034183	1.925	0.667652325	5.550231551	0.284430734	0.000904977	0.000540248	0.023240811	0.023240811	0.020049822	0	0	1_184839308	1_184839308	+|ENSACAG00000017689
2648	5181	Sanju_urb	Sanju_nat	1	184839321	0	0.476190476	-0.015384615	1	0.928571429	0.318872387	2.704043794	0.032184683	-0.015384615	0.000540246	0.0002886	0.0002886	0.02004982	0	0	1_184839321	1_184839321	+|ENSACAG00000017689
2649	5182	Sanju_urb	Sanju_nat	1	184839348	0	0.328869048	-0.027497389	1	0.814814815	0.219771273	3.02097346	0.088941083	-0.027497389	0.000540244	0.001469119	0.001469119	0.020049816	0	0	1_184839348	1_184839348	+|ENSACAG00000017689
2650	5183	Sanju_urb	Sanju_nat	1	184840345	0	0.5	-0.010989011	1	1.111111111	0.393449564	3.137804724	0.045757491	-0.010989011	0.000540147	0.000618429	0.000618429	0.020049658	0	0	1_184840345	1_184840345	+|ENSACAG00000017689
2651	5184	Sanju_urb	Sanju_nat	1	184997753	0	0.458333333	-0.018981019	0.789624739	0.84	0.280466402	2.515809366	0.075720714	-0.018981019	0.00052495	0.001517963	0.001517963	0.020025092	0	0	1_184997753	1_184997753	+|ENSACAG00000017676
2652	5190	Sanju_urb	Sanju_nat	1	185469734	0	0.065536723	0.087628866	1	2.052631579	0.121668456	34.629324242	0.312311006	0.087628866	0.000512582	0.004310345	0.004310345	0.019965778	0	0	1_185469734	1_185469734	ENSACAG00000014322
2653	5191	Sanju_urb	Sanju_nat	1	185470599	0	0.03125	-0.201465201	1	0.913043478	0.078494829	10.620424364	0.039508541	-0.201465201	0.000512514	0.008314437	0.008314437	0.019965665	0	0	1_185470599	1_185470599	ENSACAG00000014322
2654	5193	Sanju_urb	Sanju_nat	1	185470885	0	0.245535714	-0.018181818	1	0.947368421	0.212824921	4.217113866	0.023481096	-0.018181818	0.000512491	7.8709e-05	7.8709e-05	0.019965628	0	0	1_185470885	1_185470885	ENSACAG00000014322
2655	5194	Sanju_urb	Sanju_nat	1	185487435	0	0.30952381	0.076923077	0.311704111	2.25	0.628295993	8.057508019	0.352182518	0.076923077	0.00051119	0.024975025	0.024975025	0.019963473	0	0	1_185487435	1_185487435	ENSACAG00000014322
36934	5196	Sanju_urb	Sanju_nat	1	185526927	0	0.115102041	-0.164639544	0.294693878	0.394736842	0.04096729	3.803453347	0.403692338	-0.164639544	0.00050808	0.035904255	0.035904255	0.019958379	0	0	1_185526927	1_185526927	+|ENSACAG00000014287
36935	5198	Sanju_urb	Sanju_nat	1	185527453	0	0.35536753	-0.013147049	1	1.013071895	0.292287131	3.511323481	0.005640267	-0.013147049	0.000508039	6.764e-06	6.764e-06	0.019958311	0	0	1_185527453	1_185527453	+|ENSACAG00000014287
2656	5199	Sanju_urb	Sanju_nat	1	185649201	0	0.061507937	0.076923077	1	1.952380952	0.116220318	32.797977628	0.290564562	0.076923077	0.000498376	0.003491133	0.003491133	0.019943025	0	0	1_185649201	1_185649201	ENSACAG00000014238
2657	5200	Sanju_urb	Sanju_nat	1	185649244	0	0.09077381	-0.018915511	1	0.952380952	0.081535995	11.124282884	0.021189299	-0.018915511	0.000498372	2.3656e-05	2.3656e-05	0.01994302	0	0	1_185649244	1_185649244	ENSACAG00000014238
2658	5201	Sanju_urb	Sanju_nat	1	185649399	0	0.146329365	-0.082659713	0.652190199	0.452380952	0.047432244	4.314544514	0.344495689	-0.082659713	0.00049836	0.007762859	0.007762859	0.019943001	0	0	1_185649399	1_185649399	ENSACAG00000014238
2659	5203	Sanju_urb	Sanju_nat	1	185649632	0	0.119047619	0.076923077	0.602503085	2	0.262101336	15.261272849	0.301029996	0.076923077	0.000498341	0.007215007	0.007215007	0.019942972	0	0	1_185649632	1_185649632	ENSACAG00000014238
2660	5204	Sanju_urb	Sanju_nat	1	185649645	0	0.119047619	0.076923077	0.602503085	2	0.262101336	15.261272849	0.301029996	0.076923077	0.00049834	0.007215007	0.007215007	0.01994297	0	0	1_185649645	1_185649645	ENSACAG00000014238
2661	5205	Sanju_urb	Sanju_nat	1	185649919	0	0.061507937	0.076923077	1	1.952380952	0.116220318	32.797977628	0.290564562	0.076923077	0.000498318	0.003491133	0.003491133	0.019942937	0	0	1_185649919	1_185649919	ENSACAG00000014238
2662	5206	Sanju_urb	Sanju_nat	1	185649986	0	0.222222222	0.076923077	0.43025055	2.111111111	0.473367498	9.415074207	0.324511092	0.076923077	0.000498313	0.01546073	0.01546073	0.019942928	0	0	1_185649986	1_185649986	ENSACAG00000014238
2663	5207	Sanju_urb	Sanju_nat	1	185650010	0	0.35536753	0.064787339	0.219379899	2.2	0.654406088	7.396019218	0.342422681	0.064787339	0.000498311	0.026846591	0.026846591	0.019942925	0	0	1_185650010	1_185650010	ENSACAG00000014238
2664	5208	Sanju_urb	Sanju_nat	1	185650011	0	0.267857143	0.076923077	0.292386297	2.176470588	0.555173912	8.532505077	0.337752803	0.076923077	0.000498311	0.020041687	0.020041687	0.019942925	0	0	1_185650011	1_185650011	ENSACAG00000014238
2665	5209	Sanju_urb	Sanju_nat	1	185650036	0	0.364583333	-0.047409733	0.065212851	0.223076923	0.045309203	1.098304755	0.651545354	-0.047409733	0.000498309	0.060081868	0.060081868	0.019942922	0	0	1_185650036	1_185650036	ENSACAG00000014238
2666	5210	Sanju_urb	Sanju_nat	1	185650063	0	0.289186508	0.046839953	0.490162581	1.764705882	0.471616336	6.603220916	0.246672333	0.046839953	0.000498307	0.011294023	0.011294023	0.019942919	0	0	1_185650063	1_185650063	ENSACAG00000014238
2667	5211	Sanju_urb	Sanju_nat	1	185650144	0	0.245535714	0.041491841	0.706668882	1.644444444	0.393383148	6.87420787	0.216019206	0.041491841	0.0004983	0.007354935	0.007354935	0.019942909	0	0	1_185650144	1_185650144	ENSACAG00000014238
2668	5212	Sanju_urb	Sanju_nat	1	185650164	0	0.245535714	0.041491841	0.706668882	1.644444444	0.393383148	6.87420787	0.216019206	0.041491841	0.000498299	0.007354935	0.007354935	0.019942906	0	0	1_185650164	1_185650164	ENSACAG00000014238
2669	5213	Sanju_urb	Sanju_nat	1	185652278	0	0.146329365	0.017470665	1	1.3	0.200628044	8.423548205	0.113943352	0.017470665	0.00049813	0.001188642	0.001188642	0.019942647	0	0	1_185652278	1_185652278	ENSACAG00000014238
2670	5215	Sanju_urb	Sanju_nat	1	185652314	0	0.289186508	-0.003826362	1	1.111111111	0.286993814	4.301723042	0.045757491	-0.003826362	0.000498127	0.000363844	0.000363844	0.019942642	0	0	1_185652314	1_185652314	ENSACAG00000014238
2671	5216	Sanju_urb	Sanju_nat	1	185652326	0	0.222222222	0.076923077	0.43025055	2.111111111	0.473367498	9.415074207	0.324511092	0.076923077	0.000498126	0.01546073	0.01546073	0.019942641	0	0	1_185652326	1_185652326	ENSACAG00000014238
2672	5217	Sanju_urb	Sanju_nat	1	185652371	0	0.505952381	-0.013574661	1	0.916666667	0.325660915	2.580222982	0.037788561	-0.013574661	0.000498122	0.000424412	0.000424412	0.019942635	0	0	1_185652371	1_185652371	ENSACAG00000014238
2673	5218	Sanju_urb	Sanju_nat	1	185652407	0	0.119047619	-0.061538462	1	0.619047619	0.060559378	6.328003457	0.208275942	-0.061538462	0.000498119	0.002597403	0.002597403	0.019942631	0	0	1_185652407	1_185652407	ENSACAG00000014238
2674	5219	Sanju_urb	Sanju_nat	1	185652485	0	0.222222222	-0.096153846	0.245266962	0.238095238	0.027347501	2.072925861	0.62324929	-0.096153846	0.000498113	0.03030303	0.03030303	0.019942621	0	0	1_185652485	1_185652485	ENSACAG00000014238
2675	5220	Sanju_urb	Sanju_nat	1	185652515	0	0.03125	-0.201465201	1	0.913043478	0.078494829	10.620424364	0.039508541	-0.201465201	0.000498111	0.008314437	0.008314437	0.019942618	0	0	1_185652515	1_185652515	ENSACAG00000014238
2676	5221	Sanju_urb	Sanju_nat	1	185652521	0	0.03125	-0.201465201	1	0.913043478	0.078494829	10.620424364	0.039508541	-0.201465201	0.00049811	0.008314437	0.008314437	0.019942617	0	0	1_185652521	1_185652521	ENSACAG00000014238
2677	5222	Sanju_urb	Sanju_nat	1	185652530	0	0.03125	-0.201465201	1	0.913043478	0.078494829	10.620424364	0.039508541	-0.201465201	0.00049811	0.008314437	0.008314437	0.019942616	0	0	1_185652530	1_185652530	ENSACAG00000014238
2678	5223	Sanju_urb	Sanju_nat	1	185652536	0	0.03125	-0.201465201	1	0.913043478	0.078494829	10.620424364	0.039508541	-0.201465201	0.000498109	0.008314437	0.008314437	0.019942615	0	0	1_185652536	1_185652536	ENSACAG00000014238
2679	5225	Sanju_urb	Sanju_nat	1	185652551	0	0.436507937	-0.011188811	1	1.041025641	0.342958314	3.159959507	0.017461427	-0.011188811	0.000498108	7.8709e-05	7.8709e-05	0.019942613	0	0	1_185652551	1_185652551	ENSACAG00000014238
2680	5226	Sanju_urb	Sanju_nat	1	185652572	0	0.03125	-0.201465201	1	0.913043478	0.078494829	10.620424364	0.039508541	-0.201465201	0.000498106	0.008314437	0.008314437	0.019942611	0	0	1_185652572	1_185652572	ENSACAG00000014238
2681	5227	Sanju_urb	Sanju_nat	1	185652641	0	0.09077381	-0.018915511	1	0.952380952	0.081535995	11.124282884	0.021189299	-0.018915511	0.000498101	2.3656e-05	2.3656e-05	0.019942602	0	0	1_185652641	1_185652641	ENSACAG00000014238
2682	5228	Sanju_urb	Sanju_nat	1	185652680	0	0.119047619	-0.061538462	1	0.619047619	0.060559378	6.328003457	0.208275942	-0.061538462	0.000498098	0.002597403	0.002597403	0.019942597	0	0	1_185652680	1_185652680	ENSACAG00000014238
2683	5230	Sanju_urb	Sanju_nat	1	185667365	0	0.396329365	-0.028208337	0.768455537	0.735294118	0.221237411	2.44378849	0.133538908	-0.028208337	0.000496921	0.003949742	0.003949742	0.019940799	0	0	1_185667365	1_185667365	ENSACAG00000014238
2684	5232	Sanju_urb	Sanju_nat	1	185667383	0	0.396329365	-0.028208337	0.768455537	0.735294118	0.221237411	2.44378849	0.133538908	-0.028208337	0.00049692	0.003949742	0.003949742	0.019940797	0	0	1_185667383	1_185667383	ENSACAG00000014238
2685	5233	Sanju_urb	Sanju_nat	1	185667416	0	0.418826018	-0.035925381	0.374779173	0.5	0.140460049	1.779865536	0.301029996	-0.035925381	0.000496917	0.018855219	0.018855219	0.019940793	0	0	1_185667416	1_185667416	ENSACAG00000014238
2686	5235	Sanju_urb	Sanju_nat	1	185667464	0	0.177683765	-0.006716959	1	1.055555556	0.176649168	6.307403209	0.023481096	-0.006716959	0.000496913	5.6689e-05	5.6689e-05	0.019940787	0	0	1_185667464	1_185667464	ENSACAG00000014238
2687	5242	Sanju_urb	Sanju_nat	1	185977001	0	0.197916667	-0.041064199	1	0.74	0.131489514	4.164590632	0.13076828	-0.041064199	0.000471294	0.001833588	0.001833588	0.019905079	0	0	1_185977001	1_185977001	+|ENSACAG00000013995
2688	5243	Sanju_urb	Sanju_nat	1	185977028	0	0.274986779	0.007235791	1	1.259259259	0.314217966	5.046604763	0.100115153	0.007235791	0.000471292	0.001713287	0.001713287	0.019905076	0	0	1_185977028	1_185977028	+|ENSACAG00000013995
2689	5244	Sanju_urb	Sanju_nat	1	185977103	0	0.259322034	-0.013745704	1	1	0.222405858	4.496284451	0	-0.013745704	0.000471285	0	0	0.019905068	0	0	1_185977103	1_185977103	+|ENSACAG00000013995
2690	5245	Sanju_urb	Sanju_nat	1	185977133	0	0.222727273	0.019910403	0.691146589	1.411764706	0.282645339	7.051521153	0.14976232	0.019910403	0.000471283	0.003174603	0.003174603	0.019905064	0	0	1_185977133	1_185977133	+|ENSACAG00000013995
2691	5246	Sanju_urb	Sanju_nat	1	185977145	0	0.222727273	0.019910403	0.691146589	1.411764706	0.282645339	7.051521153	0.14976232	0.019910403	0.000471282	0.003174603	0.003174603	0.019905063	0	0	1_185977145	1_185977145	+|ENSACAG00000013995
2692	5247	Sanju_urb	Sanju_nat	1	185984947	0	0.336858805	-0.054132952	0.112153886	0.263636364	0.052656995	1.319941108	0.578994687	-0.054132952	0.00047061	0.046817468	0.046817468	0.019904218	0	0	1_185984947	1_185984947	ENSACAG00000013994
2693	5248	Sanju_urb	Sanju_nat	1	185984958	0	0.363841808	-0.035817362	0.542163543	0.622222222	0.169237942	2.287669599	0.206054482	-0.035817362	0.000470609	0.008588665	0.008588665	0.019904217	0	0	1_185984958	1_185984958	ENSACAG00000013994
2694	5249	Sanju_urb	Sanju_nat	1	185985035	0	0.5	-0.010989011	1	1.111111111	0.393449564	3.137804724	0.045757491	-0.010989011	0.000470602	0.000618429	0.000618429	0.019904209	0	0	1_185985035	1_185985035	ENSACAG00000013994
2695	5250	Sanju_urb	Sanju_nat	1	185985038	0	0.440112994	0.027897251	0.384145399	1.757575758	0.566467249	5.453223548	0.244914054	0.027897251	0.000470602	0.016046213	0.016046213	0.019904208	0	0	1_185985038	1_185985038	ENSACAG00000013994
2696	5253	Sanju_urb	Sanju_nat	1	185985089	0	0.43955276	-0.020890006	1	0.896103896	0.270924956	2.963928479	0.047641634	-0.020890006	0.000470597	0.000598522	0.000598522	0.019904203	0	0	1_185985089	1_185985089	ENSACAG00000013994
2697	5258	Sanju_urb	Sanju_nat	1	186139894	0	0.035714286	0.351219512	0.357142857	3.7	0.315678806	43.366864513	0.568201724	0.351219512	0.000456911	0.032727273	0.032727273	0.019888003	0	0	1_186139894	1_186139894	+|ENSACAG00000013906
2698	5261	Sanju_urb	Sanju_nat	1	186141142	0	0.490079365	-0.016505761	0.789423519	0.761904762	0.263408557	2.203796543	0.118099312	-0.016505761	0.000456798	0.003943425	0.003943425	0.019887877	0	0	1_186141142	1_186141142	+|ENSACAG00000013906
2699	5262	Sanju_urb	Sanju_nat	1	186142274	0	0.110859729	0.001741497	1	1.133333333	0.095271705	13.481908799	0.054357662	0.001741497	0.000456695	0.000188964	0.000188964	0.019887763	0	0	1_186142274	1_186142274	+|ENSACAG00000013906
2700	5263	Sanju_urb	Sanju_nat	1	186142298	0	0.14479638	-0.04975	1	0.733333333	0.070353527	7.643934845	0.134698574	-0.04975	0.000456693	0.001302083	0.001302083	0.01988776	0	0	1_186142298	1_186142298	+|ENSACAG00000013906
2701	5264	Sanju_urb	Sanju_nat	1	186181237	0	0.122686409	0.10038059	0.588416137	2.222222222	0.289700433	17.046131227	0.346787486	0.10038059	0.000454064	0.009934319	0.009934319	0.019880908	0	0	1_186181237	1_186181237	ENSACAG00000013868
2702	5265	Sanju_urb	Sanju_nat	1	186181267	0	0.035714286	-0.195121951	1	0.857142857	0.073223343	10.033601926	0.06694679	-0.195121951	0.000454061	0.01010101	0.01010101	0.019880905	0	0	1_186181267	1_186181267	ENSACAG00000013868
2703	5266	Sanju_urb	Sanju_nat	1	186181522	0	0.165584416	-0.066928105	1	0.6	0.061824895	5.8228971	0.22184875	-0.066928105	0.000454037	0.003529412	0.003529412	0.01988088	0	0	1_186181522	1_186181522	ENSACAG00000013868
2704	5267	Sanju_urb	Sanju_nat	1	186181804	0	0.150713908	-0.148506776	0.150972291	0.260869565	0.029467437	2.309428199	0.583576586	-0.148506776	0.000454011	0.048245614	0.048245614	0.019880853	0	0	1_186181804	1_186181804	ENSACAG00000013868
2705	5268	Sanju_urb	Sanju_nat	1	186181812	0	0.09077381	0.182849937	0.269825269	4.1	0.350527081	47.956351701	0.612783857	0.182849937	0.00045401	0.022733187	0.022733187	0.019880852	0	0	1_186181812	1_186181812	ENSACAG00000013868
2706	5269	Sanju_urb	Sanju_nat	1	186181838	0	0.30952381	0.023668639	0.737108904	1.470588235	0.406580972	5.31906288	0.167491087	0.023668639	0.000454008	0.005439005	0.005439005	0.019880849	0	0	1_186181838	1_186181838	ENSACAG00000013868
2707	5270	Sanju_urb	Sanju_nat	1	186181927	0	0.03125	-0.201465201	1	0.913043478	0.078494829	10.620424364	0.039508541	-0.201465201	0.000454	0.008314437	0.008314437	0.019880841	0	0	1_186181927	1_186181927	ENSACAG00000013868
2708	5272	Sanju_urb	Sanju_nat	1	186187311	0	0.09077381	0.182849937	0.269825269	4.1	0.350527081	47.956351701	0.612783857	0.182849937	0.0004535	0.022733187	0.022733187	0.019880317	0	0	1_186187311	1_186187311	ENSACAG00000013868
2709	5275	Sanju_urb	Sanju_nat	1	186188336	0	0.061507937	0.076923077	1	1.952380952	0.116220318	32.797977628	0.290564562	0.076923077	0.000453405	0.003491133	0.003491133	0.019880217	0	0	1_186188336	1_186188336	ENSACAG00000013868
2710	5276	Sanju_urb	Sanju_nat	1	186188340	0	0.467757937	0.058324496	0.106739968	2.5	0.856816845	7.294441086	0.397940009	0.058324496	0.000453404	0.044993183	0.044993183	0.019880217	0	0	1_186188340	1_186188340	ENSACAG00000013868
2711	5279	Sanju_urb	Sanju_nat	1	186193170	0	0.222222222	0.274725275	0.016204639	7.5	1.36722718	41.141663094	0.875061263	0.274725275	0.000452955	0.104514533	0.104514533	0.019879748	0	0	1_186193170	1_186193170	+|ENSACAG00000013820
2712	5280	Sanju_urb	Sanju_nat	1	186234250	0	0.490079365	0.01712862	0.29575625	1.8	0.631583832	5.129960324	0.255272505	0.01712862	0.000443003	0.019086177	0.019086177	0.019876367	0	0	1_186234250	1_186234250	ENSACAG00000013791
2713	5281	Sanju_urb	Sanju_nat	1	186234258	0	0.458333333	-0.006993007	1	1.142857143	0.388145111	3.365036453	0.057991947	-0.006993007	0.000443003	0.000918274	0.000918274	0.019876366	0	0	1_186234258	1_186234258	ENSACAG00000013791
2714	5282	Sanju_urb	Sanju_nat	1	186234260	0	0.458333333	-0.006993007	1	1.142857143	0.388145111	3.365036453	0.057991947	-0.006993007	0.000443003	0.000918274	0.000918274	0.019876366	0	0	1_186234260	1_186234260	ENSACAG00000013791
2715	5283	Sanju_urb	Sanju_nat	1	186234276	0	0.396329365	-0.028208337	0.768455537	0.735294118	0.221237411	2.44378849	0.133538908	-0.028208337	0.000443001	0.003949742	0.003949742	0.019876364	0	0	1_186234276	1_186234276	ENSACAG00000013791
2716	5284	Sanju_urb	Sanju_nat	1	186234281	0	0.396329365	-0.028208337	0.768455537	0.735294118	0.221237411	2.44378849	0.133538908	-0.028208337	0.000443	0.003949742	0.003949742	0.019876364	0	0	1_186234281	1_186234281	ENSACAG00000013791
2717	5285	Sanju_urb	Sanju_nat	1	186234287	0	0.396329365	-0.028208337	0.768455537	0.735294118	0.221237411	2.44378849	0.133538908	-0.028208337	0.000443	0.003949742	0.003949742	0.019876363	0	0	1_186234287	1_186234287	ENSACAG00000013791
2718	5287	Sanju_urb	Sanju_nat	1	186300969	0	0.038461538	-0.211586902	1	1.266666667	0.106736293	15.031854618	0.102662342	-0.211586902	0.000436362	0.007223942	0.007223942	0.019870139	0	0	1_186300969	1_186300969	ENSACAG00000012457
2719	5290	Sanju_urb	Sanju_nat	1	187678465	0	0.508474576	0.002474227	0.29098915	1.833333333	0.616319515	5.453520503	0.263241435	0.002474227	5.7786e-05	0.02	0.02	0.019770696	0	0	1_187678465	1_187678465	+|ENSACAG00000012174
2720	5291	Sanju_urb	Sanju_nat	1	187685881	0	0.506081438	-0.010459656	0.597761389	1.444444444	0.504501722	4.135604821	0.159700843	-0.010459656	5.5307e-05	0.007599506	0.007599506	0.019770435	0	0	1_187685881	1_187685881	+|ENSACAG00000012174
34587	5294	Sanju_urb	Sanju_nat	1	187719773	0	0.119047619	0.076923077	0.602503085	2	0.262101336	15.261272849	0.301029996	0.076923077	4.3875e-05	0.007215007	0.007215007	0.019769266	0	0	1_187719773	1_187719773	ENSACAG00000012165
34588	5295	Sanju_urb	Sanju_nat	1	187719839	0	0.245535714	0.041491841	0.706668882	1.644444444	0.393383148	6.87420787	0.216019206	0.041491841	4.3853e-05	0.007354935	0.007354935	0.019769264	0	0	1_187719839	1_187719839	ENSACAG00000012165
34589	5296	Sanju_urb	Sanju_nat	1	187719911	0	0.289186508	-0.003826362	1	1.111111111	0.286993814	4.301723042	0.045757491	-0.003826362	4.3828e-05	0.000363844	0.000363844	0.019769262	0	0	1_187719911	1_187719911	ENSACAG00000012165
34590	5297	Sanju_urb	Sanju_nat	1	187719938	0	0.119047619	-0.061538462	1	0.619047619	0.060559378	6.328003457	0.208275942	-0.061538462	4.3819e-05	0.002597403	0.002597403	0.019769261	0	0	1_187719938	1_187719938	ENSACAG00000012165
34591	5298	Sanju_urb	Sanju_nat	1	187720229	0	0.197916667	0.032967033	0.683678065	1.5	0.304344423	7.392939814	0.176091259	0.032967033	4.372e-05	0.003916718	0.003916718	0.019769251	0	0	1_187720229	1_187720229	ENSACAG00000012165
2721	5302	Sanju_urb	Sanju_nat	1	189236448	0	0.397740113	-0.033677244	0.366606118	0.481481481	0.133696952	1.733954389	0.317420412	-0.033677244	-0.000699284	0.021313615	0.021313615	0.019741255	0	0	1_189236448	1_189236448	ENSACAG00000005534
2722	5303	Sanju_urb	Sanju_nat	1	189455836	0	0.389212057	0.024125919	0.545897563	1.607407407	0.501720826	5.149793348	0.206125965	0.024125919	-0.00090677	0.01038167	0.01038167	0.019721537	0	0	1_189455836	1_189455836	ENSACAG00000005683
2723	5304	Sanju_urb	Sanju_nat	1	189455862	0	0.380952381	0.033653846	0.378942736	1.711111111	0.535817649	5.464361323	0.233278211	0.033653846	-0.000906789	0.012987013	0.012987013	0.019721537	0	0	1_189455862	1_189455862	ENSACAG00000005683
2724	5305	Sanju_urb	Sanju_nat	1	189466782	0	0.203595981	0.110940691	0.233046443	2.740740741	0.553660426	13.567268764	0.437867956	0.110940691	-0.000914598	0.026080283	0.026080283	0.019721372	0	0	1_189466782	1_189466782	ENSACAG00000005683
2725	5306	Sanju_urb	Sanju_nat	1	189471626	0	0.325423729	0.184064954	0.022145555	4.857142857	1.256612017	18.774161333	0.686380877	0.184064954	-0.000918072	0.096889952	0.096889952	0.019721299	0	0	1_189471626	1_189471626	ENSACAG00000005683
2726	5307	Sanju_urb	Sanju_nat	1	189471659	0	0.505952381	0.116742081	0.001322357	7.3125	2.095757008	25.514721427	0.864065879	0.116742081	-0.000918096	0.17317715	0.17317715	0.019721299	0	0	1_189471659	1_189471659	ENSACAG00000005683
2727	5308	Sanju_urb	Sanju_nat	1	189471701	0	0.507909605	0.070380366	0.01693286	4.088888889	1.305471498	12.806876573	0.611605309	0.070380366	-0.000918126	0.102830897	0.102830897	0.019721298	0	0	1_189471701	1_189471701	ENSACAG00000005683
2728	5310	Sanju_urb	Sanju_nat	1	189493988	0	0.503472222	-0.013111027	0.79197749	0.761538462	0.268208575	2.162275494	0.118308158	-0.013111027	-0.000934188	0.004098693	0.004098693	0.019720961	0	0	1_189493988	1_189493988	+|ENSACAG00000005718
2729	5311	Sanju_urb	Sanju_nat	1	189496035	0	0.188747731	-0.082998303	0.392157198	0.295238095	0.032149655	2.71124319	0.529827605	-0.082998303	-0.00093567	0.02216071	0.02216071	0.01972093	0	0	1_189496035	1_189496035	+|ENSACAG00000005718
2730	5312	Sanju_urb	Sanju_nat	1	189501966	0	0.065536723	0.052462527	1	1.761904762	0.104693699	29.651339369	0.245982429	0.052462527	-0.000939969	0.002639828	0.002639828	0.01972084	0	0	1_189501966	1_189501966	+|ENSACAG00000005718
2731	5313	Sanju_urb	Sanju_nat	1	189503983	0	0.328869048	0.106160808	0.114120697	2.8	0.80563288	9.731479676	0.447158031	0.106160808	-0.000941433	0.042839513	0.042839513	0.019720809	0	0	1_189503983	1_189503983	+|ENSACAG00000005718
2732	5314	Sanju_urb	Sanju_nat	1	189504012	0	0.505952381	0.019004525	0.114455567	2.593984962	0.877767156	7.665766415	0.413967454	0.019004525	-0.000941454	0.047686954	0.047686954	0.019720808	0	0	1_189504012	1_189504012	+|ENSACAG00000005718
2733	5327	Sanju_urb	Sanju_nat	1	189624765	0	0.347222222	-0.04967033	0.345693272	0.444976077	0.109891344	1.801813513	0.351663338	-0.04967033	-0.001033565	0.020803958	0.020803958	0.019727462	0	0	1_189624765	1_189624765	+|ENSACAG00000005757
2734	5328	Sanju_urb	Sanju_nat	1	189624926	0	0.447916667	0.024789164	0.403099949	1.730769231	0.586637343	5.106327044	0.238239166	0.024789164	-0.001033687	0.015575786	0.015575786	0.01972746	0	0	1_189624926	1_189624926	+|ENSACAG00000005757
2735	5336	Sanju_urb	Sanju_nat	1	189662898	0	0.424877708	0.038112523	0.350717805	1.909090909	0.568566167	6.410209238	0.28082661	0.038112523	-0.001062701	0.020559211	0.020559211	0.019727056	0	0	1_189662898	1_189662898	ENSACAG00000005764
2736	5337	Sanju_urb	Sanju_nat	1	189662961	0	0.477272727	-0.009291521	0.78148473	1.179487179	0.383393327	3.628623423	0.071693225	-0.009291521	-0.00106275	0.001481481	0.001481481	0.019727056	0	0	1_189662961	1_189662961	ENSACAG00000005764
2737	5338	Sanju_urb	Sanju_nat	1	189663010	0	0.486993345	0.024567706	0.271597481	2	0.675352995	5.922828554	0.301029996	0.024567706	-0.001062787	0.027329193	0.027329193	0.019727055	0	0	1_189663010	1_189663010	ENSACAG00000005764
2738	5339	Sanju_urb	Sanju_nat	1	189663019	0	0.479128857	0.010980889	0.410688819	1.666666667	0.561289376	4.948922777	0.22184875	0.010980889	-0.001062794	0.014692378	0.014692378	0.019727055	0	0	1_189663019	1_189663019	ENSACAG00000005764
2739	5340	Sanju_urb	Sanju_nat	1	189663207	0	0.245535714	0.205594406	0.053129417	4.875	1.084359168	21.916746499	0.68797462	0.205594406	-0.001062939	0.075639512	0.075639512	0.019727053	0	0	1_189663207	1_189663207	ENSACAG00000005764
2740	5341	Sanju_urb	Sanju_nat	1	189663666	0	0.130671506	-0.165484634	0.287505598	0.333333333	0.036414186	3.051313906	0.477121255	-0.165484634	-0.001063292	0.038986355	0.038986355	0.019727048	0	0	1_189663666	1_189663666	ENSACAG00000005764
2741	5342	Sanju_urb	Sanju_nat	1	189663671	0	0.498701299	0.026740346	0.259793176	2.162393162	0.710550629	6.580733307	0.334934659	0.026740346	-0.001063296	0.033449074	0.033449074	0.019727048	0	0	1_189663671	1_189663671	ENSACAG00000005764
2742	5343	Sanju_urb	Sanju_nat	1	189676657	0	0.389212057	-0.036518016	0.548555477	0.625	0.173077541	2.256936387	0.204119983	-0.036518016	-0.001073309	0.008385093	0.008385093	0.019726908	0	0	1_189676657	1_189676657	ENSACAG00000005764
2743	5344	Sanju_urb	Sanju_nat	1	189678396	0	0.172619048	-0.018567639	1	0.95	0.159937718	5.642821532	0.022276395	-0.018567639	-0.001074653	4.9759e-05	4.9759e-05	0.01972689	0	0	1_189678396	1_189678396	ENSACAG00000005764
34592	5345	Sanju_urb	Sanju_nat	1	190217008	0	0.09077381	-0.018915511	1	0.952380952	0.081535995	11.124282884	0.021189299	-0.018915511	-0.001565746	2.3656e-05	2.3656e-05	0.019732683	0	0	1_190217008	1_190217008	ENSACAG00000005829
34593	5346	Sanju_urb	Sanju_nat	1	190228306	0	0.328869048	0.050469892	0.342618522	1.875	0.542305289	6.48274149	0.273001272	0.050469892	-0.001577055	0.015677133	0.015677133	0.019740064	0	0	1_190228306	1_190228306	ENSACAG00000005829
34594	5347	Sanju_urb	Sanju_nat	1	190243987	0	0.436507937	-0.011188811	0.045380201	0.232198142	0.059317641	0.908936635	0.634141259	-0.011188811	-0.001594883	0.075639512	0.075639512	0.019739436	0	0	1_190243987	1_190243987	ENSACAG00000005829
2744	5350	Sanju_urb	Sanju_nat	1	190575917	0	0.032258065	-0.195845697	1	0.869565217	0.074687359	10.12411842	0.06069784	-0.195845697	-0.001930147	0.009016393	0.009016393	0.019727813	0	0	1_190575917	1_190575917	+|ENSACAG00000006011
34595	5361	Sanju_urb	Sanju_nat	1	190907698	0	0.363841808	0.10543046	0.111890495	3.047619048	0.89006671	10.435152512	0.483960679	0.10543046	-0.002280043	0.054949627	0.054949627	0.019730273	0	0	1_190907698	1_190907698	ENSACAG00000006083
34596	5362	Sanju_urb	Sanju_nat	1	190908187	0	0.289186508	0.376170999	0.000613429	13.846153846	2.645756405	72.461688459	1.141329153	0.376170999	-0.002280579	0.207086795	0.207086795	0.019730261	0	0	1_190908187	1_190908187	ENSACAG00000006083
34597	5363	Sanju_urb	Sanju_nat	1	190914667	0	0.34519774	0.094364656	0.181063138	2.5	0.700407579	8.923375746	0.397940009	0.094364656	-0.002287687	0.034369885	0.034369885	0.019730104	0	0	1_190914667	1_190914667	ENSACAG00000006083
34598	5364	Sanju_urb	Sanju_nat	1	190920557	0	0.317292438	-0.059907682	0.184777142	0.3	0.059356907	1.516251504	0.522878745	-0.059907682	-0.002294159	0.037121212	0.037121212	0.019729961	0	0	1_190920557	1_190920557	ENSACAG00000006083
34599	5365	Sanju_urb	Sanju_nat	1	190920566	0	0.033333333	-0.188436831	1	0.826086957	0.07087999	9.62781823	0.082974235	-0.188436831	-0.002294169	0.009812667	0.009812667	0.019729961	0	0	1_190920566	1_190920566	ENSACAG00000006083
34600	5366	Sanju_urb	Sanju_nat	1	190921887	0	0.489159175	0.019290507	0.287776272	1.857142857	0.644321597	5.352885277	0.268845312	0.019290507	-0.002295621	0.021405405	0.021405405	0.019729929	0	0	1_190921887	1_190921887	ENSACAG00000006083
2745	5381	Sanju_urb	Sanju_nat	1	191758058	0	0.146329365	-0.082659713	0.652190199	0.452380952	0.047432244	4.314544514	0.344495689	-0.082659713	-0.003315057	0.007762859	0.007762859	0.019691536	0	0	1_191758058	1_191758058	ENSACAG00000010941
2746	5382	Sanju_urb	Sanju_nat	1	191758129	0	0.115102041	-0.007852449	1	1.066666667	0.089539755	12.70695653	0.028028724	-0.007852449	-0.003315152	5.2149e-05	5.2149e-05	0.019691533	0	0	1_191758129	1_191758129	ENSACAG00000010941
2747	5383	Sanju_urb	Sanju_nat	1	191758135	0	0.488475177	-0.020270111	1	0.876923077	0.25536029	3.011408248	0.057038501	-0.020270111	-0.00331516	0.000907441	0.000907441	0.019691533	0	0	1_191758135	1_191758135	ENSACAG00000010941
2748	5384	Sanju_urb	Sanju_nat	1	191758215	0	0.142307692	-0.165540541	0.3	0.4	0.040736822	3.927650499	0.397940009	-0.165540541	-0.003315267	0.043659044	0.043659044	0.01969153	0	0	1_191758215	1_191758215	ENSACAG00000010941
2749	5385	Sanju_urb	Sanju_nat	1	191758278	0	0.245714286	0.049789981	0.665706357	1.730769231	0.338320386	8.854217042	0.238239166	0.049789981	-0.003315352	0.008818644	0.008818644	0.019691527	0	0	1_191758278	1_191758278	ENSACAG00000010941
2750	5386	Sanju_urb	Sanju_nat	1	191758285	0	0.229909154	0.038989624	0.674310595	1.6	0.317353614	8.066711345	0.204119983	0.038989624	-0.003315361	0.006079027	0.006079027	0.019691527	0	0	1_191758285	1_191758285	ENSACAG00000010941
2751	5387	Sanju_urb	Sanju_nat	1	191758509	0	0.372655777	0.010606757	0.744271284	1.324786325	0.371793809	4.720516486	0.122145836	0.010606757	-0.00331566	0.003255772	0.003255772	0.019691517	0	0	1_191758509	1_191758509	ENSACAG00000010941
2752	5388	Sanju_urb	Sanju_nat	1	191758540	0	0.252247488	-0.062652541	0.471353586	0.471428571	0.089032959	2.496209263	0.3265841	-0.062652541	-0.003315702	0.01304555	0.01304555	0.019691516	0	0	1_191758540	1_191758540	ENSACAG00000010941
2753	5389	Sanju_urb	Sanju_nat	1	191758571	0	0.222222222	0.002747253	1	1.168421053	0.251854131	5.420628803	0.067599373	0.002747253	-0.003315743	0.000618429	0.000618429	0.019691515	0	0	1_191758571	1_191758571	ENSACAG00000010941
2754	5390	Sanju_urb	Sanju_nat	1	191758604	0	0.09077381	-0.180327869	0.545362903	0.434782609	0.045799629	4.127455215	0.361727836	-0.180327869	-0.003315787	0.025761124	0.025761124	0.019691514	0	0	1_191758604	1_191758604	ENSACAG00000010941
2755	5391	Sanju_urb	Sanju_nat	1	191760066	0	0.424877708	-0.034029038	0.208692369	0.353846154	0.086051057	1.455032686	0.451185521	-0.034029038	-0.003317742	0.040296053	0.040296053	0.019691453	0	0	1_191760066	1_191760066	ENSACAG00000010941
2756	5392	Sanju_urb	Sanju_nat	1	191767058	0	0.506352087	0.09547777	0.005159306	6.133333333	1.715183185	21.932221642	0.787696568	0.09547777	-0.003327099	0.149129095	0.149129095	0.019691162	0	0	1_191767058	1_191767058	ENSACAG00000010941
2757	5393	Sanju_urb	Sanju_nat	1	191767733	0	0.290381125	0.074468085	0.289869253	2.2	0.552519936	8.759864906	0.342422681	0.074468085	-0.003328003	0.022203947	0.022203947	0.019691134	0	0	1_191767733	1_191767733	ENSACAG00000010941
2758	5394	Sanju_urb	Sanju_nat	1	191767755	0	0.296668429	0.096461208	0.175528665	2.625	0.696990529	9.886253416	0.419129308	0.096461208	-0.003328033	0.034232701	0.034232701	0.019691133	0	0	1_191767755	1_191767755	ENSACAG00000010941
2759	5403	Sanju_urb	Sanju_nat	1	192064389	0	0.215970962	-0.048663368	0.69829891	0.62	0.10952913	3.509568648	0.207608311	-0.048663368	-0.003725868	0.005107093	0.005107093	0.019678291	0	0	1_192064389	1_192064389	+|ENSACAG00000011270
2760	5404	Sanju_urb	Sanju_nat	1	192069628	0	0.325423729	-0.046239293	0.5068664	0.50877193	0.121875681	2.123876355	0.293476858	-0.046239293	-0.003708258	0.01465311	0.01465311	0.019681695	0	0	1_192069628	1_192069628	+|ENSACAG00000011270
2761	5405	Sanju_urb	Sanju_nat	1	192069640	0	0.34519774	-0.032831354	0.750753126	0.716049383	0.191955398	2.671072156	0.145057025	-0.032831354	-0.003708275	0.004142554	0.004142554	0.019681694	0	0	1_192069640	1_192069640	+|ENSACAG00000011270
2762	5406	Sanju_urb	Sanju_nat	1	192069682	0	0.456493506	-0.012490025	0.143234201	0.35	0.097269738	1.259384501	0.455931956	-0.012490025	-0.003708334	0.048079659	0.048079659	0.019681692	0	0	1_192069682	1_192069682	+|ENSACAG00000011270
2763	5407	Sanju_urb	Sanju_nat	1	192072817	0	0.122686409	0.064787339	0.610357716	1.9	0.248686885	14.516246019	0.278753601	0.064787339	-0.003696647	0.006347962	0.006347962	0.019686168	0	0	1_192072817	1_192072817	+|ENSACAG00000011270
2764	5408	Sanju_urb	Sanju_nat	1	192078665	0	0.093601269	-0.025035346	1	0.904761905	0.077379605	10.578938721	0.043465694	-0.025035346	-0.003704826	0.000102722	0.000102722	0.019685904	0	0	1_192078665	1_192078665	+|ENSACAG00000011270
2765	5409	Sanju_urb	Sanju_nat	1	192078689	0	0.228450555	-0.056443932	0.700294947	0.566666667	0.104251363	3.080162222	0.246672333	-0.056443932	-0.003704859	0.007112795	0.007112795	0.019685903	0	0	1_192078689	1_192078689	+|ENSACAG00000011270
2766	5410	Sanju_urb	Sanju_nat	1	192078692	0	0.444209413	0.002439829	0.777092406	1.333333333	0.443438408	4.009074872	0.124938737	0.002439829	-0.003704863	0.004242424	0.004242424	0.019685903	0	0	1_192078692	1_192078692	+|ENSACAG00000011270
2767	5411	Sanju_urb	Sanju_nat	1	192078743	0	0.063458488	-0.184602704	0.534637758	0.565217391	0.055482999	5.757992634	0.247784484	-0.184602704	-0.003704935	0.018333333	0.018333333	0.019685901	0	0	1_192078743	1_192078743	+|ENSACAG00000011270
2768	5412	Sanju_urb	Sanju_nat	1	192079360	0	0.09077381	-0.018915511	1	0.952380952	0.081535995	11.124282884	0.021189299	-0.018915511	-0.003705798	2.3656e-05	2.3656e-05	0.019685873	0	0	1_192079360	1_192079360	+|ENSACAG00000011270
2769	5414	Sanju_urb	Sanju_nat	1	192082386	0	0.404547858	-0.029345177	0.571335968	0.68627451	0.205704711	2.289557199	0.163502132	-0.029345177	-0.003710033	0.006084373	0.006084373	0.019685736	0	0	1_192082386	1_192082386	+|ENSACAG00000011270
2770	5415	Sanju_urb	Sanju_nat	1	192082416	0	0.155367232	-0.081915515	0.643191116	0.404761905	0.042327681	3.870568767	0.392800369	-0.081915515	-0.003710075	0.010874293	0.010874293	0.019685734	0	0	1_192082416	1_192082416	+|ENSACAG00000011270
2771	5416	Sanju_urb	Sanju_nat	1	192082441	0	0.304519774	-0.058288606	0.189437932	0.322222222	0.062837809	1.652303968	0.491844512	-0.058288606	-0.00371011	0.03303122	0.03303122	0.019685733	0	0	1_192082441	1_192082441	+|ENSACAG00000011270
2772	5417	Sanju_urb	Sanju_nat	1	192082488	0	0.328869048	-0.060911939	0.189390569	0.281818182	0.056438161	1.407230265	0.550030991	-0.060911939	-0.003710176	0.0407501	0.0407501	0.019685731	0	0	1_192082488	1_192082488	+|ENSACAG00000011270
2773	5418	Sanju_urb	Sanju_nat	1	192082501	0	0.404547858	-0.014675174	1	0.988636364	0.307737818	3.176086269	0.00496342	-0.014675174	-0.003710194	5.942e-06	5.942e-06	0.01968573	0	0	1_192082501	1_192082501	+|ENSACAG00000011270
2774	5419	Sanju_urb	Sanju_nat	1	192082519	0	0.222222222	0.002747253	1	1.168421053	0.251854131	5.420628803	0.067599373	0.002747253	-0.00371022	0.000618429	0.000618429	0.01968573	0	0	1_192082519	1_192082519	+|ENSACAG00000011270
2775	5420	Sanju_urb	Sanju_nat	1	192083036	0	0.509387755	-0.016356525	1	1.133333333	0.356795355	3.599947219	0.054357662	-0.016356525	-0.003710944	0.000901442	0.000901442	0.019685706	0	0	1_192083036	1_192083036	+|ENSACAG00000011270
2776	5421	Sanju_urb	Sanju_nat	1	192148687	0	0.289186508	0.046839953	0.490162581	1.764705882	0.471616336	6.603220916	0.246672333	0.046839953	-0.003803352	0.011294023	0.011294023	0.019682678	0	0	1_192148687	1_192148687	+|ENSACAG00000011354
2777	5422	Sanju_urb	Sanju_nat	1	192148795	0	0.267857143	0.076923077	0.292386297	2.176470588	0.555173912	8.532505077	0.337752803	0.076923077	-0.003803505	0.020041687	0.020041687	0.019682673	0	0	1_192148795	1_192148795	+|ENSACAG00000011354
2778	5423	Sanju_urb	Sanju_nat	1	192148933	0	0.289186508	0.046839953	0.490162581	1.764705882	0.471616336	6.603220916	0.246672333	0.046839953	-0.0038037	0.011294023	0.011294023	0.019682666	0	0	1_192148933	1_192148933	+|ENSACAG00000011354
2779	5424	Sanju_urb	Sanju_nat	1	192149077	0	0.30952381	0.076923077	0.311704111	2.25	0.628295993	8.057508019	0.352182518	0.076923077	-0.003803904	0.024975025	0.024975025	0.01968266	0	0	1_192149077	1_192149077	+|ENSACAG00000011354
2780	5437	Sanju_urb	Sanju_nat	1	192616390	0	0.325423729	-0.06443299	0.198097837	0.333333333	0.065520044	1.695833893	0.477121255	-0.06443299	-0.004488294	0.03125	0.03125	0.01965822	0	0	1_192616390	1_192616390	ENSACAG00000027915
2781	5439	Sanju_urb	Sanju_nat	1	192791218	0	0.130671506	-0.049898773	1	0.725490196	0.07023939	7.493459494	0.139368452	-0.049898773	-0.004755343	0.001260288	0.001260288	0.019647832	0	0	1_192791218	1_192791218	ENSACAG00000015012
2782	5441	Sanju_urb	Sanju_nat	1	192791768	0	0.342857143	-0.030555556	1	0.794871795	0.184901424	3.417070334	0.099702913	-0.030555556	-0.004756192	0.001704545	0.001704545	0.019647798	0	0	1_192791768	1_192791768	ENSACAG00000015012
2783	5442	Sanju_urb	Sanju_nat	1	192845698	0	0.507909605	-0.004724608	0.585774719	1.49382716	0.50783276	4.394201719	0.174300351	-0.004724608	-0.004839669	0.008898776	0.008898776	0.019644465	0	0	1_192845698	1_192845698	ENSACAG00000015012
36936	5445	Sanju_urb	Sanju_nat	1	192913221	0	0.065536723	-0.203835952	0.572881356	0.719298246	0.070148325	7.375656705	0.143090999	-0.203835952	-0.004944876	0.014778325	0.014778325	0.019640209	0	0	1_192913221	1_192913221	+|ENSACAG00000014950
36937	5446	Sanju_urb	Sanju_nat	1	192915093	0	0.424107143	-0.004048583	1	1.166666667	0.380881935	3.573577499	0.06694679	-0.004048583	-0.004947804	0.001139212	0.001139212	0.01964009	0	0	1_192915093	1_192915093	+|ENSACAG00000014950
36938	5447	Sanju_urb	Sanju_nat	1	192917899	0	0.03125	-0.201465201	1	0.913043478	0.078494829	10.620424364	0.039508541	-0.201465201	-0.004952193	0.008314437	0.008314437	0.019639911	0	0	1_192917899	1_192917899	+|ENSACAG00000014950
37980	5453	Sanju_urb	Sanju_nat	1	193418528	0	0.284552846	-0.041547365	1	0.766666667	0.129003581	4.556290384	0.115393419	-0.041547365	-0.005753614	0.002040816	0.002040816	0.019605742	0	0	1_193418528	1_193418528	ENSACAG00000014782
2784	5456	Sanju_urb	Sanju_nat	1	193493636	0	0.03125	-0.201465201	1	0.913043478	0.078494829	10.620424364	0.039508541	-0.201465201	-0.005876557	0.008314437	0.008314437	0.019600277	0	0	1_193493636	1_193493636	+|ENSACAG00000014680
2785	5461	Sanju_urb	Sanju_nat	1	193498792	0	0.503437335	-0.01380196	0.790292915	0.765182186	0.267133251	2.191804184	0.116235149	-0.01380196	-0.005885018	0.00401547	0.00401547	0.019599899	0	0	1_193498792	1_193498792	+|ENSACAG00000014680
2786	5465	Sanju_urb	Sanju_nat	1	193504441	0	0.034482759	-0.201567749	1	0.904761905	0.077379605	10.578938721	0.043465694	-0.201567749	-0.005894292	0.00923361	0.00923361	0.019599484	0	0	1_193504441	1_193504441	+|ENSACAG00000014680
2787	5471	Sanju_urb	Sanju_nat	1	193868186	0	0.476190476	-0.003846154	0.787572297	1.246153846	0.432320385	3.592010606	0.095571662	-0.003846154	-0.0064987	0.002597403	0.002597403	0.019572901	0	0	1_193868186	1_193868186	ENSACAG00000014453
2788	5472	Sanju_urb	Sanju_nat	1	193868189	0	0.119047619	0.076923077	0.602503085	2	0.262101336	15.261272849	0.301029996	0.076923077	-0.006498705	0.007215007	0.007215007	0.019572901	0	0	1_193868189	1_193868189	ENSACAG00000014453
2789	5474	Sanju_urb	Sanju_nat	1	194652365	0	0.336858805	-0.030642524	0.756242246	0.765432099	0.205861649	2.846019649	0.116093329	-0.030642524	-0.007809929	0.002575995	0.002575995	0.019510856	0	0	1_194652365	1_194652365	ENSACAG00000014301
2790	5475	Sanju_urb	Sanju_nat	1	194652385	0	0.347222222	-0.04967033	0.345693272	0.444976077	0.109891344	1.801813513	0.351663338	-0.04967033	-0.007809963	0.020803958	0.020803958	0.019510854	0	0	1_194652385	1_194652385	ENSACAG00000014301
2791	5476	Sanju_urb	Sanju_nat	1	194652468	0	0.09077381	-0.018915511	1	0.952380952	0.081535995	11.124282884	0.021189299	-0.018915511	-0.007810101	2.3656e-05	2.3656e-05	0.019510848	0	0	1_194652468	1_194652468	ENSACAG00000014301
2792	5477	Sanju_urb	Sanju_nat	1	194652469	0	0.30952381	-0.065088757	0.192526814	0.32	0.063470723	1.613342269	0.494850022	-0.065088757	-0.007810103	0.032079032	0.032079032	0.019510848	0	0	1_194652469	1_194652469	ENSACAG00000014301
2793	5478	Sanju_urb	Sanju_nat	1	194652488	0	0.410714286	-0.016722408	1	0.9375	0.296067621	2.968599694	0.028028724	-0.016722408	-0.007810135	0.000188218	0.000188218	0.019510846	0	0	1_194652488	1_194652488	ENSACAG00000014301
2794	5480	Sanju_urb	Sanju_nat	1	194652755	0	0.245535714	-0.092773893	0.147414419	0.202380952	0.023600393	1.735481671	0.693830365	-0.092773893	-0.00781058	0.039258385	0.039258385	0.019510825	0	0	1_194652755	1_194652755	ENSACAG00000014301
2795	5482	Sanju_urb	Sanju_nat	1	194652814	0	0.09077381	-0.018915511	1	0.952380952	0.081535995	11.124282884	0.021189299	-0.018915511	-0.007810678	2.3656e-05	2.3656e-05	0.019510821	0	0	1_194652814	1_194652814	ENSACAG00000014301
2796	5483	Sanju_urb	Sanju_nat	1	194652816	0	0.485714286	-0.019791094	0.572721892	0.6875	0.212811649	2.221007412	0.162727297	-0.019791094	-0.007810682	0.007036307	0.007036307	0.01951082	0	0	1_194652816	1_194652816	ENSACAG00000014301
2797	5484	Sanju_urb	Sanju_nat	1	194652829	0	0.09077381	-0.018915511	1	0.952380952	0.081535995	11.124282884	0.021189299	-0.018915511	-0.007810703	2.3656e-05	2.3656e-05	0.019510819	0	0	1_194652829	1_194652829	ENSACAG00000014301
2798	5486	Sanju_urb	Sanju_nat	1	194653409	0	0.119047619	-0.169230769	0.289474264	0.339130435	0.03727575	3.085369217	0.469633233	-0.169230769	-0.007811671	0.034920635	0.034920635	0.019510774	0	0	1_194653409	1_194653409	ENSACAG00000014301
2799	5487	Sanju_urb	Sanju_nat	1	194653526	0	0.146329365	-0.082659713	0.652190199	0.452380952	0.047432244	4.314544514	0.344495689	-0.082659713	-0.007811866	0.007762859	0.007762859	0.019510765	0	0	1_194653526	1_194653526	ENSACAG00000014301
2800	5488	Sanju_urb	Sanju_nat	1	194653559	0	0.150713908	0.009002724	1	1.233333333	0.190068552	8.002960488	0.091080469	0.009002724	-0.007811921	0.000781499	0.000781499	0.019510762	0	0	1_194653559	1_194653559	ENSACAG00000014301
2801	5489	Sanju_urb	Sanju_nat	1	194653569	0	0.259322034	-0.061076822	0.464041263	0.442857143	0.083448926	2.350209373	0.353736346	-0.061076822	-0.007811938	0.015855146	0.015855146	0.019510761	0	0	1_194653569	1_194653569	ENSACAG00000014301
2802	5490	Sanju_urb	Sanju_nat	1	194653836	0	0.506352087	-0.01153947	0.788226516	1.25	0.431633685	3.619967708	0.096910013	-0.01153947	-0.007812383	0.002920483	0.002920483	0.019510741	0	0	1_194653836	1_194653836	ENSACAG00000014301
2803	5491	Sanju_urb	Sanju_nat	1	194653847	0	0.470383275	-0.027132751	0.746419572	0.727272727	0.194323178	2.721886418	0.138302698	-0.027132751	-0.007812402	0.00534188	0.00534188	0.01951074	0	0	1_194653847	1_194653847	ENSACAG00000014301
2804	5492	Sanju_urb	Sanju_nat	1	194654106	0	0.20960452	-0.047143838	0.705662705	0.66	0.116848531	3.727903104	0.180456064	-0.047143838	-0.007812834	0.003727157	0.003727157	0.019510719	0	0	1_194654106	1_194654106	ENSACAG00000014301
2805	5493	Sanju_urb	Sanju_nat	1	194655428	0	0.061507937	0.076923077	1	1.952380952	0.116220318	32.797977628	0.290564562	0.076923077	-0.007815039	0.003491133	0.003491133	0.019510616	0	0	1_194655428	1_194655428	ENSACAG00000014301
2806	5495	Sanju_urb	Sanju_nat	1	194658545	0	0.347222222	-0.04967033	0.345693272	0.444976077	0.109891344	1.801813513	0.351663338	-0.04967033	-0.007820238	0.020803958	0.020803958	0.019510372	0	0	1_194658545	1_194658545	ENSACAG00000014301
2807	5496	Sanju_urb	Sanju_nat	1	194658575	0	0.410714286	0.005574136	0.770918776	1.315151515	0.42461867	4.073357179	0.11897579	0.005574136	-0.007820288	0.003534308	0.003534308	0.01951037	0	0	1_194658575	1_194658575	ENSACAG00000014301
2808	5497	Sanju_urb	Sanju_nat	1	194658584	0	0.396329365	-0.028208337	0.768455537	0.735294118	0.221237411	2.44378849	0.133538908	-0.028208337	-0.007820303	0.003949742	0.003949742	0.019510369	0	0	1_194658584	1_194658584	ENSACAG00000014301
2809	5499	Sanju_urb	Sanju_nat	1	194666048	0	0.328869048	-0.060911939	0.189390569	0.281818182	0.056438161	1.407230265	0.550030991	-0.060911939	-0.007832751	0.0407501	0.0407501	0.019509786	0	0	1_194666048	1_194666048	ENSACAG00000014301
2810	5509	Sanju_urb	Sanju_nat	1	196004315	0	0.495535714	-0.014553015	1	0.923076923	0.324046918	2.629468014	0.034762106	-0.014553015	-0.00998423	0.000351	0.000351	0.019413612	0	0	1_196004315	1_196004315	ENSACAG00000014240
2811	5510	Sanju_urb	Sanju_nat	1	196030438	0	0.458333333	-0.006993007	1	1.142857143	0.388145111	3.365036453	0.057991947	-0.006993007	-0.010021945	0.000918274	0.000918274	0.019412188	0	0	1_196030438	1_196030438	ENSACAG00000014240
2812	5520	Sanju_urb	Sanju_nat	1	196905716	0	0.035714286	-0.210280374	1	1	0.085190873	11.738346729	0	-0.210280374	-0.011166601	0.00861244	0.00861244	0.019372371	0	0	1_196905716	1_196905716	+|ENSACAG00000003859
2813	5525	Sanju_urb	Sanju_nat	1	197678554	0	0.222222222	0.002747253	1	1.168421053	0.251854131	5.420628803	0.067599373	0.002747253	-0.012006165	0.000618429	0.000618429	0.019339921	0	0	1_197678554	1_197678554	+|ENSACAG00000004295
2814	5527	Sanju_urb	Sanju_nat	1	197686382	0	0.09077381	-0.180327869	0.545362903	0.434782609	0.045799629	4.127455215	0.361727836	-0.180327869	-0.012012971	0.025761124	0.025761124	0.019339942	0	0	1_197686382	1_197686382	+|ENSACAG00000004295
2815	5528	Sanju_urb	Sanju_nat	1	197699247	0	0.503472222	0.030541872	0.0630674	3.228070175	1.055524026	9.872287893	0.508942967	0.030541872	-0.012024107	0.068790651	0.068790651	0.019339981	0	0	1_197699247	1_197699247	+|ENSACAG00000004295
2816	5529	Sanju_urb	Sanju_nat	1	197699259	0	0.482284506	-0.009045239	0.188107475	0.458333333	0.148615276	1.413511791	0.338818557	-0.009045239	-0.012024117	0.030322967	0.030322967	0.019339981	0	0	1_197699259	1_197699259	+|ENSACAG00000004295
2817	5530	Sanju_urb	Sanju_nat	1	197702443	0	0.467757937	-0.019985317	0.412195937	0.551470588	0.179484367	1.694408349	0.258477645	-0.019985317	-0.012026864	0.017081893	0.017081893	0.019339991	0	0	1_197702443	1_197702443	+|ENSACAG00000004295
2818	5532	Sanju_urb	Sanju_nat	1	197717249	0	0.317292438	0.064787339	0.317357117	2.125	0.591933927	7.628596357	0.327358934	0.064787339	-0.012039586	0.022090909	0.022090909	0.019340041	0	0	1_197717249	1_197717249	+|ENSACAG00000004295
2819	5539	Sanju_urb	Sanju_nat	1	197751155	0	0.465362242	-0.020231994	0.409395198	0.5625	0.181414525	1.744106487	0.249877473	-0.020231994	-0.012068411	0.016198347	0.016198347	0.019340176	0	0	1_197751155	1_197751155	+|ENSACAG00000017288
2820	5540	Sanju_urb	Sanju_nat	1	197753430	0	0.389212057	0.012374343	0.757206307	1.371428571	0.416731501	4.513256905	0.137173193	0.012374343	-0.01207033	0.004373706	0.004373706	0.019340186	0	0	1_197753430	1_197753430	+|ENSACAG00000017288
2821	5541	Sanju_urb	Sanju_nat	1	197759784	0	0.444209413	-0.002433057	0.777454269	1.201183432	0.388816191	3.710857909	0.079609333	-0.002433057	-0.012075679	0.001638322	0.001638322	0.019340215	0	0	1_197759784	1_197759784	+|ENSACAG00000017288
2822	5542	Sanju_urb	Sanju_nat	1	197760526	0	0.391334731	-0.031280788	0.751455486	0.742857143	0.196630409	2.806466897	0.129094696	-0.031280788	-0.012076302	0.003571429	0.003571429	0.019340218	0	0	1_197760526	1_197760526	+|ENSACAG00000017288
2823	5543	Sanju_urb	Sanju_nat	1	197763800	0	0.31276467	-0.063377094	0.298629208	0.358024691	0.069366393	1.847893099	0.446087021	-0.063377094	-0.012079051	0.027527232	0.027527232	0.019340233	0	0	1_197763800	1_197763800	+|ENSACAG00000017288
2824	5544	Sanju_urb	Sanju_nat	1	198181531	0	0.364583333	-0.037362637	0.548528358	0.626262626	0.173542439	2.259994039	0.203243505	-0.037362637	-0.012392734	0.008063139	0.008063139	0.019345135	0	0	1_198181531	1_198181531	+|ENSACAG00000017326
2825	5545	Sanju_urb	Sanju_nat	1	198182066	0	0.451977401	0.014639175	0.562885495	1.555555556	0.506807195	4.774504206	0.191885526	0.014639175	-0.012393097	0.01	0.01	0.019345143	0	0	1_198182066	1_198182066	+|ENSACAG00000017326
2826	5546	Sanju_urb	Sanju_nat	1	198182383	0	0.49973559	-0.011415174	1	1.12745098	0.395517753	3.213877772	0.052097669	-0.011415174	-0.012393312	0.000812891	0.000812891	0.019345148	0	0	1_198182383	1_198182383	+|ENSACAG00000017326
2827	5547	Sanju_urb	Sanju_nat	1	198182438	0	0.495535714	-0.014553015	1	0.923076923	0.324046918	2.629468014	0.034762106	-0.014553015	-0.01239335	0.000351	0.000351	0.019345148	0	0	1_198182438	1_198182438	+|ENSACAG00000017326
2828	5548	Sanju_urb	Sanju_nat	1	198182512	0	0.49973559	-0.011000861	1	1.090909091	0.373376306	3.187354486	0.037788561	-0.011000861	-0.0123934	0.000408163	0.000408163	0.01934515	0	0	1_198182512	1_198182512	+|ENSACAG00000017326
2829	5549	Sanju_urb	Sanju_nat	1	198185125	0	0.296668429	0.096461208	0.175528665	2.625	0.696990529	9.886253416	0.419129308	0.096461208	-0.012395171	0.034232701	0.034232701	0.019345189	0	0	1_198185125	1_198185125	+|ENSACAG00000017326
2830	5550	Sanju_urb	Sanju_nat	1	198186898	0	0.507936508	-0.009615385	0.611515749	1.32	0.468951718	3.715521094	0.120573931	-0.009615385	-0.012396371	0.004329004	0.004329004	0.019345216	0	0	1_198186898	1_198186898	+|ENSACAG00000017326
2831	5551	Sanju_urb	Sanju_nat	1	198188580	0	0.245535714	0.205594406	0.053129417	4.875	1.084359168	21.916746499	0.68797462	0.205594406	-0.012397508	0.075639512	0.075639512	0.019345242	0	0	1_198188580	1_198188580	+|ENSACAG00000017326
2832	5552	Sanju_urb	Sanju_nat	1	198193401	0	0.476190476	0.015384615	0.418479806	1.666666667	0.579532867	4.793132426	0.22184875	0.015384615	-0.012400762	0.014141414	0.014141414	0.019345316	0	0	1_198193401	1_198193401	+|ENSACAG00000017326
2833	5553	Sanju_urb	Sanju_nat	1	198193427	0	0.410714286	0.076923077	0.143649083	2.538461538	0.824123771	7.818955365	0.404570588	0.076923077	-0.012400779	0.042348955	0.042348955	0.019345316	0	0	1_198193427	1_198193427	+|ENSACAG00000017326
2834	5554	Sanju_urb	Sanju_nat	1	198194978	0	0.467757937	0.003507627	0.591404493	1.384615385	0.477376645	4.016031749	0.141329153	0.003507627	-0.012401824	0.005623574	0.005623574	0.01934534	0	0	1_198194978	1_198194978	+|ENSACAG00000017326
2835	5555	Sanju_urb	Sanju_nat	1	198200561	0	0.183050847	-0.092592593	0.653160983	0.368421053	0.040072799	3.387187202	0.433655561	-0.092592593	-0.01240932	0.013888889	0.013888889	0.019347807	0	0	1_198200561	1_198200561	+|ENSACAG00000017326
2836	5556	Sanju_urb	Sanju_nat	1	198200582	0	0.228450555	-0.049555978	0.713181528	0.666666667	0.122104884	3.639858049	0.176091259	-0.049555978	-0.012409334	0.003571429	0.003571429	0.019347807	0	0	1_198200582	1_198200582	+|ENSACAG00000017326
2837	5558	Sanju_urb	Sanju_nat	1	198200591	0	0.252247488	-0.062652541	0.471353586	0.471428571	0.089032959	2.496209263	0.3265841	-0.062652541	-0.01240934	0.01304555	0.01304555	0.019347807	0	0	1_198200591	1_198200591	+|ENSACAG00000017326
2838	5559	Sanju_urb	Sanju_nat	1	198205165	0	0.035714286	-0.210280374	1	1	0.085190873	11.738346729	0	-0.210280374	-0.012412415	0.00861244	0.00861244	0.019347885	0	0	1_198205165	1_198205165	+|ENSACAG00000017326
2839	5567	Sanju_urb	Sanju_nat	1	198469030	0	0.032258065	-0.209324453	1	1	0.085692495	11.66963336	0	-0.209324453	-0.012554917	0.007806401	0.007806401	0.019353548	0	0	1_198469030	1_198469030	+|ENSACAG00000017341
2840	5568	Sanju_urb	Sanju_nat	1	198469040	0	0.037037037	0.413793103	0.333333333	4.111111111	0.349238175	48.394579389	0.613959215	0.413793103	-0.012554922	0.037735849	0.037735849	0.019353548	0	0	1_198469040	1_198469040	+|ENSACAG00000017341
2841	5570	Sanju_urb	Sanju_nat	1	199184918	0	0.391334731	0.015818432	0.530581207	1.666666667	0.488251507	5.689235439	0.22184875	0.015818432	-0.012859773	0.012428977	0.012428977	0.019375588	0	0	1_199184918	1_199184918	ENSACAG00000017347
2842	5571	Sanju_urb	Sanju_nat	1	199184963	0	0.364583333	0.103296703	0.119293305	2.857142857	0.870278556	9.380060272	0.455931956	0.103296703	-0.012859786	0.048773449	0.048773449	0.01937559	0	0	1_199184963	1_199184963	ENSACAG00000017347
2843	5573	Sanju_urb	Sanju_nat	1	199202476	0	0.245535714	-0.062937063	0.480724643	0.5	0.094617633	2.642213643	0.301029996	-0.062937063	-0.012864889	0.010713193	0.010713193	0.019376253	0	0	1_199202476	1_199202476	ENSACAG00000017347
2844	5574	Sanju_urb	Sanju_nat	1	199770151	0	0.474352195	-0.019663302	0.591033496	0.7	0.233532677	2.098207435	0.15490196	-0.019663302	-0.012961949	0.006567346	0.006567346	0.019398627	0	0	1_199770151	1_199770151	ENSACAG00000004784
2845	5575	Sanju_urb	Sanju_nat	1	199770209	0	0.444209413	-0.015373746	1	0.969230769	0.317901012	2.955033951	0.013572807	-0.015373746	-0.012961954	4.8701e-05	4.8701e-05	0.01939863	0	0	1_199770209	1_199770209	ENSACAG00000004784
2846	5576	Sanju_urb	Sanju_nat	1	199771043	0	0.093601269	-0.172978591	0.301956637	0.413043478	0.043460826	3.925487166	0.384004231	-0.172978591	-0.012962028	0.027966102	0.027966102	0.019398668	0	0	1_199771043	1_199771043	ENSACAG00000004784
2847	5583	Sanju_urb	Sanju_nat	1	201196595	0	0.106918239	-0.158220412	0.28721174	0.380952381	0.039775588	3.648587554	0.419129308	-0.158220412	-0.012805512	0.034602076	0.034602076	0.019481214	0	0	1_201196595	1_201196595	ENSACAG00000004989
2848	5584	Sanju_urb	Sanju_nat	1	201389495	0	0.410714286	0.005574136	0.770918776	1.315151515	0.42461867	4.073357179	0.11897579	0.005574136	-0.012735197	0.003534308	0.003534308	0.019493068	0	0	1_201389495	1_201389495	+|ENSACAG00000005030
2849	5585	Sanju_urb	Sanju_nat	1	201389498	0	0.328869048	-0.060911939	0.189390569	0.281818182	0.056438161	1.407230265	0.550030991	-0.060911939	-0.012735196	0.0407501	0.0407501	0.019493068	0	0	1_201389498	1_201389498	+|ENSACAG00000005030
2850	5586	Sanju_urb	Sanju_nat	1	201404588	0	0.476190476	0.015384615	0.418479806	1.666666667	0.579532867	4.793132426	0.22184875	0.015384615	-0.012729844	0.014141414	0.014141414	0.019493741	0	0	1_201404588	1_201404588	+|ENSACAG00000005030
2851	5588	Sanju_urb	Sanju_nat	1	201409480	0	0.35536753	-0.046547501	0.067829005	0.233333333	0.04695922	1.159398408	0.632023215	-0.046547501	-0.012728099	0.057251082	0.057251082	0.019493959	0	0	1_201409480	1_201409480	+|ENSACAG00000005030
2852	5591	Sanju_urb	Sanju_nat	1	201438480	0	0.328869048	-0.027497389	1	0.814814815	0.219771273	3.02097346	0.088941083	-0.027497389	-0.012717653	0.001469119	0.001469119	0.019495255	0	0	1_201438480	1_201438480	+|ENSACAG00000005030
2853	5592	Sanju_urb	Sanju_nat	1	201438755	0	0.03125	-0.201465201	1	0.913043478	0.078494829	10.620424364	0.039508541	-0.201465201	-0.012717554	0.008314437	0.008314437	0.019495267	0	0	1_201438755	1_201438755	+|ENSACAG00000005030
2854	5593	Sanju_urb	Sanju_nat	1	201438812	0	0.5	0.018315018	0.289493452	1.95	0.685758959	5.544951255	0.290034611	0.018315018	-0.012717533	0.024805882	0.024805882	0.01949527	0	0	1_201438812	1_201438812	+|ENSACAG00000005030
2855	5594	Sanju_urb	Sanju_nat	1	201438917	0	0.467757937	-0.019985317	0.784949733	0.758333333	0.254420214	2.260313502	0.120139854	-0.019985317	-0.012717495	0.003860756	0.003860756	0.019495275	0	0	1_201438917	1_201438917	+|ENSACAG00000005030
2856	5595	Sanju_urb	Sanju_nat	1	201438926	0	0.03125	-0.201465201	1	0.913043478	0.078494829	10.620424364	0.039508541	-0.201465201	-0.012717491	0.008314437	0.008314437	0.019495275	0	0	1_201438926	1_201438926	+|ENSACAG00000005030
2857	5596	Sanju_urb	Sanju_nat	1	201439019	0	0.396329365	-0.028208337	0.035136875	0.18	0.036901741	0.87800736	0.744727495	-0.028208337	-0.012717458	0.081969345	0.081969345	0.019495279	0	0	1_201439019	1_201439019	+|ENSACAG00000005030
2858	5597	Sanju_urb	Sanju_nat	1	201439028	0	0.267857143	-0.032478632	1	0.789473684	0.182738145	3.410720279	0.102662342	-0.032478632	-0.012717454	0.001571268	0.001571268	0.01949528	0	0	1_201439028	1_201439028	+|ENSACAG00000005030
2859	5598	Sanju_urb	Sanju_nat	1	201439211	0	0.222222222	0.002747253	1	1.168421053	0.251854131	5.420628803	0.067599373	0.002747253	-0.012717388	0.000618429	0.000618429	0.019495288	0	0	1_201439211	1_201439211	+|ENSACAG00000005030
2860	5600	Sanju_urb	Sanju_nat	1	201439526	0	0.061507937	-0.191066998	0.541666667	0.594202899	0.058388699	6.047010679	0.226065234	-0.191066998	-0.012717273	0.016897081	0.016897081	0.019495302	0	0	1_201439526	1_201439526	+|ENSACAG00000005030
2861	5611	Sanju_urb	Sanju_nat	1	201453134	0	0.222222222	0.167582418	0.111172736	3.823529412	0.819231619	17.845230619	0.582464435	0.167582418	-0.01271231	0.050092764	0.050092764	0.019495911	0	0	1_201453134	1_201453134	+|ENSACAG00000005057
2862	5612	Sanju_urb	Sanju_nat	1	201453583	0	0.09077381	-0.018915511	1	0.952380952	0.081535995	11.124282884	0.021189299	-0.018915511	-0.012712146	2.3656e-05	2.3656e-05	0.019495931	0	0	1_201453583	1_201453583	+|ENSACAG00000005057
2863	5613	Sanju_urb	Sanju_nat	1	201453584	0	0.09077381	-0.018915511	1	0.952380952	0.081535995	11.124282884	0.021189299	-0.018915511	-0.012712145	2.3656e-05	2.3656e-05	0.019495931	0	0	1_201453584	1_201453584	+|ENSACAG00000005057
2864	5615	Sanju_urb	Sanju_nat	1	201485032	0	0.222222222	-0.054945055	0.70402626	0.6	0.110588737	3.255304369	0.22184875	-0.054945055	-0.01270053	0.005565863	0.005565863	0.019497343	0	0	1_201485032	1_201485032	+|ENSACAG00000005057
2865	5616	Sanju_urb	Sanju_nat	1	201487224	0	0.267857143	-0.066666667	0.472384937	0.425	0.082029261	2.201958147	0.37161107	-0.066666667	-0.012699713	0.016963284	0.016963284	0.019497441	0	0	1_201487224	1_201487224	+|ENSACAG00000005057
2866	5617	Sanju_urb	Sanju_nat	1	201487254	0	0.30952381	-0.065088757	0.192526814	0.32	0.063470723	1.613342269	0.494850022	-0.065088757	-0.012699702	0.032079032	0.032079032	0.019497443	0	0	1_201487254	1_201487254	+|ENSACAG00000005057
2867	5618	Sanju_urb	Sanju_nat	1	201487335	0	0.222222222	-0.096153846	0.245266962	0.238095238	0.027347501	2.072925861	0.62324929	-0.096153846	-0.012699671	0.03030303	0.03030303	0.019497446	0	0	1_201487335	1_201487335	+|ENSACAG00000005057
2868	5629	Sanju_urb	Sanju_nat	1	201663863	0	0.503246753	-0.015357986	0.779811053	0.745098039	0.245952626	2.257227732	0.127786579	-0.015357986	-0.012630779	0.004845878	0.004845878	0.019505427	0	0	1_201663863	1_201663863	+|ENSACAG00000005078
2869	5630	Sanju_urb	Sanju_nat	1	201665406	0	0.50678733	0.00476364	0.258458145	2.104761905	0.665319388	6.658490279	0.323202975	0.00476364	-0.01263015	0.031287202	0.031287202	0.019505497	0	0	1_201665406	1_201665406	+|ENSACAG00000005078
2870	5631	Sanju_urb	Sanju_nat	1	201665545	0	0.50873515	-0.004168246	0.395496766	1.756302521	0.555216131	5.555671695	0.244599325	-0.004168246	-0.012630093	0.01717033	0.01717033	0.019505503	0	0	1_201665545	1_201665545	+|ENSACAG00000005078
2871	5632	Sanju_urb	Sanju_nat	1	201665565	0	0.14479638	0.033527697	1	1.666666667	0.215578273	12.885239961	0.22184875	0.033527697	-0.012630085	0.0046875	0.0046875	0.019505504	0	0	1_201665565	1_201665565	+|ENSACAG00000005078
2872	5634	Sanju_urb	Sanju_nat	1	201666614	0	0.03125	-0.201465201	1	0.913043478	0.078494829	10.620424364	0.039508541	-0.201465201	-0.012629658	0.008314437	0.008314437	0.019505552	0	0	1_201666614	1_201666614	+|ENSACAG00000005078
2873	5635	Sanju_urb	Sanju_nat	1	201666784	0	0.503389831	0.010987823	0.292030397	1.84	0.63633021	5.320508044	0.264817823	0.010987823	-0.012629588	0.021313615	0.021313615	0.01950556	0	0	1_201666784	1_201666784	+|ENSACAG00000005078
2874	5638	Sanju_urb	Sanju_nat	1	203130123	0	0.328869048	-0.027497389	1	0.814814815	0.219771273	3.02097346	0.088941083	-0.027497389	-0.011866548	0.001469119	0.001469119	0.01957217	0	0	1_203130123	1_203130123	+|ENSACAG00000008420
2875	5640	Sanju_urb	Sanju_nat	1	203136176	0	0.267857143	0.015384615	0.725716357	1.333333333	0.333455046	5.331386649	0.124938737	0.015384615	-0.011862771	0.002597403	0.002597403	0.019572405	0	0	1_203136176	1_203136176	+|ENSACAG00000008420
2876	5646	Sanju_urb	Sanju_nat	1	203896789	0	0.037037037	-0.206896552	1	0.947368421	0.080615193	11.133223089	0.023481096	-0.206896552	-0.011352012	0.009433962	0.009433962	0.019594629	0	0	1_203896789	1_203896789	+|ENSACAG00000008093
2877	5649	Sanju_urb	Sanju_nat	1	204336242	0	0.342857143	-0.024390244	1	0.875	0.227222262	3.369498187	0.057991947	-0.024390244	-0.011013969	0.000673401	0.000673401	0.019615206	0	0	1_204336242	1_204336242	+|ENSACAG00000001235
2878	5650	Sanju_urb	Sanju_nat	1	204367989	0	0.035714286	-0.195121951	1	0.857142857	0.073223343	10.033601926	0.06694679	-0.195121951	-0.010990391	0.01010101	0.01010101	0.01961609	0	0	1_204367989	1_204367989	ENSACAG00000000985
2879	5653	Sanju_urb	Sanju_nat	1	204368321	0	0.396329365	-0.028208337	0.768455537	0.735294118	0.221237411	2.44378849	0.133538908	-0.028208337	-0.010990144	0.003949742	0.003949742	0.019616099	0	0	1_204368321	1_204368321	ENSACAG00000000985
2880	5654	Sanju_urb	Sanju_nat	1	204368378	0	0.266787659	-0.019973947	1	0.941176471	0.208832455	4.241740814	0.026328939	-0.019973947	-0.010990102	0.000107411	0.000107411	0.0196161	0	0	1_204368378	1_204368378	ENSACAG00000000985
2881	5655	Sanju_urb	Sanju_nat	1	204368379	0	0.259322034	-0.013745704	1	1	0.222405858	4.496284451	0	-0.013745704	-0.010990101	0	0	0.0196161	0	0	1_204368379	1_204368379	ENSACAG00000000985
2882	5656	Sanju_urb	Sanju_nat	1	204368398	0	0.418826018	-0.020231994	1	0.875	0.27523742	2.781689348	0.057991947	-0.020231994	-0.010990087	0.000826446	0.000826446	0.019616101	0	0	1_204368398	1_204368398	ENSACAG00000000985
2883	5660	Sanju_urb	Sanju_nat	1	204368521	0	0.172619048	-0.018567639	1	0.95	0.159937718	5.642821532	0.022276395	-0.018567639	-0.010989995	4.9759e-05	4.9759e-05	0.019616104	0	0	1_204368521	1_204368521	ENSACAG00000000985
2884	5661	Sanju_urb	Sanju_nat	1	204368563	0	0.418826018	-0.008664187	1	1.071428571	0.333397361	3.443216164	0.029963223	-0.008664187	-0.010989964	0.00021645	0.00021645	0.019616105	0	0	1_204368563	1_204368563	ENSACAG00000000985
2885	5662	Sanju_urb	Sanju_nat	1	204368596	0	0.494976203	-0.007152096	0.789591554	1.25	0.437014297	3.575397898	0.096910013	-0.007152096	-0.01098994	0.002797203	0.002797203	0.019616106	0	0	1_204368596	1_204368596	ENSACAG00000000985
2886	5663	Sanju_urb	Sanju_nat	1	204368621	0	0.476190476	-0.003846154	0.787572297	1.246153846	0.432320385	3.592010606	0.095571662	-0.003846154	-0.010989921	0.002597403	0.002597403	0.019616107	0	0	1_204368621	1_204368621	ENSACAG00000000985
2887	5664	Sanju_urb	Sanju_nat	1	204368929	0	0.30952381	-0.047337278	0.520787088	0.578947368	0.139469027	2.403257997	0.237360916	-0.047337278	-0.010989692	0.008991009	0.008991009	0.019616116	0	0	1_204368929	1_204368929	ENSACAG00000000985
2888	5665	Sanju_urb	Sanju_nat	1	204368971	0	0.5	-0.010989011	0.436346782	0.628571429	0.218008922	1.812320506	0.201645364	-0.010989011	-0.010989661	0.011612726	0.011612726	0.019616117	0	0	1_204368971	1_204368971	ENSACAG00000000985
[truncated: 37,461 more rows]
