# Supplementary material for: Selection on adaptive and maladaptive gene expression plasticity during thermal adaptation to urban heat islands
Source: Nat Commun. 2021 Oct 26;12:6195. doi: 10.1038/s41467-021-26334-4 (PMC8548502; doi:10.1038/s41467-021-26334-4)
Supplement: Supplementary file 5 — Source Data [file 41467_2021_26334_MOESM5_ESM.zip › NATCOMM_maladaptive_plasticity_source_data_file_09062021/Data_files/Maladaptive_plasticity_yellow_module_gene_list_09032021.csv]

	x
1	ENSACAG00000000876
2	ENSACAG00000014574
3	ENSACAG00000012797
4	ENSACAG00000014950
5	ENSACAG00000002137
6	ENSACAG00000014815
7	ENSACAG00000016744
8	ENSACAG00000014560
9	ENSACAG00000029331
10	ENSACAG00000012937
11	ENSACAG00000024407
12	ENSACAG00000009351
13	ENSACAG00000000193
14	ENSACAG00000009801
15	ENSACAG00000015787
16	ENSACAG00000007037
17	ENSACAG00000014329
18	ENSACAG00000005307
19	ENSACAG00000001244
20	ENSACAG00000004597
21	ENSACAG00000008776
22	ENSACAG00000014680
23	ENSACAG00000010916
24	ENSACAG00000014833
25	ENSACAG00000013021
26	ENSACAG00000006224
27	ENSACAG00000001486
28	ENSACAG00000011338
29	ENSACAG00000006099
30	ENSACAG00000015593
31	ENSACAG00000017506
32	ENSACAG00000013893
33	ENSACAG00000000652
34	ENSACAG00000007900
35	ENSACAG00000006742
36	ENSACAG00000027275
37	ENSACAG00000013586
38	ENSACAG00000013600
39	ENSACAG00000000818
40	ENSACAG00000017131
41	ENSACAG00000000164
42	ENSACAG00000011711
43	ENSACAG00000013480
44	ENSACAG00000004393
45	ENSACAG00000008885
46	ENSACAG00000003130
47	ENSACAG00000016749
48	ENSACAG00000012076
49	ENSACAG00000026606
50	ENSACAG00000009417
51	ENSACAG00000001362
52	ENSACAG00000013659
53	ENSACAG00000001369
54	ENSACAG00000004419
55	ENSACAG00000014012
56	ENSACAG00000025458
57	ENSACAG00000011478
58	ENSACAG00000006113
59	ENSACAG00000008890
60	ENSACAG00000009232
61	ENSACAG00000010590
62	ENSACAG00000001707
63	ENSACAG00000015532
64	ENSACAG00000009644
65	ENSACAG00000016832
66	ENSACAG00000003802
67	ENSACAG00000010632
68	ENSACAG00000001144
69	ENSACAG00000002335
70	ENSACAG00000006973
71	ENSACAG00000007054
72	ENSACAG00000002796
73	ENSACAG00000012009
74	ENSACAG00000014254
75	ENSACAG00000022480
76	ENSACAG00000003604
77	ENSACAG00000010236
78	ENSACAG00000005391
79	ENSACAG00000028315
80	ENSACAG00000013823
81	ENSACAG00000014447
82	ENSACAG00000006033
83	ENSACAG00000004190
84	ENSACAG00000014564
85	ENSACAG00000010920
86	ENSACAG00000014018
87	ENSACAG00000005472
88	ENSACAG00000028656
89	ENSACAG00000008185
90	ENSACAG00000011203
91	ENSACAG00000002680
92	ENSACAG00000015339
93	ENSACAG00000008307
94	ENSACAG00000002785
95	ENSACAG00000002103
96	ENSACAG00000029161
97	ENSACAG00000001209
98	ENSACAG00000005182
99	ENSACAG00000027656
100	ENSACAG00000003205
101	ENSACAG00000002598
102	ENSACAG00000014212
103	ENSACAG00000005040
104	ENSACAG00000008079
105	ENSACAG00000009374
106	ENSACAG00000006547
107	ENSACAG00000007694
108	ENSACAG00000017112
109	ENSACAG00000005509
110	ENSACAG00000009710
111	ENSACAG00000002494
112	ENSACAG00000011551
113	ENSACAG00000022971
114	ENSACAG00000007655
115	ENSACAG00000011855
116	ENSACAG00000003517
117	ENSACAG00000023634
118	ENSACAG00000001979
119	ENSACAG00000007439
120	ENSACAG00000003515
121	ENSACAG00000009980
122	ENSACAG00000017276
123	ENSACAG00000009967
124	ENSACAG00000002884
125	ENSACAG00000017098
126	ENSACAG00000005830
127	ENSACAG00000001974
128	ENSACAG00000005025
129	ENSACAG00000008480
130	ENSACAG00000011584
131	ENSACAG00000012050
132	ENSACAG00000007689
133	ENSACAG00000010730
134	ENSACAG00000007592
135	ENSACAG00000014782
136	ENSACAG00000013001
137	ENSACAG00000022369
138	ENSACAG00000001880
139	ENSACAG00000008839
140	ENSACAG00000029449
141	ENSACAG00000023760
142	ENSACAG00000001886
143	ENSACAG00000004456
144	ENSACAG00000004079
145	ENSACAG00000016768
146	ENSACAG00000000931
147	ENSACAG00000008569
148	ENSACAG00000010058
149	ENSACAG00000013000
150	ENSACAG00000016683
151	ENSACAG00000012033
152	ENSACAG00000028821
153	ENSACAG00000003835
154	ENSACAG00000013178
155	ENSACAG00000011817
156	ENSACAG00000004172
157	ENSACAG00000017376
158	ENSACAG00000004592
159	ENSACAG00000002328
160	ENSACAG00000005038
161	ENSACAG00000005783
162	ENSACAG00000006202
163	ENSACAG00000007015
164	ENSACAG00000003031
165	ENSACAG00000007912
166	ENSACAG00000004854
167	ENSACAG00000023009
168	ENSACAG00000021011
169	ENSACAG00000013745
170	ENSACAG00000012830
171	ENSACAG00000026969
172	ENSACAG00000023154
173	ENSACAG00000007257
174	ENSACAG00000014084
175	ENSACAG00000017286
176	ENSACAG00000008564
177	ENSACAG00000016770
178	ENSACAG00000003900
179	ENSACAG00000015319
180	ENSACAG00000011597
181	ENSACAG00000002889
182	ENSACAG00000017263
183	ENSACAG00000007833
184	ENSACAG00000011791
185	ENSACAG00000002750
186	ENSACAG00000012738
187	ENSACAG00000004204
188	ENSACAG00000006840
189	ENSACAG00000017821
190	ENSACAG00000005263
191	ENSACAG00000001591
192	ENSACAG00000005430
193	ENSACAG00000001351
194	ENSACAG00000017320
195	ENSACAG00000006012
196	ENSACAG00000000186
197	ENSACAG00000002867
198	ENSACAG00000001654
199	ENSACAG00000000628
200	ENSACAG00000003605
201	ENSACAG00000017034
202	ENSACAG00000017139
203	ENSACAG00000000947
204	ENSACAG00000025994
205	ENSACAG00000025274
206	ENSACAG00000010645
207	ENSACAG00000005886
208	ENSACAG00000000994
209	ENSACAG00000016111
210	ENSACAG00000006034
211	ENSACAG00000024617
212	ENSACAG00000007405
213	ENSACAG00000008924
214	ENSACAG00000017674
215	ENSACAG00000008167
216	ENSACAG00000028993
217	ENSACAG00000008595
218	ENSACAG00000014563
219	ENSACAG00000001625
220	ENSACAG00000009685
221	ENSACAG00000005624
222	ENSACAG00000006706
223	ENSACAG00000017661
224	ENSACAG00000023064
225	ENSACAG00000000720
226	ENSACAG00000009265
227	ENSACAG00000012429
228	ENSACAG00000007205
229	ENSACAG00000025624
230	ENSACAG00000016662
231	ENSACAG00000001542
232	ENSACAG00000008698
233	ENSACAG00000003711
234	ENSACAG00000004784
235	ENSACAG00000028683
236	ENSACAG00000007514
237	ENSACAG00000006999
238	ENSACAG00000004348
239	ENSACAG00000016728
240	ENSACAG00000004509
241	ENSACAG00000012859
242	ENSACAG00000013493
243	ENSACAG00000027119
244	ENSACAG00000007162
245	ENSACAG00000015659
246	ENSACAG00000016501
247	ENSACAG00000006602
248	ENSACAG00000011949
249	ENSACAG00000013629
250	ENSACAG00000006568
251	ENSACAG00000022173
252	ENSACAG00000001135
253	ENSACAG00000005177
254	ENSACAG00000001148
255	ENSACAG00000006698
256	ENSACAG00000017696
257	ENSACAG00000009535
258	ENSACAG00000006352
259	ENSACAG00000005476
260	ENSACAG00000001623
261	ENSACAG00000000279
262	ENSACAG00000011349
263	ENSACAG00000001994
264	ENSACAG00000003492
265	ENSACAG00000008424
266	ENSACAG00000000724
267	ENSACAG00000010501
268	ENSACAG00000009755
269	ENSACAG00000004957
270	ENSACAG00000006640
271	ENSACAG00000023951
272	ENSACAG00000008201
273	ENSACAG00000005584
274	ENSACAG00000005094
275	ENSACAG00000003345
276	ENSACAG00000002073
277	ENSACAG00000003438
278	ENSACAG00000008068
279	ENSACAG00000017168
280	ENSACAG00000004488
281	ENSACAG00000000665
282	ENSACAG00000012833
283	ENSACAG00000006415
284	ENSACAG00000008126
285	ENSACAG00000016868
286	ENSACAG00000007151
287	ENSACAG00000017770
288	ENSACAG00000005284
289	ENSACAG00000010324
290	ENSACAG00000025322
291	ENSACAG00000027559
292	ENSACAG00000000397
293	ENSACAG00000015675
294	ENSACAG00000001109
295	ENSACAG00000011511
296	ENSACAG00000011410
297	ENSACAG00000004113
298	ENSACAG00000002577
299	ENSACAG00000017384
300	ENSACAG00000011613
301	ENSACAG00000008991
302	ENSACAG00000011180
303	ENSACAG00000007995
304	ENSACAG00000006590
305	ENSACAG00000003979
306	ENSACAG00000017988
307	ENSACAG00000013675
308	ENSACAG00000010119
309	ENSACAG00000017541
310	ENSACAG00000006083
311	ENSACAG00000003841
312	ENSACAG00000012351
313	ENSACAG00000014634
314	ENSACAG00000017758
315	ENSACAG00000015954
316	ENSACAG00000012430
317	ENSACAG00000014060
318	ENSACAG00000008611
319	ENSACAG00000008334
320	ENSACAG00000002940
321	ENSACAG00000009919
322	ENSACAG00000013510
323	ENSACAG00000009750
324	ENSACAG00000008976
325	ENSACAG00000007139
326	ENSACAG00000000682
327	ENSACAG00000012450
328	ENSACAG00000012404
329	ENSACAG00000017178
330	ENSACAG00000006761
331	ENSACAG00000002254
332	ENSACAG00000014287
333	ENSACAG00000007508
334	ENSACAG00000002725
335	ENSACAG00000015679
336	ENSACAG00000005254
337	ENSACAG00000009029
338	ENSACAG00000004112
339	ENSACAG00000006723
340	ENSACAG00000000575
341	ENSACAG00000013247
342	ENSACAG00000003176
343	ENSACAG00000016309
344	ENSACAG00000013148
345	ENSACAG00000016195
346	ENSACAG00000005976
347	ENSACAG00000024525
348	ENSACAG00000027778
349	ENSACAG00000000043
350	ENSACAG00000008386
351	ENSACAG00000003059
352	ENSACAG00000009745
353	ENSACAG00000000501
354	ENSACAG00000008702
355	ENSACAG00000010702
356	ENSACAG00000000777
357	ENSACAG00000017859
358	ENSACAG00000014215
359	ENSACAG00000013545
360	ENSACAG00000006235
361	ENSACAG00000007348
362	ENSACAG00000008556
363	ENSACAG00000029219
364	ENSACAG00000029581
365	ENSACAG00000012576
366	ENSACAG00000003599
367	ENSACAG00000025291
368	ENSACAG00000012651
369	ENSACAG00000008862
370	ENSACAG00000010326
371	ENSACAG00000012005
372	ENSACAG00000022636
373	ENSACAG00000016401
374	ENSACAG00000007403
375	ENSACAG00000012400
376	ENSACAG00000001582
377	ENSACAG00000000214
378	ENSACAG00000006073
379	ENSACAG00000002423
380	ENSACAG00000001569
381	ENSACAG00000017117
382	ENSACAG00000006052
383	ENSACAG00000005528
384	ENSACAG00000002856
385	ENSACAG00000007253
386	ENSACAG00000016940
387	ENSACAG00000003747
388	ENSACAG00000006866
389	ENSACAG00000007757
390	ENSACAG00000016130
391	ENSACAG00000000643
392	ENSACAG00000012244
393	ENSACAG00000016598
394	ENSACAG00000017556
395	ENSACAG00000005937
396	ENSACAG00000005973
397	ENSACAG00000015353
398	ENSACAG00000016003
399	ENSACAG00000009179
400	ENSACAG00000006565
401	ENSACAG00000014332
402	ENSACAG00000014374
403	ENSACAG00000000608
404	ENSACAG00000004779
405	ENSACAG00000015006
406	ENSACAG00000009435
407	ENSACAG00000006236
408	ENSACAG00000017848
409	ENSACAG00000022598
410	ENSACAG00000017755
411	ENSACAG00000016594
412	ENSACAG00000011903
413	ENSACAG00000013948
414	ENSACAG00000014886
415	ENSACAG00000008195
416	ENSACAG00000000128
417	ENSACAG00000014400
418	ENSACAG00000026750
419	ENSACAG00000013485
420	ENSACAG00000001727
421	ENSACAG00000007191
422	ENSACAG00000012803
423	ENSACAG00000014206
424	ENSACAG00000005127
425	ENSACAG00000001551
426	ENSACAG00000009737
427	ENSACAG00000015926
428	ENSACAG00000002711
429	ENSACAG00000007574
430	ENSACAG00000011305
431	ENSACAG00000014540
432	ENSACAG00000014687
433	ENSACAG00000015728
434	ENSACAG00000002019
435	ENSACAG00000004976
436	ENSACAG00000003625
437	ENSACAG00000014561
438	ENSACAG00000001907
439	ENSACAG00000028830
440	ENSACAG00000008607
441	ENSACAG00000016045
442	ENSACAG00000004241
443	ENSACAG00000009047
444	ENSACAG00000009452
445	ENSACAG00000026827
446	ENSACAG00000003801
447	ENSACAG00000012391
448	ENSACAG00000008995
449	ENSACAG00000005506
450	ENSACAG00000000189
451	ENSACAG00000004628
452	ENSACAG00000023459
453	ENSACAG00000003220
454	ENSACAG00000014503
455	ENSACAG00000004284
456	ENSACAG00000024561
457	ENSACAG00000015716
458	ENSACAG00000013370
459	ENSACAG00000000445
460	ENSACAG00000011374
461	ENSACAG00000003838
462	ENSACAG00000006976
463	ENSACAG00000016778
464	ENSACAG00000000631
465	ENSACAG00000026226
466	ENSACAG00000017447
467	ENSACAG00000009222
468	ENSACAG00000001127
469	ENSACAG00000001335
470	ENSACAG00000015161
471	ENSACAG00000013824
472	ENSACAG00000012521
473	ENSACAG00000016760
474	ENSACAG00000010434
475	ENSACAG00000004099
476	ENSACAG00000005809
477	ENSACAG00000008412
478	ENSACAG00000002278
479	ENSACAG00000004038
480	ENSACAG00000003991
481	ENSACAG00000005678
482	ENSACAG00000006836
483	ENSACAG00000011419
484	ENSACAG00000005860
485	ENSACAG00000015110
486	ENSACAG00000017349
487	ENSACAG00000028611
488	ENSACAG00000026575
489	ENSACAG00000003154
490	ENSACAG00000012517
491	ENSACAG00000011843
492	ENSACAG00000007752
493	ENSACAG00000008540
494	ENSACAG00000006247
495	ENSACAG00000003144
496	ENSACAG00000017025
497	ENSACAG00000015347
498	ENSACAG00000017454
499	ENSACAG00000004964
500	ENSACAG00000010427
501	ENSACAG00000017133
502	ENSACAG00000014588
503	ENSACAG00000003170
504	ENSACAG00000000289
505	ENSACAG00000006210
506	ENSACAG00000028855
507	ENSACAG00000015809
508	ENSACAG00000017270
509	ENSACAG00000016359
510	ENSACAG00000013527
511	ENSACAG00000027798
512	ENSACAG00000009472
513	ENSACAG00000015966
514	ENSACAG00000000751
515	ENSACAG00000012035
516	ENSACAG00000005270
517	ENSACAG00000008224
518	ENSACAG00000016186
519	ENSACAG00000007495
520	ENSACAG00000003755
521	ENSACAG00000004872
522	ENSACAG00000005682
523	ENSACAG00000011733
524	ENSACAG00000012137
525	ENSACAG00000007242
526	ENSACAG00000002348
527	ENSACAG00000005194
528	ENSACAG00000013669
529	ENSACAG00000015244
530	ENSACAG00000026434
531	ENSACAG00000015473
532	ENSACAG00000003122
533	ENSACAG00000017177
534	ENSACAG00000004725
535	ENSACAG00000001817
536	ENSACAG00000011040
537	ENSACAG00000008288
538	ENSACAG00000005689
539	ENSACAG00000022627
540	ENSACAG00000016923
541	ENSACAG00000009100
542	ENSACAG00000006544
543	ENSACAG00000001289
544	ENSACAG00000014907
545	ENSACAG00000000829
546	ENSACAG00000010247
547	ENSACAG00000007449
548	ENSACAG00000015263
549	ENSACAG00000000483
550	ENSACAG00000013567
551	ENSACAG00000013366
552	ENSACAG00000011745
553	ENSACAG00000016141
554	ENSACAG00000005030
555	ENSACAG00000002640
556	ENSACAG00000013268
557	ENSACAG00000009369
558	ENSACAG00000002311
559	ENSACAG00000001014
560	ENSACAG00000006417
561	ENSACAG00000012954
562	ENSACAG00000029148
563	ENSACAG00000001676
564	ENSACAG00000028522
565	ENSACAG00000016893
566	ENSACAG00000003328
567	ENSACAG00000017240
568	ENSACAG00000010214
569	ENSACAG00000013169
570	ENSACAG00000026832
571	ENSACAG00000013692
572	ENSACAG00000010739
573	ENSACAG00000002898
574	ENSACAG00000011149
575	ENSACAG00000011877
576	ENSACAG00000005169
577	ENSACAG00000000006
578	ENSACAG00000014899
579	ENSACAG00000016784
580	ENSACAG00000000159
581	ENSACAG00000003568
582	ENSACAG00000004462
583	ENSACAG00000003787
584	ENSACAG00000009338
585	ENSACAG00000017800
586	ENSACAG00000004470
587	ENSACAG00000011894
588	ENSACAG00000005457
589	ENSACAG00000013077
590	ENSACAG00000006948
591	ENSACAG00000010718
592	ENSACAG00000001219
593	ENSACAG00000010362
594	ENSACAG00000027006
595	ENSACAG00000002921
596	ENSACAG00000001901
597	ENSACAG00000025589
598	ENSACAG00000004043
599	ENSACAG00000028994
600	ENSACAG00000014637
601	ENSACAG00000001452
602	ENSACAG00000003785
603	ENSACAG00000000340
604	ENSACAG00000012099
605	ENSACAG00000014485
606	ENSACAG00000016500
607	ENSACAG00000004566
608	ENSACAG00000011145
609	ENSACAG00000014475
610	ENSACAG00000000677
611	ENSACAG00000013807
612	ENSACAG00000013702
613	ENSACAG00000014391
614	ENSACAG00000014246
615	ENSACAG00000010120
616	ENSACAG00000010321
617	ENSACAG00000005108
618	ENSACAG00000012140
619	ENSACAG00000001934
620	ENSACAG00000028138
621	ENSACAG00000009770
622	ENSACAG00000013810
623	ENSACAG00000014091
624	ENSACAG00000017009
625	ENSACAG00000009404
626	ENSACAG00000007306
627	ENSACAG00000025111
628	ENSACAG00000007227
629	ENSACAG00000007358
630	ENSACAG00000014751
631	ENSACAG00000015095
632	ENSACAG00000017011
633	ENSACAG00000016808
634	ENSACAG00000003733
635	ENSACAG00000013391
636	ENSACAG00000015615
637	ENSACAG00000003448
638	ENSACAG00000012675
639	ENSACAG00000008004
640	ENSACAG00000010889
641	ENSACAG00000010035
642	ENSACAG00000015840
643	ENSACAG00000014701
644	ENSACAG00000008115
645	ENSACAG00000014750
646	ENSACAG00000010633
647	ENSACAG00000012184
648	ENSACAG00000011715
649	ENSACAG00000014330
650	ENSACAG00000016926
651	ENSACAG00000025087
652	ENSACAG00000017789
653	ENSACAG00000015342
654	ENSACAG00000007233
655	ENSACAG00000002706
656	ENSACAG00000002071
657	ENSACAG00000014578
658	ENSACAG00000008179
659	ENSACAG00000007141
660	ENSACAG00000000703
661	ENSACAG00000027623
662	ENSACAG00000004552
663	ENSACAG00000016314
664	ENSACAG00000006015
665	ENSACAG00000016869
666	ENSACAG00000005305
667	ENSACAG00000005425
668	ENSACAG00000003620
669	ENSACAG00000001961
670	ENSACAG00000010624
671	ENSACAG00000007251
672	ENSACAG00000012512
673	ENSACAG00000010517
674	ENSACAG00000004681
675	ENSACAG00000011904
676	ENSACAG00000025457
677	ENSACAG00000015120
678	ENSACAG00000007355
679	ENSACAG00000024002
680	ENSACAG00000005737
681	ENSACAG00000010585
682	ENSACAG00000024231
683	ENSACAG00000017359
684	ENSACAG00000022577
685	ENSACAG00000010952
686	ENSACAG00000005173
687	ENSACAG00000017203
688	ENSACAG00000010527
689	ENSACAG00000012044
690	ENSACAG00000015023
691	ENSACAG00000007800
692	ENSACAG00000008649
693	ENSACAG00000003894
694	ENSACAG00000011724
695	ENSACAG00000007596
696	ENSACAG00000009896
697	ENSACAG00000003993
698	ENSACAG00000015897
699	ENSACAG00000028823
700	ENSACAG00000025182
701	ENSACAG00000002542
702	ENSACAG00000017542
703	ENSACAG00000003694
704	ENSACAG00000002372
705	ENSACAG00000003943
706	ENSACAG00000003249
707	ENSACAG00000011981
708	ENSACAG00000016101
709	ENSACAG00000004728
710	ENSACAG00000015969
711	ENSACAG00000006300
712	ENSACAG00000009706
713	ENSACAG00000004969
714	ENSACAG00000000281
715	ENSACAG00000013308
716	ENSACAG00000010181
717	ENSACAG00000005080
718	ENSACAG00000011794
719	ENSACAG00000008669
720	ENSACAG00000025016
721	ENSACAG00000012594
722	ENSACAG00000017963
723	ENSACAG00000016692
724	ENSACAG00000012626
725	ENSACAG00000004980
726	ENSACAG00000025636
727	ENSACAG00000004118
728	ENSACAG00000007551
729	ENSACAG00000004796
730	ENSACAG00000007692
731	ENSACAG00000003132
732	ENSACAG00000010827
733	ENSACAG00000015742
734	ENSACAG00000011210
735	ENSACAG00000010218
736	ENSACAG00000008337
737	ENSACAG00000012381
738	ENSACAG00000015356
739	ENSACAG00000008284
740	ENSACAG00000012281
741	ENSACAG00000017417
742	ENSACAG00000004030
743	ENSACAG00000013758
744	ENSACAG00000015947
745	ENSACAG00000017700
746	ENSACAG00000001761
747	ENSACAG00000012466
748	ENSACAG00000000201
749	ENSACAG00000015328
750	ENSACAG00000012510
751	ENSACAG00000027246
752	ENSACAG00000005332
753	ENSACAG00000010576
754	ENSACAG00000009573
755	ENSACAG00000010153
756	ENSACAG00000000344
757	ENSACAG00000008679
758	ENSACAG00000014801
759	ENSACAG00000000862
760	ENSACAG00000012716
761	ENSACAG00000009529
762	ENSACAG00000005640
763	ENSACAG00000015708
764	ENSACAG00000001485
765	ENSACAG00000003783
766	ENSACAG00000012604
767	ENSACAG00000012177
768	ENSACAG00000005760
769	ENSACAG00000016254
770	ENSACAG00000015536
771	ENSACAG00000026925
772	ENSACAG00000006091
773	ENSACAG00000015118
774	ENSACAG00000008508
775	ENSACAG00000027397
776	ENSACAG00000006107
777	ENSACAG00000011023
778	ENSACAG00000014755
779	ENSACAG00000012393
780	ENSACAG00000007117
781	ENSACAG00000003075
782	ENSACAG00000005884
783	ENSACAG00000026509
784	ENSACAG00000003652
785	ENSACAG00000013407
786	ENSACAG00000007970
787	ENSACAG00000008819
788	ENSACAG00000015166
789	ENSACAG00000023158
790	ENSACAG00000001705
791	ENSACAG00000006175
792	ENSACAG00000008492
793	ENSACAG00000006178
794	ENSACAG00000003849
795	ENSACAG00000012446
796	ENSACAG00000011261
797	ENSACAG00000010371
798	ENSACAG00000004740
799	ENSACAG00000009309
800	ENSACAG00000012119
801	ENSACAG00000029646
802	ENSACAG00000013988
803	ENSACAG00000004362
804	ENSACAG00000009996
805	ENSACAG00000005541
806	ENSACAG00000012331
807	ENSACAG00000009259
808	ENSACAG00000013261
809	ENSACAG00000015012
810	ENSACAG00000017343
811	ENSACAG00000015149
812	ENSACAG00000016685
813	ENSACAG00000003545
814	ENSACAG00000007395
815	ENSACAG00000003444
816	ENSACAG00000017545
817	ENSACAG00000017214
818	ENSACAG00000013646
819	ENSACAG00000003038
820	ENSACAG00000011361
821	ENSACAG00000008070
822	ENSACAG00000000324
823	ENSACAG00000016206
824	ENSACAG00000004034
825	ENSACAG00000008914
826	ENSACAG00000010846
827	ENSACAG00000017306
828	ENSACAG00000015119
829	ENSACAG00000001733
830	ENSACAG00000007630
831	ENSACAG00000009927
832	ENSACAG00000015888
833	ENSACAG00000016446
834	ENSACAG00000008103
835	ENSACAG00000007379
836	ENSACAG00000008282
837	ENSACAG00000016248
838	ENSACAG00000003151
839	ENSACAG00000014571
840	ENSACAG00000012377
841	ENSACAG00000017959
842	ENSACAG00000003344
843	ENSACAG00000010785
844	ENSACAG00000010737
845	ENSACAG00000009923
846	ENSACAG00000000936
847	ENSACAG00000005186
848	ENSACAG00000012967
849	ENSACAG00000012889
850	ENSACAG00000015602
851	ENSACAG00000000464
852	ENSACAG00000012709
853	ENSACAG00000010288
854	ENSACAG00000016530
855	ENSACAG00000007882
856	ENSACAG00000026830
857	ENSACAG00000016352
858	ENSACAG00000009312
859	ENSACAG00000001069
860	ENSACAG00000028962
861	ENSACAG00000005258
862	ENSACAG00000007539
863	ENSACAG00000011721
864	ENSACAG00000010341
865	ENSACAG00000001140
866	ENSACAG00000015296
867	ENSACAG00000003692
868	ENSACAG00000011154
869	ENSACAG00000016477
870	ENSACAG00000002091
871	ENSACAG00000015934
872	ENSACAG00000008637
873	ENSACAG00000007524
874	ENSACAG00000015010
875	ENSACAG00000009843
876	ENSACAG00000007070
877	ENSACAG00000018002
878	ENSACAG00000008625
879	ENSACAG00000007386
880	ENSACAG00000009610
881	ENSACAG00000003166
882	ENSACAG00000016954
883	ENSACAG00000015170
884	ENSACAG00000005744
885	ENSACAG00000001283
886	ENSACAG00000000065
887	ENSACAG00000004790
888	ENSACAG00000013142
889	ENSACAG00000007633
890	ENSACAG00000016791
891	ENSACAG00000003202
892	ENSACAG00000012530
893	ENSACAG00000027215
894	ENSACAG00000010905
895	ENSACAG00000003056
896	ENSACAG00000007239
897	ENSACAG00000000687
898	ENSACAG00000007864
899	ENSACAG00000014036
900	ENSACAG00000008317
901	ENSACAG00000000837
902	ENSACAG00000004234
903	ENSACAG00000028910
904	ENSACAG00000001561
905	ENSACAG00000003550
906	ENSACAG00000023620
907	ENSACAG00000007245
908	ENSACAG00000014423
909	ENSACAG00000006615
910	ENSACAG00000027495
911	ENSACAG00000007908
912	ENSACAG00000002617
913	ENSACAG00000016890
914	ENSACAG00000028856
915	ENSACAG00000016449
916	ENSACAG00000013712
917	ENSACAG00000012141
918	ENSACAG00000001742
919	ENSACAG00000001361
920	ENSACAG00000014008
921	ENSACAG00000003697
922	ENSACAG00000003823
923	ENSACAG00000004090
924	ENSACAG00000010717
925	ENSACAG00000008740
926	ENSACAG00000012627
927	ENSACAG00000010225
928	ENSACAG00000000759
929	ENSACAG00000004346
930	ENSACAG00000017609
931	ENSACAG00000001055
932	ENSACAG00000008812
933	ENSACAG00000003642
934	ENSACAG00000013017
935	ENSACAG00000021148
936	ENSACAG00000016170
937	ENSACAG00000015321
938	ENSACAG00000002674
939	ENSACAG00000002333
940	ENSACAG00000017597
941	ENSACAG00000024931
942	ENSACAG00000011093
943	ENSACAG00000017346
944	ENSACAG00000015458
945	ENSACAG00000004126
946	ENSACAG00000005374
947	ENSACAG00000003005
948	ENSACAG00000023124
949	ENSACAG00000008545
950	ENSACAG00000004314
951	ENSACAG00000000375
952	ENSACAG00000028534
953	ENSACAG00000004180
954	ENSACAG00000007523
955	ENSACAG00000000646
956	ENSACAG00000017563
957	ENSACAG00000010118
958	ENSACAG00000008286
959	ENSACAG00000004623
960	ENSACAG00000023566
961	ENSACAG00000003603
962	ENSACAG00000029278
963	ENSACAG00000015198
964	ENSACAG00000014204
965	ENSACAG00000010878
966	ENSACAG00000002569
967	ENSACAG00000016679
968	ENSACAG00000014497
969	ENSACAG00000007488
970	ENSACAG00000007513
971	ENSACAG00000015365
972	ENSACAG00000004745
973	ENSACAG00000007735
974	ENSACAG00000002003
975	ENSACAG00000021151
976	ENSACAG00000017774
977	ENSACAG00000001884
978	ENSACAG00000013568
979	ENSACAG00000001271
980	ENSACAG00000012152
981	ENSACAG00000008687
982	ENSACAG00000000318
983	ENSACAG00000006397
984	ENSACAG00000012185
985	ENSACAG00000012876
986	ENSACAG00000000740
987	ENSACAG00000001889
988	ENSACAG00000007627
989	ENSACAG00000012616
990	ENSACAG00000001925
991	ENSACAG00000000338
992	ENSACAG00000011770
993	ENSACAG00000013109
994	ENSACAG00000006992
995	ENSACAG00000017857
996	ENSACAG00000001956
997	ENSACAG00000008791
998	ENSACAG00000017930
999	ENSACAG00000013916
1000	ENSACAG00000008807
1001	ENSACAG00000005565
1002	ENSACAG00000001143
1003	ENSACAG00000002824
1004	ENSACAG00000003465
1005	ENSACAG00000005514
1006	ENSACAG00000007409
1007	ENSACAG00000006087
1008	ENSACAG00000004036
1009	ENSACAG00000004914
1010	ENSACAG00000001976
1011	ENSACAG00000000859
1012	ENSACAG00000011453
1013	ENSACAG00000013013
1014	ENSACAG00000016772
1015	ENSACAG00000011505
1016	ENSACAG00000011264
1017	ENSACAG00000004010
1018	ENSACAG00000007031
1019	ENSACAG00000003443
1020	ENSACAG00000006962
1021	ENSACAG00000006905
1022	ENSACAG00000008093
1023	ENSACAG00000005492
1024	ENSACAG00000024956
1025	ENSACAG00000013168
1026	ENSACAG00000012852
1027	ENSACAG00000003330
1028	ENSACAG00000015900
1029	ENSACAG00000015583
1030	ENSACAG00000000225
1031	ENSACAG00000003867
1032	ENSACAG00000009040
1033	ENSACAG00000008318
1034	ENSACAG00000012805
1035	ENSACAG00000013509
1036	ENSACAG00000002853
1037	ENSACAG00000004495
1038	ENSACAG00000009961
1039	ENSACAG00000015130
1040	ENSACAG00000014996
1041	ENSACAG00000006679
1042	ENSACAG00000003574
1043	ENSACAG00000013140
1044	ENSACAG00000004142
1045	ENSACAG00000000866
1046	ENSACAG00000001978
