# Supplementary material for: Selection on adaptive and maladaptive gene expression plasticity during thermal adaptation to urban heat islands
Source: Nat Commun. 2021 Oct 26;12:6195. doi: 10.1038/s41467-021-26334-4 (PMC8548502; doi:10.1038/s41467-021-26334-4)
Supplement: Supplementary file 5 — Source Data [file 41467_2021_26334_MOESM5_ESM.zip › NATCOMM_maladaptive_plasticity_source_data_file_09062021/Data_files/Maladaptive_plasticity_red_module_gene_list_09032021.csv]

	x
1	ENSACAG00000001560
2	ENSACAG00000014695
3	ENSACAG00000001260
4	ENSACAG00000003600
5	ENSACAG00000001792
6	ENSACAG00000002878
7	ENSACAG00000015817
8	ENSACAG00000004352
9	ENSACAG00000011934
10	ENSACAG00000002777
11	ENSACAG00000028682
12	ENSACAG00000013673
13	ENSACAG00000012771
14	ENSACAG00000009121
15	ENSACAG00000012186
16	ENSACAG00000000979
17	ENSACAG00000006743
18	ENSACAG00000004282
19	ENSACAG00000012215
20	ENSACAG00000013666
21	ENSACAG00000003149
22	ENSACAG00000016861
23	ENSACAG00000004384
24	ENSACAG00000016639
25	ENSACAG00000011061
26	ENSACAG00000005347
27	ENSACAG00000008845
28	ENSACAG00000001581
29	ENSACAG00000001437
30	ENSACAG00000007680
31	ENSACAG00000008452
32	ENSACAG00000004632
33	ENSACAG00000009434
34	ENSACAG00000009586
35	ENSACAG00000003622
36	ENSACAG00000012664
37	ENSACAG00000005829
38	ENSACAG00000011192
39	ENSACAG00000006281
40	ENSACAG00000013400
41	ENSACAG00000012182
42	ENSACAG00000016306
43	ENSACAG00000011908
44	ENSACAG00000029280
45	ENSACAG00000016072
46	ENSACAG00000010238
47	ENSACAG00000005765
48	ENSACAG00000010189
49	ENSACAG00000013643
50	ENSACAG00000008755
51	ENSACAG00000017313
52	ENSACAG00000002308
53	ENSACAG00000016299
54	ENSACAG00000003508
55	ENSACAG00000004077
56	ENSACAG00000006676
57	ENSACAG00000006337
58	ENSACAG00000016080
59	ENSACAG00000002636
60	ENSACAG00000016580
61	ENSACAG00000000054
62	ENSACAG00000003402
63	ENSACAG00000013617
64	ENSACAG00000009468
65	ENSACAG00000001310
66	ENSACAG00000002805
67	ENSACAG00000012638
68	ENSACAG00000001021
69	ENSACAG00000013756
70	ENSACAG00000014575
71	ENSACAG00000006670
72	ENSACAG00000012468
73	ENSACAG00000016508
74	ENSACAG00000012653
75	ENSACAG00000014583
76	ENSACAG00000009060
77	ENSACAG00000014800
78	ENSACAG00000007308
79	ENSACAG00000017928
80	ENSACAG00000003455
81	ENSACAG00000014640
82	ENSACAG00000005705
83	ENSACAG00000002576
84	ENSACAG00000008122
85	ENSACAG00000002289
86	ENSACAG00000016653
87	ENSACAG00000003160
88	ENSACAG00000014639
89	ENSACAG00000015089
90	ENSACAG00000013796
91	ENSACAG00000005815
92	ENSACAG00000009251
93	ENSACAG00000003564
94	ENSACAG00000013836
95	ENSACAG00000007373
96	ENSACAG00000003615
97	ENSACAG00000010186
98	ENSACAG00000000210
99	ENSACAG00000004299
100	ENSACAG00000001488
101	ENSACAG00000014762
102	ENSACAG00000007300
103	ENSACAG00000010175
104	ENSACAG00000016027
105	ENSACAG00000000583
106	ENSACAG00000029203
107	ENSACAG00000007047
108	ENSACAG00000002232
109	ENSACAG00000004197
110	ENSACAG00000001575
111	ENSACAG00000023721
112	ENSACAG00000012084
113	ENSACAG00000029385
114	ENSACAG00000008416
115	ENSACAG00000011415
116	ENSACAG00000000253
117	ENSACAG00000024204
118	ENSACAG00000006158
119	ENSACAG00000015557
120	ENSACAG00000014596
121	ENSACAG00000017497
122	ENSACAG00000017791
123	ENSACAG00000017173
124	ENSACAG00000015703
125	ENSACAG00000021095
126	ENSACAG00000002092
127	ENSACAG00000002608
128	ENSACAG00000010356
129	ENSACAG00000005867
130	ENSACAG00000013749
131	ENSACAG00000011389
132	ENSACAG00000001544
133	ENSACAG00000028017
134	ENSACAG00000016664
135	ENSACAG00000003477
136	ENSACAG00000009150
137	ENSACAG00000008213
138	ENSACAG00000006259
139	ENSACAG00000000175
140	ENSACAG00000001771
141	ENSACAG00000016321
142	ENSACAG00000009212
143	ENSACAG00000015209
144	ENSACAG00000007436
145	ENSACAG00000003607
146	ENSACAG00000007357
147	ENSACAG00000009778
148	ENSACAG00000004529
149	ENSACAG00000008373
150	ENSACAG00000016239
151	ENSACAG00000008565
152	ENSACAG00000020966
153	ENSACAG00000017596
154	ENSACAG00000010500
155	ENSACAG00000015731
156	ENSACAG00000003204
157	ENSACAG00000008356
158	ENSACAG00000004310
159	ENSACAG00000005906
160	ENSACAG00000012275
161	ENSACAG00000000802
162	ENSACAG00000006821
163	ENSACAG00000006812
164	ENSACAG00000026867
165	ENSACAG00000009504
166	ENSACAG00000028725
167	ENSACAG00000014462
168	ENSACAG00000007444
169	ENSACAG00000010502
170	ENSACAG00000017468
171	ENSACAG00000017106
172	ENSACAG00000001333
173	ENSACAG00000015324
174	ENSACAG00000015804
175	ENSACAG00000012343
176	ENSACAG00000005518
177	ENSACAG00000006700
178	ENSACAG00000016938
179	ENSACAG00000005463
180	ENSACAG00000004732
181	ENSACAG00000002115
182	ENSACAG00000008264
183	ENSACAG00000007173
184	ENSACAG00000028566
185	ENSACAG00000009248
186	ENSACAG00000010558
187	ENSACAG00000013267
188	ENSACAG00000004989
189	ENSACAG00000012873
190	ENSACAG00000012860
191	ENSACAG00000009148
192	ENSACAG00000016710
193	ENSACAG00000001916
194	ENSACAG00000014954
195	ENSACAG00000003116
196	ENSACAG00000009136
197	ENSACAG00000011393
198	ENSACAG00000017224
199	ENSACAG00000015107
200	ENSACAG00000002390
201	ENSACAG00000029372
202	ENSACAG00000015587
203	ENSACAG00000028892
204	ENSACAG00000006844
205	ENSACAG00000025985
206	ENSACAG00000017166
207	ENSACAG00000013044
208	ENSACAG00000000306
209	ENSACAG00000007268
210	ENSACAG00000008007
211	ENSACAG00000001875
212	ENSACAG00000009264
213	ENSACAG00000002575
214	ENSACAG00000013266
215	ENSACAG00000016928
216	ENSACAG00000003196
217	ENSACAG00000004409
218	ENSACAG00000024196
219	ENSACAG00000011431
220	ENSACAG00000010923
221	ENSACAG00000015753
222	ENSACAG00000015939
223	ENSACAG00000001294
224	ENSACAG00000004463
225	ENSACAG00000003754
226	ENSACAG00000004318
227	ENSACAG00000007616
228	ENSACAG00000012801
229	ENSACAG00000001050
230	ENSACAG00000027909
231	ENSACAG00000014906
232	ENSACAG00000013754
233	ENSACAG00000002045
234	ENSACAG00000000996
235	ENSACAG00000010682
236	ENSACAG00000007951
237	ENSACAG00000010048
238	ENSACAG00000013421
239	ENSACAG00000017508
240	ENSACAG00000017921
241	ENSACAG00000013788
242	ENSACAG00000011744
243	ENSACAG00000008430
244	ENSACAG00000010631
245	ENSACAG00000016773
246	ENSACAG00000013501
247	ENSACAG00000016030
248	ENSACAG00000016147
249	ENSACAG00000016340
250	ENSACAG00000013755
251	ENSACAG00000004937
252	ENSACAG00000010201
253	ENSACAG00000014512
254	ENSACAG00000017457
255	ENSACAG00000001004
256	ENSACAG00000002675
257	ENSACAG00000008962
258	ENSACAG00000011622
259	ENSACAG00000016037
260	ENSACAG00000028325
261	ENSACAG00000009079
262	ENSACAG00000005495
263	ENSACAG00000007190
264	ENSACAG00000003216
265	ENSACAG00000013704
266	ENSACAG00000012987
267	ENSACAG00000003687
268	ENSACAG00000026540
269	ENSACAG00000009549
270	ENSACAG00000000746
271	ENSACAG00000006923
272	ENSACAG00000001813
273	ENSACAG00000005233
274	ENSACAG00000013276
275	ENSACAG00000010254
276	ENSACAG00000016424
277	ENSACAG00000002181
278	ENSACAG00000000896
279	ENSACAG00000004727
280	ENSACAG00000004511
281	ENSACAG00000006089
282	ENSACAG00000006163
283	ENSACAG00000008218
284	ENSACAG00000002427
285	ENSACAG00000004075
286	ENSACAG00000012239
287	ENSACAG00000015398
288	ENSACAG00000023274
289	ENSACAG00000009799
290	ENSACAG00000008072
291	ENSACAG00000002683
292	ENSACAG00000005283
293	ENSACAG00000000798
294	ENSACAG00000014020
295	ENSACAG00000000927
296	ENSACAG00000011582
297	ENSACAG00000006799
298	ENSACAG00000002851
299	ENSACAG00000010699
300	ENSACAG00000011213
301	ENSACAG00000016280
302	ENSACAG00000009645
303	ENSACAG00000017967
304	ENSACAG00000006925
305	ENSACAG00000006636
306	ENSACAG00000006658
307	ENSACAG00000015448
308	ENSACAG00000004207
309	ENSACAG00000004537
310	ENSACAG00000016605
311	ENSACAG00000005568
312	ENSACAG00000001597
313	ENSACAG00000007096
314	ENSACAG00000005993
315	ENSACAG00000001566
