# Supplementary material for: Selection on adaptive and maladaptive gene expression plasticity during thermal adaptation to urban heat islands
Source: Nat Commun. 2021 Oct 26;12:6195. doi: 10.1038/s41467-021-26334-4 (PMC8548502; doi:10.1038/s41467-021-26334-4)
Supplement: Supplementary file 5 — Source Data [file 41467_2021_26334_MOESM5_ESM.zip › NATCOMM_maladaptive_plasticity_source_data_file_09062021/Data_files/Figure6B_plot_data_08202021.csv]

	GS.CTmax	forest_heat_response	urban_heat_response	forest_adaptive	urban_adaptive
ENSACAG00000000054	-0.286103892380603	0.407593516716218	0.0373282850044026	stress	stress
ENSACAG00000000077	0.235751749833238	-1.45587680671266	-0.398476399514242	stress	stress
ENSACAG00000000133	0.275791538431944	-0.300367598731379	-0.32959402979849	stress	stress
ENSACAG00000000155	0.253669394353366	-0.541266282114409	-0.611628003635425	stress	stress
ENSACAG00000000164	-0.274395442247042	0.141397915107188	0.0310585779257677	stress	stress
ENSACAG00000000175	-0.241854401526062	0.0971621693133274	0.11750973312922	stress	stress
ENSACAG00000000193	-0.315634102962088	0.894424414329411	0.004898233156148	stress	stress
ENSACAG00000000205	0.27640641146469	-0.502042566303376	-0.290753661870819	stress	stress
ENSACAG00000000210	-0.262282457312693	0.17950030865418	-0.103540012931158	stress	acclimation
ENSACAG00000000253	-0.253301965449037	0.134028602187028	0.289801695168953	stress	stress
ENSACAG00000000291	0.357036705806263	-0.0482932515518414	4.4692819446764	stress	acclimation
ENSACAG00000000306	-0.202814772290985	0.233464823582241	0.178264661951137	stress	stress
ENSACAG00000000328	0.27270989325737	-0.173398768614389	0.684971277703267	stress	acclimation
ENSACAG00000000524	0.26400905454801	-0.618994316014264	-0.119418687963749	stress	stress
ENSACAG00000000583	-0.259517480215553	-0.0323096918938983	0.0773268666110806	acclimation	stress
ENSACAG00000000625	0.290652393498441	-0.230780751336739	0.248823111493718	stress	acclimation
ENSACAG00000000630	0.243455056074826	-0.719319302632507	0.0468942136771134	stress	acclimation
ENSACAG00000000652	-0.285063974102726	0.0483125260522048	-0.335707013576215	stress	acclimation
ENSACAG00000000664	0.223386208161726	-0.115393118976899	-0.467078547647697	stress	stress
ENSACAG00000000750	0.273515777809751	-0.300559568851405	-0.0352634282764058	stress	stress
ENSACAG00000000802	-0.231666836174777	0.115163987630529	0.0572310318655842	stress	stress
ENSACAG00000000818	-0.276356349993681	0.292229566509955	-0.217965805478961	stress	acclimation
ENSACAG00000000848	0.31804843418798	-0.329912034345689	-0.0348191178533875	stress	stress
ENSACAG00000000858	0.223117690390945	-0.492258076370388	-0.0362784876711814	stress	stress
ENSACAG00000000876	-0.353312729182411	0.0515683453955241	-0.0377683645538255	stress	acclimation
ENSACAG00000000882	0.280792583685912	-0.989452486686223	0.0242503348020626	stress	acclimation
ENSACAG00000000979	-0.337251180603561	0.159452675383564	0.00419018903919456	stress	stress
ENSACAG00000001021	-0.281456452725434	0.213315975597127	0.00962681234055507	stress	stress
ENSACAG00000001035	0.244214411352704	-0.844706491330686	-0.0304494789543638	stress	stress
ENSACAG00000001037	0.334333781438835	-0.714016270631618	-0.913696826231385	stress	stress
ENSACAG00000001049	0.230880834899039	-0.537406218626809	0.282700911654872	stress	acclimation
ENSACAG00000001050	-0.186249730512782	-0.0216491928142291	-0.0429719767871589	acclimation	acclimation
ENSACAG00000001244	-0.308606995388088	0.534241990111693	-0.065814655126347	stress	acclimation
ENSACAG00000001260	-0.388331292228154	0.281777671591011	-0.00743339955886248	stress	acclimation
ENSACAG00000001294	-0.192255150135489	-1.17404110125398	0.114685423970245	acclimation	stress
ENSACAG00000001307	0.242616846463168	-1.62036202292343	0.744429057113308	stress	acclimation
ENSACAG00000001310	-0.282252315309491	0.284312543434322	-0.0852126814661665	stress	acclimation
ENSACAG00000001333	-0.227493689101858	0.501818389599326	-0.0467427223705903	stress	acclimation
ENSACAG00000001362	-0.264003779770326	0.292348528567786	-0.344657453636543	stress	acclimation
ENSACAG00000001369	-0.263106403204946	0.52914705014147	-0.656906471016608	stress	acclimation
ENSACAG00000001437	-0.31672776933624	0.290516168526247	0.0234776628412373	stress	stress
ENSACAG00000001486	-0.296207946404085	-0.110745845288119	-0.206142462029622	acclimation	acclimation
ENSACAG00000001488	-0.261624390159241	0.642103434483617	-0.480267949099904	stress	acclimation
ENSACAG00000001544	-0.246388574710278	-0.0810048600283799	0.00335297029184122	acclimation	stress
ENSACAG00000001560	-0.434050345692164	0.161436670345913	0.083218019324883	stress	stress
ENSACAG00000001575	-0.257435134026272	0.394645506686921	-0.0481507206075345	stress	acclimation
ENSACAG00000001578	0.287928408312843	-0.0469346500359949	-0.247080397506623	stress	stress
ENSACAG00000001580	0.240889141386123	-0.929566366254064	-0.557003312583612	stress	stress
ENSACAG00000001581	-0.317462778495891	-0.0835536667689768	0.055557655027274	acclimation	stress
ENSACAG00000001671	0.305640218772171	-0.368559400954149	0.28855297886402	stress	acclimation
ENSACAG00000001722	0.289228737883067	-0.872052208694271	-0.140225911655273	stress	stress
ENSACAG00000001771	-0.24073830572446	0.0354706705583662	0.348539920519434	stress	stress
ENSACAG00000001792	-0.38504201430774	0.467969484991429	0.172144356027184	stress	stress
ENSACAG00000001823	0.314205871890627	-0.912683468892596	-0.925916596848533	stress	stress
ENSACAG00000001875	-0.199093575738964	0.0636123798883153	0.0269014779668132	stress	stress
ENSACAG00000001904	0.261379817257326	-1.01991031027175	-0.835902026403613	stress	stress
ENSACAG00000001916	-0.213473566145932	-0.00890460285306434	0.0289121998099435	acclimation	stress
ENSACAG00000001924	0.221061839336814	-0.71050443910855	0.48255312306366	stress	acclimation
ENSACAG00000001972	0.333993249724536	-0.0825132929937022	0.490135899754297	stress	acclimation
ENSACAG00000002041	0.237873308502055	-0.575208552082148	-0.259247917077464	stress	stress
ENSACAG00000002045	-0.184184460903957	0.017903554280664	0.281196362419173	stress	stress
ENSACAG00000002046	0.334003688494526	-0.411298036102458	0.297132543561723	stress	acclimation
ENSACAG00000002081	0.259570371225084	-0.69506837605601	0.427747192255305	stress	acclimation
ENSACAG00000002092	-0.248849199245086	0.151543931308633	0.117318643089536	stress	stress
ENSACAG00000002115	-0.220978804002076	0.0181186782092618	-0.122200911808584	stress	acclimation
ENSACAG00000002137	-0.338611052504875	-0.0605320964111887	-0.113482664967172	acclimation	acclimation
ENSACAG00000002195	0.306078863019	-0.734096173023421	0.22218873714488	stress	acclimation
ENSACAG00000002232	-0.258539359193479	0.365841661761974	0.3039537545713	stress	stress
ENSACAG00000002289	-0.270281340401919	0.158702725782924	0.187401701239266	stress	stress
ENSACAG00000002308	-0.293994979448177	0.154291916981381	0.130707863051052	stress	stress
ENSACAG00000002351	0.221851955765584	-0.684373530959237	-0.240148907551572	stress	stress
ENSACAG00000002390	-0.205902866684944	0.110992714469341	0.202852000274284	stress	stress
ENSACAG00000002414	0.282327391739681	0.363157758781407	-0.103682407829142	acclimation	stress
ENSACAG00000002460	0.240250706504953	0.0476590853552901	0.557288025151722	acclimation	acclimation
ENSACAG00000002483	0.287123301388973	-1.0452486825315	0.20865509228035	stress	acclimation
ENSACAG00000002554	0.268966852730894	-0.969104415627391	0.565897869431235	stress	acclimation
ENSACAG00000002575	-0.197308444213511	0.191222526083501	0.0504836707956808	stress	stress
ENSACAG00000002576	-0.271271206691107	0.295842400817082	0.432495085290521	stress	stress
ENSACAG00000002586	0.239697776653663	-0.628559379555711	0.221236943912514	stress	acclimation
ENSACAG00000002608	-0.247758334488009	0.0352665806045486	0.0369740982546415	stress	stress
ENSACAG00000002636	-0.286978355860745	0.138996566275019	-0.0413769786797676	stress	acclimation
ENSACAG00000002696	0.279327021935385	-0.520890582340993	0.0750585337723258	stress	acclimation
ENSACAG00000002777	-0.350400502021121	0.122660275111945	0.0524244082799259	stress	stress
ENSACAG00000002805	-0.282159511337075	0.189639847376099	0.00848111318582129	stress	stress
ENSACAG00000002815	0.304025737624253	-0.206735080171359	-0.777837844468777	stress	stress
ENSACAG00000002878	-0.370817288002251	0.0964750167497253	-0.00386082185437196	stress	acclimation
ENSACAG00000002990	0.229762218248302	-1.1450454889337	1.06371011294424	stress	acclimation
ENSACAG00000003037	0.269005926433246	-0.36057485380785	-0.487286754956813	stress	stress
ENSACAG00000003077	0.255266373306856	0.136991744971962	0.478781408611035	acclimation	acclimation
ENSACAG00000003089	0.224660984578452	-0.913630936573846	-0.0864175825024028	stress	stress
ENSACAG00000003095	0.337769454408448	-0.360499724741842	0.0183898214433258	stress	acclimation
ENSACAG00000003106	0.223100730137442	-0.610416984732563	-0.315376853722201	stress	stress
ENSACAG00000003108	0.226876869818161	-0.154436703913369	0.282515757343741	stress	acclimation
ENSACAG00000003109	0.308323916005091	-0.262121691133661	-0.0814276735867115	stress	stress
ENSACAG00000003116	-0.211875313689311	0.199414831724516	0.184864194488466	stress	stress
ENSACAG00000003130	-0.271525370107597	-0.0180047957925774	-0.198314235853633	acclimation	acclimation
ENSACAG00000003149	-0.326011295224298	0.0589675977010847	-0.0990276420919268	stress	acclimation
ENSACAG00000003160	-0.269613379444597	0.209173342703742	0.028002515613287	stress	stress
ENSACAG00000003196	-0.19573422396313	0.117935352305851	0.128481960541899	stress	stress
ENSACAG00000003204	-0.234229285351642	0.130958119850991	0.16860579282107	stress	stress
ENSACAG00000003222	0.231985425189609	-0.550018882405556	0.235242946491616	stress	acclimation
ENSACAG00000003359	0.21925712025642	-0.461871002311732	0.206321970005538	stress	acclimation
ENSACAG00000003402	-0.285929112725727	0.434363400083915	-0.334544062515714	stress	acclimation
ENSACAG00000003403	0.224648964729047	-0.632575819734583	0.234590198319311	stress	acclimation
ENSACAG00000003420	0.24805863384168	-0.990079454287827	0.00587663596951168	stress	acclimation
ENSACAG00000003431	0.299565914135139	-0.403619898087898	0.0948006639364655	stress	acclimation
ENSACAG00000003435	0.251675892795515	-0.980439505024379	0.165499322945613	stress	acclimation
ENSACAG00000003441	0.2654036269925	-0.0469925997230229	-0.273476419787884	stress	stress
ENSACAG00000003455	-0.273212781553914	-0.0356079744621968	-0.166241837717763	acclimation	acclimation
ENSACAG00000003477	-0.243605555058797	-0.0633321191495177	-0.0784411842666032	acclimation	acclimation
ENSACAG00000003508	-0.291153954839065	-0.0830863965771467	-0.225517510469089	acclimation	acclimation
ENSACAG00000003543	0.272233779301545	-0.266957601591827	0.0385174092789292	stress	acclimation
ENSACAG00000003564	-0.266023376453153	-0.322452583985645	0.162855710912431	acclimation	stress
ENSACAG00000003566	0.220272059054264	-0.696339611109759	-0.74024289768085	stress	stress
ENSACAG00000003600	-0.387976129278489	0.239098702020626	0.412090882101337	stress	stress
ENSACAG00000003607	-0.238760427216941	0.386141534177405	0.159866284790759	stress	stress
ENSACAG00000003615	-0.264213207306075	-0.111087189675229	0.0506507329366483	acclimation	stress
ENSACAG00000003622	-0.313788551543292	0.367390322233146	0.432378134890909	stress	stress
ENSACAG00000003669	0.251910436560822	-0.215267573956033	0.229790805452905	stress	acclimation
ENSACAG00000003734	0.327720882265329	0.198720508243613	-0.560564902305736	acclimation	stress
ENSACAG00000003754	-0.190185866958352	0.0313747624813979	0.234898642712784	stress	stress
ENSACAG00000003851	0.243475564811826	-0.864577875844693	-0.0155018461628428	stress	stress
ENSACAG00000003870	0.272610319134551	-0.485429673389467	-0.0479993910393619	stress	stress
ENSACAG00000003899	0.335448735196785	-0.17773705972819	0.0636586324667361	stress	acclimation
ENSACAG00000003939	0.226315137104277	-0.594596256893145	0.0741671248459353	stress	acclimation
ENSACAG00000004008	0.238167708949501	-0.0718402364290918	0.286539059251442	stress	acclimation
ENSACAG00000004057	0.258419392095374	-0.194939614203005	0.00818153923284861	stress	acclimation
ENSACAG00000004064	0.246405651832507	-0.60450086858528	-0.86079063290256	stress	stress
ENSACAG00000004077	-0.29087434765635	0.508202321229771	0.247159358287303	stress	stress
ENSACAG00000004128	0.256211719348612	-0.285610530942083	0.163227176285117	stress	acclimation
ENSACAG00000004133	0.225998319527915	-0.598035424908748	-0.375429208040091	stress	stress
ENSACAG00000004197	-0.257592318028715	-0.0165847848000723	-0.139480377079469	acclimation	acclimation
ENSACAG00000004282	-0.331302918626836	0.253386647336463	-0.102647712309881	stress	acclimation
ENSACAG00000004299	-0.261649574443082	-0.0521156265004446	-0.211804394196705	acclimation	acclimation
ENSACAG00000004301	0.286435559500414	-1.15516991512405	0.841893936384281	stress	acclimation
ENSACAG00000004310	-0.232710562821626	-0.00221587240461646	-0.218251308107665	acclimation	acclimation
ENSACAG00000004317	0.33643328233017	-0.267331937358722	0.177701085557834	stress	acclimation
ENSACAG00000004318	-0.189681741293941	0.429863191739661	0.474008272116905	stress	stress
ENSACAG00000004340	0.302498866513697	-0.65314078195554	0.606077823696917	stress	acclimation
ENSACAG00000004352	-0.352839937055299	0.395677213599476	-0.0708212015626813	stress	acclimation
ENSACAG00000004384	-0.325269669286661	-0.0519384574450281	0.100810338875347	acclimation	stress
ENSACAG00000004393	-0.272377175285589	1.98171994367128	-2.0341929551612	stress	acclimation
ENSACAG00000004409	-0.195687459166363	0.221984528412103	0.269587201358948	stress	stress
ENSACAG00000004463	-0.191496084065712	0.187490646393262	-1.58206739903874	stress	acclimation
ENSACAG00000004469	0.235767664367213	0.0332742499908455	-0.00788449203910333	acclimation	stress
ENSACAG00000004472	0.240396876027633	-0.486120563471784	0.434390124223746	stress	acclimation
ENSACAG00000004486	0.247510003639519	-1.4877593122614	-0.232372070132538	stress	stress
ENSACAG00000004529	-0.237731599189806	0.292225352102633	0.142004546958947	stress	stress
ENSACAG00000004538	0.257418744479748	-0.594206612783123	0.000144342184151772	stress	acclimation
ENSACAG00000004597	-0.307511337446472	0.586606881258068	-0.74386050253413	stress	acclimation
ENSACAG00000004603	0.279728443989634	-1.1728603543277	-0.710372519343296	stress	stress
ENSACAG00000004632	-0.314669253168479	0.207546736235725	0.000182935876166247	stress	stress
ENSACAG00000004634	0.234116650365727	0.00980911826408589	0.0896915094783125	acclimation	acclimation
ENSACAG00000004652	0.231575043135977	-0.885591291600427	-0.104658651064578	stress	stress
ENSACAG00000004732	-0.222139233025667	0.325154344262017	-0.0247898352443416	stress	acclimation
ENSACAG00000004742	0.235138834332592	0.0154867561164975	-0.213942048249572	acclimation	stress
ENSACAG00000004843	0.245354583043515	0.159913913693914	-0.0682779784166201	acclimation	stress
ENSACAG00000004912	0.257560880029609	-0.00484100662872481	-0.188289748464783	stress	stress
ENSACAG00000004916	0.278808286536515	0.181750697973703	0.380090788662144	acclimation	acclimation
ENSACAG00000004920	0.227545449862558	0.169405952124779	0.50013165832142	acclimation	acclimation
ENSACAG00000004950	0.245168509684707	-1.70979411259684	0.261910423181696	stress	acclimation
ENSACAG00000004961	0.22247558754813	0.35340162320301	0.470747313452123	acclimation	acclimation
ENSACAG00000004963	0.269489520667393	-0.752719299837258	-0.439488146939477	stress	stress
ENSACAG00000004989	-0.215877633291846	-0.160690618587335	0.0246276393486018	acclimation	stress
ENSACAG00000005046	0.317217229268671	-0.359140794720022	0.43329553297756	stress	acclimation
ENSACAG00000005056	0.356598429510082	-0.47463009063625	0.0719164476101692	stress	acclimation
ENSACAG00000005146	0.236720888833751	-1.32007586142127	-0.59730648352831	stress	stress
ENSACAG00000005179	0.237291935961408	-0.0445629662783991	0.210593066945654	stress	acclimation
ENSACAG00000005183	0.249821715352757	-0.499585399626151	0.540159121327427	stress	acclimation
ENSACAG00000005228	-0.386606705833315	0.294049217996385	0.303412110045938	stress	stress
ENSACAG00000005307	-0.309131111154012	0.33561628795949	-0.0822579346517391	stress	acclimation
ENSACAG00000005312	0.243859370078517	-0.748497327838382	0.383268859502375	stress	acclimation
ENSACAG00000005320	0.276189182041639	-0.567188738497739	0.286738021949713	stress	acclimation
ENSACAG00000005347	-0.320090271753105	-0.0563622337395692	-0.139731060353839	acclimation	acclimation
ENSACAG00000005353	0.223665282616275	-0.190683073948285	0.154632169950199	stress	acclimation
ENSACAG00000005395	0.222832333546342	-0.458138892686868	0.0182981743173437	stress	acclimation
ENSACAG00000005414	0.219348918168064	-0.50114060036917	-0.75538717822318	stress	stress
ENSACAG00000005463	-0.222326299565337	0.118395879213444	0.137969212077737	stress	stress
ENSACAG00000005484	0.242997521995918	-0.91150183560481	-0.0862597286368093	stress	stress
ENSACAG00000005502	0.308151973838371	-0.05553912125518	0.24562280300442	stress	acclimation
ENSACAG00000005518	-0.225791911311683	0.251511256884175	0.135051452210754	stress	stress
ENSACAG00000005537	0.256669516986298	-0.362459016438609	-0.327314887935233	stress	stress
ENSACAG00000005705	-0.271335916483744	0.432731537778724	0.270757411486776	stress	stress
ENSACAG00000005728	0.219310813552154	-0.276151297833718	-0.0816436044081722	stress	stress
ENSACAG00000005765	-0.299496253121918	0.241611972487681	-0.183266082443915	stress	acclimation
ENSACAG00000005815	-0.26716741947172	0.0199562122188429	0.134749814320798	stress	stress
ENSACAG00000005823	0.30464980029263	-0.845360029941149	-0.58327570322199	stress	stress
ENSACAG00000005829	-0.307292840472727	0.151102257676203	0.0956871601133818	stress	stress
ENSACAG00000005867	-0.246888731417846	0.0405691524452799	0.0861549411407375	stress	stress
ENSACAG00000005901	0.300824681644371	-1.52258819115396	-0.470838595864812	stress	stress
ENSACAG00000005903	0.235547481769878	-0.721856989239664	0.354914744425508	stress	acclimation
ENSACAG00000005906	-0.232220818240549	0.151340503694501	0.0453374584175428	stress	stress
ENSACAG00000005909	0.269734938039786	0.154633874915726	-0.0917282465386432	acclimation	stress
ENSACAG00000005949	0.242251326268444	-0.858499519167605	0.159910723706241	stress	acclimation
ENSACAG00000006001	0.279315489503377	-1.12507641416968	0.154999222390253	stress	acclimation
ENSACAG00000006097	0.245550278657561	-0.188584035175681	0.178814287787826	stress	acclimation
ENSACAG00000006099	-0.293913708330579	0.093489505202227	0.0414758418691918	stress	stress
ENSACAG00000006158	-0.252516083416771	-0.0394683839015771	0.176255596531021	acclimation	stress
ENSACAG00000006159	0.224611798395124	-0.603673130849466	-0.155227496617239	stress	stress
ENSACAG00000006162	0.265636094636426	-0.174993734495986	-0.600926467730498	stress	stress
ENSACAG00000006186	-0.374654228739182	-0.146387690064155	-0.270459663664209	acclimation	acclimation
ENSACAG00000006224	-0.298252507906068	-0.0245895824686413	0.314221555859952	acclimation	stress
ENSACAG00000006259	-0.242713914892719	0.188663919165838	-0.00735445355557314	stress	acclimation
ENSACAG00000006281	-0.307082634056817	0.234867809812201	0.134543390184435	stress	stress
ENSACAG00000006325	0.257719191093928	-1.49900633765327	-0.662673785835465	stress	stress
ENSACAG00000006337	-0.287981342662418	0.0283047198394056	-0.032537325084746	stress	acclimation
ENSACAG00000006381	0.221317545020275	-0.749521402169277	0.243365853475302	stress	acclimation
ENSACAG00000006427	0.248563003325861	-1.40459106997131	-0.114564224519197	stress	stress
ENSACAG00000006445	0.231768969612305	-0.889950493513284	-0.063225753107641	stress	stress
ENSACAG00000006518	0.235327219092727	-0.699466314701409	0.019023170117517	stress	acclimation
ENSACAG00000006527	0.32822934376529	-1.04829924770967	-1.10685377996336	stress	stress
ENSACAG00000006578	0.224962374523452	0.0545068830407858	0.202087591407276	acclimation	acclimation
ENSACAG00000006586	0.262935753688214	-1.31926722199669	0.420210978840082	stress	acclimation
ENSACAG00000006621	0.235676019786185	-1.37391171602354	-0.763289589883012	stress	stress
ENSACAG00000006670	-0.280438760205063	0.206517372444471	0.0386524861819673	stress	stress
ENSACAG00000006676	-0.290246530875154	0.571280999574321	-0.0707189007788156	stress	acclimation
ENSACAG00000006700	-0.22558290604112	0.363444250573079	0.319169893943076	stress	stress
ENSACAG00000006742	-0.283205438635364	0.125161303957204	0.116889944540989	stress	stress
ENSACAG00000006743	-0.333081467736774	0.38766037118236	0.00250396682778079	stress	stress
ENSACAG00000006812	-0.231095823014535	0.0508056518914554	-0.0195900456904467	stress	acclimation
ENSACAG00000006821	-0.231648186303844	0.0804424075868734	0.0823823748309788	stress	stress
ENSACAG00000006844	-0.204072329959996	-0.101416454046515	0.427838225491261	acclimation	stress
ENSACAG00000006941	0.271861000433977	-0.885508747289941	0.0561892405198566	stress	acclimation
ENSACAG00000006994	0.252262878369176	-0.993430150281904	0.40984155870736	stress	acclimation
ENSACAG00000007003	0.311339708172547	-0.960565479600711	-0.0598890267689032	stress	stress
ENSACAG00000007037	-0.312439634713411	0.256187792966587	-0.378104521839383	stress	acclimation
ENSACAG00000007047	-0.258700315055518	0.0962011011752794	-0.0932023014295505	stress	acclimation
ENSACAG00000007067	0.298611494927771	-0.337741589791071	-0.0184035555848196	stress	stress
ENSACAG00000007074	0.280168835114481	-0.652582897557495	-0.289694542717789	stress	stress
ENSACAG00000007173	-0.219280287815748	0.370994109771895	-0.159781630353054	stress	acclimation
ENSACAG00000007221	0.242232472702698	0.465264127003271	0.442434057340946	acclimation	acclimation
ENSACAG00000007236	0.220474983909363	-0.300496164033805	0.582286214810734	stress	acclimation
ENSACAG00000007268	-0.199979216118003	2.44012913991996	-0.64366339868623	stress	acclimation
ENSACAG00000007300	-0.260176229990911	0.333506365313896	0.0121762663033341	stress	stress
ENSACAG00000007308	-0.274634987852029	0.33373925541785	0.035336625807064	stress	stress
ENSACAG00000007357	-0.238753850707343	0.231935889922521	0.186074893592181	stress	stress
ENSACAG00000007373	-0.264536528052871	0.440416407277006	0.150714601429199	stress	stress
ENSACAG00000007383	0.226576813828361	-1.3702883479288	-0.415094796562879	stress	stress
ENSACAG00000007433	0.277517889736627	-0.214443484914322	-0.0513762128236429	stress	stress
ENSACAG00000007434	0.226947462797453	-1.37241402193384	-0.722658076900204	stress	stress
ENSACAG00000007436	-0.238776496596893	0.263193013464475	0.139765513474496	stress	stress
ENSACAG00000007444	-0.229074430824143	-0.0465334077475866	0.00846434645323786	acclimation	stress
ENSACAG00000007455	0.265173756762477	-1.66560304509112	-0.112298152679439	stress	stress
ENSACAG00000007564	0.236942527265003	-0.105704209634328	0.0808003030024974	stress	acclimation
ENSACAG00000007616	-0.188315831813722	0.22720932962099	0.28621732072988	stress	stress
ENSACAG00000007680	-0.315895430370103	0.255818548974458	0.122631702181863	stress	stress
ENSACAG00000007747	0.252715233018844	-0.810593433935799	-0.572924936827676	stress	stress
ENSACAG00000007823	0.269512964115023	-0.0913679160083782	0.374868374718654	stress	acclimation
ENSACAG00000007867	0.37781010930779	-0.766819819108484	-0.211344111989363	stress	stress
ENSACAG00000007870	0.224819398353859	-0.205445451321408	-0.215945580307954	stress	stress
ENSACAG00000007879	0.244978108798942	0.399085393241265	-0.185593483857689	acclimation	stress
ENSACAG00000007892	0.293949418417575	0.240161126193659	-0.123448607773113	acclimation	stress
ENSACAG00000007900	-0.283751503276775	0.0753435409542877	0.0102975165334174	stress	stress
ENSACAG00000007931	0.29893031333548	-0.930843577341052	-0.144802668982181	stress	stress
ENSACAG00000007973	0.230339065259616	1.36909279004226	1.07917798789795	acclimation	acclimation
ENSACAG00000007987	0.22038113159983	-0.335453992313086	-0.133437070164287	stress	stress
ENSACAG00000008007	-0.199454418591194	0.168329868569467	-0.108799198343908	stress	acclimation
ENSACAG00000008039	0.220327125991583	-0.257951904645259	-0.449079940849429	stress	stress
ENSACAG00000008048	0.226023632616659	-1.28669472504063	-0.881118459883478	stress	stress
ENSACAG00000008122	-0.27028608678915	0.0274228487373772	0.260360599339009	stress	stress
ENSACAG00000008213	-0.243258073696743	0.20155369237105	0.200077342188198	stress	stress
ENSACAG00000008221	0.364909504187185	-0.697804110487142	0.0847093206722177	stress	acclimation
ENSACAG00000008264	-0.21942459226509	0.329521695175148	-0.01346289482487	stress	acclimation
ENSACAG00000008279	0.226383389649796	0.218848192169505	0.0177559360182507	acclimation	acclimation
ENSACAG00000008287	0.226310507361729	0.421424487041615	0.693089564396883	acclimation	acclimation
ENSACAG00000008316	0.234430630639957	-0.800411994797174	0.0458120636631237	stress	acclimation
ENSACAG00000008356	-0.233982874328023	0.207235662694702	-0.0793080701436269	stress	acclimation
ENSACAG00000008373	-0.236424575626363	-0.049205104081563	0.19336327506026	acclimation	stress
ENSACAG00000008396	0.243513713873943	-0.461398837227917	-0.208371960440621	stress	stress
ENSACAG00000008416	-0.253441356310613	0.644597173160231	-0.0878980319354741	stress	acclimation
ENSACAG00000008452	-0.315029179120158	0.341029603682433	0.21857103505012	stress	stress
ENSACAG00000008456	0.265106104728991	-1.43362539888934	-0.607494263770878	stress	stress
ENSACAG00000008460	0.276343141005822	0.193286621452644	0.710073807022172	acclimation	acclimation
ENSACAG00000008464	0.280748577888298	-0.30974283391834	-0.114922705692492	stress	stress
ENSACAG00000008483	0.230110435972607	-1.79337676181518	-1.17176225819448	stress	stress
ENSACAG00000008534	0.256361782862416	-1.03433075998537	0.451839918271139	stress	acclimation
ENSACAG00000008565	-0.23575212465042	0.349777998178278	0.146930147526144	stress	stress
ENSACAG00000008579	0.248720971881581	0.0207542656871444	0.419943256343189	acclimation	acclimation
ENSACAG00000008755	-0.295145773836259	0.220355717375588	-0.237274396181187	stress	acclimation
ENSACAG00000008766	0.263328309357683	-1.2863676759969	-0.63119016817282	stress	stress
ENSACAG00000008776	-0.306893174319119	0.453212342055424	0.00135850283915709	stress	stress
ENSACAG00000008815	0.255969430912923	-0.135535844492813	-0.0334419306324858	stress	stress
ENSACAG00000008845	-0.318199500089631	1.05701825501627	0.00558470933118977	stress	stress
ENSACAG00000008857	0.246884931468552	-0.189165414842766	0.405967443890595	stress	acclimation
ENSACAG00000008885	-0.271996754156904	0.301832327445351	0.391303426329915	stress	stress
ENSACAG00000008921	0.230408907463459	-0.532252260016492	0.252226297645142	stress	acclimation
ENSACAG00000008939	0.244493520396522	-0.327793316484634	0.263459396919339	stress	acclimation
ENSACAG00000008979	0.248238026517655	-0.793885239218532	-0.664253805835117	stress	stress
ENSACAG00000009060	-0.27727826451521	0.224055952926994	-0.0140943119439153	stress	acclimation
ENSACAG00000009121	-0.339389906767143	0.126140455923338	0.00838433678760269	stress	stress
ENSACAG00000009136	-0.211096358699073	0.145802031692549	-0.210061478162194	stress	acclimation
ENSACAG00000009148	-0.214496532707995	0.407369293136958	0.592532469988811	stress	stress
ENSACAG00000009150	-0.2434318133824	-0.300567618781213	0.0537059827432694	acclimation	stress
ENSACAG00000009175	0.242791926530794	-0.60979265741724	0.145906684653509	stress	acclimation
ENSACAG00000009212	-0.240079188141579	0.241966333750826	-0.0443830771857833	stress	acclimation
ENSACAG00000009248	-0.218030841844896	-0.0542350333323613	-0.14433060367609	acclimation	acclimation
ENSACAG00000009251	-0.266908316351675	-0.00196976394562753	0.0591841518695976	acclimation	stress
ENSACAG00000009264	-0.198330242373148	-0.00242383218745174	0.171641268996903	acclimation	stress
ENSACAG00000009279	0.258298541720552	-0.478581126238053	-0.0421121733408698	stress	stress
ENSACAG00000009308	0.236817538370277	-1.48292013303076	0.369764582567075	stress	acclimation
ENSACAG00000009349	0.299665347954737	-0.0875714297193223	0.0779387222026221	stress	acclimation
ENSACAG00000009351	-0.315997092730349	0.500267743884192	0.634705420180124	stress	stress
ENSACAG00000009417	-0.266335546728203	0.112287725011189	-0.0500811231397518	stress	acclimation
ENSACAG00000009420	0.242996859686124	-0.415511275678184	0.47056682162284	stress	acclimation
ENSACAG00000009434	-0.314461353194355	0.00368767482514958	0.214052114941149	stress	stress
ENSACAG00000009468	-0.282961474151402	-0.14379908312363	-0.0116385495771081	acclimation	acclimation
ENSACAG00000009471	0.219420240287989	-1.37510009819161	-0.0716267637105245	stress	stress
ENSACAG00000009490	0.264720610395667	-2.48589254892543	0.230115808595197	stress	acclimation
ENSACAG00000009504	-0.229906606859451	-0.164711493556539	-0.0733983760498847	acclimation	acclimation
ENSACAG00000009586	-0.313867773278525	-0.154815870179045	0.0156261622053947	acclimation	stress
ENSACAG00000009652	0.275354663527052	-1.55270311830629	-0.0611491457122676	stress	stress
ENSACAG00000009684	0.241343463638955	-0.465208075249599	-0.022623544750235	stress	stress
ENSACAG00000009707	0.280913100893683	-0.0545946244152815	0.485564686797143	stress	acclimation
ENSACAG00000009778	-0.237990106785352	0.176531311867403	0.104779253796808	stress	stress
ENSACAG00000009800	0.24487691451576	-0.362905058844862	0.0103836792104221	stress	acclimation
ENSACAG00000009801	-0.314415025346432	-0.468836248754524	0.489688666313574	acclimation	stress
ENSACAG00000009931	-0.333085599672879	0.824249341400716	-0.81704743033489	stress	acclimation
ENSACAG00000010053	0.244519728771418	-0.488235130850816	0.247640144065803	stress	acclimation
ENSACAG00000010175	-0.259939746927179	0.168512200353225	0.073829661919754	stress	stress
ENSACAG00000010186	-0.263299790751455	0.243446197750944	0.0332530304695484	stress	stress
ENSACAG00000010189	-0.297278769472162	-0.0630445214923008	-0.218571514313721	acclimation	acclimation
ENSACAG00000010238	-0.301257141160577	0.274899799341584	0.118509345210326	stress	stress
ENSACAG00000010273	0.265407195371348	0.0193539518455341	0.00242636929060995	acclimation	acclimation
ENSACAG00000010297	0.279921753058207	-0.478885837215232	-0.426860437141227	stress	stress
ENSACAG00000010305	0.233685142081223	-1.14894644352712	-0.337493799205972	stress	stress
ENSACAG00000010356	-0.247599201927605	0.227771801459893	0.447461230167751	stress	stress
ENSACAG00000010415	0.236519988583772	-0.8091297342161	-0.437561795536787	stress	stress
ENSACAG00000010500	-0.235010190936074	0.228344544499019	0.273594626393074	stress	stress
ENSACAG00000010502	-0.22881201377223	0.510282830444148	0.0991505192680128	stress	stress
ENSACAG00000010536	0.282160345290892	-1.51914340291631	-0.0091040340340179	stress	stress
ENSACAG00000010539	0.249721391671034	-0.634619711506895	0.138331203261362	stress	acclimation
ENSACAG00000010558	-0.216867680446369	-0.0218843089040442	0.0697863486081425	acclimation	stress
ENSACAG00000010916	-0.302989199409512	0.308343517523629	-0.231984570687545	stress	acclimation
ENSACAG00000010923	-0.194747095397853	0.222749484853993	0.0264646589857011	stress	stress
ENSACAG00000010958	0.28531034701098	-0.643916159370077	0.387963598505139	stress	acclimation
ENSACAG00000011005	0.255764457049034	-1.34477879605805	1.13556726790257	stress	acclimation
ENSACAG00000011038	-0.330315287427617	0.436476137290057	0.239714961541974	stress	stress
ENSACAG00000011061	-0.323224541829415	0.286531108570428	-0.224580456255506	stress	acclimation
ENSACAG00000011070	0.236817074343849	-0.187930570767939	-0.365803047754836	stress	stress
ENSACAG00000011192	-0.307250887025551	-0.144951196963529	0.0667091404258772	acclimation	stress
ENSACAG00000011260	0.243767358507436	-0.764903587149926	0.298305874713016	stress	acclimation
ENSACAG00000011272	0.228805999696989	-1.51022052146733	0.194497304330074	stress	acclimation
ENSACAG00000011291	0.24515625636273	-1.24217373009985	-0.921266640397453	stress	stress
ENSACAG00000011338	-0.294447649567759	0.138536987552764	-0.0421254787728252	stress	acclimation
ENSACAG00000011359	0.234716475382956	-0.287214380486921	-1.66058278788145	stress	stress
ENSACAG00000011389	-0.246471381480966	0.127597276540145	0.17081399449263	stress	stress
ENSACAG00000011393	-0.210656305872739	0.13004088839472	-0.205470301675406	stress	acclimation
ENSACAG00000011415	-0.253433703183019	0.167985874070687	0.0829030547387431	stress	stress
ENSACAG00000011431	-0.194865095267199	-0.126233480325748	0.0359116623449432	acclimation	stress
ENSACAG00000011531	0.24266225030009	-0.67681744535218	0.08558824682592	stress	acclimation
ENSACAG00000011684	0.253281721375542	-1.09426952037417	0.358008820590246	stress	acclimation
ENSACAG00000011693	0.293500185911241	-0.412984015787193	0.00859981267637569	stress	acclimation
ENSACAG00000011695	0.3023242216473	-0.584037788436777	-0.156178618869505	stress	stress
ENSACAG00000011704	0.220569214888003	-1.23946272620577	-0.741291864394148	stress	stress
ENSACAG00000011707	0.248956864451071	-0.758576515946113	0.414439146716421	stress	acclimation
ENSACAG00000011711	-0.273734999788308	0.0933173971545714	-0.314679701482824	stress	acclimation
ENSACAG00000011738	0.23829977334111	-0.4038303275827	-1.02931432579707	stress	stress
ENSACAG00000011739	0.353635841302796	-0.909055483912352	-0.223493665356273	stress	stress
ENSACAG00000011826	0.236872083861117	-1.72524719858025	0.289080479076158	stress	acclimation
ENSACAG00000011908	-0.304964811626025	0.128099885788885	-0.0270080181078485	stress	acclimation
ENSACAG00000011924	0.221414067575163	-0.538269693311281	0.334695416287129	stress	acclimation
ENSACAG00000011934	-0.352520970509079	0.262173731069132	0.136502961303126	stress	stress
ENSACAG00000012076	-0.269665754292931	0.186787469029911	0.133635715176304	stress	stress
ENSACAG00000012084	-0.256619229216449	0.300203105409727	0.136676023006695	stress	stress
ENSACAG00000012130	0.226399268607816	-0.608913089151334	0.0464412165023912	stress	acclimation
ENSACAG00000012157	0.243638600171946	-1.12317595166178	0.0515240607623723	stress	acclimation
ENSACAG00000012165	0.223782081140619	-0.323637059678683	-0.145005416476274	stress	stress
ENSACAG00000012182	-0.306625693794833	-0.0700165228348823	-0.925490013557847	acclimation	acclimation
ENSACAG00000012186	-0.33931758973239	-0.208223271651659	0.16689247317439	acclimation	stress
ENSACAG00000012215	-0.32730948330757	0.0541611210504791	-0.100979185373131	stress	acclimation
ENSACAG00000012247	0.237112043319723	0.0806583188874091	-0.55883148488262	acclimation	stress
ENSACAG00000012248	-0.370756555022687	-0.0995544194166136	-0.00191599247275549	acclimation	acclimation
ENSACAG00000012275	-0.231818978900185	0.378341815179702	0.120061693516004	stress	stress
ENSACAG00000012343	-0.226947308159438	0.0458335366039678	-0.195726253154137	stress	acclimation
ENSACAG00000012384	0.260412692601574	-1.4607783330561	-0.218544216348781	stress	stress
ENSACAG00000012412	0.22685611564201	-0.798514949583908	-0.18345563660444	stress	stress
ENSACAG00000012451	0.245855963130395	-0.549974772345766	0.33844142699954	stress	acclimation
ENSACAG00000012468	-0.280432055831259	0.0717752589617316	0.0331976479439088	stress	stress
ENSACAG00000012501	0.228098202929292	0.91365300293628	0.18275510653682	acclimation	acclimation
ENSACAG00000012553	0.276792134409522	-0.935048868906029	-0.10946185248123	stress	stress
ENSACAG00000012565	0.225836856762128	-2.05129365281576	-0.100068297858937	stress	stress
ENSACAG00000012574	0.248268685543879	-1.60763771863482	0.482308634197676	stress	acclimation
ENSACAG00000012638	-0.281559515693593	0.301018460650199	0.174977885577282	stress	stress
ENSACAG00000012653	-0.278859529646428	0.146305322288863	-0.0258889493763008	stress	acclimation
ENSACAG00000012664	-0.311290749630785	0.589713573246808	0.0576026858654407	stress	stress
ENSACAG00000012679	0.236814156696367	-1.04473245649423	-0.441783585270815	stress	stress
ENSACAG00000012771	-0.341510240643585	0.03055585570365	0.00431626591318554	stress	stress
ENSACAG00000012784	0.282260997804346	-1.56119960978874	0.573765376232151	stress	acclimation
ENSACAG00000012787	0.300399449027134	-0.271641895906543	-0.29357074859822	stress	stress
ENSACAG00000012794	0.265517005860918	0.100821381897508	-0.505300805981921	acclimation	stress
ENSACAG00000012797	-0.345921969200345	0.0322929167417644	-0.163010916546799	stress	acclimation
ENSACAG00000012801	-0.187233728183298	0.359492055275177	0.0840266688789562	stress	stress
ENSACAG00000012812	0.325551330105464	-0.327606618434429	-0.531071608335005	stress	stress
ENSACAG00000012835	0.290648355641621	-0.801440447616293	-0.57932462648124	stress	stress
ENSACAG00000012860	-0.214772565884425	0.360245459121303	0.328080638690471	stress	stress
ENSACAG00000012873	-0.215772951226741	0.576342479744842	-0.118287743994788	stress	acclimation
ENSACAG00000012875	0.265348580558661	-0.636656669518918	0.0107634573283223	stress	acclimation
ENSACAG00000012902	0.308446929119003	-0.00124387526449224	-0.0325934338534268	stress	stress
ENSACAG00000012937	-0.320814760901262	0.138487430416357	0.195814683765884	stress	stress
ENSACAG00000012949	0.309126326343724	-0.0241970718945367	0.188136185434112	stress	acclimation
ENSACAG00000012969	0.294877474932909	-1.15794396329921	0.329867798394131	stress	acclimation
ENSACAG00000013012	0.253089523800734	-0.317378828745987	0.0774569249646328	stress	acclimation
ENSACAG00000013021	-0.299847616960641	0.160995332645556	-0.0110960495449665	stress	acclimation
ENSACAG00000013044	-0.203236745878927	0.249362590394344	-0.0673171475473858	stress	acclimation
ENSACAG00000013080	0.239832559117143	0.435200570346541	0.940752679769076	acclimation	acclimation
ENSACAG00000013083	0.273025911424246	-0.645573059336503	0.0844257115859181	stress	acclimation
ENSACAG00000013089	0.306208413357392	-0.145827949083299	-0.0730865965425337	stress	stress
ENSACAG00000013098	0.249532123855943	-0.421630280233704	0.162357367466966	stress	acclimation
ENSACAG00000013221	0.25086390843187	-0.852478387431655	-0.785211309754139	stress	stress
ENSACAG00000013225	0.219186004188751	-0.557730692956774	-0.140993209566009	stress	stress
ENSACAG00000013251	0.274735757727989	-0.585815548950748	-0.176245182520062	stress	stress
ENSACAG00000013266	-0.19691174578602	0.0250249434299158	0.023811784961513	stress	stress
ENSACAG00000013267	-0.216816978169563	-0.000530393367436939	0.120352492910957	acclimation	stress
ENSACAG00000013359	0.226308117519125	-0.346783518575693	0.646350436320447	stress	acclimation
ENSACAG00000013400	-0.306833699330594	0.301675490907035	-0.0487941076414675	stress	acclimation
ENSACAG00000013452	0.265266358669221	-0.472902156175196	0.600773049454883	stress	acclimation
ENSACAG00000013472	0.267671198580473	-0.596340989966696	-0.214764269639885	stress	stress
ENSACAG00000013480	-0.272914964444645	0.057095175612033	0.097058612528117	stress	stress
ENSACAG00000013505	0.370137438361482	-0.100825392010572	-0.103811000876184	stress	stress
ENSACAG00000013525	0.232281993316021	0.288124517682737	-0.0826157140794338	acclimation	stress
ENSACAG00000013526	0.250153381403066	-0.583042011820611	-0.691211110057224	stress	stress
ENSACAG00000013586	-0.279890413443102	0.123299030809899	-0.132993775746543	stress	acclimation
ENSACAG00000013600	-0.278508373264265	0.0397449459019689	0.158922094076076	stress	stress
ENSACAG00000013617	-0.285380424196274	0.480534193024303	-0.022432804227956	stress	acclimation
ENSACAG00000013618	0.233563948201634	-1.42581863355616	-0.0800566352626778	stress	stress
ENSACAG00000013639	0.243984356366555	-1.02529635566841	-0.787019714291931	stress	stress
ENSACAG00000013643	-0.295381210732635	0.249425407932309	-0.113622499224097	stress	acclimation
ENSACAG00000013659	-0.263941710875395	0.379189275859624	0.091394433359923	stress	stress
ENSACAG00000013666	-0.326293189086514	0.0577180559129842	0.176077543128112	stress	stress
ENSACAG00000013673	-0.344867665825881	-0.100687089249416	0.00670075690795348	acclimation	stress
ENSACAG00000013749	-0.246775678530244	0.21723279624959	-0.08503348295771	stress	acclimation
ENSACAG00000013754	-0.18442612488001	0.0593568295452722	0.13433931438322	stress	stress
ENSACAG00000013756	-0.281019124710918	0.184034076429211	0.00117266822377425	stress	stress
ENSACAG00000013772	0.233830377307195	0.0374807287554646	-0.283750172407726	acclimation	stress
ENSACAG00000013786	0.254500992060336	-1.2682964092371	-0.668321274383754	stress	stress
ENSACAG00000013796	-0.26856883291307	0.018086679997423	-0.285029784731656	stress	acclimation
ENSACAG00000013836	-0.265256264502732	0.0387579959182643	0.10688258003817	stress	stress
ENSACAG00000013841	-0.298632290704735	2.03268994022235	-0.723349354902951	stress	acclimation
ENSACAG00000013873	0.320276796108836	-0.342098249466592	-0.261791323797557	stress	stress
ENSACAG00000013893	-0.285440032635087	0.404309442474269	-0.110754306091996	stress	acclimation
ENSACAG00000013955	0.243582227562244	-0.26182314348317	-0.197337358034083	stress	stress
ENSACAG00000014086	0.3274280537105	-0.614037316326102	0.379070884497706	stress	acclimation
ENSACAG00000014097	0.219706806896532	-0.882284473770652	1.6314581292903	stress	acclimation
ENSACAG00000014181	0.237842332018709	0.400893362451461	0.3820618343732	acclimation	acclimation
ENSACAG00000014187	0.287904859062339	-0.676679012091319	0.213268728670249	stress	acclimation
ENSACAG00000014197	0.273214082932336	-0.681570775919188	0.0420585328775192	stress	acclimation
ENSACAG00000014297	0.324752077522858	-1.0170275121021	-0.184107152033533	stress	stress
ENSACAG00000014329	-0.310351695701402	-0.00872676617696572	0.0339400537450198	acclimation	stress
ENSACAG00000014338	0.309508365032937	-0.557468834592371	0.663120729172533	stress	acclimation
ENSACAG00000014372	0.252830868098996	-1.05768881132051	0.0695822667903336	stress	acclimation
ENSACAG00000014462	-0.229093475669492	-0.274831031342211	-0.0264285490958309	acclimation	acclimation
ENSACAG00000014477	0.256709290042755	-0.480190545044097	0.0594139023677531	stress	acclimation
ENSACAG00000014560	-0.325717998227297	0.314563700257302	-0.1885578261946	stress	acclimation
ENSACAG00000014574	-0.34644394213237	0.447411338057156	0.141387687575484	stress	stress
ENSACAG00000014575	-0.280578376476706	0.0608453526621387	0.0792522138588696	stress	stress
ENSACAG00000014580	0.236714826568655	-0.964379510266376	-0.154762997781426	stress	stress
ENSACAG00000014583	-0.278439491719486	0.18047935859965	0.121168197137015	stress	stress
ENSACAG00000014587	-0.338290699039395	0.385345872544115	-0.0570297021706328	stress	acclimation
ENSACAG00000014596	-0.251645109990862	0.0886244546416605	0.112876772358517	stress	stress
ENSACAG00000014627	0.225732655071646	-0.853986733818076	-0.0637121029298314	stress	stress
ENSACAG00000014639	-0.269419912728194	-0.021846179366424	0.832074527359228	acclimation	stress
ENSACAG00000014640	-0.272153567259157	-0.268134660702575	0.0160969932591671	acclimation	stress
ENSACAG00000014661	0.278123256498196	-0.516839923003869	-0.416484282376287	stress	stress
ENSACAG00000014680	-0.304826986189126	-0.186626398606151	0.0317854158567057	acclimation	stress
ENSACAG00000014695	-0.393706634218809	0.229647870559248	0.105534465356453	stress	stress
ENSACAG00000014738	0.233674265385104	-0.0526523833941895	0.0370139696415126	stress	acclimation
ENSACAG00000014741	0.26255842636104	-1.29400558689758	-0.144560811921202	stress	stress
ENSACAG00000014762	-0.261498746852783	0.0100930186654198	-0.0560139883988629	stress	acclimation
ENSACAG00000014800	-0.274831901994599	0.128397288827194	-0.0505533305741551	stress	acclimation
ENSACAG00000014815	-0.332268378694084	-0.152375406557201	0.223828098275676	acclimation	stress
ENSACAG00000014833	-0.302425283472933	0.826760270508629	0.0846784562470072	stress	stress
ENSACAG00000014845	0.241949391168037	-0.920932805833493	0.445136806999736	stress	acclimation
ENSACAG00000014858	0.227203226818485	0.261031591225744	0.507631563515552	acclimation	acclimation
ENSACAG00000014867	0.242189026708059	0.050786858105925	0.217870293469386	acclimation	acclimation
ENSACAG00000014871	-0.346594818478616	0.0596709242355427	0.023241563746138	stress	stress
ENSACAG00000014906	-0.184466214694917	-0.281750875508024	0.353484344400127	acclimation	stress
ENSACAG00000014939	0.219654764016337	-0.237370239062906	-0.0643209719475512	stress	stress
ENSACAG00000014950	-0.343634365151086	-0.0426156273201123	-0.314684258580133	acclimation	acclimation
ENSACAG00000014954	-0.212336691489156	0.315746034530205	0.0688270112199031	stress	stress
ENSACAG00000014985	0.235862271826251	0.135725169639919	-0.0269117836611396	acclimation	stress
ENSACAG00000015062	0.289745803241494	0.311612212737637	0.137374284948325	acclimation	acclimation
ENSACAG00000015089	-0.268840949077015	-0.141882951974001	-0.0124728987121826	acclimation	acclimation
ENSACAG00000015094	0.240064986391188	0.0504664293413731	0.181408963235981	acclimation	acclimation
ENSACAG00000015107	-0.206221167732704	0.101134242913407	-0.0208126854127869	stress	acclimation
ENSACAG00000015147	0.260112672005258	-1.86349136490709	0.00546978261830279	stress	acclimation
ENSACAG00000015158	0.253649869183096	-0.44696192380183	0.302294902584089	stress	acclimation
ENSACAG00000015194	0.284842414086883	-0.535433281754017	-0.0857133479567792	stress	stress
ENSACAG00000015209	-0.238780249101926	-0.0829551676524554	0.184668142742879	acclimation	stress
ENSACAG00000015214	0.289412443890744	-0.220440107035108	0.0315536202849451	stress	acclimation
ENSACAG00000015230	0.297832899278018	-0.119215769122145	-0.251297904370146	stress	stress
ENSACAG00000015242	0.227124014959746	-1.04306926437213	0.049502496248039	stress	acclimation
ENSACAG00000015304	0.22853003686598	-0.301618871831638	-0.075214248773468	stress	stress
ENSACAG00000015324	-0.22709897645373	0.100770194443047	-0.165937771038143	stress	acclimation
ENSACAG00000015417	0.268459487967015	0.649549349683766	0.415755705004139	acclimation	acclimation
ENSACAG00000015528	0.23657618137893	-0.706630662728868	0.0917971711745885	stress	acclimation
ENSACAG00000015557	-0.252345223755878	-0.0486064976592387	0.13864103789853	acclimation	stress
ENSACAG00000015576	0.256114172641294	-0.282039811214724	0.0094566720415395	stress	acclimation
ENSACAG00000015587	-0.205160534835797	0.220301712714051	0.0602014344243393	stress	stress
ENSACAG00000015593	-0.293664206591688	0.116304951202399	0.218225295135522	stress	stress
ENSACAG00000015637	0.260824924587202	-0.733299898884289	-0.296239124908098	stress	stress
ENSACAG00000015653	0.231449041874304	-0.266530547943539	-0.0269809882549728	stress	stress
ENSACAG00000015657	0.239027139739324	-0.39355164205282	0.143900296258503	stress	acclimation
ENSACAG00000015676	0.284531200830706	-0.0845232788166543	-0.124376948155006	stress	stress
ENSACAG00000015688	0.24888722490246	-0.495877600115857	-0.0774806528500829	stress	stress
ENSACAG00000015703	-0.249903789585531	0.145451315927808	0.336356137670916	stress	stress
ENSACAG00000015709	0.243492348620722	-0.422371736157712	-0.850104867362626	stress	stress
ENSACAG00000015726	0.239457296141431	-0.102725699439091	0.1489705330932	stress	acclimation
ENSACAG00000015731	-0.234833966853581	0.346544592715159	0.119917595794764	stress	stress
ENSACAG00000015748	0.245921209526678	-0.643427884062919	0.164940448282798	stress	acclimation
ENSACAG00000015753	-0.194273104988051	-0.00653790587181859	-0.083904854747862	acclimation	acclimation
ENSACAG00000015787	-0.312849955895767	-0.303783875153577	0.0253073288847113	acclimation	stress
ENSACAG00000015804	-0.226971802125865	0.352943884163553	-0.0813463916991738	stress	acclimation
ENSACAG00000015817	-0.363149290993268	0.431374712061615	0.0806649278906883	stress	stress
ENSACAG00000015864	0.299461819509427	-1.20316221908788	-0.27502698617575	stress	stress
ENSACAG00000015921	0.230197755450792	-0.838955856761571	-0.215391701050911	stress	stress
ENSACAG00000015933	0.26685855462978	-1.22479463316505	0.916994568671694	stress	acclimation
ENSACAG00000015939	-0.19307616543509	0.07185899224628	0.0423597047971956	stress	stress
ENSACAG00000015996	0.242138562764291	-1.59034721223515	0.0230540666650937	stress	acclimation
ENSACAG00000016008	0.222737230043902	0.196978273898556	1.047978088238	acclimation	acclimation
ENSACAG00000016027	-0.259587567795956	-0.0752951561034318	-0.308617908445316	acclimation	acclimation
ENSACAG00000016072	-0.301275337922563	0.352726769447564	0.0302979961623485	stress	stress
ENSACAG00000016080	-0.287139549149365	0.33928813731836	-0.354158143379242	stress	acclimation
ENSACAG00000016098	0.240833764040692	-0.720710642721059	0.286437719870408	stress	acclimation
ENSACAG00000016110	0.284461597516774	-1.61356852172587	-1.40875350300601	stress	stress
ENSACAG00000016171	0.262066309543287	-1.716671157176	0.10572926895112	stress	acclimation
ENSACAG00000016234	0.269159002367849	-0.431288008719693	-0.201182588305733	stress	stress
ENSACAG00000016239	-0.235914380540422	0.0552128109586478	0.0724378230680382	stress	stress
ENSACAG00000016265	0.281384950247128	-1.06274809123318	-0.695351400498252	stress	stress
ENSACAG00000016278	0.2707532369383	-1.49684567195223	0.710470344547142	stress	acclimation
ENSACAG00000016291	0.224164665800045	0.161644919277518	1.22662186667699	acclimation	acclimation
ENSACAG00000016299	-0.29280853869866	0.439143620231139	0.212875248845023	stress	stress
ENSACAG00000016306	-0.305294927525381	0.265064910049149	-0.265998853057117	stress	acclimation
ENSACAG00000016321	-0.240728863254351	0.233668453503229	-0.206196358176747	stress	acclimation
ENSACAG00000016347	0.282586411716022	-0.182930042392794	-0.182629913451979	stress	stress
ENSACAG00000016360	0.229929248257383	-0.129121357951284	0.104258872691316	stress	acclimation
ENSACAG00000016407	0.243119363593061	-0.728979285327582	0.668668021303256	stress	acclimation
ENSACAG00000016423	0.255608909293966	-0.489565693899921	0.0559214223147509	stress	acclimation
ENSACAG00000016439	0.248625449944527	-0.800090779940342	-0.149003048684382	stress	stress
ENSACAG00000016485	0.229749498579437	-0.356521989731389	0.190575872769206	stress	acclimation
ENSACAG00000016508	-0.280052381321758	0.104830221692883	0.0630885900668502	stress	stress
ENSACAG00000016519	0.22424685804461	-0.875280475286271	-0.232326791281415	stress	stress
ENSACAG00000016540	0.242479784783293	-0.481530295432981	-0.0737266076435223	stress	stress
ENSACAG00000016543	0.224834282383866	-0.255452827704192	-0.155500409172401	stress	stress
ENSACAG00000016579	0.230487977927229	0.128481463761111	0.0824537359067919	acclimation	acclimation
ENSACAG00000016580	-0.286686516082186	-0.0478793151289255	-0.030165805714833	acclimation	acclimation
ENSACAG00000016639	-0.324751239254754	0.456441573952895	0.0367448661925911	stress	stress
ENSACAG00000016646	0.314047269295333	-0.507103134693442	0.180200450359649	stress	acclimation
ENSACAG00000016650	0.244959549531656	-0.747671343422021	0.447189688555572	stress	acclimation
ENSACAG00000016653	-0.26999466802569	0.615014369125308	0.133141164470775	stress	stress
ENSACAG00000016664	-0.243895198007134	-0.2614903299208	0.00352320827578582	acclimation	stress
ENSACAG00000016694	0.230506052947923	-0.306940044949486	0.648840866328437	stress	acclimation
ENSACAG00000016710	-0.21441376138079	-0.00886922742855713	-0.0172084252911341	acclimation	acclimation
ENSACAG00000016730	0.253475769669924	-0.746392398973255	-0.373097567616977	stress	stress
ENSACAG00000016744	-0.332009618124103	0.267669990767926	-0.0244901621731923	stress	acclimation
ENSACAG00000016749	-0.2712783608431	0.0964680026705916	0.0854879143994221	stress	stress
ENSACAG00000016804	0.246858640614231	0.370769027756589	-0.179210249101866	acclimation	stress
ENSACAG00000016838	0.242131332456438	-1.49224233576081	0.38265025408442	stress	acclimation
ENSACAG00000016861	-0.32557441523073	0.143265444738481	-0.217624471761353	stress	acclimation
ENSACAG00000016864	0.245658072561835	-1.62709281180987	1.64126919548993	stress	acclimation
ENSACAG00000016885	0.271153097490597	-1.00640154586343	0.494728069778089	stress	acclimation
ENSACAG00000016910	0.241737711157852	-1.05350990554003	0.36919428509669	stress	acclimation
ENSACAG00000016928	-0.195928431951521	-0.072038412517541	0.0203931084856255	acclimation	stress
ENSACAG00000016938	-0.224745933093416	0.185417238418295	0.256003001725381	stress	stress
ENSACAG00000016939	0.250340883643806	-0.64026456676984	0.0291468310806905	stress	acclimation
ENSACAG00000017040	0.245372895958662	-0.364301169380656	-0.197863235440072	stress	stress
ENSACAG00000017076	0.2449664376756	-1.70095128710636	-0.39906825262065	stress	stress
ENSACAG00000017090	0.226756709104898	-0.141970853386136	-0.219263879963931	stress	stress
ENSACAG00000017106	-0.227982552250161	0.13833436060055	0.0300111174009872	stress	stress
ENSACAG00000017131	-0.275783017296282	0.222270166354953	-0.0958155722152569	stress	acclimation
ENSACAG00000017166	-0.203605495887749	-0.0202401234638755	0.207919029128691	acclimation	stress
ENSACAG00000017173	-0.250038109522392	0.0786086339708665	0.144698587736088	stress	stress
ENSACAG00000017224	-0.206824567400981	0.32294429832919	0.194566629670944	stress	stress
ENSACAG00000017226	0.281726178012798	-0.155184090024527	-0.218495471942687	stress	stress
ENSACAG00000017238	0.249296253845975	-0.109724144269537	0.0261326605406147	stress	acclimation
ENSACAG00000017313	-0.294392039540141	0.124818995408383	0.0341873227224354	stress	stress
ENSACAG00000017371	0.244500863884839	-0.767297874181088	-0.791042564782472	stress	stress
ENSACAG00000017437	0.387270063072128	-0.530885443388378	1.0045026856412	stress	acclimation
ENSACAG00000017452	0.250446248707789	-1.04868439751561	0.598932621970414	stress	acclimation
ENSACAG00000017468	-0.228384158159884	-0.0318949445466995	0.066935972271866	acclimation	stress
ENSACAG00000017497	-0.250945713665484	0.209652422316415	0.0584841395374312	stress	stress
ENSACAG00000017506	-0.288974761962707	0.15773504753053	0.0533219479730526	stress	stress
ENSACAG00000017513	0.222617828096627	-1.04879848709493	-0.809096725786738	stress	stress
ENSACAG00000017596	-0.235262524530923	0.24968158659642	-0.238582572799771	stress	acclimation
ENSACAG00000017687	0.228538298376132	-0.0737712561349034	-0.0765808352058293	stress	stress
ENSACAG00000017693	0.235876364886784	-0.130673229721427	-0.119860951297329	stress	stress
ENSACAG00000017694	0.235505825005078	-0.68963163146622	0.121488847937796	stress	acclimation
ENSACAG00000017784	0.249189670810071	-0.689108304812113	0.487456041801321	stress	acclimation
ENSACAG00000017791	-0.250812184153131	0.0797377939057323	-0.0844428052837468	stress	acclimation
ENSACAG00000017887	0.227442751365146	-0.684403357355731	0.0463494435727223	stress	acclimation
ENSACAG00000017928	-0.27447037385838	0.152131736503061	0.0174505106873731	stress	stress
ENSACAG00000017984	-0.339268680222537	2.58648915480417	-0.665005721585511	stress	acclimation
ENSACAG00000020966	-0.235321619310934	0.325655145571	-0.106757284760118	stress	acclimation
ENSACAG00000020972	0.242552256070176	-1.63718710747707	-0.236208475571544	stress	stress
ENSACAG00000020986	0.281561695190233	2.02932505648005	-1.0926408788526	acclimation	stress
ENSACAG00000021095	-0.249304191112118	0.219540601587373	0.147793945656595	stress	stress
ENSACAG00000022067	0.21890376208661	0.0570949765336142	-0.0616098885785379	acclimation	stress
ENSACAG00000022405	0.256721836741399	-0.668935818504225	-0.24158722679048	stress	stress
ENSACAG00000023287	0.222505647745914	-0.819711944982219	0.475809310625101	stress	acclimation
ENSACAG00000023506	0.251122472015412	0.00238829984220797	0.592085822823285	acclimation	acclimation
ENSACAG00000023513	0.230482319996306	0.176009830651865	0.445600600978888	acclimation	acclimation
ENSACAG00000023721	-0.257086389671034	-0.0331496986208385	-0.315972367923676	acclimation	acclimation
ENSACAG00000023762	-0.290623009375853	1.57084243654472	-1.5846438388433	stress	acclimation
ENSACAG00000024196	-0.194993756078436	0.586646124779347	-0.0761289639547406	stress	acclimation
ENSACAG00000024204	-0.252518424555207	0.0902000228006951	0.411151084393991	stress	stress
ENSACAG00000024407	-0.316786487018301	0.183083379630456	0.182138104944274	stress	stress
ENSACAG00000024664	0.266547539006551	-0.895448752349354	-0.102879467448254	stress	stress
ENSACAG00000025482	0.292673845274993	-1.21591136193418	-0.984945751709771	stress	stress
ENSACAG00000025985	-0.203654397147723	0.381923830857186	-0.166961764762724	stress	acclimation
ENSACAG00000026026	0.226610712320604	-0.728379005068905	-0.292047830164626	stress	stress
ENSACAG00000026170	0.328040577793543	-0.573573424057812	0.0319654294998381	stress	acclimation
ENSACAG00000026231	0.220075941008138	-1.25270299870115	-0.279319737007026	stress	stress
ENSACAG00000026606	-0.267497547873942	-0.265611721640353	-0.201311265235833	acclimation	acclimation
ENSACAG00000026867	-0.230363694769033	-0.00151932458739629	0.377756089662044	acclimation	stress
ENSACAG00000027275	-0.281112223246451	0.0129121686220042	0.301037017875345	stress	stress
ENSACAG00000027909	-0.184780442322676	0.215889895297442	0.233570373378839	stress	stress
ENSACAG00000028017	-0.246300215195811	-0.0142980918724429	0.128995035438936	acclimation	stress
ENSACAG00000028140	0.279748590159161	-0.931261094105875	0.758423556987659	stress	acclimation
ENSACAG00000028555	0.296888667027742	-0.750318673470737	0.181218206989019	stress	acclimation
ENSACAG00000028566	-0.218445076591316	0.326523236930989	0.390828843513594	stress	stress
ENSACAG00000028682	-0.345352432202303	0.0988741423946277	-0.13807477711523	stress	acclimation
ENSACAG00000028725	-0.229357593670006	0.0993316551638107	0.00995553589707617	stress	stress
ENSACAG00000028892	-0.204433443159698	0.0580739132746358	-0.054451309587044	stress	acclimation
ENSACAG00000028980	0.219583184602278	-0.104531108785885	0.0450471524361815	stress	acclimation
ENSACAG00000029027	0.26288642925238	-0.401147347117307	-0.0744229258765365	stress	stress
ENSACAG00000029203	-0.259447333453093	-0.0928657096202054	0.100309338547545	acclimation	stress
ENSACAG00000029236	0.222503320379394	-0.600951177556544	0.0480082080834348	stress	acclimation
ENSACAG00000029251	0.220588136455566	-1.15250781071223	0.82749252259903	stress	acclimation
ENSACAG00000029280	-0.304476691941707	-0.202015434709183	-0.0415150546819854	acclimation	acclimation
ENSACAG00000029331	-0.324639428088196	0.259899734950346	0.190300655603161	stress	stress
ENSACAG00000029372	-0.205688620250185	0.338991278948228	-0.15215847717534	stress	acclimation
ENSACAG00000029385	-0.254246641997965	0.092258014610663	-0.0721022512319394	stress	acclimation
ENSACAG00000029596	0.223662109525874	-0.537643280145379	-0.308786021140036	stress	stress
