# Supplementary material for: Selection on adaptive and maladaptive gene expression plasticity during thermal adaptation to urban heat islands
Source: Nat Commun. 2021 Oct 26;12:6195. doi: 10.1038/s41467-021-26334-4 (PMC8548502; doi:10.1038/s41467-021-26334-4)
Supplement: Supplementary file 5 — Source Data [file 41467_2021_26334_MOESM5_ESM.zip › NATCOMM_maladaptive_plasticity_source_data_file_09062021/Data_files/Arecibo_forest_CTmax_LD_10132020.csv]

	CHR	POS1	POS2	N_INDV	R.2	distance	genome_pos1	genome_pos2
9784615	1	47911177	47911183	16	0.178283	6	1_47911177	1_47911183
9784616	1	47911177	47911466	17	0.031495	289	1_47911177	1_47911466
9784617	1	47911177	47911540	17	0.031495	363	1_47911177	1_47911540
9784618	1	47911177	47912471	17	0.035461	1294	1_47911177	1_47912471
9784619	1	47911177	47912488	17	0.035461	1311	1_47911177	1_47912488
9784620	1	47911177	47912547	17	0.0166223	1370	1_47911177	1_47912547
9784621	1	47911177	47914114	17	0.0166223	2937	1_47911177	1_47914114
9784622	1	47911177	47914649	16	0.0410509	3472	1_47911177	1_47914649
9790653	1	47911183	47911466	16	0.21846	283	1_47911183	1_47911466
9790654	1	47911183	47911540	16	0.21846	357	1_47911183	1_47911540
9790655	1	47911183	47912471	16	0.246201	1288	1_47911183	1_47912471
9790656	1	47911183	47912488	16	0.246201	1305	1_47911183	1_47912488
9790657	1	47911183	47912547	16	0.114894	1364	1_47911183	1_47912547
9790658	1	47911183	47914114	16	0.114894	2931	1_47911183	1_47914114
9790659	1	47911183	47914649	15	0.00887574	3466	1_47911183	1_47914649
9796690	1	47911466	47911540	18	1	74	1_47911466	1_47911540
9796691	1	47911466	47912471	18	0.347222	1005	1_47911466	1_47912471
9796692	1	47911466	47912488	17	0.34386	1022	1_47911466	1_47912488
9796693	1	47911466	47912547	18	0.79085	1081	1_47911466	1_47912547
9796694	1	47911466	47914114	18	0.00653595	2648	1_47911466	1_47914114
9796695	1	47911466	47914649	16	0.34004	3183	1_47911466	1_47914649
9802726	1	47911540	47912471	18	0.347222	931	1_47911540	1_47912471
9802727	1	47911540	47912488	17	0.34386	948	1_47911540	1_47912488
9802728	1	47911540	47912547	18	0.79085	1007	1_47911540	1_47912547
9802729	1	47911540	47914114	18	0.00653595	2574	1_47911540	1_47914114
9802730	1	47911540	47914649	16	0.34004	3109	1_47911540	1_47914649
9808761	1	47912471	47912488	17	1	17	1_47912471	1_47912488
9808762	1	47912471	47912547	18	0.470588	76	1_47912471	1_47912547
9808763	1	47912471	47914114	18	0.470588	1643	1_47912471	1_47914114
9808764	1	47912471	47914649	16	0.183673	2178	1_47912471	1_47914649
9814795	1	47912488	47912547	17	0.46875	59	1_47912488	1_47912547
9814796	1	47912488	47914114	17	0.46875	1626	1_47912488	1_47914114
9814797	1	47912488	47914649	16	0.183673	2161	1_47912488	1_47914649
9820828	1	47912547	47914114	18	0.00346021	1567	1_47912547	1_47914114
9820829	1	47912547	47914649	16	0.466667	2102	1_47912547	1_47914649
9826860	1	47914114	47914649	16	0.00952381	535	1_47914114	1_47914649
20729703	1	123192362	123192368	16	1	6	1_123192362	1_123192368
20729704	1	123192362	123192386	16	1	24	1_123192362	1_123192386
20729705	1	123192362	123192493	16	0.0534216	131	1_123192362	1_123192493
20729707	1	123192362	123192706	15	0.111498	344	1_123192362	1_123192706
20729708	1	123192362	123192859	16	0.2	497	1_123192362	1_123192859
20729709	1	123192362	123193045	16	0.0140056	683	1_123192362	1_123193045
20733520	1	123192368	123192386	18	1	18	1_123192368	1_123192386
20733521	1	123192368	123192493	18	0.0470588	125	1_123192368	1_123192493
20733523	1	123192368	123192706	17	0.0885417	338	1_123192368	1_123192706
20733524	1	123192368	123192859	17	0.203125	491	1_123192368	1_123192859
20733525	1	123192368	123193045	18	0.00573888	677	1_123192368	1_123193045
20737336	1	123192386	123192493	18	0.0470588	107	1_123192386	1_123192493
20737338	1	123192386	123192706	17	0.0885417	320	1_123192386	1_123192706
20737339	1	123192386	123192859	17	0.203125	473	1_123192386	1_123192859
20737340	1	123192386	123193045	18	0.00573888	659	1_123192386	1_123193045
20741152	1	123192493	123192706	17	0.683036	213	1_123192493	1_123192706
20741153	1	123192493	123192859	17	0.114079	366	1_123192493	1_123192859
20741154	1	123192493	123193045	18	0.590244	552	1_123192493	1_123193045
20748778	1	123192706	123192859	16	0.321905	153	1_123192706	1_123192859
20748779	1	123192706	123193045	17	0.74513	339	1_123192706	1_123193045
20752590	1	123192859	123193045	17	0.00135216	186	1_123192859	1_123193045
20767828	1	123204620	123204719	15	1	99	1_123204620	1_123204719
20767829	1	123204620	123204839	10	1	219	1_123204620	1_123204839
20767830	1	123204620	123206161	14	0.0629213	1541	1_123204620	1_123206161
20767831	1	123204620	123206188	14	0.0629213	1568	1_123204620	1_123206188
20771635	1	123204719	123204839	12	1	120	1_123204719	1_123204839
20771636	1	123204719	123206161	15	0.0985577	1442	1_123204719	1_123206161
20771637	1	123204719	123206188	16	0.04	1469	1_123204719	1_123206188
20775442	1	123204839	123206188	10	0	1349	1_123204839	1_123206188
20779246	1	123206161	123206188	15	0.866286	27	1_123206161	1_123206188
27752455	1	238815043	238815077	16	0.0573854	34	1_238815043	1_238815077
27752456	1	238815043	238815104	16	1	61	1_238815043	1_238815104
27752457	1	238815043	238815107	16	0.424561	64	1_238815043	1_238815107
27752458	1	238815043	238815131	15	1	88	1_238815043	1_238815131
27752460	1	238815043	238817786	16	0.165217	2743	1_238815043	1_238817786
27752461	1	238815043	238817792	16	0.196761	2749	1_238815043	1_238817792
27752462	1	238815043	238819759	16	0.00150376	4716	1_238815043	1_238819759
27752463	1	238815043	238821358	16	0.00108893	6315	1_238815043	1_238821358
27752464	1	238815043	238821416	16	0.0315789	6373	1_238815043	1_238821416
27752465	1	238815043	238821434	16	0.00108893	6391	1_238815043	1_238821434
27752466	1	238815043	238821527	16	0.0280702	6484	1_238815043	1_238821527
27752467	1	238815043	238821587	16	0.121805	6544	1_238815043	1_238821587
27752468	1	238815043	238821672	16	0.0315789	6629	1_238815043	1_238821672
27753181	1	238815077	238815104	17	0.0953926	27	1_238815077	1_238815104
27753182	1	238815077	238815107	17	0.0737179	30	1_238815077	1_238815107
27753183	1	238815077	238815131	16	0.112014	54	1_238815077	1_238815131
27753185	1	238815077	238817786	17	0.133986	2709	1_238815077	1_238817786
27753186	1	238815077	238817792	17	0.029158	2715	1_238815077	1_238817792
27753187	1	238815077	238819759	17	0.0966184	4682	1_238815077	1_238819759
27753188	1	238815077	238821358	17	0.192723	6281	1_238815077	1_238821358
27753189	1	238815077	238821416	17	0.222965	6339	1_238815077	1_238821416
27753190	1	238815077	238821434	17	0.192723	6357	1_238815077	1_238821434
27753191	1	238815077	238821527	17	0.228507	6450	1_238815077	1_238821527
27753192	1	238815077	238821587	17	0.0966184	6510	1_238815077	1_238821587
27753193	1	238815077	238821672	17	0.00501672	6595	1_238815077	1_238821672
27753906	1	238815104	238815107	17	0.241246	3	1_238815104	1_238815107
27753907	1	238815104	238815131	16	1	27	1_238815104	1_238815131
27753909	1	238815104	238817786	17	0.179179	2682	1_238815104	1_238817786
27753910	1	238815104	238817792	18	0.195376	2688	1_238815104	1_238817792
27753911	1	238815104	238819759	18	0.0115607	4655	1_238815104	1_238819759
27753912	1	238815104	238821358	18	0.00692497	6254	1_238815104	1_238821358
27753913	1	238815104	238821416	18	0.000412882	6312	1_238815104	1_238821416
27753914	1	238815104	238821434	18	0.00692497	6330	1_238815104	1_238821434
27753915	1	238815104	238821527	18	0.0323699	6423	1_238815104	1_238821527
27753916	1	238815104	238821587	18	0.12211	6483	1_238815104	1_238821587
27753917	1	238815104	238821672	18	0.000412882	6568	1_238815104	1_238821672
27754630	1	238815107	238815131	16	0.268817	24	1_238815107	1_238815131
27754632	1	238815107	238817786	17	0.00942308	2679	1_238815107	1_238817786
27754633	1	238815107	238817792	17	0.0659341	2685	1_238815107	1_238817792
27754634	1	238815107	238819759	17	0.0519231	4652	1_238815107	1_238819759
27754635	1	238815107	238821358	17	0.0400982	6251	1_238815107	1_238821358
27754636	1	238815107	238821416	17	0.119822	6309	1_238815107	1_238821416
27754637	1	238815107	238821434	17	0.0400982	6327	1_238815107	1_238821434
27754638	1	238815107	238821527	17	0.0718709	6420	1_238815107	1_238821527
27754639	1	238815107	238821587	17	0.0410256	6480	1_238815107	1_238821587
27754640	1	238815107	238821672	17	0.119822	6565	1_238815107	1_238821672
27755354	1	238815131	238817786	16	0.169705	2655	1_238815131	1_238817786
27755355	1	238815131	238817792	16	0.186104	2661	1_238815131	1_238817792
27755356	1	238815131	238819759	16	0.00460829	4628	1_238815131	1_238819759
27755357	1	238815131	238821358	16	0.000370782	6227	1_238815131	1_238821358
27755358	1	238815131	238821416	16	0.0107527	6285	1_238815131	1_238821416
27755359	1	238815131	238821434	16	0.000370782	6303	1_238815131	1_238821434
27755360	1	238815131	238821527	16	0	6396	1_238815131	1_238821527
27755361	1	238815131	238821587	16	0.115207	6456	1_238815131	1_238821587
27755362	1	238815131	238821672	16	0.0107527	6541	1_238815131	1_238821672
27756796	1	238817786	238817792	17	0.000238095	6	1_238817786	1_238817792
27756797	1	238817786	238819759	17	0.161333	1973	1_238817786	1_238819759
27756798	1	238817786	238821358	17	0.153617	3572	1_238817786	1_238821358
27756799	1	238817786	238821416	17	0.140192	3630	1_238817786	1_238821416
27756800	1	238817786	238821434	17	0.153617	3648	1_238817786	1_238821434
27756801	1	238817786	238821527	17	0.17161	3741	1_238817786	1_238821527
27756802	1	238817786	238821587	17	0.161333	3801	1_238817786	1_238821587
27756803	1	238817786	238821672	17	0.00942308	3886	1_238817786	1_238821672
27757516	1	238817792	238819759	18	0.1	1967	1_238817792	1_238819759
27757517	1	238817792	238821358	18	0.0970297	3566	1_238817792	1_238821358
27757518	1	238817792	238821416	18	0.0142857	3624	1_238817792	1_238821416
27757519	1	238817792	238821434	18	0.0970297	3642	1_238817792	1_238821434
27757520	1	238817792	238821527	18	0.0228571	3735	1_238817792	1_238821527
27757521	1	238817792	238821587	18	0.1	3795	1_238817792	1_238821587
27757522	1	238817792	238821672	18	0.0142857	3880	1_238817792	1_238821672
27758235	1	238819759	238821358	18	0.59901	1599	1_238819759	1_238821358
27758236	1	238819759	238821416	18	0.4375	1657	1_238819759	1_238821416
27758237	1	238819759	238821434	18	0.59901	1675	1_238819759	1_238821434
27758238	1	238819759	238821527	18	0.04375	1768	1_238819759	1_238821527
27758239	1	238819759	238821587	18	0.191406	1828	1_238819759	1_238821587
27758240	1	238819759	238821672	18	0.0558036	1913	1_238819759	1_238821672
27758953	1	238821358	238821416	18	0.866337	58	1_238821358	1_238821416
27758954	1	238821358	238821434	18	1	76	1_238821358	1_238821434
27758955	1	238821358	238821527	18	0.00452617	169	1_238821358	1_238821527
27758956	1	238821358	238821587	18	0.59901	229	1_238821358	1_238821587
27758957	1	238821358	238821672	18	0.0452617	314	1_238821358	1_238821672
27759670	1	238821416	238821434	18	0.866337	18	1_238821416	1_238821434
27759671	1	238821416	238821527	18	0.00816327	111	1_238821416	1_238821527
27759672	1	238821416	238821587	18	0.4375	171	1_238821416	1_238821587
27759673	1	238821416	238821672	18	0.127551	256	1_238821416	1_238821672
27760386	1	238821434	238821527	18	0.00452617	93	1_238821434	1_238821527
27760387	1	238821434	238821587	18	0.59901	153	1_238821434	1_238821587
27760388	1	238821434	238821672	18	0.0452617	238	1_238821434	1_238821672
27761101	1	238821527	238821587	18	0.04375	60	1_238821527	1_238821587
27761102	1	238821527	238821672	18	0.246939	145	1_238821527	1_238821672
27761815	1	238821587	238821672	18	0.0357143	85	1_238821587	1_238821672
35125623	2	28601449	28601493	18	0.266304	44	2_28601449	2_28601493
35125624	2	28601449	28601502	18	0.266304	53	2_28601449	2_28601502
35125626	2	28601449	28602004	16	0.695616	555	2_28601449	2_28602004
35125627	2	28601449	28602103	17	0.606958	654	2_28601449	2_28602103
35125628	2	28601449	28602145	18	0.466207	696	2_28601449	2_28602145
35125629	2	28601449	28602159	18	0.466207	710	2_28601449	2_28602159
35125630	2	28601449	28602184	18	0.466207	735	2_28601449	2_28602184
35125631	2	28601449	28602238	17	0.0990637	789	2_28601449	2_28602238
35131981	2	28601493	28601502	18	1	9	2_28601493	2_28601502
35131983	2	28601493	28602004	16	0.316129	511	2_28601493	2_28602004
35131984	2	28601493	28602103	17	0.612254	610	2_28601493	2_28602103
35131985	2	28601493	28602145	18	0.0453523	652	2_28601493	2_28602145
35131986	2	28601493	28602159	18	0.0453523	666	2_28601493	2_28602159
35131987	2	28601493	28602184	18	0.0453523	691	2_28601493	2_28602184
35131988	2	28601493	28602238	17	0.716667	745	2_28601493	2_28602238
35138339	2	28601502	28602004	16	0.316129	502	2_28601502	2_28602004
35138340	2	28601502	28602103	17	0.612254	601	2_28601502	2_28602103
35138341	2	28601502	28602145	18	0.0453523	643	2_28601502	2_28602145
35138342	2	28601502	28602159	18	0.0453523	657	2_28601502	2_28602159
35138343	2	28601502	28602184	18	0.0453523	682	2_28601502	2_28602184
35138344	2	28601502	28602238	17	0.716667	736	2_28601502	2_28602238
35151049	2	28602004	28602103	16	0.687606	99	2_28602004	2_28602103
35151050	2	28602004	28602145	16	0.774194	141	2_28602004	2_28602145
35151051	2	28602004	28602159	16	0.774194	155	2_28602004	2_28602159
35151052	2	28602004	28602184	16	0.774194	180	2_28602004	2_28602184
35151053	2	28602004	28602238	16	0.225806	234	2_28602004	2_28602238
35157403	2	28602103	28602145	17	0.360033	42	2_28602103	2_28602145
35157404	2	28602103	28602159	17	0.360033	56	2_28602103	2_28602159
35157405	2	28602103	28602184	17	0.360033	81	2_28602103	2_28602184
35157406	2	28602103	28602238	17	0.438782	135	2_28602103	2_28602238
35163756	2	28602145	28602159	18	1	14	2_28602145	2_28602159
35163757	2	28602145	28602184	18	1	39	2_28602145	2_28602184
35163758	2	28602145	28602238	17	0.101887	93	2_28602145	2_28602238
35170108	2	28602159	28602184	18	1	25	2_28602159	2_28602184
35170109	2	28602159	28602238	17	0.101887	79	2_28602159	2_28602238
35176459	2	28602184	28602238	17	0.101887	54	2_28602184	2_28602238
42987949	2	77727308	77728943	18	0.004	1635	2_77727308	2_77728943
42987950	2	77727308	77728980	18	0.004	1672	2_77727308	2_77728980
42987952	2	77727308	77729105	14	0.14245	1797	2_77727308	2_77729105
42987953	2	77727308	77729110	17	0.154626	1802	2_77727308	2_77729110
42987954	2	77727308	77729111	17	0.154626	1803	2_77727308	2_77729111
42987955	2	77727308	77729213	18	0.582775	1905	2_77727308	2_77729213
42987957	2	77727308	77729239	18	0.0228571	1931	2_77727308	2_77729239
42987958	2	77727308	77729242	18	0.0228571	1934	2_77727308	2_77729242
42987960	2	77727308	77731697	18	0.289	4389	2_77727308	2_77731697
42987961	2	77727308	77732123	17	0.0015873	4815	2_77727308	2_77732123
42987962	2	77727308	77735303	18	0.0853807	7995	2_77727308	2_77735303
42987963	2	77727308	77735779	18	0.32	8471	2_77727308	2_77735779
42987964	2	77727308	77735797	18	0.32	8489	2_77727308	2_77735797
42987965	2	77727308	77735803	18	0.0752941	8495	2_77727308	2_77735803
42987966	2	77727308	77735845	18	0.0752941	8537	2_77727308	2_77735845
42987967	2	77727308	77735857	17	0.438904	8549	2_77727308	2_77735857
42987968	2	77727308	77735859	17	0.438904	8551	2_77727308	2_77735859
42987969	2	77727308	77736262	18	0.0752941	8954	2_77727308	2_77736262
42987970	2	77727308	77736559	18	0.32	9251	2_77727308	2_77736559
42987974	2	77727308	77736608	18	0.0752941	9300	2_77727308	2_77736608
42992919	2	77728943	77728980	18	1	37	2_77728943	2_77728980
42992921	2	77728943	77729105	14	0.0128205	162	2_77728943	2_77729105
42992922	2	77728943	77729110	17	0.0248062	167	2_77728943	2_77729110
42992923	2	77728943	77729111	17	0.0248062	168	2_77728943	2_77729111
42992924	2	77728943	77729213	18	0.139884	270	2_77728943	2_77729213
42992926	2	77728943	77729239	18	0.7	296	2_77728943	2_77729239
42992927	2	77728943	77729242	18	0.7	299	2_77728943	2_77729242
42992929	2	77728943	77731697	18	0.01	2754	2_77728943	2_77731697
42992930	2	77728943	77732123	17	0.0170068	3180	2_77728943	2_77732123
42992931	2	77728943	77735303	18	0.0253807	6360	2_77728943	2_77735303
42992932	2	77728943	77735779	18	0.0222222	6836	2_77728943	2_77735779
42992933	2	77728943	77735797	18	0.0222222	6854	2_77728943	2_77735797
42992934	2	77728943	77735803	18	0.105882	6860	2_77728943	2_77735803
42992935	2	77728943	77735845	18	0.105882	6902	2_77728943	2_77735845
42992936	2	77728943	77735857	17	0.0162037	6914	2_77728943	2_77735857
42992937	2	77728943	77735859	17	0.0162037	6916	2_77728943	2_77735859
42992938	2	77728943	77736262	18	0.105882	7319	2_77728943	2_77736262
42992939	2	77728943	77736559	18	0.0222222	7616	2_77728943	2_77736559
42992943	2	77728943	77736608	18	0.105882	7665	2_77728943	2_77736608
42992946	2	77728943	77738337	18	0.04	9394	2_77728943	2_77738337
42992947	2	77728943	77738346	18	0.0153846	9403	2_77728943	2_77738346
42997889	2	77728980	77729105	14	0.0128205	125	2_77728980	2_77729105
42997890	2	77728980	77729110	17	0.0248062	130	2_77728980	2_77729110
42997891	2	77728980	77729111	17	0.0248062	131	2_77728980	2_77729111
42997892	2	77728980	77729213	18	0.139884	233	2_77728980	2_77729213
42997894	2	77728980	77729239	18	0.7	259	2_77728980	2_77729239
42997895	2	77728980	77729242	18	0.7	262	2_77728980	2_77729242
42997897	2	77728980	77731697	18	0.01	2717	2_77728980	2_77731697
42997898	2	77728980	77732123	17	0.0170068	3143	2_77728980	2_77732123
42997899	2	77728980	77735303	18	0.0253807	6323	2_77728980	2_77735303
42997900	2	77728980	77735779	18	0.0222222	6799	2_77728980	2_77735779
42997901	2	77728980	77735797	18	0.0222222	6817	2_77728980	2_77735797
42997902	2	77728980	77735803	18	0.105882	6823	2_77728980	2_77735803
42997903	2	77728980	77735845	18	0.105882	6865	2_77728980	2_77735845
42997904	2	77728980	77735857	17	0.0162037	6877	2_77728980	2_77735857
42997905	2	77728980	77735859	17	0.0162037	6879	2_77728980	2_77735859
42997906	2	77728980	77736262	18	0.105882	7282	2_77728980	2_77736262
42997907	2	77728980	77736559	18	0.0222222	7579	2_77728980	2_77736559
42997911	2	77728980	77736608	18	0.105882	7628	2_77728980	2_77736608
42997914	2	77728980	77738337	18	0.04	9357	2_77728980	2_77738337
42997915	2	77728980	77738346	18	0.0153846	9366	2_77728980	2_77738346
43007823	2	77729105	77729110	14	0.0392157	5	2_77729105	2_77729110
43007824	2	77729105	77729111	14	0.0392157	6	2_77729105	2_77729111
43007825	2	77729105	77729213	14	0.0789474	108	2_77729105	2_77729213
43007827	2	77729105	77729239	14	0.0277778	134	2_77729105	2_77729239
43007828	2	77729105	77729242	14	0.0277778	137	2_77729105	2_77729242
43007830	2	77729105	77731697	14	0.00347222	2592	2_77729105	2_77731697
43007831	2	77729105	77732123	13	0.0767045	3018	2_77729105	2_77732123
43007832	2	77729105	77735303	14	0.125	6198	2_77729105	2_77735303
43007833	2	77729105	77735779	14	0	6674	2_77729105	2_77735779
43007834	2	77729105	77735797	14	0	6692	2_77729105	2_77735797
43007835	2	77729105	77735803	14	0.0972222	6698	2_77729105	2_77735803
43007836	2	77729105	77735845	14	0.0972222	6740	2_77729105	2_77735845
43007837	2	77729105	77735857	13	0.00108225	6752	2_77729105	2_77735857
43007838	2	77729105	77735859	13	0.00108225	6754	2_77729105	2_77735859
43007839	2	77729105	77736262	14	0.0972222	7157	2_77729105	2_77736262
43007840	2	77729105	77736559	14	0	7454	2_77729105	2_77736559
43007844	2	77729105	77736608	14	0.0972222	7503	2_77729105	2_77736608
43007847	2	77729105	77738337	14	0.611111	9232	2_77729105	2_77738337
43007848	2	77729105	77738346	14	0.106061	9241	2_77729105	2_77738346
43012789	2	77729110	77729111	17	1	1	2_77729110	2_77729111
43012790	2	77729110	77729213	17	0.291913	103	2_77729110	2_77729213
43012792	2	77729110	77729239	17	0.0398671	129	2_77729110	2_77729239
43012793	2	77729110	77729242	17	0.0398671	132	2_77729110	2_77729242
43012795	2	77729110	77731697	17	0.00598007	2587	2_77729110	2_77731697
43012796	2	77729110	77732123	16	0.127559	3013	2_77729110	2_77732123
43012797	2	77729110	77735303	17	0.177907	6193	2_77729110	2_77735303
43012798	2	77729110	77735779	17	0.058301	6669	2_77729110	2_77735779
43012799	2	77729110	77735797	17	0.058301	6687	2_77729110	2_77735797
43012800	2	77729110	77735803	17	0.162879	6693	2_77729110	2_77735803
43012801	2	77729110	77735845	17	0.162879	6735	2_77729110	2_77735845
43012802	2	77729110	77735857	16	0.0793651	6747	2_77729110	2_77735857
43012803	2	77729110	77735859	16	0.0793651	6749	2_77729110	2_77735859
43012804	2	77729110	77736262	17	0.162879	7152	2_77729110	2_77736262
43012805	2	77729110	77736559	17	0.058301	7449	2_77729110	2_77736559
43012809	2	77729110	77736608	17	0.162879	7498	2_77729110	2_77736608
43012812	2	77729110	77738337	17	0.00692137	9227	2_77729110	2_77738337
43012813	2	77729110	77738346	17	0.537516	9236	2_77729110	2_77738346
43017754	2	77729111	77729213	17	0.291913	102	2_77729111	2_77729213
43017756	2	77729111	77729239	17	0.0398671	128	2_77729111	2_77729239
43017757	2	77729111	77729242	17	0.0398671	131	2_77729111	2_77729242
43017759	2	77729111	77731697	17	0.00598007	2586	2_77729111	2_77731697
43017760	2	77729111	77732123	16	0.127559	3012	2_77729111	2_77732123
43017761	2	77729111	77735303	17	0.177907	6192	2_77729111	2_77735303
43017762	2	77729111	77735779	17	0.058301	6668	2_77729111	2_77735779
43017763	2	77729111	77735797	17	0.058301	6686	2_77729111	2_77735797
43017764	2	77729111	77735803	17	0.162879	6692	2_77729111	2_77735803
43017765	2	77729111	77735845	17	0.162879	6734	2_77729111	2_77735845
43017766	2	77729111	77735857	16	0.0793651	6746	2_77729111	2_77735857
43017767	2	77729111	77735859	16	0.0793651	6748	2_77729111	2_77735859
43017768	2	77729111	77736262	17	0.162879	7151	2_77729111	2_77736262
43017769	2	77729111	77736559	17	0.058301	7448	2_77729111	2_77736559
43017773	2	77729111	77736608	17	0.162879	7497	2_77729111	2_77736608
43017776	2	77729111	77738337	17	0.00692137	9226	2_77729111	2_77738337
43017777	2	77729111	77738346	17	0.537516	9235	2_77729111	2_77738346
43022719	2	77729213	77729239	18	0.14905	26	2_77729213	2_77729239
43022720	2	77729213	77729242	18	0.14905	29	2_77729213	2_77729242
43022722	2	77729213	77731697	18	0.115607	2484	2_77729213	2_77731697
43022723	2	77729213	77732123	17	0.143254	2910	2_77729213	2_77732123
43022724	2	77729213	77735303	18	0.374666	6090	2_77729213	2_77735303
43022725	2	77729213	77735779	18	0.144509	6566	2_77729213	2_77735779
43022726	2	77729213	77735797	18	0.144509	6584	2_77729213	2_77735797
43022727	2	77729213	77735803	18	0.416525	6590	2_77729213	2_77735803
43022728	2	77729213	77735845	18	0.416525	6632	2_77729213	2_77735845
43022729	2	77729213	77735857	17	0.21654	6644	2_77729213	2_77735857
43022730	2	77729213	77735859	17	0.21654	6646	2_77729213	2_77735859
43022731	2	77729213	77736262	18	0.416525	7049	2_77729213	2_77736262
43022732	2	77729213	77736559	18	0.144509	7346	2_77729213	2_77736559
43022736	2	77729213	77736608	18	0.416525	7395	2_77729213	2_77736608
43022739	2	77729213	77738337	18	0.0289017	9124	2_77729213	2_77738337
43022740	2	77729213	77738346	18	0.324144	9133	2_77729213	2_77738346
43032643	2	77729239	77729242	18	1	3	2_77729239	2_77729242
43032645	2	77729239	77731697	18	0.00357143	2458	2_77729239	2_77731697
43032646	2	77729239	77732123	17	0.0309066	2884	2_77729239	2_77732123
43032647	2	77729239	77735303	18	0.00145033	6064	2_77729239	2_77735303
43032648	2	77729239	77735779	18	0	6540	2_77729239	2_77735779
43032649	2	77729239	77735797	18	0	6558	2_77729239	2_77735797
43032650	2	77729239	77735803	18	0.00420168	6564	2_77729239	2_77735803
43032651	2	77729239	77735845	18	0.00420168	6606	2_77729239	2_77735845
43032652	2	77729239	77735857	17	0.00106838	6618	2_77729239	2_77735857
43032653	2	77729239	77735859	17	0.00106838	6620	2_77729239	2_77735859
43032654	2	77729239	77736262	18	0.00420168	7023	2_77729239	2_77736262
43032655	2	77729239	77736559	18	0	7320	2_77729239	2_77736559
43032659	2	77729239	77736608	18	0.00420168	7369	2_77729239	2_77736608
43032662	2	77729239	77738337	18	0.0571429	9098	2_77729239	2_77738337
43032663	2	77729239	77738346	18	0	9107	2_77729239	2_77738346
43037605	2	77729242	77731697	18	0.00357143	2455	2_77729242	2_77731697
43037606	2	77729242	77732123	17	0.0309066	2881	2_77729242	2_77732123
43037607	2	77729242	77735303	18	0.00145033	6061	2_77729242	2_77735303
43037608	2	77729242	77735779	18	0	6537	2_77729242	2_77735779
43037609	2	77729242	77735797	18	0	6555	2_77729242	2_77735797
43037610	2	77729242	77735803	18	0.00420168	6561	2_77729242	2_77735803
43037611	2	77729242	77735845	18	0.00420168	6603	2_77729242	2_77735845
43037612	2	77729242	77735857	17	0.00106838	6615	2_77729242	2_77735857
43037613	2	77729242	77735859	17	0.00106838	6617	2_77729242	2_77735859
43037614	2	77729242	77736262	18	0.00420168	7020	2_77729242	2_77736262
43037615	2	77729242	77736559	18	0	7317	2_77729242	2_77736559
43037619	2	77729242	77736608	18	0.00420168	7366	2_77729242	2_77736608
43037622	2	77729242	77738337	18	0.0571429	9095	2_77729242	2_77738337
43037623	2	77729242	77738346	18	0	9104	2_77729242	2_77738346
43047523	2	77731697	77732123	17	0.155204	426	2_77731697	2_77732123
43047524	2	77731697	77735303	18	0.00634518	3606	2_77731697	2_77735303
43047525	2	77731697	77735779	18	0.2	4082	2_77731697	2_77735779
43047526	2	77731697	77735797	18	0.2	4100	2_77731697	2_77735797
43047527	2	77731697	77735803	18	0.0117647	4106	2_77731697	2_77735803
43047528	2	77731697	77735845	18	0.0117647	4148	2_77731697	2_77735845
43047529	2	77731697	77735857	17	0.278549	4160	2_77731697	2_77735857
43047530	2	77731697	77735859	17	0.278549	4162	2_77731697	2_77735859
43047531	2	77731697	77736262	18	0.0117647	4565	2_77731697	2_77736262
43047532	2	77731697	77736559	18	0.2	4862	2_77731697	2_77736559
43047536	2	77731697	77736608	18	0.0117647	4911	2_77731697	2_77736608
43047539	2	77731697	77738337	18	0.01	6640	2_77731697	2_77738337
43047540	2	77731697	77738346	18	0.0346154	6649	2_77731697	2_77738346
43052481	2	77732123	77735303	17	0.473157	3180	2_77732123	2_77735303
43052482	2	77732123	77735779	17	0.0015873	3656	2_77732123	2_77735779
43052483	2	77732123	77735797	17	0.0015873	3674	2_77732123	2_77735797
43052484	2	77732123	77735803	17	0.301786	3680	2_77732123	2_77735803
43052485	2	77732123	77735845	17	0.301786	3722	2_77732123	2_77735845
43052486	2	77732123	77735857	16	0.00793651	3734	2_77732123	2_77735857
43052487	2	77732123	77735859	16	0.00793651	3736	2_77732123	2_77735859
43052488	2	77732123	77736262	17	0.301786	4139	2_77732123	2_77736262
43052489	2	77732123	77736559	17	0.0015873	4436	2_77732123	2_77736559
43052493	2	77732123	77736608	17	0.301786	4485	2_77732123	2_77736608
43052496	2	77732123	77738337	17	0.0771429	6214	2_77732123	2_77738337
43052497	2	77732123	77738346	17	0.203841	6223	2_77732123	2_77738346
43057438	2	77735303	77735779	18	0.00507614	476	2_77735303	2_77735779
43057439	2	77735303	77735797	18	0.00507614	494	2_77735303	2_77735797
43057440	2	77735303	77735803	18	0.838758	500	2_77735303	2_77735803
43057441	2	77735303	77735845	18	0.838758	542	2_77735303	2_77735845
43057442	2	77735303	77735857	17	8.3668e-05	554	2_77735303	2_77735857
43057443	2	77735303	77735859	17	8.3668e-05	556	2_77735303	2_77735859
43057444	2	77735303	77736262	18	0.838758	959	2_77735303	2_77736262
43057445	2	77735303	77736559	18	0.00507614	1256	2_77735303	2_77736559
43057449	2	77735303	77736608	18	0.838758	1305	2_77735303	2_77736608
43057452	2	77735303	77738337	18	0.122843	3034	2_77735303	2_77738337
43057453	2	77735303	77738346	18	0.425225	3043	2_77735303	2_77738346
43062394	2	77735779	77735797	18	1	18	2_77735779	2_77735797
43062395	2	77735779	77735803	18	0.0588235	24	2_77735779	2_77735803
43062396	2	77735779	77735845	18	0.0588235	66	2_77735779	2_77735845
43062397	2	77735779	77735857	17	1	78	2_77735779	2_77735857
43062398	2	77735779	77735859	17	1	80	2_77735779	2_77735859
43062399	2	77735779	77736262	18	0.0588235	483	2_77735779	2_77736262
43062400	2	77735779	77736559	18	1	780	2_77735779	2_77736559
43062404	2	77735779	77736608	18	0.0588235	829	2_77735779	2_77736608
43062407	2	77735779	77738337	18	0.0222222	2558	2_77735779	2_77738337
43062408	2	77735779	77738346	18	0.0769231	2567	2_77735779	2_77738346
43067349	2	77735797	77735803	18	0.0588235	6	2_77735797	2_77735803
43067350	2	77735797	77735845	18	0.0588235	48	2_77735797	2_77735845
43067351	2	77735797	77735857	17	1	60	2_77735797	2_77735857
43067352	2	77735797	77735859	17	1	62	2_77735797	2_77735859
43067353	2	77735797	77736262	18	0.0588235	465	2_77735797	2_77736262
43067354	2	77735797	77736559	18	1	762	2_77735797	2_77736559
43067358	2	77735797	77736608	18	0.0588235	811	2_77735797	2_77736608
43067361	2	77735797	77738337	18	0.0222222	2540	2_77735797	2_77738337
43067362	2	77735797	77738346	18	0.0769231	2549	2_77735797	2_77738346
43072303	2	77735803	77735845	18	1	42	2_77735803	2_77735845
43072304	2	77735803	77735857	17	0.0260417	54	2_77735803	2_77735857
43072305	2	77735803	77735859	17	0.0260417	56	2_77735803	2_77735859
43072306	2	77735803	77736262	18	1	459	2_77735803	2_77736262
43072307	2	77735803	77736559	18	0.0588235	756	2_77735803	2_77736559
43072311	2	77735803	77736608	18	1	805	2_77735803	2_77736608
43072314	2	77735803	77738337	18	0.105882	2534	2_77735803	2_77738337
43072315	2	77735803	77738346	18	0.366516	2543	2_77735803	2_77738346
43077256	2	77735845	77735857	17	0.0260417	12	2_77735845	2_77735857
43077257	2	77735845	77735859	17	0.0260417	14	2_77735845	2_77735859
43077258	2	77735845	77736262	18	1	417	2_77735845	2_77736262
43077259	2	77735845	77736559	18	0.0588235	714	2_77735845	2_77736559
43077263	2	77735845	77736608	18	1	763	2_77735845	2_77736608
43077266	2	77735845	77738337	18	0.105882	2492	2_77735845	2_77738337
43077267	2	77735845	77738346	18	0.366516	2501	2_77735845	2_77738346
43082208	2	77735857	77735859	17	1	2	2_77735857	2_77735859
43082209	2	77735857	77736262	17	0.0260417	405	2_77735857	2_77736262
43082210	2	77735857	77736559	17	1	702	2_77735857	2_77736559
43082214	2	77735857	77736608	17	0.0260417	751	2_77735857	2_77736608
43082217	2	77735857	77738337	17	0.0162037	2480	2_77735857	2_77738337
43082218	2	77735857	77738346	17	0.117925	2489	2_77735857	2_77738346
43087159	2	77735859	77736262	17	0.0260417	403	2_77735859	2_77736262
43087160	2	77735859	77736559	17	1	700	2_77735859	2_77736559
43087164	2	77735859	77736608	17	0.0260417	749	2_77735859	2_77736608
43087167	2	77735859	77738337	17	0.0162037	2478	2_77735859	2_77738337
43087168	2	77735859	77738346	17	0.117925	2487	2_77735859	2_77738346
43092109	2	77736262	77736559	18	0.0588235	297	2_77736262	2_77736559
43092113	2	77736262	77736608	18	1	346	2_77736262	2_77736608
43092116	2	77736262	77738337	18	0.105882	2075	2_77736262	2_77738337
43092117	2	77736262	77738346	18	0.366516	2084	2_77736262	2_77738346
43097061	2	77736559	77736608	18	0.0588235	49	2_77736559	2_77736608
43097064	2	77736559	77738337	18	0.0222222	1778	2_77736559	2_77738337
43097065	2	77736559	77738346	18	0.0769231	1787	2_77736559	2_77738346
43116846	2	77736608	77738337	18	0.105882	1729	2_77736608	2_77738337
43116847	2	77736608	77738346	18	0.366516	1738	2_77736608	2_77738346
43131673	2	77738337	77738346	18	0.138462	9	2_77738337	2_77738346
57927984	3	23431248	23431252	18	0.0888889	4	3_23431248	3_23431252
57927985	3	23431248	23431653	18	0.105882	405	3_23431248	3_23431653
57927986	3	23431248	23431735	17	0	487	3_23431248	3_23431735
57931768	3	23431252	23431653	18	0.79085	401	3_23431252	3_23431653
57931769	3	23431252	23431735	17	0.00740132	483	3_23431252	3_23431735
57935551	3	23431653	23431735	17	0.00390625	82	3_23431653	3_23431735
57943114	3	23450284	23450285	18	0.104515	1	3_23450284	3_23450285
57943115	3	23450284	23450297	18	0.16855	13	3_23450284	3_23450297
57946894	3	23450285	23450297	18	0.475933	12	3_23450285	3_23450297
63471905	3	104563847	104563902	17	0.0294471	55	3_104563847	3_104563902
63471906	3	104563847	104563971	12	0.105882	124	3_104563847	3_104563971
63471907	3	104563847	104564009	11	0.750267	162	3_104563847	3_104564009
63471908	3	104563847	104564199	17	0.0294471	352	3_104563847	3_104564199
63471909	3	104563847	104564340	17	0.480003	493	3_104563847	3_104564340
63471910	3	104563847	104564916	17	0.272596	1069	3_104563847	3_104564916
63471911	3	104563847	104564943	16	0.037594	1096	3_104563847	3_104564943
63471912	3	104563847	104565008	17	0.12247	1161	3_104563847	3_104565008
63471913	3	104563847	104565038	16	0.0105263	1191	3_104563847	3_104565038
63471914	3	104563847	104565197	16	0.037594	1350	3_104563847	3_104565197
63471915	3	104563847	104568023	16	0.0553776	4176	3_104563847	3_104568023
63471916	3	104563847	104569203	17	0.0628205	5356	3_104563847	3_104569203
63477295	3	104563902	104564009	11	0.0222222	107	3_104563902	3_104564009
63477296	3	104563902	104564199	18	1	297	3_104563902	3_104564199
63477297	3	104563902	104564340	18	0.0193447	438	3_104563902	3_104564340
63477298	3	104563902	104564916	18	0.0311419	1014	3_104563902	3_104564916
63477299	3	104563902	104564943	17	0.0555556	1041	3_104563902	3_104564943
63477300	3	104563902	104565008	18	0.10559	1106	3_104563902	3_104565008
63477301	3	104563902	104565038	17	0.0703125	1136	3_104563902	3_104565038
63477302	3	104563902	104565197	17	0.0555556	1295	3_104563902	3_104565197
63477303	3	104563902	104568023	17	0.0294471	4121	3_104563902	3_104568023
63477304	3	104563902	104569203	18	0.00735294	5301	3_104563902	3_104569203
63479091	3	104563971	104564340	13	0.0436724	369	3_104563971	3_104564340
63479092	3	104563971	104564916	13	0.0608766	945	3_104563971	3_104564916
63479093	3	104563971	104564943	12	0.12605	972	3_104563971	3_104564943
63479094	3	104563971	104565008	13	0	1037	3_104563971	3_104565008
63479095	3	104563971	104565038	13	0.100446	1067	3_104563971	3_104565038
63479096	3	104563971	104565197	12	0.12605	1226	3_104563971	3_104565197
63479097	3	104563971	104568023	12	0.0747757	4052	3_104563971	3_104568023
63479098	3	104563971	104569203	13	0.0133929	5232	3_104563971	3_104569203
63480883	3	104564009	104564199	11	0.0222222	190	3_104564009	3_104564199
63480884	3	104564009	104564340	11	0.377655	331	3_104564009	3_104564340
63480885	3	104564009	104564916	11	0.153846	907	3_104564009	3_104564916
63480886	3	104564009	104564943	10	0.0632319	934	3_104564009	3_104564943
63480887	3	104564009	104565008	11	0.108047	999	3_104564009	3_104565008
63480888	3	104564009	104565038	11	0.0124008	1029	3_104564009	3_104565038
63480889	3	104564009	104565197	11	0.0124008	1188	3_104564009	3_104565197
63480890	3	104564009	104568023	10	0.032387	4014	3_104564009	3_104568023
63482676	3	104564199	104564340	18	0.0193447	141	3_104564199	3_104564340
63482677	3	104564199	104564916	18	0.0311419	717	3_104564199	3_104564916
63482678	3	104564199	104564943	17	0.0555556	744	3_104564199	3_104564943
63482679	3	104564199	104565008	18	0.10559	809	3_104564199	3_104565008
63482680	3	104564199	104565038	17	0.0703125	839	3_104564199	3_104565038
63482681	3	104564199	104565197	17	0.0555556	998	3_104564199	3_104565197
63482682	3	104564199	104568023	17	0.0294471	3824	3_104564199	3_104568023
63482683	3	104564199	104569203	18	0.00735294	5004	3_104564199	3_104569203
63484468	3	104564340	104564916	18	0.174102	576	3_104564340	3_104564916
63484469	3	104564340	104564943	17	0.0414594	603	3_104564340	3_104564943
63484470	3	104564340	104565008	18	0.392221	668	3_104564340	3_104565008
63484471	3	104564340	104565038	17	0.0996061	698	3_104564340	3_104565038
63484472	3	104564340	104565197	17	0.0414594	857	3_104564340	3_104565197
63484473	3	104564340	104568023	17	0.126579	3683	3_104564340	3_104568023
63484474	3	104564340	104569203	18	0.10151	4863	3_104564340	3_104569203
63486259	3	104564916	104564943	17	0.219147	27	3_104564916	3_104564943
63486260	3	104564916	104565008	18	0.397881	92	3_104564916	3_104565008
63486261	3	104564916	104565038	17	0.112313	122	3_104564916	3_104565038
63486262	3	104564916	104565197	17	0.219147	281	3_104564916	3_104565197
63486263	3	104564916	104568023	17	0.14533	3107	3_104564916	3_104568023
63486264	3	104564916	104569203	18	0.264706	4287	3_104564916	3_104569203
63488049	3	104564943	104565008	17	0.114583	65	3_104564943	3_104565008
63488050	3	104564943	104565038	16	1	95	3_104564943	3_104565038
63488051	3	104564943	104565197	16	1	254	3_104564943	3_104565197
63488052	3	104564943	104568023	17	0.00333868	3080	3_104564943	3_104568023
63488053	3	104564943	104569203	17	0.000462963	4260	3_104564943	3_104569203
63489838	3	104565008	104565038	17	0.284512	30	3_104565008	3_104565038
63489839	3	104565008	104565197	17	0.114583	189	3_104565008	3_104565197
63489840	3	104565008	104568023	17	0.167832	3015	3_104565008	3_104568023
63489841	3	104565008	104569203	18	0.28028	4195	3_104565008	3_104569203
63491626	3	104565038	104565197	16	1	159	3_104565038	3_104565197
63491627	3	104565038	104568023	16	0	2985	3_104565038	3_104568023
63491628	3	104565038	104569203	17	0.0555556	4165	3_104565038	3_104569203
63493413	3	104565197	104568023	16	0.0172533	2826	3_104565197	3_104568023
63493414	3	104565197	104569203	17	0.0555556	4006	3_104565197	3_104569203
63495199	3	104568023	104569203	17	0.128205	1180	3_104568023	3_104569203
64655358	3	146579466	146579539	16	0.250836	73	3_146579466	3_146579539
64655359	3	146579466	146579776	17	0.711672	310	3_146579466	3_146579776
64655360	3	146579466	146579785	17	0.711672	319	3_146579466	3_146579785
64655361	3	146579466	146579827	17	0.711672	361	3_146579466	3_146579827
64655362	3	146579466	146583458	16	0.269474	3992	3_146579466	3_146583458
64655363	3	146579466	146583643	17	0.256993	4177	3_146579466	3_146583643
64655364	3	146579466	146583655	17	0.290788	4189	3_146579466	3_146583655
64655365	3	146579466	146585503	17	0.0600962	6037	3_146579466	3_146585503
64655366	3	146579466	146589161	16	0.0278707	9695	3_146579466	3_146589161
64656289	3	146579539	146579776	17	0.273504	237	3_146579539	3_146579776
64656290	3	146579539	146579785	17	0.273504	246	3_146579539	3_146579785
64656291	3	146579539	146579827	17	0.273504	288	3_146579539	3_146579827
64656292	3	146579539	146583458	16	0.0582751	3919	3_146579539	3_146583458
64656293	3	146579539	146583643	17	0.167832	4104	3_146579539	3_146583643
64656294	3	146579539	146583655	17	0.072405	4116	3_146579539	3_146583655
64656295	3	146579539	146585503	17	0.433333	5964	3_146579539	3_146585503
64656296	3	146579539	146589161	17	0.00741427	9622	3_146579539	3_146589161
64657219	3	146579776	146579785	18	1	9	3_146579776	3_146579785
64657220	3	146579776	146579827	18	1	51	3_146579776	3_146579827
64657221	3	146579776	146583458	17	0.0971429	3682	3_146579776	3_146583458
64657222	3	146579776	146583643	18	0.30625	3867	3_146579776	3_146583643
64657223	3	146579776	146583655	18	0.134264	3879	3_146579776	3_146583655
64657224	3	146579776	146585503	18	0.1	5727	3_146579776	3_146585503
64657225	3	146579776	146589161	17	8.3668e-05	9385	3_146579776	3_146589161
64658148	3	146579785	146579827	18	1	42	3_146579785	3_146579827
64658149	3	146579785	146583458	17	0.0971429	3673	3_146579785	3_146583458
64658150	3	146579785	146583643	18	0.30625	3858	3_146579785	3_146583643
64658151	3	146579785	146583655	18	0.134264	3870	3_146579785	3_146583655
64658152	3	146579785	146585503	18	0.1	5718	3_146579785	3_146585503
64658153	3	146579785	146589161	17	8.3668e-05	9376	3_146579785	3_146589161
64659076	3	146579827	146583458	17	0.0971429	3631	3_146579827	3_146583458
64659077	3	146579827	146583643	18	0.30625	3816	3_146579827	3_146583643
64659078	3	146579827	146583655	18	0.134264	3828	3_146579827	3_146583655
64659079	3	146579827	146585503	18	0.1	5676	3_146579827	3_146585503
64659080	3	146579827	146589161	17	8.3668e-05	9334	3_146579827	3_146589161
64660003	3	146583458	146583643	17	0.113333	185	3_146583458	3_146583643
64660004	3	146583458	146583655	17	1	197	3_146583458	3_146583655
64660005	3	146583458	146585503	17	0.0566667	2045	3_146583458	3_146585503
64660006	3	146583458	146589161	16	0.430518	5703	3_146583458	3_146589161
64660929	3	146583643	146583655	18	0.162437	12	3_146583643	3_146583655
64660930	3	146583643	146585503	18	0.0625	1860	3_146583643	3_146585503
64660931	3	146583643	146589161	17	0.138828	5518	3_146583643	3_146589161
64661854	3	146583655	146585503	18	0.0634518	1848	3_146583655	3_146585503
64661855	3	146583655	146589161	17	0.407751	5506	3_146583655	3_146589161
64662778	3	146585503	146589161	17	0.0339357	3658	3_146585503	3_146589161
74616590	4	79324484	79324573	17	0.293666	89	4_79324484	4_79324573
74616591	4	79324484	79324876	18	0.8967	392	4_79324484	4_79324876
74616592	4	79324484	79327156	16	0.000874891	2672	4_79324484	4_79327156
74616593	4	79324484	79330135	18	0.0195122	5651	4_79324484	4_79330135
74616594	4	79324484	79330149	18	0.000375235	5665	4_79324484	4_79330149
74619509	4	79324573	79324876	17	0.398601	303	4_79324573	4_79324876
74619510	4	79324573	79327156	15	0.32597	2583	4_79324573	4_79327156
74619511	4	79324573	79330135	17	0.047343	5562	4_79324573	4_79330135
74619512	4	79324573	79330149	17	0.109253	5576	4_79324573	4_79330149
74622427	4	79324876	79327156	16	0.0257218	2280	4_79324876	4_79327156
74622428	4	79324876	79330135	18	0.0117647	5259	4_79324876	4_79330135
74622429	4	79324876	79330149	18	0.000904977	5273	4_79324876	4_79330149
74625344	4	79327156	79330135	16	0.0890369	2979	4_79327156	4_79330135
74625345	4	79327156	79330149	16	0.175376	2993	4_79327156	4_79330149
74628260	4	79330135	79330149	18	0.52	14	4_79330135	4_79330149
80011916	5	10547499	10547539	13	1	40	5_10547499	5_10547539
94372933	GL343198.1	684940	688586	17	0.322999	3646	GL343198.1_684940	GL343198.1_688586
94372935	GL343198.1	684940	688602	17	0.00621891	3662	GL343198.1_684940	GL343198.1_688602
94373580	GL343198.1	688586	688602	17	0.0366667	16	GL343198.1_688586	GL343198.1_688602
94529186	GL343217.1	1888213	1888466	14	0.0808081	253	GL343217.1_1888213	GL343217.1_1888466
94529188	GL343217.1	1888213	1890477	14	0.282051	2264	GL343217.1_1888213	GL343217.1_1890477
94529205	GL343217.1	1888466	1890477	18	0.176642	2011	GL343217.1_1888466	GL343217.1_1890477
94529252	GL343217.1	1912286	1912745	14	0.0245902	459	GL343217.1_1912286	GL343217.1_1912745
94529253	GL343217.1	1912286	1912820	15	0.010989	534	GL343217.1_1912286	GL343217.1_1912820
94529266	GL343217.1	1912745	1912820	13	1	75	GL343217.1_1912745	GL343217.1_1912820
94529291	GL343217.1	1960366	1960380	18	0.568977	14	GL343217.1_1960366	GL343217.1_1960380
94747653	GL343263.1	908865	909090	18	0.0795455	225	GL343263.1_908865	GL343263.1_909090
94747654	GL343263.1	908865	909145	18	0.0148423	280	GL343263.1_908865	GL343263.1_909145
94747655	GL343263.1	908865	909162	18	0.00649351	297	GL343263.1_908865	GL343263.1_909162
94747656	GL343263.1	908865	909191	18	0.00649351	326	GL343263.1_908865	GL343263.1_909191
94747658	GL343263.1	908865	909231	18	0.0795455	366	GL343263.1_908865	GL343263.1_909231
94747659	GL343263.1	908865	909468	18	0.0374332	603	GL343263.1_908865	GL343263.1_909468
94747660	GL343263.1	908865	910735	18	0.0148423	1870	GL343263.1_908865	GL343263.1_910735
94747661	GL343263.1	908865	910779	18	0.0721279	1914	GL343263.1_908865	GL343263.1_910779
94747663	GL343263.1	908865	910863	15	0.00462963	1998	GL343263.1_908865	GL343263.1_910863
94748504	GL343263.1	909090	909145	18	0.0357143	55	GL343263.1_909090	GL343263.1_909145
94748505	GL343263.1	909090	909162	18	0.015625	72	GL343263.1_909090	GL343263.1_909162
94748506	GL343263.1	909090	909191	18	0.0625	101	GL343263.1_909090	GL343263.1_909191
94748508	GL343263.1	909090	909231	18	1	141	GL343263.1_909090	GL343263.1_909231
94748509	GL343263.1	909090	909468	18	0.00735294	378	GL343263.1_909090	GL343263.1_909468
94748510	GL343263.1	909090	910735	18	0.0357143	1645	GL343263.1_909090	GL343263.1_910735
94748511	GL343263.1	909090	910779	18	0.0480769	1689	GL343263.1_909090	GL343263.1_910779
94748513	GL343263.1	909090	910863	15	0.0178571	1773	GL343263.1_909090	GL343263.1_910863
94748715	GL343263.1	909145	909162	18	0.0357143	17	GL343263.1_909145	GL343263.1_909162
94748716	GL343263.1	909145	909191	18	0.571429	46	GL343263.1_909145	GL343263.1_909191
94748718	GL343263.1	909145	909231	18	0.0357143	86	GL343263.1_909145	GL343263.1_909231
94748719	GL343263.1	909145	909468	18	0.0168067	323	GL343263.1_909145	GL343263.1_909468
94748720	GL343263.1	909145	910735	18	0.00127551	1590	GL343263.1_909145	GL343263.1_910735
94748721	GL343263.1	909145	910779	18	0.10989	1634	GL343263.1_909145	GL343263.1_910779
94748723	GL343263.1	909145	910863	15	0.0865385	1718	GL343263.1_909145	GL343263.1_910863
94748925	GL343263.1	909162	909191	18	0.0625	29	GL343263.1_909162	GL343263.1_909191
94748927	GL343263.1	909162	909231	18	0.015625	69	GL343263.1_909162	GL343263.1_909231
94748928	GL343263.1	909162	909468	18	0.00735294	306	GL343263.1_909162	GL343263.1_909468
94748929	GL343263.1	909162	910735	18	0.0558036	1573	GL343263.1_909162	GL343263.1_910735
94748930	GL343263.1	909162	910779	18	0.0480769	1617	GL343263.1_909162	GL343263.1_910779
94748932	GL343263.1	909162	910863	15	0.0384615	1701	GL343263.1_909162	GL343263.1_910863
94749135	GL343263.1	909191	909231	18	0.0625	40	GL343263.1_909191	GL343263.1_909231
94749136	GL343263.1	909191	909468	18	0.117647	277	GL343263.1_909191	GL343263.1_909468
94749137	GL343263.1	909191	910735	18	0.00892857	1544	GL343263.1_909191	GL343263.1_910735
94749138	GL343263.1	909191	910779	18	0.00769231	1588	GL343263.1_909191	GL343263.1_910779
94749140	GL343263.1	909191	910863	15	0.00568182	1672	GL343263.1_909191	GL343263.1_910863
94749549	GL343263.1	909231	909468	18	0.00735294	237	GL343263.1_909231	GL343263.1_909468
94749550	GL343263.1	909231	910735	18	0.0357143	1504	GL343263.1_909231	GL343263.1_910735
94749551	GL343263.1	909231	910779	18	0.0480769	1548	GL343263.1_909231	GL343263.1_910779
94749553	GL343263.1	909231	910863	15	0.0178571	1632	GL343263.1_909231	GL343263.1_910863
94749755	GL343263.1	909468	910735	18	0.0168067	1267	GL343263.1_909468	GL343263.1_910735
94749756	GL343263.1	909468	910779	18	0.152941	1311	GL343263.1_909468	GL343263.1_910779
94749758	GL343263.1	909468	910863	15	0.0178571	1395	GL343263.1_909468	GL343263.1_910863
94749960	GL343263.1	910735	910779	18	0.10989	44	GL343263.1_910735	GL343263.1_910779
94749962	GL343263.1	910735	910863	15	0.6875	128	GL343263.1_910735	GL343263.1_910863
94750165	GL343263.1	910779	910863	15	0.125	84	GL343263.1_910779	GL343263.1_910863
94750970	GL343263.1	921755	921757	18	1	2	GL343263.1_921755	GL343263.1_921757
94750972	GL343263.1	921755	921772	18	1	17	GL343263.1_921755	GL343263.1_921772
94750973	GL343263.1	921755	921773	18	1	18	GL343263.1_921755	GL343263.1_921773
94751170	GL343263.1	921757	921772	18	1	15	GL343263.1_921757	GL343263.1_921772
94751171	GL343263.1	921757	921773	18	1	16	GL343263.1_921757	GL343263.1_921773
94751564	GL343263.1	921772	921773	18	1	1	GL343263.1_921772	GL343263.1_921773
94889496	GL343276.1	1481494	1481497	18	0.586207	3	GL343276.1_1481494	GL343276.1_1481497
94889497	GL343276.1	1481494	1481508	18	0.135809	14	GL343276.1_1481494	GL343276.1_1481508
94889498	GL343276.1	1481494	1481517	18	1	23	GL343276.1_1481494	GL343276.1_1481517
94889499	GL343276.1	1481494	1481616	18	1	122	GL343276.1_1481494	GL343276.1_1481616
94889500	GL343276.1	1481494	1481622	18	0.596817	128	GL343276.1_1481494	GL343276.1_1481622
94889501	GL343276.1	1481494	1481638	18	0.107759	144	GL343276.1_1481494	GL343276.1_1481638
94889502	GL343276.1	1481494	1481654	18	0.311422	160	GL343276.1_1481494	GL343276.1_1481654
94889503	GL343276.1	1481494	1481693	18	0.337931	199	GL343276.1_1481494	GL343276.1_1481693
94889504	GL343276.1	1481494	1481975	18	0.381352	481	GL343276.1_1481494	GL343276.1_1481975
94889505	GL343276.1	1481494	1482031	18	0.337931	537	GL343276.1_1481494	GL343276.1_1482031
94889506	GL343276.1	1481494	1488417	18	0.287129	6923	GL343276.1_1481494	GL343276.1_1488417
94889602	GL343276.1	1481497	1481508	18	0.0443439	11	GL343276.1_1481497	GL343276.1_1481508
94889603	GL343276.1	1481497	1481517	18	0.586207	20	GL343276.1_1481497	GL343276.1_1481517
94889604	GL343276.1	1481497	1481616	18	0.586207	119	GL343276.1_1481497	GL343276.1_1481616
94889605	GL343276.1	1481497	1481622	18	0.547511	125	GL343276.1_1481497	GL343276.1_1481622
94889606	GL343276.1	1481497	1481638	18	0.183824	141	GL343276.1_1481497	GL343276.1_1481638
94889607	GL343276.1	1481497	1481654	18	0.117647	157	GL343276.1_1481497	GL343276.1_1481654
94889608	GL343276.1	1481497	1481693	18	0.294118	196	GL343276.1_1481497	GL343276.1_1481693
94889609	GL343276.1	1481497	1481975	18	0.558824	478	GL343276.1_1481497	GL343276.1_1481975
94889610	GL343276.1	1481497	1482031	18	0.294118	534	GL343276.1_1481497	GL343276.1_1482031
94889611	GL343276.1	1481497	1488417	18	0.308096	6920	GL343276.1_1481497	GL343276.1_1488417
94889707	GL343276.1	1481508	1481517	18	0.135809	9	GL343276.1_1481508	GL343276.1_1481517
94889708	GL343276.1	1481508	1481616	18	0.135809	108	GL343276.1_1481508	GL343276.1_1481616
94889709	GL343276.1	1481508	1481622	18	0.266272	114	GL343276.1_1481508	GL343276.1_1481622
94889710	GL343276.1	1481508	1481638	18	0.325	130	GL343276.1_1481508	GL343276.1_1481638
94889711	GL343276.1	1481508	1481654	18	0.0307692	146	GL343276.1_1481508	GL343276.1_1481654
94889712	GL343276.1	1481508	1481693	18	0.0769231	185	GL343276.1_1481508	GL343276.1_1481693
94889713	GL343276.1	1481508	1481975	18	0.0198381	467	GL343276.1_1481508	GL343276.1_1481975
94889714	GL343276.1	1481508	1482031	18	0.0769231	523	GL343276.1_1481508	GL343276.1_1482031
94889715	GL343276.1	1481508	1488417	18	0.0952018	6909	GL343276.1_1481508	GL343276.1_1488417
94889811	GL343276.1	1481517	1481616	18	1	99	GL343276.1_1481517	GL343276.1_1481616
94889812	GL343276.1	1481517	1481622	18	0.596817	105	GL343276.1_1481517	GL343276.1_1481622
94889813	GL343276.1	1481517	1481638	18	0.107759	121	GL343276.1_1481517	GL343276.1_1481638
94889814	GL343276.1	1481517	1481654	18	0.311422	137	GL343276.1_1481517	GL343276.1_1481654
94889815	GL343276.1	1481517	1481693	18	0.337931	176	GL343276.1_1481517	GL343276.1_1481693
94889816	GL343276.1	1481517	1481975	18	0.381352	458	GL343276.1_1481517	GL343276.1_1481975
94889817	GL343276.1	1481517	1482031	18	0.337931	514	GL343276.1_1481517	GL343276.1_1482031
94889818	GL343276.1	1481517	1488417	18	0.287129	6900	GL343276.1_1481517	GL343276.1_1488417
94889914	GL343276.1	1481616	1481622	18	0.596817	6	GL343276.1_1481616	GL343276.1_1481622
94889915	GL343276.1	1481616	1481638	18	0.107759	22	GL343276.1_1481616	GL343276.1_1481638
94889916	GL343276.1	1481616	1481654	18	0.311422	38	GL343276.1_1481616	GL343276.1_1481654
94889917	GL343276.1	1481616	1481693	18	0.337931	77	GL343276.1_1481616	GL343276.1_1481693
94889918	GL343276.1	1481616	1481975	18	0.381352	359	GL343276.1_1481616	GL343276.1_1481975
94889919	GL343276.1	1481616	1482031	18	0.337931	415	GL343276.1_1481616	GL343276.1_1482031
94889920	GL343276.1	1481616	1488417	18	0.287129	6801	GL343276.1_1481616	GL343276.1_1488417
94890016	GL343276.1	1481622	1481638	18	0.0865385	16	GL343276.1_1481622	GL343276.1_1481638
94890017	GL343276.1	1481622	1481654	18	5.52961e-30	32	GL343276.1_1481622	GL343276.1_1481654
94890018	GL343276.1	1481622	1481693	18	0.138462	71	GL343276.1_1481622	GL343276.1_1481693
94890019	GL343276.1	1481622	1481975	18	0.291498	353	GL343276.1_1481622	GL343276.1_1481975
94890020	GL343276.1	1481622	1482031	18	0.138462	409	GL343276.1_1481622	GL343276.1_1482031
94890021	GL343276.1	1481622	1488417	18	0.335872	6795	GL343276.1_1481622	GL343276.1_1488417
94890117	GL343276.1	1481638	1481654	18	0.015625	16	GL343276.1_1481638	GL343276.1_1481654
94890118	GL343276.1	1481638	1481693	18	0.025	55	GL343276.1_1481638	GL343276.1_1481693
94890119	GL343276.1	1481638	1481975	18	0.0526316	337	GL343276.1_1481638	GL343276.1_1481975
94890120	GL343276.1	1481638	1482031	18	0.025	393	GL343276.1_1481638	GL343276.1_1482031
94890121	GL343276.1	1481638	1488417	18	0.0309406	6779	GL343276.1_1481638	GL343276.1_1488417
94890217	GL343276.1	1481654	1481693	18	0.1	39	GL343276.1_1481654	GL343276.1_1481693
94890218	GL343276.1	1481654	1481975	18	0.0822368	321	GL343276.1_1481654	GL343276.1_1481975
94890219	GL343276.1	1481654	1482031	18	0.1	377	GL343276.1_1481654	GL343276.1_1482031
94890220	GL343276.1	1481654	1488417	18	0.019802	6763	GL343276.1_1481654	GL343276.1_1488417
94890316	GL343276.1	1481693	1481975	18	0.131579	282	GL343276.1_1481693	GL343276.1_1481975
94890317	GL343276.1	1481693	1482031	18	1	338	GL343276.1_1481693	GL343276.1_1482031
94890318	GL343276.1	1481693	1488417	18	0.0970297	6724	GL343276.1_1481693	GL343276.1_1488417
94890414	GL343276.1	1481975	1482031	18	0.131579	56	GL343276.1_1481975	GL343276.1_1482031
94890415	GL343276.1	1481975	1488417	18	0.162845	6442	GL343276.1_1481975	GL343276.1_1488417
94890511	GL343276.1	1482031	1488417	18	0.0970297	6386	GL343276.1_1482031	GL343276.1_1488417
94900307	GL343285.1	963652	963888	17	1	236	GL343285.1_963652	GL343285.1_963888
94900308	GL343285.1	963652	967728	18	1	4076	GL343285.1_963652	GL343285.1_967728
94900320	GL343285.1	963888	967728	17	1	3840	GL343285.1_963888	GL343285.1_967728
95048969	GL343295.1	965757	966484	15	0.0223214	727	GL343295.1_965757	GL343295.1_966484
95048970	GL343295.1	965757	966574	15	0.0535714	817	GL343295.1_965757	GL343295.1_966574
95048971	GL343295.1	965757	966806	16	0.15528	1049	GL343295.1_965757	GL343295.1_966806
95048972	GL343295.1	965757	972437	16	0.00111483	6680	GL343295.1_965757	GL343295.1_972437
95049057	GL343295.1	966484	966574	16	0.146667	90	GL343295.1_966484	GL343295.1_966574
95049058	GL343295.1	966484	966806	17	0.46875	322	GL343295.1_966484	GL343295.1_966806
95049059	GL343295.1	966484	972437	17	0.0260417	5953	GL343295.1_966484	GL343295.1_972437
95049144	GL343295.1	966574	966806	17	0.0272222	232	GL343295.1_966574	GL343295.1_966806
95049145	GL343295.1	966574	972437	17	0.128205	5863	GL343295.1_966574	GL343295.1_972437
95049230	GL343295.1	966806	972437	18	0.0480769	5631	GL343295.1_966806	GL343295.1_972437
95065193	GL343299.1	1471301	1471656	15	0.0394089	355	GL343299.1_1471301	GL343299.1_1471656
95065194	GL343299.1	1471301	1471754	16	0.466667	453	GL343299.1_1471301	GL343299.1_1471754
95065195	GL343299.1	1471301	1471817	16	0.0204082	516	GL343299.1_1471301	GL343299.1_1471817
95065196	GL343299.1	1471301	1471836	16	0.466667	535	GL343299.1_1471301	GL343299.1_1471836
95065197	GL343299.1	1471301	1471923	16	0.466667	622	GL343299.1_1471301	GL343299.1_1471923
95065198	GL343299.1	1471301	1474553	16	0	3252	GL343299.1_1471301	GL343299.1_1474553
95065199	GL343299.1	1471301	1476461	16	0.0285714	5160	GL343299.1_1471301	GL343299.1_1476461
95065200	GL343299.1	1471301	1476491	16	0.314286	5190	GL343299.1_1471301	GL343299.1_1476491
95065201	GL343299.1	1471301	1476503	16	0.0147783	5202	GL343299.1_1471301	GL343299.1_1476503
95065203	GL343299.1	1471301	1480183	16	0.0571429	8882	GL343299.1_1471301	GL343299.1_1480183
95065204	GL343299.1	1471301	1480267	16	0.466667	8966	GL343299.1_1471301	GL343299.1_1480267
95065231	GL343299.1	1471656	1471754	16	0.042735	98	GL343299.1_1471656	GL343299.1_1471754
95065232	GL343299.1	1471656	1471817	16	0.715976	161	GL343299.1_1471656	GL343299.1_1471817
95065233	GL343299.1	1471656	1471836	16	0.042735	180	GL343299.1_1471656	GL343299.1_1471836
95065234	GL343299.1	1471656	1471923	16	0.042735	267	GL343299.1_1471656	GL343299.1_1471923
95065235	GL343299.1	1471656	1474553	16	0.102564	2897	GL343299.1_1471656	GL343299.1_1474553
95065236	GL343299.1	1471656	1476461	16	0.128205	4805	GL343299.1_1471656	GL343299.1_1476461
95065237	GL343299.1	1471656	1476491	16	0.0769231	4835	GL343299.1_1471656	GL343299.1_1476491
95065238	GL343299.1	1471656	1476503	16	0.0144415	4847	GL343299.1_1471656	GL343299.1_1476503
95065240	GL343299.1	1471656	1480183	16	0.106813	8527	GL343299.1_1471656	GL343299.1_1480183
95065249	GL343299.1	1471754	1471817	18	0.0117647	63	GL343299.1_1471754	GL343299.1_1471817
95065250	GL343299.1	1471754	1471836	18	1	82	GL343299.1_1471754	GL343299.1_1471836
95065251	GL343299.1	1471754	1471923	18	1	169	GL343299.1_1471754	GL343299.1_1471923
95065252	GL343299.1	1471754	1474553	18	0.0588235	2799	GL343299.1_1471754	GL343299.1_1474553
95065253	GL343299.1	1471754	1476461	18	0.0102302	4707	GL343299.1_1471754	GL343299.1_1476461
95065254	GL343299.1	1471754	1476491	18	0.152941	4737	GL343299.1_1471754	GL343299.1_1476491
95065255	GL343299.1	1471754	1476503	18	0.0984275	4749	GL343299.1_1471754	GL343299.1_1476503
95065257	GL343299.1	1471754	1480183	18	0.0862944	8429	GL343299.1_1471754	GL343299.1_1480183
95065258	GL343299.1	1471754	1480267	18	0.00346021	8513	GL343299.1_1471754	GL343299.1_1480267
95065266	GL343299.1	1471817	1471836	18	0.0117647	19	GL343299.1_1471817	GL343299.1_1471836
95065267	GL343299.1	1471817	1471923	18	0.0117647	106	GL343299.1_1471817	GL343299.1_1471923
95065268	GL343299.1	1471817	1474553	18	0.2	2736	GL343299.1_1471817	GL343299.1_1474553
95065269	GL343299.1	1471817	1476461	18	0.0347826	4644	GL343299.1_1471817	GL343299.1_1476461
95065270	GL343299.1	1471817	1476491	18	0.0769231	4674	GL343299.1_1471817	GL343299.1_1476491
95065271	GL343299.1	1471817	1476503	18	0.049505	4686	GL343299.1_1471817	GL343299.1_1476503
95065273	GL343299.1	1471817	1480183	18	0.122843	8366	GL343299.1_1471817	GL343299.1_1480183
95065274	GL343299.1	1471817	1480267	18	0.0117647	8450	GL343299.1_1471817	GL343299.1_1480267
95065282	GL343299.1	1471836	1471923	18	1	87	GL343299.1_1471836	GL343299.1_1471923
95065283	GL343299.1	1471836	1474553	18	0.0588235	2717	GL343299.1_1471836	GL343299.1_1474553
95065284	GL343299.1	1471836	1476461	18	0.0102302	4625	GL343299.1_1471836	GL343299.1_1476461
95065285	GL343299.1	1471836	1476491	18	0.152941	4655	GL343299.1_1471836	GL343299.1_1476491
95065286	GL343299.1	1471836	1476503	18	0.0984275	4667	GL343299.1_1471836	GL343299.1_1476503
95065288	GL343299.1	1471836	1480183	18	0.0862944	8347	GL343299.1_1471836	GL343299.1_1480183
95065289	GL343299.1	1471836	1480267	18	0.00346021	8431	GL343299.1_1471836	GL343299.1_1480267
95065297	GL343299.1	1471923	1474553	18	0.0588235	2630	GL343299.1_1471923	GL343299.1_1474553
95065298	GL343299.1	1471923	1476461	18	0.0102302	4538	GL343299.1_1471923	GL343299.1_1476461
95065299	GL343299.1	1471923	1476491	18	0.152941	4568	GL343299.1_1471923	GL343299.1_1476491
95065300	GL343299.1	1471923	1476503	18	0.0984275	4580	GL343299.1_1471923	GL343299.1_1476503
95065302	GL343299.1	1471923	1480183	18	0.0862944	8260	GL343299.1_1471923	GL343299.1_1480183
95065303	GL343299.1	1471923	1480267	18	0.00346021	8344	GL343299.1_1471923	GL343299.1_1480267
95065311	GL343299.1	1474553	1476461	18	0.0434783	1908	GL343299.1_1474553	GL343299.1_1476461
95065312	GL343299.1	1474553	1476491	18	0.0153846	1938	GL343299.1_1474553	GL343299.1_1476491
95065313	GL343299.1	1474553	1476503	18	0.00990099	1950	GL343299.1_1474553	GL343299.1_1476503
95065315	GL343299.1	1474553	1480183	18	0.0456853	5630	GL343299.1_1474553	GL343299.1_1480183
95065316	GL343299.1	1474553	1480267	18	0.0588235	5714	GL343299.1_1474553	GL343299.1_1480267
95065324	GL343299.1	1476461	1476491	18	0.000668896	30	GL343299.1_1476461	GL343299.1_1476491
95065325	GL343299.1	1476461	1476503	18	0.0430478	42	GL343299.1_1476461	GL343299.1_1476503
95065327	GL343299.1	1476461	1480183	18	0.0564997	3722	GL343299.1_1476461	GL343299.1_1480183
95065328	GL343299.1	1476461	1480267	18	0.0102302	3806	GL343299.1_1476461	GL343299.1_1480267
95065336	GL343299.1	1476491	1476503	18	0.00746382	12	GL343299.1_1476491	GL343299.1_1476503
95065338	GL343299.1	1476491	1480183	18	0.187505	3692	GL343299.1_1476491	GL343299.1_1480183
95065339	GL343299.1	1476491	1480267	18	0.152941	3776	GL343299.1_1476491	GL343299.1_1480267
95065348	GL343299.1	1476503	1480183	18	0.00125647	3680	GL343299.1_1476503	GL343299.1_1480183
95065349	GL343299.1	1476503	1480267	18	0.0145603	3764	GL343299.1_1476503	GL343299.1_1480267
95065366	GL343299.1	1480183	1480267	18	0.000298597	84	GL343299.1_1480183	GL343299.1_1480267
95080310	GL343306.1	1001887	1002090	17	1	203	GL343306.1_1001887	GL343306.1_1002090
95080311	GL343306.1	1001887	1002375	18	0.607459	488	GL343306.1_1001887	GL343306.1_1002375
95080321	GL343306.1	1002090	1002375	17	0.600777	285	GL343306.1_1002090	GL343306.1_1002375
95464590	GL343544.1	105010	105076	16	0.0204082	66	GL343544.1_105010	GL343544.1_105076
95464591	GL343544.1	105010	106311	17	0.0600962	1301	GL343544.1_105010	GL343544.1_106311
95464592	GL343544.1	105010	109910	17	0.186728	4900	GL343544.1_105010	GL343544.1_109910
95464593	GL343544.1	105010	109960	17	0.0417824	4950	GL343544.1_105010	GL343544.1_109960
95464594	GL343544.1	105010	109972	17	0.000105219	4962	GL343544.1_105010	GL343544.1_109972
95464595	GL343544.1	105010	109997	17	0.012207	4987	GL343544.1_105010	GL343544.1_109997
95464596	GL343544.1	105010	112283	17	0.143254	7273	GL343544.1_105010	GL343544.1_112283
95464604	GL343544.1	105076	106311	16	0.0736842	1235	GL343544.1_105076	GL343544.1_106311
95464605	GL343544.1	105076	109910	16	0.142857	4834	GL343544.1_105076	GL343544.1_109910
95464606	GL343544.1	105076	109960	16	0.0233766	4884	GL343544.1_105076	GL343544.1_109960
95464607	GL343544.1	105076	109972	16	0.00952381	4896	GL343544.1_105076	GL343544.1_109972
95464608	GL343544.1	105076	109997	16	0.0108043	4921	GL343544.1_105076	GL343544.1_109997
95464609	GL343544.1	105076	112283	16	0.00226757	7207	GL343544.1_105076	GL343544.1_112283
95464617	GL343544.1	106311	109910	18	0.113274	3599	GL343544.1_106311	GL343544.1_109910
95464618	GL343544.1	106311	109960	18	0.0393465	3649	GL343544.1_106311	GL343544.1_109960
95464619	GL343544.1	106311	109972	18	0.0707965	3661	GL343544.1_106311	GL343544.1_109972
95464620	GL343544.1	106311	109997	18	0.181448	3686	GL343544.1_106311	GL343544.1_109997
95464621	GL343544.1	106311	112283	18	0.0442478	5972	GL343544.1_106311	GL343544.1_112283
95464629	GL343544.1	109910	109960	18	0.372308	50	GL343544.1_109910	GL343544.1_109960
95464630	GL343544.1	109910	109972	18	0.225	62	GL343544.1_109910	GL343544.1_109972
95464631	GL343544.1	109910	109997	18	0.00145985	87	GL343544.1_109910	GL343544.1_109997
95464632	GL343544.1	109910	112283	18	0.0025	2373	GL343544.1_109910	GL343544.1_112283
95464640	GL343544.1	109960	109972	18	0.769231	12	GL343544.1_109960	GL343544.1_109972
95464641	GL343544.1	109960	109997	18	0.207636	37	GL343544.1_109960	GL343544.1_109997
95464642	GL343544.1	109960	112283	18	0.0376923	2323	GL343544.1_109960	GL343544.1_112283
95464650	GL343544.1	109972	109997	18	0.233577	25	GL343544.1_109972	GL343544.1_109997
95464651	GL343544.1	109972	112283	18	0.00625	2311	GL343544.1_109972	GL343544.1_112283
95464659	GL343544.1	109997	112283	18	0.0178832	2286	GL343544.1_109997	GL343544.1_112283
95493400	GL343614.1	225499	225508	17	1	9	GL343614.1_225499	GL343614.1_225508
95493401	GL343614.1	225499	225782	17	0.000105219	283	GL343614.1_225499	GL343614.1_225782
95493402	GL343614.1	225499	228490	17	0.00390625	2991	GL343614.1_225499	GL343614.1_228490
95493403	GL343614.1	225499	232289	17	0.00390625	6790	GL343614.1_225499	GL343614.1_232289
95493404	GL343614.1	225499	232352	17	0.00390625	6853	GL343614.1_225499	GL343614.1_232352
95493414	GL343614.1	225508	225782	18	0.00284091	274	GL343614.1_225508	GL343614.1_225782
95493415	GL343614.1	225508	228490	18	0.0013369	2982	GL343614.1_225508	GL343614.1_228490
95493416	GL343614.1	225508	232289	18	0.0013369	6781	GL343614.1_225508	GL343614.1_232289
95493417	GL343614.1	225508	232352	18	0.0013369	6844	GL343614.1_225508	GL343614.1_232352
95493427	GL343614.1	225782	228490	18	0.117647	2708	GL343614.1_225782	GL343614.1_228490
95493428	GL343614.1	225782	232289	18	0.117647	6507	GL343614.1_225782	GL343614.1_232289
95493429	GL343614.1	225782	232352	18	0.117647	6570	GL343614.1_225782	GL343614.1_232352
95493439	GL343614.1	228490	232289	18	1	3799	GL343614.1_228490	GL343614.1_232289
95493440	GL343614.1	228490	232352	18	1	3862	GL343614.1_228490	GL343614.1_232352
95493450	GL343614.1	232289	232352	18	1	63	GL343614.1_232289	GL343614.1_232352
95493469	GL343614.1	260710	260827	15	0.558036	117	GL343614.1_260710	GL343614.1_260827
95493471	GL343614.1	260710	260888	18	0.205882	178	GL343614.1_260710	GL343614.1_260888
95493472	GL343614.1	260710	260912	18	0.205882	202	GL343614.1_260710	GL343614.1_260912
95493477	GL343614.1	260827	260834	13	0.606061	7	GL343614.1_260827	GL343614.1_260834
95493478	GL343614.1	260827	260888	15	0.859375	61	GL343614.1_260827	GL343614.1_260888
95493479	GL343614.1	260827	260912	15	0.859375	85	GL343614.1_260827	GL343614.1_260912
95493484	GL343614.1	260834	260888	14	0.611111	54	GL343614.1_260834	GL343614.1_260888
95493485	GL343614.1	260834	260912	14	0.611111	78	GL343614.1_260834	GL343614.1_260912
95493490	GL343614.1	260888	260912	18	1	24	GL343614.1_260888	GL343614.1_260912
95522072	GL343721.1	149376	156453	18	0.188791	7077	GL343721.1_149376	GL343721.1_156453
95526171	GL343733.1	240527	243084	17	0.0225	2557	GL343733.1_240527	GL343733.1_243084
95526172	GL343733.1	240527	243737	17	0.0133929	3210	GL343733.1_240527	GL343733.1_243737
95526173	GL343733.1	240527	243746	18	0.0312891	3219	GL343733.1_240527	GL343733.1_243746
95526174	GL343733.1	240527	249654	17	0.00390625	9127	GL343733.1_240527	GL343733.1_249654
95526175	GL343733.1	240527	249657	16	0.00444444	9130	GL343733.1_240527	GL343733.1_249657
95526176	GL343733.1	240527	249669	17	0.00316011	9142	GL343733.1_240527	GL343733.1_249669
95526177	GL343733.1	240527	249720	18	0.0196078	9193	GL343733.1_240527	GL343733.1_249720
95526178	GL343733.1	240527	249729	18	0.0384738	9202	GL343733.1_240527	GL343733.1_249729
95526195	GL343733.1	243084	243737	16	0.0546265	653	GL343733.1_243084	GL343733.1_243737
95526196	GL343733.1	243084	243746	17	0.132414	662	GL343733.1_243084	GL343733.1_243746
95526197	GL343733.1	243084	249654	16	0.169705	6570	GL343733.1_243084	GL343733.1_249654
95526198	GL343733.1	243084	249657	15	0.53202	6573	GL343733.1_243084	GL343733.1_249657
95526199	GL343733.1	243084	249669	16	0.120773	6585	GL343733.1_243084	GL343733.1_249669
95526200	GL343733.1	243084	249720	17	0.1296	6636	GL343733.1_243084	GL343733.1_249720
95526201	GL343733.1	243084	249729	17	0.209302	6645	GL343733.1_243084	GL343733.1_249729
95526218	GL343733.1	243737	243746	17	0.0788177	9	GL343733.1_243737	GL343733.1_243746
95526219	GL343733.1	243737	249654	16	0.00744417	5917	GL343733.1_243737	GL343733.1_249654
95526220	GL343733.1	243737	249657	15	0.00862069	5920	GL343733.1_243737	GL343733.1_249657
95526221	GL343733.1	243737	249669	16	0.025641	5932	GL343733.1_243737	GL343733.1_249669
95526222	GL343733.1	243737	249720	17	0.0771429	5983	GL343733.1_243737	GL343733.1_249720
95526223	GL343733.1	243737	249729	17	0.154337	5992	GL343733.1_243737	GL343733.1_249729
95526240	GL343733.1	243746	249654	17	0.134259	5908	GL343733.1_243746	GL343733.1_249654
95526241	GL343733.1	243746	249657	16	0.0193548	5911	GL343733.1_243746	GL343733.1_249657
95526242	GL343733.1	243746	249669	17	0.0456565	5923	GL343733.1_243746	GL343733.1_249669
95526243	GL343733.1	243746	249720	18	0.0868794	5974	GL343733.1_243746	GL343733.1_249720
95526244	GL343733.1	243746	249729	18	0.0901668	5983	GL343733.1_243746	GL343733.1_249729
95526261	GL343733.1	249654	249657	16	0.889947	3	GL343733.1_249654	GL343733.1_249657
95526262	GL343733.1	249654	249669	16	0.619048	15	GL343733.1_249654	GL343733.1_249669
95526263	GL343733.1	249654	249720	17	0.0756501	66	GL343733.1_249654	GL343733.1_249720
95526264	GL343733.1	249654	249729	17	0.000645995	75	GL343733.1_249654	GL343733.1_249729
95526265	GL343733.1	249654	258571	17	0.243776	8917	GL343733.1_249654	GL343733.1_258571
95526266	GL343733.1	249654	258578	17	0.04375	8924	GL343733.1_249654	GL343733.1_258578
95526267	GL343733.1	249654	258614	17	0.0280093	8960	GL343733.1_249654	GL343733.1_258614
95526268	GL343733.1	249654	258620	17	0.0506366	8966	GL343733.1_249654	GL343733.1_258620
95526281	GL343733.1	249657	249669	16	0.661159	12	GL343733.1_249657	GL343733.1_249669
95526282	GL343733.1	249657	249720	16	0.0133333	63	GL343733.1_249657	GL343733.1_249720
95526283	GL343733.1	249657	249729	16	0.0205451	72	GL343733.1_249657	GL343733.1_249729
95526284	GL343733.1	249657	258571	16	0.4	8914	GL343733.1_249657	GL343733.1_258571
95526285	GL343733.1	249657	258578	16	0.000493827	8921	GL343733.1_249657	GL343733.1_258578
95526286	GL343733.1	249657	258614	16	0.026455	8957	GL343733.1_249657	GL343733.1_258614
95526287	GL343733.1	249657	258620	16	0.0471425	8963	GL343733.1_249657	GL343733.1_258620
95526300	GL343733.1	249669	249720	17	0.292852	51	GL343733.1_249669	GL343733.1_249720
95526301	GL343733.1	249669	249729	17	0.0988045	60	GL343733.1_249669	GL343733.1_249729
95526302	GL343733.1	249669	258571	17	0.102608	8902	GL343733.1_249669	GL343733.1_258571
95526303	GL343733.1	249669	258578	17	0.0217909	8909	GL343733.1_249669	GL343733.1_258578
95526304	GL343733.1	249669	258614	17	0.00674157	8945	GL343733.1_249669	GL343733.1_258614
95526305	GL343733.1	249669	258620	17	0.0454518	8951	GL343733.1_249669	GL343733.1_258620
95526318	GL343733.1	249720	249729	18	0.65045	9	GL343733.1_249720	GL343733.1_249729
95526319	GL343733.1	249720	258571	18	0	8851	GL343733.1_249720	GL343733.1_258571
95526320	GL343733.1	249720	258578	18	0.017316	8858	GL343733.1_249720	GL343733.1_258578
95526321	GL343733.1	249720	258614	18	0.0416667	8894	GL343733.1_249720	GL343733.1_258614
95526322	GL343733.1	249720	258620	18	0.0781499	8900	GL343733.1_249720	GL343733.1_258620
95526335	GL343733.1	249729	258571	18	0.0935551	8842	GL343733.1_249729	GL343733.1_258571
95526336	GL343733.1	249729	258578	18	0.0118638	8849	GL343733.1_249729	GL343733.1_258578
95526337	GL343733.1	249729	258614	18	0.0027027	8885	GL343733.1_249729	GL343733.1_258614
95526338	GL343733.1	249729	258620	18	0.0726497	8891	GL343733.1_249729	GL343733.1_258620
95526351	GL343733.1	258571	258578	18	0.00899101	7	GL343733.1_258571	GL343733.1_258578
95526352	GL343733.1	258571	258614	18	0.0865385	43	GL343733.1_258571	GL343733.1_258614
95526353	GL343733.1	258571	258620	18	0.162311	49	GL343733.1_258571	GL343733.1_258620
95526354	GL343733.1	258571	260218	17	0.0121437	1647	GL343733.1_258571	GL343733.1_260218
95526355	GL343733.1	258571	260242	18	0	1671	GL343733.1_258571	GL343733.1_260242
95526356	GL343733.1	258571	260245	18	0.289941	1674	GL343733.1_258571	GL343733.1_260245
95526357	GL343733.1	258571	260521	17	0.00107817	1950	GL343733.1_258571	GL343733.1_260521
95526358	GL343733.1	258571	264135	17	0.0571755	5564	GL343733.1_258571	GL343733.1_264135
95526359	GL343733.1	258571	264180	18	5.52961e-30	5609	GL343733.1_258571	GL343733.1_264180
95526360	GL343733.1	258571	266859	18	0.0629371	8288	GL343733.1_258571	GL343733.1_266859
95526361	GL343733.1	258571	266873	18	0.300204	8302	GL343733.1_258571	GL343733.1_266873
95526362	GL343733.1	258571	266874	18	0.221538	8303	GL343733.1_258571	GL343733.1_266874
95526366	GL343733.1	258578	258614	18	0.0795455	36	GL343733.1_258578	GL343733.1_258614
95526367	GL343733.1	258578	258620	18	0.0224321	42	GL343733.1_258578	GL343733.1_258620
95526368	GL343733.1	258578	260218	17	0.165502	1640	GL343733.1_258578	GL343733.1_260218
95526369	GL343733.1	258578	260242	18	0.000447828	1664	GL343733.1_258578	GL343733.1_260242
95526370	GL343733.1	258578	260245	18	0.0809191	1667	GL343733.1_258578	GL343733.1_260245
95526371	GL343733.1	258578	260521	17	0.0212121	1943	GL343733.1_258578	GL343733.1_260521
95526372	GL343733.1	258578	264135	17	0.0175325	5557	GL343733.1_258578	GL343733.1_264135
95526373	GL343733.1	258578	264180	18	0.196429	5602	GL343733.1_258578	GL343733.1_264180
95526374	GL343733.1	258578	266859	18	0.0755608	8281	GL343733.1_258578	GL343733.1_266859
95526375	GL343733.1	258578	266873	18	0.0194231	8295	GL343733.1_258578	GL343733.1_266873
95526376	GL343733.1	258578	266874	18	0.0438961	8296	GL343733.1_258578	GL343733.1_266874
95526380	GL343733.1	258614	258620	18	0.101077	6	GL343733.1_258614	GL343733.1_258620
95526381	GL343733.1	258614	260218	17	0.0166223	1604	GL343733.1_258614	GL343733.1_260218
95526382	GL343733.1	258614	260242	18	0.107759	1628	GL343733.1_258614	GL343733.1_260242
95526383	GL343733.1	258614	260245	18	0	1631	GL343733.1_258614	GL343733.1_260245
95526384	GL343733.1	258614	260521	17	0.0771429	1907	GL343733.1_258614	GL343733.1_260521
95526385	GL343733.1	258614	264135	17	0.114583	5521	GL343733.1_258614	GL343733.1_264135
95526386	GL343733.1	258614	264180	18	0.015625	5566	GL343733.1_258614	GL343733.1_264180
95526387	GL343733.1	258614	266859	18	0.00284091	8245	GL343733.1_258614	GL343733.1_266859
95526388	GL343733.1	258614	266873	18	0.0542035	8259	GL343733.1_258614	GL343733.1_266873
95526389	GL343733.1	258614	266874	18	0.1225	8260	GL343733.1_258614	GL343733.1_266874
95526393	GL343733.1	258620	260218	17	0.0543798	1598	GL343733.1_258620	GL343733.1_260218
95526394	GL343733.1	258620	260242	18	0.00808447	1622	GL343733.1_258620	GL343733.1_260242
95526395	GL343733.1	258620	260245	18	0.0298123	1625	GL343733.1_258620	GL343733.1_260245
95526396	GL343733.1	258620	260521	17	0.000151976	1901	GL343733.1_258620	GL343733.1_260521
95526397	GL343733.1	258620	264135	17	0.156028	5515	GL343733.1_258620	GL343733.1_264135
95526398	GL343733.1	258620	264180	18	0.101077	5560	GL343733.1_258620	GL343733.1_264180
95526399	GL343733.1	258620	266859	18	0.111353	8239	GL343733.1_258620	GL343733.1_266859
95526400	GL343733.1	258620	266873	18	0.0122369	8253	GL343733.1_258620	GL343733.1_266873
95526401	GL343733.1	258620	266874	18	0.117225	8254	GL343733.1_258620	GL343733.1_266874
95526405	GL343733.1	260218	260242	17	0.000102291	24	GL343733.1_260218	GL343733.1_260242
95526406	GL343733.1	260218	260245	17	0.203232	27	GL343733.1_260218	GL343733.1_260245
95526407	GL343733.1	260218	260521	16	0.0326726	303	GL343733.1_260218	GL343733.1_260521
95526408	GL343733.1	260218	264135	17	0.0710832	3917	GL343733.1_260218	GL343733.1_264135
95526409	GL343733.1	260218	264180	17	0.204255	3962	GL343733.1_260218	GL343733.1_264180
95526410	GL343733.1	260218	266859	17	0.578377	6641	GL343733.1_260218	GL343733.1_266859
95526411	GL343733.1	260218	266873	17	0.125307	6655	GL343733.1_260218	GL343733.1_266873
95526412	GL343733.1	260218	266874	17	0.0774564	6656	GL343733.1_260218	GL343733.1_266874
95526416	GL343733.1	260242	260245	18	0.214854	3	GL343733.1_260242	GL343733.1_260245
95526417	GL343733.1	260242	260521	17	0.53376	279	GL343733.1_260242	GL343733.1_260521
95526418	GL343733.1	260242	264135	17	0.00932401	3893	GL343733.1_260242	GL343733.1_264135
95526419	GL343733.1	260242	264180	18	0.0689655	3938	GL343733.1_260242	GL343733.1_264180
95526420	GL343733.1	260242	266859	18	0.000195925	6617	GL343733.1_260242	GL343733.1_266859
95526421	GL343733.1	260242	266873	18	0.0305157	6631	GL343733.1_260242	GL343733.1_266873
95526422	GL343733.1	260242	266874	18	0.0208621	6632	GL343733.1_260242	GL343733.1_266874
95526426	GL343733.1	260245	260521	17	0.148854	276	GL343733.1_260245	GL343733.1_260521
95526427	GL343733.1	260245	264135	17	0.0571755	3890	GL343733.1_260245	GL343733.1_264135
95526428	GL343733.1	260245	264180	18	0.0865385	3935	GL343733.1_260245	GL343733.1_264180
95526429	GL343733.1	260245	266859	18	0.251748	6614	GL343733.1_260245	GL343733.1_266859
95526430	GL343733.1	260245	266873	18	0.300204	6628	GL343733.1_260245	GL343733.1_266873
95526431	GL343733.1	260245	266874	18	0.124615	6629	GL343733.1_260245	GL343733.1_266874
95526435	GL343733.1	260521	264135	16	0.0516822	3614	GL343733.1_260521	GL343733.1_264135
95526436	GL343733.1	260521	264180	17	0.259286	3659	GL343733.1_260521	GL343733.1_264180
95526437	GL343733.1	260521	266859	17	0.0139415	6338	GL343733.1_260521	GL343733.1_266859
95526438	GL343733.1	260521	266873	17	0.00171703	6352	GL343733.1_260521	GL343733.1_266873
95526439	GL343733.1	260521	266874	17	0.0292536	6353	GL343733.1_260521	GL343733.1_266874
95526443	GL343733.1	264135	264180	17	0.244444	45	GL343733.1_264135	GL343733.1_264180
95526444	GL343733.1	264135	266859	17	0.193136	2724	GL343733.1_264135	GL343733.1_266859
95526445	GL343733.1	264135	266873	17	0.256993	2738	GL343733.1_264135	GL343733.1_266873
95526446	GL343733.1	264135	266874	17	0.382108	2739	GL343733.1_264135	GL343733.1_266874
95526450	GL343733.1	264180	266859	18	0.284091	2679	GL343733.1_264180	GL343733.1_266859
95526451	GL343733.1	264180	266873	18	0.0542035	2693	GL343733.1_264180	GL343733.1_266873
95526452	GL343733.1	264180	266874	18	0.1225	2694	GL343733.1_264180	GL343733.1_266874
95526456	GL343733.1	266859	266873	18	0.290426	14	GL343733.1_266859	GL343733.1_266873
95526457	GL343733.1	266859	266874	18	0.510114	15	GL343733.1_266859	GL343733.1_266874
95526458	GL343733.1	266859	274970	18	0.0855615	8111	GL343733.1_266859	GL343733.1_274970
95526459	GL343733.1	266859	274979	18	0.272841	8120	GL343733.1_266859	GL343733.1_274979
95526460	GL343733.1	266859	275204	18	0.0013369	8345	GL343733.1_266859	GL343733.1_275204
95526461	GL343733.1	266873	266874	18	0.442478	1	GL343733.1_266873	GL343733.1_266874
95526462	GL343733.1	266873	274970	18	0.062988	8097	GL343733.1_266873	GL343733.1_274970
95526463	GL343733.1	266873	274979	18	0.297522	8106	GL343733.1_266873	GL343733.1_274979
95526464	GL343733.1	266873	275204	18	0.0255075	8331	GL343733.1_266873	GL343733.1_275204
95526465	GL343733.1	266874	274970	18	0.142353	8096	GL343733.1_266874	GL343733.1_274970
95526466	GL343733.1	266874	274979	18	0.2116	8105	GL343733.1_266874	GL343733.1_274979
95526467	GL343733.1	266874	275204	18	0.0576471	8330	GL343733.1_266874	GL343733.1_275204
95526468	GL343733.1	274970	274979	18	0.0576471	9	GL343733.1_274970	GL343733.1_274979
95526469	GL343733.1	274970	275204	18	0.00346021	234	GL343733.1_274970	GL343733.1_275204
95526470	GL343733.1	274979	275204	18	0.00470588	225	GL343733.1_274979	GL343733.1_275204
95538981	GL343994.1	167650	167905	13	0.00694444	255	GL343994.1_167650	GL343994.1_167905
95538982	GL343994.1	167650	167922	13	0.00694444	272	GL343994.1_167650	GL343994.1_167922
95538983	GL343994.1	167650	171712	13	0.0520833	4062	GL343994.1_167650	GL343994.1_171712
95538984	GL343994.1	167650	171748	14	0.17843	4098	GL343994.1_167650	GL343994.1_171748
95538985	GL343994.1	167650	173263	14	0.00591716	5613	GL343994.1_167650	GL343994.1_173263
95538987	GL343994.1	167650	174329	13	0.197531	6679	GL343994.1_167650	GL343994.1_174329
95538988	GL343994.1	167650	174464	14	0.00591716	6814	GL343994.1_167650	GL343994.1_174464
95538989	GL343994.1	167905	167922	14	0.020979	17	GL343994.1_167905	GL343994.1_167922
95538990	GL343994.1	167905	171712	14	0.0307692	3807	GL343994.1_167905	GL343994.1_171712
95538991	GL343994.1	167905	171748	16	0.00460829	3843	GL343994.1_167905	GL343994.1_171748
95538992	GL343994.1	167905	173263	15	0.215561	5358	GL343994.1_167905	GL343994.1_173263
95538993	GL343994.1	167905	174305	16	0.0204082	6400	GL343994.1_167905	GL343994.1_174305
95538994	GL343994.1	167905	174329	15	0.138921	6424	GL343994.1_167905	GL343994.1_174329
95538995	GL343994.1	167905	174464	16	0.00952381	6559	GL343994.1_167905	GL343994.1_174464
95538996	GL343994.1	167922	171712	15	0.00105708	3790	GL343994.1_167922	GL343994.1_171712
95538997	GL343994.1	167922	171748	16	0.0107527	3826	GL343994.1_167922	GL343994.1_171748
95538998	GL343994.1	167922	173263	16	0.2	5341	GL343994.1_167922	GL343994.1_173263
95538999	GL343994.1	167922	174305	16	0.428571	6383	GL343994.1_167922	GL343994.1_174305
95539000	GL343994.1	167922	174329	15	0.0125392	6407	GL343994.1_167922	GL343994.1_174329
95539001	GL343994.1	167922	174464	16	0.0222222	6542	GL343994.1_167922	GL343994.1_174464
95539002	GL343994.1	171712	171748	16	0.179626	36	GL343994.1_171712	GL343994.1_171748
95539003	GL343994.1	171712	173263	16	0.202665	1551	GL343994.1_171712	GL343994.1_173263
95539004	GL343994.1	171712	174305	16	0.0736842	2593	GL343994.1_171712	GL343994.1_174305
95539005	GL343994.1	171712	174329	15	0.0659341	2617	GL343994.1_171712	GL343994.1_174329
95539006	GL343994.1	171712	174464	16	0.034386	2752	GL343994.1_171712	GL343994.1_174464
95539007	GL343994.1	171748	173263	17	0.195802	1515	GL343994.1_171748	GL343994.1_173263
95539008	GL343994.1	171748	174305	18	0.0496894	2557	GL343994.1_171748	GL343994.1_174305
95539009	GL343994.1	171748	174329	17	0.0943694	2581	GL343994.1_171748	GL343994.1_174329
95539010	GL343994.1	171748	174464	18	0.000365364	2716	GL343994.1_171748	GL343994.1_174464
95539011	GL343994.1	173263	174305	17	0.0015873	1042	GL343994.1_173263	GL343994.1_174305
95539012	GL343994.1	173263	174329	16	0.0788561	1066	GL343994.1_173263	GL343994.1_174329
95539013	GL343994.1	173263	174464	17	0.190476	1201	GL343994.1_173263	GL343994.1_174464
95539014	GL343994.1	174305	174329	17	0.0138528	24	GL343994.1_174305	GL343994.1_174329
95539015	GL343994.1	174305	174464	18	0.00735294	159	GL343994.1_174305	GL343994.1_174464
95539016	GL343994.1	174329	174464	17	0.0685877	135	GL343994.1_174329	GL343994.1_174464
95632949	GL344074.1	7553	7789	15	0.0254678	236	GL344074.1_7553	GL344074.1_7789
95632950	GL344074.1	7553	7960	15	0.00240385	407	GL344074.1_7553	GL344074.1_7960
95632951	GL344074.1	7553	7978	16	0.032967	425	GL344074.1_7553	GL344074.1_7978
95632952	GL344074.1	7553	8002	16	0	449	GL344074.1_7553	GL344074.1_8002
95632953	GL344074.1	7553	9573	15	0.244638	2020	GL344074.1_7553	GL344074.1_9573
95632954	GL344074.1	7553	9979	15	0.178994	2426	GL344074.1_7553	GL344074.1_9979
95632955	GL344074.1	7553	11118	16	0.438961	3565	GL344074.1_7553	GL344074.1_11118
95632956	GL344074.1	7553	11160	16	0.160714	3607	GL344074.1_7553	GL344074.1_11160
95632957	GL344074.1	7553	11187	15	0.423077	3634	GL344074.1_7553	GL344074.1_11187
95632958	GL344074.1	7553	11214	15	0.261853	3661	GL344074.1_7553	GL344074.1_11214
95632959	GL344074.1	7553	13855	15	0.0120192	6302	GL344074.1_7553	GL344074.1_13855
95632960	GL344074.1	7553	15386	14	0.00126263	7833	GL344074.1_7553	GL344074.1_15386
95632961	GL344074.1	7553	15407	15	0.24794	7854	GL344074.1_7553	GL344074.1_15407
95632962	GL344074.1	7553	15437	16	0.00952381	7884	GL344074.1_7553	GL344074.1_15437
95632963	GL344074.1	7553	16310	16	0.037594	8757	GL344074.1_7553	GL344074.1_16310
95632964	GL344074.1	7553	16322	16	0.183673	8769	GL344074.1_7553	GL344074.1_16322
95632965	GL344074.1	7553	16334	16	0.183673	8781	GL344074.1_7553	GL344074.1_16334
95633013	GL344074.1	7789	7960	15	0.0540541	171	GL344074.1_7789	GL344074.1_7960
95633014	GL344074.1	7789	7978	17	0.000223614	189	GL344074.1_7789	GL344074.1_7978
95633015	GL344074.1	7789	8002	17	0.000223614	213	GL344074.1_7789	GL344074.1_8002
95633016	GL344074.1	7789	9573	17	0.0047093	1784	GL344074.1_7789	GL344074.1_9573
95633017	GL344074.1	7789	9979	16	0.0285714	2190	GL344074.1_7789	GL344074.1_9979
95633018	GL344074.1	7789	11118	17	0.0135286	3329	GL344074.1_7789	GL344074.1_11118
95633019	GL344074.1	7789	11160	17	0.000332226	3371	GL344074.1_7789	GL344074.1_11160
95633020	GL344074.1	7789	11187	16	0.0666667	3398	GL344074.1_7789	GL344074.1_11187
95633021	GL344074.1	7789	11214	16	0.0393701	3425	GL344074.1_7789	GL344074.1_11214
95633022	GL344074.1	7789	13855	16	0.257143	6066	GL344074.1_7789	GL344074.1_13855
95633023	GL344074.1	7789	15386	14	0.0529412	7597	GL344074.1_7789	GL344074.1_15386
95633024	GL344074.1	7789	15407	16	0.0133333	7618	GL344074.1_7789	GL344074.1_15407
95633025	GL344074.1	7789	15437	17	0.0242454	7648	GL344074.1_7789	GL344074.1_15437
95633026	GL344074.1	7789	16310	17	0.0135286	8521	GL344074.1_7789	GL344074.1_16310
95633027	GL344074.1	7789	16322	17	0.0248062	8533	GL344074.1_7789	GL344074.1_16322
95633028	GL344074.1	7789	16334	17	0.0248062	8545	GL344074.1_7789	GL344074.1_16334
95633044	GL344074.1	7960	7978	16	0.0532544	18	GL344074.1_7960	GL344074.1_7978
95633045	GL344074.1	7960	8002	16	0.0769231	42	GL344074.1_7960	GL344074.1_8002
95633046	GL344074.1	7960	9573	15	0.0144231	1613	GL344074.1_7960	GL344074.1_9573
95633047	GL344074.1	7960	9979	15	0.178994	2019	GL344074.1_7960	GL344074.1_9979
95633048	GL344074.1	7960	11118	16	0.090301	3158	GL344074.1_7960	GL344074.1_11118
95633049	GL344074.1	7960	11160	16	0.115385	3200	GL344074.1_7960	GL344074.1_11160
95633050	GL344074.1	7960	11187	15	0.0428322	3227	GL344074.1_7960	GL344074.1_11187
95633051	GL344074.1	7960	11214	15	0.0193966	3254	GL344074.1_7960	GL344074.1_11214
95633052	GL344074.1	7960	13855	15	0.0865385	5895	GL344074.1_7960	GL344074.1_13855
95633053	GL344074.1	7960	15386	15	0.0559441	7426	GL344074.1_7960	GL344074.1_15386
95633054	GL344074.1	7960	15407	16	0.0153846	7447	GL344074.1_7960	GL344074.1_15407
95633055	GL344074.1	7960	15437	16	0.104895	7477	GL344074.1_7960	GL344074.1_15437
95633056	GL344074.1	7960	16310	16	0.0326586	8350	GL344074.1_7960	GL344074.1_16310
95633057	GL344074.1	7960	16322	16	0.0153846	8362	GL344074.1_7960	GL344074.1_16322
95633058	GL344074.1	7960	16334	16	0.0153846	8374	GL344074.1_7960	GL344074.1_16334
95633074	GL344074.1	7978	8002	18	0.00127551	24	GL344074.1_7978	GL344074.1_8002
95633075	GL344074.1	7978	9573	17	0.00778846	1595	GL344074.1_7978	GL344074.1_9573
95633076	GL344074.1	7978	9979	17	0.0410256	2001	GL344074.1_7978	GL344074.1_9979
95633077	GL344074.1	7978	11118	18	0.0158028	3140	GL344074.1_7978	GL344074.1_11118
95633078	GL344074.1	7978	11160	18	0.151261	3182	GL344074.1_7978	GL344074.1_11160
95633079	GL344074.1	7978	11187	17	0.0946746	3209	GL344074.1_7978	GL344074.1_11187
95633080	GL344074.1	7978	11214	17	0.109253	3236	GL344074.1_7978	GL344074.1_11214
95633081	GL344074.1	7978	13855	17	0.0410256	5877	GL344074.1_7978	GL344074.1_13855
95633082	GL344074.1	7978	15386	15	0.0909091	7408	GL344074.1_7978	GL344074.1_15386
95633083	GL344074.1	7978	15407	17	0.0192308	7429	GL344074.1_7978	GL344074.1_15407
95633084	GL344074.1	7978	15437	18	0.255304	7459	GL344074.1_7978	GL344074.1_15437
95633085	GL344074.1	7978	16310	18	0.123894	8332	GL344074.1_7978	GL344074.1_16310
95633086	GL344074.1	7978	16322	18	0.0357143	8344	GL344074.1_7978	GL344074.1_16322
95633087	GL344074.1	7978	16334	18	0.0357143	8356	GL344074.1_7978	GL344074.1_16334
95633103	GL344074.1	8002	9573	17	0.00778846	1571	GL344074.1_8002	GL344074.1_9573
95633104	GL344074.1	8002	9979	17	0.0519231	1977	GL344074.1_8002	GL344074.1_9979
95633105	GL344074.1	8002	11118	18	0.0158028	3116	GL344074.1_8002	GL344074.1_11118
95633106	GL344074.1	8002	11160	18	0.0378151	3158	GL344074.1_8002	GL344074.1_11160
95633107	GL344074.1	8002	11187	17	0.000369822	3185	GL344074.1_8002	GL344074.1_11187
95633108	GL344074.1	8002	11214	17	0.0168618	3212	GL344074.1_8002	GL344074.1_11214
95633109	GL344074.1	8002	13855	17	0.0285714	5853	GL344074.1_8002	GL344074.1_13855
95633110	GL344074.1	8002	15386	15	0.10124	7384	GL344074.1_8002	GL344074.1_15386
95633111	GL344074.1	8002	15407	17	0.203125	7405	GL344074.1_8002	GL344074.1_15407
95633112	GL344074.1	8002	15437	18	0.000707214	7435	GL344074.1_8002	GL344074.1_15437
95633113	GL344074.1	8002	16310	18	0.0101138	8308	GL344074.1_8002	GL344074.1_16310
95633114	GL344074.1	8002	16322	18	0.0558036	8320	GL344074.1_8002	GL344074.1_16322
95633115	GL344074.1	8002	16334	18	0.0558036	8332	GL344074.1_8002	GL344074.1_16334
95633131	GL344074.1	9573	9979	16	0.000816327	406	GL344074.1_9573	GL344074.1_9979
95633132	GL344074.1	9573	11118	17	0.323269	1545	GL344074.1_9573	GL344074.1_11118
95633133	GL344074.1	9573	11160	17	0.00914286	1587	GL344074.1_9573	GL344074.1_11160
95633134	GL344074.1	9573	11187	16	0.0171429	1614	GL344074.1_9573	GL344074.1_11187
95633135	GL344074.1	9573	11214	16	0.0756355	1641	GL344074.1_9573	GL344074.1_11214
95633136	GL344074.1	9573	13855	16	0.00769889	4282	GL344074.1_9573	GL344074.1_13855
95633137	GL344074.1	9573	15386	14	0.0889706	5813	GL344074.1_9573	GL344074.1_15386
95633138	GL344074.1	9573	15407	16	0.144112	5834	GL344074.1_9573	GL344074.1_15407
95633139	GL344074.1	9573	15437	17	0.0387766	5864	GL344074.1_9573	GL344074.1_15437
95633140	GL344074.1	9573	16310	17	0.0658173	6737	GL344074.1_9573	GL344074.1_16310
95633141	GL344074.1	9573	16322	17	0.240667	6749	GL344074.1_9573	GL344074.1_16322
95633142	GL344074.1	9573	16334	17	0.240667	6761	GL344074.1_9573	GL344074.1_16334
95633158	GL344074.1	9979	11118	17	0.0628205	1139	GL344074.1_9979	GL344074.1_11118
95633159	GL344074.1	9979	11160	17	0.0771429	1181	GL344074.1_9979	GL344074.1_11160
95633160	GL344074.1	9979	11187	17	0.433333	1208	GL344074.1_9979	GL344074.1_11187
95633161	GL344074.1	9979	11214	16	0.115207	1235	GL344074.1_9979	GL344074.1_11214
95633162	GL344074.1	9979	13855	16	0.0204082	3876	GL344074.1_9979	GL344074.1_13855
95633163	GL344074.1	9979	15386	15	0.0428322	5407	GL344074.1_9979	GL344074.1_15386
95633164	GL344074.1	9979	15407	16	0.00952381	5428	GL344074.1_9979	GL344074.1_15407
95633165	GL344074.1	9979	15437	17	0.035461	5458	GL344074.1_9979	GL344074.1_15437
95633166	GL344074.1	9979	16310	17	0.00833333	6331	GL344074.1_9979	GL344074.1_16310
95633167	GL344074.1	9979	16322	17	0.0177778	6343	GL344074.1_9979	GL344074.1_16322
95633168	GL344074.1	9979	16334	17	0.0177778	6355	GL344074.1_9979	GL344074.1_16334
95633184	GL344074.1	11118	11160	18	0.0421655	42	GL344074.1_11118	GL344074.1_11160
95633185	GL344074.1	11118	11187	17	0.14497	69	GL344074.1_11118	GL344074.1_11187
95633186	GL344074.1	11118	11214	17	0.0156773	96	GL344074.1_11118	GL344074.1_11214
95633187	GL344074.1	11118	13855	17	0.048	2737	GL344074.1_11118	GL344074.1_13855
95633188	GL344074.1	11118	15386	15	0.119318	4268	GL344074.1_11118	GL344074.1_15386
95633189	GL344074.1	11118	15407	17	0.075625	4289	GL344074.1_11118	GL344074.1_15407
95633190	GL344074.1	11118	15437	18	0.0316306	4319	GL344074.1_11118	GL344074.1_15437
95633191	GL344074.1	11118	16310	18	0.0132352	5192	GL344074.1_11118	GL344074.1_16310
95633192	GL344074.1	11118	16322	18	0.13385	5204	GL344074.1_11118	GL344074.1_16322
95633193	GL344074.1	11118	16334	18	0.13385	5216	GL344074.1_11118	GL344074.1_16334
95633209	GL344074.1	11160	11187	17	0.0495879	27	GL344074.1_11160	GL344074.1_11187
95633210	GL344074.1	11160	11214	17	0.04353	54	GL344074.1_11160	GL344074.1_11214
95633211	GL344074.1	11160	13855	17	0.0771429	2695	GL344074.1_11160	GL344074.1_13855
95633212	GL344074.1	11160	15386	15	0.200627	4226	GL344074.1_11160	GL344074.1_15386
95633213	GL344074.1	11160	15407	17	0.0361607	4247	GL344074.1_11160	GL344074.1_15407
95633214	GL344074.1	11160	15437	18	0.0052417	4277	GL344074.1_11160	GL344074.1_15437
95633215	GL344074.1	11160	16310	18	0.117126	5150	GL344074.1_11160	GL344074.1_16310
95633216	GL344074.1	11160	16322	18	0.0661765	5162	GL344074.1_11160	GL344074.1_16322
95633217	GL344074.1	11160	16334	18	0.0661765	5174	GL344074.1_11160	GL344074.1_16334
95633233	GL344074.1	11187	11214	16	0.186104	27	GL344074.1_11187	GL344074.1_11214
95633234	GL344074.1	11187	13855	16	0.047619	2668	GL344074.1_11187	GL344074.1_13855
95633235	GL344074.1	11187	15386	15	0.10124	4199	GL344074.1_11187	GL344074.1_15386
95633236	GL344074.1	11187	15407	16	0.0222222	4220	GL344074.1_11187	GL344074.1_15407
95633237	GL344074.1	11187	15437	17	0.0400982	4250	GL344074.1_11187	GL344074.1_15437
95633238	GL344074.1	11187	16310	17	0.00942308	5123	GL344074.1_11187	GL344074.1_16310
95633239	GL344074.1	11187	16322	17	0.0410256	5135	GL344074.1_11187	GL344074.1_16322
95633240	GL344074.1	11187	16334	17	0.0410256	5147	GL344074.1_11187	GL344074.1_16334
95633256	GL344074.1	11214	13855	16	0	2641	GL344074.1_11214	GL344074.1_13855
95633257	GL344074.1	11214	15386	14	0.0240385	4172	GL344074.1_11214	GL344074.1_15386
95633258	GL344074.1	11214	15407	16	0.27769	4193	GL344074.1_11214	GL344074.1_15407
95633259	GL344074.1	11214	15437	17	0.00303337	4223	GL344074.1_11214	GL344074.1_15437
95633260	GL344074.1	11214	16310	17	0.090301	5096	GL344074.1_11214	GL344074.1_16310
95633261	GL344074.1	11214	16322	17	0.232126	5108	GL344074.1_11214	GL344074.1_16322
95633262	GL344074.1	11214	16334	17	0.232126	5120	GL344074.1_11214	GL344074.1_16334
95633278	GL344074.1	13855	15386	14	0.0808081	1531	GL344074.1_13855	GL344074.1_15386
95633280	GL344074.1	13855	15437	17	0.0313953	1582	GL344074.1_13855	GL344074.1_15437
95633281	GL344074.1	13855	16310	17	0.048	2455	GL344074.1_13855	GL344074.1_16310
95633282	GL344074.1	13855	16322	17	0.00833333	2467	GL344074.1_13855	GL344074.1_16322
95633283	GL344074.1	13855	16334	17	0.00833333	2479	GL344074.1_13855	GL344074.1_16334
95633299	GL344074.1	15386	15407	15	0.196429	21	GL344074.1_15386	GL344074.1_15407
95633300	GL344074.1	15386	15437	15	0.0454545	51	GL344074.1_15386	GL344074.1_15437
95633301	GL344074.1	15386	16310	15	0.0219156	924	GL344074.1_15386	GL344074.1_16310
95633302	GL344074.1	15386	16322	15	0.196429	936	GL344074.1_15386	GL344074.1_16322
95633303	GL344074.1	15386	16334	15	0.196429	948	GL344074.1_15386	GL344074.1_16334
95633319	GL344074.1	15407	15437	17	0.12282	30	GL344074.1_15407	GL344074.1_15437
95633320	GL344074.1	15407	16310	17	0.0600962	903	GL344074.1_15407	GL344074.1_16310
95633321	GL344074.1	15407	16322	17	1	915	GL344074.1_15407	GL344074.1_16322
95633322	GL344074.1	15407	16334	17	1	927	GL344074.1_15407	GL344074.1_16334
95633338	GL344074.1	15437	16310	18	0.0316306	873	GL344074.1_15437	GL344074.1_16310
95633339	GL344074.1	15437	16322	18	0.209158	885	GL344074.1_15437	GL344074.1_16322
95633340	GL344074.1	15437	16334	18	0.209158	897	GL344074.1_15437	GL344074.1_16334
95633356	GL344074.1	16310	16322	18	0.00442478	12	GL344074.1_16310	GL344074.1_16322
95633357	GL344074.1	16310	16334	18	0.00442478	24	GL344074.1_16310	GL344074.1_16334
95633373	GL344074.1	16322	16334	18	1	12	GL344074.1_16322	GL344074.1_16334
95662939	AAWZ02039955	3177	3186	18	0.000284091	9	AAWZ02039955_3177	AAWZ02039955_3186
95662940	AAWZ02039955	3177	3225	18	0.0125392	48	AAWZ02039955_3177	AAWZ02039955_3225
95662941	AAWZ02039955	3177	3234	18	0.0184564	57	AAWZ02039955_3177	AAWZ02039955_3234
95662942	AAWZ02039955	3177	3267	17	0.0166223	90	AAWZ02039955_3177	AAWZ02039955_3267
95662944	AAWZ02039955	3177	6793	14	0.0148148	3616	AAWZ02039955_3177	AAWZ02039955_6793
95662945	AAWZ02039955	3177	6799	14	0.0375	3622	AAWZ02039955_3177	AAWZ02039955_6799
95662946	AAWZ02039955	3177	6957	12	0	3780	AAWZ02039955_3177	AAWZ02039955_6957
95662947	AAWZ02039955	3186	3225	18	0.0844828	39	AAWZ02039955_3186	AAWZ02039955_3225
95662948	AAWZ02039955	3186	3234	18	0.226846	48	AAWZ02039955_3186	AAWZ02039955_3234
95662949	AAWZ02039955	3186	3267	17	0.0178783	81	AAWZ02039955_3186	AAWZ02039955_3267
95662951	AAWZ02039955	3186	6793	14	0.16875	3607	AAWZ02039955_3186	AAWZ02039955_6793
95662952	AAWZ02039955	3186	6799	14	0.0666667	3613	AAWZ02039955_3186	AAWZ02039955_6799
95662953	AAWZ02039955	3186	6957	12	0.133333	3771	AAWZ02039955_3186	AAWZ02039955_6957
95662954	AAWZ02039955	3225	3234	18	0.181439	9	AAWZ02039955_3225	AAWZ02039955_3234
95662955	AAWZ02039955	3225	3267	17	0.111395	42	AAWZ02039955_3225	AAWZ02039955_3267
95662957	AAWZ02039955	3225	6793	14	2.45981e-30	3568	AAWZ02039955_3225	AAWZ02039955_6793
95662958	AAWZ02039955	3225	6799	14	0.127273	3574	AAWZ02039955_3225	AAWZ02039955_6799
95662959	AAWZ02039955	3225	6957	12	0.325424	3732	AAWZ02039955_3225	AAWZ02039955_6957
95662960	AAWZ02039955	3234	3267	17	0.0197348	33	AAWZ02039955_3234	AAWZ02039955_3267
95662962	AAWZ02039955	3234	6793	14	0.254545	3559	AAWZ02039955_3234	AAWZ02039955_6793
95662963	AAWZ02039955	3234	6799	14	0	3565	AAWZ02039955_3234	AAWZ02039955_6799
95662964	AAWZ02039955	3234	6957	12	0.08	3723	AAWZ02039955_3234	AAWZ02039955_6957
95662966	AAWZ02039955	3267	6793	13	0.0206229	3526	AAWZ02039955_3267	AAWZ02039955_6793
95662967	AAWZ02039955	3267	6799	13	0.00591856	3532	AAWZ02039955_3267	AAWZ02039955_6799
95662968	AAWZ02039955	3267	6957	11	0.0661224	3690	AAWZ02039955_3267	AAWZ02039955_6957
95662972	AAWZ02039955	6793	6799	14	0.125	6	AAWZ02039955_6793	AAWZ02039955_6799
95662973	AAWZ02039955	6793	6957	12	0	164	AAWZ02039955_6793	AAWZ02039955_6957
95662974	AAWZ02039955	6799	6957	12	0.376471	158	AAWZ02039955_6799	AAWZ02039955_6957
3554841	1	12640887	12640934	18	1	47	1_12640887	1_12640934
3554842	1	12640887	12640940	18	1	53	1_12640887	1_12640940
3554843	1	12640887	12640949	18	1	62	1_12640887	1_12640949
3554844	1	12640887	12640967	18	0.799447	80	1_12640887	1_12640967
3554845	1	12640887	12641807	17	1	920	1_12640887	1_12641807
3554846	1	12640887	12641864	18	0.890321	977	1_12640887	1_12641864
3554847	1	12640887	12641890	16	1	1003	1_12640887	1_12641890
3554848	1	12640887	12641891	18	1	1004	1_12640887	1_12641891
3554849	1	12640887	12643049	18	0.799447	2162	1_12640887	1_12643049
3554850	1	12640887	12643051	18	0.799447	2164	1_12640887	1_12643051
3554851	1	12640887	12644286	18	0.0657718	3399	1_12640887	1_12644286
3554852	1	12640887	12644668	18	0.799447	3781	1_12640887	1_12644668
3554853	1	12640887	12644695	18	0.0657718	3808	1_12640887	1_12644695
3554854	1	12640887	12644713	18	0.799447	3826	1_12640887	1_12644713
3554855	1	12640887	12645298	18	0.799447	4411	1_12640887	1_12645298
3554856	1	12640887	12645313	18	0.560868	4426	1_12640887	1_12645313
3554857	1	12640887	12645340	18	0.723419	4453	1_12640887	1_12645340
3554858	1	12640887	12645361	18	0.799447	4474	1_12640887	1_12645361
3554859	1	12640887	12645364	18	0.799447	4477	1_12640887	1_12645364
3554860	1	12640887	12645847	18	0.710067	4960	1_12640887	1_12645847
3554861	1	12640887	12645859	18	0.799447	4972	1_12640887	1_12645859
3554862	1	12640887	12645880	18	0.560868	4993	1_12640887	1_12645880
3554863	1	12640887	12645937	18	0.0119847	5050	1_12640887	1_12645937
3561835	1	12640934	12640940	18	1	6	1_12640934	1_12640940
3561836	1	12640934	12640949	18	1	15	1_12640934	1_12640949
3561837	1	12640934	12640967	18	0.799447	33	1_12640934	1_12640967
3561838	1	12640934	12641807	17	1	873	1_12640934	1_12641807
3561839	1	12640934	12641864	18	0.890321	930	1_12640934	1_12641864
3561840	1	12640934	12641890	16	1	956	1_12640934	1_12641890
3561841	1	12640934	12641891	18	1	957	1_12640934	1_12641891
3561842	1	12640934	12643049	18	0.799447	2115	1_12640934	1_12643049
3561843	1	12640934	12643051	18	0.799447	2117	1_12640934	1_12643051
3561844	1	12640934	12644286	18	0.0657718	3352	1_12640934	1_12644286
3561845	1	12640934	12644668	18	0.799447	3734	1_12640934	1_12644668
3561846	1	12640934	12644695	18	0.0657718	3761	1_12640934	1_12644695
3561847	1	12640934	12644713	18	0.799447	3779	1_12640934	1_12644713
3561848	1	12640934	12645298	18	0.799447	4364	1_12640934	1_12645298
3561849	1	12640934	12645313	18	0.560868	4379	1_12640934	1_12645313
3561850	1	12640934	12645340	18	0.723419	4406	1_12640934	1_12645340
3561851	1	12640934	12645361	18	0.799447	4427	1_12640934	1_12645361
3561852	1	12640934	12645364	18	0.799447	4430	1_12640934	1_12645364
3561853	1	12640934	12645847	18	0.710067	4913	1_12640934	1_12645847
3561854	1	12640934	12645859	18	0.799447	4925	1_12640934	1_12645859
3561855	1	12640934	12645880	18	0.560868	4946	1_12640934	1_12645880
3561856	1	12640934	12645937	18	0.0119847	5003	1_12640934	1_12645937
3568828	1	12640940	12640949	18	1	9	1_12640940	1_12640949
3568829	1	12640940	12640967	18	0.799447	27	1_12640940	1_12640967
3568830	1	12640940	12641807	17	1	867	1_12640940	1_12641807
3568831	1	12640940	12641864	18	0.890321	924	1_12640940	1_12641864
3568832	1	12640940	12641890	16	1	950	1_12640940	1_12641890
3568833	1	12640940	12641891	18	1	951	1_12640940	1_12641891
3568834	1	12640940	12643049	18	0.799447	2109	1_12640940	1_12643049
3568835	1	12640940	12643051	18	0.799447	2111	1_12640940	1_12643051
3568836	1	12640940	12644286	18	0.0657718	3346	1_12640940	1_12644286
3568837	1	12640940	12644668	18	0.799447	3728	1_12640940	1_12644668
3568838	1	12640940	12644695	18	0.0657718	3755	1_12640940	1_12644695
3568839	1	12640940	12644713	18	0.799447	3773	1_12640940	1_12644713
3568840	1	12640940	12645298	18	0.799447	4358	1_12640940	1_12645298
3568841	1	12640940	12645313	18	0.560868	4373	1_12640940	1_12645313
3568842	1	12640940	12645340	18	0.723419	4400	1_12640940	1_12645340
3568843	1	12640940	12645361	18	0.799447	4421	1_12640940	1_12645361
3568844	1	12640940	12645364	18	0.799447	4424	1_12640940	1_12645364
3568845	1	12640940	12645847	18	0.710067	4907	1_12640940	1_12645847
3568846	1	12640940	12645859	18	0.799447	4919	1_12640940	1_12645859
3568847	1	12640940	12645880	18	0.560868	4940	1_12640940	1_12645880
3568848	1	12640940	12645937	18	0.0119847	4997	1_12640940	1_12645937
3575820	1	12640949	12640967	18	0.799447	18	1_12640949	1_12640967
3575821	1	12640949	12641807	17	1	858	1_12640949	1_12641807
3575822	1	12640949	12641864	18	0.890321	915	1_12640949	1_12641864
3575823	1	12640949	12641890	16	1	941	1_12640949	1_12641890
3575824	1	12640949	12641891	18	1	942	1_12640949	1_12641891
3575825	1	12640949	12643049	18	0.799447	2100	1_12640949	1_12643049
3575826	1	12640949	12643051	18	0.799447	2102	1_12640949	1_12643051
3575827	1	12640949	12644286	18	0.0657718	3337	1_12640949	1_12644286
3575828	1	12640949	12644668	18	0.799447	3719	1_12640949	1_12644668
3575829	1	12640949	12644695	18	0.0657718	3746	1_12640949	1_12644695
3575830	1	12640949	12644713	18	0.799447	3764	1_12640949	1_12644713
3575831	1	12640949	12645298	18	0.799447	4349	1_12640949	1_12645298
3575832	1	12640949	12645313	18	0.560868	4364	1_12640949	1_12645313
3575833	1	12640949	12645340	18	0.723419	4391	1_12640949	1_12645340
3575834	1	12640949	12645361	18	0.799447	4412	1_12640949	1_12645361
3575835	1	12640949	12645364	18	0.799447	4415	1_12640949	1_12645364
3575836	1	12640949	12645847	18	0.710067	4898	1_12640949	1_12645847
3575837	1	12640949	12645859	18	0.799447	4910	1_12640949	1_12645859
3575838	1	12640949	12645880	18	0.560868	4931	1_12640949	1_12645880
3575839	1	12640949	12645937	18	0.0119847	4988	1_12640949	1_12645937
3582811	1	12640967	12641807	17	0.79339	840	1_12640967	1_12641807
3582812	1	12640967	12641864	18	0.891641	897	1_12640967	1_12641864
3582813	1	12640967	12641890	16	0.79168	923	1_12640967	1_12641890
3582814	1	12640967	12641891	18	0.799447	924	1_12640967	1_12641891
3582815	1	12640967	12643049	18	0.584775	2082	1_12640967	1_12643049
3582816	1	12640967	12643051	18	0.584775	2084	1_12640967	1_12643051
3582817	1	12640967	12644286	18	0.105882	3319	1_12640967	1_12644286
3582818	1	12640967	12644668	18	0.584775	3701	1_12640967	1_12644668
3582819	1	12640967	12644695	18	0.0117647	3728	1_12640967	1_12644695
3582820	1	12640967	12644713	18	0.584775	3746	1_12640967	1_12644713
3582821	1	12640967	12645298	18	0.584775	4331	1_12640967	1_12645298
3582822	1	12640967	12645313	18	0.467583	4346	1_12640967	1_12645313
3582823	1	12640967	12645340	18	0.682663	4373	1_12640967	1_12645340
3582824	1	12640967	12645361	18	0.584775	4394	1_12640967	1_12645361
3582825	1	12640967	12645364	18	0.584775	4397	1_12640967	1_12645364
3582826	1	12640967	12645847	18	0.576471	4880	1_12640967	1_12645847
3582827	1	12640967	12645859	18	0.584775	4892	1_12640967	1_12645859
3582828	1	12640967	12645880	18	0.467583	4913	1_12640967	1_12645880
3582829	1	12640967	12645937	18	0	4970	1_12640967	1_12645937
3589801	1	12641807	12641864	17	0.886005	57	1_12641807	1_12641864
3589802	1	12641807	12641890	15	1	83	1_12641807	1_12641890
3589803	1	12641807	12641891	17	1	84	1_12641807	1_12641891
3589804	1	12641807	12643049	17	0.79339	1242	1_12641807	1_12643049
3589805	1	12641807	12643051	17	0.79339	1244	1_12641807	1_12643051
3589806	1	12641807	12644286	17	0.0575693	2479	1_12641807	1_12644286
3589807	1	12641807	12644668	17	0.79339	2861	1_12641807	1_12644668
3589808	1	12641807	12644695	17	0.0575693	2888	1_12641807	1_12644695
3589809	1	12641807	12644713	17	0.79339	2906	1_12641807	1_12644713
3589810	1	12641807	12645298	17	0.79339	3491	1_12641807	1_12645298
3589811	1	12641807	12645313	17	0.559935	3506	1_12641807	1_12645313
3589812	1	12641807	12645340	17	0.717271	3533	1_12641807	1_12645340
3589813	1	12641807	12645361	17	0.79339	3554	1_12641807	1_12645361
3589814	1	12641807	12645364	17	0.79339	3557	1_12641807	1_12645364
3589815	1	12641807	12645847	17	0.797619	4040	1_12641807	1_12645847
3589816	1	12641807	12645859	17	0.79339	4052	1_12641807	1_12645859
3589817	1	12641807	12645880	17	0.559935	4073	1_12641807	1_12645880
3589818	1	12641807	12645937	17	0.0575693	4130	1_12641807	1_12645937
3596790	1	12641864	12641890	16	0.885827	26	1_12641864	1_12641890
3596791	1	12641864	12641891	18	0.890321	27	1_12641864	1_12641891
3596792	1	12641864	12643049	18	0.682663	1185	1_12641864	1_12643049
3596793	1	12641864	12643051	18	0.682663	1187	1_12641864	1_12643051
3596794	1	12641864	12644286	18	0.0842105	2422	1_12641864	1_12644286
3596795	1	12641864	12644668	18	0.682663	2804	1_12641864	1_12644668
3596796	1	12641864	12644695	18	0.00526316	2831	1_12641864	1_12644695
3596797	1	12641864	12644713	18	0.682663	2849	1_12641864	1_12644713
3596798	1	12641864	12645298	18	0.682663	3434	1_12641864	1_12645298
3596799	1	12641864	12645313	18	0.602382	3449	1_12641864	1_12645313
3596800	1	12641864	12645340	18	0.602666	3476	1_12641864	1_12645340
3596801	1	12641864	12645361	18	0.682663	3497	1_12641864	1_12645361
3596802	1	12641864	12645364	18	0.682663	3500	1_12641864	1_12645364
3596803	1	12641864	12645847	18	0.636842	3983	1_12641864	1_12645847
3596804	1	12641864	12645859	18	0.682663	3995	1_12641864	1_12645859
3596805	1	12641864	12645880	18	0.602382	4016	1_12641864	1_12645880
3596806	1	12641864	12645937	18	0.0018797	4073	1_12641864	1_12645937
3603778	1	12641890	12641891	16	1	1	1_12641890	1_12641891
3603779	1	12641890	12643049	16	0.79168	1159	1_12641890	1_12643049
3603780	1	12641890	12643051	16	0.79168	1161	1_12641890	1_12643051
3603781	1	12641890	12644286	16	0.0890369	2396	1_12641890	1_12644286
3603782	1	12641890	12644668	16	0.79168	2778	1_12641890	1_12644668
3603783	1	12641890	12644695	16	0.0551181	2805	1_12641890	1_12644695
3603784	1	12641890	12644713	16	0.79168	2823	1_12641890	1_12644713
3603785	1	12641890	12645298	16	0.79168	3408	1_12641890	1_12645298
3603786	1	12641890	12645313	16	0.595051	3423	1_12641890	1_12645313
3603787	1	12641890	12645340	16	0.713487	3450	1_12641890	1_12645340
3603788	1	12641890	12645361	16	0.79168	3471	1_12641890	1_12645361
3603789	1	12641890	12645364	16	0.79168	3474	1_12641890	1_12645364
3603790	1	12641890	12645847	16	0.702806	3957	1_12641890	1_12645847
3603791	1	12641890	12645859	16	0.79168	3969	1_12641890	1_12645859
3603792	1	12641890	12645880	16	0.595051	3990	1_12641890	1_12645880
3603793	1	12641890	12645937	16	0.00504745	4047	1_12641890	1_12645937
3610765	1	12641891	12643049	18	0.799447	1158	1_12641891	1_12643049
3610766	1	12641891	12643051	18	0.799447	1160	1_12641891	1_12643051
3610767	1	12641891	12644286	18	0.0657718	2395	1_12641891	1_12644286
3610768	1	12641891	12644668	18	0.799447	2777	1_12641891	1_12644668
3610769	1	12641891	12644695	18	0.0657718	2804	1_12641891	1_12644695
3610770	1	12641891	12644713	18	0.799447	2822	1_12641891	1_12644713
3610771	1	12641891	12645298	18	0.799447	3407	1_12641891	1_12645298
3610772	1	12641891	12645313	18	0.560868	3422	1_12641891	1_12645313
3610773	1	12641891	12645340	18	0.723419	3449	1_12641891	1_12645340
3610774	1	12641891	12645361	18	0.799447	3470	1_12641891	1_12645361
3610775	1	12641891	12645364	18	0.799447	3473	1_12641891	1_12645364
3610776	1	12641891	12645847	18	0.710067	3956	1_12641891	1_12645847
3610777	1	12641891	12645859	18	0.799447	3968	1_12641891	1_12645859
3610778	1	12641891	12645880	18	0.560868	3989	1_12641891	1_12645880
3610779	1	12641891	12645937	18	0.0119847	4046	1_12641891	1_12645937
3617751	1	12643049	12643051	18	1	2	1_12643049	1_12643051
3617752	1	12643049	12644286	18	0.0117647	1237	1_12643049	1_12644286
3617753	1	12643049	12644668	18	1	1619	1_12643049	1_12644668
3617754	1	12643049	12644695	18	0.105882	1646	1_12643049	1_12644695
3617755	1	12643049	12644713	18	1	1664	1_12643049	1_12644713
3617756	1	12643049	12645298	18	1	2249	1_12643049	1_12645298
3617757	1	12643049	12645313	18	0.65307	2264	1_12643049	1_12645313
3617758	1	12643049	12645340	18	0.891641	2291	1_12643049	1_12645340
3617759	1	12643049	12645361	18	1	2312	1_12643049	1_12645361
3617760	1	12643049	12645364	18	1	2315	1_12643049	1_12645364
3617761	1	12643049	12645847	18	0.576471	2798	1_12643049	1_12645847
3617762	1	12643049	12645859	18	1	2810	1_12643049	1_12645859
3617763	1	12643049	12645880	18	0.65307	2831	1_12643049	1_12645880
3617764	1	12643049	12645937	18	0.0378151	2888	1_12643049	1_12645937
3624736	1	12643051	12644286	18	0.0117647	1235	1_12643051	1_12644286
3624737	1	12643051	12644668	18	1	1617	1_12643051	1_12644668
3624738	1	12643051	12644695	18	0.105882	1644	1_12643051	1_12644695
3624739	1	12643051	12644713	18	1	1662	1_12643051	1_12644713
3624740	1	12643051	12645298	18	1	2247	1_12643051	1_12645298
3624741	1	12643051	12645313	18	0.65307	2262	1_12643051	1_12645313
3624742	1	12643051	12645340	18	0.891641	2289	1_12643051	1_12645340
3624743	1	12643051	12645361	18	1	2310	1_12643051	1_12645361
3624744	1	12643051	12645364	18	1	2313	1_12643051	1_12645364
3624745	1	12643051	12645847	18	0.576471	2796	1_12643051	1_12645847
3624746	1	12643051	12645859	18	1	2808	1_12643051	1_12645859
3624747	1	12643051	12645880	18	0.65307	2829	1_12643051	1_12645880
3624748	1	12643051	12645937	18	0.0378151	2886	1_12643051	1_12645937
3631720	1	12644286	12644668	18	0.0117647	382	1_12644286	1_12644668
3631721	1	12644286	12644695	18	0.04	409	1_12644286	1_12644695
3631722	1	12644286	12644713	18	0.0117647	427	1_12644286	1_12644713
3631723	1	12644286	12645298	18	0.0117647	1012	1_12644286	1_12645298
3631724	1	12644286	12645313	18	0.00145985	1027	1_12644286	1_12645313
3631725	1	12644286	12645340	18	0.0210526	1054	1_12644286	1_12645340
3631726	1	12644286	12645361	18	0.0117647	1075	1_12644286	1_12645361
3631727	1	12644286	12645364	18	0.0117647	1078	1_12644286	1_12645364
3631728	1	12644286	12645847	18	0.04	1561	1_12644286	1_12645847
3631729	1	12644286	12645859	18	0.0117647	1573	1_12644286	1_12645859
3631730	1	12644286	12645880	18	0.00145985	1594	1_12644286	1_12645880
3631731	1	12644286	12645937	18	0.0142857	1651	1_12644286	1_12645937
3638703	1	12644668	12644695	18	0.105882	27	1_12644668	1_12644695
3638704	1	12644668	12644713	18	1	45	1_12644668	1_12644713
3638705	1	12644668	12645298	18	1	630	1_12644668	1_12645298
3638706	1	12644668	12645313	18	0.65307	645	1_12644668	1_12645313
3638707	1	12644668	12645340	18	0.891641	672	1_12644668	1_12645340
3638708	1	12644668	12645361	18	1	693	1_12644668	1_12645361
3638709	1	12644668	12645364	18	1	696	1_12644668	1_12645364
3638710	1	12644668	12645847	18	0.576471	1179	1_12644668	1_12645847
3638711	1	12644668	12645859	18	1	1191	1_12644668	1_12645859
3638712	1	12644668	12645880	18	0.65307	1212	1_12644668	1_12645880
3638713	1	12644668	12645937	18	0.0378151	1269	1_12644668	1_12645937
3645685	1	12644695	12644713	18	0.105882	18	1_12644695	1_12644713
3645686	1	12644695	12645298	18	0.105882	603	1_12644695	1_12645298
3645687	1	12644695	12645313	18	0.0364964	618	1_12644695	1_12645313
3645688	1	12644695	12645340	18	0.131579	645	1_12644695	1_12645340
3645689	1	12644695	12645361	18	0.105882	666	1_12644695	1_12645361
3645690	1	12644695	12645364	18	0.105882	669	1_12644695	1_12645364
3645691	1	12644695	12645847	18	0.04	1152	1_12644695	1_12645847
3645692	1	12644695	12645859	18	0.105882	1164	1_12644695	1_12645859
3645693	1	12644695	12645880	18	0.0364964	1185	1_12644695	1_12645880
3645694	1	12644695	12645937	18	0.7	1242	1_12644695	1_12645937
3652666	1	12644713	12645298	18	1	585	1_12644713	1_12645298
3652667	1	12644713	12645313	18	0.65307	600	1_12644713	1_12645313
3652668	1	12644713	12645340	18	0.891641	627	1_12644713	1_12645340
3652669	1	12644713	12645361	18	1	648	1_12644713	1_12645361
3652670	1	12644713	12645364	18	1	651	1_12644713	1_12645364
3652671	1	12644713	12645847	18	0.576471	1134	1_12644713	1_12645847
3652672	1	12644713	12645859	18	1	1146	1_12644713	1_12645859
3652673	1	12644713	12645880	18	0.65307	1167	1_12644713	1_12645880
3652674	1	12644713	12645937	18	0.0378151	1224	1_12644713	1_12645937
3659646	1	12645298	12645313	18	0.65307	15	1_12645298	1_12645313
3659647	1	12645298	12645340	18	0.891641	42	1_12645298	1_12645340
3659648	1	12645298	12645361	18	1	63	1_12645298	1_12645361
3659649	1	12645298	12645364	18	1	66	1_12645298	1_12645364
3659650	1	12645298	12645847	18	0.576471	549	1_12645298	1_12645847
3659651	1	12645298	12645859	18	1	561	1_12645298	1_12645859
3659652	1	12645298	12645880	18	0.65307	582	1_12645298	1_12645880
3659653	1	12645298	12645937	18	0.0378151	639	1_12645298	1_12645937
3666625	1	12645313	12645340	18	0.519401	27	1_12645313	1_12645340
3666626	1	12645313	12645361	18	0.65307	48	1_12645313	1_12645361
3666627	1	12645313	12645364	18	0.65307	51	1_12645313	1_12645364
3666628	1	12645313	12645847	18	0.421898	534	1_12645313	1_12645847
3666629	1	12645313	12645859	18	0.65307	546	1_12645313	1_12645859
3666630	1	12645313	12645880	18	1	567	1_12645313	1_12645880
3666631	1	12645313	12645937	18	0.0521376	624	1_12645313	1_12645937
3673603	1	12645340	12645361	18	0.891641	21	1_12645340	1_12645361
3673604	1	12645340	12645364	18	0.891641	24	1_12645340	1_12645364
3673605	1	12645340	12645847	18	0.526316	507	1_12645340	1_12645847
3673606	1	12645340	12645859	18	0.891641	519	1_12645340	1_12645859
3673607	1	12645340	12645880	18	0.519401	540	1_12645340	1_12645880
3673608	1	12645340	12645937	18	0.0568609	597	1_12645340	1_12645937
3680580	1	12645361	12645364	18	1	3	1_12645361	1_12645364
3680581	1	12645361	12645847	18	0.576471	486	1_12645361	1_12645847
3680582	1	12645361	12645859	18	1	498	1_12645361	1_12645859
3680583	1	12645361	12645880	18	0.65307	519	1_12645361	1_12645880
3680584	1	12645361	12645937	18	0.0378151	576	1_12645361	1_12645937
3687556	1	12645364	12645847	18	0.576471	483	1_12645364	1_12645847
3687557	1	12645364	12645859	18	1	495	1_12645364	1_12645859
3687558	1	12645364	12645880	18	0.65307	516	1_12645364	1_12645880
3687559	1	12645364	12645937	18	0.0378151	573	1_12645364	1_12645937
3694531	1	12645847	12645859	18	0.576471	12	1_12645847	1_12645859
3694532	1	12645847	12645880	18	0.421898	33	1_12645847	1_12645880
3694533	1	12645847	12645937	18	0.0571429	90	1_12645847	1_12645937
3701505	1	12645859	12645880	18	0.65307	21	1_12645859	1_12645880
3701506	1	12645859	12645937	18	0.0378151	78	1_12645859	1_12645937
3708478	1	12645880	12645937	18	0.0521376	57	1_12645880	1_12645937
3743328	1	13551330	13551688	17	0.0892857	358	1_13551330	1_13551688
3743330	1	13551330	13557145	17	0.301786	5815	1_13551330	1_13557145
3750296	1	13551688	13557145	16	0.0518519	5457	1_13551688	1_13557145
3764226	1	13557145	13563955	17	0.00833333	6810	1_13557145	1_13563955
3771190	1	13563955	13572567	18	0.0294118	8612	1_13563955	1_13572567
4214806	1	20488019	20491219	18	0.121951	3200	1_20488019	1_20491219
4214807	1	20488019	20491297	18	0.7	3278	1_20488019	1_20491297
4214808	1	20488019	20491300	18	0.0769231	3281	1_20488019	1_20491300
4214809	1	20488019	20497730	18	0.0142857	9711	1_20488019	1_20497730
4221705	1	20491219	20491297	18	0.294425	78	1_20491219	1_20491297
4221706	1	20491219	20491300	18	0.13546	81	1_20491219	1_20491300
4221707	1	20491219	20497730	18	0.0278746	6511	1_20491219	1_20497730
4221708	1	20491219	20499530	16	0.582112	8311	1_20491219	1_20499530
4228603	1	20491297	20491300	18	0.10989	3	1_20491297	1_20491300
4228604	1	20491297	20497730	18	0.00127551	6433	1_20491297	1_20497730
4228605	1	20491297	20499530	16	0.319278	8233	1_20491297	1_20499530
4235500	1	20491300	20497730	18	0.0010989	6430	1_20491300	1_20497730
4235501	1	20491300	20499530	16	0.030303	8230	1_20491300	1_20499530
4242396	1	20497730	20499530	16	0.120988	1800	1_20497730	1_20499530
4242397	1	20497730	20501984	18	0.00127551	4254	1_20497730	1_20501984
4242398	1	20497730	20506050	18	0.128571	8320	1_20497730	1_20506050
4242399	1	20497730	20506142	18	0.128571	8412	1_20497730	1_20506142
4242400	1	20497730	20506498	18	0.128571	8768	1_20497730	1_20506498
4242401	1	20497730	20506500	18	0.128571	8770	1_20497730	1_20506500
4242402	1	20497730	20506543	18	0.128571	8813	1_20497730	1_20506543
4249291	1	20499530	20501984	16	0.0222222	2454	1_20499530	1_20501984
4249292	1	20499530	20506050	16	0.758519	6520	1_20499530	1_20506050
4249293	1	20499530	20506142	16	0.758519	6612	1_20499530	1_20506142
4249294	1	20499530	20506498	16	0.758519	6968	1_20499530	1_20506498
4249295	1	20499530	20506500	16	0.758519	6970	1_20499530	1_20506500
4249296	1	20499530	20506543	16	0.758519	7013	1_20499530	1_20506543
4256185	1	20501984	20506050	18	0.289286	4066	1_20501984	1_20506050
4256186	1	20501984	20506142	18	0.289286	4158	1_20501984	1_20506142
4256187	1	20501984	20506498	18	0.289286	4514	1_20501984	1_20506498
4256188	1	20501984	20506500	18	0.289286	4516	1_20501984	1_20506500
4256189	1	20501984	20506543	18	0.289286	4559	1_20501984	1_20506543
4263078	1	20506050	20506142	18	1	92	1_20506050	1_20506142
4263079	1	20506050	20506498	18	1	448	1_20506050	1_20506498
4263080	1	20506050	20506500	18	1	450	1_20506050	1_20506500
4263081	1	20506050	20506543	18	1	493	1_20506050	1_20506543
4269970	1	20506142	20506498	18	1	356	1_20506142	1_20506498
4269971	1	20506142	20506500	18	1	358	1_20506142	1_20506500
4269972	1	20506142	20506543	18	1	401	1_20506142	1_20506543
4276861	1	20506498	20506500	18	1	2	1_20506498	1_20506500
4276862	1	20506498	20506543	18	1	45	1_20506498	1_20506543
4283751	1	20506500	20506543	18	1	43	1_20506500	1_20506543
4441947	1	21395383	21395755	15	0.0531561	372	1_21395383	1_21395755
4441948	1	21395383	21395785	14	0.0128205	402	1_21395383	1_21395785
4441949	1	21395383	21396821	17	0.330676	1438	1_21395383	1_21396821
4441950	1	21395383	21396863	15	1	1480	1_21395383	1_21396863
4441952	1	21395383	21398352	14	0.00591716	2969	1_21395383	1_21398352
4462540	1	21395755	21395785	14	0.106061	30	1_21395755	1_21395785
4462541	1	21395755	21396821	15	0.404835	1066	1_21395755	1_21396821
4462542	1	21395755	21396863	13	0.060049	1108	1_21395755	1_21396863
4462544	1	21395755	21398352	13	0.0441176	2597	1_21395755	1_21398352
4469403	1	21395785	21396821	14	0.0576923	1036	1_21395785	1_21396821
4469404	1	21395785	21396863	12	0.00826446	1078	1_21395785	1_21396863
4469406	1	21395785	21398352	12	0.454545	2567	1_21395785	1_21398352
4476265	1	21396821	21396863	15	0.367409	42	1_21396821	1_21396863
4476267	1	21396821	21398352	15	0.0225564	1531	1_21396821	1_21398352
4483127	1	21396863	21398352	13	0.00694444	1489	1_21396863	1_21398352
6633826	1	34423541	34423544	18	1.59744e-30	3	1_34423541	1_34423544
6633827	1	34423541	34423550	18	1.59744e-30	9	1_34423541	1_34423550
6633828	1	34423541	34423619	18	0.0649351	78	1_34423541	1_34423619
6633829	1	34423541	34423664	18	0.384615	123	1_34423541	1_34423664
6633830	1	34423541	34423685	18	0.217391	144	1_34423541	1_34423685
6633831	1	34423541	34423694	18	0.217391	153	1_34423541	1_34423694
6633832	1	34423541	34423718	18	6.38977e-30	177	1_34423541	1_34423718
6633833	1	34423541	34423721	18	0.00307692	180	1_34423541	1_34423721
6633834	1	34423541	34423751	18	6.38977e-30	210	1_34423541	1_34423751
6633835	1	34423541	34423835	18	6.38977e-30	294	1_34423541	1_34423835
6633837	1	34423541	34425558	18	0.4	2017	1_34423541	1_34425558
6633838	1	34423541	34427995	18	0.16	4454	1_34423541	1_34427995
6633839	1	34423541	34428619	17	0.400216	5078	1_34423541	1_34428619
6633840	1	34423541	34428625	18	0.16	5084	1_34423541	1_34428625
6633841	1	34423541	34428646	18	0.0117647	5105	1_34423541	1_34428646
6633842	1	34423541	34430525	18	0.16	6984	1_34423541	1_34430525
6633843	1	34423541	34430528	18	0.103863	6987	1_34423541	1_34430528
6633844	1	34423541	34431766	18	0	8225	1_34423541	1_34431766
6633845	1	34423541	34432576	18	0.0117647	9035	1_34423541	1_34432576
6640365	1	34423544	34423550	18	1	6	1_34423544	1_34423550
6640366	1	34423544	34423619	18	0.785714	75	1_34423544	1_34423619
6640367	1	34423544	34423664	18	0	120	1_34423544	1_34423664
6640368	1	34423544	34423685	18	0.0869565	141	1_34423544	1_34423685
6640369	1	34423544	34423694	18	0.0869565	150	1_34423544	1_34423694
6640370	1	34423544	34423718	18	1	174	1_34423544	1_34423718
6640371	1	34423544	34423721	18	0.769231	177	1_34423544	1_34423721
6640372	1	34423544	34423751	18	1	207	1_34423544	1_34423751
6640373	1	34423544	34423835	18	1	291	1_34423544	1_34423835
6640375	1	34423544	34425558	18	0.0625	2014	1_34423544	1_34425558
6640376	1	34423544	34427995	18	0.30625	4451	1_34423544	1_34427995
6640377	1	34423544	34428619	17	0.61832	5075	1_34423544	1_34428619
6640378	1	34423544	34428625	18	0.30625	5081	1_34423544	1_34428625
6640379	1	34423544	34428646	18	0.0294118	5102	1_34423544	1_34428646
6640380	1	34423544	34430525	18	0.1	6981	1_34423544	1_34430525
6640381	1	34423544	34430528	18	0.10515	6984	1_34423544	1_34430528
6640382	1	34423544	34431766	18	0.0625	8222	1_34423544	1_34431766
6640383	1	34423544	34432576	18	0.0294118	9032	1_34423544	1_34432576
6646903	1	34423550	34423619	18	0.785714	69	1_34423550	1_34423619
6646904	1	34423550	34423664	18	0	114	1_34423550	1_34423664
6646905	1	34423550	34423685	18	0.0869565	135	1_34423550	1_34423685
6646906	1	34423550	34423694	18	0.0869565	144	1_34423550	1_34423694
6646907	1	34423550	34423718	18	1	168	1_34423550	1_34423718
6646908	1	34423550	34423721	18	0.769231	171	1_34423550	1_34423721
6646909	1	34423550	34423751	18	1	201	1_34423550	1_34423751
6646910	1	34423550	34423835	18	1	285	1_34423550	1_34423835
6646912	1	34423550	34425558	18	0.0625	2008	1_34423550	1_34425558
6646913	1	34423550	34427995	18	0.30625	4445	1_34423550	1_34427995
6646914	1	34423550	34428619	17	0.61832	5069	1_34423550	1_34428619
6646915	1	34423550	34428625	18	0.30625	5075	1_34423550	1_34428625
6646916	1	34423550	34428646	18	0.0294118	5096	1_34423550	1_34428646
6646917	1	34423550	34430525	18	0.1	6975	1_34423550	1_34430525
6646918	1	34423550	34430528	18	0.10515	6978	1_34423550	1_34430528
6646919	1	34423550	34431766	18	0.0625	8216	1_34423550	1_34431766
6646920	1	34423550	34432576	18	0.0294118	9026	1_34423550	1_34432576
6653440	1	34423619	34423664	18	0.00899101	45	1_34423619	1_34423664
6653441	1	34423619	34423685	18	0.110672	66	1_34423619	1_34423685
6653442	1	34423619	34423694	18	0.110672	75	1_34423619	1_34423694
6653443	1	34423619	34423718	18	0.785714	99	1_34423619	1_34423718
6653444	1	34423619	34423721	18	0.604396	102	1_34423619	1_34423721
6653445	1	34423619	34423751	18	0.785714	132	1_34423619	1_34423751
6653446	1	34423619	34423835	18	0.785714	216	1_34423619	1_34423835
6653448	1	34423619	34425558	18	0.162338	1939	1_34423619	1_34425558
6653449	1	34423619	34427995	18	0.187662	4376	1_34423619	1_34427995
6653450	1	34423619	34428619	17	0.286883	5000	1_34423619	1_34428619
6653451	1	34423619	34428625	18	0.187662	5006	1_34423619	1_34428625
6653452	1	34423619	34428646	18	0.0374332	5027	1_34423619	1_34428646
6653453	1	34423619	34430525	18	0.0415584	6906	1_34423619	1_34430525
6653454	1	34423619	34430528	18	0.0348364	6909	1_34423619	1_34430528
6653455	1	34423619	34431766	18	0.025974	8147	1_34423619	1_34431766
6653456	1	34423619	34432576	18	0.0374332	8957	1_34423619	1_34432576
6659976	1	34423664	34423685	18	0.481605	21	1_34423664	1_34423685
6659977	1	34423664	34423694	18	0.481605	30	1_34423664	1_34423694
6659978	1	34423664	34423718	18	0	54	1_34423664	1_34423718
6659979	1	34423664	34423721	18	0.0106509	57	1_34423664	1_34423721
6659980	1	34423664	34423751	18	0	87	1_34423664	1_34423751
6659981	1	34423664	34423835	18	0	171	1_34423664	1_34423835
6659983	1	34423664	34425558	18	0.153846	1894	1_34423664	1_34425558
6659984	1	34423664	34427995	18	0.311538	4331	1_34423664	1_34427995
6659985	1	34423664	34428619	17	0.144168	4955	1_34423664	1_34428619
6659986	1	34423664	34428625	18	0.311538	4961	1_34423664	1_34428625
6659987	1	34423664	34428646	18	0.040724	4982	1_34423664	1_34428646
6659988	1	34423664	34430525	18	0.138462	6861	1_34423664	1_34430525
6659989	1	34423664	34430528	18	0.240673	6864	1_34423664	1_34430528
6659990	1	34423664	34431766	18	0.153846	8102	1_34423664	1_34431766
6659991	1	34423664	34432576	18	0.040724	8912	1_34423664	1_34432576
6666511	1	34423685	34423694	18	1	9	1_34423685	1_34423694
6666512	1	34423685	34423718	18	0.0869565	33	1_34423685	1_34423718
6666513	1	34423685	34423721	18	0.0668896	36	1_34423685	1_34423721
6666514	1	34423685	34423751	18	0.0869565	66	1_34423685	1_34423751
6666515	1	34423685	34423835	18	0.0869565	150	1_34423685	1_34423835
6666517	1	34423685	34425558	18	0.00543478	1873	1_34423685	1_34425558
6666518	1	34423685	34427995	18	0.217391	4310	1_34423685	1_34427995
6666519	1	34423685	34428619	17	0.00264271	4934	1_34423685	1_34428619
6666520	1	34423685	34428625	18	0.217391	4940	1_34423685	1_34428625
6666521	1	34423685	34428646	18	0.0102302	4961	1_34423685	1_34428646
6666522	1	34423685	34430525	18	0.217391	6840	1_34423685	1_34430525
6666523	1	34423685	34430528	18	0.0225788	6843	1_34423685	1_34430528
6666524	1	34423685	34431766	18	0.00543478	8081	1_34423685	1_34431766
6666525	1	34423685	34432576	18	0.12532	8891	1_34423685	1_34432576
6673045	1	34423694	34423718	18	0.0869565	24	1_34423694	1_34423718
6673046	1	34423694	34423721	18	0.0668896	27	1_34423694	1_34423721
6673047	1	34423694	34423751	18	0.0869565	57	1_34423694	1_34423751
6673048	1	34423694	34423835	18	0.0869565	141	1_34423694	1_34423835
6673050	1	34423694	34425558	18	0.00543478	1864	1_34423694	1_34425558
6673051	1	34423694	34427995	18	0.217391	4301	1_34423694	1_34427995
6673052	1	34423694	34428619	17	0.00264271	4925	1_34423694	1_34428619
6673053	1	34423694	34428625	18	0.217391	4931	1_34423694	1_34428625
6673054	1	34423694	34428646	18	0.0102302	4952	1_34423694	1_34428646
6673055	1	34423694	34430525	18	0.217391	6831	1_34423694	1_34430525
6673056	1	34423694	34430528	18	0.0225788	6834	1_34423694	1_34430528
6673057	1	34423694	34431766	18	0.00543478	8072	1_34423694	1_34431766
6673058	1	34423694	34432576	18	0.12532	8882	1_34423694	1_34432576
6679578	1	34423718	34423721	18	0.769231	3	1_34423718	1_34423721
6679579	1	34423718	34423751	18	1	33	1_34423718	1_34423751
6679580	1	34423718	34423835	18	1	117	1_34423718	1_34423835
6679582	1	34423718	34425558	18	0.0625	1840	1_34423718	1_34425558
6679583	1	34423718	34427995	18	0.30625	4277	1_34423718	1_34427995
6679584	1	34423718	34428619	17	0.61832	4901	1_34423718	1_34428619
6679585	1	34423718	34428625	18	0.30625	4907	1_34423718	1_34428625
6679586	1	34423718	34428646	18	0.0294118	4928	1_34423718	1_34428646
6679587	1	34423718	34430525	18	0.1	6807	1_34423718	1_34430525
6679588	1	34423718	34430528	18	0.10515	6810	1_34423718	1_34430528
6679589	1	34423718	34431766	18	0.0625	8048	1_34423718	1_34431766
6679590	1	34423718	34432576	18	0.0294118	8858	1_34423718	1_34432576
6686110	1	34423721	34423751	18	0.769231	30	1_34423721	1_34423751
6686111	1	34423721	34423835	18	0.769231	114	1_34423721	1_34423835
6686113	1	34423721	34425558	18	0.123077	1837	1_34423721	1_34425558
6686114	1	34423721	34427995	18	0.196923	4274	1_34423721	1_34427995
6686115	1	34423721	34428619	17	0.425606	4898	1_34423721	1_34428619
6686116	1	34423721	34428625	18	0.196923	4904	1_34423721	1_34428625
6686117	1	34423721	34428646	18	0.0226244	4925	1_34423721	1_34428646
6686118	1	34423721	34430525	18	0.196923	6804	1_34423721	1_34430525
6686119	1	34423721	34430528	18	0.034929	6807	1_34423721	1_34430528
6686120	1	34423721	34431766	18	0.00769231	8045	1_34423721	1_34431766
6686121	1	34423721	34432576	18	0.0226244	8855	1_34423721	1_34432576
6692641	1	34423751	34423835	18	1	84	1_34423751	1_34423835
6692643	1	34423751	34425558	18	0.0625	1807	1_34423751	1_34425558
6692644	1	34423751	34427995	18	0.30625	4244	1_34423751	1_34427995
6692645	1	34423751	34428619	17	0.61832	4868	1_34423751	1_34428619
6692646	1	34423751	34428625	18	0.30625	4874	1_34423751	1_34428625
6692647	1	34423751	34428646	18	0.0294118	4895	1_34423751	1_34428646
6692648	1	34423751	34430525	18	0.1	6774	1_34423751	1_34430525
6692649	1	34423751	34430528	18	0.10515	6777	1_34423751	1_34430528
6692650	1	34423751	34431766	18	0.0625	8015	1_34423751	1_34431766
6692651	1	34423751	34432576	18	0.0294118	8825	1_34423751	1_34432576
6699172	1	34423835	34425558	18	0.0625	1723	1_34423835	1_34425558
6699173	1	34423835	34427995	18	0.30625	4160	1_34423835	1_34427995
6699174	1	34423835	34428619	17	0.61832	4784	1_34423835	1_34428619
6699175	1	34423835	34428625	18	0.30625	4790	1_34423835	1_34428625
6699176	1	34423835	34428646	18	0.0294118	4811	1_34423835	1_34428646
6699177	1	34423835	34430525	18	0.1	6690	1_34423835	1_34430525
6699178	1	34423835	34430528	18	0.10515	6693	1_34423835	1_34430528
6699179	1	34423835	34431766	18	0.0625	7931	1_34423835	1_34431766
6699180	1	34423835	34432576	18	0.0294118	8741	1_34423835	1_34432576
6699182	1	34423835	34433801	18	0.1	9966	1_34423835	1_34433801
6699183	1	34423835	34433821	18	0.00649351	9986	1_34423835	1_34433821
6712228	1	34425558	34427995	18	0.025	2437	1_34425558	1_34427995
6712229	1	34425558	34428619	17	0.0446281	3061	1_34425558	1_34428619
6712230	1	34425558	34428625	18	0.025	3067	1_34425558	1_34428625
6712231	1	34425558	34428646	18	0.0294118	3088	1_34425558	1_34428646
6712232	1	34425558	34430525	18	0.025	4967	1_34425558	1_34430525
6712233	1	34425558	34430528	18	0.137339	4970	1_34425558	1_34430528
6712234	1	34425558	34431766	18	0.0625	6208	1_34425558	1_34431766
6712235	1	34425558	34432576	18	0.0294118	7018	1_34425558	1_34432576
6712237	1	34425558	34433801	18	0.1	8243	1_34425558	1_34433801
6712238	1	34425558	34433821	18	0.025974	8263	1_34425558	1_34433821
6712239	1	34425558	34435380	18	0.142857	9822	1_34425558	1_34435380
6712240	1	34425558	34435398	17	0.111364	9840	1_34425558	1_34435398
6712241	1	34425558	34435407	18	0.142857	9849	1_34425558	1_34435407
6712242	1	34425558	34435437	18	0.103896	9879	1_34425558	1_34435437
6712243	1	34425558	34435449	18	0.142857	9891	1_34425558	1_34435449
6712244	1	34425558	34435452	18	0.142857	9894	1_34425558	1_34435452
6712245	1	34425558	34435512	18	0.142857	9954	1_34425558	1_34435512
6718755	1	34427995	34428619	17	0.469823	624	1_34427995	1_34428619
6718756	1	34427995	34428625	18	1	630	1_34427995	1_34428625
6718757	1	34427995	34428646	18	0.0470588	651	1_34427995	1_34428646
6718758	1	34427995	34430525	18	0.600625	2530	1_34427995	1_34430525
6718759	1	34427995	34430528	18	0.343348	2533	1_34427995	1_34430528
6718760	1	34427995	34431766	18	0.1	3771	1_34427995	1_34431766
6718761	1	34427995	34432576	18	0.0735294	4581	1_34427995	1_34432576
6718763	1	34427995	34433801	18	0.16	5806	1_34427995	1_34433801
6718764	1	34427995	34433821	18	0.000649351	5826	1_34427995	1_34433821
6718765	1	34427995	34435380	18	0.04375	7385	1_34427995	1_34435380
6718766	1	34427995	34435398	17	0.122454	7403	1_34427995	1_34435398
6718767	1	34427995	34435407	18	0.04375	7412	1_34427995	1_34435407
6718768	1	34427995	34435437	18	0.0415584	7442	1_34427995	1_34435437
6718769	1	34427995	34435449	18	0.04375	7454	1_34427995	1_34435449
6718770	1	34427995	34435452	18	0.04375	7457	1_34427995	1_34435452
6718771	1	34427995	34435512	18	0.04375	7517	1_34427995	1_34435512
6725281	1	34428619	34428625	17	0.469823	6	1_34428619	1_34428625
6725282	1	34428619	34428646	17	0.00511364	27	1_34428619	1_34428646
6725283	1	34428619	34430525	17	0.244444	1906	1_34428619	1_34430525
6725284	1	34428619	34430528	17	0.206061	1909	1_34428619	1_34430528
6725285	1	34428619	34431766	17	0.0352617	3147	1_34428619	1_34431766
6725286	1	34428619	34432576	17	0.00511364	3957	1_34428619	1_34432576
6725288	1	34428619	34433801	17	0.400216	5182	1_34428619	1_34433801
6725289	1	34428619	34433821	17	0.0446281	5202	1_34428619	1_34433821
6725290	1	34428619	34435380	17	0.00437063	6761	1_34428619	1_34435380
6725291	1	34428619	34435398	16	0.00323625	6779	1_34428619	1_34435398
6725292	1	34428619	34435407	17	0.00437063	6788	1_34428619	1_34435407
6725293	1	34428619	34435437	17	0.0219481	6818	1_34428619	1_34435437
6725294	1	34428619	34435449	17	0.00437063	6830	1_34428619	1_34435449
6725295	1	34428619	34435452	17	0.00437063	6833	1_34428619	1_34435452
6725296	1	34428619	34435512	17	0.00437063	6893	1_34428619	1_34435512
6731806	1	34428625	34428646	18	0.0470588	21	1_34428625	1_34428646
6731807	1	34428625	34430525	18	0.600625	1900	1_34428625	1_34430525
6731808	1	34428625	34430528	18	0.343348	1903	1_34428625	1_34430528
6731809	1	34428625	34431766	18	0.1	3141	1_34428625	1_34431766
6731810	1	34428625	34432576	18	0.0735294	3951	1_34428625	1_34432576
6731812	1	34428625	34433801	18	0.16	5176	1_34428625	1_34433801
6731813	1	34428625	34433821	18	0.000649351	5196	1_34428625	1_34433821
6731814	1	34428625	34435380	18	0.04375	6755	1_34428625	1_34435380
6731815	1	34428625	34435398	17	0.122454	6773	1_34428625	1_34435398
6731816	1	34428625	34435407	18	0.04375	6782	1_34428625	1_34435407
6731817	1	34428625	34435437	18	0.0415584	6812	1_34428625	1_34435437
6731818	1	34428625	34435449	18	0.04375	6824	1_34428625	1_34435449
6731819	1	34428625	34435452	18	0.04375	6827	1_34428625	1_34435452
6731820	1	34428625	34435512	18	0.04375	6887	1_34428625	1_34435512
6738330	1	34428646	34430525	18	0.0735294	1879	1_34428646	1_34430525
6738331	1	34428646	34430528	18	0.0911386	1882	1_34428646	1_34430528
6738332	1	34428646	34431766	18	0.0294118	3120	1_34428646	1_34431766
6738333	1	34428646	34432576	18	0.00346021	3930	1_34428646	1_34432576
6738335	1	34428646	34433801	18	0.294118	5155	1_34428646	1_34433801
6738336	1	34428646	34433821	18	0.092437	5175	1_34428646	1_34433821
6738337	1	34428646	34435380	18	0.205882	6734	1_34428646	1_34435380
6738338	1	34428646	34435398	17	0.0260417	6752	1_34428646	1_34435398
6738339	1	34428646	34435407	18	0.205882	6761	1_34428646	1_34435407
6738340	1	34428646	34435437	18	0.0374332	6791	1_34428646	1_34435437
6738341	1	34428646	34435449	18	0.205882	6803	1_34428646	1_34435449
6738342	1	34428646	34435452	18	0.205882	6806	1_34428646	1_34435452
6738343	1	34428646	34435512	18	0.205882	6866	1_34428646	1_34435512
6744853	1	34430525	34430528	18	0.343348	3	1_34430525	1_34430528
6744854	1	34430525	34431766	18	0.00625	1241	1_34430525	1_34431766
6744855	1	34430525	34432576	18	0.0735294	2051	1_34430525	1_34432576
6744857	1	34430525	34433801	18	0.01	3276	1_34430525	1_34433801
6744858	1	34430525	34433821	18	0.0415584	3296	1_34430525	1_34433821
6744859	1	34430525	34435380	18	0.04375	4855	1_34430525	1_34435380
6744860	1	34430525	34435398	17	0.122454	4873	1_34430525	1_34435398
6744861	1	34430525	34435407	18	0.04375	4882	1_34430525	1_34435407
6744862	1	34430525	34435437	18	0.000649351	4912	1_34430525	1_34435437
6744863	1	34430525	34435449	18	0.04375	4924	1_34430525	1_34435449
6744864	1	34430525	34435452	18	0.04375	4927	1_34430525	1_34435452
6744865	1	34430525	34435512	18	0.04375	4987	1_34430525	1_34435512
6751375	1	34430528	34431766	18	0.549356	1238	1_34430528	1_34431766
6751376	1	34430528	34432576	18	0.000252461	2048	1_34430528	1_34432576
6751378	1	34430528	34433801	18	0.000858369	3273	1_34430528	1_34433801
6751379	1	34430528	34433821	18	0.0468759	3293	1_34430528	1_34433821
6751380	1	34430528	34435380	18	0.122624	4852	1_34430528	1_34435380
6751381	1	34430528	34435398	17	0.377778	4870	1_34430528	1_34435398
6751382	1	34430528	34435407	18	0.122624	4879	1_34430528	1_34435407
6751383	1	34430528	34435437	18	0.347862	4909	1_34430528	1_34435437
6751384	1	34430528	34435449	18	0.122624	4921	1_34430528	1_34435449
6751385	1	34430528	34435452	18	0.122624	4924	1_34430528	1_34435452
6751386	1	34430528	34435512	18	0.122624	4984	1_34430528	1_34435512
6757896	1	34431766	34432576	18	0.0294118	810	1_34431766	1_34432576
6757898	1	34431766	34433801	18	0	2035	1_34431766	1_34433801
6757899	1	34431766	34433821	18	0.318182	2055	1_34431766	1_34433821
6757900	1	34431766	34435380	18	0.0357143	3614	1_34431766	1_34435380
6757901	1	34431766	34435398	17	0.227273	3632	1_34431766	1_34435398
6757902	1	34431766	34435407	18	0.0357143	3641	1_34431766	1_34435407
6757903	1	34431766	34435437	18	0.785714	3671	1_34431766	1_34435437
6757904	1	34431766	34435449	18	0.0357143	3683	1_34431766	1_34435449
6757905	1	34431766	34435452	18	0.0357143	3686	1_34431766	1_34435452
6757906	1	34431766	34435512	18	0.0357143	3746	1_34431766	1_34435512
6764417	1	34432576	34433801	18	0.0117647	1225	1_34432576	1_34433801
6764418	1	34432576	34433821	18	0.092437	1245	1_34432576	1_34433821
6764419	1	34432576	34435380	18	0.0168067	2804	1_34432576	1_34435380
6764420	1	34432576	34435398	17	0.0260417	2822	1_34432576	1_34435398
6764421	1	34432576	34435407	18	0.0168067	2831	1_34432576	1_34435407
6764422	1	34432576	34435437	18	0.0374332	2861	1_34432576	1_34435437
6764423	1	34432576	34435449	18	0.0168067	2873	1_34432576	1_34435449
6764424	1	34432576	34435452	18	0.0168067	2876	1_34432576	1_34435452
6764425	1	34432576	34435512	18	0.0168067	2936	1_34432576	1_34435512
6777453	1	34433801	34433821	18	0.0649351	20	1_34433801	1_34433821
6777454	1	34433801	34435380	18	0.0142857	1579	1_34433801	1_34435380
6777455	1	34433801	34435398	17	0.0892857	1597	1_34433801	1_34435398
6777456	1	34433801	34435407	18	0.0142857	1606	1_34433801	1_34435407
6777457	1	34433801	34435437	18	0.0025974	1636	1_34433801	1_34435437
6777458	1	34433801	34435449	18	0.0142857	1648	1_34433801	1_34435449
6777459	1	34433801	34435452	18	0.0142857	1651	1_34433801	1_34435452
6777460	1	34433801	34435512	18	0.0142857	1711	1_34433801	1_34435512
6783970	1	34433821	34435380	18	0.0231911	1559	1_34433821	1_34435380
6783971	1	34433821	34435398	17	0.000238095	1577	1_34433821	1_34435398
6783972	1	34433821	34435407	18	0.0231911	1586	1_34433821	1_34435407
6783973	1	34433821	34435437	18	0.404959	1616	1_34433821	1_34435437
6783974	1	34433821	34435449	18	0.0231911	1628	1_34433821	1_34435449
6783975	1	34433821	34435452	18	0.0231911	1631	1_34433821	1_34435452
6783976	1	34433821	34435512	18	0.0231911	1691	1_34433821	1_34435512
6790486	1	34435380	34435398	17	0.128205	18	1_34435380	1_34435398
6790487	1	34435380	34435407	18	1	27	1_34435380	1_34435407
6790488	1	34435380	34435437	18	0.156772	57	1_34435380	1_34435437
6790489	1	34435380	34435449	18	1	69	1_34435380	1_34435449
6790490	1	34435380	34435452	18	1	72	1_34435380	1_34435452
6790491	1	34435380	34435512	18	1	132	1_34435380	1_34435512
6797001	1	34435398	34435407	17	0.128205	9	1_34435398	1_34435407
6797002	1	34435398	34435437	17	0.291667	39	1_34435398	1_34435437
6797003	1	34435398	34435449	17	0.128205	51	1_34435398	1_34435449
6797004	1	34435398	34435452	17	0.128205	54	1_34435398	1_34435452
6797005	1	34435398	34435512	17	0.128205	114	1_34435398	1_34435512
6803515	1	34435407	34435437	18	0.156772	30	1_34435407	1_34435437
6803516	1	34435407	34435449	18	1	42	1_34435407	1_34435449
6803517	1	34435407	34435452	18	1	45	1_34435407	1_34435452
6803518	1	34435407	34435512	18	1	105	1_34435407	1_34435512
6810028	1	34435437	34435449	18	0.156772	12	1_34435437	1_34435449
6810029	1	34435437	34435452	18	0.156772	15	1_34435437	1_34435452
6810030	1	34435437	34435512	18	0.156772	75	1_34435437	1_34435512
6816540	1	34435449	34435452	18	1	3	1_34435449	1_34435452
6816541	1	34435449	34435512	18	1	63	1_34435449	1_34435512
6823051	1	34435452	34435512	18	1	60	1_34435452	1_34435512
8731201	1	43000201	43001442	16	0.04	1241	1_43000201	1_43001442
9243228	1	44174254	44174264	13	1	10	1_44174254	1_44174264
9243229	1	44174254	44174273	13	1	19	1_44174254	1_44174273
9243230	1	44174254	44174382	12	0.181818	128	1_44174254	1_44174382
9243231	1	44174254	44174395	14	0.00591716	141	1_44174254	1_44174395
9243234	1	44174254	44174531	14	0.00187617	277	1_44174254	1_44174531
9243235	1	44174254	44174532	14	0.00591716	278	1_44174254	1_44174532
9243236	1	44174254	44174535	11	0.01	281	1_44174254	1_44174535
9243238	1	44174254	44175989	13	0.060049	1735	1_44174254	1_44175989
9243239	1	44174254	44176028	14	0.0647773	1774	1_44174254	1_44176028
9243240	1	44174254	44176049	14	0.0647773	1795	1_44174254	1_44176049
9243241	1	44174254	44176250	14	0.00187617	1996	1_44174254	1_44176250
9243242	1	44174254	44176271	14	0.0769231	2017	1_44174254	1_44176271
9243243	1	44174254	44176292	14	0.0113493	2038	1_44174254	1_44176292
9243246	1	44174254	44177385	14	0.085353	3131	1_44174254	1_44177385
9243247	1	44174254	44177704	14	0.0113493	3450	1_44174254	1_44177704
9243248	1	44174254	44177743	14	0.00591716	3489	1_44174254	1_44177743
9243249	1	44174254	44177764	14	0.0647773	3510	1_44174254	1_44177764
9243250	1	44174254	44177800	14	0.00591716	3546	1_44174254	1_44177800
9243252	1	44174254	44178095	14	0.250836	3841	1_44174254	1_44178095
9243253	1	44174254	44178954	14	0.00591716	4700	1_44174254	1_44178954
9243254	1	44174254	44180058	12	0.0649351	5804	1_44174254	1_44180058
9243255	1	44174254	44180948	12	0.030303	6694	1_44174254	1_44180948
9243256	1	44174254	44180981	14	0.0307692	6727	1_44174254	1_44180981
9243257	1	44174254	44181011	13	0.037037	6757	1_44174254	1_44181011
9243258	1	44174254	44181029	14	0.00187617	6775	1_44174254	1_44181029
9243259	1	44174254	44181031	13	0.037037	6777	1_44174254	1_44181031
9243260	1	44174254	44181053	13	0.037037	6799	1_44174254	1_44181053
9243261	1	44174254	44183873	14	0.0576923	9619	1_44174254	1_44183873
9249355	1	44174264	44174273	13	1	9	1_44174264	1_44174273
9249356	1	44174264	44174382	11	0.175	118	1_44174264	1_44174382
9249357	1	44174264	44174395	13	0.00694444	131	1_44174264	1_44174395
9249360	1	44174264	44174531	13	0.00219298	267	1_44174264	1_44174531
9249361	1	44174264	44174532	13	0.00694444	268	1_44174264	1_44174532
9249362	1	44174264	44174535	10	0.0123457	271	1_44174264	1_44174535
9249364	1	44174264	44175989	12	0.0755008	1725	1_44174264	1_44175989
9249365	1	44174264	44176028	13	0.0808081	1764	1_44174264	1_44176028
9249366	1	44174264	44176049	13	0.0808081	1785	1_44174264	1_44176049
9249367	1	44174264	44176250	13	0.00219298	1986	1_44174264	1_44176250
9249368	1	44174264	44176271	13	0.0972222	2007	1_44174264	1_44176271
9249369	1	44174264	44176292	13	0.0133929	2028	1_44174264	1_44176292
9249372	1	44174264	44177385	13	0.108871	3121	1_44174264	1_44177385
9249373	1	44174264	44177704	13	0.00694444	3440	1_44174264	1_44177704
9249374	1	44174264	44177743	13	0.00694444	3479	1_44174264	1_44177743
9249375	1	44174264	44177764	13	0.0808081	3500	1_44174264	1_44177764
9249376	1	44174264	44177800	13	0.00694444	3536	1_44174264	1_44177800
9249378	1	44174264	44178095	13	0.255208	3831	1_44174264	1_44178095
9249379	1	44174264	44178954	13	0.00694444	4690	1_44174264	1_44178954
9249380	1	44174264	44180058	11	0.0571429	5794	1_44174264	1_44180058
9249381	1	44174264	44180948	11	0.0375	6684	1_44174264	1_44180948
9249382	1	44174264	44180981	13	0.037037	6717	1_44174264	1_44180981
9249383	1	44174264	44181011	12	0.0454545	6747	1_44174264	1_44181011
9249384	1	44174264	44181029	13	0.00219298	6765	1_44174264	1_44181029
9249385	1	44174264	44181031	12	0.0454545	6767	1_44174264	1_44181031
9249386	1	44174264	44181053	12	0.0454545	6789	1_44174264	1_44181053
9249387	1	44174264	44183873	13	0.0520833	9609	1_44174264	1_44183873
9255481	1	44174273	44174382	11	0.175	109	1_44174273	1_44174382
9255482	1	44174273	44174395	13	0.00694444	122	1_44174273	1_44174395
9255485	1	44174273	44174531	13	0.00219298	258	1_44174273	1_44174531
9255486	1	44174273	44174532	13	0.00694444	259	1_44174273	1_44174532
9255487	1	44174273	44174535	10	0.0123457	262	1_44174273	1_44174535
9255489	1	44174273	44175989	12	0.0755008	1716	1_44174273	1_44175989
9255490	1	44174273	44176028	13	0.0808081	1755	1_44174273	1_44176028
9255491	1	44174273	44176049	13	0.0808081	1776	1_44174273	1_44176049
9255492	1	44174273	44176250	13	0.00219298	1977	1_44174273	1_44176250
9255493	1	44174273	44176271	13	0.0972222	1998	1_44174273	1_44176271
9255494	1	44174273	44176292	13	0.0133929	2019	1_44174273	1_44176292
9255497	1	44174273	44177385	13	0.108871	3112	1_44174273	1_44177385
9255498	1	44174273	44177704	13	0.00694444	3431	1_44174273	1_44177704
9255499	1	44174273	44177743	13	0.00694444	3470	1_44174273	1_44177743
9255500	1	44174273	44177764	13	0.0808081	3491	1_44174273	1_44177764
9255501	1	44174273	44177800	13	0.00694444	3527	1_44174273	1_44177800
9255503	1	44174273	44178095	13	0.255208	3822	1_44174273	1_44178095
9255504	1	44174273	44178954	13	0.00694444	4681	1_44174273	1_44178954
9255505	1	44174273	44180058	11	0.0571429	5785	1_44174273	1_44180058
9255506	1	44174273	44180948	11	0.0375	6675	1_44174273	1_44180948
9255507	1	44174273	44180981	13	0.037037	6708	1_44174273	1_44180981
9255508	1	44174273	44181011	12	0.0454545	6738	1_44174273	1_44181011
9255509	1	44174273	44181029	13	0.00219298	6756	1_44174273	1_44181029
9255510	1	44174273	44181031	12	0.0454545	6758	1_44174273	1_44181031
9255511	1	44174273	44181053	12	0.0454545	6780	1_44174273	1_44181053
9255512	1	44174273	44183873	13	0.0520833	9600	1_44174273	1_44183873
9261606	1	44174382	44174395	15	0.226901	13	1_44174382	1_44174395
9261609	1	44174382	44174531	15	0.392442	149	1_44174382	1_44174531
9261610	1	44174382	44174532	15	0.226901	150	1_44174382	1_44174532
9261611	1	44174382	44174535	12	0.1	153	1_44174382	1_44174535
9261613	1	44174382	44175989	13	0.280277	1607	1_44174382	1_44175989
9261614	1	44174382	44176028	15	0.227285	1646	1_44174382	1_44176028
9261615	1	44174382	44176049	15	0.227285	1667	1_44174382	1_44176049
9261616	1	44174382	44176250	14	0.195804	1868	1_44174382	1_44176250
9261617	1	44174382	44176271	15	0.446617	1889	1_44174382	1_44176271
9261618	1	44174382	44176292	14	0.509091	1910	1_44174382	1_44176292
9261621	1	44174382	44177385	15	0.227285	3003	1_44174382	1_44177385
9261622	1	44174382	44177704	15	0.10148	3322	1_44174382	1_44177704
9261623	1	44174382	44177743	15	0.199543	3361	1_44174382	1_44177743
9261624	1	44174382	44177764	15	0.227285	3382	1_44174382	1_44177764
9261625	1	44174382	44177800	15	0.199543	3418	1_44174382	1_44177800
9261627	1	44174382	44178095	15	0.116279	3713	1_44174382	1_44178095
9261628	1	44174382	44178954	15	0.199543	4572	1_44174382	1_44178954
9261629	1	44174382	44180058	11	0.0047619	5676	1_44174382	1_44180058
9261630	1	44174382	44180948	11	0.214286	6566	1_44174382	1_44180948
9261631	1	44174382	44180981	15	0.207188	6599	1_44174382	1_44180981
9261632	1	44174382	44181011	12	0.25	6629	1_44174382	1_44181011
9261633	1	44174382	44181029	15	0.226901	6647	1_44174382	1_44181029
9261634	1	44174382	44181031	12	0.25	6649	1_44174382	1_44181031
9261635	1	44174382	44181053	12	0.25	6671	1_44174382	1_44181053
9261636	1	44174382	44183873	14	0.0141414	9491	1_44174382	1_44183873
9267732	1	44174395	44174531	18	0.712	136	1_44174395	1_44174531
9267733	1	44174395	44174532	18	0.595692	137	1_44174395	1_44174532
9267734	1	44174395	44174535	14	0.461538	140	1_44174395	1_44174535
9267736	1	44174395	44175989	16	0.132265	1594	1_44174395	1_44175989
9267737	1	44174395	44176028	18	0.145931	1633	1_44174395	1_44176028
9267738	1	44174395	44176049	18	0.145931	1654	1_44174395	1_44176049
9267739	1	44174395	44176250	17	0.653061	1855	1_44174395	1_44176250
9267740	1	44174395	44176271	18	0.00145985	1876	1_44174395	1_44176271
9267741	1	44174395	44176292	17	0.314973	1897	1_44174395	1_44176292
9267744	1	44174395	44177385	18	0.271385	2990	1_44174395	1_44177385
9267745	1	44174395	44177704	18	0.64313	3309	1_44174395	1_44177704
9267746	1	44174395	44177743	18	0.747556	3348	1_44174395	1_44177743
9267747	1	44174395	44177764	18	0.145931	3369	1_44174395	1_44177764
9267748	1	44174395	44177800	18	0.747556	3405	1_44174395	1_44177800
9267750	1	44174395	44178095	18	0.732736	3700	1_44174395	1_44178095
9267751	1	44174395	44178954	18	0.747556	4559	1_44174395	1_44178954
9267752	1	44174395	44180058	13	0.0225564	5663	1_44174395	1_44180058
9267753	1	44174395	44180948	14	0.106061	6553	1_44174395	1_44180948
9267754	1	44174395	44180981	18	0.028	6586	1_44174395	1_44180981
9267755	1	44174395	44181011	15	0.0852273	6616	1_44174395	1_44181011
9267756	1	44174395	44181029	18	0.712	6634	1_44174395	1_44181029
9267757	1	44174395	44181031	15	0.0852273	6636	1_44174395	1_44181031
9267758	1	44174395	44181053	15	0.0852273	6658	1_44174395	1_44181053
9267759	1	44174395	44183873	16	0.0760563	9478	1_44174395	1_44183873
9286096	1	44174531	44174532	18	0.836646	1	1_44174531	1_44174532
9286097	1	44174531	44174535	14	1	4	1_44174531	1_44174535
9286099	1	44174531	44175989	16	0.000701754	1458	1_44174531	1_44175989
9286100	1	44174531	44176028	18	0.00968617	1497	1_44174531	1_44176028
9286101	1	44174531	44176049	18	0.00968617	1518	1_44174531	1_44176049
9286102	1	44174531	44176250	17	0.539307	1719	1_44174531	1_44176250
9286103	1	44174531	44176271	18	0.0433855	1740	1_44174531	1_44176271
9286104	1	44174531	44176292	17	0.482302	1761	1_44174531	1_44176292
9286107	1	44174531	44177385	18	0.0700086	2854	1_44174531	1_44177385
9286108	1	44174531	44177704	18	0.564729	3173	1_44174531	1_44177704
9286109	1	44174531	44177743	18	0.660424	3212	1_44174531	1_44177743
9286110	1	44174531	44177764	18	0.00968617	3233	1_44174531	1_44177764
[truncated: 8,663 more rows]
