# Supplementary material for: Selection on adaptive and maladaptive gene expression plasticity during thermal adaptation to urban heat islands
Source: Nat Commun. 2021 Oct 26;12:6195. doi: 10.1038/s41467-021-26334-4 (PMC8548502; doi:10.1038/s41467-021-26334-4)
Supplement: Supplementary file 5 — Source Data [file 41467_2021_26334_MOESM5_ESM.zip › NATCOMM_maladaptive_plasticity_source_data_file_09062021/Data_files/Arecibo_urban_CTmax_LD_10132020.csv]

	CHR	POS1	POS2	N_INDV	R.2	distance	genome_pos1	genome_pos2
9784615	1	47911177	47911183	14	0.313631	6	1_47911177	1_47911183
9784616	1	47911177	47911466	15	0.166667	289	1_47911177	1_47911466
9784617	1	47911177	47911540	15	0.166667	363	1_47911177	1_47911540
9784618	1	47911177	47912471	15	0.166667	1294	1_47911177	1_47912471
9784619	1	47911177	47912488	15	0.166667	1311	1_47911177	1_47912488
9784621	1	47911177	47914114	15	0.102564	2937	1_47911177	1_47914114
9784622	1	47911177	47914649	15	0.047619	3472	1_47911177	1_47914649
9790653	1	47911183	47911466	14	0.300219	283	1_47911183	1_47911466
9790654	1	47911183	47911540	14	0.300219	357	1_47911183	1_47911540
9790655	1	47911183	47912471	14	0.300219	1288	1_47911183	1_47912471
9790656	1	47911183	47912488	14	0.300219	1305	1_47911183	1_47912488
9790658	1	47911183	47914114	14	0.109966	2931	1_47911183	1_47914114
9790659	1	47911183	47914649	14	0.17843	3466	1_47911183	1_47914649
9796690	1	47911466	47911540	16	1	74	1_47911466	1_47911540
9796691	1	47911466	47912471	15	0.0277778	1005	1_47911466	1_47912471
9796692	1	47911466	47912488	15	0.0277778	1022	1_47911466	1_47912488
9796694	1	47911466	47914114	16	0.032967	2648	1_47911466	1_47914114
9796695	1	47911466	47914649	15	0.285714	3183	1_47911466	1_47914649
9802726	1	47911540	47912471	15	0.0277778	931	1_47911540	1_47912471
9802727	1	47911540	47912488	15	0.0277778	948	1_47911540	1_47912488
9802729	1	47911540	47914114	16	0.032967	2574	1_47911540	1_47914114
9802730	1	47911540	47914649	15	0.285714	3109	1_47911540	1_47914649
9808761	1	47912471	47912488	15	1	17	1_47912471	1_47912488
9808763	1	47912471	47914114	15	0.615385	1643	1_47912471	1_47914114
9808764	1	47912471	47914649	15	0.285714	2178	1_47912471	1_47914649
9814796	1	47912488	47914114	15	0.615385	1626	1_47912488	1_47914114
9814797	1	47912488	47914649	15	0.285714	2161	1_47912488	1_47914649
9826860	1	47914114	47914649	15	0.010989	535	1_47914114	1_47914649
20729703	1	123192362	123192368	13	1	6	1_123192362	1_123192368
20729704	1	123192362	123192386	13	0.277778	24	1_123192362	1_123192386
20729708	1	123192362	123192859	13	0.103448	497	1_123192362	1_123192859
20729709	1	123192362	123193045	12	0.030303	683	1_123192362	1_123193045
20729710	1	123192362	123193073	13	0.0151515	711	1_123192362	1_123193073
20733520	1	123192368	123192386	15	0.285714	18	1_123192368	1_123192386
20733524	1	123192368	123192859	15	0.107143	491	1_123192368	1_123192859
20733525	1	123192368	123193045	14	0.020979	677	1_123192368	1_123193045
20733526	1	123192368	123193073	15	0.010989	705	1_123192368	1_123193073
20737339	1	123192386	123192859	15	0	473	1_123192386	1_123192859
20737340	1	123192386	123193045	15	0.0384615	659	1_123192386	1_123193045
20737341	1	123192386	123193073	16	0.0532544	687	1_123192386	1_123193073
20752590	1	123192859	123193045	14	0.169697	186	1_123192859	1_123193045
20752591	1	123192859	123193073	15	0	214	1_123192859	1_123193073
20756401	1	123193045	123193073	15	0.0625	28	1_123193045	1_123193073
20767828	1	123204620	123204719	16	0.788743	99	1_123204620	1_123204719
20767829	1	123204620	123204839	12	0.642857	219	1_123204620	1_123204839
20767830	1	123204620	123206161	16	0.615436	1541	1_123204620	1_123206161
20767831	1	123204620	123206188	15	0.581897	1568	1_123204620	1_123206188
20771635	1	123204719	123204839	12	0.642857	120	1_123204719	1_123204839
20771636	1	123204719	123206161	16	0.809376	1442	1_123204719	1_123206161
20771637	1	123204719	123206188	15	0.792026	1469	1_123204719	1_123206188
20775441	1	123204839	123206161	12	1	1322	1_123204839	1_123206161
20775442	1	123204839	123206188	11	1	1349	1_123204839	1_123206188
20779246	1	123206161	123206188	15	1	27	1_123206161	1_123206188
27752455	1	238815043	238815077	12	0.25	34	1_238815043	1_238815077
27752456	1	238815043	238815104	12	0.86988	61	1_238815043	1_238815104
27752458	1	238815043	238815131	12	0.86988	88	1_238815043	1_238815131
27752459	1	238815043	238817785	11	0.153846	2742	1_238815043	1_238817785
27752460	1	238815043	238817786	11	0.129706	2743	1_238815043	1_238817786
27752462	1	238815043	238819759	11	0.0496324	4716	1_238815043	1_238819759
27752463	1	238815043	238821358	12	0.00625	6315	1_238815043	1_238821358
27752464	1	238815043	238821416	12	0.0666667	6373	1_238815043	1_238821416
27752465	1	238815043	238821434	11	0.0496324	6391	1_238815043	1_238821434
27752466	1	238815043	238821527	12	0.0135593	6484	1_238815043	1_238821527
27752467	1	238815043	238821587	12	0.0727273	6544	1_238815043	1_238821587
27752468	1	238815043	238821672	11	0.0204248	6629	1_238815043	1_238821672
27753181	1	238815077	238815104	13	0.302224	27	1_238815077	1_238815104
27753183	1	238815077	238815131	13	0.302224	54	1_238815077	1_238815131
27753184	1	238815077	238817785	13	0.000378788	2708	1_238815077	1_238817785
27753185	1	238815077	238817786	13	0.0632889	2709	1_238815077	1_238817786
27753187	1	238815077	238819759	12	0.00401606	4682	1_238815077	1_238819759
27753188	1	238815077	238821358	13	0.0108696	6281	1_238815077	1_238821358
27753189	1	238815077	238821416	13	0.00144928	6339	1_238815077	1_238821416
27753190	1	238815077	238821434	12	1.89327e-30	6357	1_238815077	1_238821434
27753191	1	238815077	238821527	13	0.0322793	6450	1_238815077	1_238821527
27753192	1	238815077	238821587	14	0.0616908	6510	1_238815077	1_238821587
27753193	1	238815077	238821672	11	0.0294118	6595	1_238815077	1_238821672
27753907	1	238815104	238815131	15	1	27	1_238815104	1_238815131
27753908	1	238815104	238817785	13	0.113636	2681	1_238815104	1_238817785
27753909	1	238815104	238817786	13	0.0386067	2682	1_238815104	1_238817786
27753910	1	238815104	238817792	13	0.0434397	2688	1_238815104	1_238817792
27753911	1	238815104	238819759	13	0.0108696	4655	1_238815104	1_238819759
27753912	1	238815104	238821358	14	0.0307692	6254	1_238815104	1_238821358
27753913	1	238815104	238821416	14	0.167832	6312	1_238815104	1_238821416
27753914	1	238815104	238821434	12	0.0060241	6330	1_238815104	1_238821434
27753915	1	238815104	238821527	14	0.00160256	6423	1_238815104	1_238821527
27753916	1	238815104	238821587	14	0.0358974	6483	1_238815104	1_238821587
27753917	1	238815104	238821672	13	0.00444664	6568	1_238815104	1_238821672
27755353	1	238815131	238817785	13	0.113636	2654	1_238815131	1_238817785
27755354	1	238815131	238817786	13	0.0386067	2655	1_238815131	1_238817786
27755355	1	238815131	238817792	13	0.0434397	2661	1_238815131	1_238817792
27755356	1	238815131	238819759	13	0.0108696	4628	1_238815131	1_238819759
27755357	1	238815131	238821358	14	0.0307692	6227	1_238815131	1_238821358
27755358	1	238815131	238821416	14	0.167832	6285	1_238815131	1_238821416
27755359	1	238815131	238821434	12	0.0060241	6303	1_238815131	1_238821434
27755360	1	238815131	238821527	14	0.00160256	6396	1_238815131	1_238821527
27755361	1	238815131	238821587	14	0.0358974	6456	1_238815131	1_238821587
27755362	1	238815131	238821672	13	0.00444664	6541	1_238815131	1_238821672
27756075	1	238817785	238817786	13	0.0469208	1	1_238817785	1_238817786
27756076	1	238817785	238817792	12	0.0181818	7	1_238817785	1_238817792
27756077	1	238817785	238819759	12	0.030303	1974	1_238817785	1_238819759
27756078	1	238817785	238821358	13	0.0808081	3573	1_238817785	1_238821358
27756079	1	238817785	238821416	13	0.0545455	3631	1_238817785	1_238821416
27756080	1	238817785	238821434	12	0.0666667	3649	1_238817785	1_238821434
27756081	1	238817785	238821527	13	0.0469208	3742	1_238817785	1_238821527
27756082	1	238817785	238821587	14	0.020979	3802	1_238817785	1_238821587
27756083	1	238817785	238821672	11	0.0493827	3887	1_238817785	1_238821672
27756796	1	238817786	238817792	13	0.0215054	6	1_238817786	1_238817792
27756797	1	238817786	238819759	13	0.00403226	1973	1_238817786	1_238819759
27756798	1	238817786	238821358	13	0.145565	3572	1_238817786	1_238821358
27756799	1	238817786	238821416	13	0.391935	3630	1_238817786	1_238821416
27756800	1	238817786	238821434	12	0.025	3648	1_238817786	1_238821434
27756801	1	238817786	238821527	13	0.250244	3741	1_238817786	1_238821527
27756802	1	238817786	238821587	14	0.651584	3801	1_238817786	1_238821587
27756803	1	238817786	238821672	11	0.0493827	3886	1_238817786	1_238821672
27757516	1	238817792	238819759	12	0.181818	1967	1_238817792	1_238819759
27757517	1	238817792	238821358	12	0.127273	3566	1_238817792	1_238821358
27757518	1	238817792	238821416	12	0.030303	3624	1_238817792	1_238821416
27757519	1	238817792	238821434	11	0.175	3642	1_238817792	1_238821434
27757520	1	238817792	238821527	12	0.0385208	3735	1_238817792	1_238821527
27757521	1	238817792	238821587	13	0.00694444	3795	1_238817792	1_238821587
27757522	1	238817792	238821672	11	0.0222222	3880	1_238817792	1_238821672
27758235	1	238819759	238821358	14	0.72	1599	1_238819759	1_238821358
27758236	1	238819759	238821416	14	0.193939	1657	1_238819759	1_238821416
27758237	1	238819759	238821434	12	1	1675	1_238819759	1_238821434
27758238	1	238819759	238821527	14	0.176042	1768	1_238819759	1_238821527
27758239	1	238819759	238821587	13	0.037037	1828	1_238819759	1_238821587
27758240	1	238819759	238821672	12	0.1	1913	1_238819759	1_238821672
27758953	1	238821358	238821416	15	0.5	58	1_238821358	1_238821416
27758954	1	238821358	238821434	13	1	76	1_238821358	1_238821434
27758955	1	238821358	238821527	15	0.307692	169	1_238821358	1_238821527
27758956	1	238821358	238821587	14	0.138462	229	1_238821358	1_238821587
27758957	1	238821358	238821672	13	0.0808081	314	1_238821358	1_238821672
27759670	1	238821416	238821434	13	0.409091	18	1_238821416	1_238821434
27759671	1	238821416	238821527	15	0.290865	111	1_238821416	1_238821527
27759672	1	238821416	238821587	14	0.282051	171	1_238821416	1_238821587
27759673	1	238821416	238821672	13	0.0330579	256	1_238821416	1_238821672
27760386	1	238821434	238821527	13	0.237007	93	1_238821434	1_238821527
27760388	1	238821434	238821672	12	0.1	238	1_238821434	1_238821672
27761101	1	238821527	238821587	14	0.085353	60	1_238821527	1_238821587
27761102	1	238821527	238821672	13	0.200111	145	1_238821527	1_238821672
35125623	2	28601449	28601493	16	0.364764	44	2_28601449	2_28601493
35125624	2	28601449	28601502	16	0.277744	53	2_28601449	2_28601502
35125626	2	28601449	28602004	15	0.597796	555	2_28601449	2_28602004
35125627	2	28601449	28602103	15	0.392015	654	2_28601449	2_28602103
35125628	2	28601449	28602145	16	0.356322	696	2_28601449	2_28602145
35125629	2	28601449	28602159	15	0.394737	710	2_28601449	2_28602159
35125630	2	28601449	28602184	16	0.356322	735	2_28601449	2_28602184
35125631	2	28601449	28602238	14	0.0890411	789	2_28601449	2_28602238
35131981	2	28601493	28601502	16	0.907112	9	2_28601493	2_28601502
35131983	2	28601493	28602004	15	0.644989	511	2_28601493	2_28602004
35131984	2	28601493	28602103	15	0.745074	610	2_28601493	2_28602103
35131985	2	28601493	28602145	16	0.184203	652	2_28601493	2_28602145
35131986	2	28601493	28602159	15	0.223214	666	2_28601493	2_28602159
35131987	2	28601493	28602184	16	0.184203	691	2_28601493	2_28602184
35131988	2	28601493	28602238	14	0.424658	745	2_28601493	2_28602238
35138339	2	28601502	28602004	15	0.638526	502	2_28601502	2_28602004
35138340	2	28601502	28602103	15	0.698276	601	2_28601502	2_28602103
35138341	2	28601502	28602145	16	0.146389	643	2_28601502	2_28602145
35138342	2	28601502	28602159	15	0.175781	657	2_28601502	2_28602159
35138343	2	28601502	28602184	16	0.146389	682	2_28601502	2_28602184
35138344	2	28601502	28602238	14	0.29829	736	2_28601502	2_28602238
35151049	2	28602004	28602103	14	0.705995	99	2_28602004	2_28602103
35151050	2	28602004	28602145	15	0.41307	141	2_28602004	2_28602145
35151051	2	28602004	28602159	14	0.423529	155	2_28602004	2_28602159
35151052	2	28602004	28602184	15	0.41307	180	2_28602004	2_28602184
35151053	2	28602004	28602238	13	0.127424	234	2_28602004	2_28602238
35157403	2	28602103	28602145	15	0.315005	42	2_28602103	2_28602145
35157404	2	28602103	28602159	14	0.313725	56	2_28602103	2_28602159
35157405	2	28602103	28602184	15	0.315005	81	2_28602103	2_28602184
35157406	2	28602103	28602238	14	0.342973	135	2_28602103	2_28602238
35163756	2	28602145	28602159	15	1	14	2_28602145	2_28602159
35163757	2	28602145	28602184	16	1	39	2_28602145	2_28602184
35163758	2	28602145	28602238	14	0.464142	93	2_28602145	2_28602238
35170108	2	28602159	28602184	15	1	25	2_28602159	2_28602184
35170109	2	28602159	28602238	14	0.464142	79	2_28602159	2_28602238
35176459	2	28602184	28602238	14	0.464142	54	2_28602184	2_28602238
42987949	2	77727308	77728943	16	0.0108043	1635	2_77727308	2_77728943
42987950	2	77727308	77728980	16	0.0108043	1672	2_77727308	2_77728980
42987951	2	77727308	77729091	14	0.0616908	1783	2_77727308	2_77729091
42987952	2	77727308	77729105	13	0.121622	1797	2_77727308	2_77729105
42987953	2	77727308	77729110	16	0.112178	1802	2_77727308	2_77729110
42987954	2	77727308	77729111	16	0.112178	1803	2_77727308	2_77729111
42987955	2	77727308	77729213	16	0.794833	1905	2_77727308	2_77729213
42987957	2	77727308	77729239	16	0.0108043	1931	2_77727308	2_77729239
42987958	2	77727308	77729242	16	0.0108043	1934	2_77727308	2_77729242
42987959	2	77727308	77731665	16	0.0677871	4357	2_77727308	2_77731665
42987960	2	77727308	77731697	16	0.296359	4389	2_77727308	2_77731697
42987961	2	77727308	77732123	14	0.570297	4815	2_77727308	2_77732123
42987962	2	77727308	77735303	16	0.232391	7995	2_77727308	2_77735303
42987963	2	77727308	77735779	16	0.496409	8471	2_77727308	2_77735779
42987964	2	77727308	77735797	16	0.496409	8489	2_77727308	2_77735797
42987965	2	77727308	77735803	15	0.685877	8495	2_77727308	2_77735803
42987966	2	77727308	77735845	14	0.550562	8537	2_77727308	2_77735845
42987967	2	77727308	77735857	11	0.366667	8549	2_77727308	2_77735857
42987968	2	77727308	77735859	11	0.366667	8551	2_77727308	2_77735859
42987969	2	77727308	77736262	16	0.598773	8954	2_77727308	2_77736262
42987970	2	77727308	77736559	16	0.496409	9251	2_77727308	2_77736559
42987971	2	77727308	77736594	16	0.376315	9286	2_77727308	2_77736594
42987972	2	77727308	77736598	16	0.376315	9290	2_77727308	2_77736598
42987973	2	77727308	77736607	16	0.548929	9299	2_77727308	2_77736607
42987974	2	77727308	77736608	16	0.598773	9300	2_77727308	2_77736608
42992919	2	77728943	77728980	16	1	37	2_77728943	2_77728980
42992920	2	77728943	77729091	14	1	148	2_77728943	2_77729091
42992921	2	77728943	77729105	13	0.0808081	162	2_77728943	2_77729105
42992922	2	77728943	77729110	16	0.00226757	167	2_77728943	2_77729110
42992923	2	77728943	77729111	16	0.00226757	168	2_77728943	2_77729111
42992924	2	77728943	77729213	16	0.026455	270	2_77728943	2_77729213
42992926	2	77728943	77729239	16	1	296	2_77728943	2_77729239
42992927	2	77728943	77729242	16	1	299	2_77728943	2_77729242
42992928	2	77728943	77731665	16	0.466667	2722	2_77728943	2_77731665
42992929	2	77728943	77731697	16	0.238095	2754	2_77728943	2_77731697
42992930	2	77728943	77732123	14	0.0375	3180	2_77728943	2_77732123
42992931	2	77728943	77735303	16	0.0233766	6360	2_77728943	2_77735303
42992932	2	77728943	77735779	16	0.0233766	6836	2_77728943	2_77735779
42992933	2	77728943	77735797	16	0.0233766	6854	2_77728943	2_77735797
42992934	2	77728943	77735803	15	0.000686813	6860	2_77728943	2_77735803
42992935	2	77728943	77735845	14	0	6902	2_77728943	2_77735845
42992936	2	77728943	77735857	11	0.12	6914	2_77728943	2_77735857
42992937	2	77728943	77735859	11	0.12	6916	2_77728943	2_77735859
42992938	2	77728943	77736262	16	0.00226757	7319	2_77728943	2_77736262
42992939	2	77728943	77736559	16	0.0233766	7616	2_77728943	2_77736559
42992940	2	77728943	77736594	16	0.0108043	7651	2_77728943	2_77736594
42992941	2	77728943	77736598	16	0.0108043	7655	2_77728943	2_77736598
42992942	2	77728943	77736607	16	0.0414747	7664	2_77728943	2_77736607
42992943	2	77728943	77736608	16	0.00226757	7665	2_77728943	2_77736608
42992944	2	77728943	77737752	16	0.466667	8809	2_77728943	2_77737752
42992945	2	77728943	77737797	16	0.00460829	8854	2_77728943	2_77737797
42992946	2	77728943	77738337	16	0.00769889	9394	2_77728943	2_77738337
42992947	2	77728943	77738346	16	0.000816327	9403	2_77728943	2_77738346
42997888	2	77728980	77729091	14	1	111	2_77728980	2_77729091
42997889	2	77728980	77729105	13	0.0808081	125	2_77728980	2_77729105
42997890	2	77728980	77729110	16	0.00226757	130	2_77728980	2_77729110
42997891	2	77728980	77729111	16	0.00226757	131	2_77728980	2_77729111
42997892	2	77728980	77729213	16	0.026455	233	2_77728980	2_77729213
42997894	2	77728980	77729239	16	1	259	2_77728980	2_77729239
42997895	2	77728980	77729242	16	1	262	2_77728980	2_77729242
42997896	2	77728980	77731665	16	0.466667	2685	2_77728980	2_77731665
42997897	2	77728980	77731697	16	0.238095	2717	2_77728980	2_77731697
42997898	2	77728980	77732123	14	0.0375	3143	2_77728980	2_77732123
42997899	2	77728980	77735303	16	0.0233766	6323	2_77728980	2_77735303
42997900	2	77728980	77735779	16	0.0233766	6799	2_77728980	2_77735779
42997901	2	77728980	77735797	16	0.0233766	6817	2_77728980	2_77735797
42997902	2	77728980	77735803	15	0.000686813	6823	2_77728980	2_77735803
42997903	2	77728980	77735845	14	0	6865	2_77728980	2_77735845
42997904	2	77728980	77735857	11	0.12	6877	2_77728980	2_77735857
42997905	2	77728980	77735859	11	0.12	6879	2_77728980	2_77735859
42997906	2	77728980	77736262	16	0.00226757	7282	2_77728980	2_77736262
42997907	2	77728980	77736559	16	0.0233766	7579	2_77728980	2_77736559
42997908	2	77728980	77736594	16	0.0108043	7614	2_77728980	2_77736594
42997909	2	77728980	77736598	16	0.0108043	7618	2_77728980	2_77736598
42997910	2	77728980	77736607	16	0.0414747	7627	2_77728980	2_77736607
42997911	2	77728980	77736608	16	0.00226757	7628	2_77728980	2_77736608
42997912	2	77728980	77737752	16	0.466667	8772	2_77728980	2_77737752
42997913	2	77728980	77737797	16	0.00460829	8817	2_77728980	2_77737797
42997914	2	77728980	77738337	16	0.00769889	9357	2_77728980	2_77738337
42997915	2	77728980	77738346	16	0.000816327	9366	2_77728980	2_77738346
43002856	2	77729091	77729105	11	0.0571429	14	2_77729091	2_77729105
43002857	2	77729091	77729110	14	0.102564	19	2_77729091	2_77729110
43002858	2	77729091	77729111	14	0.102564	20	2_77729091	2_77729111
43002859	2	77729091	77729213	14	0.0795529	122	2_77729091	2_77729213
43002861	2	77729091	77729239	14	1	148	2_77729091	2_77729239
43002862	2	77729091	77729242	14	1	151	2_77729091	2_77729242
43002863	2	77729091	77731665	14	1	2574	2_77729091	2_77731665
43002864	2	77729091	77731697	14	0.138462	2606	2_77729091	2_77731697
43002865	2	77729091	77732123	12	0.030303	3032	2_77729091	2_77732123
43002866	2	77729091	77735303	14	0.138462	6212	2_77729091	2_77735303
43002867	2	77729091	77735779	14	0.0307692	6688	2_77729091	2_77735779
43002868	2	77729091	77735797	14	0.0307692	6706	2_77729091	2_77735797
43002869	2	77729091	77735803	13	0.0520833	6712	2_77729091	2_77735803
43002870	2	77729091	77735845	12	0.0649351	6754	2_77729091	2_77735845
43002873	2	77729091	77736262	14	0.042735	7171	2_77729091	2_77736262
43002874	2	77729091	77736559	14	0.0307692	7468	2_77729091	2_77736559
43002875	2	77729091	77736594	14	0.0128205	7503	2_77729091	2_77736594
43002876	2	77729091	77736598	14	0.0128205	7507	2_77729091	2_77736598
43002877	2	77729091	77736607	14	0.000793021	7516	2_77729091	2_77736607
43002878	2	77729091	77736608	14	0.042735	7517	2_77729091	2_77736608
43002879	2	77729091	77737752	14	1	8661	2_77729091	2_77737752
43002880	2	77729091	77737797	14	0.0128205	8706	2_77729091	2_77737797
43002881	2	77729091	77738337	14	0.138462	9246	2_77729091	2_77738337
43002882	2	77729091	77738346	14	0.104	9255	2_77729091	2_77738346
43007823	2	77729105	77729110	13	0.0026455	5	2_77729105	2_77729110
43007824	2	77729105	77729111	13	0.0026455	6	2_77729105	2_77729111
43007825	2	77729105	77729213	13	0.240741	108	2_77729105	2_77729213
43007827	2	77729105	77729239	13	0.0808081	134	2_77729105	2_77729239
43007828	2	77729105	77729242	13	0.0808081	137	2_77729105	2_77729242
43007829	2	77729105	77731665	13	0.037037	2560	2_77729105	2_77731665
43007830	2	77729105	77731697	13	0.0800265	2592	2_77729105	2_77731697
43007831	2	77729105	77732123	11	0.214286	3018	2_77729105	2_77732123
43007832	2	77729105	77735303	13	0.0771605	6198	2_77729105	2_77735303
43007833	2	77729105	77735779	13	0.0340278	6674	2_77729105	2_77735779
43007834	2	77729105	77735797	13	0.0340278	6692	2_77729105	2_77735797
43007835	2	77729105	77735803	12	0.0857143	6698	2_77729105	2_77735803
43007836	2	77729105	77735845	11	0.0178571	6740	2_77729105	2_77735845
43007839	2	77729105	77736262	13	0.14881	7157	2_77729105	2_77736262
43007840	2	77729105	77736559	13	0.0340278	7454	2_77729105	2_77736559
43007841	2	77729105	77736594	13	0.0206229	7489	2_77729105	2_77736594
43007842	2	77729105	77736598	13	0.0206229	7493	2_77729105	2_77736598
43007843	2	77729105	77736607	13	0.114695	7502	2_77729105	2_77736607
43007844	2	77729105	77736608	13	0.14881	7503	2_77729105	2_77736608
43007845	2	77729105	77737752	13	0.037037	8647	2_77729105	2_77737752
43007846	2	77729105	77737797	13	0.0494281	8692	2_77729105	2_77737797
43007847	2	77729105	77738337	13	0.0808081	9232	2_77729105	2_77738337
43007848	2	77729105	77738346	13	0.0177778	9241	2_77729105	2_77738346
43012789	2	77729110	77729111	16	1	1	2_77729110	2_77729111
43012790	2	77729110	77729213	16	0.0857143	103	2_77729110	2_77729213
43012792	2	77729110	77729239	16	0.00226757	129	2_77729110	2_77729239
43012793	2	77729110	77729242	16	0.00226757	132	2_77729110	2_77729242
43012794	2	77729110	77731665	16	0.0857143	2555	2_77729110	2_77731665
43012795	2	77729110	77731697	16	0.026455	2587	2_77729110	2_77731697
43012796	2	77729110	77732123	14	0.3	3013	2_77729110	2_77732123
43012797	2	77729110	77735303	16	0.242713	6193	2_77729110	2_77735303
43012798	2	77729110	77735779	16	0.104185	6669	2_77729110	2_77735779
43012799	2	77729110	77735797	16	0.104185	6687	2_77729110	2_77735797
43012800	2	77729110	77735803	15	0.115115	6693	2_77729110	2_77735803
43012801	2	77729110	77735845	14	0.0222222	6735	2_77729110	2_77735845
43012802	2	77729110	77735857	11	0.0222222	6747	2_77729110	2_77735857
43012803	2	77729110	77735859	11	0.0222222	6749	2_77729110	2_77735859
43012804	2	77729110	77736262	16	0.0728143	7152	2_77729110	2_77736262
43012805	2	77729110	77736559	16	0.104185	7449	2_77729110	2_77736559
43012806	2	77729110	77736594	16	0.346939	7484	2_77729110	2_77736594
43012807	2	77729110	77736598	16	0.346939	7488	2_77729110	2_77736598
43012808	2	77729110	77736607	16	0.115207	7497	2_77729110	2_77736607
43012809	2	77729110	77736608	16	0.0728143	7498	2_77729110	2_77736608
43012810	2	77729110	77737752	16	0.0857143	8642	2_77729110	2_77737752
43012811	2	77729110	77737797	16	0.225806	8687	2_77729110	2_77737797
43012812	2	77729110	77738337	16	0.130121	9227	2_77729110	2_77738337
43012813	2	77729110	77738346	16	0.137959	9236	2_77729110	2_77738346
43017754	2	77729111	77729213	16	0.0857143	102	2_77729111	2_77729213
43017756	2	77729111	77729239	16	0.00226757	128	2_77729111	2_77729239
43017757	2	77729111	77729242	16	0.00226757	131	2_77729111	2_77729242
43017758	2	77729111	77731665	16	0.0857143	2554	2_77729111	2_77731665
43017759	2	77729111	77731697	16	0.026455	2586	2_77729111	2_77731697
43017760	2	77729111	77732123	14	0.3	3012	2_77729111	2_77732123
43017761	2	77729111	77735303	16	0.242713	6192	2_77729111	2_77735303
43017762	2	77729111	77735779	16	0.104185	6668	2_77729111	2_77735779
43017763	2	77729111	77735797	16	0.104185	6686	2_77729111	2_77735797
43017764	2	77729111	77735803	15	0.115115	6692	2_77729111	2_77735803
43017765	2	77729111	77735845	14	0.0222222	6734	2_77729111	2_77735845
43017766	2	77729111	77735857	11	0.0222222	6746	2_77729111	2_77735857
43017767	2	77729111	77735859	11	0.0222222	6748	2_77729111	2_77735859
43017768	2	77729111	77736262	16	0.0728143	7151	2_77729111	2_77736262
43017769	2	77729111	77736559	16	0.104185	7448	2_77729111	2_77736559
43017770	2	77729111	77736594	16	0.346939	7483	2_77729111	2_77736594
43017771	2	77729111	77736598	16	0.346939	7487	2_77729111	2_77736598
43017772	2	77729111	77736607	16	0.115207	7496	2_77729111	2_77736607
43017773	2	77729111	77736608	16	0.0728143	7497	2_77729111	2_77736608
43017774	2	77729111	77737752	16	0.0857143	8641	2_77729111	2_77737752
43017775	2	77729111	77737797	16	0.225806	8686	2_77729111	2_77737797
43017776	2	77729111	77738337	16	0.130121	9226	2_77729111	2_77738337
43017777	2	77729111	77738346	16	0.137959	9235	2_77729111	2_77738346
43022719	2	77729213	77729239	16	0.026455	26	2_77729213	2_77729239
43022720	2	77729213	77729242	16	0.026455	29	2_77729213	2_77729242
43022721	2	77729213	77731665	16	0.0834568	2452	2_77729213	2_77731665
43022722	2	77729213	77731697	16	0.142716	2484	2_77729213	2_77731697
43022723	2	77729213	77732123	14	0.623077	2910	2_77729213	2_77732123
43022724	2	77729213	77735303	16	0.323367	6090	2_77729213	2_77735303
43022725	2	77729213	77735779	16	0.297508	6566	2_77729213	2_77735779
43022726	2	77729213	77735797	16	0.297508	6584	2_77729213	2_77735797
43022727	2	77729213	77735803	15	0.617347	6590	2_77729213	2_77735803
43022728	2	77729213	77735845	14	0.505155	6632	2_77729213	2_77735845
43022729	2	77729213	77735857	11	0.178395	6644	2_77729213	2_77735857
43022730	2	77729213	77735859	11	0.178395	6646	2_77729213	2_77735859
43022731	2	77729213	77736262	16	0.559788	7049	2_77729213	2_77736262
43022732	2	77729213	77736559	16	0.297508	7346	2_77729213	2_77736559
43022733	2	77729213	77736594	16	0.388484	7381	2_77729213	2_77736594
43022734	2	77729213	77736598	16	0.388484	7385	2_77729213	2_77736598
43022735	2	77729213	77736607	16	0.621505	7394	2_77729213	2_77736607
43022736	2	77729213	77736608	16	0.559788	7395	2_77729213	2_77736608
43022737	2	77729213	77737752	16	0.0834568	8539	2_77729213	2_77737752
43022738	2	77729213	77737797	16	0.401673	8584	2_77729213	2_77737797
43022739	2	77729213	77738337	16	0.489022	9124	2_77729213	2_77738337
43022740	2	77729213	77738346	16	0.291598	9133	2_77729213	2_77738346
43032643	2	77729239	77729242	16	1	3	2_77729239	2_77729242
43032644	2	77729239	77731665	16	0.466667	2426	2_77729239	2_77731665
43032645	2	77729239	77731697	16	0.238095	2458	2_77729239	2_77731697
43032646	2	77729239	77732123	14	0.0375	2884	2_77729239	2_77732123
43032647	2	77729239	77735303	16	0.0233766	6064	2_77729239	2_77735303
43032648	2	77729239	77735779	16	0.0233766	6540	2_77729239	2_77735779
43032649	2	77729239	77735797	16	0.0233766	6558	2_77729239	2_77735797
43032650	2	77729239	77735803	15	0.000686813	6564	2_77729239	2_77735803
43032651	2	77729239	77735845	14	0	6606	2_77729239	2_77735845
43032652	2	77729239	77735857	11	0.12	6618	2_77729239	2_77735857
43032653	2	77729239	77735859	11	0.12	6620	2_77729239	2_77735859
43032654	2	77729239	77736262	16	0.00226757	7023	2_77729239	2_77736262
43032655	2	77729239	77736559	16	0.0233766	7320	2_77729239	2_77736559
43032656	2	77729239	77736594	16	0.0108043	7355	2_77729239	2_77736594
43032657	2	77729239	77736598	16	0.0108043	7359	2_77729239	2_77736598
43032658	2	77729239	77736607	16	0.0414747	7368	2_77729239	2_77736607
43032659	2	77729239	77736608	16	0.00226757	7369	2_77729239	2_77736608
43032660	2	77729239	77737752	16	0.466667	8513	2_77729239	2_77737752
43032661	2	77729239	77737797	16	0.00460829	8558	2_77729239	2_77737797
43032662	2	77729239	77738337	16	0.00769889	9098	2_77729239	2_77738337
43032663	2	77729239	77738346	16	0.000816327	9107	2_77729239	2_77738346
43037604	2	77729242	77731665	16	0.466667	2423	2_77729242	2_77731665
43037605	2	77729242	77731697	16	0.238095	2455	2_77729242	2_77731697
43037606	2	77729242	77732123	14	0.0375	2881	2_77729242	2_77732123
43037607	2	77729242	77735303	16	0.0233766	6061	2_77729242	2_77735303
43037608	2	77729242	77735779	16	0.0233766	6537	2_77729242	2_77735779
43037609	2	77729242	77735797	16	0.0233766	6555	2_77729242	2_77735797
43037610	2	77729242	77735803	15	0.000686813	6561	2_77729242	2_77735803
43037611	2	77729242	77735845	14	0	6603	2_77729242	2_77735845
43037612	2	77729242	77735857	11	0.12	6615	2_77729242	2_77735857
43037613	2	77729242	77735859	11	0.12	6617	2_77729242	2_77735859
43037614	2	77729242	77736262	16	0.00226757	7020	2_77729242	2_77736262
43037615	2	77729242	77736559	16	0.0233766	7317	2_77729242	2_77736559
43037616	2	77729242	77736594	16	0.0108043	7352	2_77729242	2_77736594
43037617	2	77729242	77736598	16	0.0108043	7356	2_77729242	2_77736598
43037618	2	77729242	77736607	16	0.0414747	7365	2_77729242	2_77736607
43037619	2	77729242	77736608	16	0.00226757	7366	2_77729242	2_77736608
43037620	2	77729242	77737752	16	0.466667	8510	2_77729242	2_77737752
43037621	2	77729242	77737797	16	0.00460829	8555	2_77729242	2_77737797
43037622	2	77729242	77738337	16	0.00769889	9095	2_77729242	2_77738337
43037623	2	77729242	77738346	16	0.000816327	9104	2_77729242	2_77738346
43042564	2	77731665	77731697	16	0.111111	32	2_77731665	2_77731697
43042565	2	77731665	77732123	14	0.0307692	458	2_77731665	2_77732123
43042566	2	77731665	77735303	16	0.146667	3638	2_77731665	2_77735303
43042567	2	77731665	77735779	16	0.030303	4114	2_77731665	2_77735779
43042568	2	77731665	77735797	16	0.030303	4132	2_77731665	2_77735797
43042569	2	77731665	77735803	15	0.0625	4138	2_77731665	2_77735803
43042570	2	77731665	77735845	14	0.0769231	4180	2_77731665	2_77735845
43042573	2	77731665	77736262	16	0.0518519	4597	2_77731665	2_77736262
43042574	2	77731665	77736559	16	0.030303	4894	2_77731665	2_77736559
43042575	2	77731665	77736594	16	0.0140056	4929	2_77731665	2_77736594
43042576	2	77731665	77736598	16	0.0140056	4933	2_77731665	2_77736598
43042577	2	77731665	77736607	16	0.00215054	4942	2_77731665	2_77736607
43042578	2	77731665	77736608	16	0.0518519	4943	2_77731665	2_77736608
43042579	2	77731665	77737752	16	1	6087	2_77731665	2_77737752
43042580	2	77731665	77737797	16	0.0193548	6132	2_77731665	2_77737797
43042581	2	77731665	77738337	16	0.144112	6672	2_77731665	2_77738337
43042582	2	77731665	77738346	16	0.110095	6681	2_77731665	2_77738346
43047523	2	77731697	77732123	14	0.16875	426	2_77731697	2_77732123
43047524	2	77731697	77735303	16	0.0593939	3606	2_77731697	2_77735303
43047525	2	77731697	77735779	16	0.350303	4082	2_77731697	2_77735779
43047526	2	77731697	77735797	16	0.350303	4100	2_77731697	2_77735797
43047527	2	77731697	77735803	15	0.223214	4106	2_77731697	2_77735803
43047528	2	77731697	77735845	14	0.0833333	4148	2_77731697	2_77735845
43047529	2	77731697	77735857	11	0.401111	4160	2_77731697	2_77735857
43047530	2	77731697	77735859	11	0.401111	4162	2_77731697	2_77735859
43047531	2	77731697	77736262	16	0.128042	4565	2_77731697	2_77736262
43047532	2	77731697	77736559	16	0.350303	4862	2_77731697	2_77736559
43047533	2	77731697	77736594	16	0.161905	4897	2_77731697	2_77736594
43047534	2	77731697	77736598	16	0.161905	4901	2_77731697	2_77736598
43047535	2	77731697	77736607	16	0.174194	4910	2_77731697	2_77736607
43047536	2	77731697	77736608	16	0.128042	4911	2_77731697	2_77736608
43047537	2	77731697	77737752	16	0.111111	6055	2_77731697	2_77737752
43047538	2	77731697	77737797	16	0.105376	6100	2_77731697	2_77737797
43047539	2	77731697	77738337	16	0.0195609	6640	2_77731697	2_77738337
43047540	2	77731697	77738346	16	0.064381	6649	2_77731697	2_77738346
43052481	2	77732123	77735303	14	0.16	3180	2_77732123	2_77735303
43052482	2	77732123	77735779	14	0.4225	3656	2_77732123	2_77735779
43052483	2	77732123	77735797	14	0.4225	3674	2_77732123	2_77735797
43052484	2	77732123	77735803	13	0.518519	3680	2_77732123	2_77735803
43052485	2	77732123	77735845	12	0.5	3722	2_77732123	2_77735845
43052488	2	77732123	77736262	14	0.533333	4139	2_77732123	2_77736262
43052489	2	77732123	77736559	14	0.4225	4436	2_77732123	2_77736559
43052490	2	77732123	77736594	14	0.416667	4471	2_77732123	2_77736594
43052491	2	77732123	77736598	14	0.416667	4475	2_77732123	2_77736598
43052492	2	77732123	77736607	14	0.696907	4484	2_77732123	2_77736607
43052493	2	77732123	77736608	14	0.533333	4485	2_77732123	2_77736608
43052494	2	77732123	77737752	14	0.0307692	5629	2_77732123	2_77737752
43052495	2	77732123	77737797	14	0.320792	5674	2_77732123	2_77737797
43052496	2	77732123	77738337	14	0.423529	6214	2_77732123	2_77738337
43052497	2	77732123	77738346	14	0.315	6223	2_77732123	2_77738346
43057438	2	77735303	77735779	16	0.0267769	476	2_77735303	2_77735779
43057439	2	77735303	77735797	16	0.0267769	494	2_77735303	2_77735797
43057440	2	77735303	77735803	15	0.4375	500	2_77735303	2_77735803
43057441	2	77735303	77735845	14	0.272727	542	2_77735303	2_77735845
43057442	2	77735303	77735857	11	0.00185185	554	2_77735303	2_77735857
43057443	2	77735303	77735859	11	0.00185185	556	2_77735303	2_77735859
43057444	2	77735303	77736262	16	0.353535	959	2_77735303	2_77736262
43057445	2	77735303	77736559	16	0.0267769	1256	2_77735303	2_77736559
43057446	2	77735303	77736594	16	0.496409	1291	2_77735303	2_77736594
43057447	2	77735303	77736598	16	0.496409	1295	2_77735303	2_77736598
43057448	2	77735303	77736607	16	0.258651	1304	2_77735303	2_77736607
43057449	2	77735303	77736608	16	0.353535	1305	2_77735303	2_77736608
43057450	2	77735303	77737752	16	0.146667	2449	2_77735303	2_77737752
43057451	2	77735303	77737797	16	0.563636	2494	2_77735303	2_77737797
43057452	2	77735303	77738337	16	0.432118	3034	2_77735303	2_77738337
43057453	2	77735303	77738346	16	0.291844	3043	2_77735303	2_77738346
43062394	2	77735779	77735797	16	1	18	2_77735779	2_77735797
43062395	2	77735779	77735803	15	0.117289	24	2_77735779	2_77735803
43062396	2	77735779	77735845	14	0.0222222	66	2_77735779	2_77735845
43062397	2	77735779	77735857	11	1	78	2_77735779	2_77735857
43062398	2	77735779	77735859	11	1	80	2_77735779	2_77735859
43062399	2	77735779	77736262	16	0.0487734	483	2_77735779	2_77736262
43062400	2	77735779	77736559	16	1	780	2_77735779	2_77736559
43062401	2	77735779	77736594	16	0.232391	815	2_77735779	2_77736594
43062402	2	77735779	77736598	16	0.232391	819	2_77735779	2_77736598
43062403	2	77735779	77736607	16	0.21173	828	2_77735779	2_77736607
43062404	2	77735779	77736608	16	0.0487734	829	2_77735779	2_77736608
43062405	2	77735779	77737752	16	0.030303	1973	2_77735779	2_77737752
43062406	2	77735779	77737797	16	0.169501	2018	2_77735779	2_77737797
43062407	2	77735779	77738337	16	0.118563	2558	2_77735779	2_77738337
43062408	2	77735779	77738346	16	0.192104	2567	2_77735779	2_77738346
43067349	2	77735797	77735803	15	0.117289	6	2_77735797	2_77735803
43067350	2	77735797	77735845	14	0.0222222	48	2_77735797	2_77735845
43067351	2	77735797	77735857	11	1	60	2_77735797	2_77735857
43067352	2	77735797	77735859	11	1	62	2_77735797	2_77735859
43067353	2	77735797	77736262	16	0.0487734	465	2_77735797	2_77736262
43067354	2	77735797	77736559	16	1	762	2_77735797	2_77736559
43067355	2	77735797	77736594	16	0.232391	797	2_77735797	2_77736594
43067356	2	77735797	77736598	16	0.232391	801	2_77735797	2_77736598
43067357	2	77735797	77736607	16	0.21173	810	2_77735797	2_77736607
43067358	2	77735797	77736608	16	0.0487734	811	2_77735797	2_77736608
43067359	2	77735797	77737752	16	0.030303	1955	2_77735797	2_77737752
43067360	2	77735797	77737797	16	0.169501	2000	2_77735797	2_77737797
43067361	2	77735797	77738337	16	0.118563	2540	2_77735797	2_77738337
43067362	2	77735797	77738346	16	0.192104	2549	2_77735797	2_77738346
43072303	2	77735803	77735845	13	1	42	2_77735803	2_77735845
43072304	2	77735803	77735857	10	0.00793651	54	2_77735803	2_77735857
43072305	2	77735803	77735859	10	0.00793651	56	2_77735803	2_77735859
43072306	2	77735803	77736262	15	1	459	2_77735803	2_77736262
43072307	2	77735803	77736559	15	0.117289	756	2_77735803	2_77736559
43072308	2	77735803	77736594	15	0.379293	791	2_77735803	2_77736594
43072309	2	77735803	77736598	15	0.379293	795	2_77735803	2_77736598
43072310	2	77735803	77736607	15	0.572814	804	2_77735803	2_77736607
43072311	2	77735803	77736608	15	1	805	2_77735803	2_77736608
43072312	2	77735803	77737752	15	0.0625	1949	2_77735803	2_77737752
43072313	2	77735803	77737797	15	0.491071	1994	2_77735803	2_77737797
43072314	2	77735803	77738337	15	0.544986	2534	2_77735803	2_77738337
43072315	2	77735803	77738346	15	0.503484	2543	2_77735803	2_77738346
43077256	2	77735845	77735857	11	0.0047619	12	2_77735845	2_77735857
43077257	2	77735845	77735859	11	0.0047619	14	2_77735845	2_77735859
43077258	2	77735845	77736262	14	1	417	2_77735845	2_77736262
43077259	2	77735845	77736559	14	0.0222222	714	2_77735845	2_77736559
43077260	2	77735845	77736594	14	0.210526	749	2_77735845	2_77736594
43077261	2	77735845	77736598	14	0.210526	753	2_77735845	2_77736598
43077262	2	77735845	77736607	14	0.550562	762	2_77735845	2_77736607
43077263	2	77735845	77736608	14	1	763	2_77735845	2_77736608
43077264	2	77735845	77737752	14	0.0769231	1907	2_77735845	2_77737752
43077265	2	77735845	77737797	14	0.324675	1952	2_77735845	2_77737797
43077266	2	77735845	77738337	14	0.516129	2492	2_77735845	2_77738337
43077267	2	77735845	77738346	14	0.470588	2501	2_77735845	2_77738346
43082208	2	77735857	77735859	11	1	2	2_77735857	2_77735859
43082209	2	77735857	77736262	11	0.0047619	405	2_77735857	2_77736262
43082210	2	77735857	77736559	11	1	702	2_77735857	2_77736559
43082211	2	77735857	77736594	11	0.125641	737	2_77735857	2_77736594
43082212	2	77735857	77736598	11	0.125641	741	2_77735857	2_77736598
43082213	2	77735857	77736607	11	0.112667	750	2_77735857	2_77736607
43082214	2	77735857	77736608	11	0.0047619	751	2_77735857	2_77736608
43082216	2	77735857	77737797	11	0.054	1940	2_77735857	2_77737797
43082217	2	77735857	77738337	11	0.00576923	2480	2_77735857	2_77738337
43082218	2	77735857	77738346	11	0.0410256	2489	2_77735857	2_77738346
43087159	2	77735859	77736262	11	0.0047619	403	2_77735859	2_77736262
43087160	2	77735859	77736559	11	1	700	2_77735859	2_77736559
43087161	2	77735859	77736594	11	0.125641	735	2_77735859	2_77736594
43087162	2	77735859	77736598	11	0.125641	739	2_77735859	2_77736598
43087163	2	77735859	77736607	11	0.112667	748	2_77735859	2_77736607
43087164	2	77735859	77736608	11	0.0047619	749	2_77735859	2_77736608
43087166	2	77735859	77737797	11	0.054	1938	2_77735859	2_77737797
43087167	2	77735859	77738337	11	0.00576923	2478	2_77735859	2_77738337
43087168	2	77735859	77738346	11	0.0410256	2487	2_77735859	2_77738346
43092109	2	77736262	77736559	16	0.0487734	297	2_77736262	2_77736559
43092110	2	77736262	77736594	16	0.270108	332	2_77736262	2_77736594
43092111	2	77736262	77736598	16	0.270108	336	2_77736262	2_77736598
43092112	2	77736262	77736607	16	0.557604	345	2_77736262	2_77736607
43092113	2	77736262	77736608	16	1	346	2_77736262	2_77736608
43092114	2	77736262	77737752	16	0.0518519	1490	2_77736262	2_77737752
43092115	2	77736262	77737797	16	0.373272	1535	2_77736262	2_77737797
43092116	2	77736262	77738337	16	0.534645	2075	2_77736262	2_77738337
43092117	2	77736262	77738346	16	0.483356	2084	2_77736262	2_77738346
43097058	2	77736559	77736594	16	0.232391	35	2_77736559	2_77736594
43097059	2	77736559	77736598	16	0.232391	39	2_77736559	2_77736598
43097060	2	77736559	77736607	16	0.21173	48	2_77736559	2_77736607
43097061	2	77736559	77736608	16	0.0487734	49	2_77736559	2_77736608
43097062	2	77736559	77737752	16	0.030303	1193	2_77736559	2_77737752
43097063	2	77736559	77737797	16	0.169501	1238	2_77736559	2_77737797
43097064	2	77736559	77738337	16	0.118563	1778	2_77736559	2_77738337
43097065	2	77736559	77738346	16	0.192104	1787	2_77736559	2_77738346
43102006	2	77736594	77736598	16	1	4	2_77736594	2_77736598
43102007	2	77736594	77736607	16	0.705069	13	2_77736594	2_77736607
43102008	2	77736594	77736608	16	0.270108	14	2_77736594	2_77736608
43102009	2	77736594	77737752	16	0.0140056	1158	2_77736594	2_77737752
43102010	2	77736594	77737797	16	0.880726	1203	2_77736594	2_77737797
43102011	2	77736594	77738337	16	0.64253	1743	2_77736594	2_77738337
43102012	2	77736594	77738346	16	0.549772	1752	2_77736594	2_77738346
43106953	2	77736598	77736607	16	0.705069	9	2_77736598	2_77736607
43106954	2	77736598	77736608	16	0.270108	10	2_77736598	2_77736608
43106955	2	77736598	77737752	16	0.0140056	1154	2_77736598	2_77737752
43106956	2	77736598	77737797	16	0.880726	1199	2_77736598	2_77737797
43106957	2	77736598	77738337	16	0.64253	1739	2_77736598	2_77738337
43106958	2	77736598	77738346	16	0.549772	1748	2_77736598	2_77738346
43111899	2	77736607	77736608	16	0.557604	1	2_77736607	2_77736608
43111900	2	77736607	77737752	16	0.00215054	1145	2_77736607	2_77737752
43111901	2	77736607	77737797	16	0.650364	1190	2_77736607	2_77737797
43111902	2	77736607	77738337	16	0.718756	1730	2_77736607	2_77738337
43111903	2	77736607	77738346	16	0.557604	1739	2_77736607	2_77738346
43116844	2	77736608	77737752	16	0.0518519	1144	2_77736608	2_77737752
43116845	2	77736608	77737797	16	0.373272	1189	2_77736608	2_77737797
43116846	2	77736608	77738337	16	0.534645	1729	2_77736608	2_77738337
43116847	2	77736608	77738346	16	0.483356	1738	2_77736608	2_77738346
43121788	2	77737752	77737797	16	0.0193548	45	2_77737752	2_77737797
43121789	2	77737752	77738337	16	0.144112	585	2_77737752	2_77738337
43121790	2	77737752	77738346	16	0.110095	594	2_77737752	2_77738346
43126731	2	77737797	77738337	16	0.76666	540	2_77737797	2_77738337
43126732	2	77737797	77738346	16	0.685899	549	2_77737797	2_77738346
43131673	2	77738337	77738346	16	0.843422	9	2_77738337	2_77738346
57927984	3	23431248	23431252	16	0.0566893	4	3_23431248	3_23431252
57927985	3	23431248	23431653	16	0.047619	405	3_23431248	3_23431653
57927986	3	23431248	23431735	15	0.010989	487	3_23431248	3_23431735
57931768	3	23431252	23431653	16	0.428571	401	3_23431252	3_23431653
57931769	3	23431252	23431735	15	0.047619	483	3_23431252	3_23431735
57935551	3	23431653	23431735	15	0.025974	82	3_23431653	3_23431735
57943114	3	23450284	23450285	15	0.631556	1	3_23450284	3_23450285
57943115	3	23450284	23450297	15	0.129132	13	3_23450284	3_23450297
57946894	3	23450285	23450297	16	0.0967742	12	3_23450285	3_23450297
63471903	3	104563847	104563851	16	0.146667	4	3_104563847	3_104563851
63471909	3	104563847	104564340	16	0.497799	493	3_104563847	3_104564340
63471910	3	104563847	104564916	16	0.0025974	1069	3_104563847	3_104564916
63471911	3	104563847	104564943	16	0.0181818	1096	3_104563847	3_104564943
63471912	3	104563847	104565008	16	0.00363636	1161	3_104563847	3_104565008
63471913	3	104563847	104565038	14	0.00185185	1191	3_104563847	3_104565038
63471914	3	104563847	104565197	16	0.0593939	1350	3_104563847	3_104565197
63471915	3	104563847	104568023	15	0.0681818	4176	3_104563847	3_104568023
63471916	3	104563847	104569203	16	0.0649351	5356	3_104563847	3_104569203
63473706	3	104563851	104564340	16	0.371228	489	3_104563851	3_104564340
63473707	3	104563851	104564916	16	0.0518519	1065	3_104563851	3_104564916
63473708	3	104563851	104564943	16	0.0666667	1092	3_104563851	3_104564943
63473709	3	104563851	104565008	16	0.12	1157	3_104563851	3_104565008
63473710	3	104563851	104565038	14	0.0576923	1187	3_104563851	3_104565038
63473711	3	104563851	104565197	16	0.04	1346	3_104563851	3_104565197
63473712	3	104563851	104568023	15	0.350649	4172	3_104563851	3_104568023
63473713	3	104563851	104569203	16	0.00952381	5352	3_104563851	3_104569203
63484468	3	104564340	104564916	16	0.000167084	576	3_104564340	3_104564916
63484469	3	104564340	104564943	16	0.0105263	603	3_104564340	3_104564943
63484470	3	104564340	104565008	16	0.103158	668	3_104564340	3_104565008
63484471	3	104564340	104565038	14	0.00986842	698	3_104564340	3_104565038
63484472	3	104564340	104565197	16	0.0849123	857	3_104564340	3_104565197
63484473	3	104564340	104568023	15	0.26797	3683	3_104564340	3_104568023
63484474	3	104564340	104569203	16	0.121805	4863	3_104564340	3_104569203
63486259	3	104564916	104564943	16	0.015873	27	3_104564916	3_104564943
63486260	3	104564916	104565008	16	0.155556	92	3_104564916	3_104565008
63486261	3	104564916	104565038	14	0.0277778	122	3_104564916	3_104565038
63486262	3	104564916	104565197	16	0.178836	281	3_104564916	3_104565197
63486263	3	104564916	104568023	15	0.0219156	3107	3_104564916	3_104568023
63486264	3	104564916	104569203	16	0.111111	4287	3_104564916	3_104569203
63488049	3	104564943	104565008	16	0.2	65	3_104564943	3_104565008
63488050	3	104564943	104565038	14	0.5625	95	3_104564943	3_104565038
63488051	3	104564943	104565197	16	0.6	254	3_104564943	3_104565197
63488052	3	104564943	104568023	15	0.00974026	3080	3_104564943	3_104568023
63488053	3	104564943	104569203	16	0	4260	3_104564943	3_104569203
63489838	3	104565008	104565038	14	0.349727	30	3_104565008	3_104565038
63489839	3	104565008	104565197	16	0.12	189	3_104565008	3_104565197
63489840	3	104565008	104568023	15	0.132231	3015	3_104565008	3_104568023
63489841	3	104565008	104569203	16	0.0285714	4195	3_104565008	3_104569203
63491626	3	104565038	104565197	14	0.501736	159	3_104565038	3_104565197
63491627	3	104565038	104568023	14	0.034153	2985	3_104565038	3_104568023
63491628	3	104565038	104569203	14	0.00347222	4165	3_104565038	3_104569203
63493413	3	104565197	104568023	15	0.040404	2826	3_104565197	3_104568023
63493414	3	104565197	104569203	16	0.00952381	4006	3_104565197	3_104569203
63495199	3	104568023	104569203	15	0.0472028	1180	3_104568023	3_104569203
64655358	3	146579466	146579539	11	0.261905	73	3_146579466	3_146579539
64655359	3	146579466	146579776	14	0.324355	310	3_146579466	3_146579776
64655360	3	146579466	146579785	14	0.324355	319	3_146579466	3_146579785
64655361	3	146579466	146579827	13	0.158537	361	3_146579466	3_146579827
64655362	3	146579466	146583458	14	0.00137174	3992	3_146579466	3_146583458
64655363	3	146579466	146583643	13	0.378086	4177	3_146579466	3_146583643
64655364	3	146579466	146583655	12	0.0103806	4189	3_146579466	3_146583655
64655365	3	146579466	146585503	14	0.002849	6037	3_146579466	3_146585503
64655366	3	146579466	146589161	12	0.237288	9695	3_146579466	3_146589161
64656289	3	146579539	146579776	12	0.025	237	3_146579539	3_146579776
64656290	3	146579539	146579785	12	0.025	246	3_146579539	3_146579785
64656291	3	146579539	146579827	11	0.0117187	288	3_146579539	3_146579827
64656292	3	146579539	146583458	12	0.00847458	3919	3_146579539	3_146583458
64656293	3	146579539	146583643	12	0.015625	4104	3_146579539	3_146583643
64656294	3	146579539	146583655	11	0.0117187	4116	3_146579539	3_146583655
64656295	3	146579539	146585503	12	0.181818	5964	3_146579539	3_146585503
64656296	3	146579539	146589161	10	0.0816327	9622	3_146579539	3_146589161
64657219	3	146579776	146579785	15	1	9	3_146579776	3_146579785
64657220	3	146579776	146579827	14	0.583333	51	3_146579776	3_146579827
64657221	3	146579776	146583458	15	0.0193966	3682	3_146579776	3_146583458
64657222	3	146579776	146583643	14	0.151515	3867	3_146579776	3_146583643
64657223	3	146579776	146583655	13	0.324675	3879	3_146579776	3_146583655
64657224	3	146579776	146585503	15	0.0178571	5727	3_146579776	3_146585503
64657225	3	146579776	146589161	13	0.393939	9385	3_146579776	3_146589161
64658148	3	146579785	146579827	14	0.583333	42	3_146579785	3_146579827
64658149	3	146579785	146583458	15	0.0193966	3673	3_146579785	3_146583458
64658150	3	146579785	146583643	14	0.151515	3858	3_146579785	3_146583643
64658151	3	146579785	146583655	13	0.324675	3870	3_146579785	3_146583655
64658152	3	146579785	146585503	15	0.0178571	5718	3_146579785	3_146585503
64658153	3	146579785	146589161	13	0.393939	9376	3_146579785	3_146589161
64659076	3	146579827	146583458	14	0.0393258	3631	3_146579827	3_146583458
64659077	3	146579827	146583643	13	0.08125	3816	3_146579827	3_146583643
64659078	3	146579827	146583655	13	0.0580357	3828	3_146579827	3_146583655
64659079	3	146579827	146585503	14	0	5676	3_146579827	3_146585503
64659080	3	146579827	146589161	13	0.0416667	9334	3_146579827	3_146589161
64660003	3	146583458	146583643	15	0.0689655	185	3_146583458	3_146583643
64660004	3	146583458	146583655	14	0.854494	197	3_146583458	3_146583655
64660005	3	146583458	146585503	15	0.00246305	2045	3_146583458	3_146585503
64660006	3	146583458	146589161	13	0.117117	5703	3_146583458	3_146589161
64660929	3	146583643	146583655	14	0.09	12	3_146583643	3_146583655
64660930	3	146583643	146585503	14	0.138462	1860	3_146583643	3_146585503
64660931	3	146583643	146589161	12	0.514286	5518	3_146583643	3_146589161
64661854	3	146583655	146585503	13	0.0133929	1848	3_146583655	3_146585503
64661855	3	146583655	146589161	12	0.156863	5506	3_146583655	3_146589161
64662778	3	146585503	146589161	13	0.180556	3658	3_146585503	3_146589161
74616590	4	79324484	79324573	15	0.236453	89	4_79324484	4_79324573
74616591	4	79324484	79324876	14	1	392	4_79324484	4_79324876
74616592	4	79324484	79327156	15	0.0431034	2672	4_79324484	4_79327156
74616593	4	79324484	79330135	12	0.0240964	5651	4_79324484	4_79330135
74616594	4	79324484	79330149	12	0.0240964	5665	4_79324484	4_79330149
74619509	4	79324573	79324876	14	0.268392	303	4_79324573	4_79324876
74619510	4	79324573	79327156	15	0.535714	2583	4_79324573	4_79327156
74619511	4	79324573	79330135	12	0.00847458	5562	4_79324573	4_79330135
74619512	4	79324573	79330149	12	0.00847458	5576	4_79324573	4_79330149
74622427	4	79324876	79327156	14	0.0544662	2280	4_79324876	4_79327156
74622428	4	79324876	79330135	12	0.0240964	5259	4_79324876	4_79330135
74622429	4	79324876	79330149	12	0.0240964	5273	4_79324876	4_79330149
74625344	4	79327156	79330135	12	0.00892857	2979	4_79327156	4_79330135
74625345	4	79327156	79330149	12	0.00892857	2993	4_79327156	4_79330149
74628260	4	79330135	79330149	12	1	14	4_79330135	4_79330149
80011916	5	10547499	10547539	13	1	40	5_10547499	5_10547539
94372933	GL343198.1	684940	688586	13	0.22	3646	GL343198.1_684940	GL343198.1_688586
94372935	GL343198.1	684940	688602	13	0.00727273	3662	GL343198.1_684940	GL343198.1_688602
94373580	GL343198.1	688586	688602	14	0.0454545	16	GL343198.1_688586	GL343198.1_688602
94529186	GL343217.1	1888213	1888466	15	0.0446617	253	GL343217.1_1888213	GL343217.1_1888466
94529188	GL343217.1	1888213	1890477	15	0.119318	2264	GL343217.1_1888213	GL343217.1_1890477
94529205	GL343217.1	1888466	1890477	16	0.00701754	2011	GL343217.1_1888466	GL343217.1_1890477
94529253	GL343217.1	1912286	1912820	11	0.01	534	GL343217.1_1912286	GL343217.1_1912820
94529266	GL343217.1	1912745	1912820	10	0.444444	75	GL343217.1_1912745	GL343217.1_1912820
94529291	GL343217.1	1960366	1960380	16	0.537738	14	GL343217.1_1960366	GL343217.1_1960380
94747650	GL343263.1	908865	908909	15	0.010989	44	GL343263.1_908865	GL343263.1_908909
94747651	GL343263.1	908865	909064	16	0.288889	199	GL343263.1_908865	GL343263.1_909064
94747652	GL343263.1	908865	909079	16	0.0153846	214	GL343263.1_908865	GL343263.1_909079
94747653	GL343263.1	908865	909090	16	0.0153846	225	GL343263.1_908865	GL343263.1_909090
94747654	GL343263.1	908865	909145	16	0.104895	280	GL343263.1_908865	GL343263.1_909145
94747656	GL343263.1	908865	909191	16	0.0769231	326	GL343263.1_908865	GL343263.1_909191
94747657	GL343263.1	908865	909194	16	0.0153846	329	GL343263.1_908865	GL343263.1_909194
94747658	GL343263.1	908865	909231	15	0.010989	366	GL343263.1_908865	GL343263.1_909231
94747660	GL343263.1	908865	910735	16	0.0769231	1870	GL343263.1_908865	GL343263.1_910735
94747661	GL343263.1	908865	910779	16	0.032967	1914	GL343263.1_908865	GL343263.1_910779
94747663	GL343263.1	908865	910863	15	0.0384615	1998	GL343263.1_908865	GL343263.1_910863
94747865	GL343263.1	908909	909064	15	0.00510204	155	GL343263.1_908909	GL343263.1_909064
94747866	GL343263.1	908909	909079	15	0.00510204	170	GL343263.1_908909	GL343263.1_909079
94747867	GL343263.1	908909	909090	15	0.00510204	181	GL343263.1_908909	GL343263.1_909090
94747868	GL343263.1	908909	909145	15	0.0357143	236	GL343263.1_908909	GL343263.1_909145
94747870	GL343263.1	908909	909191	15	0.025974	282	GL343263.1_908909	GL343263.1_909191
94747871	GL343263.1	908909	909194	15	0.00510204	285	GL343263.1_908909	GL343263.1_909194
94747872	GL343263.1	908909	909231	15	0.00510204	322	GL343263.1_908909	GL343263.1_909231
94747874	GL343263.1	908909	910735	15	0.025974	1826	GL343263.1_908909	GL343263.1_910735
94747875	GL343263.1	908909	910779	15	0.010989	1870	GL343263.1_908909	GL343263.1_910779
94747877	GL343263.1	908909	910863	15	0.0178571	1954	GL343263.1_908909	GL343263.1_910863
94748079	GL343263.1	909064	909079	16	0.00444444	15	GL343263.1_909064	GL343263.1_909079
94748080	GL343263.1	909064	909090	16	0.00444444	26	GL343263.1_909064	GL343263.1_909090
94748081	GL343263.1	909064	909145	16	0.030303	81	GL343263.1_909064	GL343263.1_909145
94748083	GL343263.1	909064	909191	16	0.0222222	127	GL343263.1_909064	GL343263.1_909191
94748084	GL343263.1	909064	909194	16	0.00444444	130	GL343263.1_909064	GL343263.1_909194
94748085	GL343263.1	909064	909231	15	0.00510204	167	GL343263.1_909064	GL343263.1_909231
94748087	GL343263.1	909064	910735	16	0.0222222	1671	GL343263.1_909064	GL343263.1_910735
94748088	GL343263.1	909064	910779	16	0.00952381	1715	GL343263.1_909064	GL343263.1_910779
94748090	GL343263.1	909064	910863	15	0.0178571	1799	GL343263.1_909064	GL343263.1_910863
94748292	GL343263.1	909079	909090	16	1	11	GL343263.1_909079	GL343263.1_909090
94748293	GL343263.1	909079	909145	16	0.030303	66	GL343263.1_909079	GL343263.1_909145
94748295	GL343263.1	909079	909191	16	0.0222222	112	GL343263.1_909079	GL343263.1_909191
94748296	GL343263.1	909079	909194	16	0.00444444	115	GL343263.1_909079	GL343263.1_909194
94748297	GL343263.1	909079	909231	15	0.00510204	152	GL343263.1_909079	GL343263.1_909231
94748299	GL343263.1	909079	910735	16	0.0222222	1656	GL343263.1_909079	GL343263.1_910735
94748300	GL343263.1	909079	910779	16	0.00952381	1700	GL343263.1_909079	GL343263.1_910779
94748302	GL343263.1	909079	910863	15	0.0178571	1784	GL343263.1_909079	GL343263.1_910863
94748504	GL343263.1	909090	909145	16	0.030303	55	GL343263.1_909090	GL343263.1_909145
94748506	GL343263.1	909090	909191	16	0.0222222	101	GL343263.1_909090	GL343263.1_909191
94748507	GL343263.1	909090	909194	16	0.00444444	104	GL343263.1_909090	GL343263.1_909194
94748508	GL343263.1	909090	909231	15	0.00510204	141	GL343263.1_909090	GL343263.1_909231
94748510	GL343263.1	909090	910735	16	0.0222222	1645	GL343263.1_909090	GL343263.1_910735
94748511	GL343263.1	909090	910779	16	0.00952381	1689	GL343263.1_909090	GL343263.1_910779
94748513	GL343263.1	909090	910863	15	0.0178571	1773	GL343263.1_909090	GL343263.1_910863
94748716	GL343263.1	909145	909191	16	0.733333	46	GL343263.1_909145	GL343263.1_909191
94748717	GL343263.1	909145	909194	16	0.146667	49	GL343263.1_909145	GL343263.1_909194
94748718	GL343263.1	909145	909231	15	0.142857	86	GL343263.1_909145	GL343263.1_909231
94748720	GL343263.1	909145	910735	16	0.00606061	1590	GL343263.1_909145	GL343263.1_910735
94748721	GL343263.1	909145	910779	16	0.0233766	1634	GL343263.1_909145	GL343263.1_910779
94748723	GL343263.1	909145	910863	15	0.125	1718	GL343263.1_909145	GL343263.1_910863
94749134	GL343263.1	909191	909194	16	0.0222222	3	GL343263.1_909191	GL343263.1_909194
94749135	GL343263.1	909191	909231	15	0.025974	40	GL343263.1_909191	GL343263.1_909231
94749137	GL343263.1	909191	910735	16	0	1544	GL343263.1_909191	GL343263.1_910735
94749138	GL343263.1	909191	910779	16	0.047619	1588	GL343263.1_909191	GL343263.1_910779
94749140	GL343263.1	909191	910863	15	0.0909091	1672	GL343263.1_909191	GL343263.1_910863
94749342	GL343263.1	909194	909231	15	1	37	GL343263.1_909194	GL343263.1_909231
94749344	GL343263.1	909194	910735	16	0.0222222	1541	GL343263.1_909194	GL343263.1_910735
94749345	GL343263.1	909194	910779	16	0.00952381	1585	GL343263.1_909194	GL343263.1_910779
94749347	GL343263.1	909194	910863	15	0.0178571	1669	GL343263.1_909194	GL343263.1_910863
94749550	GL343263.1	909231	910735	15	0.025974	1504	GL343263.1_909231	GL343263.1_910735
94749551	GL343263.1	909231	910779	15	0.010989	1548	GL343263.1_909231	GL343263.1_910779
94749553	GL343263.1	909231	910863	15	0.0178571	1632	GL343263.1_909231	GL343263.1_910863
94749960	GL343263.1	910735	910779	16	0.047619	44	GL343263.1_910735	GL343263.1_910779
94749962	GL343263.1	910735	910863	15	0.6875	128	GL343263.1_910735	GL343263.1_910863
94750165	GL343263.1	910779	910863	15	0.0384615	84	GL343263.1_910779	GL343263.1_910863
94750970	GL343263.1	921755	921757	15	0.464286	2	GL343263.1_921755	GL343263.1_921757
94750972	GL343263.1	921755	921772	16	0.466667	17	GL343263.1_921755	GL343263.1_921772
94750973	GL343263.1	921755	921773	16	0.466667	18	GL343263.1_921755	GL343263.1_921773
94751170	GL343263.1	921757	921772	15	1	15	GL343263.1_921757	GL343263.1_921772
94751171	GL343263.1	921757	921773	15	1	16	GL343263.1_921757	GL343263.1_921773
94751564	GL343263.1	921772	921773	16	1	1	GL343263.1_921772	GL343263.1_921773
94889496	GL343276.1	1481494	1481497	16	0.665422	3	GL343276.1_1481494	GL343276.1_1481497
94889497	GL343276.1	1481494	1481508	16	0.0121982	14	GL343276.1_1481494	GL343276.1_1481508
94889498	GL343276.1	1481494	1481517	16	1	23	GL343276.1_1481494	GL343276.1_1481517
94889499	GL343276.1	1481494	1481616	16	1	122	GL343276.1_1481494	GL343276.1_1481616
94889500	GL343276.1	1481494	1481622	16	0.745808	128	GL343276.1_1481494	GL343276.1_1481622
94889502	GL343276.1	1481494	1481654	16	0.500693	160	GL343276.1_1481494	GL343276.1_1481654
94889503	GL343276.1	1481494	1481693	16	0.158576	199	GL343276.1_1481494	GL343276.1_1481693
94889504	GL343276.1	1481494	1481975	16	0.145631	481	GL343276.1_1481494	GL343276.1_1481975
94889505	GL343276.1	1481494	1482031	16	0.158576	537	GL343276.1_1481494	GL343276.1_1482031
94889506	GL343276.1	1481494	1488417	14	0.183333	6923	GL343276.1_1481494	GL343276.1_1488417
94889602	GL343276.1	1481497	1481508	16	0.0647301	11	GL343276.1_1481497	GL343276.1_1481508
94889603	GL343276.1	1481497	1481517	16	0.665422	20	GL343276.1_1481497	GL343276.1_1481517
94889604	GL343276.1	1481497	1481616	16	0.665422	119	GL343276.1_1481497	GL343276.1_1481616
94889605	GL343276.1	1481497	1481622	16	0.60534	125	GL343276.1_1481497	GL343276.1_1481622
94889607	GL343276.1	1481497	1481654	16	0.224775	157	GL343276.1_1481497	GL343276.1_1481654
94889608	GL343276.1	1481497	1481693	16	0.282051	196	GL343276.1_1481497	GL343276.1_1481693
94889609	GL343276.1	1481497	1481975	16	0.168298	478	GL343276.1_1481497	GL343276.1_1481975
94889610	GL343276.1	1481497	1482031	16	0.282051	534	GL343276.1_1481497	GL343276.1_1482031
94889611	GL343276.1	1481497	1488417	14	0.23297	6920	GL343276.1_1481497	GL343276.1_1488417
94889707	GL343276.1	1481508	1481517	16	0.0121982	9	GL343276.1_1481508	GL343276.1_1481517
94889708	GL343276.1	1481508	1481616	16	0.0121982	108	GL343276.1_1481508	GL343276.1_1481616
94889709	GL343276.1	1481508	1481622	16	0.0004662	114	GL343276.1_1481508	GL343276.1_1481622
94889711	GL343276.1	1481508	1481654	16	0.032967	146	GL343276.1_1481508	GL343276.1_1481654
94889712	GL343276.1	1481508	1481693	16	0.0769231	185	GL343276.1_1481508	GL343276.1_1481693
94889713	GL343276.1	1481508	1481975	16	0.0017094	467	GL343276.1_1481508	GL343276.1_1481975
94889714	GL343276.1	1481508	1482031	16	0.0769231	523	GL343276.1_1481508	GL343276.1_1482031
94889715	GL343276.1	1481508	1488417	14	0.0229568	6909	GL343276.1_1481508	GL343276.1_1488417
94889811	GL343276.1	1481517	1481616	16	1	99	GL343276.1_1481517	GL343276.1_1481616
94889812	GL343276.1	1481517	1481622	16	0.745808	105	GL343276.1_1481517	GL343276.1_1481622
94889814	GL343276.1	1481517	1481654	16	0.500693	137	GL343276.1_1481517	GL343276.1_1481654
94889815	GL343276.1	1481517	1481693	16	0.158576	176	GL343276.1_1481517	GL343276.1_1481693
94889816	GL343276.1	1481517	1481975	16	0.145631	458	GL343276.1_1481517	GL343276.1_1481975
94889817	GL343276.1	1481517	1482031	16	0.158576	514	GL343276.1_1481517	GL343276.1_1482031
94889818	GL343276.1	1481517	1488417	14	0.183333	6900	GL343276.1_1481517	GL343276.1_1488417
94889914	GL343276.1	1481616	1481622	16	0.745808	6	GL343276.1_1481616	GL343276.1_1481622
94889916	GL343276.1	1481616	1481654	16	0.500693	38	GL343276.1_1481616	GL343276.1_1481654
94889917	GL343276.1	1481616	1481693	16	0.158576	77	GL343276.1_1481616	GL343276.1_1481693
94889918	GL343276.1	1481616	1481975	16	0.145631	359	GL343276.1_1481616	GL343276.1_1481975
94889919	GL343276.1	1481616	1482031	16	0.158576	415	GL343276.1_1481616	GL343276.1_1482031
94889920	GL343276.1	1481616	1488417	14	0.183333	6801	GL343276.1_1481616	GL343276.1_1488417
94890017	GL343276.1	1481622	1481654	16	0.0649351	32	GL343276.1_1481622	GL343276.1_1481654
94890018	GL343276.1	1481622	1481693	16	0.151515	71	GL343276.1_1481622	GL343276.1_1481693
94890019	GL343276.1	1481622	1481975	16	0.0981818	353	GL343276.1_1481622	GL343276.1_1481975
94890020	GL343276.1	1481622	1482031	16	0.151515	409	GL343276.1_1481622	GL343276.1_1482031
94890021	GL343276.1	1481622	1488417	14	0.193939	6795	GL343276.1_1481622	GL343276.1_1488417
94890217	GL343276.1	1481654	1481693	16	0.047619	39	GL343276.1_1481654	GL343276.1_1481693
94890218	GL343276.1	1481654	1481975	16	0.0857143	321	GL343276.1_1481654	GL343276.1_1481975
94890219	GL343276.1	1481654	1482031	16	0.047619	377	GL343276.1_1481654	GL343276.1_1482031
94890220	GL343276.1	1481654	1488417	14	0.0454545	6763	GL343276.1_1481654	GL343276.1_1488417
94890316	GL343276.1	1481693	1481975	16	0.0222222	282	GL343276.1_1481693	GL343276.1_1481975
94890317	GL343276.1	1481693	1482031	16	1	338	GL343276.1_1481693	GL343276.1_1482031
94890318	GL343276.1	1481693	1488417	14	0.0030303	6724	GL343276.1_1481693	GL343276.1_1488417
94890414	GL343276.1	1481975	1482031	16	0.0222222	56	GL343276.1_1481975	GL343276.1_1482031
94890415	GL343276.1	1481975	1488417	14	0.000673401	6442	GL343276.1_1481975	GL343276.1_1488417
94890511	GL343276.1	1482031	1488417	14	0.0030303	6386	GL343276.1_1482031	GL343276.1_1488417
94900307	GL343285.1	963652	963888	15	1	236	GL343285.1_963652	GL343285.1_963888
94900308	GL343285.1	963652	967728	12	0.272727	4076	GL343285.1_963652	GL343285.1_967728
94900320	GL343285.1	963888	967728	13	0.277778	3840	GL343285.1_963888	GL343285.1_967728
95048969	GL343295.1	965757	966484	13	0.00952381	727	GL343295.1_965757	GL343295.1_966484
95048970	GL343295.1	965757	966574	12	0.0142857	817	GL343295.1_965757	GL343295.1_966574
95048971	GL343295.1	965757	966806	15	0.0151515	1049	GL343295.1_965757	GL343295.1_966806
95048972	GL343295.1	965757	972437	15	0.00558036	6680	GL343295.1_965757	GL343295.1_972437
95049057	GL343295.1	966484	966574	11	1	90	GL343295.1_966484	GL343295.1_966574
95049058	GL343295.1	966484	966806	12	0.7	322	GL343295.1_966484	GL343295.1_966806
95049059	GL343295.1	966484	972437	12	0.025	5953	GL343295.1_966484	GL343295.1_972437
95049144	GL343295.1	966574	966806	11	1	232	GL343295.1_966574	GL343295.1_966806
95049145	GL343295.1	966574	972437	11	0.000833333	5863	GL343295.1_966574	GL343295.1_972437
95049230	GL343295.1	966806	972437	14	0.00041511	5631	GL343295.1_966806	GL343295.1_972437
95065212	GL343299.1	1471325	1471656	13	0.00619835	331	GL343299.1_1471325	GL343299.1_1471656
95065214	GL343299.1	1471325	1471817	14	0.0454545	492	GL343299.1_1471325	GL343299.1_1471817
95065216	GL343299.1	1471325	1471923	14	0.020979	598	GL343299.1_1471325	GL343299.1_1471923
95065217	GL343299.1	1471325	1474553	14	0.000234907	3228	GL343299.1_1471325	GL343299.1_1474553
95065218	GL343299.1	1471325	1476461	13	0.167355	5136	GL343299.1_1471325	GL343299.1_1476461
95065219	GL343299.1	1471325	1476491	14	0.151515	5166	GL343299.1_1471325	GL343299.1_1476491
95065220	GL343299.1	1471325	1476503	13	0.0688705	5178	GL343299.1_1471325	GL343299.1_1476503
95065221	GL343299.1	1471325	1479214	14	0.282051	7889	GL343299.1_1471325	GL343299.1_1479214
95065222	GL343299.1	1471325	1480183	14	0.126921	8858	GL343299.1_1471325	GL343299.1_1480183
95065223	GL343299.1	1471325	1480267	14	0.0454545	8942	GL343299.1_1471325	GL343299.1_1480267
95065232	GL343299.1	1471656	1471817	14	0.0933998	161	GL343299.1_1471656	GL343299.1_1471817
95065234	GL343299.1	1471656	1471923	14	0.085353	267	GL343299.1_1471656	GL343299.1_1471923
95065235	GL343299.1	1471656	1474553	14	0.0306892	2897	GL343299.1_1471656	GL343299.1_1474553
95065236	GL343299.1	1471656	1476461	13	0.00619835	4805	GL343299.1_1471656	GL343299.1_1476461
95065237	GL343299.1	1471656	1476491	14	0.00871731	4835	GL343299.1_1471656	GL343299.1_1476491
95065238	GL343299.1	1471656	1476503	13	0.0330579	4847	GL343299.1_1471656	GL343299.1_1476503
95065240	GL343299.1	1471656	1480183	14	0.0171233	8527	GL343299.1_1471656	GL343299.1_1480183
95065241	GL343299.1	1471656	1480267	14	0.00913242	8611	GL343299.1_1471656	GL343299.1_1480267
95065267	GL343299.1	1471817	1471923	16	0.0153846	106	GL343299.1_1471817	GL343299.1_1471923
95065268	GL343299.1	1471817	1474553	16	0.410914	2736	GL343299.1_1471817	GL343299.1_1474553
95065269	GL343299.1	1471817	1476461	15	0.0384615	4644	GL343299.1_1471817	GL343299.1_1476461
95065270	GL343299.1	1471817	1476491	16	0.017094	4674	GL343299.1_1471817	GL343299.1_1476491
95065271	GL343299.1	1471817	1476503	15	0.078125	4686	GL343299.1_1471817	GL343299.1_1476503
95065272	GL343299.1	1471817	1479214	16	0.032967	7397	GL343299.1_1471817	GL343299.1_1479214
95065273	GL343299.1	1471817	1480183	15	0.186047	8366	GL343299.1_1471817	GL343299.1_1480183
95065274	GL343299.1	1471817	1480267	16	0.0532544	8450	GL343299.1_1471817	GL343299.1_1480267
95065297	GL343299.1	1471923	1474553	16	0.042735	2630	GL343299.1_1471923	GL343299.1_1474553
95065298	GL343299.1	1471923	1476461	15	0.010989	4538	GL343299.1_1471923	GL343299.1_1476461
95065299	GL343299.1	1471923	1476491	16	0.0444444	4568	GL343299.1_1471923	GL343299.1_1476491
95065300	GL343299.1	1471923	1476503	15	0.0223214	4580	GL343299.1_1471923	GL343299.1_1476503
95065301	GL343299.1	1471923	1479214	16	0.00952381	7291	GL343299.1_1471923	GL343299.1_1479214
95065302	GL343299.1	1471923	1480183	15	0.240033	8260	GL343299.1_1471923	GL343299.1_1480183
95065303	GL343299.1	1471923	1480267	16	0.0153846	8344	GL343299.1_1471923	GL343299.1_1480267
95065311	GL343299.1	1474553	1476461	15	0.00240385	1908	GL343299.1_1474553	GL343299.1_1476461
95065312	GL343299.1	1474553	1476491	16	0.153846	1938	GL343299.1_1474553	GL343299.1_1476491
95065313	GL343299.1	1474553	1476503	15	0.175781	1950	GL343299.1_1474553	GL343299.1_1476503
95065314	GL343299.1	1474553	1479214	16	0.003663	4661	GL343299.1_1474553	GL343299.1_1479214
95065315	GL343299.1	1474553	1480183	15	0.00830565	5630	GL343299.1_1474553	GL343299.1_1480183
95065316	GL343299.1	1474553	1480267	16	0.147929	5714	GL343299.1_1474553	GL343299.1_1480267
95065324	GL343299.1	1476461	1476491	15	0.11449	30	GL343299.1_1476461	GL343299.1_1476491
95065325	GL343299.1	1476461	1476503	15	0.0480769	42	GL343299.1_1476461	GL343299.1_1476503
95065326	GL343299.1	1476461	1479214	15	0.0236686	2753	GL343299.1_1476461	GL343299.1_1479214
95065327	GL343299.1	1476461	1480183	14	0.0245902	3722	GL343299.1_1476461	GL343299.1_1480183
95065328	GL343299.1	1476461	1480267	15	0.0384615	3806	GL343299.1_1476461	GL343299.1_1480267
95065336	GL343299.1	1476491	1476503	15	0.0145349	12	GL343299.1_1476491	GL343299.1_1476503
95065337	GL343299.1	1476491	1479214	16	0	2723	GL343299.1_1476491	GL343299.1_1479214
95065338	GL343299.1	1476491	1480183	15	0.286101	3692	GL343299.1_1476491	GL343299.1_1480183
95065339	GL343299.1	1476491	1480267	16	0.153846	3776	GL343299.1_1476491	GL343299.1_1480267
95065347	GL343299.1	1476503	1479214	15	0.0480769	2711	GL343299.1_1476503	GL343299.1_1479214
95065348	GL343299.1	1476503	1480183	14	0.16371	3680	GL343299.1_1476503	GL343299.1_1480183
95065349	GL343299.1	1476503	1480267	15	0	3764	GL343299.1_1476503	GL343299.1_1480267
95065357	GL343299.1	1479214	1480183	15	0.00332226	969	GL343299.1_1479214	GL343299.1_1480183
95065358	GL343299.1	1479214	1480267	16	0.0915751	1053	GL343299.1_1479214	GL343299.1_1480267
95065366	GL343299.1	1480183	1480267	15	0.0541145	84	GL343299.1_1480183	GL343299.1_1480267
95080310	GL343306.1	1001887	1002090	15	0.615385	203	GL343306.1_1001887	GL343306.1_1002090
95080311	GL343306.1	1001887	1002375	14	0.085353	488	GL343306.1_1001887	GL343306.1_1002375
95080321	GL343306.1	1002090	1002375	13	0.579201	285	GL343306.1_1002090	GL343306.1_1002375
95464590	GL343544.1	105010	105076	15	0.0721154	66	GL343544.1_105010	GL343544.1_105076
95464591	GL343544.1	105010	106311	16	0.112676	1301	GL343544.1_105010	GL343544.1_106311
95464592	GL343544.1	105010	109910	15	0.010989	4900	GL343544.1_105010	GL343544.1_109910
95464593	GL343544.1	105010	109960	16	0.0512821	4950	GL343544.1_105010	GL343544.1_109960
95464594	GL343544.1	105010	109972	16	0.0512821	4962	GL343544.1_105010	GL343544.1_109972
95464595	GL343544.1	105010	109997	16	0.0842105	4987	GL343544.1_105010	GL343544.1_109997
95464596	GL343544.1	105010	112283	16	0.03125	7273	GL343544.1_105010	GL343544.1_112283
95464604	GL343544.1	105076	106311	15	0.020979	1235	GL343544.1_105076	GL343544.1_106311
95464605	GL343544.1	105076	109910	14	0	4834	GL343544.1_105076	GL343544.1_109910
95464606	GL343544.1	105076	109960	15	0.0384615	4884	GL343544.1_105076	GL343544.1_109960
95464607	GL343544.1	105076	109972	15	0.0384615	4896	GL343544.1_105076	GL343544.1_109972
95464608	GL343544.1	105076	109997	15	0.148352	4921	GL343544.1_105076	GL343544.1_109997
95464609	GL343544.1	105076	112283	15	0.000686813	7207	GL343544.1_105076	GL343544.1_112283
95464617	GL343544.1	106311	109910	15	0.00974026	3599	GL343544.1_106311	GL343544.1_109910
95464618	GL343544.1	106311	109960	16	0.0292524	3649	GL343544.1_106311	GL343544.1_109960
95464619	GL343544.1	106311	109972	16	0.0292524	3661	GL343544.1_106311	GL343544.1_109972
95464620	GL343544.1	106311	109997	16	0.0653818	3686	GL343544.1_106311	GL343544.1_109997
95464621	GL343544.1	106311	112283	16	0.0140845	5972	GL343544.1_106311	GL343544.1_112283
95464629	GL343544.1	109910	109960	15	0.134615	50	GL343544.1_109910	GL343544.1_109960
95464630	GL343544.1	109910	109972	15	0.134615	62	GL343544.1_109910	GL343544.1_109972
95464631	GL343544.1	109910	109997	15	0.0251246	87	GL343544.1_109910	GL343544.1_109997
95464632	GL343544.1	109910	112283	15	0.00510204	2373	GL343544.1_109910	GL343544.1_112283
95464640	GL343544.1	109960	109972	16	1	12	GL343544.1_109960	GL343544.1_109972
95464641	GL343544.1	109960	109997	16	0.369501	37	GL343544.1_109960	GL343544.1_109997
95464642	GL343544.1	109960	112283	16	0.025641	2323	GL343544.1_109960	GL343544.1_112283
95464650	GL343544.1	109972	109997	16	0.369501	25	GL343544.1_109972	GL343544.1_109997
95464651	GL343544.1	109972	112283	16	0.025641	2311	GL343544.1_109972	GL343544.1_112283
95464659	GL343544.1	109997	112283	16	0.0105263	2286	GL343544.1_109997	GL343544.1_112283
95493400	GL343614.1	225499	225508	16	1	9	GL343614.1_225499	GL343614.1_225508
95493401	GL343614.1	225499	225782	16	0.179124	283	GL343614.1_225499	GL343614.1_225782
95493402	GL343614.1	225499	228490	16	0.145258	2991	GL343614.1_225499	GL343614.1_228490
95493403	GL343614.1	225499	232289	16	0.145258	6790	GL343614.1_225499	GL343614.1_232289
95493404	GL343614.1	225499	232352	16	0.145258	6853	GL343614.1_225499	GL343614.1_232352
95493414	GL343614.1	225508	225782	16	0.179124	274	GL343614.1_225508	GL343614.1_225782
95493415	GL343614.1	225508	228490	16	0.145258	2982	GL343614.1_225508	GL343614.1_228490
95493416	GL343614.1	225508	232289	16	0.145258	6781	GL343614.1_225508	GL343614.1_232289
95493417	GL343614.1	225508	232352	16	0.145258	6844	GL343614.1_225508	GL343614.1_232352
95493427	GL343614.1	225782	228490	16	0.434586	2708	GL343614.1_225782	GL343614.1_228490
95493428	GL343614.1	225782	232289	16	0.434586	6507	GL343614.1_225782	GL343614.1_232289
95493429	GL343614.1	225782	232352	16	0.434586	6570	GL343614.1_225782	GL343614.1_232352
95493439	GL343614.1	228490	232289	16	1	3799	GL343614.1_228490	GL343614.1_232289
95493440	GL343614.1	228490	232352	16	1	3862	GL343614.1_228490	GL343614.1_232352
95493450	GL343614.1	232289	232352	16	1	63	GL343614.1_232289	GL343614.1_232352
95493469	GL343614.1	260710	260827	14	0.0769231	117	GL343614.1_260710	GL343614.1_260827
95493470	GL343614.1	260710	260834	14	0.00591716	124	GL343614.1_260710	GL343614.1_260834
95493471	GL343614.1	260710	260888	14	0.0769231	178	GL343614.1_260710	GL343614.1_260888
95493472	GL343614.1	260710	260912	14	0.0769231	202	GL343614.1_260710	GL343614.1_260912
95493477	GL343614.1	260827	260834	15	0.0306122	7	GL343614.1_260827	GL343614.1_260834
95493478	GL343614.1	260827	260888	15	0.84375	61	GL343614.1_260827	GL343614.1_260888
95493479	GL343614.1	260827	260912	15	0.84375	85	GL343614.1_260827	GL343614.1_260912
95493484	GL343614.1	260834	260888	15	0.0625	54	GL343614.1_260834	GL343614.1_260888
95493485	GL343614.1	260834	260912	15	0.0625	78	GL343614.1_260834	GL343614.1_260912
95493490	GL343614.1	260888	260912	16	1	24	GL343614.1_260888	GL343614.1_260912
95522067	GL343721.1	145616	149376	16	0.034386	3760	GL343721.1_145616	GL343721.1_149376
95522072	GL343721.1	149376	156453	15	0.0681818	7077	GL343721.1_149376	GL343721.1_156453
95526173	GL343733.1	240527	243746	14	0.416667	3219	GL343733.1_240527	GL343733.1_243746
95526174	GL343733.1	240527	249654	14	0.0245902	9127	GL343733.1_240527	GL343733.1_249654
95526175	GL343733.1	240527	249657	14	0.0245902	9130	GL343733.1_240527	GL343733.1_249657
95526176	GL343733.1	240527	249669	15	0.0181213	9142	GL343733.1_240527	GL343733.1_249669
95526177	GL343733.1	240527	249720	14	0.0375	9193	GL343733.1_240527	GL343733.1_249720
95526178	GL343733.1	240527	249729	14	0.0277778	9202	GL343733.1_240527	GL343733.1_249729
95526240	GL343733.1	243746	249654	14	0.00163934	5908	GL343733.1_243746	GL343733.1_249654
95526241	GL343733.1	243746	249657	14	0.00163934	5911	GL343733.1_243746	GL343733.1_249657
95526242	GL343733.1	243746	249669	14	0.0404494	5923	GL343733.1_243746	GL343733.1_249669
95526243	GL343733.1	243746	249720	13	0.181481	5974	GL343733.1_243746	GL343733.1_249720
95526244	GL343733.1	243746	249729	13	0.236742	5983	GL343733.1_243746	GL343733.1_249729
95526261	GL343733.1	249654	249657	14	1	3	GL343733.1_249654	GL343733.1_249657
95526262	GL343733.1	249654	249669	14	0.252164	15	GL343733.1_249654	GL343733.1_249669
95526263	GL343733.1	249654	249720	13	0.0482143	66	GL343733.1_249654	GL343733.1_249720
95526264	GL343733.1	249654	249729	13	0.00591856	75	GL343733.1_249654	GL343733.1_249729
95526265	GL343733.1	249654	258571	13	0.0292208	8917	GL343733.1_249654	GL343733.1_258571
95526266	GL343733.1	249654	258578	13	0.303571	8924	GL343733.1_249654	GL343733.1_258578
95526268	GL343733.1	249654	258620	13	0.00868726	8966	GL343733.1_249654	GL343733.1_258620
95526281	GL343733.1	249657	249669	14	0.252164	12	GL343733.1_249657	GL343733.1_249669
95526282	GL343733.1	249657	249720	13	0.0482143	63	GL343733.1_249657	GL343733.1_249720
95526283	GL343733.1	249657	249729	13	0.00591856	72	GL343733.1_249657	GL343733.1_249729
95526284	GL343733.1	249657	258571	13	0.0292208	8914	GL343733.1_249657	GL343733.1_258571
95526285	GL343733.1	249657	258578	13	0.303571	8921	GL343733.1_249657	GL343733.1_258578
95526287	GL343733.1	249657	258620	13	0.00868726	8963	GL343733.1_249657	GL343733.1_258620
95526300	GL343733.1	249669	249720	14	0.176042	51	GL343733.1_249669	GL343733.1_249720
95526301	GL343733.1	249669	249729	14	0.00513699	60	GL343733.1_249669	GL343733.1_249729
95526302	GL343733.1	249669	258571	14	0.015625	8902	GL343733.1_249669	GL343733.1_258571
95526303	GL343733.1	249669	258578	14	2.5623e-31	8909	GL343733.1_249669	GL343733.1_258578
95526305	GL343733.1	249669	258620	14	0.0347938	8951	GL343733.1_249669	GL343733.1_258620
95526318	GL343733.1	249720	249729	13	0.48916	9	GL343733.1_249720	GL343733.1_249729
95526319	GL343733.1	249720	258571	14	0.0666667	8851	GL343733.1_249720	GL343733.1_258571
95526320	GL343733.1	249720	258578	13	0.0919118	8858	GL343733.1_249720	GL343733.1_258578
95526322	GL343733.1	249720	258620	13	0.0891975	8900	GL343733.1_249720	GL343733.1_258620
95526335	GL343733.1	249729	258571	13	0.0271619	8842	GL343733.1_249729	GL343733.1_258571
95526336	GL343733.1	249729	258578	13	0.000668449	8849	GL343733.1_249729	GL343733.1_258578
95526338	GL343733.1	249729	258620	13	0.0364899	8891	GL343733.1_249729	GL343733.1_258620
95526351	GL343733.1	258571	258578	14	0.0192837	7	GL343733.1_258571	GL343733.1_258578
95526353	GL343733.1	258571	258620	13	0.290909	49	GL343733.1_258571	GL343733.1_258620
95526354	GL343733.1	258571	260218	13	0.208696	1647	GL343733.1_258571	GL343733.1_260218
95526355	GL343733.1	258571	260242	13	0.113636	1671	GL343733.1_258571	GL343733.1_260242
95526356	GL343733.1	258571	260245	13	0.675	1674	GL343733.1_258571	GL343733.1_260245
95526357	GL343733.1	258571	260521	13	0.0330579	1950	GL343733.1_258571	GL343733.1_260521
95526358	GL343733.1	258571	264135	14	0.0148148	5564	GL343733.1_258571	GL343733.1_264135
95526359	GL343733.1	258571	264180	14	0.0454545	5609	GL343733.1_258571	GL343733.1_264180
95526360	GL343733.1	258571	266859	15	0.0401786	8288	GL343733.1_258571	GL343733.1_266859
95526361	GL343733.1	258571	266873	15	0.0384615	8302	GL343733.1_258571	GL343733.1_266873
95526362	GL343733.1	258571	266874	15	0.0540541	8303	GL343733.1_258571	GL343733.1_266874
95526367	GL343733.1	258578	258620	14	0.059044	42	GL343733.1_258578	GL343733.1_258620
95526368	GL343733.1	258578	260218	13	0.0129476	1640	GL343733.1_258578	GL343733.1_260218
95526369	GL343733.1	258578	260242	13	0.0216263	1664	GL343733.1_258578	GL343733.1_260242
95526370	GL343733.1	258578	260245	13	0.0919118	1667	GL343733.1_258578	GL343733.1_260245
95526371	GL343733.1	258578	260521	12	0.166102	1943	GL343733.1_258578	GL343733.1_260521
95526372	GL343733.1	258578	264135	13	0.00588235	5557	GL343733.1_258578	GL343733.1_264135
95526373	GL343733.1	258578	264180	14	0	5602	GL343733.1_258578	GL343733.1_264180
95526374	GL343733.1	258578	266859	15	0.140365	8281	GL343733.1_258578	GL343733.1_266859
95526375	GL343733.1	258578	266873	15	0.0116279	8295	GL343733.1_258578	GL343733.1_266873
95526376	GL343733.1	258578	266874	15	0.26797	8296	GL343733.1_258578	GL343733.1_266874
95526393	GL343733.1	258620	260218	12	0.00963855	1598	GL343733.1_258620	GL343733.1_260218
95526394	GL343733.1	258620	260242	12	0.0650602	1622	GL343733.1_258620	GL343733.1_260242
95526395	GL343733.1	258620	260245	12	0.485944	1625	GL343733.1_258620	GL343733.1_260245
95526396	GL343733.1	258620	260521	12	0.1	1901	GL343733.1_258620	GL343733.1_260521
95526397	GL343733.1	258620	264135	13	0.0177778	5515	GL343733.1_258620	GL343733.1_264135
95526398	GL343733.1	258620	264180	14	0.0618557	5560	GL343733.1_258620	GL343733.1_264180
95526399	GL343733.1	258620	266859	14	0.0103093	8239	GL343733.1_258620	GL343733.1_266859
95526400	GL343733.1	258620	266873	14	0.00281162	8253	GL343733.1_258620	GL343733.1_266873
95526401	GL343733.1	258620	266874	14	0.0204496	8254	GL343733.1_258620	GL343733.1_266874
95526405	GL343733.1	260218	260242	14	0.0187598	24	GL343733.1_260218	GL343733.1_260242
95526406	GL343733.1	260218	260245	14	0.320792	27	GL343733.1_260218	GL343733.1_260245
95526407	GL343733.1	260218	260521	11	0.106838	303	GL343733.1_260218	GL343733.1_260521
95526408	GL343733.1	260218	264135	12	0.00625	3917	GL343733.1_260218	GL343733.1_264135
95526409	GL343733.1	260218	264180	13	0.227789	3962	GL343733.1_260218	GL343733.1_264180
95526410	GL343733.1	260218	266859	14	0.000825083	6641	GL343733.1_260218	GL343733.1_266859
95526411	GL343733.1	260218	266873	14	0.0675068	6655	GL343733.1_260218	GL343733.1_266873
95526412	GL343733.1	260218	266874	14	0.03652	6656	GL343733.1_260218	GL343733.1_266874
95526416	GL343733.1	260242	260245	14	0.189474	3	GL343733.1_260242	GL343733.1_260245
95526417	GL343733.1	260242	260521	11	0.153846	279	GL343733.1_260242	GL343733.1_260521
95526418	GL343733.1	260242	264135	12	0.00847458	3893	GL343733.1_260242	GL343733.1_264135
95526419	GL343733.1	260242	264180	13	0.0962567	3938	GL343733.1_260242	GL343733.1_264180
95526420	GL343733.1	260242	266859	14	0.132675	6617	GL343733.1_260242	GL343733.1_266859
95526421	GL343733.1	260242	266873	14	0.0398724	6631	GL343733.1_260242	GL343733.1_266873
95526422	GL343733.1	260242	266874	14	0.00345125	6632	GL343733.1_260242	GL343733.1_266874
95526426	GL343733.1	260245	260521	11	0.0833333	276	GL343733.1_260245	GL343733.1_260521
95526427	GL343733.1	260245	264135	12	4.73317e-30	3890	GL343733.1_260245	GL343733.1_264135
95526428	GL343733.1	260245	264180	13	0.0545455	3935	GL343733.1_260245	GL343733.1_264180
95526429	GL343733.1	260245	266859	14	0.16875	6614	GL343733.1_260245	GL343733.1_266859
95526430	GL343733.1	260245	266873	14	0.109091	6628	GL343733.1_260245	GL343733.1_266873
95526431	GL343733.1	260245	266874	14	0.00163934	6629	GL343733.1_260245	GL343733.1_266874
95526435	GL343733.1	260521	264135	13	0.0808081	3614	GL343733.1_260521	GL343733.1_264135
95526436	GL343733.1	260521	264180	13	0.0330579	3659	GL343733.1_260521	GL343733.1_264180
95526437	GL343733.1	260521	266859	13	0.00108225	6338	GL343733.1_260521	GL343733.1_266859
95526438	GL343733.1	260521	266873	13	0.0330579	6352	GL343733.1_260521	GL343733.1_266873
95526439	GL343733.1	260521	266874	13	0.0183284	6353	GL343733.1_260521	GL343733.1_266874
95526443	GL343733.1	264135	264180	14	0.000673401	45	GL343733.1_264135	GL343733.1_264180
95526444	GL343733.1	264135	266859	14	0.0222222	2724	GL343733.1_264135	GL343733.1_266859
95526445	GL343733.1	264135	266873	14	0.0925926	2738	GL343733.1_264135	GL343733.1_266873
95526446	GL343733.1	264135	266874	14	0.0117647	2739	GL343733.1_264135	GL343733.1_266874
95526450	GL343733.1	264180	266859	15	0.21875	2679	GL343733.1_264180	GL343733.1_266859
95526451	GL343733.1	264180	266873	15	0.0625	2693	GL343733.1_264180	GL343733.1_266873
95526452	GL343733.1	264180	266874	15	0.121622	2694	GL343733.1_264180	GL343733.1_266874
95526456	GL343733.1	266859	266873	16	0.010175	14	GL343733.1_266859	GL343733.1_266873
95526457	GL343733.1	266859	266874	16	0.0031746	15	GL343733.1_266859	GL343733.1_266874
95526459	GL343733.1	266859	274979	16	0.125578	8120	GL343733.1_266859	GL343733.1_274979
95526461	GL343733.1	266873	266874	16	0.0461538	1	GL343733.1_266873	GL343733.1_266874
95526463	GL343733.1	266873	274979	16	0.0548523	8106	GL343733.1_266873	GL343733.1_274979
95526466	GL343733.1	266874	274979	16	0.0227848	8105	GL343733.1_266874	GL343733.1_274979
95538981	GL343994.1	167650	167905	16	0.0153846	255	GL343994.1_167650	GL343994.1_167905
95538982	GL343994.1	167650	167922	16	0.066313	272	GL343994.1_167650	GL343994.1_167922
95538983	GL343994.1	167650	171712	16	0.0326586	4062	GL343994.1_167650	GL343994.1_171712
95538984	GL343994.1	167650	171748	16	0.090301	4098	GL343994.1_167650	GL343994.1_171748
95538985	GL343994.1	167650	173263	16	0.111111	5613	GL343994.1_167650	GL343994.1_173263
95538986	GL343994.1	167650	174305	16	0.032967	6655	GL343994.1_167650	GL343994.1_174305
95538987	GL343994.1	167650	174329	16	0	6679	GL343994.1_167650	GL343994.1_174329
95538989	GL343994.1	167905	167922	16	0.0927203	17	GL343994.1_167905	GL343994.1_167922
95538990	GL343994.1	167905	171712	16	0.034386	3807	GL343994.1_167905	GL343994.1_171712
95538991	GL343994.1	167905	171748	16	0.026087	3843	GL343994.1_167905	GL343994.1_171748
95538992	GL343994.1	167905	173263	16	0.0017094	5358	GL343994.1_167905	GL343994.1_173263
95538993	GL343994.1	167905	174305	16	0.00952381	6400	GL343994.1_167905	GL343994.1_174305
95538994	GL343994.1	167905	174329	16	0	6424	GL343994.1_167905	GL343994.1_174329
95538996	GL343994.1	167922	171712	16	0.00108893	3790	GL343994.1_167922	GL343994.1_171712
95538997	GL343994.1	167922	171748	16	0.0404798	3826	GL343994.1_167922	GL343994.1_171748
95538998	GL343994.1	167922	173263	16	0.0356617	5341	GL343994.1_167922	GL343994.1_173263
95538999	GL343994.1	167922	174305	16	0.0410509	6383	GL343994.1_167922	GL343994.1_174305
95539000	GL343994.1	167922	174329	16	0.0306513	6407	GL343994.1_167922	GL343994.1_174329
95539002	GL343994.1	171712	171748	16	0.0773455	36	GL343994.1_171712	GL343994.1_171748
95539003	GL343994.1	171712	173263	16	0.168691	1551	GL343994.1_171712	GL343994.1_173263
95539004	GL343994.1	171712	174305	16	0.121805	2593	GL343994.1_171712	GL343994.1_174305
95539005	GL343994.1	171712	174329	16	0.0280702	2617	GL343994.1_171712	GL343994.1_174329
95539007	GL343994.1	171748	173263	16	0.134894	1515	GL343994.1_171748	GL343994.1_173263
95539008	GL343994.1	171748	174305	16	0.0559006	2557	GL343994.1_171748	GL343994.1_174305
95539009	GL343994.1	171748	174329	16	0.0289855	2581	GL343994.1_171748	GL343994.1_174329
95539011	GL343994.1	173263	174305	16	0.0915751	1042	GL343994.1_173263	GL343994.1_174305
95539012	GL343994.1	173263	174329	16	0.017094	1066	GL343994.1_173263	GL343994.1_174329
95539014	GL343994.1	174305	174329	16	0.0952381	24	GL343994.1_174305	GL343994.1_174329
95632949	GL344074.1	7553	7789	13	0.0340278	236	GL344074.1_7553	GL344074.1_7789
95632950	GL344074.1	7553	7960	11	0.3125	407	GL344074.1_7553	GL344074.1_7960
95632951	GL344074.1	7553	7978	13	0.133333	425	GL344074.1_7553	GL344074.1_7978
95632953	GL344074.1	7553	9573	12	0.257143	2020	GL344074.1_7553	GL344074.1_9573
95632954	GL344074.1	7553	9979	12	0.0181818	2426	GL344074.1_7553	GL344074.1_9979
95632955	GL344074.1	7553	11118	13	0.0714286	3565	GL344074.1_7553	GL344074.1_11118
95632956	GL344074.1	7553	11160	13	0.00694444	3607	GL344074.1_7553	GL344074.1_11160
95632957	GL344074.1	7553	11187	13	0.0151515	3634	GL344074.1_7553	GL344074.1_11187
95632958	GL344074.1	7553	11214	13	0.133333	3661	GL344074.1_7553	GL344074.1_11214
95632959	GL344074.1	7553	13855	13	0.037037	6302	GL344074.1_7553	GL344074.1_13855
95632960	GL344074.1	7553	15386	13	0.0340278	7833	GL344074.1_7553	GL344074.1_15386
95632961	GL344074.1	7553	15407	13	0.0767045	7854	GL344074.1_7553	GL344074.1_15407
95632962	GL344074.1	7553	15437	12	0.0755008	7884	GL344074.1_7553	GL344074.1_15437
95632963	GL344074.1	7553	16310	12	0.0181818	8757	GL344074.1_7553	GL344074.1_16310
95632964	GL344074.1	7553	16322	12	0.0727273	8769	GL344074.1_7553	GL344074.1_16322
95632965	GL344074.1	7553	16334	11	0.140625	8781	GL344074.1_7553	GL344074.1_16334
95633013	GL344074.1	7789	7960	13	0.0808081	171	GL344074.1_7789	GL344074.1_7960
95633014	GL344074.1	7789	7978	16	0.0222222	189	GL344074.1_7789	GL344074.1_7978
95633015	GL344074.1	7789	8002	16	0.0222222	213	GL344074.1_7789	GL344074.1_8002
95633016	GL344074.1	7789	9573	15	0.119318	1784	GL344074.1_7789	GL344074.1_9573
95633017	GL344074.1	7789	9979	13	0.0808081	2190	GL344074.1_7789	GL344074.1_9979
95633018	GL344074.1	7789	11118	16	0.2	3329	GL344074.1_7789	GL344074.1_11118
95633019	GL344074.1	7789	11160	16	0.2	3371	GL344074.1_7789	GL344074.1_11160
95633020	GL344074.1	7789	11187	16	0.111111	3398	GL344074.1_7789	GL344074.1_11187
95633021	GL344074.1	7789	11214	16	0.166667	3425	GL344074.1_7789	GL344074.1_11214
95633022	GL344074.1	7789	13855	15	0.132231	6066	GL344074.1_7789	GL344074.1_13855
95633023	GL344074.1	7789	15386	16	0.111111	7597	GL344074.1_7789	GL344074.1_15386
95633024	GL344074.1	7789	15407	16	0.047619	7618	GL344074.1_7789	GL344074.1_15407
95633025	GL344074.1	7789	15437	15	0.00516529	7648	GL344074.1_7789	GL344074.1_15437
95633026	GL344074.1	7789	16310	14	0.109091	8521	GL344074.1_7789	GL344074.1_16310
95633027	GL344074.1	7789	16322	14	0.0375	8533	GL344074.1_7789	GL344074.1_16322
95633028	GL344074.1	7789	16334	13	0.0315657	8545	GL344074.1_7789	GL344074.1_16334
95633044	GL344074.1	7960	7978	13	0.0102273	18	GL344074.1_7960	GL344074.1_7978
95633045	GL344074.1	7960	8002	13	0.0151515	42	GL344074.1_7960	GL344074.1_8002
95633046	GL344074.1	7960	9573	12	0	1613	GL344074.1_7960	GL344074.1_9573
95633047	GL344074.1	7960	9979	12	0.16	2019	GL344074.1_7960	GL344074.1_9979
95633048	GL344074.1	7960	11118	13	0.290909	3158	GL344074.1_7960	GL344074.1_11118
95633049	GL344074.1	7960	11160	13	0.0151515	3200	GL344074.1_7960	GL344074.1_11160
95633050	GL344074.1	7960	11187	13	0.0545455	3227	GL344074.1_7960	GL344074.1_11187
95633051	GL344074.1	7960	11214	13	0.0020202	3254	GL344074.1_7960	GL344074.1_11214
95633052	GL344074.1	7960	13855	12	0.0666667	5895	GL344074.1_7960	GL344074.1_13855
95633053	GL344074.1	7960	15386	13	0.0808081	7426	GL344074.1_7960	GL344074.1_15386
95633054	GL344074.1	7960	15407	13	0.0330579	7447	GL344074.1_7960	GL344074.1_15407
95633055	GL344074.1	7960	15437	13	0.0330579	7477	GL344074.1_7960	GL344074.1_15437
95633056	GL344074.1	7960	16310	12	0.0181818	8350	GL344074.1_7960	GL344074.1_16310
95633057	GL344074.1	7960	16322	12	0.04	8362	GL344074.1_7960	GL344074.1_16322
95633058	GL344074.1	7960	16334	11	0.0493827	8374	GL344074.1_7960	GL344074.1_16334
95633074	GL344074.1	7978	8002	16	0.04	24	GL344074.1_7978	GL344074.1_8002
95633075	GL344074.1	7978	9573	15	0.0535714	1595	GL344074.1_7978	GL344074.1_9573
95633076	GL344074.1	7978	9979	13	0.0102273	2001	GL344074.1_7978	GL344074.1_9979
95633077	GL344074.1	7978	11118	16	0.00444444	3140	GL344074.1_7978	GL344074.1_11118
95633078	GL344074.1	7978	11160	16	0.04	3182	GL344074.1_7978	GL344074.1_11160
95633079	GL344074.1	7978	11187	16	0.2	3209	GL344074.1_7978	GL344074.1_11187
95633080	GL344074.1	7978	11214	16	0.3	3236	GL344074.1_7978	GL344074.1_11214
95633081	GL344074.1	7978	13855	15	0.242424	5877	GL344074.1_7978	GL344074.1_13855
95633082	GL344074.1	7978	15386	16	0.0222222	7408	GL344074.1_7978	GL344074.1_15386
95633083	GL344074.1	7978	15407	16	0.238095	7429	GL344074.1_7978	GL344074.1_15407
95633084	GL344074.1	7978	15437	15	0	7459	GL344074.1_7978	GL344074.1_15437
95633085	GL344074.1	7978	16310	14	0.010101	8332	GL344074.1_7978	GL344074.1_16310
95633086	GL344074.1	7978	16322	14	0.222222	8344	GL344074.1_7978	GL344074.1_16322
95633087	GL344074.1	7978	16334	13	0.212121	8356	GL344074.1_7978	GL344074.1_16334
95633103	GL344074.1	8002	9573	15	0.375	1571	GL344074.1_8002	GL344074.1_9573
95633105	GL344074.1	8002	11118	16	0.04	3116	GL344074.1_8002	GL344074.1_11118
95633106	GL344074.1	8002	11160	16	0.00444444	3158	GL344074.1_8002	GL344074.1_11160
95633107	GL344074.1	8002	11187	16	0.2	3185	GL344074.1_8002	GL344074.1_11187
95633108	GL344074.1	8002	11214	16	0	3212	GL344074.1_8002	GL344074.1_11214
95633110	GL344074.1	8002	15386	16	0.2	7384	GL344074.1_8002	GL344074.1_15386
95633111	GL344074.1	8002	15407	16	0.00952381	7405	GL344074.1_8002	GL344074.1_15407
95633112	GL344074.1	8002	15437	15	0.0649351	7435	GL344074.1_8002	GL344074.1_15437
95633131	GL344074.1	9573	9979	12	0.142857	406	GL344074.1_9573	GL344074.1_9979
95633132	GL344074.1	9573	11118	15	0.126984	1545	GL344074.1_9573	GL344074.1_11118
95633133	GL344074.1	9573	11160	15	0.0688776	1587	GL344074.1_9573	GL344074.1_11160
95633134	GL344074.1	9573	11187	15	0.0219156	1614	GL344074.1_9573	GL344074.1_11187
95633135	GL344074.1	9573	11214	15	0.00927198	1641	GL344074.1_9573	GL344074.1_11214
95633136	GL344074.1	9573	13855	14	0.1	4282	GL344074.1_9573	GL344074.1_13855
95633137	GL344074.1	9573	15386	15	0.155844	5813	GL344074.1_9573	GL344074.1_15386
95633138	GL344074.1	9573	15407	15	0.00412088	5834	GL344074.1_9573	GL344074.1_15407
95633139	GL344074.1	9573	15437	14	0.117249	5864	GL344074.1_9573	GL344074.1_15437
95633140	GL344074.1	9573	16310	13	0.35	6737	GL344074.1_9573	GL344074.1_16310
95633141	GL344074.1	9573	16322	13	0.00108225	6749	GL344074.1_9573	GL344074.1_16322
95633142	GL344074.1	9573	16334	12	0	6761	GL344074.1_9573	GL344074.1_16334
95633158	GL344074.1	9979	11118	13	0.290909	1139	GL344074.1_9979	GL344074.1_11118
95633159	GL344074.1	9979	11160	13	0.0151515	1181	GL344074.1_9979	GL344074.1_11160
95633160	GL344074.1	9979	11187	13	0.0545455	1208	GL344074.1_9979	GL344074.1_11187
95633161	GL344074.1	9979	11214	13	0.0738636	1235	GL344074.1_9979	GL344074.1_11214
95633162	GL344074.1	9979	13855	13	0.0545455	3876	GL344074.1_9979	GL344074.1_13855
95633163	GL344074.1	9979	15386	13	0.0545455	5407	GL344074.1_9979	GL344074.1_15386
95633164	GL344074.1	9979	15407	13	0.0330579	5428	GL344074.1_9979	GL344074.1_15407
95633165	GL344074.1	9979	15437	13	0.227789	5458	GL344074.1_9979	GL344074.1_15437
95633166	GL344074.1	9979	16310	13	0.0330579	6331	GL344074.1_9979	GL344074.1_16310
95633167	GL344074.1	9979	16322	13	0.0330579	6343	GL344074.1_9979	GL344074.1_16322
95633168	GL344074.1	9979	16334	12	0.04	6355	GL344074.1_9979	GL344074.1_16334
95633184	GL344074.1	11118	11160	16	0.04	42	GL344074.1_11118	GL344074.1_11160
95633185	GL344074.1	11118	11187	16	0.2	69	GL344074.1_11118	GL344074.1_11187
95633186	GL344074.1	11118	11214	16	0.0333333	96	GL344074.1_11118	GL344074.1_11214
95633187	GL344074.1	11118	13855	15	0.185606	2737	GL344074.1_11118	GL344074.1_13855
95633188	GL344074.1	11118	15386	16	0.2	4268	GL344074.1_11118	GL344074.1_15386
95633189	GL344074.1	11118	15407	16	0.0857143	4289	GL344074.1_11118	GL344074.1_15407
95633190	GL344074.1	11118	15437	15	0.0181818	4319	GL344074.1_11118	GL344074.1_15437
95633191	GL344074.1	11118	16310	14	0.151515	5192	GL344074.1_11118	GL344074.1_16310
95633192	GL344074.1	11118	16322	14	0.0925926	5204	GL344074.1_11118	GL344074.1_16322
95633193	GL344074.1	11118	16334	13	0.0808081	5216	GL344074.1_11118	GL344074.1_16334
95633209	GL344074.1	11160	11187	16	0.2	27	GL344074.1_11160	GL344074.1_11187
95633210	GL344074.1	11160	11214	16	0.133333	54	GL344074.1_11160	GL344074.1_11214
95633211	GL344074.1	11160	13855	15	0.025974	2695	GL344074.1_11160	GL344074.1_13855
95633212	GL344074.1	11160	15386	16	0.0222222	4226	GL344074.1_11160	GL344074.1_15386
95633213	GL344074.1	11160	15407	16	0.00952381	4247	GL344074.1_11160	GL344074.1_15407
95633214	GL344074.1	11160	15437	15	0.0162338	4277	GL344074.1_11160	GL344074.1_15437
95633215	GL344074.1	11160	16310	14	0.020979	5150	GL344074.1_11160	GL344074.1_16310
95633216	GL344074.1	11160	16322	14	0.0128205	5162	GL344074.1_11160	GL344074.1_16322
95633217	GL344074.1	11160	16334	13	0.0151515	5174	GL344074.1_11160	GL344074.1_16334
95633233	GL344074.1	11187	11214	16	0.375	27	GL344074.1_11187	GL344074.1_11214
95633234	GL344074.1	11187	13855	15	0.0909091	2668	GL344074.1_11187	GL344074.1_13855
95633235	GL344074.1	11187	15386	16	0	4199	GL344074.1_11187	GL344074.1_15386
95633236	GL344074.1	11187	15407	16	0.047619	4220	GL344074.1_11187	GL344074.1_15407
95633237	GL344074.1	11187	15437	15	0.00516529	4250	GL344074.1_11187	GL344074.1_15437
95633238	GL344074.1	11187	16310	14	0.0229568	5123	GL344074.1_11187	GL344074.1_16310
95633239	GL344074.1	11187	16322	14	0.0454545	5135	GL344074.1_11187	GL344074.1_16322
95633240	GL344074.1	11187	16334	13	0.0545455	5147	GL344074.1_11187	GL344074.1_16334
95633256	GL344074.1	11214	13855	15	0.0426136	2641	GL344074.1_11214	GL344074.1_13855
95633257	GL344074.1	11214	15386	16	0.0416667	4172	GL344074.1_11214	GL344074.1_15386
95633258	GL344074.1	11214	15407	16	0.0714286	4193	GL344074.1_11214	GL344074.1_15407
95633259	GL344074.1	11214	15437	15	0.153409	4223	GL344074.1_11214	GL344074.1_15437
95633260	GL344074.1	11214	16310	14	0.0530303	5096	GL344074.1_11214	GL344074.1_16310
95633261	GL344074.1	11214	16322	14	0.0729167	5108	GL344074.1_11214	GL344074.1_16322
95633262	GL344074.1	11214	16334	13	0.113636	5120	GL344074.1_11214	GL344074.1_16334
95633278	GL344074.1	13855	15386	15	0.0909091	1531	GL344074.1_13855	GL344074.1_15386
95633279	GL344074.1	13855	15407	15	0.0559441	1552	GL344074.1_13855	GL344074.1_15407
95633280	GL344074.1	13855	15437	14	0.0808081	1582	GL344074.1_13855	GL344074.1_15437
95633281	GL344074.1	13855	16310	14	0.0229568	2455	GL344074.1_13855	GL344074.1_16310
95633282	GL344074.1	13855	16322	14	0.0454545	2467	GL344074.1_13855	GL344074.1_16322
95633283	GL344074.1	13855	16334	13	0.0330579	2479	GL344074.1_13855	GL344074.1_16334
95633299	GL344074.1	15386	15407	16	0.428571	21	GL344074.1_15386	GL344074.1_15407
95633300	GL344074.1	15386	15437	15	0.129132	51	GL344074.1_15386	GL344074.1_15437
95633301	GL344074.1	15386	16310	14	0.0743802	924	GL344074.1_15386	GL344074.1_16310
95633302	GL344074.1	15386	16322	14	0.611111	936	GL344074.1_15386	GL344074.1_16322
95633303	GL344074.1	15386	16334	13	0.606061	948	GL344074.1_15386	GL344074.1_16334
95633319	GL344074.1	15407	15437	15	0.00874126	30	GL344074.1_15407	GL344074.1_15437
95633320	GL344074.1	15407	16310	14	0.0454545	903	GL344074.1_15407	GL344074.1_16310
95633321	GL344074.1	15407	16322	14	1	915	GL344074.1_15407	GL344074.1_16322
95633322	GL344074.1	15407	16334	13	1	927	GL344074.1_15407	GL344074.1_16334
95633338	GL344074.1	15437	16310	14	0.0808081	873	GL344074.1_15437	GL344074.1_16310
95633339	GL344074.1	15437	16322	14	0.015625	885	GL344074.1_15437	GL344074.1_16322
95633340	GL344074.1	15437	16334	13	0.0271619	897	GL344074.1_15437	GL344074.1_16334
95633356	GL344074.1	16310	16322	14	0.0454545	12	GL344074.1_16310	GL344074.1_16322
95633357	GL344074.1	16310	16334	13	0.0545455	24	GL344074.1_16310	GL344074.1_16334
95633373	GL344074.1	16322	16334	13	1	12	GL344074.1_16322	GL344074.1_16334
95662939	AAWZ02039955	3177	3186	16	0.242424	9	AAWZ02039955_3177	AAWZ02039955_3186
95662940	AAWZ02039955	3177	3225	16	0.0208333	48	AAWZ02039955_3177	AAWZ02039955_3225
95662941	AAWZ02039955	3177	3234	16	0.0444444	57	AAWZ02039955_3177	AAWZ02039955_3234
95662942	AAWZ02039955	3177	3267	14	0.0244755	90	AAWZ02039955_3177	AAWZ02039955_3267
95662944	AAWZ02039955	3177	6793	14	0.000720981	3616	AAWZ02039955_3177	AAWZ02039955_6793
95662945	AAWZ02039955	3177	6799	11	0.0195652	3622	AAWZ02039955_3177	AAWZ02039955_6799
95662946	AAWZ02039955	3177	6957	12	0.00484262	3780	AAWZ02039955_3177	AAWZ02039955_6957
95662947	AAWZ02039955	3186	3225	16	0.102273	39	AAWZ02039955_3186	AAWZ02039955_3225
95662948	AAWZ02039955	3186	3234	16	0.0545455	48	AAWZ02039955_3186	AAWZ02039955_3234
95662949	AAWZ02039955	3186	3267	14	0.111973	81	AAWZ02039955_3186	AAWZ02039955_3267
95662951	AAWZ02039955	3186	6793	14	0.015966	3607	AAWZ02039955_3186	AAWZ02039955_6793
95662952	AAWZ02039955	3186	6799	11	0.00102041	3613	AAWZ02039955_3186	AAWZ02039955_6799
95662953	AAWZ02039955	3186	6957	12	0.0990021	3771	AAWZ02039955_3186	AAWZ02039955_6957
95662954	AAWZ02039955	3225	3234	16	0.0333333	9	AAWZ02039955_3225	AAWZ02039955_3234
95662955	AAWZ02039955	3225	3267	14	0.0369822	42	AAWZ02039955_3225	AAWZ02039955_3267
95662957	AAWZ02039955	3225	6793	14	0.159817	3568	AAWZ02039955_3225	AAWZ02039955_6793
95662958	AAWZ02039955	3225	6799	11	0.032	3574	AAWZ02039955_3225	AAWZ02039955_6799
95662959	AAWZ02039955	3225	6957	12	0.241597	3732	AAWZ02039955_3225	AAWZ02039955_6957
95662960	AAWZ02039955	3234	3267	14	0.0266272	33	AAWZ02039955_3234	AAWZ02039955_3267
95662962	AAWZ02039955	3234	6793	14	0.085353	3559	AAWZ02039955_3234	AAWZ02039955_6793
95662966	AAWZ02039955	3267	6793	12	0.0326531	3526	AAWZ02039955_3267	AAWZ02039955_6793
95662967	AAWZ02039955	3267	6799	10	0.0909091	3532	AAWZ02039955_3267	AAWZ02039955_6799
95662968	AAWZ02039955	3267	6957	11	0.00625626	3690	AAWZ02039955_3267	AAWZ02039955_6957
95662972	AAWZ02039955	6793	6799	11	0.13913	6	AAWZ02039955_6793	AAWZ02039955_6799
95662973	AAWZ02039955	6793	6957	11	0.0257649	164	AAWZ02039955_6793	AAWZ02039955_6957
95662974	AAWZ02039955	6799	6957	11	0.00185185	158	AAWZ02039955_6799	AAWZ02039955_6957
3554841	1	12640887	12640934	16	1	47	1_12640887	1_12640934
3554842	1	12640887	12640940	16	1	53	1_12640887	1_12640940
3554843	1	12640887	12640949	16	1	62	1_12640887	1_12640949
3554844	1	12640887	12640967	16	0.642043	80	1_12640887	1_12640967
3554845	1	12640887	12641807	15	1	920	1_12640887	1_12641807
3554846	1	12640887	12641864	16	0.704348	977	1_12640887	1_12641864
3554847	1	12640887	12641890	16	1	1003	1_12640887	1_12641890
3554848	1	12640887	12641891	16	1	1004	1_12640887	1_12641891
3554849	1	12640887	12643049	15	0.876623	2162	1_12640887	1_12643049
3554850	1	12640887	12643051	15	0.876623	2164	1_12640887	1_12643051
3554851	1	12640887	12644286	16	0.00621118	3399	1_12640887	1_12644286
3554852	1	12640887	12644668	16	1	3781	1_12640887	1_12644668
3554853	1	12640887	12644695	16	0.250836	3808	1_12640887	1_12644695
3554854	1	12640887	12644713	16	1	3826	1_12640887	1_12644713
3554855	1	12640887	12645298	16	1	4411	1_12640887	1_12645298
3554856	1	12640887	12645313	15	0.558036	4426	1_12640887	1_12645313
3554857	1	12640887	12645340	16	0.877238	4453	1_12640887	1_12645340
3554858	1	12640887	12645361	16	1	4474	1_12640887	1_12645361
3554859	1	12640887	12645364	16	1	4477	1_12640887	1_12645364
3554860	1	12640887	12645847	16	0.489855	4960	1_12640887	1_12645847
3554861	1	12640887	12645859	16	1	4972	1_12640887	1_12645859
3554862	1	12640887	12645880	16	0.588487	4993	1_12640887	1_12645880
3554863	1	12640887	12645937	16	0.250836	5050	1_12640887	1_12645937
3561835	1	12640934	12640940	16	1	6	1_12640934	1_12640940
3561836	1	12640934	12640949	16	1	15	1_12640934	1_12640949
3561837	1	12640934	12640967	16	0.642043	33	1_12640934	1_12640967
3561838	1	12640934	12641807	15	1	873	1_12640934	1_12641807
3561839	1	12640934	12641864	16	0.704348	930	1_12640934	1_12641864
3561840	1	12640934	12641890	16	1	956	1_12640934	1_12641890
3561841	1	12640934	12641891	16	1	957	1_12640934	1_12641891
3561842	1	12640934	12643049	15	0.876623	2115	1_12640934	1_12643049
3561843	1	12640934	12643051	15	0.876623	2117	1_12640934	1_12643051
3561844	1	12640934	12644286	16	0.00621118	3352	1_12640934	1_12644286
3561845	1	12640934	12644668	16	1	3734	1_12640934	1_12644668
3561846	1	12640934	12644695	16	0.250836	3761	1_12640934	1_12644695
3561847	1	12640934	12644713	16	1	3779	1_12640934	1_12644713
3561848	1	12640934	12645298	16	1	4364	1_12640934	1_12645298
3561849	1	12640934	12645313	15	0.558036	4379	1_12640934	1_12645313
3561850	1	12640934	12645340	16	0.877238	4406	1_12640934	1_12645340
3561851	1	12640934	12645361	16	1	4427	1_12640934	1_12645361
3561852	1	12640934	12645364	16	1	4430	1_12640934	1_12645364
3561853	1	12640934	12645847	16	0.489855	4913	1_12640934	1_12645847
3561854	1	12640934	12645859	16	1	4925	1_12640934	1_12645859
3561855	1	12640934	12645880	16	0.588487	4946	1_12640934	1_12645880
3561856	1	12640934	12645937	16	0.250836	5003	1_12640934	1_12645937
3568828	1	12640940	12640949	16	1	9	1_12640940	1_12640949
3568829	1	12640940	12640967	16	0.642043	27	1_12640940	1_12640967
3568830	1	12640940	12641807	15	1	867	1_12640940	1_12641807
3568831	1	12640940	12641864	16	0.704348	924	1_12640940	1_12641864
3568832	1	12640940	12641890	16	1	950	1_12640940	1_12641890
3568833	1	12640940	12641891	16	1	951	1_12640940	1_12641891
3568834	1	12640940	12643049	15	0.876623	2109	1_12640940	1_12643049
3568835	1	12640940	12643051	15	0.876623	2111	1_12640940	1_12643051
3568836	1	12640940	12644286	16	0.00621118	3346	1_12640940	1_12644286
3568837	1	12640940	12644668	16	1	3728	1_12640940	1_12644668
3568838	1	12640940	12644695	16	0.250836	3755	1_12640940	1_12644695
3568839	1	12640940	12644713	16	1	3773	1_12640940	1_12644713
3568840	1	12640940	12645298	16	1	4358	1_12640940	1_12645298
3568841	1	12640940	12645313	15	0.558036	4373	1_12640940	1_12645313
3568842	1	12640940	12645340	16	0.877238	4400	1_12640940	1_12645340
3568843	1	12640940	12645361	16	1	4421	1_12640940	1_12645361
3568844	1	12640940	12645364	16	1	4424	1_12640940	1_12645364
3568845	1	12640940	12645847	16	0.489855	4907	1_12640940	1_12645847
3568846	1	12640940	12645859	16	1	4919	1_12640940	1_12645859
3568847	1	12640940	12645880	16	0.588487	4940	1_12640940	1_12645880
3568848	1	12640940	12645937	16	0.250836	4997	1_12640940	1_12645937
3575820	1	12640949	12640967	16	0.642043	18	1_12640949	1_12640967
3575821	1	12640949	12641807	15	1	858	1_12640949	1_12641807
3575822	1	12640949	12641864	16	0.704348	915	1_12640949	1_12641864
3575823	1	12640949	12641890	16	1	941	1_12640949	1_12641890
3575824	1	12640949	12641891	16	1	942	1_12640949	1_12641891
3575825	1	12640949	12643049	15	0.876623	2100	1_12640949	1_12643049
3575826	1	12640949	12643051	15	0.876623	2102	1_12640949	1_12643051
3575827	1	12640949	12644286	16	0.00621118	3337	1_12640949	1_12644286
3575828	1	12640949	12644668	16	1	3719	1_12640949	1_12644668
3575829	1	12640949	12644695	16	0.250836	3746	1_12640949	1_12644695
3575830	1	12640949	12644713	16	1	3764	1_12640949	1_12644713
3575831	1	12640949	12645298	16	1	4349	1_12640949	1_12645298
3575832	1	12640949	12645313	15	0.558036	4364	1_12640949	1_12645313
3575833	1	12640949	12645340	16	0.877238	4391	1_12640949	1_12645340
3575834	1	12640949	12645361	16	1	4412	1_12640949	1_12645361
3575835	1	12640949	12645364	16	1	4415	1_12640949	1_12645364
3575836	1	12640949	12645847	16	0.489855	4898	1_12640949	1_12645847
3575837	1	12640949	12645859	16	1	4910	1_12640949	1_12645859
3575838	1	12640949	12645880	16	0.588487	4931	1_12640949	1_12645880
3575839	1	12640949	12645937	16	0.250836	4988	1_12640949	1_12645937
3582811	1	12640967	12641807	15	0.700772	840	1_12640967	1_12641807
3582812	1	12640967	12641864	16	0.856311	897	1_12640967	1_12641864
3582813	1	12640967	12641890	16	0.642043	923	1_12640967	1_12641890
3582814	1	12640967	12641891	16	0.642043	924	1_12640967	1_12641891
3582815	1	12640967	12643049	15	0.53267	2082	1_12640967	1_12643049
3582816	1	12640967	12643051	15	0.53267	2084	1_12640967	1_12643051
3582817	1	12640967	12644286	16	0.0124827	3319	1_12640967	1_12644286
3582818	1	12640967	12644668	16	0.642043	3701	1_12640967	1_12644668
3582819	1	12640967	12644695	16	0.0121982	3728	1_12640967	1_12644695
3582820	1	12640967	12644713	16	0.642043	3746	1_12640967	1_12644713
3582821	1	12640967	12645298	16	0.642043	4331	1_12640967	1_12645298
3582822	1	12640967	12645313	15	0.651163	4346	1_12640967	1_12645313
3582823	1	12640967	12645340	16	0.767643	4373	1_12640967	1_12645340
3582824	1	12640967	12645361	16	0.642043	4394	1_12640967	1_12645361
3582825	1	12640967	12645364	16	0.642043	4397	1_12640967	1_12645364
3582826	1	12640967	12645847	16	0.404531	4880	1_12640967	1_12645847
3582827	1	12640967	12645859	16	0.642043	4892	1_12640967	1_12645859
3582828	1	12640967	12645880	16	0.68932	4913	1_12640967	1_12645880
3582829	1	12640967	12645937	16	0.0121982	4970	1_12640967	1_12645937
3589801	1	12641807	12641864	15	0.700772	57	1_12641807	1_12641864
3589802	1	12641807	12641890	15	1	83	1_12641807	1_12641890
3589803	1	12641807	12641891	15	1	84	1_12641807	1_12641891
3589804	1	12641807	12643049	14	0.875977	1242	1_12641807	1_12643049
3589805	1	12641807	12643051	14	0.875977	1244	1_12641807	1_12643051
3589806	1	12641807	12644286	15	0.00412088	2479	1_12641807	1_12644286
3589807	1	12641807	12644668	15	1	2861	1_12641807	1_12644668
3589808	1	12641807	12644695	15	0.241071	2888	1_12641807	1_12644695
3589809	1	12641807	12644713	15	1	2906	1_12641807	1_12644713
3589810	1	12641807	12645298	15	1	3491	1_12641807	1_12645298
3589811	1	12641807	12645313	14	0.557429	3506	1_12641807	1_12645313
3589812	1	12641807	12645340	15	1	3533	1_12641807	1_12645340
3589813	1	12641807	12645361	15	1	3554	1_12641807	1_12645361
3589814	1	12641807	12645364	15	1	3557	1_12641807	1_12645364
3589815	1	12641807	12645847	15	0.482143	4040	1_12641807	1_12645847
3589816	1	12641807	12645859	15	1	4052	1_12641807	1_12645859
3589817	1	12641807	12645880	15	0.586039	4073	1_12641807	1_12645880
3589818	1	12641807	12645937	15	0.241071	4130	1_12641807	1_12645937
3596790	1	12641864	12641890	16	0.704348	26	1_12641864	1_12641890
3596791	1	12641864	12641891	16	0.704348	27	1_12641864	1_12641891
3596792	1	12641864	12643049	15	0.601966	1185	1_12641864	1_12643049
3596793	1	12641864	12643051	15	0.601966	1187	1_12641864	1_12643051
3596794	1	12641864	12644286	16	0.0285714	2422	1_12641864	1_12644286
3596795	1	12641864	12644668	16	0.704348	2804	1_12641864	1_12644668
3596796	1	12641864	12644695	16	0.00512821	2831	1_12641864	1_12644695
3596797	1	12641864	12644713	16	0.704348	2849	1_12641864	1_12644713
3596798	1	12641864	12645298	16	0.704348	3434	1_12641864	1_12645298
3596799	1	12641864	12645313	15	0.788961	3449	1_12641864	1_12645313
3596800	1	12641864	12645340	16	0.606723	3476	1_12641864	1_12645340
3596801	1	12641864	12645361	16	0.704348	3497	1_12641864	1_12645361
3596802	1	12641864	12645364	16	0.704348	3500	1_12641864	1_12645364
3596803	1	12641864	12645847	16	0.333333	3983	1_12641864	1_12645847
3596804	1	12641864	12645859	16	0.704348	3995	1_12641864	1_12645859
3596805	1	12641864	12645880	16	0.814085	4016	1_12641864	1_12645880
3596806	1	12641864	12645937	16	0.00512821	4073	1_12641864	1_12645937
3603778	1	12641890	12641891	16	1	1	1_12641890	1_12641891
3603779	1	12641890	12643049	15	0.876623	1159	1_12641890	1_12643049
3603780	1	12641890	12643051	15	0.876623	1161	1_12641890	1_12643051
3603781	1	12641890	12644286	16	0.00621118	2396	1_12641890	1_12644286
3603782	1	12641890	12644668	16	1	2778	1_12641890	1_12644668
3603783	1	12641890	12644695	16	0.250836	2805	1_12641890	1_12644695
3603784	1	12641890	12644713	16	1	2823	1_12641890	1_12644713
3603785	1	12641890	12645298	16	1	3408	1_12641890	1_12645298
3603786	1	12641890	12645313	15	0.558036	3423	1_12641890	1_12645313
3603787	1	12641890	12645340	16	0.877238	3450	1_12641890	1_12645340
3603788	1	12641890	12645361	16	1	3471	1_12641890	1_12645361
3603789	1	12641890	12645364	16	1	3474	1_12641890	1_12645364
3603790	1	12641890	12645847	16	0.489855	3957	1_12641890	1_12645847
3603791	1	12641890	12645859	16	1	3969	1_12641890	1_12645859
3603792	1	12641890	12645880	16	0.588487	3990	1_12641890	1_12645880
3603793	1	12641890	12645937	16	0.250836	4047	1_12641890	1_12645937
3610765	1	12641891	12643049	15	0.876623	1158	1_12641891	1_12643049
3610766	1	12641891	12643051	15	0.876623	1160	1_12641891	1_12643051
3610767	1	12641891	12644286	16	0.00621118	2395	1_12641891	1_12644286
3610768	1	12641891	12644668	16	1	2777	1_12641891	1_12644668
3610769	1	12641891	12644695	16	0.250836	2804	1_12641891	1_12644695
3610770	1	12641891	12644713	16	1	2822	1_12641891	1_12644713
3610771	1	12641891	12645298	16	1	3407	1_12641891	1_12645298
3610772	1	12641891	12645313	15	0.558036	3422	1_12641891	1_12645313
3610773	1	12641891	12645340	16	0.877238	3449	1_12641891	1_12645340
3610774	1	12641891	12645361	16	1	3470	1_12641891	1_12645361
3610775	1	12641891	12645364	16	1	3473	1_12641891	1_12645364
3610776	1	12641891	12645847	16	0.489855	3956	1_12641891	1_12645847
3610777	1	12641891	12645859	16	1	3968	1_12641891	1_12645859
3610778	1	12641891	12645880	16	0.588487	3989	1_12641891	1_12645880
3610779	1	12641891	12645937	16	0.250836	4046	1_12641891	1_12645937
3617751	1	12643049	12643051	15	1	2	1_12643049	1_12643051
3617752	1	12643049	12644286	15	0.034965	1237	1_12643049	1_12644286
3617753	1	12643049	12644668	15	0.876623	1619	1_12643049	1_12644668
3617754	1	12643049	12644695	15	0.227273	1646	1_12643049	1_12644695
3617755	1	12643049	12644713	15	0.876623	1664	1_12643049	1_12644713
3617756	1	12643049	12645298	15	0.876623	2249	1_12643049	1_12645298
3617757	1	12643049	12645313	14	0.461538	2264	1_12643049	1_12645313
3617758	1	12643049	12645340	15	0.745868	2291	1_12643049	1_12645340
3617759	1	12643049	12645361	15	0.876623	2312	1_12643049	1_12645361
3617760	1	12643049	12645364	15	0.876623	2315	1_12643049	1_12645364
3617761	1	12643049	12645847	15	0.606061	2798	1_12643049	1_12645847
3617762	1	12643049	12645859	15	0.876623	2810	1_12643049	1_12645859
3617763	1	12643049	12645880	15	0.495868	2831	1_12643049	1_12645880
3617764	1	12643049	12645937	15	0.227273	2888	1_12643049	1_12645937
3624736	1	12643051	12644286	15	0.034965	1235	1_12643051	1_12644286
3624737	1	12643051	12644668	15	0.876623	1617	1_12643051	1_12644668
3624738	1	12643051	12644695	15	0.227273	1644	1_12643051	1_12644695
3624739	1	12643051	12644713	15	0.876623	1662	1_12643051	1_12644713
3624740	1	12643051	12645298	15	0.876623	2247	1_12643051	1_12645298
3624741	1	12643051	12645313	14	0.461538	2262	1_12643051	1_12645313
3624742	1	12643051	12645340	15	0.745868	2289	1_12643051	1_12645340
3624743	1	12643051	12645361	15	0.876623	2310	1_12643051	1_12645361
3624744	1	12643051	12645364	15	0.876623	2313	1_12643051	1_12645364
3624745	1	12643051	12645847	15	0.606061	2796	1_12643051	1_12645847
3624746	1	12643051	12645859	15	0.876623	2808	1_12643051	1_12645859
3624747	1	12643051	12645880	15	0.495868	2829	1_12643051	1_12645880
3624748	1	12643051	12645937	15	0.227273	2886	1_12643051	1_12645937
3631720	1	12644286	12644668	16	0.00621118	382	1_12644286	1_12644668
3631721	1	12644286	12644695	16	0.0915751	409	1_12644286	1_12644695
3631722	1	12644286	12644713	16	0.00621118	427	1_12644286	1_12644713
3631723	1	12644286	12645298	16	0.00621118	1012	1_12644286	1_12645298
3631724	1	12644286	12645313	15	0.010989	1027	1_12644286	1_12645313
3631725	1	12644286	12645340	16	0.0108043	1054	1_12644286	1_12645340
3631726	1	12644286	12645361	16	0.00621118	1075	1_12644286	1_12645361
3631727	1	12644286	12645364	16	0.00621118	1078	1_12644286	1_12645364
3631728	1	12644286	12645847	16	0.00952381	1561	1_12644286	1_12645847
3631729	1	12644286	12645859	16	0.00621118	1573	1_12644286	1_12645859
3631730	1	12644286	12645880	16	0.0181087	1594	1_12644286	1_12645880
3631731	1	12644286	12645937	16	0.0915751	1651	1_12644286	1_12645937
3638703	1	12644668	12644695	16	0.250836	27	1_12644668	1_12644695
3638704	1	12644668	12644713	16	1	45	1_12644668	1_12644713
3638705	1	12644668	12645298	16	1	630	1_12644668	1_12645298
3638706	1	12644668	12645313	15	0.558036	645	1_12644668	1_12645313
3638707	1	12644668	12645340	16	0.877238	672	1_12644668	1_12645340
3638708	1	12644668	12645361	16	1	693	1_12644668	1_12645361
3638709	1	12644668	12645364	16	1	696	1_12644668	1_12645364
3638710	1	12644668	12645847	16	0.489855	1179	1_12644668	1_12645847
3638711	1	12644668	12645859	16	1	1191	1_12644668	1_12645859
3638712	1	12644668	12645880	16	0.588487	1212	1_12644668	1_12645880
3638713	1	12644668	12645937	16	0.250836	1269	1_12644668	1_12645937
3645685	1	12644695	12644713	16	0.250836	18	1_12644695	1_12644713
3645686	1	12644695	12645298	16	0.250836	603	1_12644695	1_12645298
3645687	1	12644695	12645313	15	0.0178571	618	1_12644695	1_12645313
3645688	1	12644695	12645340	16	0.234648	645	1_12644695	1_12645340
3645689	1	12644695	12645361	16	0.250836	666	1_12644695	1_12645361
3645690	1	12644695	12645364	16	0.250836	669	1_12644695	1_12645364
3645691	1	12644695	12645847	16	0.138462	1152	1_12644695	1_12645847
3645692	1	12644695	12645859	16	0.250836	1164	1_12644695	1_12645859
3645693	1	12644695	12645880	16	0.0292524	1185	1_12644695	1_12645880
3645694	1	12644695	12645937	16	1	1242	1_12644695	1_12645937
3652666	1	12644713	12645298	16	1	585	1_12644713	1_12645298
3652667	1	12644713	12645313	15	0.558036	600	1_12644713	1_12645313
3652668	1	12644713	12645340	16	0.877238	627	1_12644713	1_12645340
3652669	1	12644713	12645361	16	1	648	1_12644713	1_12645361
3652670	1	12644713	12645364	16	1	651	1_12644713	1_12645364
3652671	1	12644713	12645847	16	0.489855	1134	1_12644713	1_12645847
3652672	1	12644713	12645859	16	1	1146	1_12644713	1_12645859
3652673	1	12644713	12645880	16	0.588487	1167	1_12644713	1_12645880
3652674	1	12644713	12645937	16	0.250836	1224	1_12644713	1_12645937
3659646	1	12645298	12645313	15	0.558036	15	1_12645298	1_12645313
3659647	1	12645298	12645340	16	0.877238	42	1_12645298	1_12645340
3659648	1	12645298	12645361	16	1	63	1_12645298	1_12645361
3659649	1	12645298	12645364	16	1	66	1_12645298	1_12645364
3659650	1	12645298	12645847	16	0.489855	549	1_12645298	1_12645847
3659651	1	12645298	12645859	16	1	561	1_12645298	1_12645859
3659652	1	12645298	12645880	16	0.588487	582	1_12645298	1_12645880
3659653	1	12645298	12645937	16	0.250836	639	1_12645298	1_12645937
3666625	1	12645313	12645340	15	0.464286	27	1_12645313	1_12645340
3666626	1	12645313	12645361	15	0.558036	48	1_12645313	1_12645361
3666627	1	12645313	12645364	15	0.558036	51	1_12645313	1_12645364
3666628	1	12645313	12645847	15	0.241071	534	1_12645313	1_12645847
3666629	1	12645313	12645859	15	0.558036	546	1_12645313	1_12645859
3666630	1	12645313	12645880	15	1	567	1_12645313	1_12645880
3666631	1	12645313	12645937	15	0.0178571	624	1_12645313	1_12645937
3673603	1	12645340	12645361	16	0.877238	21	1_12645340	1_12645361
3673604	1	12645340	12645364	16	0.877238	24	1_12645340	1_12645364
3673605	1	12645340	12645847	16	0.538375	507	1_12645340	1_12645847
3673606	1	12645340	12645859	16	0.877238	519	1_12645340	1_12645859
3673607	1	12645340	12645880	16	0.500059	540	1_12645340	1_12645880
3673608	1	12645340	12645937	16	0.234648	597	1_12645340	1_12645937
3680580	1	12645361	12645364	16	1	3	1_12645361	1_12645364
3680581	1	12645361	12645847	16	0.489855	486	1_12645361	1_12645847
3680582	1	12645361	12645859	16	1	498	1_12645361	1_12645859
3680583	1	12645361	12645880	16	0.588487	519	1_12645361	1_12645880
3680584	1	12645361	12645937	16	0.250836	576	1_12645361	1_12645937
3687556	1	12645364	12645847	16	0.489855	483	1_12645364	1_12645847
3687557	1	12645364	12645859	16	1	495	1_12645364	1_12645859
3687558	1	12645364	12645880	16	0.588487	516	1_12645364	1_12645880
3687559	1	12645364	12645937	16	0.250836	573	1_12645364	1_12645937
3694531	1	12645847	12645859	16	0.489855	12	1_12645847	1_12645859
3694532	1	12645847	12645880	16	0.271362	33	1_12645847	1_12645880
3694533	1	12645847	12645937	16	0.138462	90	1_12645847	1_12645937
3701505	1	12645859	12645880	16	0.588487	21	1_12645859	1_12645880
3701506	1	12645859	12645937	16	0.250836	78	1_12645859	1_12645937
3708478	1	12645880	12645937	16	0.0292524	57	1_12645880	1_12645937
3743328	1	13551330	13551688	14	0.210526	358	1_13551330	1_13551688
3750296	1	13551688	13557145	15	0.0625	5457	1_13551688	1_13557145
3764226	1	13557145	13563955	15	0.65251	6810	1_13557145	1_13563955
3771190	1	13563955	13572567	16	0.0107784	8612	1_13563955	1_13572567
4214806	1	20488019	20491219	15	0.134615	3200	1_20488019	1_20491219
4214807	1	20488019	20491297	15	1	3278	1_20488019	1_20491297
4214808	1	20488019	20491300	15	0.0769231	3281	1_20488019	1_20491300
4221705	1	20491219	20491297	16	0.0915751	78	1_20491219	1_20491297
4221706	1	20491219	20491300	16	0.384615	81	1_20491219	1_20491300
4221708	1	20491219	20499530	16	0.491639	8311	1_20491219	1_20499530
4228603	1	20491297	20491300	16	0.0857143	3	1_20491297	1_20491300
4228605	1	20491297	20499530	16	0.304348	8233	1_20491297	1_20499530
4235501	1	20491300	20499530	16	0.00289855	8230	1_20491300	1_20499530
4249291	1	20499530	20501984	16	0.0144928	2454	1_20499530	1_20501984
4249292	1	20499530	20506050	16	0.615689	6520	1_20499530	1_20506050
4249293	1	20499530	20506142	16	0.615689	6612	1_20499530	1_20506142
4249294	1	20499530	20506498	16	0.491639	6968	1_20499530	1_20506498
4249295	1	20499530	20506500	16	0.491639	6970	1_20499530	1_20506500
4249296	1	20499530	20506543	15	0.626866	7013	1_20499530	1_20506543
4256185	1	20501984	20506050	16	0.188811	4066	1_20501984	1_20506050
4256186	1	20501984	20506142	16	0.188811	4158	1_20501984	1_20506142
4256187	1	20501984	20506498	16	0.213675	4514	1_20501984	1_20506498
4256188	1	20501984	20506500	16	0.213675	4516	1_20501984	1_20506500
4256189	1	20501984	20506543	15	0.196065	4559	1_20501984	1_20506543
4263078	1	20506050	20506142	16	1	92	1_20506050	1_20506142
4263079	1	20506050	20506498	16	0.903891	448	1_20506050	1_20506498
4263080	1	20506050	20506500	16	0.903891	450	1_20506050	1_20506500
4263081	1	20506050	20506543	15	1	493	1_20506050	1_20506543
4269970	1	20506142	20506498	16	0.903891	356	1_20506142	1_20506498
4269971	1	20506142	20506500	16	0.903891	358	1_20506142	1_20506500
4269972	1	20506142	20506543	15	1	401	1_20506142	1_20506543
4276861	1	20506498	20506500	16	1	2	1_20506498	1_20506500
4276862	1	20506498	20506543	15	1	45	1_20506498	1_20506543
4283751	1	20506500	20506543	15	1	43	1_20506500	1_20506543
4441945	1	21395383	21395465	14	0.0123288	82	1_21395383	1_21395465
4441946	1	21395383	21395483	14	0.0123288	100	1_21395383	1_21395483
4441947	1	21395383	21395755	12	0.0535714	372	1_21395383	1_21395755
4441948	1	21395383	21395785	12	0.1	402	1_21395383	1_21395785
4441949	1	21395383	21396821	14	0.336842	1438	1_21395383	1_21396821
4441950	1	21395383	21396863	14	0.681818	1480	1_21395383	1_21396863
4441952	1	21395383	21398352	13	0.133333	2969	1_21395383	1_21398352
4448811	1	21395465	21395483	15	1	18	1_21395465	1_21395483
4448812	1	21395465	21395755	13	0.882656	290	1_21395465	1_21395755
4448813	1	21395465	21395785	13	0.0183284	320	1_21395465	1_21395785
4448814	1	21395465	21396821	16	0.143678	1356	1_21395465	1_21396821
4448815	1	21395465	21396863	16	0.00383142	1398	1_21395465	1_21396863
4448817	1	21395465	21398352	15	0	2887	1_21395465	1_21398352
4455676	1	21395483	21395755	13	0.882656	272	1_21395483	1_21395755
4455677	1	21395483	21395785	13	0.0183284	302	1_21395483	1_21395785
4455678	1	21395483	21396821	15	0.132004	1338	1_21395483	1_21396821
4455679	1	21395483	21396863	15	0.00710227	1380	1_21395483	1_21396863
4455681	1	21395483	21398352	14	0.00041511	2869	1_21395483	1_21398352
4462540	1	21395755	21395785	12	0.118072	30	1_21395755	1_21395785
4462541	1	21395755	21396821	13	0.10407	1066	1_21395755	1_21396821
4462542	1	21395755	21396863	13	0.0357565	1108	1_21395755	1_21396863
4462544	1	21395755	21398352	13	0.0947776	2597	1_21395755	1_21398352
4469403	1	21395785	21396821	13	0.00444664	1036	1_21395785	1_21396821
4469404	1	21395785	21396863	13	0.0808081	1078	1_21395785	1_21396863
4469406	1	21395785	21398352	12	1	2567	1_21395785	1_21398352
4476265	1	21396821	21396863	16	0.666667	42	1_21396821	1_21396863
4476267	1	21396821	21398352	15	0.0193966	1531	1_21396821	1_21398352
4483127	1	21396863	21398352	15	0.0909091	1489	1_21396863	1_21398352
6633826	1	34423541	34423544	16	0.183673	3	1_34423541	1_34423544
6633827	1	34423541	34423550	16	0.183673	9	1_34423541	1_34423550
6633828	1	34423541	34423619	16	0.142857	78	1_34423541	1_34423619
6633829	1	34423541	34423664	16	0.183673	123	1_34423541	1_34423664
6633830	1	34423541	34423685	16	0.0285714	144	1_34423541	1_34423685
6633831	1	34423541	34423694	16	0.0285714	153	1_34423541	1_34423694
6633832	1	34423541	34423718	16	0.183673	177	1_34423541	1_34423718
6633833	1	34423541	34423721	16	0.0346741	180	1_34423541	1_34423721
6633834	1	34423541	34423751	16	0.183673	210	1_34423541	1_34423751
6633835	1	34423541	34423835	16	0.183673	294	1_34423541	1_34423835
6633836	1	34423541	34425537	16	0.047619	1996	1_34423541	1_34425537
6633837	1	34423541	34425558	16	0.428571	2017	1_34423541	1_34425558
6633838	1	34423541	34427995	16	0.238095	4454	1_34423541	1_34427995
6633839	1	34423541	34428619	16	0.0108043	5078	1_34423541	1_34428619
6633840	1	34423541	34428625	16	0.183673	5084	1_34423541	1_34428625
6633842	1	34423541	34430525	16	0.0233766	6984	1_34423541	1_34430525
6633843	1	34423541	34430528	16	0.183673	6987	1_34423541	1_34430528
6633844	1	34423541	34431766	16	0.032967	8225	1_34423541	1_34431766
6633845	1	34423541	34432576	16	0.0857143	9035	1_34423541	1_34432576
6640365	1	34423544	34423550	16	1	6	1_34423544	1_34423550
6640366	1	34423544	34423619	16	0.142857	75	1_34423544	1_34423619
6640367	1	34423544	34423664	16	0.0566893	120	1_34423544	1_34423664
6640368	1	34423544	34423685	16	0.257143	141	1_34423544	1_34423685
6640369	1	34423544	34423694	16	0.257143	150	1_34423544	1_34423694
6640370	1	34423544	34423718	16	1	174	1_34423544	1_34423718
6640371	1	34423544	34423721	16	0.866852	177	1_34423544	1_34423721
6640372	1	34423544	34423751	16	1	207	1_34423544	1_34423751
6640373	1	34423544	34423835	16	1	291	1_34423544	1_34423835
6640374	1	34423544	34425537	16	0.190476	1993	1_34423544	1_34425537
6640375	1	34423544	34425558	16	0.428571	2014	1_34423544	1_34425558
6640376	1	34423544	34427995	16	0.238095	4451	1_34423544	1_34427995
6640377	1	34423544	34428619	16	0.635054	5075	1_34423544	1_34428619
6640378	1	34423544	34428625	16	0.183673	5081	1_34423544	1_34428625
6640380	1	34423544	34430525	16	0.127273	6981	1_34423544	1_34430525
6640381	1	34423544	34430528	16	0.510204	6984	1_34423544	1_34430528
6640382	1	34423544	34431766	16	0.0915751	8222	1_34423544	1_34431766
6640383	1	34423544	34432576	16	0.466667	9032	1_34423544	1_34432576
6646903	1	34423550	34423619	16	0.142857	69	1_34423550	1_34423619
6646904	1	34423550	34423664	16	0.0566893	114	1_34423550	1_34423664
6646905	1	34423550	34423685	16	0.257143	135	1_34423550	1_34423685
6646906	1	34423550	34423694	16	0.257143	144	1_34423550	1_34423694
6646907	1	34423550	34423718	16	1	168	1_34423550	1_34423718
6646908	1	34423550	34423721	16	0.866852	171	1_34423550	1_34423721
6646909	1	34423550	34423751	16	1	201	1_34423550	1_34423751
6646910	1	34423550	34423835	16	1	285	1_34423550	1_34423835
6646911	1	34423550	34425537	16	0.190476	1987	1_34423550	1_34425537
6646912	1	34423550	34425558	16	0.428571	2008	1_34423550	1_34425558
6646913	1	34423550	34427995	16	0.238095	4445	1_34423550	1_34427995
6646914	1	34423550	34428619	16	0.635054	5069	1_34423550	1_34428619
6646915	1	34423550	34428625	16	0.183673	5075	1_34423550	1_34428625
6646917	1	34423550	34430525	16	0.127273	6975	1_34423550	1_34430525
6646918	1	34423550	34430528	16	0.510204	6978	1_34423550	1_34430528
6646919	1	34423550	34431766	16	0.0915751	8216	1_34423550	1_34431766
6646920	1	34423550	34432576	16	0.466667	9026	1_34423550	1_34432576
6653440	1	34423619	34423664	16	0.142857	45	1_34423619	1_34423664
6653441	1	34423619	34423685	16	0.05	66	1_34423619	1_34423685
6653442	1	34423619	34423694	16	0.05	75	1_34423619	1_34423694
6653443	1	34423619	34423718	16	0.142857	99	1_34423619	1_34423718
6653444	1	34423619	34423721	16	0.0873786	102	1_34423619	1_34423721
6653445	1	34423619	34423751	16	0.142857	132	1_34423619	1_34423751
6653446	1	34423619	34423835	16	0.142857	216	1_34423619	1_34423835
6653447	1	34423619	34425537	16	0.333333	1918	1_34423619	1_34425537
6653448	1	34423619	34425558	16	0.0833333	1939	1_34423619	1_34425558
6653449	1	34423619	34427995	16	0.0666667	4376	1_34423619	1_34427995
6653450	1	34423619	34428619	16	0.00840336	5000	1_34423619	1_34428619
6653451	1	34423619	34428625	16	0.015873	5006	1_34423619	1_34428625
6653453	1	34423619	34430525	16	0.0181818	6906	1_34423619	1_34430525
6653454	1	34423619	34430528	16	0.0357143	6909	1_34423619	1_34430528
6653455	1	34423619	34431766	16	0.025641	8147	1_34423619	1_34431766
6653456	1	34423619	34432576	16	0.0666667	8957	1_34423619	1_34432576
6659976	1	34423664	34423685	16	0.384127	21	1_34423664	1_34423685
6659977	1	34423664	34423694	16	0.384127	30	1_34423664	1_34423694
6659978	1	34423664	34423718	16	0.0566893	54	1_34423664	1_34423718
6659979	1	34423664	34423721	16	0.0186469	57	1_34423664	1_34423721
6659980	1	34423664	34423751	16	0.0566893	87	1_34423664	1_34423751
6659981	1	34423664	34423835	16	0.0566893	171	1_34423664	1_34423835
6659982	1	34423664	34425537	16	0.047619	1873	1_34423664	1_34425537
6659983	1	34423664	34425558	16	0.132275	1894	1_34423664	1_34425558
6659984	1	34423664	34427995	16	0.026455	4331	1_34423664	1_34427995
6659985	1	34423664	34428619	16	0.0225424	4955	1_34423664	1_34428619
6659986	1	34423664	34428625	16	0.0728143	4961	1_34423664	1_34428625
6659988	1	34423664	34430525	16	0.104185	6861	1_34423664	1_34430525
6659989	1	34423664	34430528	16	0.0566893	6864	1_34423664	1_34430528
6659990	1	34423664	34431766	16	0.010175	8102	1_34423664	1_34431766
6659991	1	34423664	34432576	16	0.026455	8912	1_34423664	1_34432576
6666511	1	34423685	34423694	16	1	9	1_34423685	1_34423694
6666512	1	34423685	34423718	16	0.257143	33	1_34423685	1_34423718
6666513	1	34423685	34423721	16	0.234951	36	1_34423685	1_34423721
6666514	1	34423685	34423751	16	0.257143	66	1_34423685	1_34423751
6666515	1	34423685	34423835	16	0.257143	150	1_34423685	1_34423835
6666516	1	34423685	34425537	16	0.0666667	1852	1_34423685	1_34425537
6666517	1	34423685	34425558	16	0.266667	1873	1_34423685	1_34425558
6666518	1	34423685	34427995	16	0.12	4310	1_34423685	1_34427995
6666519	1	34423685	34428619	16	0.136134	4934	1_34423685	1_34428619
6666520	1	34423685	34428625	16	0.0793651	4940	1_34423685	1_34428625
6666522	1	34423685	34430525	16	0.178182	6840	1_34423685	1_34430525
6666523	1	34423685	34430528	16	0.0285714	6843	1_34423685	1_34430528
6666524	1	34423685	34431766	16	0.251282	8081	1_34423685	1_34431766
6666525	1	34423685	34432576	16	0.12	8891	1_34423685	1_34432576
6673045	1	34423694	34423718	16	0.257143	24	1_34423694	1_34423718
6673046	1	34423694	34423721	16	0.234951	27	1_34423694	1_34423721
6673047	1	34423694	34423751	16	0.257143	57	1_34423694	1_34423751
6673048	1	34423694	34423835	16	0.257143	141	1_34423694	1_34423835
6673049	1	34423694	34425537	16	0.0666667	1843	1_34423694	1_34425537
6673050	1	34423694	34425558	16	0.266667	1864	1_34423694	1_34425558
6673051	1	34423694	34427995	16	0.12	4301	1_34423694	1_34427995
6673052	1	34423694	34428619	16	0.136134	4925	1_34423694	1_34428619
6673053	1	34423694	34428625	16	0.0793651	4931	1_34423694	1_34428625
6673055	1	34423694	34430525	16	0.178182	6831	1_34423694	1_34430525
6673056	1	34423694	34430528	16	0.0285714	6834	1_34423694	1_34430528
6673057	1	34423694	34431766	16	0.251282	8072	1_34423694	1_34431766
6673058	1	34423694	34432576	16	0.12	8882	1_34423694	1_34432576
6679578	1	34423718	34423721	16	0.866852	3	1_34423718	1_34423721
6679579	1	34423718	34423751	16	1	33	1_34423718	1_34423751
6679580	1	34423718	34423835	16	1	117	1_34423718	1_34423835
6679581	1	34423718	34425537	16	0.190476	1819	1_34423718	1_34425537
6679582	1	34423718	34425558	16	0.428571	1840	1_34423718	1_34425558
6679583	1	34423718	34427995	16	0.238095	4277	1_34423718	1_34427995
6679584	1	34423718	34428619	16	0.635054	4901	1_34423718	1_34428619
6679585	1	34423718	34428625	16	0.183673	4907	1_34423718	1_34428625
6679587	1	34423718	34430525	16	0.127273	6807	1_34423718	1_34430525
6679588	1	34423718	34430528	16	0.510204	6810	1_34423718	1_34430528
6679589	1	34423718	34431766	16	0.0915751	8048	1_34423718	1_34431766
6679590	1	34423718	34432576	16	0.466667	8858	1_34423718	1_34432576
6686110	1	34423721	34423751	16	0.866852	30	1_34423721	1_34423751
6686111	1	34423721	34423835	16	0.866852	114	1_34423721	1_34423835
6686112	1	34423721	34425537	16	0.158576	1816	1_34423721	1_34425537
6686113	1	34423721	34425558	16	0.262136	1837	1_34423721	1_34425558
6686114	1	34423721	34427995	16	0.145631	4274	1_34423721	1_34427995
6686115	1	34423721	34428619	16	0.767643	4898	1_34423721	1_34428619
6686116	1	34423721	34428625	16	0.112344	4904	1_34423721	1_34428625
6686118	1	34423721	34430525	16	0.192233	6804	1_34423721	1_34430525
6686119	1	34423721	34430528	16	0.500693	6807	1_34423721	1_34430528
6686120	1	34423721	34431766	16	0.13169	8045	1_34423721	1_34431766
6686121	1	34423721	34432576	16	0.404531	8855	1_34423721	1_34432576
6692641	1	34423751	34423835	16	1	84	1_34423751	1_34423835
6692642	1	34423751	34425537	16	0.190476	1786	1_34423751	1_34425537
6692643	1	34423751	34425558	16	0.428571	1807	1_34423751	1_34425558
6692644	1	34423751	34427995	16	0.238095	4244	1_34423751	1_34427995
6692645	1	34423751	34428619	16	0.635054	4868	1_34423751	1_34428619
6692646	1	34423751	34428625	16	0.183673	4874	1_34423751	1_34428625
6692648	1	34423751	34430525	16	0.127273	6774	1_34423751	1_34430525
6692649	1	34423751	34430528	16	0.510204	6777	1_34423751	1_34430528
6692650	1	34423751	34431766	16	0.0915751	8015	1_34423751	1_34431766
6692651	1	34423751	34432576	16	0.466667	8825	1_34423751	1_34432576
6692652	1	34423751	34433741	16	0.00952381	9990	1_34423751	1_34433741
6699171	1	34423835	34425537	16	0.190476	1702	1_34423835	1_34425537
6699172	1	34423835	34425558	16	0.428571	1723	1_34423835	1_34425558
6699173	1	34423835	34427995	16	0.238095	4160	1_34423835	1_34427995
6699174	1	34423835	34428619	16	0.635054	4784	1_34423835	1_34428619
6699175	1	34423835	34428625	16	0.183673	4790	1_34423835	1_34428625
6699177	1	34423835	34430525	16	0.127273	6690	1_34423835	1_34430525
6699178	1	34423835	34430528	16	0.510204	6693	1_34423835	1_34430528
6699179	1	34423835	34431766	16	0.0915751	7931	1_34423835	1_34431766
6699180	1	34423835	34432576	16	0.466667	8741	1_34423835	1_34432576
6699181	1	34423835	34433741	16	0.00952381	9906	1_34423835	1_34433741
6699182	1	34423835	34433801	16	0.00952381	9966	1_34423835	1_34433801
6699183	1	34423835	34433821	16	0.0414747	9986	1_34423835	1_34433821
6705700	1	34425537	34425558	16	0.111111	21	1_34425537	1_34425558
6705701	1	34425537	34427995	16	0.0222222	2458	1_34425537	1_34427995
6705702	1	34425537	34428619	16	0.00280112	3082	1_34425537	1_34428619
6705703	1	34425537	34428625	16	0.00529101	3088	1_34425537	1_34428625
6705705	1	34425537	34430525	16	0.00606061	4988	1_34425537	1_34430525
6705706	1	34425537	34430528	16	0.047619	4991	1_34425537	1_34430528
6705707	1	34425537	34431766	16	0.0769231	6229	1_34425537	1_34431766
6705708	1	34425537	34432576	16	0.555556	7039	1_34425537	1_34432576
6705709	1	34425537	34433741	16	0.2	8204	1_34425537	1_34433741
6705710	1	34425537	34433801	16	0.2	8264	1_34425537	1_34433801
6705711	1	34425537	34433821	16	0.0967742	8284	1_34425537	1_34433821
6705712	1	34425537	34435380	15	0.025974	9843	1_34425537	1_34435380
6705713	1	34425537	34435398	15	0.0340909	9861	1_34425537	1_34435398
6705714	1	34425537	34435407	15	0.025974	9870	1_34425537	1_34435407
6705715	1	34425537	34435437	16	0.0957854	9900	1_34425537	1_34435437
6705716	1	34425537	34435449	16	0.047619	9912	1_34425537	1_34435449
6705717	1	34425537	34435452	16	0.047619	9915	1_34425537	1_34435452
6705718	1	34425537	34435512	16	0.047619	9975	1_34425537	1_34435512
6712228	1	34425558	34427995	16	0.0222222	2437	1_34425558	1_34427995
6712229	1	34425558	34428619	16	0.137255	3061	1_34425558	1_34428619
6712230	1	34425558	34428625	16	0.00529101	3067	1_34425558	1_34428625
6712232	1	34425558	34430525	16	0.00606061	4967	1_34425558	1_34430525
6712233	1	34425558	34430528	16	0.190476	4970	1_34425558	1_34430528
6712234	1	34425558	34431766	16	0.00854701	6208	1_34425558	1_34431766
6712235	1	34425558	34432576	16	0.2	7018	1_34425558	1_34432576
6712236	1	34425558	34433741	16	0.0222222	8183	1_34425558	1_34433741
6712237	1	34425558	34433801	16	0.0222222	8243	1_34425558	1_34433801
6712238	1	34425558	34433821	16	0.0107527	8263	1_34425558	1_34433821
6712239	1	34425558	34435380	15	0.285714	9822	1_34425558	1_34435380
6712240	1	34425558	34435398	15	0.00462963	9840	1_34425558	1_34435398
6712241	1	34425558	34435407	15	0.285714	9849	1_34425558	1_34435407
6712242	1	34425558	34435437	16	0.0344828	9879	1_34425558	1_34435437
6712243	1	34425558	34435449	16	0.428571	9891	1_34425558	1_34435449
6712244	1	34425558	34435452	16	0.428571	9894	1_34425558	1_34435452
6712245	1	34425558	34435512	16	0.428571	9954	1_34425558	1_34435512
6718755	1	34427995	34428619	16	0.161905	624	1_34427995	1_34428619
6718756	1	34427995	34428625	16	0.771429	630	1_34427995	1_34428625
6718758	1	34427995	34430525	16	0.757576	2530	1_34427995	1_34430525
6718759	1	34427995	34430528	16	0.466667	2533	1_34427995	1_34430528
6718760	1	34427995	34431766	16	0.0017094	3771	1_34427995	1_34431766
6718761	1	34427995	34432576	16	0.111111	4581	1_34427995	1_34432576
6718762	1	34427995	34433741	16	0.04	5746	1_34427995	1_34433741
6718763	1	34427995	34433801	16	0.04	5806	1_34427995	1_34433801
6718764	1	34427995	34433821	16	0.260215	5826	1_34427995	1_34433821
6718765	1	34427995	34435380	15	0.142857	7385	1_34427995	1_34435380
6718766	1	34427995	34435398	15	0.0833333	7403	1_34427995	1_34435398
6718767	1	34427995	34435407	15	0.142857	7412	1_34427995	1_34435407
6718768	1	34427995	34435437	16	0.0375479	7442	1_34427995	1_34435437
6718769	1	34427995	34435449	16	0.238095	7454	1_34427995	1_34435449
6718770	1	34427995	34435452	16	0.238095	7457	1_34427995	1_34435452
6718771	1	34427995	34435512	16	0.238095	7517	1_34427995	1_34435512
6725281	1	34428619	34428625	16	0.112178	6	1_34428619	1_34428625
6725283	1	34428619	34430525	16	0.232391	1906	1_34428619	1_34430525
6725284	1	34428619	34430528	16	0.346939	1909	1_34428619	1_34430528
6725285	1	34428619	34431766	16	0.0622711	3147	1_34428619	1_34431766
6725286	1	34428619	34432576	16	0.12605	3957	1_34428619	1_34432576
6725287	1	34428619	34433741	16	0.0140056	5122	1_34428619	1_34433741
6725288	1	34428619	34433801	16	0.0140056	5182	1_34428619	1_34433801
6725289	1	34428619	34433821	16	0.0609921	5202	1_34428619	1_34433821
6725290	1	34428619	34435380	15	0.010989	6761	1_34428619	1_34435380
6725291	1	34428619	34435398	15	0.0785256	6779	1_34428619	1_34435398
6725292	1	34428619	34435407	15	0.010989	6788	1_34428619	1_34435407
6725293	1	34428619	34435437	16	0.0510963	6818	1_34428619	1_34435437
6725294	1	34428619	34435449	16	0.0108043	6830	1_34428619	1_34435449
6725295	1	34428619	34435452	16	0.0108043	6833	1_34428619	1_34435452
6725296	1	34428619	34435512	16	0.0108043	6893	1_34428619	1_34435512
6731807	1	34428625	34430525	16	0.584416	1900	1_34428625	1_34430525
6731808	1	34428625	34430528	16	0.510204	1903	1_34428625	1_34430528
6731809	1	34428625	34431766	16	0.010175	3141	1_34428625	1_34431766
6731810	1	34428625	34432576	16	0.026455	3951	1_34428625	1_34432576
6731811	1	34428625	34433741	16	0.0857143	5116	1_34428625	1_34433741
6731812	1	34428625	34433801	16	0.0857143	5176	1_34428625	1_34433801
6731813	1	34428625	34433821	16	0.373272	5196	1_34428625	1_34433821
6731814	1	34428625	34435380	15	0.107143	6755	1_34428625	1_34435380
6731815	1	34428625	34435398	15	0.151235	6773	1_34428625	1_34435398
6731816	1	34428625	34435407	15	0.107143	6782	1_34428625	1_34435407
6731817	1	34428625	34435437	16	0.0658639	6812	1_34428625	1_34435437
6731818	1	34428625	34435449	16	0.183673	6824	1_34428625	1_34435449
6731819	1	34428625	34435452	16	0.183673	6827	1_34428625	1_34435452
6731820	1	34428625	34435512	16	0.183673	6887	1_34428625	1_34435512
6744853	1	34430525	34430528	16	0.438961	3	1_34430525	1_34430528
6744854	1	34430525	34431766	16	0.0004662	1241	1_34430525	1_34431766
6744855	1	34430525	34432576	16	0.0593939	2051	1_34430525	1_34432576
6744856	1	34430525	34433741	16	0.030303	3216	1_34430525	1_34433741
6744857	1	34430525	34433801	16	0.030303	3276	1_34430525	1_34433801
6744858	1	34430525	34433821	16	0.169501	3296	1_34430525	1_34433821
6744859	1	34430525	34435380	15	0.025974	4855	1_34430525	1_34435380
6744860	1	34430525	34435398	15	0.0340909	4873	1_34430525	1_34435398
6744861	1	34430525	34435407	15	0.025974	4882	1_34430525	1_34435407
6744862	1	34430525	34435437	16	0.0169279	4912	1_34430525	1_34435437
6744863	1	34430525	34435449	16	0.0233766	4924	1_34430525	1_34435449
6744864	1	34430525	34435452	16	0.0233766	4927	1_34430525	1_34435452
6744865	1	34430525	34435512	16	0.0233766	4987	1_34430525	1_34435512
6751375	1	34430528	34431766	16	0.179487	1238	1_34430528	1_34431766
6751376	1	34430528	34432576	16	0.238095	2048	1_34430528	1_34432576
6751377	1	34430528	34433741	16	0.00952381	3213	1_34430528	1_34433741
6751378	1	34430528	34433801	16	0.00952381	3273	1_34430528	1_34433801
6751379	1	34430528	34433821	16	0.00460829	3293	1_34430528	1_34433821
6751380	1	34430528	34435380	15	0.0223214	4852	1_34430528	1_34435380
6751381	1	34430528	34435398	15	0.208333	4870	1_34430528	1_34435398
6751382	1	34430528	34435407	15	0.0223214	4879	1_34430528	1_34435407
6751383	1	34430528	34435437	16	0.133005	4909	1_34430528	1_34435437
6751384	1	34430528	34435449	16	0.183673	4921	1_34430528	1_34435449
6751385	1	34430528	34435452	16	0.183673	4924	1_34430528	1_34435452
6751386	1	34430528	34435512	16	0.183673	4984	1_34430528	1_34435512
6757896	1	34431766	34432576	16	0.138462	810	1_34431766	1_34432576
6757897	1	34431766	34433741	16	0.0153846	1975	1_34431766	1_34433741
6757898	1	34431766	34433801	16	0.0153846	2035	1_34431766	1_34433801
6757899	1	34431766	34433821	16	0.516956	2055	1_34431766	1_34433821
6757900	1	34431766	34435380	15	0.0178571	3614	1_34431766	1_34435380
6757901	1	34431766	34435398	15	0.00462963	3632	1_34431766	1_34435398
6757902	1	34431766	34435407	15	0.0178571	3641	1_34431766	1_34435407
6757903	1	34431766	34435437	16	0.707633	3671	1_34431766	1_34435437
6757904	1	34431766	34435449	16	0.032967	3683	1_34431766	1_34435449
6757905	1	34431766	34435452	16	0.032967	3686	1_34431766	1_34435452
6757906	1	34431766	34435512	16	0.032967	3746	1_34431766	1_34435512
6764416	1	34432576	34433741	16	0.111111	1165	1_34432576	1_34433741
6764417	1	34432576	34433801	16	0.111111	1225	1_34432576	1_34433801
6764418	1	34432576	34433821	16	0.105376	1245	1_34432576	1_34433821
6764419	1	34432576	34435380	15	0.047619	2804	1_34432576	1_34435380
6764420	1	34432576	34435398	15	0.0123457	2822	1_34432576	1_34435398
6764421	1	34432576	34435407	15	0.047619	2831	1_34432576	1_34435407
6764422	1	34432576	34435437	16	0.172414	2861	1_34432576	1_34435437
6764423	1	34432576	34435449	16	0.0857143	2873	1_34432576	1_34435449
6764424	1	34432576	34435452	16	0.0857143	2876	1_34432576	1_34435452
6764425	1	34432576	34435512	16	0.0857143	2936	1_34432576	1_34435512
6770935	1	34433741	34433801	16	1	60	1_34433741	1_34433801
6770936	1	34433741	34433821	16	0.0537634	80	1_34433741	1_34433821
6770937	1	34433741	34435380	15	0.00510204	1639	1_34433741	1_34435380
6770938	1	34433741	34435398	15	0.047619	1657	1_34433741	1_34435398
6770939	1	34433741	34435407	15	0.00510204	1666	1_34433741	1_34435407
6770940	1	34433741	34435437	16	0.0191571	1696	1_34433741	1_34435437
6770941	1	34433741	34435449	16	0.00952381	1708	1_34433741	1_34435449
6770942	1	34433741	34435452	16	0.00952381	1711	1_34433741	1_34435452
6770943	1	34433741	34435512	16	0.00952381	1771	1_34433741	1_34435512
6777453	1	34433801	34433821	16	0.0537634	20	1_34433801	1_34433821
6777454	1	34433801	34435380	15	0.00510204	1579	1_34433801	1_34435380
6777455	1	34433801	34435398	15	0.047619	1597	1_34433801	1_34435398
6777456	1	34433801	34435407	15	0.00510204	1606	1_34433801	1_34435407
6777457	1	34433801	34435437	16	0.0191571	1636	1_34433801	1_34435437
6777458	1	34433801	34435449	16	0.00952381	1648	1_34433801	1_34435449
6777459	1	34433801	34435452	16	0.00952381	1651	1_34433801	1_34435452
6777460	1	34433801	34435512	16	0.00952381	1711	1_34433801	1_34435512
6783970	1	34433821	34435380	15	0.0649351	1559	1_34433821	1_34435380
6783971	1	34433821	34435398	15	0.151515	1577	1_34433821	1_34435398
6783972	1	34433821	34435407	15	0.0649351	1586	1_34433821	1_34435407
6783973	1	34433821	34435437	16	0.56396	1616	1_34433821	1_34435437
6783974	1	34433821	34435449	16	0.115207	1628	1_34433821	1_34435449
6783975	1	34433821	34435452	16	0.115207	1631	1_34433821	1_34435452
6783976	1	34433821	34435512	16	0.115207	1691	1_34433821	1_34435512
6790486	1	34435380	34435398	15	0.047619	18	1_34435380	1_34435398
6790487	1	34435380	34435407	15	1	27	1_34435380	1_34435407
6790488	1	34435380	34435437	15	0.0223214	57	1_34435380	1_34435437
6790489	1	34435380	34435449	15	1	69	1_34435380	1_34435449
6790490	1	34435380	34435452	15	1	72	1_34435380	1_34435452
6790491	1	34435380	34435512	15	1	132	1_34435380	1_34435512
6797001	1	34435398	34435407	15	0.047619	9	1_34435398	1_34435407
6797002	1	34435398	34435437	15	0.0520833	39	1_34435398	1_34435437
6797003	1	34435398	34435449	15	0.047619	51	1_34435398	1_34435449
6797004	1	34435398	34435452	15	0.047619	54	1_34435398	1_34435452
6797005	1	34435398	34435512	15	0.047619	114	1_34435398	1_34435512
6803515	1	34435407	34435437	15	0.0223214	30	1_34435407	1_34435437
6803516	1	34435407	34435449	15	1	42	1_34435407	1_34435449
6803517	1	34435407	34435452	15	1	45	1_34435407	1_34435452
6803518	1	34435407	34435512	15	1	105	1_34435407	1_34435512
6810028	1	34435437	34435449	16	0.0410509	12	1_34435437	1_34435449
6810029	1	34435437	34435452	16	0.0410509	15	1_34435437	1_34435452
6810030	1	34435437	34435512	16	0.0410509	75	1_34435437	1_34435512
6816540	1	34435449	34435452	16	1	3	1_34435449	1_34435452
6816541	1	34435449	34435512	16	1	63	1_34435449	1_34435512
6823051	1	34435452	34435512	16	1	60	1_34435452	1_34435512
9243228	1	44174254	44174264	13	1	10	1_44174254	1_44174264
9243229	1	44174254	44174273	13	1	19	1_44174254	1_44174273
9243230	1	44174254	44174382	12	0.1	128	1_44174254	1_44174382
9243231	1	44174254	44174395	12	0.0727273	141	1_44174254	1_44174395
9243232	1	44174254	44174439	12	0.454545	185	1_44174254	1_44174439
9243233	1	44174254	44174445	12	0.454545	191	1_44174254	1_44174445
9243234	1	44174254	44174531	12	0.0470588	277	1_44174254	1_44174531
9243235	1	44174254	44174532	12	0.0470588	278	1_44174254	1_44174532
9243236	1	44174254	44174535	12	0	281	1_44174254	1_44174535
9243237	1	44174254	44174639	14	0.461538	385	1_44174254	1_44174639
9243238	1	44174254	44175989	14	0.0808081	1735	1_44174254	1_44175989
9243239	1	44174254	44176028	14	0.0808081	1774	1_44174254	1_44176028
9243240	1	44174254	44176049	14	0.0277778	1795	1_44174254	1_44176049
9243241	1	44174254	44176250	14	0.0168539	1996	1_44174254	1_44176250
9243242	1	44174254	44176271	14	0.00219298	2017	1_44174254	1_44176271
9243243	1	44174254	44176292	14	0.0570776	2038	1_44174254	1_44176292
9243244	1	44174254	44177343	14	0.461538	3089	1_44174254	1_44177343
9243245	1	44174254	44177361	14	0.0277778	3107	1_44174254	1_44177361
9243246	1	44174254	44177385	14	0.0808081	3131	1_44174254	1_44177385
9243247	1	44174254	44177704	14	0.00133333	3450	1_44174254	1_44177704
9243248	1	44174254	44177743	14	0.00833333	3489	1_44174254	1_44177743
9243249	1	44174254	44177764	14	0.0808081	3510	1_44174254	1_44177764
9243250	1	44174254	44177800	14	0.0168539	3546	1_44174254	1_44177800
9243251	1	44174254	44178068	14	0.0128205	3814	1_44174254	1_44178068
9243252	1	44174254	44178095	14	0.015625	3841	1_44174254	1_44178095
9243253	1	44174254	44178954	14	0	4700	1_44174254	1_44178954
9243254	1	44174254	44180058	12	0.00571429	5804	1_44174254	1_44180058
9243256	1	44174254	44180981	14	0.00913242	6727	1_44174254	1_44180981
9243257	1	44174254	44181011	13	0.0315657	6757	1_44174254	1_44181011
9243258	1	44174254	44181029	14	0.0168539	6775	1_44174254	1_44181029
9243259	1	44174254	44181031	13	0.0315657	6777	1_44174254	1_44181031
9243260	1	44174254	44181053	13	0.0315657	6799	1_44174254	1_44181053
9243261	1	44174254	44183873	14	0.0454545	9619	1_44174254	1_44183873
9249355	1	44174264	44174273	14	1	9	1_44174264	1_44174273
9249356	1	44174264	44174382	11	0.126984	118	1_44174264	1_44174382
9249357	1	44174264	44174395	12	0.0727273	131	1_44174264	1_44174395
9249358	1	44174264	44174439	12	0.454545	175	1_44174264	1_44174439
9249359	1	44174264	44174445	12	0.454545	181	1_44174264	1_44174445
9249360	1	44174264	44174531	12	0.1	267	1_44174264	1_44174531
9249361	1	44174264	44174532	12	0.1	268	1_44174264	1_44174532
9249362	1	44174264	44174535	11	0.00185185	271	1_44174264	1_44174535
9249363	1	44174264	44174639	14	0.461538	375	1_44174264	1_44174639
9249364	1	44174264	44175989	14	0.173611	1725	1_44174264	1_44175989
9249365	1	44174264	44176028	14	0.173611	1764	1_44174264	1_44176028
9249366	1	44174264	44176049	14	0.0128205	1785	1_44174264	1_44176049
9249367	1	44174264	44176250	14	0.00617284	1986	1_44174264	1_44176250
9249368	1	44174264	44176271	14	0.015625	2007	1_44174264	1_44176271
9249369	1	44174264	44176292	14	0.0168539	2028	1_44174264	1_44176292
9249370	1	44174264	44177343	14	0.461538	3079	1_44174264	1_44177343
9249371	1	44174264	44177361	14	0.0128205	3097	1_44174264	1_44177361
9249372	1	44174264	44177385	14	0.173611	3121	1_44174264	1_44177385
9249373	1	44174264	44177704	14	0	3440	1_44174264	1_44177704
9249374	1	44174264	44177743	14	0.00171821	3479	1_44174264	1_44177743
[truncated: 9,629 more rows]
