# Supplementary material for: Selection on adaptive and maladaptive gene expression plasticity during thermal adaptation to urban heat islands
Source: Nat Commun. 2021 Oct 26;12:6195. doi: 10.1038/s41467-021-26334-4 (PMC8548502; doi:10.1038/s41467-021-26334-4)
Supplement: Supplementary file 5 — Source Data [file 41467_2021_26334_MOESM5_ESM.zip › NATCOMM_maladaptive_plasticity_source_data_file_09062021/Data_files/Aguadilla_allgenes_Fst_09032021.csv]

	LocusID	Pop1ID	Pop2ID	Chr	BP	Column	OverallPi	Fst	FisherisP	OddsRatio	CILow	CIHigh	LOD	CorrectedFst	SmoothedFst	AMOVAFst	CorrectedAMOVAFst	SmoothedAMOVAFst	SmoothedAMOVAFstPvalue	WindowSNPCount	genome_pos
1	0	Aguad_nat	Aguad_urb	1	77878	0	0.2244	-0.0242	1	1	0.147671636	6.771781124	0	-0.024242424	0.014276603	0	0	0.020243962	0	0	1_77878
2	1	Aguad_nat	Aguad_urb	1	77910	0	0.341394026	-0.034805318	1	1.274509804	0.256490007	6.333093682	0.105343181	-0.034805318	0.014276611	0.002320076	0.002320076	0.020243964	0	0	1_77910
3	2	Aguad_nat	Aguad_urb	1	77912	0	0.412698413	-0.038461538	0.706170436	1.711111111	0.359442155	8.145681278	0.233278211	-0.038461538	0.014276612	0.012787213	0.012787213	0.020243964	0	0	1_77912
4	3	Aguad_nat	Aguad_urb	1	1224786	0	0.359408034	-0.039192062	0.72366149	1.444444444	0.316190222	6.598621984	0.159700843	-0.039192062	0.01454021	0.005147059	0.005147059	0.020339569	0	0	1_1224786
5	5	Aguad_nat	Aguad_urb	1	1224894	0	0.509387755	-0.017692308	1	1.142857143	0.368216187	3.547161948	0.057991947	-0.017692308	0.014540231	0.001068376	0.001068376	0.020339579	0	0	1_1224894
6	6	Aguad_nat	Aguad_urb	1	1224978	0	0.394202899	0.012718601	0.726236073	0.669565217	0.172881093	2.593213478	0.174207115	0.012718601	0.014540246	0.007373366	0.007373366	0.020339587	0	0	1_1224978
7	7	Aguad_nat	Aguad_urb	1	1225029	0	0.510570825	-0.002893562	0.53254157	1.714285714	0.496431952	5.919795247	0.234083206	-0.002893562	0.014540256	0.01663709	0.01663709	0.020339591	0	0	1_1225029
8	8	Aguad_nat	Aguad_urb	1	1225053	0	0.085024155	-0.151771957	0.513043478	2.111111111	0.203749772	21.873841069	0.324511092	-0.151771957	0.014540261	0.029220779	0.029220779	0.020339593	0	0	1_1225053
9	9	Aguad_nat	Aguad_urb	1	1225086	0	0.245714286	-0.048372093	0.687221428	1.8	0.313356366	10.339665494	0.255272505	-0.048372093	0.014540267	0.008859358	0.008859358	0.020339596	0	0	1_1225086
10	11	Aguad_nat	Aguad_urb	1	1225302	0	0.438829787	-0.023047375	1	1.105263158	0.319060666	3.828759792	0.043465694	-0.023047375	0.014540308	0.000519481	0.000519481	0.020339616	0	0	1_1225302
11	13	Aguad_nat	Aguad_urb	1	1225491	0	0.382352941	0.01255887	0.529187756	0.653333333	0.183171512	2.330299291	0.184865183	0.01255887	0.014540343	0.008333333	0.008333333	0.020339633	0	0	1_1225491
12	14	Aguad_nat	Aguad_urb	1	1225494	0	0.382352941	-0.024948025	0.518076319	1.928571429	0.507258093	7.332337928	0.285235728	-0.024948025	0.014540344	0.018181818	0.018181818	0.020339633	0	0	1_1225494
13	19	Aguad_nat	Aguad_urb	1	1381003	0	0.424877708	-0.023030841	0.385613178	1.780952381	0.517702706	6.126665645	0.250652307	-0.023030841	0.014568783	0.015709106	0.015709106	0.020353796	0	0	1_1381003
14	20	Aguad_nat	Aguad_urb	1	1381066	0	0.139762404	0.015818432	1	0.666666667	0.086682974	5.127240352	0.176091259	0.015818432	0.014568794	0.002840909	0.002840909	0.020353802	0	0	1_1381066
15	21	Aguad_nat	Aguad_urb	1	1381084	0	0.50873515	0.015818432	0.17609214	2.25	0.738075072	6.859058367	0.352182518	0.015818432	0.014568797	0.038243007	0.038243007	0.020353803	0	0	1_1381084
16	22	Aguad_nat	Aguad_urb	1	1381150	0	0.171208945	0.172484069	0.146020092	0.14516129	0.015041803	1.400882647	0.83814918	0.172484069	0.014568809	0.065143785	0.065143785	0.020353809	0	0	1_1381150
17	24	Aguad_nat	Aguad_urb	1	1381258	0	0.475192173	-0.018917388	0.575648742	1.466165414	0.468290579	4.590399881	0.16618297	-0.018917388	0.014568828	0.008029746	0.008029746	0.020353819	0	0	1_1381258
18	32	Aguad_nat	Aguad_urb	1	1381459	0	0.037037037	-0.15130674	1	1.4375	0.122865775	16.818404053	0.157607853	-0.15130674	0.014568864	0.012971698	0.012971698	0.020353838	0	0	1_1381459
19	33	Aguad_nat	Aguad_urb	1	1381516	0	0.283018868	0.110591472	0.136303206	0.275862069	0.060673903	1.254244043	0.559308011	0.110591472	0.014568874	0.055681818	0.055681818	0.020353843	0	0	1_1381516
20	34	Aguad_nat	Aguad_urb	1	1381564	0	0.075414781	0.203603604	0.174208145	0.225806452	0.021969587	2.320869956	0.646263654	0.203603604	0.014568882	0.054545455	0.054545455	0.020353848	0	0	1_1381564
21	35	Aguad_nat	Aguad_urb	1	1381573	0	0.491963662	-0.017733212	0.778618987	1.361111111	0.446489859	4.149306913	0.133893579	-0.017733212	0.014568884	0.005455837	0.005455837	0.020353848	0	0	1_1381573
22	36	Aguad_nat	Aguad_urb	1	1381627	0	0.075414781	0.203603604	0.174208145	0.225806452	0.021969587	2.320869956	0.646263654	0.203603604	0.014568894	0.054545455	0.054545455	0.020353853	0	0	1_1381627
23	37	Aguad_nat	Aguad_urb	1	1381630	0	0.078367347	0.161877395	0.188571429	0.24137931	0.023441717	2.485482294	0.617299958	0.161877395	0.014568894	0.053030303	0.053030303	0.020353854	0	0	1_1381630
24	39	Aguad_nat	Aguad_urb	1	1381819	0	0.49825297	-0.013168683	0.784054681	0.821052632	0.274303166	2.457599863	0.085629003	-0.013168683	0.014568927	0.002303009	0.002303009	0.020353871	0	0	1_1381819
25	41	Aguad_nat	Aguad_urb	1	1381831	0	0.49825297	-0.013168683	0.784054681	0.821052632	0.274303166	2.457599863	0.085629003	-0.013168683	0.01456893	0.002303009	0.002303009	0.020353872	0	0	1_1381831
26	42	Aguad_nat	Aguad_urb	1	1381876	0	0.506638714	-0.018118864	1	1.058823529	0.3562756	3.146741639	0.024823584	-0.018118864	0.014568938	0.000195925	0.000195925	0.020353876	0	0	1_1381876
27	43	Aguad_nat	Aguad_urb	1	1381897	0	0.503144654	-0.01698762	1	0.933333333	0.313225057	2.781102892	0.029963223	-0.01698762	0.014568941	0.000284091	0.000284091	0.020353878	0	0	1_1381897
28	44	Aguad_nat	Aguad_urb	1	1381930	0	0.171208945	-0.068539988	0.396175822	3	0.312047217	28.841789043	0.477121255	-0.068539988	0.014568947	0.018181818	0.018181818	0.020353881	0	0	1_1381930
29	45	Aguad_nat	Aguad_urb	1	1381939	0	0.50678733	-0.013272201	0.581318693	1.444444444	0.475501503	4.387829989	0.159700843	-0.013272201	0.014568949	0.008116883	0.008116883	0.020353882	0	0	1_1381939
30	46	Aguad_nat	Aguad_urb	1	1381972	0	0.237556561	-0.042900043	0.216490408	5.25	0.58372235	47.218510624	0.720159303	-0.042900043	0.014568955	0.05004329	0.05004329	0.020353885	0	0	1_1381972
31	47	Aguad_nat	Aguad_urb	1	1382101	0	0.201257862	0.015818432	0.678371203	0.655172414	0.119487935	3.592420362	0.183644397	0.015818432	0.014568977	0.00443892	0.00443892	0.020353897	0	0	1_1382101
32	48	Aguad_nat	Aguad_urb	1	1382185	0	0.330538085	0.038706375	0.324267122	0.49382716	0.129530322	1.882688636	0.306425028	0.038706375	0.014568992	0.020192677	0.020192677	0.020353905	0	0	1_1382185
33	49	Aguad_nat	Aguad_urb	1	1382200	0	0.208144796	0.004504505	1	0.703703704	0.127969714	3.869657013	0.152610163	0.004504505	0.014568995	0.003162055	0.003162055	0.020353906	0	0	1_1382200
34	50	Aguad_nat	Aguad_urb	1	1382203	0	0.075414781	0.004504505	1	0.724137931	0.04281129	12.248538708	0.140178703	0.004504505	0.014568995	0.000969697	0.000969697	0.020353907	0	0	1_1382203
35	51	Aguad_nat	Aguad_urb	1	1382209	0	0.229909154	0.048724199	0.424641819	0.465517241	0.093203784	2.325080527	0.332064229	0.048724199	0.014568996	0.016596435	0.016596435	0.020353907	0	0	1_1382209
36	53	Aguad_nat	Aguad_urb	1	1382230	0	0.283018868	-0.00605227	1	0.833333333	0.196700129	3.530472738	0.079181246	-0.00605227	0.014569	0.001136364	0.001136364	0.020353909	0	0	1_1382230
37	55	Aguad_nat	Aguad_urb	1	1382245	0	0.464709993	-0.021180875	0.775343452	1.285714286	0.408058775	4.051037066	0.109144469	-0.021180875	0.014569003	0.003417635	0.003417635	0.02035391	0	0	1_1382245
38	56	Aguad_nat	Aguad_urb	1	1382247	0	0.50873515	-0.016627114	1	1.133333333	0.382368401	3.359180412	0.054357662	-0.016627114	0.014569003	0.000944368	0.000944368	0.020353911	0	0	1_1382247
39	58	Aguad_nat	Aguad_urb	1	1382308	0	0.201257862	0.015818432	0.678371203	0.655172414	0.119487935	3.592420362	0.183644397	0.015818432	0.014569014	0.00443892	0.00443892	0.020353916	0	0	1_1382308
40	59	Aguad_nat	Aguad_urb	1	1382398	0	0.07267645	0.015818432	1	0.677419355	0.040109845	11.441006109	0.169142399	0.015818432	0.01456903	0.001365822	0.001365822	0.020353925	0	0	1_1382398
41	61	Aguad_nat	Aguad_urb	1	1382425	0	0.506638714	-0.012688896	0.585081018	1.444444444	0.48244681	4.324662757	0.159700843	-0.012688896	0.014569035	0.008025078	0.008025078	0.020353927	0	0	1_1382425
42	62	Aguad_nat	Aguad_urb	1	1382428	0	0.106918239	0.266688243	0.06208676	0.151515152	0.015800568	1.452912424	0.819543936	0.266688243	0.014569035	0.085561497	0.085561497	0.020353927	0	0	1_1382428
43	63	Aguad_nat	Aguad_urb	1	1382461	0	0.07267645	-0.135594117	0.508036338	2.225806452	0.217298389	22.799130598	0.347487397	-0.135594117	0.014569041	0.026442308	0.026442308	0.02035393	0	0	1_1382461
44	64	Aguad_nat	Aguad_urb	1	1382548	0	0.49825297	-0.018690038	1	1.12345679	0.373936643	3.375318206	0.050556373	-0.018690038	0.014569056	0.000796889	0.000796889	0.020353938	0	0	1_1382548
45	65	Aguad_nat	Aguad_urb	1	1382569	0	0.36199095	-0.020382883	1	1.034782609	0.279843383	3.826336844	0.014849121	-0.020382883	0.01456906	5.0505e-05	5.0505e-05	0.02035394	0	0	1_1382569
46	66	Aguad_nat	Aguad_urb	1	1382611	0	0.464709993	0.002498681	0.151038682	2.644444444	0.782734306	8.93417647	0.422334448	0.002498681	0.014569068	0.046787423	0.046787423	0.020353944	0	0	1_1382611
47	67	Aguad_nat	Aguad_urb	1	1471375	0	0.037037037	-0.15130674	1	1.4375	0.122865775	16.818404053	0.157607853	-0.15130674	0.014584472	0.012971698	0.012971698	0.020362208	0	0	1_1471375
48	68	Aguad_nat	Aguad_urb	1	1471406	0	0.229909154	-0.011104468	1	0.904761905	0.181514129	4.509809279	0.043465694	-0.011104468	0.014584477	0.000276319	0.000276319	0.020362211	0	0	1_1471406
49	70	Aguad_nat	Aguad_urb	1	1471433	0	0.32173913	0.016268696	0.472490074	0.545454545	0.125476	2.371135996	0.263241435	0.016268696	0.014584482	0.014437514	0.014437514	0.020362213	0	0	1_1471433
50	71	Aguad_nat	Aguad_urb	1	1471443	0	0.382978723	-0.020539906	1	1	0.265749306	3.762944909	0	-0.020539906	0.014584483	0	0	0.020362214	0	0	1_1471443
51	72	Aguad_nat	Aguad_urb	1	1471444	0	0.119680851	-0.103286385	0.255319149	3.230769231	0.335268625	31.132855955	0.509305938	-0.103286385	0.014584483	0.047619048	0.047619048	0.020362214	0	0	1_1471444
52	73	Aguad_nat	Aguad_urb	1	1471528	0	0.497737557	-0.019188974	1	1.166666667	0.375003947	3.629591426	0.06694679	-0.019188974	0.014584498	0.001363636	0.001363636	0.020362222	0	0	1_1471528
53	75	Aguad_nat	Aguad_urb	1	1472758	0	0.215510204	-0.069090909	0.381062508	3.8	0.409261696	35.28304786	0.579783597	-0.069090909	0.014584707	0.030934343	0.030934343	0.020362337	0	0	1_1472758
54	76	Aguad_nat	Aguad_urb	1	1472778	0	0.307477289	-0.037864199	0.501400983	1.773333333	0.404389514	7.776440791	0.248790378	-0.037864199	0.01458471	0.010860021	0.010860021	0.020362339	0	0	1_1472778
55	77	Aguad_nat	Aguad_urb	1	1472826	0	0.201257862	0.015818432	0.678371203	0.655172414	0.119487935	3.592420362	0.183644397	0.015818432	0.014584719	0.00443892	0.00443892	0.020362344	0	0	1_1472826
56	80	Aguad_nat	Aguad_urb	1	1484284	0	0.360815603	0.014892443	0.724297731	0.65	0.165940541	2.546092695	0.187086643	0.014892443	0.014586662	0.008026208	0.008026208	0.020363421	0	0	1_1484284
57	81	Aguad_nat	Aguad_urb	1	1485944	0	0.038461538	-0.174927114	1	1.3125	0.11181985	15.405639021	0.118099312	-0.174927114	0.014586943	0.012254902	0.012254902	0.020363577	0	0	1_1485944
58	83	Aguad_nat	Aguad_urb	1	1489978	0	0.336879433	0.040816327	0.468228806	0.52	0.127057597	2.128168695	0.283996656	0.040816327	0.014587624	0.01754386	0.01754386	0.020363957	0	0	1_1489978
59	84	Aguad_nat	Aguad_urb	1	1489981	0	0.215510204	0.170635476	0.170961128	0.233333333	0.038106417	1.428747408	0.632023215	0.170635476	0.014587625	0.055660774	0.055660774	0.020363957	0	0	1_1489981
60	85	Aguad_nat	Aguad_urb	1	1490056	0	0.461538462	0.033527697	0.243859851	0.47826087	0.1483697	1.541645359	0.320335151	0.033527697	0.014587637	0.029779412	0.029779412	0.020363964	0	0	1_1490056
61	86	Aguad_nat	Aguad_urb	1	1497677	0	0.496453901	-0.014235412	0.771014467	0.790849673	0.247313395	2.528949982	0.101906061	-0.014235412	0.014588921	0.003265306	0.003265306	0.020364682	0	0	1_1497677
62	89	Aguad_nat	Aguad_urb	1	1514961	0	0.041666667	0.306122449	0.375	0.290322581	0.024562638	3.431520702	0.537119184	0.306122449	0.014591816	0.035460993	0.035460993	0.020366315	0	0	1_1514961
63	90	Aguad_nat	Aguad_urb	1	1514988	0	0.150204082	-0.066858712	1	1.75862069	0.169223696	18.276085476	0.245172178	-0.066858712	0.014591821	0.004566727	0.004566727	0.020366318	0	0	1_1514988
64	91	Aguad_nat	Aguad_urb	1	1515547	0	0.183673469	-0.082177709	0.641828239	2.428571429	0.250223874	23.570729215	0.385350881	-0.082177709	0.014591914	0.012345679	0.012345679	0.020366371	0	0	1_1515547
65	92	Aguad_nat	Aguad_urb	1	1515559	0	0.457959184	-0.019462274	1	1.047619048	0.308761026	3.554547297	0.020203386	-0.019462274	0.014591916	0.000111408	0.000111408	0.020366372	0	0	1_1515559
66	93	Aguad_nat	Aguad_urb	1	1530118	0	0.075414781	0.033527697	1	0.612903226	0.036166535	10.386683727	0.212608093	0.033527697	0.014594337	0.00225	0.00225	0.020367752	0	0	1_1530118
67	103	Aguad_nat	Aguad_urb	1	1691994	0	0.283018868	-0.035213205	0.066712211	7	0.807425363	60.686723805	0.84509804	-0.035213205	0.014620154	0.072727273	0.072727273	0.02038336	0	0	1_1691994
68	104	Aguad_nat	Aguad_urb	1	1693644	0	0.177224736	-0.059037761	0.064964447	5.307692308	0.593945542	47.43128054	0.724905738	-0.059037761	0.014620407	0.078014184	0.078014184	0.020383522	0	0	1_1693644
69	105	Aguad_nat	Aguad_urb	1	1693876	0	0.201257862	0.097833563	0.211085228	0.3	0.049829206	1.806169672	0.522878745	0.097833563	0.014620443	0.034801136	0.034801136	0.020383545	0	0	1_1693876
70	106	Aguad_nat	Aguad_urb	1	1693928	0	0.229909154	-0.047001668	0.687305337	1.851851852	0.325422814	10.538152618	0.26760624	-0.047001668	0.014620451	0.009135811	0.009135811	0.02038355	0	0	1_1693928
71	107	Aguad_nat	Aguad_urb	1	1693955	0	0.106918239	0.266688243	0.06208676	0.151515152	0.015800568	1.452912424	0.819543936	0.266688243	0.014620455	0.085561497	0.085561497	0.020383552	0	0	1_1693955
72	108	Aguad_nat	Aguad_urb	1	1694324	0	0.307477289	-0.019969989	1	1.038461538	0.255913025	4.21394091	0.016390416	-0.019969989	0.014620511	5.1653e-05	5.1653e-05	0.020383589	0	0	1_1694324
73	109	Aguad_nat	Aguad_urb	1	1694336	0	0.307477289	-0.019969989	1	1.038461538	0.255913025	4.21394091	0.016390416	-0.019969989	0.014620513	5.1653e-05	5.1653e-05	0.02038359	0	0	1_1694336
74	111	Aguad_nat	Aguad_urb	1	1697095	0	0.509751773	-0.004223602	0.383076433	1.795918367	0.547175759	5.89449136	0.254286592	-0.004223602	0.014620935	0.019594203	0.019594203	0.02038386	0	0	1_1697095
75	112	Aguad_nat	Aguad_urb	1	1698665	0	0.408805031	-0.019511163	1	1.043478261	0.309863908	3.513951941	0.018483406	-0.019511163	0.014621175	8.7413e-05	8.7413e-05	0.020384014	0	0	1_1698665
76	113	Aguad_nat	Aguad_urb	1	1698704	0	0.307477289	0.069501063	0.284799906	0.380952381	0.093342204	1.554759907	0.419129308	0.069501063	0.014621181	0.034917355	0.034917355	0.020384018	0	0	1_1698704
77	114	Aguad_nat	Aguad_urb	1	1698761	0	0.452830189	-0.020632737	1	1.12244898	0.353169455	3.567385838	0.050166609	-0.020632737	0.01462119	0.000710227	0.000710227	0.020384024	0	0	1_1698761
78	116	Aguad_nat	Aguad_urb	1	1698787	0	0.43438914	-0.016234985	1	0.918367347	0.279553137	3.016952668	0.036983566	-0.016234985	0.014621194	0.000378788	0.000378788	0.020384026	0	0	1_1698787
79	117	Aguad_nat	Aguad_urb	1	1698836	0	0.177224736	-0.025148553	1	1.111111111	0.169486192	7.284179829	0.045757491	-0.025148553	0.014621201	0.000232108	0.000232108	0.020384031	0	0	1_1698836
80	118	Aguad_nat	Aguad_urb	1	1707104	0	0.139762404	-0.102283356	0.136837512	3.965517241	0.432538609	36.355892068	0.598299842	-0.102283356	0.014622461	0.055	0.055	0.020384843	0	0	1_1707104
81	119	Aguad_nat	Aguad_urb	1	2295691	0	0.106918239	0.266688243	0.06208676	0.151515152	0.015800568	1.452912424	0.819543936	0.266688243	0.014697126	0.085561497	0.085561497	0.020446891	0	0	1_2295691
82	120	Aguad_nat	Aguad_urb	1	2313546	0	0.190602837	-0.028542747	1	1.304347826	0.197659485	8.607344365	0.115393419	-0.028542747	0.014698999	0.001593755	0.001593755	0.020448901	0	0	1_2313546
83	121	Aguad_nat	Aguad_urb	1	2313735	0	0.509433962	-0.012532477	0.782211333	1.36	0.457616216	4.041814816	0.133538908	-0.012532477	0.014699019	0.005681818	0.005681818	0.020448922	0	0	1_2313735
84	122	Aguad_nat	Aguad_urb	1	2313912	0	0.257162823	-0.026972071	1	1.172839506	0.249671425	5.509451095	0.069238586	-0.026972071	0.014699037	0.000756546	0.000756546	0.020448942	0	0	1_2313912
85	124	Aguad_nat	Aguad_urb	1	2313961	0	0.07267645	0.015818432	1	0.677419355	0.040109845	11.441006109	0.169142399	0.015818432	0.014699042	0.001365822	0.001365822	0.020448948	0	0	1_2313961
86	125	Aguad_nat	Aguad_urb	1	2314334	0	0.171208945	-0.020335177	1	1.034482759	0.158210044	6.764138042	0.014723257	-0.020335177	0.014699081	2.3191e-05	2.3191e-05	0.02044899	0	0	1_2314334
87	127	Aguad_nat	Aguad_urb	1	2314575	0	0.391334731	0.015818432	0.530581207	0.6	0.175770543	2.048124758	0.22184875	0.015818432	0.014699106	0.012428977	0.012428977	0.020449017	0	0	1_2314575
88	128	Aguad_nat	Aguad_urb	1	2314732	0	0.177224736	-0.025148553	1	1.111111111	0.169486192	7.284179829	0.045757491	-0.025148553	0.014699122	0.000232108	0.000232108	0.020449035	0	0	1_2314732
89	130	Aguad_nat	Aguad_urb	1	2314801	0	0.171208945	-0.020335177	1	1.034482759	0.158210044	6.764138042	0.014723257	-0.020335177	0.01469913	2.3191e-05	2.3191e-05	0.020449043	0	0	1_2314801
90	132	Aguad_nat	Aguad_urb	1	2359433	0	0.344947735	0.003268641	0.710851832	0.714285714	0.160351213	3.181791224	0.146128036	0.003268641	0.014703697	0.004662005	0.004662005	0.020454108	0	0	1_2359433
91	134	Aguad_nat	Aguad_urb	1	3185310	0	0.263768116	0.16464891	0.09293582	0.2	0.034071588	1.173998711	0.698970004	0.16464891	0.014735427	0.078609221	0.078609221	0.020551655	0	0	1_3185310
92	135	Aguad_nat	Aguad_urb	1	3185531	0	0.503016591	0.161216689	0.001751133	7.772727273	2.08993741	28.907702672	0.89057343	0.161216689	0.014735433	0.20172641	0.20172641	0.020551685	0	0	1_3185531
93	136	Aguad_nat	Aguad_urb	1	3185724	0	0.43955276	0.001736343	0.135241131	3.078947368	0.845113147	11.217334541	0.488402265	0.001736343	0.014735437	0.05637556	0.05637556	0.020551712	0	0	1_3185724
94	137	Aguad_nat	Aguad_urb	1	3185996	0	0.467198582	0.069219873	0.125110191	0.333333333	0.097942086	1.134457265	0.477121255	0.069219873	0.014735444	0.066413662	0.066413662	0.020551749	0	0	1_3185996
95	138	Aguad_nat	Aguad_urb	1	3186009	0	0.208144796	0.004504505	1	0.703703704	0.127969714	3.869657013	0.152610163	0.004504505	0.014735444	0.003162055	0.003162055	0.020551751	0	0	1_3186009
96	139	Aguad_nat	Aguad_urb	1	3186564	0	0.495652174	0.008325899	0.219851101	2.6	0.730240503	9.257224121	0.414973348	0.008325899	0.014735458	0.048516353	0.048516353	0.020551828	0	0	1_3186564
97	140	Aguad_nat	Aguad_urb	1	3186577	0	0.119680851	0.143405276	0.089037928	0.185185185	0.019201763	1.785958549	0.73239376	0.143405276	0.014735458	0.078787879	0.078787879	0.020551829	0	0	1_3186577
98	143	Aguad_nat	Aguad_urb	1	3648804	0	0.07267645	0.015818432	1	0.677419355	0.040109845	11.441006109	0.169142399	0.015818432	0.014738115	0.001365822	0.001365822	0.020619684	0	0	1_3648804
99	144	Aguad_nat	Aguad_urb	1	3648818	0	0.201257862	-0.066196699	0.382620586	3.888888889	0.42172879	35.860622116	0.589825535	-0.066196699	0.014738115	0.030007102	0.030007102	0.020619686	0	0	1_3648818
100	145	Aguad_nat	Aguad_urb	1	3662703	0	0.48427673	0.071205273	0.011908463	5.1	1.408352634	18.468385947	0.707570176	0.071205273	0.014737937	0.124040732	0.124040732	0.020621859	0	0	1_3662703
101	146	Aguad_nat	Aguad_urb	1	3662727	0	0.372466806	0.087831717	0.109169604	0.324074074	0.089170053	1.177794586	0.489355711	0.087831717	0.014737937	0.056807522	0.056807522	0.020621863	0	0	1_3662727
102	147	Aguad_nat	Aguad_urb	1	3664508	0	0.36199095	0.104054054	0.093587898	0.269230769	0.068768204	1.05405119	0.569875308	0.104054054	0.014737913	0.072929293	0.072929293	0.020622143	0	0	1_3664508
103	148	Aguad_nat	Aguad_urb	1	3664520	0	0.36199095	0.104054054	0.093587898	0.269230769	0.068768204	1.05405119	0.569875308	0.104054054	0.014737913	0.072929293	0.072929293	0.020622144	0	0	1_3664520
104	149	Aguad_nat	Aguad_urb	1	3664921	0	0.139762404	-0.102283356	0.136837512	3.965517241	0.432538609	36.355892068	0.598299842	-0.102283356	0.014737907	0.055	0.055	0.020622207	0	0	1_3664921
105	150	Aguad_nat	Aguad_urb	1	3668477	0	0.330538085	0.096966595	0.099612928	0.306122449	0.077066705	1.215971982	0.514104821	0.096966595	0.014737859	0.055544878	0.055544878	0.020622766	0	0	1_3668477
106	151	Aguad_nat	Aguad_urb	1	3670495	0	0.283018868	0.110591472	0.136303206	0.275862069	0.060673903	1.254244043	0.559308011	0.110591472	0.014737831	0.055681818	0.055681818	0.020623083	0	0	1_3670495
107	152	Aguad_nat	Aguad_urb	1	3670585	0	0.330538085	-0.027876733	1	1.26	0.320246504	4.957431164	0.100370545	-0.027876733	0.01473783	0.002030079	0.002030079	0.020623097	0	0	1_3670585
108	154	Aguad_nat	Aguad_urb	1	3672172	0	0.07267645	0.015818432	1	0.677419355	0.040109845	11.441006109	0.169142399	0.015818432	0.014737807	0.001365822	0.001365822	0.020623346	0	0	1_3672172
109	155	Aguad_nat	Aguad_urb	1	3672187	0	0.07267645	0.015818432	1	0.677419355	0.040109845	11.441006109	0.169142399	0.015818432	0.014737807	0.001365822	0.001365822	0.020623349	0	0	1_3672187
110	157	Aguad_nat	Aguad_urb	1	3673366	0	0.283018868	-0.035213205	0.723000546	1.461538462	0.323871335	6.595503957	0.164810249	-0.035213205	0.01473779	0.004545455	0.004545455	0.020623534	0	0	1_3673366
111	159	Aguad_nat	Aguad_urb	1	3676036	0	0.124637681	0.003027384	0.234782609	4.181818182	0.432914837	40.395019597	0.621365147	0.003027384	0.014737752	0.063953488	0.063953488	0.020623954	0	0	1_3676036
112	161	Aguad_nat	Aguad_urb	1	3676525	0	0.408805031	-0.019511163	1	1.043478261	0.309863908	3.513951941	0.018483406	-0.019511163	0.014737745	8.7413e-05	8.7413e-05	0.020624031	0	0	1_3676525
113	162	Aguad_nat	Aguad_urb	1	3676531	0	0.464709993	0.002498681	0.565664006	0.656565657	0.211696242	2.036306636	0.182721838	0.002498681	0.014737745	0.009876965	0.009876965	0.020624032	0	0	1_3676531
114	163	Aguad_nat	Aguad_urb	1	3678087	0	0.139762404	0.13392022	0.292663106	0.204301075	0.01979535	2.108521867	0.689729348	0.13392022	0.014737723	0.038892045	0.038892045	0.020624277	0	0	1_3678087
115	164	Aguad_nat	Aguad_urb	1	3678262	0	0.49825297	0.031002159	0.169538956	2.290909091	0.753508583	6.965102433	0.360007856	0.031002159	0.01473772	0.040171172	0.040171172	0.020624305	0	0	1_3678262
116	165	Aguad_nat	Aguad_urb	1	3678275	0	0.352201258	-0.015425427	1	0.952	0.258777197	3.502256033	0.021363052	-0.015425427	0.01473772	0.000101461	0.000101461	0.020624307	0	0	1_3678275
117	166	Aguad_nat	Aguad_urb	1	3678414	0	0.110859729	0.118998037	0.551131222	0.290322581	0.024562638	3.431520702	0.537119184	0.118998037	0.014737718	0.020578231	0.020578231	0.020624329	0	0	1_3678414
118	167	Aguad_nat	Aguad_urb	1	3678471	0	0.07267645	0.242937255	0.161425577	0.212121212	0.020671397	2.176698998	0.6734159	0.242937255	0.014737717	0.055944056	0.055944056	0.020624338	0	0	1_3678471
119	168	Aguad_nat	Aguad_urb	1	3678482	0	0.444081633	0.05624037	0.210624895	0.416666667	0.122199419	1.420719607	0.380211242	0.05624037	0.014737717	0.04003268	0.04003268	0.020624339	0	0	1_3678482
120	169	Aguad_nat	Aguad_urb	1	3678812	0	0.326530612	-0.005747126	0.731719385	0.739130435	0.184262	2.964875005	0.131278915	-0.005747126	0.014737712	0.003652597	0.003652597	0.020624391	0	0	1_3678812
121	170	Aguad_nat	Aguad_urb	1	3678926	0	0.426004228	0.024275763	0.49635952	0.555555556	0.147638504	2.09052495	0.255272505	0.024275763	0.01473771	0.017369727	0.017369727	0.020624409	0	0	1_3678926
122	171	Aguad_nat	Aguad_urb	1	3678927	0	0.229909154	-0.047001668	0.687305337	1.851851852	0.325422814	10.538152618	0.26760624	-0.047001668	0.01473771	0.009135811	0.009135811	0.02062441	0	0	1_3678927
123	172	Aguad_nat	Aguad_urb	1	3678953	0	0.43438914	-3.0369e-05	0.758713935	0.726708075	0.219046528	2.410924433	0.138640014	-3.0369e-05	0.01473771	0.005251736	0.005251736	0.020624414	0	0	1_3678953
124	174	Aguad_nat	Aguad_urb	1	3678987	0	0.372466806	-0.000800019	0.750049733	0.746666667	0.21219653	2.627333783	0.126873236	-0.000800019	0.01473771	0.003848286	0.003848286	0.020624419	0	0	1_3678987
125	175	Aguad_nat	Aguad_urb	1	3679003	0	0.106918239	0.086576584	0.560070956	0.322580645	0.027410099	3.796347988	0.491361694	0.086576584	0.014737709	0.016377005	0.016377005	0.020624422	0	0	1_3679003
126	176	Aguad_nat	Aguad_urb	1	3680214	0	0.503016591	-0.00559487	0.573649577	1.461538462	0.474409379	4.502640058	0.164810249	-0.00559487	0.014737692	0.008433283	0.008433283	0.020624612	0	0	1_3680214
127	177	Aguad_nat	Aguad_urb	1	3680251	0	0.07267645	0.015818432	1	0.677419355	0.040109845	11.441006109	0.169142399	0.015818432	0.014737691	0.001365822	0.001365822	0.020624618	0	0	1_3680251
128	212	Aguad_nat	Aguad_urb	1	3687048	0	0.472850679	-0.019311177	0.575523814	1.428571429	0.44921919	4.543030156	0.15490196	-0.019311177	0.014737589	0.007046542	0.007046542	0.02062569	0	0	1_3687048
129	213	Aguad_nat	Aguad_urb	1	3687572	0	0.43955276	-0.017039776	0.372298294	2.04	0.597829428	6.961182911	0.309630167	-0.017039776	0.014737581	0.024425495	0.024425495	0.020625773	0	0	1_3687572
130	214	Aguad_nat	Aguad_urb	1	3690141	0	0.198067633	-0.029363012	1	1.173913043	0.176891824	7.790477839	0.069635928	-0.029363012	0.014737542	0.000600375	0.000600375	0.020626179	0	0	1_3690141
131	215	Aguad_nat	Aguad_urb	1	3690175	0	0.206131078	0.011004732	0.645895795	0.515151515	0.077214438	3.436936009	0.288065018	0.011004732	0.014737541	0.010940171	0.010940171	0.020626184	0	0	1_3690175
132	229	Aguad_nat	Aguad_urb	1	5994891	0	0.464709993	-0.015260986	1	0.916666667	0.294825951	2.850080784	0.037788561	-0.015260986	0.014533735	0.00041866	0.00041866	0.021125518	0	0	1_5994891
133	230	Aguad_nat	Aguad_urb	1	5994903	0	0.480816327	-0.014940577	1	0.868421053	0.271517039	2.777560948	0.061269657	-0.014940577	0.014533734	0.001131862	0.001131862	0.021125521	0	0	1_5994903
134	231	Aguad_nat	Aguad_urb	1	5995441	0	0.43955276	0.001736343	0.135241131	3.078947368	0.845113147	11.217334541	0.488402265	0.001736343	0.014533656	0.05637556	0.05637556	0.021125673	0	0	1_5995441
135	232	Aguad_nat	Aguad_urb	1	5995996	0	0.490950226	-0.01843318	1	0.962962963	0.313984015	2.953327636	0.016390416	-0.01843318	0.014533577	8.3787e-05	8.3787e-05	0.02112583	0	0	1_5995996
136	246	Aguad_nat	Aguad_urb	1	6002349	0	0.401206637	-0.02543521	0.753130242	1.457142857	0.410638113	5.170648415	0.163502132	-0.02543521	0.014532663	0.006561859	0.006561859	0.021127627	0	0	1_6002349
137	247	Aguad_nat	Aguad_urb	1	6002970	0	0.106918239	0.086576584	0.560070956	0.322580645	0.027410099	3.796347988	0.491361694	0.086576584	0.014532574	0.016377005	0.016377005	0.021127802	0	0	1_6002970
138	248	Aguad_nat	Aguad_urb	1	6002982	0	0.497737557	0.004504505	0.401172128	0.578947368	0.189279157	1.770823899	0.237360916	0.004504505	0.014532572	0.017777778	0.017777778	0.021127806	0	0	1_6002982
139	249	Aguad_nat	Aguad_urb	1	6009116	0	0.503144654	-0.00605227	0.582041319	1.461538462	0.489580734	4.363110162	0.164810249	-0.00605227	0.014531689	0.00859375	0.00859375	0.021129543	0	0	1_6009116
140	250	Aguad_nat	Aguad_urb	1	6013128	0	0.403368794	0.026683176	0.33889733	0.506493506	0.139688511	1.836483688	0.295426118	0.026683176	0.014531111	0.02266876	0.02266876	0.021130681	0	0	1_6013128
141	251	Aguad_nat	Aguad_urb	1	6015235	0	0.162318841	-0.065637066	1	1.666666667	0.159015535	17.468593731	0.22184875	-0.065637066	0.014530807	0.004017857	0.004017857	0.021131278	0	0	1_6015235
142	264	Aguad_nat	Aguad_urb	1	6121403	0	0.405919662	-0.020462866	0.303456323	2.647058824	0.602761573	11.624696612	0.422763592	-0.020462866	0.014515335	0.039262821	0.039262821	0.021161749	0	0	1_6121403
143	265	Aguad_nat	Aguad_urb	1	6122553	0	0.336879433	0.059303188	0.28160096	0.388888889	0.093383314	1.619503119	0.410174465	0.059303188	0.014515166	0.036390977	0.036390977	0.021162083	0	0	1_6122553
144	267	Aguad_nat	Aguad_urb	1	6128281	0	0.340120664	-0.028605102	0.741134014	1.369565217	0.346403339	5.414811796	0.136582718	-0.028605102	0.014514322	0.003883626	0.003883626	0.021163747	0	0	1_6128281
145	268	Aguad_nat	Aguad_urb	1	6128289	0	0.509433962	-0.017932651	1	1	0.337676497	2.961414277	0	-0.017932651	0.014514321	0	0	0.021163749	0	0	1_6128289
146	273	Aguad_nat	Aguad_urb	1	7773627	0	0.421985816	-0.017990295	0.337906171	2.222222222	0.581340761	8.494624729	0.346787486	-0.017990295	0.014244068	0.029051621	0.029051621	0.021714239	0	0	1_7773627
147	275	Aguad_nat	Aguad_urb	1	7846780	0	0.257162823	-0.048367323	0.449125146	2.307692308	0.420229205	12.672712248	0.363177902	-0.048367323	0.014227108	0.01784832	0.01784832	0.021736921	0	0	1_7846780
148	277	Aguad_nat	Aguad_urb	1	7847252	0	0.464709993	0.002498681	0.565664006	0.656565657	0.211696242	2.036306636	0.182721838	0.002498681	0.014227031	0.009876965	0.009876965	0.021737099	0	0	1_7847252
149	278	Aguad_nat	Aguad_urb	1	7847286	0	0.382352941	-0.024948025	1	1.236363636	0.342321792	4.465374612	0.092146223	-0.024948025	0.014227025	0.002020202	0.002020202	0.021737112	0	0	1_7847286
150	279	Aguad_nat	Aguad_urb	1	7891621	0	0.350204082	-0.037109557	0.489493175	2.060606061	0.473716886	8.963364958	0.313994973	-0.037109557	0.014218548	0.019036519	0.019036519	0.02175299	0	0	1_7891621
151	280	Aguad_nat	Aguad_urb	1	7891624	0	0.352201258	-0.031047357	0.320154995	2.47826087	0.586559054	10.470858636	0.39414702	-0.031047357	0.014218547	0.02932224	0.02932224	0.021752991	0	0	1_7891624
152	281	Aguad_nat	Aguad_urb	1	7935152	0	0.237556561	0.032947233	0.438480898	0.5	0.099803145	2.50493108	0.301029996	0.032947233	0.014211455	0.014025974	0.014025974	0.021769528	0	0	1_7935152
153	285	Aguad_nat	Aguad_urb	1	8127549	0	0.448717949	-0.020592021	0.558043547	1.543859649	0.4665968	5.108270382	0.188607816	-0.020592021	0.014166634	0.009788643	0.009788643	0.021838428	0	0	1_8127549
154	286	Aguad_nat	Aguad_urb	1	8135178	0	0.509049774	0.100367034	0.023751869	4.285714286	1.323216173	13.880836189	0.632023215	0.100367034	0.014165354	0.118742985	0.118742985	0.021841365	0	0	1_8135178
155	287	Aguad_nat	Aguad_urb	1	8137921	0	0.198067633	0.264740706	0.011310563	0.098765432	0.010883454	0.896278978	1.005395032	0.264740706	0.014164894	0.158536585	0.158536585	0.021842421	0	0	1_8137921
156	298	Aguad_nat	Aguad_urb	1	10231812	0	0.43955276	0.033029874	0.246198503	0.481481481	0.149838063	1.547166407	0.317420412	0.033029874	0.01362933	0.028327793	0.028327793	0.022701444	0	0	1_10231812
157	299	Aguad_nat	Aguad_urb	1	10232013	0	0.43955276	0.033029874	0.246198503	0.481481481	0.149838063	1.547166407	0.317420412	0.033029874	0.013629279	0.028327793	0.028327793	0.022701524	0	0	1_10232013
158	300	Aguad_nat	Aguad_urb	1	10234407	0	0.491963662	-0.017733212	0.778618987	1.361111111	0.446489859	4.149306913	0.133893579	-0.017733212	0.013628667	0.005455837	0.005455837	0.022702481	0	0	1_10234407
159	301	Aguad_nat	Aguad_urb	1	10302481	0	0.372466806	-0.000800019	0.750049733	0.746666667	0.21219653	2.627333783	0.126873236	-0.000800019	0.013611152	0.003848286	0.003848286	0.022729603	0	0	1_10302481
160	302	Aguad_nat	Aguad_urb	1	10302517	0	0.48427673	0.003036853	0.570678964	0.628571429	0.206744985	1.911059851	0.201645364	0.003036853	0.013611143	0.012470484	0.012470484	0.022729618	0	0	1_10302517
161	303	Aguad_nat	Aguad_urb	1	10302533	0	0.352201258	-0.015425427	1	0.952	0.258777197	3.502256033	0.021363052	-0.015425427	0.013611139	0.000101461	0.000101461	0.022729624	0	0	1_10302533
162	304	Aguad_nat	Aguad_urb	1	10302534	0	0.229909154	-0.011104468	1	0.904761905	0.181514129	4.509809279	0.043465694	-0.011104468	0.013611138	0.000276319	0.000276319	0.022729625	0	0	1_10302534
163	305	Aguad_nat	Aguad_urb	1	10302535	0	0.257162823	-0.026972071	1	1.172839506	0.249671425	5.509451095	0.069238586	-0.026972071	0.013611138	0.000756546	0.000756546	0.022729625	0	0	1_10302535
164	306	Aguad_nat	Aguad_urb	1	10302544	0	0.48427673	0.003036853	0.570678964	0.628571429	0.206744985	1.911059851	0.201645364	0.003036853	0.013611136	0.012470484	0.012470484	0.022729629	0	0	1_10302544
165	307	Aguad_nat	Aguad_urb	1	10302726	0	0.171208945	-0.020335177	1	1.034482759	0.158210044	6.764138042	0.014723257	-0.020335177	0.013611089	2.3191e-05	2.3191e-05	0.022729701	0	0	1_10302726
166	308	Aguad_nat	Aguad_urb	1	10302773	0	0.43955276	-0.023298483	0.766672497	1.396825397	0.425581146	4.584604391	0.145142123	-0.023298483	0.013611077	0.005645686	0.005645686	0.022729719	0	0	1_10302773
167	309	Aguad_nat	Aguad_urb	1	10302779	0	0.448717949	-0.020592021	0.558043547	1.543859649	0.4665968	5.108270382	0.188607816	-0.020592021	0.013611075	0.009788643	0.009788643	0.022729722	0	0	1_10302779
168	310	Aguad_nat	Aguad_urb	1	10304641	0	0.438829787	-0.020536298	0.756291634	1.411764706	0.409270475	4.869834764	0.14976232	-0.020536298	0.013610593	0.006230134	0.006230134	0.022730462	0	0	1_10304641
169	311	Aguad_nat	Aguad_urb	1	10304661	0	0.507092199	-0.014388489	0.572937269	1.444444444	0.459187021	4.543725447	0.159700843	-0.014388489	0.013610587	0.008264463	0.008264463	0.022730469	0	0	1_10304661
170	313	Aguad_nat	Aguad_urb	1	10305830	0	0.506938776	-0.013844929	0.577277608	1.444444444	0.467793159	4.460133103	0.159700843	-0.013844929	0.013610284	0.008197921	0.008197921	0.022730934	0	0	1_10305830
171	314	Aguad_nat	Aguad_urb	1	10305885	0	0.291855204	-0.034080592	0.716659411	1.583333333	0.349432032	7.174340684	0.199572355	-0.034080592	0.01361027	0.006906272	0.006906272	0.022730956	0	0	1_10305885
172	315	Aguad_nat	Aguad_urb	1	10305932	0	0.326530612	-0.025862069	1	1.227272727	0.299565902	5.027936541	0.088941083	-0.025862069	0.013610258	0.001623377	0.001623377	0.022730974	0	0	1_10305932
173	316	Aguad_nat	Aguad_urb	1	10305944	0	0.509803922	0.004504505	0.400105411	1.888888889	0.619225779	5.761874515	0.276206412	0.004504505	0.013610255	0.024242424	0.024242424	0.022730979	0	0	1_10305944
174	317	Aguad_nat	Aguad_urb	1	10306097	0	0.490950226	0.05496741	0.092601648	2.8	0.889843219	8.810540818	0.447158031	0.05496741	0.013610215	0.061080855	0.061080855	0.02273104	0	0	1_10306097
175	318	Aguad_nat	Aguad_urb	1	10306112	0	0.401206637	-0.017950281	1	0.96969697	0.280888517	3.347634936	0.013363962	-0.017950281	0.013610211	4.5568e-05	4.5568e-05	0.022731046	0	0	1_10306112
176	319	Aguad_nat	Aguad_urb	1	10306133	0	0.44397463	-0.014058957	0.746987505	1.523809524	0.424244777	5.473244669	0.182930684	-0.014058957	0.013610206	0.00952381	0.00952381	0.022731054	0	0	1_10306133
177	320	Aguad_nat	Aguad_urb	1	10311052	0	0.162318841	-0.020710059	1	0.909090909	0.116866399	7.071718527	0.041392685	-0.020710059	0.01360893	0.000180375	0.000180375	0.022733007	0	0	1_10311052
178	321	Aguad_nat	Aguad_urb	1	10311058	0	0.347826087	-0.020710059	1	0.894736842	0.220261238	3.634566049	0.04830468	-0.020710059	0.013608928	0.000526094	0.000526094	0.02273301	0	0	1_10311058
179	324	Aguad_nat	Aguad_urb	1	10311508	0	0.491963662	-0.017733212	1	0.988304094	0.327481648	2.982594556	0.005109406	-0.017733212	0.013608811	8.071e-06	8.071e-06	0.022733188	0	0	1_10311508
180	325	Aguad_nat	Aguad_urb	1	10312912	0	0.382352941	-0.009240009	0.757279314	0.811594203	0.229429374	2.870971309	0.090661064	-0.009240009	0.013608447	0.002020202	0.002020202	0.022733746	0	0	1_10312912
181	326	Aguad_nat	Aguad_urb	1	10312969	0	0.291855204	-0.034080592	0.716659411	1.583333333	0.349432032	7.174340684	0.199572355	-0.034080592	0.013608432	0.006906272	0.006906272	0.022733768	0	0	1_10312969
182	327	Aguad_nat	Aguad_urb	1	10312979	0	0.283018868	0.042549289	0.460580011	0.485714286	0.114352019	2.063088788	0.313619123	0.042549289	0.01360843	0.018181818	0.018181818	0.022733772	0	0	1_10312979
183	328	Aguad_nat	Aguad_urb	1	10313020	0	0.382978723	-0.023780975	1	1.252631579	0.33425667	4.69425448	0.097823356	-0.023780975	0.013608419	0.002331002	0.002331002	0.022733789	0	0	1_10313020
184	329	Aguad_nat	Aguad_urb	1	10313059	0	0.49825297	-0.018690038	1	1.12345679	0.373936643	3.375318206	0.050556373	-0.018690038	0.013608409	0.000796889	0.000796889	0.022733804	0	0	1_10313059
185	330	Aguad_nat	Aguad_urb	1	10369355	0	0.237556561	-0.017617618	1	0.974358974	0.194836308	4.87268221	0.01128101	-0.017617618	0.013593706	1.924e-05	1.924e-05	0.022756092	0	0	1_10369355
186	331	Aguad_nat	Aguad_urb	1	10369447	0	0.372466806	-0.000800019	0.750049733	0.746666667	0.21219653	2.627333783	0.126873236	-0.000800019	0.013593682	0.003848286	0.003848286	0.022756128	0	0	1_10369447
187	332	Aguad_nat	Aguad_urb	1	10369475	0	0.106918239	0.086576584	0.560070956	0.322580645	0.027410099	3.796347988	0.491361694	0.086576584	0.013593675	0.016377005	0.016377005	0.022756139	0	0	1_10369475
188	333	Aguad_nat	Aguad_urb	1	10369526	0	0.257162823	-0.026972071	1	1.172839506	0.249671425	5.509451095	0.069238586	-0.026972071	0.013593661	0.000756546	0.000756546	0.022756159	0	0	1_10369526
189	334	Aguad_nat	Aguad_urb	1	10380759	0	0.475192173	-0.018917388	1	1.05	0.340705143	3.235935893	0.021189299	-0.018917388	0.013590706	0.00013369	0.00013369	0.022760593	0	0	1_10380759
190	335	Aguad_nat	Aguad_urb	1	10383985	0	0.037037037	0.220082531	0.407407407	0.333333333	0.028467725	3.903055454	0.477121255	0.220082531	0.013589857	0.027444254	0.027444254	0.022761865	0	0	1_10383985
191	336	Aguad_nat	Aguad_urb	1	10383991	0	0.490950226	-0.006556408	0.772080635	0.733333333	0.235702376	2.281596757	0.134698574	-0.006556408	0.013589855	0.005529954	0.005529954	0.022761867	0	0	1_10383991
192	337	Aguad_nat	Aguad_urb	1	10384004	0	0.340120664	-0.041475697	0.497428823	1.888888889	0.436398511	8.175786907	0.276206412	-0.041475697	0.013589852	0.014190687	0.014190687	0.022761872	0	0	1_10384004
193	338	Aguad_nat	Aguad_urb	1	10384018	0	0.372466806	-0.022957953	1	1.133333333	0.315581849	4.070083397	0.054357662	-0.022957953	0.013589848	0.000682245	0.000682245	0.022761878	0	0	1_10384018
194	339	Aguad_nat	Aguad_urb	1	10384019	0	0.4826546	-0.02083637	0.774251295	1.270676692	0.398957754	4.047093302	0.104035064	-0.02083637	0.013589848	0.003164063	0.003164063	0.022761878	0	0	1_10384019
195	340	Aguad_nat	Aguad_urb	1	10389581	0	0.229909154	0.048724199	0.424641819	0.465517241	0.093203784	2.325080527	0.332064229	0.048724199	0.013588381	0.016596435	0.016596435	0.022764071	0	0	1_10389581
196	341	Aguad_nat	Aguad_urb	1	10389632	0	0.283018868	-0.00605227	1	0.833333333	0.196700129	3.530472738	0.079181246	-0.00605227	0.013588367	0.001136364	0.001136364	0.022764091	0	0	1_10389632
197	342	Aguad_nat	Aguad_urb	1	10389842	0	0.283018868	-0.00605227	1	0.833333333	0.196700129	3.530472738	0.079181246	-0.00605227	0.013588312	0.001136364	0.001136364	0.022764174	0	0	1_10389842
198	343	Aguad_nat	Aguad_urb	1	10389925	0	0.283018868	-0.00605227	1	0.833333333	0.196700129	3.530472738	0.079181246	-0.00605227	0.01358829	0.001136364	0.001136364	0.022764207	0	0	1_10389925
199	344	Aguad_nat	Aguad_urb	1	10389941	0	0.352201258	0.015818432	0.517275536	0.615384615	0.169116332	2.239276478	0.210853365	0.015818432	0.013588286	0.010146104	0.010146104	0.022764213	0	0	1_10389941
200	346	Aguad_nat	Aguad_urb	1	10395844	0	0.50678733	0.004504505	0.400358856	1.8	0.59167374	5.475990874	0.255272505	0.004504505	0.013586727	0.020779221	0.020779221	0.022766539	0	0	1_10395844
201	347	Aguad_nat	Aguad_urb	1	10395856	0	0.49825297	0.003395383	0.410615409	0.6	0.199660386	1.803061724	0.22184875	0.003395383	0.013586724	0.01542777	0.01542777	0.022766543	0	0	1_10395856
202	348	Aguad_nat	Aguad_urb	1	10395865	0	0.201257862	-0.038858322	1	1.428571429	0.238090055	8.571615151	0.15490196	-0.038858322	0.013586722	0.002840909	0.002840909	0.022766547	0	0	1_10395865
203	349	Aguad_nat	Aguad_urb	1	10395880	0	0.464709993	-0.015260986	1	0.916666667	0.294825951	2.850080784	0.037788561	-0.015260986	0.013586718	0.00041866	0.00041866	0.022766553	0	0	1_10395880
204	350	Aguad_nat	Aguad_urb	1	10395883	0	0.506638714	-0.018118864	1	1.058823529	0.3562756	3.146741639	0.024823584	-0.018118864	0.013586717	0.000195925	0.000195925	0.022766554	0	0	1_10395883
205	352	Aguad_nat	Aguad_urb	1	10395922	0	0.201257862	-0.038858322	1	1.428571429	0.238090055	8.571615151	0.15490196	-0.038858322	0.013586707	0.002840909	0.002840909	0.022766569	0	0	1_10395922
206	353	Aguad_nat	Aguad_urb	1	10397376	0	0.495652174	-0.022070242	1	1.178571429	0.352295372	3.942801187	0.071355909	-0.022070242	0.013586322	0.001547078	0.001547078	0.022767142	0	0	1_10397376
207	354	Aguad_nat	Aguad_urb	1	10397422	0	0.372466806	-0.000800019	0.750049733	0.746666667	0.21219653	2.627333783	0.126873236	-0.000800019	0.01358631	0.003848286	0.003848286	0.02276716	0	0	1_10397422
208	355	Aguad_nat	Aguad_urb	1	10397433	0	0.391334731	-0.012301041	1	0.888888889	0.25900118	3.050655815	0.051152522	-0.012301041	0.013586307	0.000649351	0.000649351	0.022767164	0	0	1_10397433
209	356	Aguad_nat	Aguad_urb	1	10397454	0	0.503016591	-0.01788295	1	0.917647059	0.303282431	2.776541067	0.037324323	-0.01788295	0.013586302	0.000445232	0.000445232	0.022767173	0	0	1_10397454
210	357	Aguad_nat	Aguad_urb	1	10397460	0	0.503016591	-0.01788295	1	0.917647059	0.303282431	2.776541067	0.037324323	-0.01788295	0.0135863	0.000445232	0.000445232	0.022767175	0	0	1_10397460
211	358	Aguad_nat	Aguad_urb	1	10397463	0	0.401206637	-0.017950281	1	0.96969697	0.280888517	3.347634936	0.013363962	-0.017950281	0.013586299	4.5568e-05	4.5568e-05	0.022767176	0	0	1_10397463
212	359	Aguad_nat	Aguad_urb	1	10397519	0	0.139762404	0.015818432	1	0.666666667	0.086682974	5.127240352	0.176091259	0.015818432	0.013586285	0.002840909	0.002840909	0.022767198	0	0	1_10397519
213	360	Aguad_nat	Aguad_urb	1	10397531	0	0.177224736	-0.025148553	1	1.111111111	0.169486192	7.284179829	0.045757491	-0.025148553	0.013586281	0.000232108	0.000232108	0.022767203	0	0	1_10397531
214	361	Aguad_nat	Aguad_urb	1	10397550	0	0.405919662	-0.020462866	1	0.957894737	0.249033243	3.684497364	0.018682213	-0.020462866	0.013586276	8.9031e-05	8.9031e-05	0.022767211	0	0	1_10397550
215	362	Aguad_nat	Aguad_urb	1	10397570	0	0.401069519	-0.020403321	1	0.833333333	0.178802607	3.883860855	0.079181246	-0.020403321	0.013586271	0.001587302	0.001587302	0.022767218	0	0	1_10397570
216	363	Aguad_nat	Aguad_urb	1	10397643	0	0.502659574	-0.019755624	1	0.88	0.280206956	2.763671575	0.055517328	-0.019755624	0.013586252	0.000999001	0.000999001	0.022767247	0	0	1_10397643
217	364	Aguad_nat	Aguad_urb	1	10397645	0	0.502659574	-0.019755624	1	0.88	0.280206956	2.763671575	0.055517328	-0.019755624	0.013586251	0.000999001	0.000999001	0.022767248	0	0	1_10397645
218	365	Aguad_nat	Aguad_urb	1	10397923	0	0.106918239	-0.119265313	0.262054507	3.066666667	0.320754244	29.319781763	0.486666573	-0.119265313	0.013586178	0.040441176	0.040441176	0.022767357	0	0	1_10397923
219	420	Aguad_nat	Aguad_urb	1	11264213	0	0.408805031	0.000677177	0.758178197	0.714285714	0.214675894	2.376624934	0.146128036	0.000677177	0.013330512	0.005594406	0.005594406	0.023089482	0	0	1_11264213
220	421	Aguad_nat	Aguad_urb	1	11273346	0	0.394202899	0.012718601	0.726236073	0.669565217	0.172881093	2.593213478	0.174207115	0.012718601	0.013327472	0.007373366	0.007373366	0.023092625	0	0	1_11273346
221	422	Aguad_nat	Aguad_urb	1	11274686	0	0.106918239	0.086576584	0.560070956	0.322580645	0.027410099	3.796347988	0.491361694	0.086576584	0.013327025	0.016377005	0.016377005	0.023093085	0	0	1_11274686
222	423	Aguad_nat	Aguad_urb	1	11274734	0	0.509387755	-0.017692308	0.778955097	1.222222222	0.392837294	3.802661262	0.087150176	-0.017692308	0.013327009	0.002403846	0.002403846	0.023093102	0	0	1_11274734
223	424	Aguad_nat	Aguad_urb	1	11274894	0	0.491963662	-0.017733212	1	0.988304094	0.327481648	2.982594556	0.005109406	-0.017733212	0.013326956	8.071e-06	8.071e-06	0.023093157	0	0	1_11274894
224	426	Aguad_nat	Aguad_urb	1	11283091	0	0.48427673	0.031440362	0.255820948	2.2	0.716903064	6.751261426	0.342422681	0.031440362	0.013324219	0.035714286	0.035714286	0.023095971	0	0	1_11283091
225	427	Aguad_nat	Aguad_urb	1	11283955	0	0.506638714	0.030750842	0.166520016	2.407407407	0.792502504	7.313049982	0.381549592	0.030750842	0.01332393	0.045266458	0.045266458	0.023096268	0	0	1_11283955
226	428	Aguad_nat	Aguad_urb	1	11283970	0	0.307477289	-0.037864199	0.501400983	1.773333333	0.404389514	7.776440791	0.248790378	-0.037864199	0.013323925	0.010860021	0.010860021	0.023096273	0	0	1_11283970
227	429	Aguad_nat	Aguad_urb	1	11284033	0	0.467198582	-0.011138766	1	0.873015873	0.250715148	3.039930853	0.05897786	-0.011138766	0.013323904	0.000948767	0.000948767	0.023096295	0	0	1_11284033
228	438	Aguad_nat	Aguad_urb	1	11626561	0	0.411428571	0.026181354	0.343471651	0.477272727	0.136359838	1.670501077	0.321233382	0.026181354	0.013197429	0.02726242	0.02726242	0.0232121	0	0	1_11626561
229	439	Aguad_nat	Aguad_urb	1	11628795	0	0.038461538	-0.132132132	1	1.533333333	0.130843844	17.968832492	0.185636577	-0.132132132	0.013196587	0.014379085	0.014379085	0.023212806	0	0	1_11628795
230	440	Aguad_nat	Aguad_urb	1	11628816	0	0.041666667	-0.183673469	1	1.266666667	0.107320117	14.950080965	0.102662342	-0.183673469	0.013196579	0.012765957	0.012765957	0.023212812	0	0	1_11628816
231	458	Aguad_nat	Aguad_urb	1	11844392	0	0.07267645	0.015818432	1	0.677419355	0.040109845	11.441006109	0.169142399	0.015818432	0.013112299	0.001365822	0.001365822	0.023278695	0	0	1_11844392
232	459	Aguad_nat	Aguad_urb	1	11844416	0	0.106918239	0.086576584	0.560070956	0.322580645	0.027410099	3.796347988	0.491361694	0.086576584	0.01311229	0.016377005	0.016377005	0.023278702	0	0	1_11844416
233	460	Aguad_nat	Aguad_urb	1	11849446	0	0.037037037	0.220082531	0.407407407	0.333333333	0.028467725	3.903055454	0.477121255	0.220082531	0.013110248	0.027444254	0.027444254	0.023280185	0	0	1_11849446
234	462	Aguad_nat	Aguad_urb	1	11851287	0	0.201257862	0.015818432	0.678371203	0.655172414	0.119487935	3.592420362	0.183644397	0.015818432	0.0131095	0.00443892	0.00443892	0.023280728	0	0	1_11851287
235	463	Aguad_nat	Aguad_urb	1	11852101	0	0.139762404	0.015818432	1	0.666666667	0.086682974	5.127240352	0.176091259	0.015818432	0.013109169	0.002840909	0.002840909	0.023280967	0	0	1_11852101
236	464	Aguad_nat	Aguad_urb	1	11852107	0	0.139762404	0.015818432	1	0.666666667	0.086682974	5.127240352	0.176091259	0.015818432	0.013109167	0.002840909	0.002840909	0.023280969	0	0	1_11852107
237	465	Aguad_nat	Aguad_urb	1	11852119	0	0.139762404	0.015818432	1	0.666666667	0.086682974	5.127240352	0.176091259	0.015818432	0.013109162	0.002840909	0.002840909	0.023280972	0	0	1_11852119
238	466	Aguad_nat	Aguad_urb	1	11852121	0	0.139762404	0.015818432	1	0.666666667	0.086682974	5.127240352	0.176091259	0.015818432	0.013109161	0.002840909	0.002840909	0.023280973	0	0	1_11852121
239	467	Aguad_nat	Aguad_urb	1	11856861	0	0.491963662	-0.006549331	0.585475348	0.72	0.238960341	2.169397639	0.142667504	-0.006549331	0.013107232	0.006327479	0.006327479	0.023282367	0	0	1_11856861
240	468	Aguad_nat	Aguad_urb	1	11858955	0	0.307477289	-0.037864199	0.501400983	1.773333333	0.404389514	7.776440791	0.248790378	-0.037864199	0.013106379	0.010860021	0.010860021	0.023282982	0	0	1_11858955
241	469	Aguad_nat	Aguad_urb	1	11860040	0	0.491963662	-0.006549331	0.585475348	0.72	0.238960341	2.169397639	0.142667504	-0.006549331	0.013105937	0.006327479	0.006327479	0.023283301	0	0	1_11860040
242	470	Aguad_nat	Aguad_urb	1	11860867	0	0.506638714	-0.012688896	0.782661486	0.777777778	0.261718414	2.3114089	0.109144469	-0.012688896	0.013105599	0.003793103	0.003793103	0.023283544	0	0	1_11860867
243	471	Aguad_nat	Aguad_urb	1	11860894	0	0.506638714	-0.012688896	0.782661486	0.777777778	0.261718414	2.3114089	0.109144469	-0.012688896	0.013105588	0.003793103	0.003793103	0.023283551	0	0	1_11860894
244	472	Aguad_nat	Aguad_urb	1	11860951	0	0.506638714	-0.012688896	0.782661486	1.285714286	0.432636562	3.820900427	0.109144469	-0.012688896	0.013105565	0.003793103	0.003793103	0.023283568	0	0	1_11860951
245	473	Aguad_nat	Aguad_urb	1	11860990	0	0.50873515	-0.005811932	0.580396999	1.542857143	0.517780196	4.597333352	0.188325715	-0.005811932	0.013105549	0.01126998	0.01126998	0.02328358	0	0	1_11860990
246	474	Aguad_nat	Aguad_urb	1	11868069	0	0.14479638	-0.057713964	0.628829994	2.333333333	0.226127199	24.076911037	0.367976785	-0.057713964	0.013102659	0.010227273	0.010227273	0.023285654	0	0	1_11868069
247	475	Aguad_nat	Aguad_urb	1	11868090	0	0.461538462	-0.023323615	0.765607823	1.4	0.423988652	4.622765232	0.146128036	-0.023323615	0.01310265	0.005882353	0.005882353	0.023285661	0	0	1_11868090
248	476	Aguad_nat	Aguad_urb	1	11868094	0	0.472850679	-0.019311177	0.575523814	1.428571429	0.44921919	4.543030156	0.15490196	-0.019311177	0.013102648	0.007046542	0.007046542	0.023285662	0	0	1_11868094
249	480	Aguad_nat	Aguad_urb	1	12010573	0	0.340120664	-0.041475697	0.497428823	1.888888889	0.436398511	8.175786907	0.276206412	-0.041475697	0.013042933	0.014190687	0.014190687	0.023326319	0	0	1_12010573
250	481	Aguad_nat	Aguad_urb	1	12012544	0	0.283018868	-0.044933517	0.282508933	2.8	0.522944851	14.992020652	0.447158031	-0.044933517	0.013042086	0.028409091	0.028409091	0.023326866	0	0	1_12012544
251	482	Aguad_nat	Aguad_urb	1	12012682	0	0.340120664	-0.028605102	0.318566108	2.303030303	0.533760848	9.936938233	0.362299652	-0.028605102	0.013042027	0.024847141	0.024847141	0.023326905	0	0	1_12012682
252	492	Aguad_nat	Aguad_urb	1	12640934	0	0.506638714	0.117630318	0.012116232	4.714285714	1.46642613	15.155546771	0.6734159	0.117630318	0.012739501	0.132445141	0.132445141	0.02347834	0	0	1_12640934
253	493	Aguad_nat	Aguad_urb	1	12640940	0	0.506638714	0.117630318	0.012116232	4.714285714	1.46642613	15.155546771	0.6734159	0.117630318	0.012739498	0.132445141	0.132445141	0.023478341	0	0	1_12640940
254	494	Aguad_nat	Aguad_urb	1	12640949	0	0.506638714	0.117630318	0.012116232	4.714285714	1.46642613	15.155546771	0.6734159	0.117630318	0.012739493	0.132445141	0.132445141	0.023478343	0	0	1_12640949
255	495	Aguad_nat	Aguad_urb	1	12640967	0	0.452830189	-0.020632737	0.560146126	1.6	0.491608486	5.207395871	0.204119983	-0.020632737	0.012739483	0.011363636	0.011363636	0.023478347	0	0	1_12640967
256	496	Aguad_nat	Aguad_urb	1	12641807	0	0.502659574	0.19492977	0.00313722	7.142857143	1.986870626	25.678777211	0.853871964	0.19492977	0.012739032	0.205239205	0.205239205	0.023478516	0	0	1_12641807
257	497	Aguad_nat	Aguad_urb	1	12641864	0	0.461538462	-0.015015015	0.389751381	1.777777778	0.541333104	5.838353138	0.249877473	-0.015015015	0.012739001	0.017468806	0.017468806	0.023478528	0	0	1_12641864
258	498	Aguad_nat	Aguad_urb	1	12641890	0	0.50678733	0.128941441	0.010827417	5	1.522011526	16.425631194	0.698970004	0.128941441	0.012738987	0.143181818	0.143181818	0.023478533	0	0	1_12641890
259	499	Aguad_nat	Aguad_urb	1	12641891	0	0.50678733	0.128941441	0.010827417	5	1.522011526	16.425631194	0.698970004	0.128941441	0.012738987	0.143181818	0.143181818	0.023478533	0	0	1_12641891
260	500	Aguad_nat	Aguad_urb	1	12643049	0	0.502857143	0.105266844	0.020207279	4.4	1.282812684	15.091837054	0.643452676	0.105266844	0.012738364	0.117288961	0.117288961	0.023478767	0	0	1_12643049
261	501	Aguad_nat	Aguad_urb	1	12643051	0	0.502857143	0.105266844	0.020207279	4.4	1.282812684	15.091837054	0.643452676	0.105266844	0.012738363	0.117288961	0.117288961	0.023478767	0	0	1_12643051
262	503	Aguad_nat	Aguad_urb	1	12644668	0	0.503016591	0.098731975	0.023336837	4.085714286	1.249792216	13.356669224	0.611267993	0.098731975	0.012737493	0.109295352	0.109295352	0.023479093	0	0	1_12644668
263	504	Aguad_nat	Aguad_urb	1	12644695	0	0.330538085	-0.002908067	0.018975742	9.545454545	1.122095676	81.201366689	0.979796614	-0.002908067	0.012737479	0.106140688	0.106140688	0.023479098	0	0	1_12644695
264	505	Aguad_nat	Aguad_urb	1	12644713	0	0.506638714	0.117630318	0.012116232	4.714285714	1.46642613	15.155546771	0.6734159	0.117630318	0.012737469	0.132445141	0.132445141	0.023479102	0	0	1_12644713
265	506	Aguad_nat	Aguad_urb	1	12645298	0	0.506638714	0.117630318	0.012116232	4.714285714	1.46642613	15.155546771	0.6734159	0.117630318	0.012737154	0.132445141	0.132445141	0.023479219	0	0	1_12645298
266	507	Aguad_nat	Aguad_urb	1	12645313	0	0.452830189	-0.020632737	0.560146126	1.6	0.491608486	5.207395871	0.204119983	-0.020632737	0.012737146	0.011363636	0.011363636	0.023479222	0	0	1_12645313
267	508	Aguad_nat	Aguad_urb	1	12645340	0	0.506638714	0.117630318	0.012116232	4.714285714	1.46642613	15.155546771	0.6734159	0.117630318	0.012737131	0.132445141	0.132445141	0.023479228	0	0	1_12645340
268	509	Aguad_nat	Aguad_urb	1	12645361	0	0.506638714	0.117630318	0.012116232	4.714285714	1.46642613	15.155546771	0.6734159	0.117630318	0.01273712	0.132445141	0.132445141	0.023479232	0	0	1_12645361
269	510	Aguad_nat	Aguad_urb	1	12645364	0	0.506638714	0.117630318	0.012116232	4.714285714	1.46642613	15.155546771	0.6734159	0.117630318	0.012737119	0.132445141	0.132445141	0.023479233	0	0	1_12645364
270	511	Aguad_nat	Aguad_urb	1	12645847	0	0.464709993	0.126816353	0.020502324	4.285714286	1.308942054	14.032207826	0.632023215	0.126816353	0.012736859	0.112995557	0.112995557	0.02347933	0	0	1_12645847
271	512	Aguad_nat	Aguad_urb	1	12645859	0	0.506638714	0.117630318	0.012116232	4.714285714	1.46642613	15.155546771	0.6734159	0.117630318	0.012736852	0.132445141	0.132445141	0.023479332	0	0	1_12645859
272	513	Aguad_nat	Aguad_urb	1	12645880	0	0.452830189	-0.020632737	0.560146126	1.6	0.491608486	5.207395871	0.204119983	-0.020632737	0.012736841	0.011363636	0.011363636	0.023479337	0	0	1_12645880
273	514	Aguad_nat	Aguad_urb	1	12645937	0	0.330538085	-0.002908067	0.018975742	9.545454545	1.122095676	81.201366689	0.979796614	-0.002908067	0.01273681	0.106140688	0.106140688	0.023479348	0	0	1_12645937
274	516	Aguad_nat	Aguad_urb	1	12800383	0	0.336879433	-0.025066263	0.735158881	1.35	0.32749309	5.565002907	0.130333768	-0.025066263	0.012651341	0.003606919	0.003606919	0.023508802	0	0	1_12800383
275	517	Aguad_nat	Aguad_urb	1	12800835	0	0.183673469	-0.071466667	0.635919123	2.923076923	0.302053095	28.287671395	0.465840244	-0.071466667	0.012651084	0.018518519	0.018518519	0.023508884	0	0	1_12800835
276	518	Aguad_nat	Aguad_urb	1	13551330	0	0.352201258	-0.015425427	1	0.952	0.258777197	3.502256033	0.021363052	-0.015425427	0.012163579	0.000101461	0.000101461	0.023602647	0	0	1_13551330
277	519	Aguad_nat	Aguad_urb	1	13551688	0	0.307477289	0.069501063	0.284799906	0.380952381	0.093342204	1.554759907	0.419129308	0.069501063	0.012163315	0.034917355	0.034917355	0.023602671	0	0	1_13551688
278	521	Aguad_nat	Aguad_urb	1	13557145	0	0.382352941	-0.024948025	1	1.236363636	0.342321792	4.465374612	0.092146223	-0.024948025	0.012159299	0.002020202	0.002020202	0.023603035	0	0	1_13557145
279	522	Aguad_nat	Aguad_urb	1	13563955	0	0.171208945	-0.068539988	0.396175822	3	0.312047217	28.841789043	0.477121255	-0.068539988	0.012154276	0.018181818	0.018181818	0.023603482	0	0	1_13563955
280	523	Aguad_nat	Aguad_urb	1	13572567	0	0.372466806	0.087831717	0.109169604	0.324074074	0.089170053	1.177794586	0.489355711	0.087831717	0.012147908	0.056807522	0.056807522	0.023604036	0	0	1_13572567
281	524	Aguad_nat	Aguad_urb	1	13572780	0	0.283018868	0.042549289	0.460580011	0.485714286	0.114352019	2.063088788	0.313619123	0.042549289	0.01214775	0.018181818	0.018181818	0.02360405	0	0	1_13572780
282	572	Aguad_nat	Aguad_urb	1	17902164	0	0.257162823	-0.026972071	1	1.172839506	0.249671425	5.509451095	0.069238586	-0.026972071	0.00686734	0.000756546	0.000756546	0.022543204	0	0	1_17902164
283	586	Aguad_nat	Aguad_urb	1	20488019	0	0.307477289	-0.019969989	1	1.038461538	0.255913025	4.21394091	0.016390416	-0.019969989	0.003210209	5.1653e-05	5.1653e-05	0.021581071	0	0	1_20488019
284	587	Aguad_nat	Aguad_urb	1	20491219	0	0.503016591	0.017936977	0.262064926	2.072727273	0.675890974	6.356348161	0.316542162	0.017936977	0.003206341	0.03162964	0.03162964	0.021580205	0	0	1_20491219
285	588	Aguad_nat	Aguad_urb	1	20491297	0	0.307477289	-0.019969989	1	1.038461538	0.255913025	4.21394091	0.016390416	-0.019969989	0.003206247	5.1653e-05	5.1653e-05	0.021580184	0	0	1_20491297
286	589	Aguad_nat	Aguad_urb	1	20491300	0	0.037037037	-0.15130674	1	1.4375	0.122865775	16.818404053	0.157607853	-0.15130674	0.003206243	0.012971698	0.012971698	0.021580183	0	0	1_20491300
287	590	Aguad_nat	Aguad_urb	1	20497730	0	0.07267645	0.015818432	1	0.677419355	0.040109845	11.441006109	0.169142399	0.015818432	0.003198476	0.001365822	0.001365822	0.021578446	0	0	1_20497730
288	591	Aguad_nat	Aguad_urb	1	20499530	0	0.49825297	-0.013168683	0.784054681	0.821052632	0.274303166	2.457599863	0.085629003	-0.013168683	0.003196302	0.002303009	0.002303009	0.021577961	0	0	1_20499530
289	592	Aguad_nat	Aguad_urb	1	20501984	0	0.037037037	0.220082531	0.407407407	0.333333333	0.028467725	3.903055454	0.477121255	0.220082531	0.00319334	0.027444254	0.027444254	0.021577299	0	0	1_20501984
290	593	Aguad_nat	Aguad_urb	1	20506050	0	0.48427673	0.003036853	0.570678964	0.628571429	0.206744985	1.911059851	0.201645364	0.003036853	0.003188435	0.012470484	0.012470484	0.021576204	0	0	1_20506050
291	594	Aguad_nat	Aguad_urb	1	20506142	0	0.48427673	0.003036853	0.570678964	0.628571429	0.206744985	1.911059851	0.201645364	0.003036853	0.003188324	0.012470484	0.012470484	0.02157618	0	0	1_20506142
292	595	Aguad_nat	Aguad_urb	1	20506498	0	0.50873515	0.015818432	0.17609214	2.25	0.738075072	6.859058367	0.352182518	0.015818432	0.003187894	0.038243007	0.038243007	0.021576084	0	0	1_20506498
293	596	Aguad_nat	Aguad_urb	1	20506500	0	0.509433962	0.030668908	0.108473209	2.557692308	0.835307439	7.831595452	0.407848297	0.030668908	0.003187892	0.051136364	0.051136364	0.021576083	0	0	1_20506500
294	597	Aguad_nat	Aguad_urb	1	20506543	0	0.506638714	0.030750842	0.166520016	2.407407407	0.792502504	7.313049982	0.381549592	0.030750842	0.00318784	0.045266458	0.045266458	0.021576072	0	0	1_20506543
295	598	Aguad_nat	Aguad_urb	1	20528372	0	0.037037037	-0.15130674	1	1.4375	0.122865775	16.818404053	0.157607853	-0.15130674	0.003161548	0.012971698	0.012971698	0.021570218	0	0	1_20528372
296	599	Aguad_nat	Aguad_urb	1	20674019	0	0.037037037	-0.15130674	1	1.4375	0.122865775	16.818404053	0.157607853	-0.15130674	0.002988018	0.012971698	0.012971698	0.021532184	0	0	1_20674019
297	600	Aguad_nat	Aguad_urb	1	20674985	0	0.052631579	-0.052478134	1	1.9	0.158911188	22.717091507	0.278753601	-0.052478134	0.002986878	0.024324324	0.024324324	0.021531938	0	0	1_20674985
298	601	Aguad_nat	Aguad_urb	1	20680591	0	0.14479638	0.108201952	0.298901099	0.218390805	0.021121858	2.258065677	0.660765652	0.108201952	0.002980266	0.036489899	0.036489899	0.02153051	0	0	1_20680591
299	602	Aguad_nat	Aguad_urb	1	20680853	0	0.502415459	-0.004854369	0.551682981	0.625	0.192034565	2.034139012	0.204119983	-0.004854369	0.002979957	0.013313609	0.013313609	0.021530443	0	0	1_20680853
300	603	Aguad_nat	Aguad_urb	1	20680894	0	0.171208945	0.060006176	0.637705493	0.422222222	0.064475348	2.764957635	0.374458913	0.060006176	0.002979909	0.01567718	0.01567718	0.021530433	0	0	1_20680894
301	604	Aguad_nat	Aguad_urb	1	20680918	0	0.171208945	0.060006176	0.637705493	0.422222222	0.064475348	2.764957635	0.374458913	0.060006176	0.00297988	0.01567718	0.01567718	0.021530427	0	0	1_20680918
302	612	Aguad_nat	Aguad_urb	1	20771919	0	0.372244898	0.05624037	0.308791481	0.461538462	0.123012609	1.731674124	0.335792102	0.05624037	0.002873231	0.026864035	0.026864035	0.021507614	0	0	1_20771919
303	613	Aguad_nat	Aguad_urb	1	20771973	0	0.372466806	0.036129871	0.338279813	0.494505495	0.139972514	1.747026453	0.305828879	0.036129871	0.002873169	0.022556712	0.022556712	0.021507601	0	0	1_20771973
304	615	Aguad_nat	Aguad_urb	1	21384611	0	0.110859729	0.065453208	0.566968326	0.344827586	0.029249727	4.065202473	0.462397998	0.065453208	0.00216092	0.014883529	0.014883529	0.021378008	0	0	1_21384611
305	616	Aguad_nat	Aguad_urb	1	21384775	0	0.26546003	0.110406175	0.234628411	0.310344828	0.06513469	1.478688428	0.508155488	0.110406175	0.002160746	0.044389205	0.044389205	0.021377975	0	0	1_21384775
306	617	Aguad_nat	Aguad_urb	1	21385568	0	0.486956522	-0.020804438	0.762635548	1.361904762	0.408554426	4.539871464	0.134146738	-0.020804438	0.002159908	0.005509768	0.005509768	0.021377814	0	0	1_21385568
307	618	Aguad_nat	Aguad_urb	1	21385797	0	0.110859729	0.065453208	0.566968326	0.344827586	0.029249727	4.065202473	0.462397998	0.065453208	0.002159665	0.014883529	0.014883529	0.021377768	0	0	1_21385797
308	627	Aguad_nat	Aguad_urb	1	21398352	0	0.472850679	-0.008090728	0.239705841	2.333333333	0.682196573	7.98075607	0.367976785	-0.008090728	0.002146399	0.035885167	0.035885167	0.021375228	0	0	1_21398352
309	628	Aguad_nat	Aguad_urb	1	21403237	0	0.171208945	0.172484069	0.146020092	0.14516129	0.015041803	1.400882647	0.83814918	0.172484069	0.002141243	0.065143785	0.065143785	0.021374243	0	0	1_21403237
310	640	Aguad_nat	Aguad_urb	1	22014751	0	0.382352941	-0.009240009	0.122036414	3.166666667	0.754100877	13.29766094	0.500602351	-0.009240009	0.001521761	0.050505051	0.050505051	0.021264699	0	0	1_22014751
311	641	Aguad_nat	Aguad_urb	1	22014768	0	0.229909154	-0.047001668	0.687305337	1.851851852	0.325422814	10.538152618	0.26760624	-0.047001668	0.001521745	0.009135811	0.009135811	0.021264696	0	0	1_22014768
312	642	Aguad_nat	Aguad_urb	1	22017322	0	0.190602837	-0.025286603	1	1.08	0.163316532	7.141959137	0.033423755	-0.025286603	0.001519262	0.00013289	0.00013289	0.021264292	0	0	1_22017322
313	643	Aguad_nat	Aguad_urb	1	22017325	0	0.190602837	-0.025286603	1	1.08	0.163316532	7.141959137	0.033423755	-0.025286603	0.001519259	0.00013289	0.00013289	0.021264292	0	0	1_22017325
314	644	Aguad_nat	Aguad_urb	1	22021300	0	0.448717949	0.01956242	0.372315706	0.525252525	0.162446732	1.698342661	0.279631851	0.01956242	0.001515396	0.022500637	0.022500637	0.021263664	0	0	1_22021300
315	645	Aguad_nat	Aguad_urb	1	22021372	0	0.486956522	-0.020710059	1	0.866666667	0.264859518	2.83588491	0.062147907	-0.020710059	0.001515326	0.001217532	0.001217532	0.021263653	0	0	1_22021372
316	649	Aguad_nat	Aguad_urb	1	22361492	0	0.130021142	0.082865599	0.558290547	0.32	0.026766716	3.825646763	0.494850022	0.082865599	0.001186913	0.020081996	0.020081996	0.021215229	0	0	1_22361492
317	652	Aguad_nat	Aguad_urb	1	22540664	0	0.336879433	0.007042254	0.720931878	0.652173913	0.16083716	2.644480991	0.185636577	0.007042254	0.001021748	0.007518797	0.007518797	0.021191598	0	0	1_22540664
318	653	Aguad_nat	Aguad_urb	1	22540754	0	0.106918239	0.086576584	0.560070956	0.322580645	0.027410099	3.796347988	0.491361694	0.086576584	0.001021666	0.016377005	0.016377005	0.021191586	0	0	1_22540754
319	655	Aguad_nat	Aguad_urb	1	22541076	0	0.307477289	-0.019969989	1	1.038461538	0.255913025	4.21394091	0.016390416	-0.019969989	0.001021372	5.1653e-05	5.1653e-05	0.021191545	0	0	1_22541076
320	656	Aguad_nat	Aguad_urb	1	22541116	0	0.102418208	0.042234332	1	0.565217391	0.032561716	9.811236716	0.247784484	0.042234332	0.001021336	0.004133598	0.004133598	0.02119154	0	0	1_22541116
321	657	Aguad_nat	Aguad_urb	1	22541174	0	0.041666667	0.197183099	0.416666667	0.344827586	0.029249727	4.065202473	0.462397998	0.197183099	0.001021283	0.029787234	0.029787234	0.021191533	0	0	1_22541174
322	658	Aguad_nat	Aguad_urb	1	22541196	0	0.041666667	0.197183099	0.416666667	0.344827586	0.029249727	4.065202473	0.462397998	0.197183099	0.001021263	0.029787234	0.029787234	0.02119153	0	0	1_22541196
323	659	Aguad_nat	Aguad_urb	1	22541347	0	0.110859729	0.065453208	0.566968326	0.344827586	0.029249727	4.065202473	0.462397998	0.065453208	0.001021125	0.014883529	0.014883529	0.021191511	0	0	1_22541347
324	660	Aguad_nat	Aguad_urb	1	22541531	0	0.4826546	-0.014161036	0.780483192	0.83625731	0.270512586	2.585189469	0.077660073	-0.014161036	0.001020958	0.001856061	0.001856061	0.021191487	0	0	1_22541531
325	661	Aguad_nat	Aguad_urb	1	22541661	0	0.171208945	-0.020335177	1	1.034482759	0.158210044	6.764138042	0.014723257	-0.020335177	0.001020839	2.3191e-05	2.3191e-05	0.021191471	0	0	1_22541661
326	662	Aguad_nat	Aguad_urb	1	22541699	0	0.283018868	-0.035213205	0.723000546	1.461538462	0.323871335	6.595503957	0.164810249	-0.035213205	0.001020804	0.004545455	0.004545455	0.021191466	0	0	1_22541699
327	663	Aguad_nat	Aguad_urb	1	22541700	0	0.491963662	-0.017733212	1	0.988304094	0.327481648	2.982594556	0.005109406	-0.017733212	0.001020804	8.071e-06	8.071e-06	0.021191466	0	0	1_22541700
328	664	Aguad_nat	Aguad_urb	1	22541750	0	0.124637681	0.049672612	0.571805007	0.36	0.030275055	4.280751912	0.443697499	0.049672612	0.001020758	0.015265355	0.015265355	0.021191459	0	0	1_22541750
329	665	Aguad_nat	Aguad_urb	1	22541763	0	0.150204082	-0.049475262	0.620851064	2.52	0.243622895	26.066515577	0.401400541	-0.049475262	0.001020746	0.012739977	0.012739977	0.021191458	0	0	1_22541763
330	666	Aguad_nat	Aguad_urb	1	22541858	0	0.411428571	-0.026666667	0.353312948	2	0.527399513	7.584383195	0.301029996	-0.026666667	0.001020659	0.021164021	0.021164021	0.021191446	0	0	1_22541858
331	667	Aguad_nat	Aguad_urb	1	22541863	0	0.110859729	0.118998037	0.551131222	0.290322581	0.024562638	3.431520702	0.537119184	0.118998037	0.001020655	0.020578231	0.020578231	0.021191445	0	0	1_22541863
332	668	Aguad_nat	Aguad_urb	1	22541865	0	0.07267645	-0.135594117	0.508036338	2.225806452	0.217298389	22.799130598	0.347487397	-0.135594117	0.001020653	0.026442308	0.026442308	0.021191445	0	0	1_22541865
333	669	Aguad_nat	Aguad_urb	1	22541872	0	0.075414781	0.033527697	1	0.612903226	0.036166535	10.386683727	0.212608093	0.033527697	0.001020647	0.00225	0.00225	0.021191444	0	0	1_22541872
334	670	Aguad_nat	Aguad_urb	1	22542052	0	0.30122449	-0.003902439	1	0.8	0.186370568	3.434018624	0.096910013	-0.003902439	0.001020483	0.001806685	0.001806685	0.021191421	0	0	1_22542052
335	671	Aguad_nat	Aguad_urb	1	22542165	0	0.330538085	-0.027876733	1	1.26	0.320246504	4.957431164	0.100370545	-0.027876733	0.00102038	0.002030079	0.002030079	0.021191407	0	0	1_22542165
336	672	Aguad_nat	Aguad_urb	1	22542227	0	0.208144796	-0.053205379	0.225632315	4.2	0.454302405	38.828762074	0.62324929	-0.053205379	0.001020323	0.035133948	0.035133948	0.021191399	0	0	1_22542227
337	673	Aguad_nat	Aguad_urb	1	22542251	0	0.038461538	-0.132132132	1	1.533333333	0.130843844	17.968832492	0.185636577	-0.132132132	0.001020301	0.014379085	0.014379085	0.021191396	0	0	1_22542251
338	674	Aguad_nat	Aguad_urb	1	22542293	0	0.502857143	-0.018808777	0.778342004	1.251851852	0.404915326	3.870273512	0.097552936	-0.018808777	0.001020263	0.003046467	0.003046467	0.02119139	0	0	1_22542293
339	676	Aguad_nat	Aguad_urb	1	22542325	0	0.291855204	-0.034080592	0.716659411	1.583333333	0.349432032	7.174340684	0.199572355	-0.034080592	0.001020234	0.006906272	0.006906272	0.021191386	0	0	1_22542325
340	677	Aguad_nat	Aguad_urb	1	22542896	0	0.48427673	0.031440362	0.052383547	3.4	1.009532113	11.450849213	0.531478917	0.031440362	0.001019713	0.075560803	0.075560803	0.021191314	0	0	1_22542896
341	678	Aguad_nat	Aguad_urb	1	22542940	0	0.336879433	-0.025066263	0.735158881	1.35	0.32749309	5.565002907	0.130333768	-0.025066263	0.001019673	0.003606919	0.003606919	0.021191308	0	0	1_22542940
342	679	Aguad_nat	Aguad_urb	1	22543299	0	0.119680851	-0.103286385	0.255319149	3.230769231	0.335268625	31.132855955	0.509305938	-0.103286385	0.001019346	0.047619048	0.047619048	0.021191262	0	0	1_22543299
343	680	Aguad_nat	Aguad_urb	1	22543316	0	0.507246377	-0.014424411	0.766385673	1.363636364	0.422367797	4.402570803	0.134698574	-0.014424411	0.001019331	0.005860806	0.005860806	0.02119126	0	0	1_22543316
344	681	Aguad_nat	Aguad_urb	1	22590102	0	0.037037037	0.220082531	0.407407407	0.333333333	0.028467725	3.903055454	0.477121255	0.220082531	0.000976812	0.027444254	0.027444254	0.021185367	0	0	1_22590102
345	682	Aguad_nat	Aguad_urb	1	22592275	0	0.283018868	-0.044933517	0.282508933	2.8	0.522944851	14.992020652	0.447158031	-0.044933517	0.000974843	0.028409091	0.028409091	0.021185096	0	0	1_22592275
346	687	Aguad_nat	Aguad_urb	1	22606370	0	0.241014799	-0.041620788	0.035244676	6.333333333	0.712147469	56.324164425	0.801632346	-0.041620788	0.000962084	0.109311741	0.109311741	0.021183342	0	0	1_22606370
347	688	Aguad_nat	Aguad_urb	1	22607463	0	0.428571429	-0.01532567	0.367329417	1.888888889	0.534882606	6.670437955	0.276206412	-0.01532567	0.000961096	0.019789734	0.019789734	0.021183207	0	0	1_22607463
348	689	Aguad_nat	Aguad_urb	1	22607466	0	0.448717949	-0.007207207	0.239652963	2.266666667	0.658525001	7.801947947	0.355387658	-0.007207207	0.000961093	0.033093965	0.033093965	0.021183207	0	0	1_22607466
349	690	Aguad_nat	Aguad_urb	1	22607475	0	0.448717949	-0.007207207	0.239652963	2.266666667	0.658525001	7.801947947	0.355387658	-0.007207207	0.000961085	0.033093965	0.033093965	0.021183205	0	0	1_22607475
350	691	Aguad_nat	Aguad_urb	1	22607487	0	0.237556561	-0.042900043	0.216490408	5.25	0.58372235	47.218510624	0.720159303	-0.042900043	0.000961074	0.05004329	0.05004329	0.021183204	0	0	1_22607487
351	692	Aguad_nat	Aguad_urb	1	22607512	0	0.418552036	0.063696129	0.128065174	0.361111111	0.105131745	1.240360224	0.442359148	0.063696129	0.000961051	0.051990172	0.051990172	0.021183201	0	0	1_22607512
352	697	Aguad_nat	Aguad_urb	1	22626010	0	0.038461538	0.279883382	0.384615385	0.303030303	0.025788142	3.560836803	0.51851394	0.279883382	0.000944342	0.031372549	0.031372549	0.021180916	0	0	1_22626010
353	698	Aguad_nat	Aguad_urb	1	22626041	0	0.038461538	0.279883382	0.384615385	0.303030303	0.025788142	3.560836803	0.51851394	0.279883382	0.000944314	0.031372549	0.031372549	0.021180912	0	0	1_22626041
354	699	Aguad_nat	Aguad_urb	1	22627175	0	0.106918239	0.086576584	0.560070956	0.322580645	0.027410099	3.796347988	0.491361694	0.086576584	0.000943291	0.016377005	0.016377005	0.021180772	0	0	1_22627175
355	700	Aguad_nat	Aguad_urb	1	22627184	0	0.037037037	0.220082531	0.407407407	0.333333333	0.028467725	3.903055454	0.477121255	0.220082531	0.000943283	0.027444254	0.027444254	0.021180771	0	0	1_22627184
356	701	Aguad_nat	Aguad_urb	1	22629058	0	0.283018868	-0.035213205	0.723000546	1.461538462	0.323871335	6.595503957	0.164810249	-0.035213205	0.000941592	0.004545455	0.004545455	0.021180541	0	0	1_22629058
357	702	Aguad_nat	Aguad_urb	1	22629828	0	0.283018868	-0.035213205	0.723000546	1.461538462	0.323871335	6.595503957	0.164810249	-0.035213205	0.000940898	0.004545455	0.004545455	0.021180446	0	0	1_22629828
358	703	Aguad_nat	Aguad_urb	1	22629831	0	0.283018868	-0.035213205	0.723000546	1.461538462	0.323871335	6.595503957	0.164810249	-0.035213205	0.000940895	0.004545455	0.004545455	0.021180446	0	0	1_22629831
359	704	Aguad_nat	Aguad_urb	1	22629833	0	0.43955276	0.001736343	0.562510932	0.684782609	0.21440458	2.187113829	0.164447278	0.001736343	0.000940893	0.007596835	0.007596835	0.021180445	0	0	1_22629833
360	705	Aguad_nat	Aguad_urb	1	22629873	0	0.43955276	0.001736343	0.562510932	0.684782609	0.21440458	2.187113829	0.164447278	0.001736343	0.000940857	0.007596835	0.007596835	0.021180441	0	0	1_22629873
361	706	Aguad_nat	Aguad_urb	1	22629888	0	0.509433962	-0.012532477	0.782211333	1.36	0.457616216	4.041814816	0.133538908	-0.012532477	0.000940844	0.005681818	0.005681818	0.021180439	0	0	1_22629888
362	707	Aguad_nat	Aguad_urb	1	22630847	0	0.424877708	0.015818432	0.545056125	0.583333333	0.179058764	1.900369298	0.234083206	0.015818432	0.000939979	0.014952153	0.014952153	0.021180321	0	0	1_22630847
363	708	Aguad_nat	Aguad_urb	1	22630876	0	0.503016591	-0.01788295	0.780536301	1.263888889	0.415636103	3.843302141	0.101708896	-0.01788295	0.000939953	0.003280178	0.003280178	0.021180317	0	0	1_22630876
364	709	Aguad_nat	Aguad_urb	1	22630903	0	0.418552036	0.020647675	0.362498794	0.532608696	0.158408277	1.790765154	0.273591747	0.020647675	0.000939928	0.0201911	0.0201911	0.021180314	0	0	1_22630903
365	710	Aguad_nat	Aguad_urb	1	22632055	0	0.291855204	0.006056908	0.719206929	0.740740741	0.173241692	3.167233229	0.130333768	0.006056908	0.00093889	0.003165375	0.003165375	0.021180172	0	0	1_22632055
366	711	Aguad_nat	Aguad_urb	1	22632091	0	0.201257862	0.015818432	0.678371203	0.655172414	0.119487935	3.592420362	0.183644397	0.015818432	0.000938857	0.00443892	0.00443892	0.021180168	0	0	1_22632091
367	729	Aguad_nat	Aguad_urb	1	22732932	0	0.391334731	0.015818432	0.530581207	0.6	0.175770543	2.048124758	0.22184875	0.015818432	0.000847541	0.012428977	0.012428977	0.021168998	0	0	1_22732932
368	730	Aguad_nat	Aguad_urb	1	22732986	0	0.391334731	0.015818432	0.530581207	0.6	0.175770543	2.048124758	0.22184875	0.015818432	0.000847493	0.012428977	0.012428977	0.021168992	0	0	1_22732986
369	731	Aguad_nat	Aguad_urb	1	22733866	0	0.408805031	0.000677177	0.758178197	0.714285714	0.214675894	2.376624934	0.146128036	0.000677177	0.000846708	0.005594406	0.005594406	0.021168889	0	0	1_22733866
370	732	Aguad_nat	Aguad_urb	1	22733920	0	0.171208945	-0.020335177	1	1.034482759	0.158210044	6.764138042	0.014723257	-0.020335177	0.00084666	2.3191e-05	2.3191e-05	0.021168882	0	0	1_22733920
371	733	Aguad_nat	Aguad_urb	1	22733953	0	0.291855204	0.006056908	0.719206929	0.740740741	0.173241692	3.167233229	0.130333768	0.006056908	0.000846631	0.003165375	0.003165375	0.021168878	0	0	1_22733953
372	734	Aguad_nat	Aguad_urb	1	22735458	0	0.183673469	-0.0192	1	1	0.151675656	6.593015818	0	-0.0192	0.00084529	0	0	0.021168702	0	0	1_22735458
373	735	Aguad_nat	Aguad_urb	1	22742878	0	0.43955276	-0.017039776	1	0.974025974	0.302980605	3.131311316	0.011429462	-0.017039776	0.00083868	3.6132e-05	3.6132e-05	0.021167831	0	0	1_22742878
374	745	Aguad_nat	Aguad_urb	1	22860690	0	0.110859729	0.065453208	0.566968326	0.344827586	0.029249727	4.065202473	0.462397998	0.065453208	0.000737701	0.014883529	0.014883529	0.021155295	0	0	1_22860690
375	746	Aguad_nat	Aguad_urb	1	22862664	0	0.403368794	-0.025692617	0.512350054	1.894736842	0.489915336	7.32785328	0.2775489	-0.025692617	0.000735964	0.018147567	0.018147567	0.021155073	0	0	1_22862664
376	747	Aguad_nat	Aguad_urb	1	22862697	0	0.07267645	0.015818432	1	0.677419355	0.040109845	11.441006109	0.169142399	0.015818432	0.000735935	0.001365822	0.001365822	0.021155069	0	0	1_22862697
377	748	Aguad_nat	Aguad_urb	1	22864268	0	0.401069519	-0.049382716	0.438522692	2.333333333	0.400042877	13.609652255	0.367976785	-0.049382716	0.000734552	0.026936027	0.026936027	0.021154892	0	0	1_22864268
378	749	Aguad_nat	Aguad_urb	1	22864340	0	0.045454545	0	0.5	2.090909091	0.176746732	24.735398438	0.320335151	0	0.000734489	0.023255814	0.023255814	0.021154884	0	0	1_22864340
379	750	Aguad_nat	Aguad_urb	1	23121035	0	0.43786295	0.015136058	0.10376322	3.571428571	0.811675168	15.714540182	0.552841969	0.015136058	0.000521391	0.071618037	0.071618037	0.021128622	0	0	1_23121035
380	751	Aguad_nat	Aguad_urb	1	23121194	0	0.408805031	-0.019511163	1	1.043478261	0.309863908	3.513951941	0.018483406	-0.019511163	0.000521254	8.7413e-05	8.7413e-05	0.021128606	0	0	1_23121194
381	752	Aguad_nat	Aguad_urb	1	23121252	0	0.408805031	-0.019511163	1	1.043478261	0.309863908	3.513951941	0.018483406	-0.019511163	0.000521204	8.7413e-05	8.7413e-05	0.0211286	0	0	1_23121252
382	753	Aguad_nat	Aguad_urb	1	23121314	0	0.257162823	-0.026972071	1	1.172839506	0.249671425	5.509451095	0.069238586	-0.026972071	0.000521151	0.000756546	0.000756546	0.021128593	0	0	1_23121314
383	754	Aguad_nat	Aguad_urb	1	23121332	0	0.229909154	-0.011104468	1	0.904761905	0.181514129	4.509809279	0.043465694	-0.011104468	0.000521135	0.000276319	0.000276319	0.021128591	0	0	1_23121332
384	755	Aguad_nat	Aguad_urb	1	23121520	0	0.229909154	-0.011104468	1	0.904761905	0.181514129	4.509809279	0.043465694	-0.011104468	0.000520973	0.000276319	0.000276319	0.021128572	0	0	1_23121520
385	756	Aguad_nat	Aguad_urb	1	23121524	0	0.307477289	-0.019969989	1	1.038461538	0.255913025	4.21394091	0.016390416	-0.019969989	0.00052097	5.1653e-05	5.1653e-05	0.021128572	0	0	1_23121524
386	757	Aguad_nat	Aguad_urb	1	23121527	0	0.307477289	-0.019969989	1	1.038461538	0.255913025	4.21394091	0.016390416	-0.019969989	0.000520967	5.1653e-05	5.1653e-05	0.021128571	0	0	1_23121527
387	758	Aguad_nat	Aguad_urb	1	23123144	0	0.372466806	-0.022957953	1	1.133333333	0.315581849	4.070083397	0.054357662	-0.022957953	0.000520142	0.000682245	0.000682245	0.021127785	0	0	1_23123144
388	759	Aguad_nat	Aguad_urb	1	23123156	0	0.139762404	-0.062916094	0.637705493	2.172413793	0.210975449	22.369340643	0.336942552	-0.062916094	0.000520132	0.008210227	0.008210227	0.021127784	0	0	1_23123156
389	760	Aguad_nat	Aguad_urb	1	23123198	0	0.04	-0.16	1	1.4	0.119080926	16.459395061	0.146128036	-0.16	0.000520095	0.013605442	0.013605442	0.02112778	0	0	1_23123198
390	761	Aguad_nat	Aguad_urb	1	23125055	0	0.475192173	-0.018917388	1	1.05	0.340705143	3.235935893	0.021189299	-0.018917388	0.000518498	0.00013369	0.00013369	0.021127587	0	0	1_23125055
391	762	Aguad_nat	Aguad_urb	1	23125095	0	0.408805031	0.081430536	0.121177572	0.333333333	0.097531051	1.139238326	0.477121255	0.081430536	0.000518464	0.059090909	0.059090909	0.021127583	0	0	1_23125095
392	763	Aguad_nat	Aguad_urb	1	23125106	0	0.106918239	0.086576584	0.560070956	0.322580645	0.027410099	3.796347988	0.491361694	0.086576584	0.000518454	0.016377005	0.016377005	0.021127582	0	0	1_23125106
393	764	Aguad_nat	Aguad_urb	1	23153495	0	0.491963662	-0.017733212	0.778618987	1.361111111	0.446489859	4.149306913	0.133893579	-0.017733212	0.000491303	0.005455837	0.005455837	0.021117552	0	0	1_23153495
394	765	Aguad_nat	Aguad_urb	1	23153505	0	0.48427673	0.003036853	0.570678964	0.628571429	0.206744985	1.911059851	0.201645364	0.003036853	0.000491294	0.012470484	0.012470484	0.021117551	0	0	1_23153505
395	766	Aguad_nat	Aguad_urb	1	23155391	0	0.43955276	0.001736343	0.562510932	0.684782609	0.21440458	2.187113829	0.164447278	0.001736343	0.000489698	0.007596835	0.007596835	0.021117366	0	0	1_23155391
396	767	Aguad_nat	Aguad_urb	1	23155457	0	0.229909154	0.048724199	0.424641819	0.465517241	0.093203784	2.325080527	0.332064229	0.048724199	0.000489643	0.016596435	0.016596435	0.021117359	0	0	1_23155457
397	773	Aguad_nat	Aguad_urb	1	23537258	0	0.459770115	-0.032876712	1	1	0.212350715	4.709190635	0	-0.032876712	0.000173109	0	0	0.021081674	0	0	1_23537258
398	774	Aguad_nat	Aguad_urb	1	23542445	0	0.470383275	-0.025090173	1	1.06122449	0.299675278	3.758059141	0.025807264	-0.025090173	0.000168893	0.00020202	0.00020202	0.021081212	0	0	1_23542445
399	775	Aguad_nat	Aguad_urb	1	23542457	0	0.047619048	-0.047505938	1	1.909090909	0.160859107	22.6572693	0.28082661	-0.047505938	0.000168883	0.022172949	0.022172949	0.021081211	0	0	1_23542457
400	776	Aguad_nat	Aguad_urb	1	23542475	0	0.328205128	-0.010279605	0.694764695	0.529411765	0.10786439	2.598418407	0.276206412	-0.010279605	0.000168868	0.015625	0.015625	0.02108121	0	0	1_23542475
401	777	Aguad_nat	Aguad_urb	1	23542496	0	0.480769231	-0.023578947	0.757237772	1.238095238	0.343399261	4.463841346	0.092754053	-0.023578947	0.000168851	0.002666667	0.002666667	0.021081208	0	0	1_23542496
402	778	Aguad_nat	Aguad_urb	1	23542502	0	0.214866434	-0.028092701	1	1.421052632	0.212156966	9.518379826	0.152610163	-0.028092701	0.000168846	0.003144963	0.003144963	0.021081207	0	0	1_23542502
403	779	Aguad_nat	Aguad_urb	1	23724003	0	0.229909154	-0.058967402	0.219772902	4.846153846	0.540333898	43.464249013	0.685397197	-0.058967402	2.2595e-05	0.04317491	0.04317491	0.021065326	0	0	1_23724003
404	780	Aguad_nat	Aguad_urb	1	23731626	0	0.36199095	-0.020382883	0.200347634	2.714285714	0.638892554	11.531433408	0.433655561	-0.020382883	1.6505e-05	0.036818182	0.036818182	0.021064669	0	0	1_23731626
405	781	Aguad_nat	Aguad_urb	1	23731746	0	0.07267645	-0.135594117	0.508036338	2.225806452	0.217298389	22.799130598	0.347487397	-0.135594117	1.6409e-05	0.026442308	0.026442308	0.021064659	0	0	1_23731746
406	782	Aguad_nat	Aguad_urb	1	23734137	0	0.201257862	0.015818432	0.678371203	0.655172414	0.119487935	3.592420362	0.183644397	0.015818432	1.45e-05	0.00443892	0.00443892	0.021064453	0	0	1_23734137
407	783	Aguad_nat	Aguad_urb	1	23734176	0	0.408805031	-0.019511163	0.230234463	2.357142857	0.63846653	8.702292423	0.372385904	-0.019511163	1.4469e-05	0.031555944	0.031555944	0.02106445	0	0	1_23734176
408	785	Aguad_nat	Aguad_urb	1	23734236	0	0.201257862	-0.066196699	0.037975713	5.962962963	0.682281197	52.114769511	0.775462112	-0.066196699	1.4421e-05	0.0859375	0.0859375	0.021064445	0	0	1_23734236
409	787	Aguad_nat	Aguad_urb	1	23734969	0	0.352201258	-0.031047357	0.741589878	1.5	0.390075073	5.768120432	0.176091259	-0.031047357	1.3836e-05	0.006493506	0.006493506	0.021064382	0	0	1_23734969
410	791	Aguad_nat	Aguad_urb	1	23738731	0	0.50873515	0.048263978	0.09579466	2.916666667	0.946403174	8.988710814	0.464886798	0.048263978	1.0833e-05	0.066058941	0.066058941	0.021064058	0	0	1_23738731
411	814	Aguad_nat	Aguad_urb	1	23781185	0	0.491963662	-0.017733212	0.778618987	1.361111111	0.446489859	4.149306913	0.133893579	-0.017733212	-2.2984e-05	0.005455837	0.005455837	0.021060419	0	0	1_23781185
412	815	Aguad_nat	Aguad_urb	1	23781191	0	0.497737557	-0.013595414	0.573061143	1.53125	0.496357428	4.723867176	0.185046102	-0.013595414	-2.2989e-05	0.010615243	0.010615243	0.021060419	0	0	1_23781191
413	816	Aguad_nat	Aguad_urb	1	23782195	0	0.139762404	-0.062916094	0.637705493	2.172413793	0.210975449	22.369340643	0.336942552	-0.062916094	-2.3787e-05	0.008210227	0.008210227	0.021060333	0	0	1_23782195
414	817	Aguad_nat	Aguad_urb	1	23782197	0	0.14479638	-0.057713964	0.628829994	2.333333333	0.226127199	24.076911037	0.367976785	-0.057713964	-2.3789e-05	0.010227273	0.010227273	0.021060333	0	0	1_23782197
415	818	Aguad_nat	Aguad_urb	1	23782216	0	0.139762404	-0.062916094	0.637705493	2.172413793	0.210975449	22.369340643	0.336942552	-0.062916094	-2.3804e-05	0.008210227	0.008210227	0.021060331	0	0	1_23782216
416	819	Aguad_nat	Aguad_urb	1	23782219	0	0.452830189	-0.008482348	0.772978646	0.795454545	0.252872795	2.502238064	0.099384632	-0.008482348	-2.3806e-05	0.002840909	0.002840909	0.021060331	0	0	1_23782219
417	820	Aguad_nat	Aguad_urb	1	23782240	0	0.139762404	-0.062916094	0.637705493	2.172413793	0.210975449	22.369340643	0.336942552	-0.062916094	-2.3823e-05	0.008210227	0.008210227	0.021060329	0	0	1_23782240
418	821	Aguad_nat	Aguad_urb	1	23789361	0	0.106918239	-0.119265313	0.262054507	3.066666667	0.320754244	29.319781763	0.486666573	-0.119265313	-2.9482e-05	0.040441176	0.040441176	0.021059721	0	0	1_23789361
419	822	Aguad_nat	Aguad_urb	1	23789506	0	0.150204082	-0.005747126	1	0.769230769	0.099537609	5.944647257	0.113943352	-0.005747126	-2.9598e-05	0.001270469	0.001270469	0.021059708	0	0	1_23789506
420	823	Aguad_nat	Aguad_urb	1	23790543	0	0.506638714	-0.012688896	0.782661486	0.777777778	0.261718414	2.3114089	0.109144469	-0.012688896	-3.0422e-05	0.003793103	0.003793103	0.02105962	0	0	1_23790543
421	824	Aguad_nat	Aguad_urb	1	23790555	0	0.464709993	0.002498681	0.565664006	0.656565657	0.211696242	2.036306636	0.182721838	0.002498681	-3.0431e-05	0.009876965	0.009876965	0.021059619	0	0	1_23790555
422	825	Aguad_nat	Aguad_urb	1	23790830	0	0.183673469	-0.132511556	0.145303857	4.071428571	0.453054903	36.588348317	0.60974682	-0.132511556	-3.065e-05	0.0625	0.0625	0.021059595	0	0	1_23790830
423	826	Aguad_nat	Aguad_urb	1	23790842	0	0.177224736	-0.110414987	0.143103395	4.5	0.502947634	40.262640922	0.653212514	-0.110414987	-3.0659e-05	0.066489362	0.066489362	0.021059594	0	0	1_23790842
424	827	Aguad_nat	Aguad_urb	1	23791071	0	0.350204082	-0.027972028	0.162996619	3.857142857	0.735962861	20.215083956	0.586265724	-0.027972028	-3.0841e-05	0.055944056	0.055944056	0.021059575	0	0	1_23791071
425	828	Aguad_nat	Aguad_urb	1	23792313	0	0.171208945	-0.084608259	0.072002934	4.928571429	0.55285204	43.937282638	0.692721055	-0.084608259	-3.1828e-05	0.070153061	0.070153061	0.021059469	0	0	1_23792313
426	829	Aguad_nat	Aguad_urb	1	23792323	0	0.171208945	-0.084608259	0.072002934	4.928571429	0.55285204	43.937282638	0.692721055	-0.084608259	-3.1836e-05	0.070153061	0.070153061	0.021059468	0	0	1_23792323
427	830	Aguad_nat	Aguad_urb	1	23792763	0	0.490950226	-0.006199748	0.392455387	1.875	0.594493423	5.913648264	0.273001272	-0.006199748	-3.2185e-05	0.022352558	0.022352558	0.02105943	0	0	1_23792763
428	831	Aguad_nat	Aguad_urb	1	23792773	0	0.509049774	-0.005819152	0.412975672	1.650793651	0.542871644	5.019823204	0.21769279	-0.005819152	-3.2193e-05	0.015093154	0.015093154	0.021059429	0	0	1_23792773
429	832	Aguad_nat	Aguad_urb	1	23794137	0	0.48427673	-0.014005252	0.410335859	1.666666667	0.53464263	5.195578548	0.22184875	-0.014005252	-3.3276e-05	0.01446281	0.01446281	0.021059313	0	0	1_23794137
430	833	Aguad_nat	Aguad_urb	1	23795115	0	0.438829787	-0.023047375	1	1.105263158	0.319060666	3.828759792	0.043465694	-0.023047375	-3.4053e-05	0.000519481	0.000519481	0.02105923	0	0	1_23795115
431	834	Aguad_nat	Aguad_urb	1	23824741	0	0.208144796	0.131575612	0.188825121	0.266666667	0.043965409	1.61743318	0.574031268	0.131575612	-5.755e-05	0.04384058	0.04384058	0.021056706	0	0	1_23824741
432	835	Aguad_nat	Aguad_urb	1	23825572	0	0.201257862	-0.038858322	1	1.428571429	0.238090055	8.571615151	0.15490196	-0.038858322	-5.8208e-05	0.002840909	0.002840909	0.021056636	0	0	1_23825572
433	836	Aguad_nat	Aguad_urb	1	23826709	0	0.229909154	-0.011104468	1	0.904761905	0.181514129	4.509809279	0.043465694	-0.011104468	-5.9109e-05	0.000276319	0.000276319	0.021056539	0	0	1_23826709
434	838	Aguad_nat	Aguad_urb	1	23831780	0	0.316742081	-0.033419133	0.488229789	1.927536232	0.437574709	8.49088362	0.28500255	-0.033419133	-6.3124e-05	0.014776335	0.014776335	0.021056108	0	0	1_23831780
435	839	Aguad_nat	Aguad_urb	1	23832689	0	0.283018868	-0.00605227	1	0.833333333	0.196700129	3.530472738	0.079181246	-0.00605227	-6.3844e-05	0.001136364	0.001136364	0.021056031	0	0	1_23832689
436	840	Aguad_nat	Aguad_urb	1	23833319	0	0.283018868	-0.00605227	1	0.833333333	0.196700129	3.530472738	0.079181246	-0.00605227	-6.4342e-05	0.001136364	0.001136364	0.021055977	0	0	1_23833319
437	844	Aguad_nat	Aguad_urb	1	23887985	0	0.07267645	-0.135594117	0.508036338	2.225806452	0.217298389	22.799130598	0.347487397	-0.135594117	-0.0001435	0.026442308	0.026442308	0.021041944	0	0	1_23887985
438	845	Aguad_nat	Aguad_urb	1	23888973	0	0.075414781	-0.114954955	0.502262443	2.379310345	0.231858416	24.41627015	0.376451093	-0.114954955	-0.000144301	0.029333333	0.029333333	0.021041854	0	0	1_23888973
439	846	Aguad_nat	Aguad_urb	1	23889087	0	0.36199095	-0.038957726	0.330023286	2.217391304	0.520514528	9.446084468	0.34584234	-0.038957726	-0.000144393	0.02296875	0.02296875	0.021041844	0	0	1_23889087
440	847	Aguad_nat	Aguad_urb	1	23908665	0	0.229909154	-0.047001668	0.687305337	1.851851852	0.325422814	10.538152618	0.26760624	-0.047001668	-0.000160249	0.009135811	0.009135811	0.021040073	0	0	1_23908665
441	852	Aguad_nat	Aguad_urb	1	23949092	0	0.04	0.24	0.4	0.322580645	0.027410099	3.796347988	0.491361694	0.24	-0.000190215	0.030612245	0.030612245	0.021036924	0	0	1_23949092
442	853	Aguad_nat	Aguad_urb	1	23949505	0	0.037037037	0.220082531	0.407407407	0.333333333	0.028467725	3.903055454	0.477121255	0.220082531	-0.000190548	0.027444254	0.027444254	0.021036887	0	0	1_23949505
443	854	Aguad_nat	Aguad_urb	1	23949553	0	0.307477289	-0.019969989	1	1.038461538	0.255913025	4.21394091	0.016390416	-0.019969989	-0.000190586	5.1653e-05	5.1653e-05	0.021036882	0	0	1_23949553
444	855	Aguad_nat	Aguad_urb	1	23949559	0	0.509433962	-0.012532477	0.782211333	1.36	0.457616216	4.041814816	0.133538908	-0.012532477	-0.000190591	0.005681818	0.005681818	0.021036882	0	0	1_23949559
445	856	Aguad_nat	Aguad_urb	1	23949702	0	0.208144796	0.131575612	0.188825121	0.266666667	0.043965409	1.61743318	0.574031268	0.131575612	-0.000190706	0.04384058	0.04384058	0.021036869	0	0	1_23949702
446	857	Aguad_nat	Aguad_urb	1	23949739	0	0.452830189	0.10087116	0.042257849	3.571428571	1.093467616	11.664819197	0.552841969	0.10087116	-0.000190736	0.0859375	0.0859375	0.021036865	0	0	1_23949739
447	858	Aguad_nat	Aguad_urb	1	23949865	0	0.177224736	-0.025148553	1	1.111111111	0.169486192	7.284179829	0.045757491	-0.025148553	-0.000190838	0.000232108	0.000232108	0.021036854	0	0	1_23949865
448	859	Aguad_nat	Aguad_urb	1	23949874	0	0.48427673	-0.014005252	0.410335859	1.666666667	0.53464263	5.195578548	0.22184875	-0.014005252	-0.000190845	0.01446281	0.01446281	0.021036853	0	0	1_23949874
449	861	Aguad_nat	Aguad_urb	1	23963876	0	0.506638714	0.068760613	0.02751471	3.897435897	1.204915258	12.606701156	0.590778981	0.068760613	-0.000202118	0.100070533	0.100070533	0.021035594	0	0	1_23963876
450	862	Aguad_nat	Aguad_urb	1	23969454	0	0.49825297	0.003395383	0.410615409	0.6	0.199660386	1.803061724	0.22184875	0.003395383	-0.000206293	0.01542777	0.01542777	0.021034751	0	0	1_23969454
451	863	Aguad_nat	Aguad_urb	1	23969541	0	0.07267645	0.015818432	1	0.677419355	0.040109845	11.441006109	0.169142399	0.015818432	-0.000206363	0.001365822	0.001365822	0.021034743	0	0	1_23969541
452	864	Aguad_nat	Aguad_urb	1	23972465	0	0.07267645	0.015818432	1	0.677419355	0.040109845	11.441006109	0.169142399	0.015818432	-0.000197398	0.001365822	0.001365822	0.021035477	0	0	1_23972465
453	869	Aguad_nat	Aguad_urb	1	23978690	0	0.177224736	-0.025148553	1	1.111111111	0.169486192	7.284179829	0.045757491	-0.025148553	-0.000202357	0.000232108	0.000232108	0.02103492	0	0	1_23978690
454	870	Aguad_nat	Aguad_urb	1	23983642	0	0.078367347	0.161877395	0.188571429	0.24137931	0.023441717	2.485482294	0.617299958	0.161877395	-0.0002063	0.053030303	0.053030303	0.021034477	0	0	1_23983642
455	871	Aguad_nat	Aguad_urb	1	23983684	0	0.421985816	-0.031726977	0.520573349	1.75	0.455603177	6.721858307	0.243038049	-0.031726977	-0.000206333	0.014005602	0.014005602	0.021034473	0	0	1_23983684
456	872	Aguad_nat	Aguad_urb	1	24024209	0	0.43955276	-0.023298483	0.766672497	1.396825397	0.425581146	4.584604391	0.145142123	-0.023298483	-0.000238551	0.005645686	0.005645686	0.021030848	0	0	1_24024209
457	873	Aguad_nat	Aguad_urb	1	24024282	0	0.330538085	-0.027876733	1	1.26	0.320246504	4.957431164	0.100370545	-0.027876733	-0.000238609	0.002030079	0.002030079	0.021030842	0	0	1_24024282
458	874	Aguad_nat	Aguad_urb	1	24026661	0	0.408805031	-0.019511163	0.230234463	2.357142857	0.63846653	8.702292423	0.372385904	-0.019511163	-0.000240498	0.031555944	0.031555944	0.021030629	0	0	1_24026661
459	875	Aguad_nat	Aguad_urb	1	24028315	0	0.503016591	0.053756905	0.049322525	3.487179487	1.067260861	11.394047343	0.542474301	0.053756905	-0.000241811	0.085493617	0.085493617	0.021030481	0	0	1_24028315
460	876	Aguad_nat	Aguad_urb	1	24028864	0	0.283018868	-0.044933517	0.282508933	2.8	0.522944851	14.992020652	0.447158031	-0.044933517	-0.000242246	0.028409091	0.028409091	0.021030432	0	0	1_24028864
461	877	Aguad_nat	Aguad_urb	1	24031360	0	0.4826546	0.004504505	0.248511906	2.333333333	0.716235056	7.601477191	0.367976785	0.004504505	-0.000244227	0.038787879	0.038787879	0.021030209	0	0	1_24031360
462	880	Aguad_nat	Aguad_urb	1	24038527	0	0.07267645	-0.135594117	0.508036338	2.225806452	0.217298389	22.799130598	0.347487397	-0.135594117	-0.000249914	0.026442308	0.026442308	0.021029568	0	0	1_24038527
463	882	Aguad_nat	Aguad_urb	1	24040125	0	0.07267645	-0.135594117	0.508036338	2.225806452	0.217298389	22.799130598	0.347487397	-0.135594117	-0.000251181	0.026442308	0.026442308	0.021029425	0	0	1_24040125
464	883	Aguad_nat	Aguad_urb	1	24041239	0	0.171208945	0.172484069	0.146020092	0.14516129	0.015041803	1.400882647	0.83814918	0.172484069	-0.000252065	0.065143785	0.065143785	0.021029325	0	0	1_24041239
465	884	Aguad_nat	Aguad_urb	1	24042700	0	0.07267645	-0.135594117	0.508036338	2.225806452	0.217298389	22.799130598	0.347487397	-0.135594117	-0.000253223	0.026442308	0.026442308	0.021029194	0	0	1_24042700
466	885	Aguad_nat	Aguad_urb	1	24042745	0	0.07267645	-0.135594117	0.508036338	2.225806452	0.217298389	22.799130598	0.347487397	-0.135594117	-0.000253259	0.026442308	0.026442308	0.02102919	0	0	1_24042745
467	887	Aguad_nat	Aguad_urb	1	24042769	0	0.503016591	-0.017186742	0.775605041	1.323529412	0.426502811	4.107194741	0.121733597	-0.017186742	-0.000253278	0.004535232	0.004535232	0.021029188	0	0	1_24042769
468	888	Aguad_nat	Aguad_urb	1	24045422	0	0.177224736	0.042629864	0.639140271	0.452380952	0.068912928	2.969668134	0.344495689	0.042629864	-0.000255382	0.013642811	0.013642811	0.021028951	0	0	1_24045422
469	889	Aguad_nat	Aguad_urb	1	24045570	0	0.037037037	-0.15130674	1	1.4375	0.122865775	16.818404053	0.157607853	-0.15130674	-0.000255499	0.012971698	0.012971698	0.021028938	0	0	1_24045570
470	892	Aguad_nat	Aguad_urb	1	24464809	0	0.263768116	0.020911128	0.013737962	8.4	0.961768445	73.364852359	0.924279286	0.020911128	-0.000593317	0.138067061	0.138067061	0.020993025	0	0	1_24464809
471	894	Aguad_nat	Aguad_urb	1	24472330	0	0.231884058	-0.072033898	0.380164066	3.695652174	0.394725637	34.600856162	0.56769109	-0.072033898	-0.00059919	0.031779101	0.031779101	0.020992336	0	0	1_24472330
472	895	Aguad_nat	Aguad_urb	1	26605334	0	0.347826087	0.005405405	0.720326301	0.75	0.177248422	3.173512025	0.124938737	0.005405405	-0.0025788	0.003333333	0.003333333	0.020779507	0	0	1_26605334
473	896	Aguad_nat	Aguad_urb	1	26605370	0	0.245714286	-0.061395349	0.219212009	4.75	0.52582218	42.908992536	0.67669361	-0.061395349	-0.002578835	0.044850498	0.044850498	0.020779501	0	0	1_26605370
474	897	Aguad_nat	Aguad_urb	1	26605371	0	0.330538085	-0.027876733	1	1.26	0.320246504	4.957431164	0.100370545	-0.027876733	-0.002578836	0.002030079	0.002030079	0.0207795	0	0	1_26605371
475	898	Aguad_nat	Aguad_urb	1	26605374	0	0.392653061	0.001663202	0.049762605	5.210526316	1.011957095	26.828790094	0.716881594	0.001663202	-0.002578839	0.088704089	0.088704089	0.0207795	0	0	1_26605374
476	899	Aguad_nat	Aguad_urb	1	26605380	0	0.372244898	-0.014385965	0.091493271	4.5	0.867386379	23.345997219	0.653212514	-0.014385965	-0.002578845	0.071637427	0.071637427	0.020779499	0	0	1_26605380
477	901	Aguad_nat	Aguad_urb	1	30301511	0	0.045454545	0.217573222	0.409090909	0.333333333	0.028097003	3.95455386	0.477121255	0.217573222	-0.00776413	0.033591731	0.033591731	0.019763526	0	0	1_30301511
478	917	Aguad_nat	Aguad_urb	1	32663188	0	0.472850679	0.016572042	0.381605027	0.555555556	0.174968794	1.763982988	0.255272505	0.016572042	-0.011536318	0.019298246	0.019298246	0.01944584	0	0	1_32663188
479	918	Aguad_nat	Aguad_urb	1	33526463	0	0.25087108	-0.003496503	1	0.714285714	0.126368399	4.037434085	0.146128036	-0.003496503	-0.012593804	0.003472222	0.003472222	0.019498816	0	0	1_33526463
480	919	Aguad_nat	Aguad_urb	1	33526502	0	0.307477289	0.069501063	0.284799906	0.380952381	0.093342204	1.554759907	0.419129308	0.069501063	-0.012593846	0.034917355	0.034917355	0.01949882	0	0	1_33526502
481	920	Aguad_nat	Aguad_urb	1	33526536	0	0.110859729	0.065453208	0.566968326	0.344827586	0.029249727	4.065202473	0.462397998	0.065453208	-0.012593883	0.014883529	0.014883529	0.019498823	0	0	1_33526536
482	921	Aguad_nat	Aguad_urb	1	33526551	0	0.106918239	0.086576584	0.560070956	0.322580645	0.027410099	3.796347988	0.491361694	0.086576584	-0.0125939	0.016377005	0.016377005	0.019498825	0	0	1_33526551
483	922	Aguad_nat	Aguad_urb	1	33526625	0	0.316742081	0.004504505	0.725445166	0.68	0.17033975	2.714574842	0.167491087	0.004504505	-0.012593981	0.005772006	0.005772006	0.019498832	0	0	1_33526625
484	923	Aguad_nat	Aguad_urb	1	33526631	0	0.171208945	0.060006176	0.637705493	0.422222222	0.064475348	2.764957635	0.374458913	0.060006176	-0.012593987	0.01567718	0.01567718	0.019498833	0	0	1_33526631
485	924	Aguad_nat	Aguad_urb	1	33531437	0	0.078367347	-0.089559387	0.497142857	2.555555556	0.248509164	26.280174476	0.407485327	-0.089559387	-0.012599231	0.032738095	0.032738095	0.019499327	0	0	1_33531437
486	925	Aguad_nat	Aguad_urb	1	33628198	0	0.229909154	-0.011104468	1	0.904761905	0.181514129	4.509809279	0.043465694	-0.011104468	-0.012703386	0.000276319	0.000276319	0.019509705	0	0	1_33628198
487	926	Aguad_nat	Aguad_urb	1	33710205	0	0.07267645	-0.135594117	0.508036338	2.225806452	0.217298389	22.799130598	0.347487397	-0.135594117	-0.012789543	0.026442308	0.026442308	0.019519132	0	0	1_33710205
488	928	Aguad_nat	Aguad_urb	1	33721298	0	0.472850679	-0.00660948	0.26119115	2.039215686	0.624107562	6.662955021	0.309463163	-0.00660948	-0.012801048	0.027151902	0.027151902	0.019520451	0	0	1_33721298
489	929	Aguad_nat	Aguad_urb	1	33722902	0	0.352201258	0.015818432	0.517275536	0.615384615	0.169116332	2.239276478	0.210853365	0.015818432	-0.012802709	0.010146104	0.010146104	0.019520642	0	0	1_33722902
490	942	Aguad_nat	Aguad_urb	1	34399564	0	0.424877708	0.015818432	0.545056125	0.583333333	0.179058764	1.900369298	0.234083206	0.015818432	-0.013438762	0.014952153	0.014952153	0.019617665	0	0	1_34399564
491	943	Aguad_nat	Aguad_urb	1	34412576	0	0.075414781	0.004504505	1	0.724137931	0.04281129	12.248538708	0.140178703	0.004504505	-0.013449764	0.000969697	0.000969697	0.0196198	0	0	1_34412576
492	944	Aguad_nat	Aguad_urb	1	34416974	0	0.139762404	-0.102283356	0.136837512	3.965517241	0.432538609	36.355892068	0.598299842	-0.102283356	-0.013453473	0.055	0.055	0.019620523	0	0	1_34416974
493	945	Aguad_nat	Aguad_urb	1	34416995	0	0.43955276	-0.023298483	0.766672497	1.396825397	0.425581146	4.584604391	0.145142123	-0.023298483	-0.013453491	0.005645686	0.005645686	0.019620526	0	0	1_34416995
494	947	Aguad_nat	Aguad_urb	1	34423544	0	0.452830189	-0.008482348	0.772978646	0.795454545	0.252872795	2.502238064	0.099384632	-0.008482348	-0.013459004	0.002840909	0.002840909	0.019621605	0	0	1_34423544
495	948	Aguad_nat	Aguad_urb	1	34423550	0	0.452830189	-0.008482348	0.772978646	0.795454545	0.252872795	2.502238064	0.099384632	-0.008482348	-0.013459009	0.002840909	0.002840909	0.019621606	0	0	1_34423550
496	949	Aguad_nat	Aguad_urb	1	34423619	0	0.452830189	-0.008482348	0.772978646	0.795454545	0.252872795	2.502238064	0.099384632	-0.008482348	-0.013459067	0.002840909	0.002840909	0.019621617	0	0	1_34423619
497	950	Aguad_nat	Aguad_urb	1	34423664	0	0.48427673	0.031440362	0.255820948	0.454545455	0.148120468	1.394888724	0.342422681	0.031440362	-0.013459104	0.035714286	0.035714286	0.019621625	0	0	1_34423664
498	951	Aguad_nat	Aguad_urb	1	34423685	0	0.491963662	0.015818432	0.274796463	1.909090909	0.629571358	5.789062752	0.28082661	0.015818432	-0.013459122	0.024414062	0.024414062	0.019621628	0	0	1_34423685
499	952	Aguad_nat	Aguad_urb	1	34423694	0	0.48427673	0.031440362	0.255820948	2.2	0.716903064	6.751261426	0.342422681	0.031440362	-0.01345913	0.035714286	0.035714286	0.01962163	0	0	1_34423694
500	953	Aguad_nat	Aguad_urb	1	34423718	0	0.452830189	-0.008482348	0.772978646	0.795454545	0.252872795	2.502238064	0.099384632	-0.008482348	-0.01345915	0.002840909	0.002840909	0.019621634	0	0	1_34423718
501	954	Aguad_nat	Aguad_urb	1	34423721	0	0.452830189	-0.008482348	0.772978646	0.795454545	0.252872795	2.502238064	0.099384632	-0.008482348	-0.013459152	0.002840909	0.002840909	0.019621634	0	0	1_34423721
502	955	Aguad_nat	Aguad_urb	1	34423751	0	0.452830189	-0.008482348	0.772978646	0.795454545	0.252872795	2.502238064	0.099384632	-0.008482348	-0.013459178	0.002840909	0.002840909	0.019621639	0	0	1_34423751
503	956	Aguad_nat	Aguad_urb	1	34423835	0	0.43438914	-0.020165209	1	1.060606061	0.315052853	3.570465093	0.025554104	-0.020165209	-0.013459248	0.000173611	0.000173611	0.019621653	0	0	1_34423835
504	957	Aguad_nat	Aguad_urb	1	34425537	0	0.382352941	-0.009240009	0.757279314	0.811594203	0.229429374	2.870971309	0.090661064	-0.009240009	-0.013460679	0.002020202	0.002020202	0.019621934	0	0	1_34425537
505	958	Aguad_nat	Aguad_urb	1	34425558	0	0.038461538	-0.132132132	1	1.533333333	0.130843844	17.968832492	0.185636577	-0.132132132	-0.013460697	0.014379085	0.014379085	0.019621937	0	0	1_34425558
506	959	Aguad_nat	Aguad_urb	1	34427995	0	0.229909154	-0.047001668	0.033450013	7.076923077	0.821656632	60.953491138	0.849844475	-0.047001668	-0.013462744	0.102393617	0.102393617	0.019622339	0	0	1_34427995
507	960	Aguad_nat	Aguad_urb	1	34428619	0	0.49825297	-0.013168683	0.577201797	1.544117647	0.507829298	4.695080249	0.188680386	-0.013168683	-0.013463268	0.01090941	0.01090941	0.019622442	0	0	1_34428619
508	961	Aguad_nat	Aguad_urb	1	34428625	0	0.106918239	-0.119265313	0.262054507	3.066666667	0.320754244	29.319781763	0.486666573	-0.119265313	-0.013463273	0.040441176	0.040441176	0.019622443	0	0	1_34428625
509	963	Aguad_nat	Aguad_urb	1	34430525	0	0.07267645	-0.135594117	0.508036338	2.225806452	0.217298389	22.799130598	0.347487397	-0.135594117	-0.013464868	0.026442308	0.026442308	0.019622757	0	0	1_34430525
510	964	Aguad_nat	Aguad_urb	1	34430528	0	0.307477289	-0.037864199	0.501400983	1.773333333	0.404389514	7.776440791	0.248790378	-0.037864199	-0.01346487	0.010860021	0.010860021	0.019622758	0	0	1_34430528
511	965	Aguad_nat	Aguad_urb	1	34431766	0	0.037037037	-0.15130674	1	1.4375	0.122865775	16.818404053	0.157607853	-0.15130674	-0.013465909	0.012971698	0.012971698	0.019622962	0	0	1_34431766
512	966	Aguad_nat	Aguad_urb	1	34432576	0	0.307477289	0.015818432	0.723000546	0.62962963	0.158372737	2.503167384	0.200914843	0.015818432	-0.013466588	0.008070764	0.008070764	0.019623096	0	0	1_34432576
513	968	Aguad_nat	Aguad_urb	1	34433801	0	0.07267645	-0.135594117	0.508036338	2.225806452	0.217298389	22.799130598	0.347487397	-0.135594117	-0.013467615	0.026442308	0.026442308	0.019623299	0	0	1_34433801
514	969	Aguad_nat	Aguad_urb	1	34433821	0	0.506638714	0.003601006	0.273995105	1.983333333	0.652278521	6.030569742	0.297395711	0.003601006	-0.013467632	0.027280564	0.027280564	0.019623302	0	0	1_34433821
515	970	Aguad_nat	Aguad_urb	1	34435380	0	0.215510204	-0.039393939	1	1.384615385	0.228724399	8.381964368	0.141329153	-0.039393939	-0.013468938	0.002525253	0.002525253	0.01962356	0	0	1_34435380
516	971	Aguad_nat	Aguad_urb	1	34435398	0	0.509387755	0.02	0.158768507	2.428571429	0.7547507	7.81444679	0.385350881	0.02	-0.013468954	0.045138889	0.045138889	0.019623563	0	0	1_34435398
517	972	Aguad_nat	Aguad_urb	1	34435407	0	0.215510204	-0.039393939	1	1.384615385	0.228724399	8.381964368	0.141329153	-0.039393939	-0.013468961	0.002525253	0.002525253	0.019623564	0	0	1_34435407
518	973	Aguad_nat	Aguad_urb	1	34435437	0	0.037037037	-0.15130674	1	1.4375	0.122865775	16.818404053	0.157607853	-0.15130674	-0.013468986	0.012971698	0.012971698	0.019623569	0	0	1_34435437
519	974	Aguad_nat	Aguad_urb	1	34435449	0	0.257162823	-0.026972071	1	1.172839506	0.249671425	5.509451095	0.069238586	-0.026972071	-0.013468996	0.000756546	0.000756546	0.019623571	0	0	1_34435449
520	975	Aguad_nat	Aguad_urb	1	34435452	0	0.257162823	-0.026972071	1	1.172839506	0.249671425	5.509451095	0.069238586	-0.026972071	-0.013468999	0.000756546	0.000756546	0.019623572	0	0	1_34435452
521	976	Aguad_nat	Aguad_urb	1	34435512	0	0.257162823	-0.026972071	1	1.172839506	0.249671425	5.509451095	0.069238586	-0.026972071	-0.013469049	0.000756546	0.000756546	0.019623582	0	0	1_34435512
522	988	Aguad_nat	Aguad_urb	1	35008010	0	0.106918239	0.086576584	0.560070956	0.322580645	0.027410099	3.796347988	0.491361694	0.086576584	-0.013906834	0.016377005	0.016377005	0.019724726	0	0	1_35008010
523	989	Aguad_nat	Aguad_urb	1	35011112	0	0.14479638	-0.057713964	0.628829994	2.333333333	0.226127199	24.076911037	0.367976785	-0.057713964	-0.013908986	0.010227273	0.010227273	0.019725301	0	0	1_35011112
524	990	Aguad_nat	Aguad_urb	1	35033420	0	0.106918239	0.086576584	0.560070956	0.322580645	0.027410099	3.796347988	0.491361694	0.086576584	-0.013924397	0.016377005	0.016377005	0.019729447	0	0	1_35033420
525	991	Aguad_nat	Aguad_urb	1	35033492	0	0.110859729	-0.03879336	1	1.266666667	0.107320117	14.950080965	0.102662342	-0.03879336	-0.013924446	0.000680272	0.000680272	0.01972946	0	0	1_35033492
526	992	Aguad_nat	Aguad_urb	1	35087710	0	0.201257862	-0.066196699	0.037975713	5.962962963	0.682281197	52.114769511	0.775462112	-0.066196699	-0.013961412	0.0859375	0.0859375	0.019739579	0	0	1_35087710
527	993	Aguad_nat	Aguad_urb	1	35087737	0	0.424877708	0.015818432	0.545056125	0.583333333	0.179058764	1.900369298	0.234083206	0.015818432	-0.013961431	0.014952153	0.014952153	0.019739584	0	0	1_35087737
528	994	Aguad_nat	Aguad_urb	1	35088612	0	0.43955276	-0.023298483	0.766672497	1.396825397	0.425581146	4.584604391	0.145142123	-0.023298483	-0.013962022	0.005645686	0.005645686	0.019739748	0	0	1_35088612
529	995	Aguad_nat	Aguad_urb	1	35089870	0	0.206131078	0.011004732	0.645895795	0.515151515	0.077214438	3.436936009	0.288065018	0.011004732	-0.013962871	0.010940171	0.010940171	0.019739984	0	0	1_35089870
530	996	Aguad_nat	Aguad_urb	1	35090686	0	0.176538908	0.102134707	0.297239346	0.217391304	0.020632347	2.290528468	0.662757832	0.102134707	-0.013963422	0.044407895	0.044407895	0.019740136	0	0	1_35090686
531	997	Aguad_nat	Aguad_urb	1	35090926	0	0.330538085	-0.002908067	0.742786221	0.784615385	0.20647084	2.981637998	0.105343181	-0.002908067	-0.013963583	0.002354411	0.002354411	0.019740181	0	0	1_35090926
532	998	Aguad_nat	Aguad_urb	1	35090929	0	0.330538085	-0.002908067	0.742786221	0.784615385	0.20647084	2.981637998	0.105343181	-0.002908067	-0.013963586	0.002354411	0.002354411	0.019740182	0	0	1_35090929
533	999	Aguad_nat	Aguad_urb	1	35093751	0	0.330538085	0.096966595	0.099612928	0.306122449	0.077066705	1.215971982	0.514104821	0.096966595	-0.013965489	0.055544878	0.055544878	0.01974071	0	0	1_35093751
534	1000	Aguad_nat	Aguad_urb	1	35094147	0	0.106918239	-0.119265313	0.262054507	3.066666667	0.320754244	29.319781763	0.486666573	-0.119265313	-0.013965756	0.040441176	0.040441176	0.019740784	0	0	1_35094147
535	1001	Aguad_nat	Aguad_urb	1	35094215	0	0.330538085	-0.002908067	0.742786221	0.784615385	0.20647084	2.981637998	0.105343181	-0.002908067	-0.013965801	0.002354411	0.002354411	0.019740797	0	0	1_35094215
536	1002	Aguad_nat	Aguad_urb	1	35094220	0	0.330538085	-0.002908067	0.742786221	0.784615385	0.20647084	2.981637998	0.105343181	-0.002908067	-0.013965805	0.002354411	0.002354411	0.019740798	0	0	1_35094220
537	1003	Aguad_nat	Aguad_urb	1	35094310	0	0.391334731	-0.012301041	1	0.888888889	0.25900118	3.050655815	0.051152522	-0.012301041	-0.013965865	0.000649351	0.000649351	0.019740815	0	0	1_35094310
538	1006	Aguad_nat	Aguad_urb	1	37056652	0	0.336879433	-0.014388489	0.307132829	2.333333333	0.523476553	10.400550728	0.367976785	-0.014388489	-0.014887692	0.026573427	0.026573427	0.020097097	0	0	1_37056652
539	1008	Aguad_nat	Aguad_urb	1	37056761	0	0.124637681	-0.043802213	1	1.583333333	0.133284154	18.809020948	0.199572355	-0.043802213	-0.014887723	0.002921884	0.002921884	0.020097115	0	0	1_37056761
540	1009	Aguad_nat	Aguad_urb	1	37056775	0	0.326530612	-0.0192	1	1	0.243045123	4.114462309	0	-0.0192	-0.014887727	0	0	0.020097117	0	0	1_37056775
541	1010	Aguad_nat	Aguad_urb	1	37056816	0	0.403368794	-0.016102265	1	0.945454545	0.254854926	3.507424056	0.024359346	-0.016102265	-0.014887739	0.00014652	0.00014652	0.020097124	0	0	1_37056816
542	1011	Aguad_nat	Aguad_urb	1	37056834	0	0.169133192	0.187982833	0.035690345	0.136	0.014569386	1.269511289	0.866461092	0.187982833	-0.014887744	0.12	0.12	0.020097127	0	0	1_37056834
543	1012	Aguad_nat	Aguad_urb	1	37068080	0	0.201257862	-0.066196699	0.382620586	3.888888889	0.42172879	35.860622116	0.589825535	-0.066196699	-0.014890931	0.030007102	0.030007102	0.020098996	0	0	1_37068080
544	1014	Aguad_nat	Aguad_urb	1	37068101	0	0.489795918	0.021072797	0.148011607	2.666666667	0.806825121	8.81369571	0.425968732	0.021072797	-0.014890937	0.053030303	0.053030303	0.020099	0	0	1_37068101
545	1015	Aguad_nat	Aguad_urb	1	37068104	0	0.478723404	0.008153477	0.236558042	2.285714286	0.6785643	7.699329008	0.359021943	0.008153477	-0.014890938	0.037762238	0.037762238	0.020099	0	0	1_37068104
546	1016	Aguad_nat	Aguad_urb	1	37068113	0	0.291855204	-0.013501874	1	0.9	0.211601503	3.827950127	0.045757491	-0.013501874	-0.014890941	0.000391512	0.000391512	0.020099002	0	0	1_37068113
547	1017	Aguad_nat	Aguad_urb	1	37068116	0	0.229909154	-0.058967402	0.219772902	4.846153846	0.540333898	43.464249013	0.685397197	-0.058967402	-0.014890942	0.04317491	0.04317491	0.020099002	0	0	1_37068116
548	1018	Aguad_nat	Aguad_urb	1	37094870	0	0.509387755	-0.005747126	0.569274258	1.6	0.51969763	4.92594126	0.204119983	-0.005747126	-0.014898454	0.013486513	0.013486513	0.02010343	0	0	1_37094870
549	1019	Aguad_nat	Aguad_urb	1	37121184	0	0.461538462	-0.015015015	1	0.875	0.276055932	2.773441577	0.057991947	-0.015015015	-0.014905746	0.000990295	0.000990295	0.020107758	0	0	1_37121184
550	1020	Aguad_nat	Aguad_urb	1	37121190	0	0.043478261	-0.043392505	1	1.916666667	0.162495951	22.60740091	0.28254659	-0.043392505	-0.014905748	0.02037037	0.02037037	0.020107759	0	0	1_37121190
551	1021	Aguad_nat	Aguad_urb	1	37128406	0	0.340120664	-0.010946645	1	0.85	0.222649417	3.24501187	0.070581074	-0.010946645	-0.014907731	0.00108849	0.00108849	0.020108941	0	0	1_37128406
552	1022	Aguad_nat	Aguad_urb	1	37705814	0	0.190602837	0.084691317	0.164867921	0.18	0.018530062	1.748510047	0.744727495	0.084691317	-0.015092108	0.054675557	0.054675557	0.020200827	0	0	1_37705814
553	1024	Aguad_nat	Aguad_urb	1	37707030	0	0.043478261	-0.116504854	1	1.615384615	0.136853418	19.067608989	0.208275942	-0.116504854	-0.015092313	0.017094017	0.017094017	0.020200993	0	0	1_37707030
554	1025	Aguad_nat	Aguad_urb	1	38122666	0	0.201257862	0.015818432	0.678371203	0.655172414	0.119487935	3.592420362	0.183644397	0.015818432	-0.015178137	0.00443892	0.00443892	0.020265449	0	0	1_38122666
555	1026	Aguad_nat	Aguad_urb	1	38130416	0	0.037037037	0.220082531	0.407407407	0.333333333	0.028467725	3.903055454	0.477121255	0.220082531	-0.015179168	0.027444254	0.027444254	0.020267009	0	0	1_38130416
556	1027	Aguad_nat	Aguad_urb	1	38847168	0	0.04	-0.108374384	1	1.642857143	0.139929675	19.288114468	0.2155998	-0.108374384	-0.015232532	0.016034985	0.016034985	0.020322594	0	0	1_38847168
557	1028	Aguad_nat	Aguad_urb	1	38847174	0	0.038461538	-0.132132132	1	1.533333333	0.130843844	17.968832492	0.185636577	-0.132132132	-0.015232533	0.014379085	0.014379085	0.020322594	0	0	1_38847174
558	1029	Aguad_nat	Aguad_urb	1	38847533	0	0.453900709	-0.019132653	1	1	0.289496277	3.454275858	0	-0.019132653	-0.015232552	0	0	0.020322624	0	0	1_38847533
559	1030	Aguad_nat	Aguad_urb	1	38848326	0	0.316742081	-0.023938224	1	1.125	0.276025114	4.585180608	0.051152522	-0.023938224	-0.015232596	0.000519481	0.000519481	0.020322689	0	0	1_38848326
560	1031	Aguad_nat	Aguad_urb	1	38849321	0	0.037037037	-0.15130674	1	1.4375	0.122865775	16.818404053	0.157607853	-0.15130674	-0.015232651	0.012971698	0.012971698	0.02032277	0	0	1_38849321
561	1032	Aguad_nat	Aguad_urb	1	38849416	0	0.037037037	-0.15130674	1	1.4375	0.122865775	16.818404053	0.157607853	-0.15130674	-0.015232656	0.012971698	0.012971698	0.020322778	0	0	1_38849416
562	1033	Aguad_nat	Aguad_urb	1	38849422	0	0.307477289	-0.037864199	0.501400983	1.773333333	0.404389514	7.776440791	0.248790378	-0.037864199	-0.015232657	0.010860021	0.010860021	0.020322779	0	0	1_38849422
563	1034	Aguad_nat	Aguad_urb	1	38849461	0	0.037037037	-0.15130674	1	1.4375	0.122865775	16.818404053	0.157607853	-0.15130674	-0.015232659	0.012971698	0.012971698	0.020322782	0	0	1_38849461
564	1035	Aguad_nat	Aguad_urb	1	38849463	0	0.491963662	-0.006549331	0.398408392	1.890756303	0.608061761	5.879270205	0.276635557	-0.006549331	-0.015232659	0.022670777	0.022670777	0.020322782	0	0	1_38849463
565	1036	Aguad_nat	Aguad_urb	1	38849589	0	0.316742081	-0.023938224	1	1.125	0.276025114	4.585180608	0.051152522	-0.023938224	-0.015232666	0.000519481	0.000519481	0.020322792	0	0	1_38849589
566	1037	Aguad_nat	Aguad_urb	1	38849590	0	0.316742081	-0.023938224	1	1.125	0.276025114	4.585180608	0.051152522	-0.023938224	-0.015232666	0.000519481	0.000519481	0.020322792	0	0	1_38849590
567	1051	Aguad_nat	Aguad_urb	1	38921751	0	0.07267645	-0.135594117	0.508036338	2.225806452	0.217298389	22.799130598	0.347487397	-0.135594117	-0.015226138	0.026442308	0.026442308	0.020326928	0	0	1_38921751
568	1053	Aguad_nat	Aguad_urb	1	38923129	0	0.106918239	0.086576584	0.560070956	0.322580645	0.027410099	3.796347988	0.491361694	0.086576584	-0.015226216	0.016377005	0.016377005	0.020327035	0	0	1_38923129
569	1054	Aguad_nat	Aguad_urb	1	38927610	0	0.257162823	0.080004186	0.247936069	0.351724138	0.074537321	1.659703726	0.453797826	0.080004186	-0.015226469	0.034106349	0.034106349	0.020327384	0	0	1_38927610
570	1055	Aguad_nat	Aguad_urb	1	38931997	0	0.330538085	0.038706375	0.324267122	0.49382716	0.129530322	1.882688636	0.306425028	0.038706375	-0.015226715	0.020192677	0.020192677	0.020327725	0	0	1_38931997
571	1099	Aguad_nat	Aguad_urb	1	39829728	0	0.408805031	0.000677177	0.758178197	0.714285714	0.214675894	2.376624934	0.146128036	0.000677177	-0.015236655	0.005594406	0.005594406	0.0203677	0	0	1_39829728
572	1100	Aguad_nat	Aguad_urb	1	39829757	0	0.408805031	0.000677177	0.758178197	0.714285714	0.214675894	2.376624934	0.146128036	0.000677177	-0.015236654	0.005594406	0.005594406	0.0203677	0	0	1_39829757
573	1101	Aguad_nat	Aguad_urb	1	39830414	0	0.190602837	0.084691317	0.164867921	0.18	0.018530062	1.748510047	0.744727495	0.084691317	-0.015236633	0.054675557	0.054675557	0.02036772	0	0	1_39830414
574	1102	Aguad_nat	Aguad_urb	1	39841580	0	0.139762404	-0.062916094	0.637705493	2.172413793	0.210975449	22.369340643	0.336942552	-0.062916094	-0.015236679	0.008210227	0.008210227	0.020367	0	0	1_39841580
575	1103	Aguad_nat	Aguad_urb	1	39841586	0	0.139762404	-0.062916094	0.637705493	2.172413793	0.210975449	22.369340643	0.336942552	-0.062916094	-0.015236679	0.008210227	0.008210227	0.020367	0	0	1_39841586
576	1104	Aguad_nat	Aguad_urb	1	39843964	0	0.461538462	0.001943635	0.560514667	0.681818182	0.212502477	2.18762642	0.166331422	0.001943635	-0.015236601	0.008006536	0.008006536	0.020367069	0	0	1_39843964
577	1123	Aguad_nat	Aguad_urb	1	39897139	0	0.037037037	-0.15130674	1	1.4375	0.122865775	16.818404053	0.157607853	-0.15130674	-0.015234748	0.012971698	0.012971698	0.020368521	0	0	1_39897139
578	1124	Aguad_nat	Aguad_urb	1	39897558	0	0.257162823	0.165585192	0.051230446	0.177777778	0.032105839	0.984398458	0.750122527	0.165585192	-0.015234732	0.084547925	0.084547925	0.020368532	0	0	1_39897558
579	1125	Aguad_nat	Aguad_urb	1	39898548	0	0.424877708	-0.023030841	0.773236698	1.212121212	0.36521402	4.02295025	0.083546051	-0.023030841	-0.015234696	0.001831639	0.001831639	0.020368557	0	0	1_39898548
580	1127	Aguad_nat	Aguad_urb	1	39901906	0	0.171208945	0.060006176	0.637705493	0.422222222	0.064475348	2.764957635	0.374458913	0.060006176	-0.015234571	0.01567718	0.01567718	0.020368643	0	0	1_39901906
581	1128	Aguad_nat	Aguad_urb	1	39903371	0	0.139762404	0.015818432	1	0.666666667	0.086682974	5.127240352	0.176091259	0.015818432	-0.015234516	0.002840909	0.002840909	0.020368681	0	0	1_39903371
582	1130	Aguad_nat	Aguad_urb	1	39903721	0	0.139762404	0.015818432	1	0.666666667	0.086682974	5.127240352	0.176091259	0.015818432	-0.015234503	0.002840909	0.002840909	0.020368689	0	0	1_39903721
583	1131	Aguad_nat	Aguad_urb	1	39903736	0	0.352201258	-0.031047357	0.320154995	2.47826087	0.586559054	10.470858636	0.39414702	-0.031047357	-0.015234502	0.02932224	0.02932224	0.02036869	0	0	1_39903736
584	1132	Aguad_nat	Aguad_urb	1	39903844	0	0.229909154	-0.047001668	0.687305337	1.851851852	0.325422814	10.538152618	0.26760624	-0.047001668	-0.015234498	0.009135811	0.009135811	0.020368693	0	0	1_39903844
585	1133	Aguad_nat	Aguad_urb	1	39910514	0	0.48427673	0.031440362	0.255820948	2.2	0.716903064	6.751261426	0.342422681	0.031440362	-0.015234247	0.035714286	0.035714286	0.020368861	0	0	1_39910514
586	1134	Aguad_nat	Aguad_urb	1	39922211	0	0.139762404	0.015818432	1	0.666666667	0.086682974	5.127240352	0.176091259	0.015818432	-0.015233798	0.002840909	0.002840909	0.02036915	0	0	1_39922211
587	1135	Aguad_nat	Aguad_urb	1	39922223	0	0.283018868	-0.035213205	0.723000546	1.461538462	0.323871335	6.595503957	0.164810249	-0.035213205	-0.015233798	0.004545455	0.004545455	0.02036915	0	0	1_39922223
588	1190	Aguad_nat	Aguad_urb	1	39928875	0	0.088794926	0.050200803	1	0.555555556	0.032367512	9.535548443	0.255272505	0.050200803	-0.015233537	0.003826531	0.003826531	0.020369311	0	0	1_39928875
589	1191	Aguad_nat	Aguad_urb	1	39928891	0	0.480816327	-0.015863507	1	0.942857143	0.287543868	3.091631192	0.025554104	-0.015863507	-0.015233537	0.000188644	0.000188644	0.020369311	0	0	1_39928891
590	1194	Aguad_nat	Aguad_urb	1	39930158	0	0.139762404	0.015818432	1	0.666666667	0.086682974	5.127240352	0.176091259	0.015818432	-0.015233487	0.002840909	0.002840909	0.020369342	0	0	1_39930158
591	1195	Aguad_nat	Aguad_urb	1	39932268	0	0.07267645	0.015818432	1	0.677419355	0.040109845	11.441006109	0.169142399	0.015818432	-0.015233403	0.001365822	0.001365822	0.020369392	0	0	1_39932268
592	1196	Aguad_nat	Aguad_urb	1	39932316	0	0.391334731	-0.012301041	1	0.888888889	0.25900118	3.050655815	0.051152522	-0.012301041	-0.015233402	0.000649351	0.000649351	0.020369393	0	0	1_39932316
593	1197	Aguad_nat	Aguad_urb	1	39932319	0	0.461538462	0.001943635	0.560514667	0.681818182	0.212502477	2.18762642	0.166331422	0.001943635	-0.015233401	0.008006536	0.008006536	0.020369393	0	0	1_39932319
594	1198	Aguad_nat	Aguad_urb	1	39932562	0	0.075414781	0.004504505	1	0.724137931	0.04281129	12.248538708	0.140178703	0.004504505	-0.015233392	0.000969697	0.000969697	0.020369399	0	0	1_39932562
595	1199	Aguad_nat	Aguad_urb	1	39932589	0	0.307477289	0.015818432	0.723000546	0.62962963	0.158372737	2.503167384	0.200914843	0.015818432	-0.015233391	0.008070764	0.008070764	0.0203694	0	0	1_39932589
596	1200	Aguad_nat	Aguad_urb	1	39932595	0	0.316742081	0.033527697	0.479926455	0.555555556	0.138229552	2.232821935	0.255272505	0.033527697	-0.015233391	0.013392857	0.013392857	0.0203694	0	0	1_39932595
597	1201	Aguad_nat	Aguad_urb	1	39932598	0	0.36199095	0.033527697	0.500214694	0.538461538	0.146034882	1.985421734	0.268845312	0.033527697	-0.01523339	0.016875	0.016875	0.0203694	0	0	1_39932598
598	1202	Aguad_nat	Aguad_urb	1	39936604	0	0.506638714	-0.012688896	0.585081018	1.444444444	0.48244681	4.324662757	0.159700843	-0.012688896	-0.015233231	0.008025078	0.008025078	0.020369495	0	0	1_39936604
599	1203	Aguad_nat	Aguad_urb	1	39939323	0	0.475192173	-0.007338781	0.261513602	2.074074074	0.643919705	6.680620628	0.316824263	-0.007338781	-0.015233122	0.028108289	0.028108289	0.020369559	0	0	1_39939323
600	1204	Aguad_nat	Aguad_urb	1	39939335	0	0.503144654	0.015818432	0.166214141	2.428571429	0.781021551	7.551595952	0.385350881	0.015818432	-0.015233122	0.044389205	0.044389205	0.020369559	0	0	1_39939335
601	1205	Aguad_nat	Aguad_urb	1	39946386	0	0.283018868	0.110591472	0.136303206	0.275862069	0.060673903	1.254244043	0.559308011	0.110591472	-0.015232836	0.055681818	0.055681818	0.020369722	0	0	1_39946386
602	1206	Aguad_nat	Aguad_urb	1	39946464	0	0.237556561	0.032947233	0.438480898	0.5	0.099803145	2.50493108	0.301029996	0.032947233	-0.015232833	0.014025974	0.014025974	0.020369724	0	0	1_39946464
603	1207	Aguad_nat	Aguad_urb	1	39946465	0	0.171208945	0.060006176	0.637705493	0.422222222	0.064475348	2.764957635	0.374458913	0.060006176	-0.015232833	0.01567718	0.01567718	0.020369724	0	0	1_39946465
604	1208	Aguad_nat	Aguad_urb	1	39946497	0	0.150204082	0.05624037	0.612331741	0.533333333	0.068537311	4.150213105	0.273001272	0.05624037	-0.015232832	0.007397343	0.007397343	0.020369725	0	0	1_39946497
605	1209	Aguad_nat	Aguad_urb	1	39946515	0	0.135888502	0.199770379	0.253658537	0.222222222	0.018333317	2.693605098	0.653212514	0.199770379	-0.015232831	0.038461538	0.038461538	0.020369725	0	0	1_39946515
606	1210	Aguad_nat	Aguad_urb	1	39948516	0	0.307477289	-0.037864199	0.501400983	1.773333333	0.404389514	7.776440791	0.248790378	-0.037864199	-0.01523275	0.010860021	0.010860021	0.020369771	0	0	1_39948516
607	1211	Aguad_nat	Aguad_urb	1	39948642	0	0.30122449	0.123577236	0.13027665	0.259259259	0.056201651	1.195967776	0.586265724	0.123577236	-0.015232744	0.06504065	0.06504065	0.020369774	0	0	1_39948642
608	1212	Aguad_nat	Aguad_urb	1	39949307	0	0.491963662	0.015818432	0.158183296	2.666666667	0.830602401	8.561390024	0.425968732	0.015818432	-0.015232717	0.051652893	0.051652893	0.020369789	0	0	1_39949307
609	1213	Aguad_nat	Aguad_urb	1	39949319	0	0.490950226	-0.006556408	0.260038491	2.058823529	0.63146865	6.712533278	0.313619123	-0.006556408	-0.015232717	0.027995392	0.027995392	0.02036979	0	0	1_39949319
610	1214	Aguad_nat	Aguad_urb	1	39949394	0	0.509433962	-0.017932651	1	1	0.337676497	2.961414277	0	-0.017932651	-0.015232714	0	0	0.020369791	0	0	1_39949394
611	1215	Aguad_nat	Aguad_urb	1	39949908	0	0.4826546	-0.014795918	1	0.9	0.286211335	2.83007659	0.045757491	-0.014795918	-0.015232693	0.000625	0.000625	0.020369803	0	0	1_39949908
612	1216	Aguad_nat	Aguad_urb	1	39949916	0	0.510204082	-0.017750385	1	1	0.315076102	3.173836397	0	-0.017750385	-0.015232692	0	0	0.020369803	0	0	1_39949916
613	1217	Aguad_nat	Aguad_urb	1	39949917	0	0.14479638	-0.067146501	0.651897682	1.965517241	0.190096726	20.322591089	0.293476858	-0.067146501	-0.015232692	0.006380208	0.006380208	0.020369803	0	0	1_39949917
614	1218	Aguad_nat	Aguad_urb	1	39955358	0	0.037037037	-0.15130674	1	1.4375	0.122865775	16.818404053	0.157607853	-0.15130674	-0.015232468	0.012971698	0.012971698	0.020369927	0	0	1_39955358
615	1219	Aguad_nat	Aguad_urb	1	39955427	0	0.177224736	-0.059037761	0.064964447	5.307692308	0.593945542	47.43128054	0.724905738	-0.059037761	-0.015232465	0.078014184	0.078014184	0.020369928	0	0	1_39955427
616	1220	Aguad_nat	Aguad_urb	1	39955448	0	0.171208945	-0.084608259	0.072002934	4.928571429	0.55285204	43.937282638	0.692721055	-0.084608259	-0.015232464	0.070153061	0.070153061	0.020369929	0	0	1_39955448
617	1221	Aguad_nat	Aguad_urb	1	39955466	0	0.171208945	-0.084608259	0.072002934	4.928571429	0.55285204	43.937282638	0.692721055	-0.084608259	-0.015232464	0.070153061	0.070153061	0.020369929	0	0	1_39955466
618	1222	Aguad_nat	Aguad_urb	1	39957281	0	0.32173913	0.109569028	0.241028841	0.338461538	0.076136595	1.504614345	0.470490676	0.109569028	-0.015232388	0.046271271	0.046271271	0.02036997	0	0	1_39957281
619	1223	Aguad_nat	Aguad_urb	1	39957335	0	0.257162823	-0.048367323	0.449125146	2.307692308	0.420229205	12.672712248	0.363177902	-0.048367323	-0.015232386	0.01784832	0.01784832	0.020369971	0	0	1_39957335
620	1224	Aguad_nat	Aguad_urb	1	39957352	0	0.257162823	-0.048367323	0.449125146	2.307692308	0.420229205	12.672712248	0.363177902	-0.048367323	-0.015232385	0.01784832	0.01784832	0.020369971	0	0	1_39957352
621	1225	Aguad_nat	Aguad_urb	1	39957607	0	0.509803922	-0.017941242	1	1	0.327138413	3.056810086	0	-0.017941242	-0.015232375	0	0	0.020369977	0	0	1_39957607
622	1226	Aguad_nat	Aguad_urb	1	39960641	0	0.037037037	-0.15130674	1	1.4375	0.122865775	16.818404053	0.157607853	-0.15130674	-0.015232248	0.012971698	0.012971698	0.020370045	0	0	1_39960641
623	1228	Aguad_nat	Aguad_urb	1	39960671	0	0.316742081	0.004504505	0.725445166	0.68	0.17033975	2.714574842	0.167491087	0.004504505	-0.015232247	0.005772006	0.005772006	0.020370045	0	0	1_39960671
624	1229	Aguad_nat	Aguad_urb	1	39960790	0	0.037037037	-0.15130674	1	1.4375	0.122865775	16.818404053	0.157607853	-0.15130674	-0.015232242	0.012971698	0.012971698	0.020370048	0	0	1_39960790
625	1230	Aguad_nat	Aguad_urb	1	39960826	0	0.274285714	-0.026666667	1	1.133333333	0.238544502	5.384506604	0.054357662	-0.026666667	-0.015232241	0.000496032	0.000496032	0.020370049	0	0	1_39960826
626	1231	Aguad_nat	Aguad_urb	1	39960827	0	0.30122449	-0.035772358	0.724422335	1.416666667	0.310204713	6.469741946	0.151267675	-0.035772358	-0.015232241	0.004065041	0.004065041	0.020370049	0	0	1_39960827
627	1233	Aguad_nat	Aguad_urb	1	40080272	0	0.50873515	0.015818432	0.17609214	2.25	0.738075072	6.859058367	0.352182518	0.015818432	-0.015226698	0.038243007	0.038243007	0.020372295	0	0	1_40080272
628	1234	Aguad_nat	Aguad_urb	1	40080315	0	0.421985816	0.01118433	0.202496439	2.8125	0.735759401	10.751009423	0.449092531	0.01118433	-0.015226695	0.049421167	0.049421167	0.020372296	0	0	1_40080315
629	1235	Aguad_nat	Aguad_urb	1	40080526	0	0.448717949	-0.01032903	0.143215913	2.736842105	0.743531458	10.073958036	0.437249743	-0.01032903	-0.015226685	0.045756303	0.045756303	0.020372299	0	0	1_40080526
630	1236	Aguad_nat	Aguad_urb	1	40080532	0	0.283687943	-0.014388489	1	0.818181818	0.179037932	3.738992511	0.087150176	-0.014388489	-0.015226684	0.001398601	0.001398601	0.020372299	0	0	1_40080532
631	1238	Aguad_nat	Aguad_urb	1	41697272	0	0.07267645	0.015818432	1	0.677419355	0.040109845	11.441006109	0.169142399	0.015818432	-0.015000169	0.001365822	0.001365822	0.020320078	0	0	1_41697272
632	1239	Aguad_nat	Aguad_urb	1	41697806	0	0.414492754	-0.03136976	0.522329148	1.657894737	0.42329986	6.493304671	0.219556953	-0.03136976	-0.015000062	0.011562512	0.011562512	0.02032004	0	0	1_41697806
633	1240	Aguad_nat	Aguad_urb	1	41697980	0	0.139762404	-0.102283356	0.136837512	3.965517241	0.432538609	36.355892068	0.598299842	-0.102283356	-0.015000027	0.055	0.055	0.020320027	0	0	1_41697980
634	1241	Aguad_nat	Aguad_urb	1	41698089	0	0.408805031	-0.026240609	0.550902366	1.545454545	0.444455169	5.373837274	0.189056236	-0.026240609	-0.015000005	0.008741259	0.008741259	0.02032002	0	0	1_41698089
635	1242	Aguad_nat	Aguad_urb	1	41698239	0	0.171208945	0.060006176	0.637705493	0.422222222	0.064475348	2.764957635	0.374458913	0.060006176	-0.014999975	0.01567718	0.01567718	0.020320009	0	0	1_41698239
636	1243	Aguad_nat	Aguad_urb	1	41698636	0	0.330538085	-0.002908067	0.742786221	0.784615385	0.20647084	2.981637998	0.105343181	-0.002908067	-0.014999895	0.002354411	0.002354411	0.020319981	0	0	1_41698636
637	1244	Aguad_nat	Aguad_urb	1	41698907	0	0.037037037	-0.15130674	1	1.4375	0.122865775	16.818404053	0.157607853	-0.15130674	-0.01499984	0.012971698	0.012971698	0.020319961	0	0	1_41698907
638	1245	Aguad_nat	Aguad_urb	1	41701291	0	0.330538085	-0.027876733	1	1.26	0.320246504	4.957431164	0.100370545	-0.027876733	-0.014999361	0.002030079	0.002030079	0.020319791	0	0	1_41701291
639	1248	Aguad_nat	Aguad_urb	1	41709878	0	0.49825297	0.031002159	0.169538956	2.290909091	0.753508583	6.965102433	0.360007856	0.031002159	-0.014997628	0.040171172	0.040171172	0.020319175	0	0	1_41709878
640	1249	Aguad_nat	Aguad_urb	1	41713624	0	0.503144654	-0.00605227	0.582041319	0.684210526	0.229194305	2.042564037	0.164810249	-0.00605227	-0.01499687	0.00859375	0.00859375	0.020318905	0	0	1_41713624
641	1250	Aguad_nat	Aguad_urb	1	41717044	0	0.503144654	-0.00605227	0.582041319	0.684210526	0.229194305	2.042564037	0.164810249	-0.00605227	-0.014996177	0.00859375	0.00859375	0.020318658	0	0	1_41717044
642	1251	Aguad_nat	Aguad_urb	1	41717107	0	0.503144654	-0.00605227	0.582041319	0.684210526	0.229194305	2.042564037	0.164810249	-0.00605227	-0.014996164	0.00859375	0.00859375	0.020318654	0	0	1_41717107
643	1252	Aguad_nat	Aguad_urb	1	41731284	0	0.07267645	-0.135594117	0.508036338	2.225806452	0.217298389	22.799130598	0.347487397	-0.135594117	-0.014993279	0.026442308	0.026442308	0.020317623	0	0	1_41731284
644	1254	Aguad_nat	Aguad_urb	1	41731449	0	0.330538085	-0.002908067	0.018975742	9.545454545	1.122095676	81.201366689	0.979796614	-0.002908067	-0.014993245	0.106140688	0.106140688	0.020317611	0	0	1_41731449
645	1255	Aguad_nat	Aguad_urb	1	41733886	0	0.106918239	-0.042074602	1	1.4	0.119080926	16.459395061	0.146128036	-0.042074602	-0.014992747	0.001336898	0.001336898	0.020317433	0	0	1_41733886
646	1275	Aguad_nat	Aguad_urb	1	43000201	0	0.115102041	-0.041411918	1	1.615384615	0.136853418	19.067608989	0.208275942	-0.041411918	-0.014649846	0.002947407	0.002947407	0.020182803	0	0	1_43000201
647	1276	Aguad_nat	Aguad_urb	1	43001442	0	0.037037037	-0.15130674	1	1.4375	0.122865775	16.818404053	0.157607853	-0.15130674	-0.014649422	0.012971698	0.012971698	0.020182634	0	0	1_43001442
648	1277	Aguad_nat	Aguad_urb	1	43018241	0	0.139762404	0.13392022	0.292663106	0.204301075	0.01979535	2.108521867	0.689729348	0.13392022	-0.014643673	0.038892045	0.038892045	0.020180332	0	0	1_43018241
649	1278	Aguad_nat	Aguad_urb	1	43018265	0	0.037037037	0.220082531	0.407407407	0.333333333	0.028467725	3.903055454	0.477121255	0.220082531	-0.014643664	0.027444254	0.027444254	0.020180329	0	0	1_43018265
650	1279	Aguad_nat	Aguad_urb	1	43034688	0	0.139762404	0.015818432	1	0.666666667	0.086682974	5.127240352	0.176091259	0.015818432	-0.01463801	0.002840909	0.002840909	0.020178066	0	0	1_43034688
651	1280	Aguad_nat	Aguad_urb	1	43034766	0	0.464709993	-0.015260986	1	0.916666667	0.294825951	2.850080784	0.037788561	-0.015260986	-0.014637983	0.00041866	0.00041866	0.020178055	0	0	1_43034766
652	1282	Aguad_nat	Aguad_urb	1	43037303	0	0.037037037	-0.15130674	1	1.4375	0.122865775	16.818404053	0.157607853	-0.15130674	-0.014637106	0.012971698	0.012971698	0.020177704	0	0	1_43037303
653	1283	Aguad_nat	Aguad_urb	1	43037387	0	0.106918239	0.086576584	0.560070956	0.322580645	0.027410099	3.796347988	0.491361694	0.086576584	-0.014637077	0.016377005	0.016377005	0.020177693	0	0	1_43037387
654	1300	Aguad_nat	Aguad_urb	1	43046433	0	0.495652174	-0.014648271	0.550959889	1.591836735	0.479683644	5.282531985	0.201898523	-0.014648271	-0.014633946	0.012610586	0.012610586	0.02017644	0	0	1_43046433
655	1302	Aguad_nat	Aguad_urb	1	43046739	0	0.495652174	-0.021495179	0.761814218	1.274509804	0.367590774	4.41897718	0.105343181	-0.021495179	-0.01463384	0.003183886	0.003183886	0.020176397	0	0	1_43046739
656	1304	Aguad_nat	Aguad_urb	1	43046809	0	0.403368794	-0.021076765	0.745602671	1.511111111	0.412155722	5.540276814	0.179296399	-0.021076765	-0.014633815	0.008130331	0.008130331	0.020176388	0	0	1_43046809
657	1305	Aguad_nat	Aguad_urb	1	43047092	0	0.316742081	0.004504505	0.725445166	0.68	0.17033975	2.714574842	0.167491087	0.004504505	-0.014633717	0.005772006	0.005772006	0.020176348	0	0	1_43047092
658	1314	Aguad_nat	Aguad_urb	1	43589855	0	0.257162823	0.015818432	0.701942108	0.642857143	0.142422601	2.90168346	0.191885526	0.015818432	-0.014426411	0.006175889	0.006175889	0.020094192	0	0	1_43589855
659	1315	Aguad_nat	Aguad_urb	1	43589864	0	0.464709993	-0.015260986	0.390931135	1.824561404	0.564073902	5.901752065	0.261158484	-0.015260986	-0.014426407	0.018873889	0.018873889	0.020094191	0	0	1_43589864
660	1316	Aguad_nat	Aguad_urb	1	43590947	0	0.257162823	-0.048367323	0.449125146	2.307692308	0.420229205	12.672712248	0.363177902	-0.048367323	-0.014425954	0.01784832	0.01784832	0.020094013	0	0	1_43590947
661	1317	Aguad_nat	Aguad_urb	1	43592461	0	0.07267645	-0.135594117	0.508036338	2.225806452	0.217298389	22.799130598	0.347487397	-0.135594117	-0.01442532	0.026442308	0.026442308	0.020093765	0	0	1_43592461
662	1318	Aguad_nat	Aguad_urb	1	43592641	0	0.452830189	0.015818432	0.07783694	3.5	0.964365493	12.702652773	0.544068044	0.015818432	-0.014425244	0.071022727	0.071022727	0.020093735	0	0	1_43592641
663	1319	Aguad_nat	Aguad_urb	1	43624724	0	0.424877708	0.054667704	0.224544539	0.404444444	0.122591508	1.3343119	0.393141126	0.054667704	-0.014409713	0.041950135	0.041950135	0.020090718	0	0	1_43624724
664	1320	Aguad_nat	Aguad_urb	1	43624847	0	0.215510204	-0.036224312	0.682516189	1.666666667	0.276008041	10.064119016	0.22184875	-0.036224312	-0.01440966	0.006296734	0.006296734	0.020090698	0	0	1_43624847
665	1324	Aguad_nat	Aguad_urb	1	43633699	0	0.229909154	-0.047001668	0.033450013	7.076923077	0.821656632	60.953491138	0.849844475	-0.047001668	-0.014405893	0.102393617	0.102393617	0.020089245	0	0	1_43633699
666	1325	Aguad_nat	Aguad_urb	1	43798044	0	0.150204082	-0.049475262	0.120668693	4.6	0.499353305	42.374807166	0.662757832	-0.049475262	-0.014333883	0.068322981	0.068322981	0.020061654	0	0	1_43798044
667	1326	Aguad_nat	Aguad_urb	1	43798068	0	0.403368794	-0.021076765	0.745602671	1.511111111	0.412155722	5.540276814	0.179296399	-0.021076765	-0.014333872	0.008130331	0.008130331	0.02006165	0	0	1_43798068
668	1327	Aguad_nat	Aguad_urb	1	43798109	0	0.403368794	-0.021076765	0.745602671	1.511111111	0.412155722	5.540276814	0.179296399	-0.021076765	-0.014333853	0.008130331	0.008130331	0.020061643	0	0	1_43798109
669	1328	Aguad_nat	Aguad_urb	1	43798111	0	0.403368794	-0.021076765	0.745602671	1.511111111	0.412155722	5.540276814	0.179296399	-0.021076765	-0.014333852	0.008130331	0.008130331	0.020061642	0	0	1_43798111
670	1329	Aguad_nat	Aguad_urb	1	43798125	0	0.304439746	-0.009589947	0.469264849	1.862745098	0.386044106	8.988142142	0.270153429	-0.009589947	-0.014333846	0.013888889	0.013888889	0.02006164	0	0	1_43798125
671	1330	Aguad_nat	Aguad_urb	1	43798149	0	0.401206637	-0.02543521	0.753130242	1.457142857	0.410638113	5.170648415	0.163502132	-0.02543521	-0.014333835	0.006561859	0.006561859	0.020061636	0	0	1_43798149
672	1331	Aguad_nat	Aguad_urb	1	43798160	0	0.392653061	-0.02456568	0.751043658	1.36	0.374009225	4.945332563	0.133538908	-0.02456568	-0.01433383	0.004374004	0.004374004	0.020061634	0	0	1_43798160
673	1332	Aguad_nat	Aguad_urb	1	43798236	0	0.464709993	-0.021180875	0.775343452	1.285714286	0.408058775	4.051037066	0.109144469	-0.021180875	-0.014333796	0.003417635	0.003417635	0.020061621	0	0	1_43798236
674	1333	Aguad_nat	Aguad_urb	1	43798258	0	0.037037037	-0.15130674	1	1.4375	0.122865775	16.818404053	0.157607853	-0.15130674	-0.014333786	0.012971698	0.012971698	0.020061617	0	0	1_43798258
675	1336	Aguad_nat	Aguad_urb	1	44013782	0	0.237556561	-0.017617618	1	0.974358974	0.194836308	4.87268221	0.01128101	-0.017617618	-0.014232731	1.924e-05	1.924e-05	0.020024526	0	0	1_44013782
676	1337	Aguad_nat	Aguad_urb	1	44013784	0	0.497142857	-0.014004492	0.775241892	0.776470588	0.250536891	2.40645827	0.10987499	-0.014004492	-0.01423273	0.003849189	0.003849189	0.020024526	0	0	1_44013784
677	1338	Aguad_nat	Aguad_urb	1	44013796	0	0.497142857	-0.014004492	0.775241892	0.776470588	0.250536891	2.40645827	0.10987499	-0.014004492	-0.014232724	0.003849189	0.003849189	0.020024524	0	0	1_44013796
678	1339	Aguad_nat	Aguad_urb	1	44013798	0	0.245714286	-0.009302326	1	0.871794872	0.173046786	4.392027826	0.05958569	-0.009302326	-0.014232723	0.00055371	0.00055371	0.020024523	0	0	1_44013798
679	1340	Aguad_nat	Aguad_urb	1	44013804	0	0.254432624	0.004053189	1	0.769230769	0.151276426	3.911488341	0.113943352	0.004053189	-0.014232721	0.002090592	0.002090592	0.020024522	0	0	1_44013804
680	1341	Aguad_nat	Aguad_urb	1	44013810	0	0.488475177	-0.019989264	1	0.970588235	0.300385158	3.136112076	0.012964977	-0.019989264	-0.014232718	5.1854e-05	5.1854e-05	0.020024521	0	0	1_44013810
681	1342	Aguad_nat	Aguad_urb	1	44131689	0	0.224358974	0.003571429	1	0.782608696	0.11467338	5.341051013	0.106455331	0.003571429	-0.014174571	0.001569859	0.001569859	0.020002981	0	0	1_44131689
682	1343	Aguad_nat	Aguad_urb	1	44131690	0	0.092915215	-0.160898876	0.516840883	2.04	0.195413741	21.296352918	0.309630167	-0.160898876	-0.01417457	0.030769231	0.030769231	0.020002981	0	0	1_44131690
683	1344	Aguad_nat	Aguad_urb	1	44131691	0	0.224358974	0.003571429	1	0.782608696	0.11467338	5.341051013	0.106455331	0.003571429	-0.01417457	0.001569859	0.001569859	0.020002981	0	0	1_44131691
684	1345	Aguad_nat	Aguad_urb	1	44131765	0	0.304439746	0.050200803	0.434384054	0.5	0.106175358	2.354595317	0.301029996	0.050200803	-0.014174533	0.017857143	0.017857143	0.020002967	0	0	1_44131765
685	1346	Aguad_nat	Aguad_urb	1	44131768	0	0.304439746	0.050200803	0.434384054	0.5	0.106175358	2.354595317	0.301029996	0.050200803	-0.014174531	0.017857143	0.017857143	0.020002967	0	0	1_44131768
686	1347	Aguad_nat	Aguad_urb	1	44131838	0	0.085024155	0.067567568	1	0.517241379	0.030187339	8.862611051	0.286306739	0.067567568	-0.014174496	0.004640152	0.004640152	0.020002954	0	0	1_44131838
687	1348	Aguad_nat	Aguad_urb	1	44132827	0	0.078367347	0.02	1	0.655172414	0.038602464	11.119779616	0.183644397	0.02	-0.014173999	0.001736111	0.001736111	0.02000277	0	0	1_44132827
688	1349	Aguad_nat	Aguad_urb	1	44132866	0	0.394202899	-0.054464375	0.07303107	6.80952381	0.784641081	59.096592863	0.833116743	-0.054464375	-0.014173979	0.081429447	0.081429447	0.020002763	0	0	1_44132866
689	1350	Aguad_nat	Aguad_urb	1	44132888	0	0.078367347	0.02	1	0.655172414	0.038602464	11.119779616	0.183644397	0.02	-0.014173968	0.001736111	0.001736111	0.020002759	0	0	1_44132888
690	1351	Aguad_nat	Aguad_urb	1	44135065	0	0.190602837	-0.08166717	0.652398172	2.142857143	0.219329199	20.935820439	0.330993219	-0.08166717	-0.014172872	0.009302326	0.009302326	0.020002356	0	0	1_44135065
691	1352	Aguad_nat	Aguad_urb	1	44135563	0	0.372466806	-0.030343931	0.523428158	1.760869565	0.465921408	6.654902684	0.245727187	-0.030343931	-0.014172622	0.013058588	0.013058588	0.020002263	0	0	1_44135563
692	1354	Aguad_nat	Aguad_urb	1	44139022	0	0.347826087	-0.039548023	0.717192027	1.666666667	0.369617583	7.515275	0.22184875	-0.039548023	-0.014170879	0.009722222	0.009722222	0.020001622	0	0	1_44139022
693	1355	Aguad_nat	Aguad_urb	1	44140953	0	0.07267645	0.015818432	1	0.677419355	0.040109845	11.441006109	0.169142399	0.015818432	-0.014169906	0.001365822	0.001365822	0.020001263	0	0	1_44140953
694	1368	Aguad_nat	Aguad_urb	1	44174639	0	0.237556561	-0.049312786	0.69357899	1.666666667	0.291091771	9.542618701	0.22184875	-0.049312786	-0.014152823	0.006428571	0.006428571	0.019994987	0	0	1_44174639
695	1369	Aguad_nat	Aguad_urb	1	44175989	0	0.36199095	-0.028678679	0.525562687	1.636363636	0.42324849	6.326510349	0.21387982	-0.028678679	-0.014152134	0.00989899	0.00989899	0.019994734	0	0	1_44175989
696	1370	Aguad_nat	Aguad_urb	1	44176028	0	0.372466806	-0.030343931	0.523428158	1.760869565	0.465921408	6.654902684	0.245727187	-0.030343931	-0.014152114	0.013058588	0.013058588	0.019994727	0	0	1_44176028
697	1371	Aguad_nat	Aguad_urb	1	44176049	0	0.171208945	-0.068539988	0.396175822	3	0.312047217	28.841789043	0.477121255	-0.068539988	-0.014152104	0.018181818	0.018181818	0.019994723	0	0	1_44176049
698	1372	Aguad_nat	Aguad_urb	1	44176250	0	0.432850242	-0.015685328	1	0.942857143	0.25331504	3.509383376	0.025554104	-0.015685328	-0.014152001	0.000167411	0.000167411	0.019994685	0	0	1_44176250
699	1373	Aguad_nat	Aguad_urb	1	44176271	0	0.07267645	0.242937255	0.161425577	0.212121212	0.020671397	2.176698998	0.6734159	0.242937255	-0.01415199	0.055944056	0.055944056	0.019994681	0	0	1_44176271
700	1374	Aguad_nat	Aguad_urb	1	44176292	0	0.336879433	0.040816327	0.468228806	0.52	0.127057597	2.128168695	0.283996656	0.040816327	-0.01415198	0.01754386	0.01754386	0.019994677	0	0	1_44176292
701	1375	Aguad_nat	Aguad_urb	1	44177343	0	0.257162823	-0.026972071	1	1.172839506	0.249671425	5.509451095	0.069238586	-0.026972071	-0.014151443	0.000756546	0.000756546	0.019994481	0	0	1_44177343
702	1376	Aguad_nat	Aguad_urb	1	44177361	0	0.07267645	0.015818432	1	0.677419355	0.040109845	11.441006109	0.169142399	0.015818432	-0.014151434	0.001365822	0.001365822	0.019994477	0	0	1_44177361
703	1377	Aguad_nat	Aguad_urb	1	44177385	0	0.372466806	-0.030343931	0.523428158	1.760869565	0.465921408	6.654902684	0.245727187	-0.030343931	-0.014151422	0.013058588	0.013058588	0.019994473	0	0	1_44177385
704	1378	Aguad_nat	Aguad_urb	1	44177704	0	0.424877708	-0.010081083	1	0.838509317	0.256961579	2.736198447	0.076492108	-0.010081083	-0.014151259	0.001579321	0.001579321	0.019994413	0	0	1_44177704
705	1379	Aguad_nat	Aguad_urb	1	44177743	0	0.452830189	-0.020632737	1	1.12244898	0.353169455	3.567385838	0.050166609	-0.020632737	-0.014151239	0.000710227	0.000710227	0.019994406	0	0	1_44177743
706	1380	Aguad_nat	Aguad_urb	1	44177764	0	0.372466806	-0.030343931	0.523428158	1.760869565	0.465921408	6.654902684	0.245727187	-0.030343931	-0.014151229	0.013058588	0.013058588	0.019994402	0	0	1_44177764
707	1381	Aguad_nat	Aguad_urb	1	44177800	0	0.408805031	-0.019511163	1	1.043478261	0.309863908	3.513951941	0.018483406	-0.019511163	-0.01415121	8.7413e-05	8.7413e-05	0.019994395	0	0	1_44177800
708	1382	Aguad_nat	Aguad_urb	1	44178068	0	0.106918239	-0.042074602	1	1.4	0.119080926	16.459395061	0.146128036	-0.042074602	-0.014151073	0.001336898	0.001336898	0.019994345	0	0	1_44178068
709	1383	Aguad_nat	Aguad_urb	1	44178095	0	0.408805031	-0.019511163	1	1.043478261	0.309863908	3.513951941	0.018483406	-0.019511163	-0.01415106	8.7413e-05	8.7413e-05	0.01999434	0	0	1_44178095
710	1384	Aguad_nat	Aguad_urb	1	44178954	0	0.452830189	-0.020632737	1	1.12244898	0.353169455	3.567385838	0.050166609	-0.020632737	-0.014150621	0.000710227	0.000710227	0.019994179	0	0	1_44178954
711	1385	Aguad_nat	Aguad_urb	1	44180058	0	0.371660859	-0.03997191	0.715232865	1.596491228	0.347270067	7.339487289	0.203166537	-0.03997191	-0.014150057	0.008683894	0.008683894	0.019993972	0	0	1_44180058
712	1386	Aguad_nat	Aguad_urb	1	44180948	0	0.041666667	-0.183673469	1	1.266666667	0.107320117	14.950080965	0.102662342	-0.183673469	-0.014149602	0.012765957	0.012765957	0.019993806	0	0	1_44180948
713	1387	Aguad_nat	Aguad_urb	1	44180981	0	0.372466806	-0.030343931	0.523428158	1.760869565	0.465921408	6.654902684	0.245727187	-0.030343931	-0.014149586	0.013058588	0.013058588	0.0199938	0	0	1_44180981
714	1389	Aguad_nat	Aguad_urb	1	44181029	0	0.372466806	-0.030343931	0.523428158	1.760869565	0.465921408	6.654902684	0.245727187	-0.030343931	-0.014149561	0.013058588	0.013058588	0.019993791	0	0	1_44181029
715	1392	Aguad_nat	Aguad_urb	1	44183873	0	0.444081633	-0.027032539	0.756766714	1.361904762	0.385026305	4.817293147	0.134146738	-0.027032539	-0.014148107	0.004608354	0.004608354	0.019993258	0	0	1_44183873
716	1393	Aguad_nat	Aguad_urb	1	44187911	0	0.315911731	0.03258427	0.687903565	0.545454545	0.115285886	2.580720595	0.263241435	0.03258427	-0.014146041	0.014140271	0.014140271	0.019992501	0	0	1_44187911
717	1394	Aguad_nat	Aguad_urb	1	44187932	0	0.261538462	0.111705288	0.195331364	0.272727273	0.043427637	1.712738025	0.56427143	0.111705288	-0.01414603	0.052287582	0.052287582	0.019992497	0	0	1_44187932
718	1395	Aguad_nat	Aguad_urb	1	44187933	0	0.176538908	0.03258427	0.628339141	0.583333333	0.073765676	4.612955432	0.234083206	0.03258427	-0.014146029	0.006325911	0.006325911	0.019992496	0	0	1_44187933
719	1396	Aguad_nat	Aguad_urb	1	44187969	0	0.246031746	0.078541374	0.356617647	0.366666667	0.052977128	2.537782817	0.43572857	0.078541374	-0.014146011	0.030247172	0.030247172	0.01999249	0	0	1_44187969
720	1397	Aguad_nat	Aguad_urb	1	44187977	0	0.246031746	0.078541374	0.356617647	0.366666667	0.052977128	2.537782817	0.43572857	0.078541374	-0.014146007	0.030247172	0.030247172	0.019992488	0	0	1_44187977
721	1398	Aguad_nat	Aguad_urb	1	44187979	0	0.246031746	0.078541374	0.356617647	0.366666667	0.052977128	2.537782817	0.43572857	0.078541374	-0.014146006	0.030247172	0.030247172	0.019992488	0	0	1_44187979
722	1399	Aguad_nat	Aguad_urb	1	44188262	0	0.308677098	0.047167254	0.65599113	0.545454545	0.101056402	2.944105016	0.263241435	0.047167254	-0.014145861	0.013293158	0.013293158	0.019992435	0	0	1_44188262
723	1405	Aguad_nat	Aguad_urb	1	44225697	0	0.464709993	-0.015260986	1	0.916666667	0.294825951	2.850080784	0.037788561	-0.015260986	-0.014126571	0.00041866	0.00041866	0.019985382	0	0	1_44225697
724	1406	Aguad_nat	Aguad_urb	1	44261848	0	0.330538085	-0.002908067	0.742786221	0.784615385	0.20647084	2.981637998	0.105343181	-0.002908067	-0.014107719	0.002354411	0.002354411	0.019978515	0	0	1_44261848
725	1407	Aguad_nat	Aguad_urb	1	44261910	0	0.340120664	-0.028605102	0.741134014	1.369565217	0.346403339	5.414811796	0.136582718	-0.028605102	-0.014107687	0.003883626	0.003883626	0.019978503	0	0	1_44261910
726	1408	Aguad_nat	Aguad_urb	1	44266785	0	0.139762404	0.015818432	1	0.666666667	0.086682974	5.127240352	0.176091259	0.015818432	-0.014105128	0.002840909	0.002840909	0.019977573	0	0	1_44266785
727	1409	Aguad_nat	Aguad_urb	1	44266866	0	0.106918239	-0.119265313	0.262054507	3.066666667	0.320754244	29.319781763	0.486666573	-0.119265313	-0.014105085	0.040441176	0.040441176	0.019977558	0	0	1_44266866
728	1417	Aguad_nat	Aguad_urb	1	44281657	0	0.07267645	-0.135594117	0.508036338	2.225806452	0.217298389	22.799130598	0.347487397	-0.135594117	-0.014097296	0.026442308	0.026442308	0.019974729	0	0	1_44281657
729	1418	Aguad_nat	Aguad_urb	1	44282096	0	0.171208945	-0.020335177	1	1.034482759	0.158210044	6.764138042	0.014723257	-0.020335177	-0.014097064	2.3191e-05	2.3191e-05	0.019974645	0	0	1_44282096
730	1419	Aguad_nat	Aguad_urb	1	44286424	0	0.372466806	-0.022957953	1	1.133333333	0.315581849	4.070083397	0.054357662	-0.022957953	-0.014094777	0.000682245	0.000682245	0.019973816	0	0	1_44286424
731	1420	Aguad_nat	Aguad_urb	1	44286441	0	0.257162823	-0.048367323	0.122399371	5.88	0.668573372	51.713695805	0.769377326	-0.048367323	-0.014094768	0.05745121	0.05745121	0.019973812	0	0	1_44286441
732	1421	Aguad_nat	Aguad_urb	1	44286444	0	0.257162823	-0.048367323	0.122399371	5.88	0.668573372	51.713695805	0.769377326	-0.048367323	-0.014094767	0.05745121	0.05745121	0.019973812	0	0	1_44286444
733	1423	Aguad_nat	Aguad_urb	1	44290251	0	0.330538085	-0.027876733	1	1.26	0.320246504	4.957431164	0.100370545	-0.027876733	-0.014092753	0.002030079	0.002030079	0.019973081	0	0	1_44290251
734	1424	Aguad_nat	Aguad_urb	1	44290278	0	0.352201258	-0.031047357	0.741589878	1.5	0.390075073	5.768120432	0.176091259	-0.031047357	-0.014092739	0.006493506	0.006493506	0.019973076	0	0	1_44290278
735	1425	Aguad_nat	Aguad_urb	1	44290293	0	0.352201258	-0.031047357	0.741589878	1.5	0.390075073	5.768120432	0.176091259	-0.031047357	-0.014092731	0.006493506	0.006493506	0.019973073	0	0	1_44290293
736	1426	Aguad_nat	Aguad_urb	1	44290323	0	0.07267645	0.015818432	1	0.677419355	0.040109845	11.441006109	0.169142399	0.015818432	-0.014092715	0.001365822	0.001365822	0.019973068	0	0	1_44290323
737	1427	Aguad_nat	Aguad_urb	1	44290338	0	0.283018868	-0.035213205	0.723000546	1.461538462	0.323871335	6.595503957	0.164810249	-0.035213205	-0.014092707	0.004545455	0.004545455	0.019973065	0	0	1_44290338
738	1430	Aguad_nat	Aguad_urb	1	45260817	0	0.177224736	-0.025148553	1	1.111111111	0.169486192	7.284179829	0.045757491	-0.025148553	-0.013478442	0.000232108	0.000232108	0.019772578	0	0	1_45260817
739	1431	Aguad_nat	Aguad_urb	1	45260856	0	0.424877708	0.054667704	0.007008005	7.777777778	1.550537089	39.014756624	0.890855531	0.054667704	-0.013478414	0.139092404	0.139092404	0.019772569	0	0	1_45260856
740	1442	Aguad_nat	Aguad_urb	1	47777555	0	0.257162823	-0.026972071	1	1.172839506	0.249671425	5.509451095	0.069238586	-0.026972071	-0.010784082	0.000756546	0.000756546	0.019113667	0	0	1_47777555
741	1443	Aguad_nat	Aguad_urb	1	47777576	0	0.330538085	-0.002908067	0.742786221	0.784615385	0.20647084	2.981637998	0.105343181	-0.002908067	-0.01078405	0.002354411	0.002354411	0.019113661	0	0	1_47777576
742	1444	Aguad_nat	Aguad_urb	1	47777579	0	0.257162823	-0.048367323	0.449125146	2.307692308	0.420229205	12.672712248	0.363177902	-0.048367323	-0.010784046	0.01784832	0.01784832	0.01911366	0	0	1_47777579
743	1446	Aguad_nat	Aguad_urb	1	47779078	0	0.372244898	0.082476306	0.098649062	0.291666667	0.074164149	1.147042689	0.535113202	0.082476306	-0.010781795	0.065846434	0.065846434	0.019113217	0	0	1_47779078
744	1447	Aguad_nat	Aguad_urb	1	47911177	0	0.330538085	-0.036199621	0.493486713	2.111111111	0.491725914	9.063565698	0.324511092	-0.036199621	-0.010580074	0.019219681	0.019219681	0.019074009	0	0	1_47911177
745	1448	Aguad_nat	Aguad_urb	1	47911183	0	0.491963662	-0.017733212	0.778618987	1.361111111	0.446489859	4.149306913	0.133893579	-0.017733212	-0.010580065	0.005455837	0.005455837	0.019074007	0	0	1_47911183
746	1449	Aguad_nat	Aguad_urb	1	47911466	0	0.201257862	0.015818432	0.678371203	0.655172414	0.119487935	3.592420362	0.183644397	0.015818432	-0.010579626	0.00443892	0.00443892	0.019073923	0	0	1_47911466
747	1450	Aguad_nat	Aguad_urb	1	47911540	0	0.201257862	0.015818432	0.678371203	0.655172414	0.119487935	3.592420362	0.183644397	0.015818432	-0.010579511	0.00443892	0.00443892	0.019073901	0	0	1_47911540
748	1451	Aguad_nat	Aguad_urb	1	47912471	0	0.452830189	-0.008482348	0.772978646	0.795454545	0.252872795	2.502238064	0.099384632	-0.008482348	-0.010578065	0.002840909	0.002840909	0.019073624	0	0	1_47912471
749	1452	Aguad_nat	Aguad_urb	1	47912488	0	0.452830189	-0.008482348	0.772978646	0.795454545	0.252872795	2.502238064	0.099384632	-0.008482348	-0.010578039	0.002840909	0.002840909	0.019073619	0	0	1_47912488
750	1453	Aguad_nat	Aguad_urb	1	47912547	0	0.078367347	0.161877395	0.188571429	0.24137931	0.023441717	2.485482294	0.617299958	0.161877395	-0.010577947	0.053030303	0.053030303	0.019073601	0	0	1_47912547
751	1454	Aguad_nat	Aguad_urb	1	47914114	0	0.30122449	-0.035772358	0.724422335	1.416666667	0.310204713	6.469741946	0.151267675	-0.035772358	-0.010575514	0.004065041	0.004065041	0.019073135	0	0	1_47914114
752	1455	Aguad_nat	Aguad_urb	1	47914649	0	0.391334731	0.015818432	0.530581207	0.6	0.175770543	2.048124758	0.22184875	0.015818432	-0.010574683	0.012428977	0.012428977	0.019072975	0	0	1_47914649
753	1458	Aguad_nat	Aguad_urb	1	50701226	0	0.139762404	0.015818432	1	0.666666667	0.086682974	5.127240352	0.176091259	0.015818432	-0.004976713	0.002840909	0.002840909	0.018320161	0	0	1_50701226
754	1459	Aguad_nat	Aguad_urb	1	50703971	0	0.43955276	-0.023298483	0.766672497	1.396825397	0.425581146	4.584604391	0.145142123	-0.023298483	-0.004970308	0.005645686	0.005645686	0.01831959	0	0	1_50703971
755	1460	Aguad_nat	Aguad_urb	1	50706455	0	0.452830189	-0.020632737	1	1.12244898	0.353169455	3.567385838	0.050166609	-0.020632737	-0.004964512	0.000710227	0.000710227	0.018319073	0	0	1_50706455
756	1461	Aguad_nat	Aguad_urb	1	50707305	0	0.372466806	0.154305519	0.024166274	0.206349206	0.053544543	0.795225663	0.685397197	0.154305519	-0.004962528	0.106600716	0.106600716	0.018318897	0	0	1_50707305
757	1462	Aguad_nat	Aguad_urb	1	50707694	0	0.201257862	-0.038858322	1	1.428571429	0.238090055	8.571615151	0.15490196	-0.038858322	-0.00496162	0.002840909	0.002840909	0.018318816	0	0	1_50707694
758	1463	Aguad_nat	Aguad_urb	1	50707798	0	0.283018868	-0.044933517	0.282508933	2.8	0.522944851	14.992020652	0.447158031	-0.044933517	-0.004961377	0.028409091	0.028409091	0.018318794	0	0	1_50707798
759	1492	Aguad_nat	Aguad_urb	1	54259897	0	0.473572939	0.010460251	0.524752361	0.555555556	0.159457437	1.935575921	0.255272505	0.010460251	0.001336852	0.01953602	0.01953602	0.01879754	0	0	1_54259897
760	1493	Aguad_nat	Aguad_urb	1	54371985	0	0.475192173	0.015818432	0.391315164	0.545454545	0.177284348	1.678211665	0.263241435	0.015818432	0.001381678	0.020889037	0.020889037	0.018857132	0	0	1_54371985
761	1494	Aguad_nat	Aguad_urb	1	54805102	0	0.503144654	-0.01698762	0.782661486	1.274509804	0.425323158	3.81915541	0.105343181	-0.01698762	0.001515915	0.003480114	0.003480114	0.019126402	0	0	1_54805102
762	1495	Aguad_nat	Aguad_urb	1	54805113	0	0.177224736	-0.011711432	1	0.931034483	0.141583355	6.122366621	0.031034234	-0.011711432	0.001515914	0.000106383	0.000106383	0.019126409	0	0	1_54805113
763	1496	Aguad_nat	Aguad_urb	1	54805120	0	0.177224736	-0.011711432	1	0.931034483	0.141583355	6.122366621	0.031034234	-0.011711432	0.001515914	0.000106383	0.000106383	0.019126414	0	0	1_54805120
764	1497	Aguad_nat	Aguad_urb	1	54805146	0	0.04	-0.16	1	1.4	0.119080926	16.459395061	0.146128036	-0.16	0.001515913	0.013605442	0.013605442	0.019126431	0	0	1_54805146
765	1498	Aguad_nat	Aguad_urb	1	54805204	0	0.489795918	-0.0192	1	1	0.315076102	3.173836397	0	-0.0192	0.001515912	0	0	0.019126469	0	0	1_54805204
766	1499	Aguad_nat	Aguad_urb	1	54805266	0	0.215510204	0.02	0.67232721	0.62962963	0.113704704	3.486517763	0.200914843	0.02	0.00151591	0.005681818	0.005681818	0.01912651	0	0	1_54805266
767	1500	Aguad_nat	Aguad_urb	1	54805337	0	0.177224736	-0.011711432	1	0.931034483	0.141583355	6.122366621	0.031034234	-0.011711432	0.001515908	0.000106383	0.000106383	0.019126556	0	0	1_54805337
768	1501	Aguad_nat	Aguad_urb	1	54805339	0	0.037037037	-0.15130674	1	1.4375	0.122865775	16.818404053	0.157607853	-0.15130674	0.001515908	0.012971698	0.012971698	0.019126557	0	0	1_54805339
769	1502	Aguad_nat	Aguad_urb	1	54805396	0	0.201257862	0.015818432	0.678371203	0.655172414	0.119487935	3.592420362	0.183644397	0.015818432	0.001515906	0.00443892	0.00443892	0.019126595	0	0	1_54805396
770	1503	Aguad_nat	Aguad_urb	1	54805612	0	0.201257862	0.015818432	0.678371203	0.655172414	0.119487935	3.592420362	0.183644397	0.015818432	0.0015159	0.00443892	0.00443892	0.019126736	0	0	1_54805612
771	1504	Aguad_nat	Aguad_urb	1	54805687	0	0.201257862	0.015818432	0.678371203	0.655172414	0.119487935	3.592420362	0.183644397	0.015818432	0.001515898	0.00443892	0.00443892	0.019126785	0	0	1_54805687
772	1505	Aguad_nat	Aguad_urb	1	54810406	0	0.421985816	0.007042254	0.528208589	0.619047619	0.176404115	2.172398041	0.208275942	0.007042254	0.001515751	0.011764706	0.011764706	0.019129879	0	0	1_54810406
773	1506	Aguad_nat	Aguad_urb	1	54840147	0	0.311170213	-0.023058476	1	1.071428571	0.249381602	4.60322323	0.029963223	-0.023058476	0.00150704	0.000179308	0.000179308	0.019149022	0	0	1_54840147
774	1507	Aguad_nat	Aguad_urb	1	54840153	0	0.311170213	-0.023058476	1	1.071428571	0.249381602	4.60322323	0.029963223	-0.023058476	0.00150704	0.000179308	0.000179308	0.019149026	0	0	1_54840153
775	1508	Aguad_nat	Aguad_urb	1	55268800	0	0.037037037	0.220082531	0.407407407	0.333333333	0.028467725	3.903055454	0.477121255	0.220082531	0.001625297	0.027444254	0.027444254	0.019414083	0	0	1_55268800
776	1509	Aguad_nat	Aguad_urb	1	55270466	0	0.037037037	0.220082531	0.407407407	0.333333333	0.028467725	3.903055454	0.477121255	0.220082531	0.001624338	0.027444254	0.027444254	0.019415347	0	0	1_55270466
777	1514	Aguad_nat	Aguad_urb	1	56105286	0	0.507246377	-0.014424411	0.560805064	1.5	0.461123512	4.879386845	0.176091259	-0.014424411	0.000936852	0.009904762	0.009904762	0.020078204	0	0	1_56105286
778	1515	Aguad_nat	Aguad_urb	1	56108762	0	0.503016591	-0.01788295	1	0.917647059	0.303282431	2.776541067	0.037324323	-0.01788295	0.000933036	0.000445232	0.000445232	0.020081056	0	0	1_56108762
779	1516	Aguad_nat	Aguad_urb	1	56108775	0	0.503016591	-0.01788295	1	0.917647059	0.303282431	2.776541067	0.037324323	-0.01788295	0.000933022	0.000445232	0.000445232	0.020081067	0	0	1_56108775
780	1520	Aguad_nat	Aguad_urb	1	56116588	0	0.037037037	0.220082531	0.407407407	0.333333333	0.028467725	3.903055454	0.477121255	0.220082531	0.000924422	0.027444254	0.027444254	0.020087481	0	0	1_56116588
781	1521	Aguad_nat	Aguad_urb	1	56117540	0	0.115102041	-0.041411918	1	1.615384615	0.136853418	19.067608989	0.208275942	-0.041411918	0.000923372	0.002947407	0.002947407	0.020088262	0	0	1_56117540
782	1522	Aguad_nat	Aguad_urb	1	56123237	0	0.4826546	0.004504505	0.248511906	2.333333333	0.716235056	7.601477191	0.367976785	0.004504505	0.000917079	0.038787879	0.038787879	0.02009294	0	0	1_56123237
783	1523	Aguad_nat	Aguad_urb	1	56128672	0	0.139762404	0.015818432	1	0.666666667	0.086682974	5.127240352	0.176091259	0.015818432	0.00091106	0.002840909	0.002840909	0.020097405	0	0	1_56128672
784	1524	Aguad_nat	Aguad_urb	1	57109919	0	0.081560284	-0.014388489	1	0.84	0.049475481	14.261609579	0.075720714	-0.014388489	-0.000365155	0.000304044	0.000304044	0.020899476	0	0	1_57109919
785	1525	Aguad_nat	Aguad_urb	1	57111408	0	0.078367347	0.02	1	0.655172414	0.038602464	11.119779616	0.183644397	0.02	-0.000367429	0.001736111	0.001736111	0.020900685	0	0	1_57111408
786	1541	Aguad_nat	Aguad_urb	1	59510356	0	0.50873515	-0.016627114	0.78743067	1.2	0.404128351	3.563224399	0.079181246	-0.016627114	-0.004158947	0.001998002	0.001998002	0.022639894	0	0	1_59510356
787	1542	Aguad_nat	Aguad_urb	1	59510357	0	0.50873515	-0.016627114	0.78743067	1.2	0.404128351	3.563224399	0.079181246	-0.016627114	-0.004158948	0.001998002	0.001998002	0.022639895	0	0	1_59510357
788	1543	Aguad_nat	Aguad_urb	1	59510359	0	0.50873515	-0.016627114	0.78743067	1.2	0.404128351	3.563224399	0.079181246	-0.016627114	-0.00415895	0.001998002	0.001998002	0.022639896	0	0	1_59510359
789	1544	Aguad_nat	Aguad_urb	1	59514970	0	0.473572939	0.202483139	0.004574007	7.5	1.854234689	30.335965742	0.875061263	0.202483139	-0.004164854	0.201190476	0.201190476	0.022642235	0	0	1_59514970
790	1545	Aguad_nat	Aguad_urb	1	59515036	0	0.115102041	0.044183582	0.575714286	0.37037037	0.031353986	4.375016661	0.431363764	0.044183582	-0.004164938	0.013309386	0.013309386	0.022642269	0	0	1_59515036
791	1548	Aguad_nat	Aguad_urb	1	61265088	0	0.139762404	-0.062916094	0.637705493	2.172413793	0.210975449	22.369340643	0.336942552	-0.062916094	-0.00574648	0.008210227	0.008210227	0.023326118	0	0	1_61265088
792	1549	Aguad_nat	Aguad_urb	1	61266057	0	0.139762404	-0.062916094	0.637705493	2.172413793	0.210975449	22.369340643	0.336942552	-0.062916094	-0.005747091	0.008210227	0.008210227	0.023326394	0	0	1_61266057
793	1550	Aguad_nat	Aguad_urb	1	61266072	0	0.135888502	-0.019900498	1	1	0.082817447	12.074750351	0	-0.019900498	-0.005747101	0	0	0.023326399	0	0	1_61266072
794	1551	Aguad_nat	Aguad_urb	1	61266108	0	0.139762404	-0.062916094	0.637705493	2.172413793	0.210975449	22.369340643	0.336942552	-0.062916094	-0.005747123	0.008210227	0.008210227	0.023326409	0	0	1_61266108
795	1552	Aguad_nat	Aguad_urb	1	61266150	0	0.139762404	-0.062916094	0.637705493	2.172413793	0.210975449	22.369340643	0.336942552	-0.062916094	-0.00574715	0.008210227	0.008210227	0.023326421	0	0	1_61266150
796	1555	Aguad_nat	Aguad_urb	1	61511710	0	0.04	-0.108374384	1	1.642857143	0.139929675	19.288114468	0.2155998	-0.108374384	-0.005902202	0.016034985	0.016034985	0.023390797	0	0	1_61511710
797	1556	Aguad_nat	Aguad_urb	1	61511748	0	0.472850679	0.056899004	0.022710346	4.5	1.228265582	16.486662409	0.653212514	0.056899004	-0.005902223	0.106568073	0.106568073	0.023390806	0	0	1_61511748
798	1557	Aguad_nat	Aguad_urb	1	61511764	0	0.4826546	0.035613739	0.162393774	2.333333333	0.743423115	7.323480176	0.367976785	0.035613739	-0.005902232	0.04125	0.04125	0.02339081	0	0	1_61511764
799	1558	Aguad_nat	Aguad_urb	1	61514689	0	0.43955276	0.033029874	0.246198503	0.481481481	0.149838063	1.547166407	0.317420412	0.033029874	-0.005903836	0.028327793	0.028327793	0.023391562	0	0	1_61514689
800	1560	Aguad_nat	Aguad_urb	1	61517231	0	0.04	-0.16	1	1.4	0.119080926	16.459395061	0.146128036	-0.16	-0.005905227	0.013605442	0.013605442	0.023392214	0	0	1_61517231
801	1561	Aguad_nat	Aguad_urb	1	61518747	0	0.14479638	0.108201952	0.298901099	0.218390805	0.021121858	2.258065677	0.660765652	0.108201952	-0.005906056	0.036489899	0.036489899	0.023392603	0	0	1_61518747
802	1562	Aguad_nat	Aguad_urb	1	61563863	0	0.44397463	0.194932109	0.016897724	5.914285714	1.484361807	23.564858204	0.771902301	0.194932109	-0.005930373	0.157227891	0.157227891	0.023404061	0	0	1_61563863
803	1563	Aguad_nat	Aguad_urb	1	61695413	0	0.509433962	0.068470121	0.051419736	3.571428571	1.133496598	11.252880739	0.552841969	0.068470121	-0.005997446	0.090909091	0.090909091	0.023436258	0	0	1_61695413
804	1564	Aguad_nat	Aguad_urb	1	61701365	0	0.171208945	0.060006176	0.637705493	0.422222222	0.064475348	2.764957635	0.374458913	0.060006176	-0.006000349	0.01567718	0.01567718	0.023437673	0	0	1_61701365
805	1565	Aguad_nat	Aguad_urb	1	61701765	0	0.037037037	-0.15130674	1	1.4375	0.122865775	16.818404053	0.157607853	-0.15130674	-0.006000543	0.012971698	0.012971698	0.023437768	0	0	1_61701765
806	1566	Aguad_nat	Aguad_urb	1	61702121	0	0.037037037	-0.15130674	1	1.4375	0.122865775	16.818404053	0.157607853	-0.15130674	-0.006000717	0.012971698	0.012971698	0.023437853	0	0	1_61702121
807	1567	Aguad_nat	Aguad_urb	1	61703210	0	0.372466806	0.036129871	0.338279813	0.494505495	0.139972514	1.747026453	0.305828879	0.036129871	-0.006001246	0.022556712	0.022556712	0.023438111	0	0	1_61703210
808	1568	Aguad_nat	Aguad_urb	1	61703317	0	0.075414781	-0.159766764	0.5173454	2.032258065	0.19772628	20.887829601	0.307978856	-0.159766764	-0.006001298	0.025	0.025	0.023438136	0	0	1_61703317
809	1570	Aguad_nat	Aguad_urb	1	61704551	0	0.037037037	0.220082531	0.407407407	0.333333333	0.028467725	3.903055454	0.477121255	0.220082531	-0.006001898	0.027444254	0.027444254	0.023438429	0	0	1_61704551
810	1572	Aguad_nat	Aguad_urb	1	61704843	0	0.330538085	-0.002908067	0.742786221	0.784615385	0.20647084	2.981637998	0.105343181	-0.002908067	-0.00600204	0.002354411	0.002354411	0.023438498	0	0	1_61704843
811	1573	Aguad_nat	Aguad_urb	1	63297377	0	0.475192173	-0.018917388	1	1.05	0.340705143	3.235935893	0.021189299	-0.018917388	-0.006156395	0.00013369	0.00013369	0.023928426	0	0	1_63297377
812	1574	Aguad_nat	Aguad_urb	1	63301942	0	0.171208945	-0.020335177	1	1.034482759	0.158210044	6.764138042	0.014723257	-0.020335177	-0.006156345	2.3191e-05	2.3191e-05	0.023929365	0	0	1_63301942
813	1575	Aguad_nat	Aguad_urb	1	63303014	0	0.43955276	-0.017039776	0.372298294	2.04	0.597829428	6.961182911	0.309630167	-0.017039776	-0.006156333	0.024425495	0.024425495	0.023929586	0	0	1_63303014
814	1577	Aguad_nat	Aguad_urb	1	63305248	0	0.424877708	-0.023030841	0.385613178	1.780952381	0.517702706	6.126665645	0.250652307	-0.023030841	-0.006156307	0.015709106	0.015709106	0.023930045	0	0	1_63305248
815	1590	Aguad_nat	Aguad_urb	1	63497112	0	0.485200846	-0.021877649	1	0.982142857	0.285980328	3.37297533	0.007825338	-0.021877649	-0.006151242	1.8621e-05	1.8621e-05	0.023970584	0	0	1_63497112
816	1602	Aguad_nat	Aguad_urb	1	63995594	0	0.453900709	-0.022313399	1	1.134453782	0.339183977	3.794357835	0.054786807	-0.022313399	-0.006114637	0.000874126	0.000874126	0.024070432	0	0	1_63995594
817	1603	Aguad_nat	Aguad_urb	1	63996960	0	0.36199095	-0.020382883	0.200347634	2.714285714	0.638892554	11.531433408	0.433655561	-0.020382883	-0.006114499	0.036818182	0.036818182	0.024070705	0	0	1_63996960
818	1611	Aguad_nat	Aguad_urb	1	64210057	0	0.229909154	-0.011104468	1	0.904761905	0.181514129	4.509809279	0.043465694	-0.011104468	-0.006090811	0.000276319	0.000276319	0.024113535	0	0	1_64210057
819	1613	Aguad_nat	Aguad_urb	1	64216283	0	0.07267645	-0.135594117	0.508036338	2.225806452	0.217298389	22.799130598	0.347487397	-0.135594117	-0.006090062	0.026442308	0.026442308	0.024114793	0	0	1_64216283
820	1614	Aguad_nat	Aguad_urb	1	64216340	0	0.283018868	-0.035213205	0.723000546	1.461538462	0.323871335	6.595503957	0.164810249	-0.035213205	-0.006090055	0.004545455	0.004545455	0.024114804	0	0	1_64216340
821	1615	Aguad_nat	Aguad_urb	1	64216506	0	0.229909154	0.048724199	0.424641819	0.465517241	0.093203784	2.325080527	0.332064229	0.048724199	-0.006090035	0.016596435	0.016596435	0.024114838	0	0	1_64216506
822	1616	Aguad_nat	Aguad_urb	1	64220331	0	0.037037037	-0.15130674	1	1.4375	0.122865775	16.818404053	0.157607853	-0.15130674	-0.006089573	0.012971698	0.012971698	0.024115611	0	0	1_64220331
823	1617	Aguad_nat	Aguad_urb	1	64224425	0	0.316742081	-0.023938224	1	1.125	0.276025114	4.585180608	0.051152522	-0.023938224	-0.006089077	0.000519481	0.000519481	0.024116438	0	0	1_64224425
824	1618	Aguad_nat	Aguad_urb	1	64227221	0	0.509433962	0.003668042	0.285972903	1.857142857	0.618140165	5.579607646	0.268845312	0.003668042	-0.006088738	0.022727273	0.022727273	0.024117004	0	0	1_64227221
825	1619	Aguad_nat	Aguad_urb	1	64227871	0	0.352201258	-0.031047357	0.741589878	1.5	0.390075073	5.768120432	0.176091259	-0.031047357	-0.006088659	0.006493506	0.006493506	0.024117135	0	0	1_64227871
826	1620	Aguad_nat	Aguad_urb	1	64278016	0	0.038461538	-0.132132132	1	1.533333333	0.130843844	17.968832492	0.185636577	-0.132132132	-0.006088483	0.014379085	0.014379085	0.02412688	0	0	1_64278016
827	1632	Aguad_nat	Aguad_urb	1	64503982	0	0.503144654	-0.00605227	0.582041319	1.461538462	0.489580734	4.363110162	0.164810249	-0.00605227	-0.00605918	0.00859375	0.00859375	0.024173081	0	0	1_64503982
828	1633	Aguad_nat	Aguad_urb	1	64509602	0	0.391334731	-0.012301041	0.119008592	3.317460317	0.802302495	13.717448257	0.520805737	-0.012301041	-0.006058413	0.054068588	0.054068588	0.024174242	0	0	1_64509602
829	1634	Aguad_nat	Aguad_urb	1	64509614	0	0.391334731	-0.012301041	0.119008592	3.317460317	0.802302495	13.717448257	0.520805737	-0.012301041	-0.006058411	0.054068588	0.054068588	0.024174245	0	0	1_64509614
830	1635	Aguad_nat	Aguad_urb	1	64509659	0	0.391334731	-0.012301041	0.119008592	3.317460317	0.802302495	13.717448257	0.520805737	-0.012301041	-0.006058405	0.054068588	0.054068588	0.024174254	0	0	1_64509659
831	1647	Aguad_nat	Aguad_urb	1	65750644	0	0.461538462	-0.015015015	0.389751381	1.777777778	0.541333104	5.838353138	0.249877473	-0.015015015	-0.005885001	0.017468806	0.017468806	0.024462757	0	0	1_65750644
832	1649	Aguad_nat	Aguad_urb	1	66314763	0	0.506638714	0.030750842	0.166520016	2.407407407	0.792502504	7.313049982	0.381549592	0.030750842	-0.00581303	0.045266458	0.045266458	0.024616994	0	0	1_66314763
833	1657	Aguad_nat	Aguad_urb	1	66624579	0	0.48427673	0.003036853	0.168361072	2.352941176	0.732293315	7.560265898	0.37161107	0.003036853	-0.005774353	0.039034829	0.039034829	0.024710889	0	0	1_66624579
834	1658	Aguad_nat	Aguad_urb	1	66624601	0	0.043478261	0.151456311	0.434782609	0.37037037	0.031353986	4.375016661	0.431363764	0.151456311	-0.00577435	0.028888889	0.028888889	0.024710896	0	0	1_66624601
835	1661	Aguad_nat	Aguad_urb	1	66633010	0	0.208144796	0.004504505	1	0.703703704	0.127969714	3.869657013	0.152610163	0.004504505	-0.005773276	0.003162055	0.003162055	0.024713505	0	0	1_66633010
836	1663	Aguad_nat	Aguad_urb	1	66633092	0	0.115102041	-0.041411918	1	1.615384615	0.136853418	19.067608989	0.208275942	-0.041411918	-0.005773266	0.002947407	0.002947407	0.02471353	0	0	1_66633092
837	1664	Aguad_nat	Aguad_urb	1	66633385	0	0.509803922	0.004504505	0.400105411	1.888888889	0.619225779	5.761874515	0.276206412	0.004504505	-0.005773229	0.024242424	0.024242424	0.024713621	0	0	1_66633385
838	1665	Aguad_nat	Aguad_urb	1	66634035	0	0.506938776	0.005797101	0.253825696	2.12244898	0.661590517	6.809029985	0.326837259	0.005797101	-0.005773146	0.032474503	0.032474503	0.024713823	0	0	1_66634035
839	1680	Aguad_nat	Aguad_urb	1	66773867	0	0.497737557	-0.013331566	0.564817556	1.638655462	0.517982222	5.183945719	0.21448765	-0.013331566	-0.005755737	0.013674242	0.013674242	0.024757987	0	0	1_66773867
840	1681	Aguad_nat	Aguad_urb	1	67299956	0	0.506638714	0.003601006	0.407448579	1.753846154	0.585937533	5.249665979	0.243991495	0.003601006	-0.005685546	0.018816614	0.018816614	0.024955896	0	0	1_67299956
841	1682	Aguad_nat	Aguad_urb	1	67299958	0	0.43955276	0.001736343	0.562510932	0.684782609	0.21440458	2.187113829	0.164447278	0.001736343	-0.005685546	0.007596835	0.007596835	0.024955897	0	0	1_67299958
842	1684	Aguad_nat	Aguad_urb	1	67300042	0	0.452830189	-0.020632737	1	1.12244898	0.353169455	3.567385838	0.050166609	-0.020632737	-0.005685537	0.000710227	0.000710227	0.024955928	0	0	1_67300042
843	1685	Aguad_nat	Aguad_urb	1	67300045	0	0.330538085	-0.036199621	0.493486713	2.111111111	0.491725914	9.063565698	0.324511092	-0.036199621	-0.005685537	0.019219681	0.019219681	0.024955929	0	0	1_67300045
844	1687	Aguad_nat	Aguad_urb	1	67300073	0	0.372466806	-0.030343931	0.523428158	1.760869565	0.465921408	6.654902684	0.245727187	-0.030343931	-0.005685534	0.013058588	0.013058588	0.02495594	0	0	1_67300073
845	1688	Aguad_nat	Aguad_urb	1	67300096	0	0.49825297	-0.013168683	0.784054681	0.821052632	0.274303166	2.457599863	0.085629003	-0.013168683	-0.005685531	0.002303009	0.002303009	0.024955948	0	0	1_67300096
846	1689	Aguad_nat	Aguad_urb	1	67300144	0	0.48427673	0.031440362	0.255820948	0.454545455	0.148120468	1.394888724	0.342422681	0.031440362	-0.005685526	0.035714286	0.035714286	0.024955966	0	0	1_67300144
847	1690	Aguad_nat	Aguad_urb	1	67300201	0	0.283018868	0.304997707	0.002017711	0.056451613	0.006428875	0.495698645	1.248323645	0.304997707	-0.00568552	0.192045455	0.192045455	0.024955988	0	0	1_67300201
848	1693	Aguad_nat	Aguad_urb	1	67300333	0	0.48427673	0.003036853	0.570678964	0.628571429	0.206744985	1.911059851	0.201645364	0.003036853	-0.005685506	0.012470484	0.012470484	0.024956037	0	0	1_67300333
849	1694	Aguad_nat	Aguad_urb	1	67300345	0	0.229909154	0.048724199	0.424641819	0.465517241	0.093203784	2.325080527	0.332064229	0.048724199	-0.005685505	0.016596435	0.016596435	0.024956041	0	0	1_67300345
850	1695	Aguad_nat	Aguad_urb	1	67300369	0	0.453900709	-0.019132653	1	1	0.289496277	3.454275858	0	-0.019132653	-0.005685502	0	0	0.02495605	0	0	1_67300369
851	1696	Aguad_nat	Aguad_urb	1	67306911	0	0.284552846	-0.023976024	1	1	0.194008433	5.154415119	0	-0.023976024	-0.005684806	0	0	0.02495849	0	0	1_67306911
852	1697	Aguad_nat	Aguad_urb	1	67308540	0	0.201257862	-0.066196699	0.037975713	5.962962963	0.682281197	52.114769511	0.775462112	-0.066196699	-0.005684633	0.0859375	0.0859375	0.024959099	0	0	1_67308540
853	1698	Aguad_nat	Aguad_urb	1	67308564	0	0.307477289	-0.037864199	0.17268108	3.333333333	0.634265225	17.51808339	0.522878745	-0.037864199	-0.00568463	0.040495868	0.040495868	0.024959108	0	0	1_67308564
854	1699	Aguad_nat	Aguad_urb	1	67308577	0	0.201257862	-0.038858322	1	1.428571429	0.238090055	8.571615151	0.15490196	-0.038858322	-0.005684629	0.002840909	0.002840909	0.024959112	0	0	1_67308577
855	1700	Aguad_nat	Aguad_urb	1	67309081	0	0.491963662	0.015818432	0.158183296	2.666666667	0.830602401	8.561390024	0.425968732	0.015818432	-0.005684575	0.051652893	0.051652893	0.024959301	0	0	1_67309081
856	1701	Aguad_nat	Aguad_urb	1	67309084	0	0.307477289	0.015818432	0.723000546	0.62962963	0.158372737	2.503167384	0.200914843	0.015818432	-0.005684575	0.008070764	0.008070764	0.024959302	0	0	1_67309084
857	1702	Aguad_nat	Aguad_urb	1	67309098	0	0.201257862	-0.038858322	1	1.428571429	0.238090055	8.571615151	0.15490196	-0.038858322	-0.005684573	0.002840909	0.002840909	0.024959307	0	0	1_67309098
858	1703	Aguad_nat	Aguad_urb	1	67309404	0	0.461538462	0.082582583	0.008332614	6.333333333	1.542500202	26.003958422	0.801632346	0.082582583	-0.005684541	0.142602496	0.142602496	0.024959421	0	0	1_67309404
859	1704	Aguad_nat	Aguad_urb	1	67309423	0	0.307477289	0.230548956	0.010015675	0.116666667	0.021866794	0.622455713	0.93305321	0.230548956	-0.005684539	0.145092975	0.145092975	0.024959428	0	0	1_67309423
860	1705	Aguad_nat	Aguad_urb	1	67309453	0	0.291855204	0.027655563	0.468115035	0.523076923	0.122700407	2.22989862	0.28143444	0.027655563	-0.005684536	0.015049722	0.015049722	0.02495944	0	0	1_67309453
861	1707	Aguad_nat	Aguad_urb	1	67769284	0	0.245714286	0.017642342	0.684320074	0.54	0.107407794	2.714886789	0.26760624	0.017642342	-0.005643945	0.011412176	0.011412176	0.025138647	0	0	1_67769284
862	1708	Aguad_nat	Aguad_urb	1	67769297	0	0.274285714	-0.005747126	1	0.75	0.164907084	3.411011751	0.124938737	-0.005747126	-0.005643944	0.002782931	0.002782931	0.025138652	0	0	1_67769297
863	1709	Aguad_nat	Aguad_urb	1	67772593	0	0.215510204	-0.036224312	0.210869565	4.565217391	0.492326808	42.332063795	0.659461463	-0.036224312	-0.005643647	0.041346911	0.041346911	0.025140019	0	0	1_67772593
864	1710	Aguad_nat	Aguad_urb	1	67804323	0	0.037037037	-0.15130674	1	1.4375	0.122865775	16.818404053	0.157607853	-0.15130674	-0.005640804	0.012971698	0.012971698	0.025153234	0	0	1_67804323
865	1711	Aguad_nat	Aguad_urb	1	67807400	0	0.283018868	-0.00605227	1	0.833333333	0.196700129	3.530472738	0.079181246	-0.00605227	-0.00564053	0.001136364	0.001136364	0.025154521	0	0	1_67807400
866	1712	Aguad_nat	Aguad_urb	1	67807415	0	0.283018868	-0.00605227	1	0.833333333	0.196700129	3.530472738	0.079181246	-0.00605227	-0.005640528	0.001136364	0.001136364	0.025154527	0	0	1_67807415
867	1713	Aguad_nat	Aguad_urb	1	67807424	0	0.307477289	-0.019969989	1	1.038461538	0.255913025	4.21394091	0.016390416	-0.019969989	-0.005640527	5.1653e-05	5.1653e-05	0.025154531	0	0	1_67807424
868	1714	Aguad_nat	Aguad_urb	1	67807445	0	0.475192173	-0.018917388	1	1.05	0.340705143	3.235935893	0.021189299	-0.018917388	-0.005640526	0.00013369	0.00013369	0.02515454	0	0	1_67807445
869	1715	Aguad_nat	Aguad_urb	1	67808250	0	0.283018868	-0.00605227	1	0.833333333	0.196700129	3.530472738	0.079181246	-0.00605227	-0.005640454	0.001136364	0.001136364	0.025154877	0	0	1_67808250
870	1716	Aguad_nat	Aguad_urb	1	67808298	0	0.472850679	0.016572042	0.076122036	3.529411765	0.964627748	12.913527973	0.547702329	0.016572042	-0.005640449	0.073724083	0.073724083	0.025154897	0	0	1_67808298
871	1717	Aguad_nat	Aguad_urb	1	67809542	0	0.403368794	-0.003241363	0.53235785	0.642857143	0.178818356	2.311089949	0.191885526	-0.003241363	-0.005640339	0.009605779	0.009605779	0.025155417	0	0	1_67809542
872	1718	Aguad_nat	Aguad_urb	1	67809614	0	0.30122449	-0.003902439	1	0.8	0.186370568	3.434018624	0.096910013	-0.003902439	-0.005640332	0.001806685	0.001806685	0.025155447	0	0	1_67809614
873	1719	Aguad_nat	Aguad_urb	1	67810728	0	0.229909154	-0.011104468	1	0.904761905	0.181514129	4.509809279	0.043465694	-0.011104468	-0.005640233	0.000276319	0.000276319	0.025155914	0	0	1_67810728
874	1729	Aguad_nat	Aguad_urb	1	67850265	0	0.340120664	-0.028605102	0.741134014	1.369565217	0.346403339	5.414811796	0.136582718	-0.028605102	-0.00563673	0.003883626	0.003883626	0.025172538	0	0	1_67850265
875	1730	Aguad_nat	Aguad_urb	1	67850285	0	0.326530612	-0.0388	0.719941397	1.724637681	0.388394726	7.65812441	0.236697871	-0.0388	-0.005636728	0.010416667	0.010416667	0.025172547	0	0	1_67850285
876	1731	Aguad_nat	Aguad_urb	1	67851640	0	0.037037037	-0.15130674	1	1.4375	0.122865775	16.818404053	0.157607853	-0.15130674	-0.005636608	0.012971698	0.012971698	0.025173119	0	0	1_67851640
877	1732	Aguad_nat	Aguad_urb	1	67851689	0	0.50873515	0.015818432	0.17609214	2.25	0.738075072	6.859058367	0.352182518	0.015818432	-0.005636604	0.038243007	0.038243007	0.02517314	0	0	1_67851689
878	1733	Aguad_nat	Aguad_urb	1	67851690	0	0.50873515	0.015818432	0.17609214	2.25	0.738075072	6.859058367	0.352182518	0.015818432	-0.005636604	0.038243007	0.038243007	0.02517314	0	0	1_67851690
879	1734	Aguad_nat	Aguad_urb	1	67851695	0	0.50873515	0.015818432	0.17609214	2.25	0.738075072	6.859058367	0.352182518	0.015818432	-0.005636604	0.038243007	0.038243007	0.025173142	0	0	1_67851695
880	1735	Aguad_nat	Aguad_urb	1	67854047	0	0.257162823	0.165585192	0.051230446	0.177777778	0.032105839	0.984398458	0.750122527	0.165585192	-0.005636396	0.084547925	0.084547925	0.025174136	0	0	1_67854047
881	1736	Aguad_nat	Aguad_urb	1	67855078	0	0.382352941	0.022176022	0.353265976	0.535714286	0.150900444	1.901848587	0.271066772	0.022176022	-0.005636306	0.018181818	0.018181818	0.025174572	0	0	1_67855078
882	1742	Aguad_nat	Aguad_urb	1	68519242	0	0.472850679	0.018793914	0.382349023	0.514285714	0.163440591	1.618262599	0.288795539	0.018793914	-0.005549609	0.025141366	0.025141366	0.025473294	0	0	1_68519242
883	1743	Aguad_nat	Aguad_urb	1	68522036	0	0.470204082	-0.022406266	1	1.2	0.356581929	4.038342615	0.079181246	-0.022406266	-0.005549337	0.001736111	0.001736111	0.025474652	0	0	1_68522036
884	1744	Aguad_nat	Aguad_urb	1	68522075	0	0.352201258	0.015818432	0.517275536	0.615384615	0.169116332	2.239276478	0.210853365	0.015818432	-0.005549333	0.010146104	0.010146104	0.025474671	0	0	1_68522075
885	1745	Aguad_nat	Aguad_urb	1	68523576	0	0.43438914	0.004504505	0.131103824	3	0.812162872	11.0815211	0.477121255	0.004504505	-0.005549187	0.054545455	0.054545455	0.025475402	0	0	1_68523576
886	1746	Aguad_nat	Aguad_urb	1	68523597	0	0.07267645	-0.135594117	0.508036338	2.225806452	0.217298389	22.799130598	0.347487397	-0.135594117	-0.005549185	0.026442308	0.026442308	0.025475412	0	0	1_68523597
887	1747	Aguad_nat	Aguad_urb	1	68526114	0	0.201257862	-0.038858322	1	1.428571429	0.238090055	8.571615151	0.15490196	-0.038858322	-0.00554894	0.002840909	0.002840909	0.025476637	0	0	1_68526114
888	1748	Aguad_nat	Aguad_urb	1	68526116	0	0.408805031	-0.019511163	0.230234463	2.357142857	0.63846653	8.702292423	0.372385904	-0.019511163	-0.00554894	0.031555944	0.031555944	0.025476638	0	0	1_68526116
889	1749	Aguad_nat	Aguad_urb	1	68526400	0	0.438829787	-0.020536298	0.756291634	1.411764706	0.409270475	4.869834764	0.14976232	-0.020536298	-0.005548912	0.006230134	0.006230134	0.025476776	0	0	1_68526400
890	1750	Aguad_nat	Aguad_urb	1	68526466	0	0.382978723	0.013788969	0.34075407	0.510204082	0.135586381	1.919869852	0.292256071	0.013788969	-0.005548905	0.020979021	0.020979021	0.025476809	0	0	1_68526466
891	1751	Aguad_nat	Aguad_urb	1	68526470	0	0.198067633	0.053976043	0.178294574	0.195652174	0.02008231	1.906143928	0.708515322	0.053976043	-0.005548905	0.050591279	0.050591279	0.025476811	0	0	1_68526470
892	1752	Aguad_nat	Aguad_urb	1	68526474	0	0.162318841	0.027895182	0.109942703	5.476190476	0.590568892	50.779278339	0.738478546	0.027895182	-0.005548905	0.087301587	0.087301587	0.025476812	0	0	1_68526474
893	1754	Aguad_nat	Aguad_urb	1	68526499	0	0.452830189	0.015818432	0.07783694	3.5	0.964365493	12.702652773	0.544068044	0.015818432	-0.005548902	0.071022727	0.071022727	0.025476825	0	0	1_68526499
894	1755	Aguad_nat	Aguad_urb	1	68526502	0	0.408805031	-0.019511163	1	1.043478261	0.309863908	3.513951941	0.018483406	-0.019511163	-0.005548902	8.7413e-05	8.7413e-05	0.025476826	0	0	1_68526502
895	1756	Aguad_nat	Aguad_urb	1	68526629	0	0.171208945	0.172484069	0.146020092	0.14516129	0.015041803	1.400882647	0.83814918	0.172484069	-0.00554889	0.065143785	0.065143785	0.025476888	0	0	1_68526629
896	1757	Aguad_nat	Aguad_urb	1	68526704	0	0.428571429	0.045977011	0.213793146	0.393939394	0.114016533	1.361103014	0.404570588	0.045977011	-0.005548882	0.044526902	0.044526902	0.025476924	0	0	1_68526704
897	1758	Aguad_nat	Aguad_urb	1	68526743	0	0.190602837	0.159449722	0.145677403	0.148148148	0.015199904	1.443948223	0.829303773	0.159449722	-0.005548878	0.070299003	0.070299003	0.025476943	0	0	1_68526743
898	1759	Aguad_nat	Aguad_urb	1	68527054	0	0.507092199	-0.021482115	1	1.028571429	0.32906832	3.215013784	0.012234456	-0.021482115	-0.005548848	4.8902e-05	4.8902e-05	0.025477095	0	0	1_68527054
899	1760	Aguad_nat	Aguad_urb	1	68536115	0	0.201257862	-0.038858322	1	1.428571429	0.238090055	8.571615151	0.15490196	-0.038858322	-0.005547965	0.002840909	0.002840909	0.025481512	0	0	1_68536115
900	1761	Aguad_nat	Aguad_urb	1	68537433	0	0.124637681	0.108527132	0.551778656	0.296296296	0.024840937	3.534145876	0.528273777	0.108527132	-0.005547836	0.022209918	0.022209918	0.025482155	0	0	1_68537433
901	1762	Aguad_nat	Aguad_urb	1	68537441	0	0.214866434	-0.052315252	0.371214152	3.4	0.346120306	33.398791664	0.531478917	-0.052315252	-0.005547836	0.028828829	0.028828829	0.025482159	0	0	1_68537441
902	1763	Aguad_nat	Aguad_urb	1	68537466	0	0.473572939	-0.024084151	1	1.114285714	0.323806377	3.834491044	0.046996563	-0.024084151	-0.005547833	0.000669643	0.000669643	0.025482171	0	0	1_68537466
903	1764	Aguad_nat	Aguad_urb	1	68537486	0	0.176538908	-0.022565321	1	0.9	0.114611126	7.06737669	0.045757491	-0.022565321	-0.005547831	0.000239234	0.000239234	0.025482181	0	0	1_68537486
904	1769	Aguad_nat	Aguad_urb	1	68578486	0	0.037037037	0.220082531	0.407407407	0.333333333	0.028467725	3.903055454	0.477121255	0.220082531	-0.005543823	0.027444254	0.027444254	0.025502274	0	0	1_68578486
905	1770	Aguad_nat	Aguad_urb	1	68578613	0	0.115102041	-0.030772929	1	1.133333333	0.095562142	13.440934043	0.054357662	-0.030772929	-0.00554381	0.000197006	0.000197006	0.025502337	0	0	1_68578613
906	1771	Aguad_nat	Aguad_urb	1	68578671	0	0.14479638	-0.078453453	0.128248222	4.259259259	0.463551443	39.13543949	0.629334076	-0.078453453	-0.005543805	0.061111111	0.061111111	0.025502365	0	0	1_68578671
907	1772	Aguad_nat	Aguad_urb	1	68612589	0	0.208144796	-0.038777908	0.692885337	1.538461538	0.255651274	9.258173726	0.187086643	-0.038777908	-0.005540473	0.004303909	0.004303909	0.025519117	0	0	1_68612589
908	1773	Aguad_nat	Aguad_urb	1	68613507	0	0.480816327	-0.014940577	1	0.868421053	0.271517039	2.777560948	0.061269657	-0.014940577	-0.005540382	0.001131862	0.001131862	0.025519572	0	0	1_68613507
909	1774	Aguad_nat	Aguad_urb	1	68624448	0	0.32173913	-0.023775255	1	1.184210526	0.27382191	5.121411111	0.073428917	-0.023775255	-0.005539304	0.001114751	0.001114751	0.025525001	0	0	1_68624448
910	1776	Aguad_nat	Aguad_urb	1	68627697	0	0.403368794	-0.025692617	1	1.2	0.326196481	4.414517272	0.079181246	-0.025692617	-0.005538984	0.001569859	0.001569859	0.025526616	0	0	1_68627697
911	1779	Aguad_nat	Aguad_urb	1	68674802	0	0.291855204	0.027655563	0.468115035	0.523076923	0.122700407	2.22989862	0.28143444	0.027655563	-0.005534319	0.015049722	0.015049722	0.025550144	0	0	1_68674802
912	1780	Aguad_nat	Aguad_urb	1	68697186	0	0.424877708	-0.010081083	1	0.838509317	0.256961579	2.736198447	0.076492108	-0.010081083	-0.005532089	0.001579321	0.001579321	0.025561403	0	0	1_68697186
913	1781	Aguad_nat	Aguad_urb	1	68697764	0	0.07267645	-0.135594117	0.508036338	2.225806452	0.217298389	22.799130598	0.347487397	-0.135594117	-0.005532031	0.026442308	0.026442308	0.025561695	0	0	1_68697764
914	1785	Aguad_nat	Aguad_urb	1	69516785	0	0.408805031	-0.019511163	0.230234463	2.357142857	0.63846653	8.702292423	0.372385904	-0.019511163	-0.005452081	0.031555944	0.031555944	0.026001459	0	0	1_69516785
915	1786	Aguad_nat	Aguad_urb	1	69516850	0	0.391334731	0.114236589	0.057783671	0.267489712	0.074530644	0.960017815	0.572692917	0.114236589	-0.005452072	0.080367289	0.080367289	0.026001497	0	0	1_69516850
916	1787	Aguad_nat	Aguad_urb	1	69517048	0	0.283018868	-0.035213205	0.723000546	1.461538462	0.323871335	6.595503957	0.164810249	-0.035213205	-0.005452045	0.004545455	0.004545455	0.026001612	0	0	1_69517048
917	1813	Aguad_nat	Aguad_urb	1	69531287	0	0.391334731	-0.026360778	0.758178197	1.330434783	0.377298289	4.691398726	0.12399359	-0.026360778	-0.005450084	0.003662744	0.003662744	0.026009933	0	0	1_69531287
918	1814	Aguad_nat	Aguad_urb	1	69534626	0	0.43955276	-0.017039776	0.372298294	2.04	0.597829428	6.961182911	0.309630167	-0.017039776	-0.005449622	0.024425495	0.024425495	0.026011888	0	0	1_69534626
919	1815	Aguad_nat	Aguad_urb	1	69543845	0	0.491963662	0.015818432	0.158183296	2.666666667	0.830602401	8.561390024	0.425968732	0.015818432	-0.005448344	0.051652893	0.051652893	0.026017289	0	0	1_69543845
920	1816	Aguad_nat	Aguad_urb	1	69543863	0	0.491963662	0.015818432	0.158183296	2.666666667	0.830602401	8.561390024	0.425968732	0.015818432	-0.005448342	0.051652893	0.051652893	0.026017299	0	0	1_69543863
921	1817	Aguad_nat	Aguad_urb	1	69543872	0	0.491963662	0.015818432	0.158183296	2.666666667	0.830602401	8.561390024	0.425968732	0.015818432	-0.005448341	0.051652893	0.051652893	0.026017305	0	0	1_69543872
922	1823	Aguad_nat	Aguad_urb	1	70490831	0	0.07267645	-0.135594117	0.508036338	2.225806452	0.217298389	22.799130598	0.347487397	-0.135594117	-0.005301999	0.026442308	0.026442308	0.026616324	0	0	1_70490831
923	1832	Aguad_nat	Aguad_urb	1	70515012	0	0.464709993	-0.021180875	0.775343452	1.285714286	0.408058775	4.051037066	0.109144469	-0.021180875	-0.005296747	0.003417635	0.003417635	0.026632561	0	0	1_70515012
924	1833	Aguad_nat	Aguad_urb	1	70546402	0	0.475192173	-0.007338781	0.261513602	2.074074074	0.643919705	6.680620628	0.316824263	-0.007338781	-0.005289565	0.028108289	0.028108289	0.026653785	0	0	1_70546402
925	1834	Aguad_nat	Aguad_urb	1	70574187	0	0.4826546	0.004504505	0.248511906	2.333333333	0.716235056	7.601477191	0.367976785	0.004504505	-0.005283352	0.038787879	0.038787879	0.026672588	0	0	1_70574187
926	1835	Aguad_nat	Aguad_urb	1	70574207	0	0.4826546	0.004504505	0.248511906	2.333333333	0.716235056	7.601477191	0.367976785	0.004504505	-0.005283348	0.038787879	0.038787879	0.026672602	0	0	1_70574207
927	1836	Aguad_nat	Aguad_urb	1	70574235	0	0.467198582	-0.006146939	0.236234614	2.25	0.638966931	7.922945228	0.352182518	-0.006146939	-0.005283342	0.033884522	0.033884522	0.026672621	0	0	1_70574235
928	1837	Aguad_nat	Aguad_urb	1	70574517	0	0.497142857	0.037701149	0.078560721	3.428571429	0.991643958	11.854155867	0.535113202	0.037701149	-0.005283278	0.079091407	0.079091407	0.026672812	0	0	1_70574517
929	1838	Aguad_nat	Aguad_urb	1	70574544	0	0.330538085	-0.036199621	0.493486713	2.111111111	0.491725914	9.063565698	0.324511092	-0.036199621	-0.005283272	0.019219681	0.019219681	0.02667283	0	0	1_70574544
930	1839	Aguad_nat	Aguad_urb	1	70575002	0	0.470383275	0.011086142	0.511281357	0.571428571	0.156983148	2.080036089	0.243038049	0.011086142	-0.005283169	0.017307692	0.017307692	0.026673141	0	0	1_70575002
931	1840	Aguad_nat	Aguad_urb	1	70575032	0	0.04	0.137931034	0.44	0.379310345	0.032288845	4.455914698	0.421005313	0.137931034	-0.005283162	0.025974026	0.025974026	0.026673161	0	0	1_70575032
932	1841	Aguad_nat	Aguad_urb	1	70575160	0	0.470204082	-0.007222222	0.236992101	2.294117647	0.661663393	7.954158924	0.360615686	-0.007222222	-0.005283133	0.035011574	0.035011574	0.026673248	0	0	1_70575160
933	1842	Aguad_nat	Aguad_urb	1	70575516	0	0.448717949	-0.007207207	0.239652963	2.266666667	0.658525001	7.801947947	0.355387658	-0.007207207	-0.005283053	0.033093965	0.033093965	0.026673489	0	0	1_70575516
934	1843	Aguad_nat	Aguad_urb	1	70575551	0	0.037037037	-0.15130674	1	1.4375	0.122865775	16.818404053	0.157607853	-0.15130674	-0.005283045	0.012971698	0.012971698	0.026673513	0	0	1_70575551
935	1844	Aguad_nat	Aguad_urb	1	70575572	0	0.237556561	-0.017617618	1	0.974358974	0.194836308	4.87268221	0.01128101	-0.017617618	-0.00528304	1.924e-05	1.924e-05	0.026673527	0	0	1_70575572
936	1846	Aguad_nat	Aguad_urb	1	70585496	0	0.171208945	-0.020335177	1	1.034482759	0.158210044	6.764138042	0.014723257	-0.020335177	-0.005280799	2.3191e-05	2.3191e-05	0.026680261	0	0	1_70585496
937	1847	Aguad_nat	Aguad_urb	1	70585662	0	0.350204082	0.045128205	0.310867562	0.466666667	0.120347618	1.809572811	0.330993219	0.045128205	-0.005280761	0.024864025	0.024864025	0.026680374	0	0	1_70585662
938	1850	Aguad_nat	Aguad_urb	1	70693372	0	0.391334731	0.015818432	0.530581207	0.6	0.175770543	2.048124758	0.22184875	0.015818432	-0.005255708	0.012428977	0.012428977	0.026754031	0	0	1_70693372
939	1851	Aguad_nat	Aguad_urb	1	70694574	0	0.495652174	-0.022699747	1	1.031746032	0.31858383	3.341349352	0.013572807	-0.022699747	-0.005255421	5.907e-05	5.907e-05	0.026754858	0	0	1_70694574
940	1852	Aguad_nat	Aguad_urb	1	70694709	0	0.506638714	-0.012688896	0.585081018	1.444444444	0.48244681	4.324662757	0.159700843	-0.012688896	-0.005255388	0.008025078	0.008025078	0.026754951	0	0	1_70694709
941	1853	Aguad_nat	Aguad_urb	1	70694715	0	0.506638714	-0.012688896	0.585081018	1.444444444	0.48244681	4.324662757	0.159700843	-0.012688896	-0.005255387	0.008025078	0.008025078	0.026754956	0	0	1_70694715
942	1854	Aguad_nat	Aguad_urb	1	70694727	0	0.475192173	0.015818432	0.391315164	0.545454545	0.177284348	1.678211665	0.263241435	0.015818432	-0.005255384	0.020889037	0.020889037	0.026754964	0	0	1_70694727
943	1855	Aguad_nat	Aguad_urb	1	70694797	0	0.50678733	-0.013272201	0.581318693	1.444444444	0.475501503	4.387829989	0.159700843	-0.013272201	-0.005255367	0.008116883	0.008116883	0.026755012	0	0	1_70694797
944	1856	Aguad_nat	Aguad_urb	1	70694800	0	0.237556561	-0.017617618	1	0.974358974	0.194836308	4.87268221	0.01128101	-0.017617618	-0.005255367	1.924e-05	1.924e-05	0.026755014	0	0	1_70694800
945	1857	Aguad_nat	Aguad_urb	1	70694801	0	0.50678733	-0.013272201	0.581318693	1.444444444	0.475501503	4.387829989	0.159700843	-0.013272201	-0.005255366	0.008116883	0.008116883	0.026755015	0	0	1_70694801
946	1858	Aguad_nat	Aguad_urb	1	70695655	0	0.506638714	-0.012688896	0.585081018	1.444444444	0.48244681	4.324662757	0.159700843	-0.012688896	-0.005255162	0.008025078	0.008025078	0.026755603	0	0	1_70695655
947	1859	Aguad_nat	Aguad_urb	1	70695657	0	0.509049774	-0.005819152	0.412975672	1.650793651	0.542871644	5.019823204	0.21769279	-0.005819152	-0.005255162	0.015093154	0.015093154	0.026755604	0	0	1_70695657
948	1860	Aguad_nat	Aguad_urb	1	70695712	0	0.507399577	-0.011644487	0.518625124	1.8	0.487297723	6.64891266	0.255272505	-0.011644487	-0.005255149	0.017857143	0.017857143	0.026755642	0	0	1_70695712
949	1862	Aguad_nat	Aguad_urb	1	70695885	0	0.507399577	-0.021034137	1	1.114285714	0.323806377	3.834491044	0.046996563	-0.021034137	-0.005255107	0.000669643	0.000669643	0.026755761	0	0	1_70695885
950	1864	Aguad_nat	Aguad_urb	1	70696087	0	0.503144654	-0.01698762	1	0.933333333	0.313225057	2.781102892	0.029963223	-0.01698762	-0.005255059	0.000284091	0.000284091	0.026755901	0	0	1_70696087
951	1865	Aguad_nat	Aguad_urb	1	70696125	0	0.503144654	-0.01698762	1	0.933333333	0.313225057	2.781102892	0.029963223	-0.01698762	-0.00525505	0.000284091	0.000284091	0.026755927	0	0	1_70696125
952	1866	Aguad_nat	Aguad_urb	1	70696267	0	0.384615385	-0.024242424	1	1	0.232027879	4.309826919	0	-0.024242424	-0.005255016	0	0	0.026756025	0	0	1_70696267
953	1867	Aguad_nat	Aguad_urb	1	70696314	0	0.49825297	-0.013168683	0.784054681	0.821052632	0.274303166	2.457599863	0.085629003	-0.013168683	-0.005255005	0.002303009	0.002303009	0.026756057	0	0	1_70696314
954	1868	Aguad_nat	Aguad_urb	1	70696323	0	0.49825297	-0.013168683	0.784054681	0.821052632	0.274303166	2.457599863	0.085629003	-0.013168683	-0.005255002	0.002303009	0.002303009	0.026756063	0	0	1_70696323
955	1869	Aguad_nat	Aguad_urb	1	70696375	0	0.49825297	-0.018690038	1	1.12345679	0.373936643	3.375318206	0.050556373	-0.018690038	-0.00525499	0.000796889	0.000796889	0.026756099	0	0	1_70696375
956	1870	Aguad_nat	Aguad_urb	1	70696383	0	0.49825297	-0.018690038	1	1.12345679	0.373936643	3.375318206	0.050556373	-0.018690038	-0.005254988	0.000796889	0.000796889	0.026756105	0	0	1_70696383
957	1871	Aguad_nat	Aguad_urb	1	70696404	0	0.503144654	-0.01698762	1	0.933333333	0.313225057	2.781102892	0.029963223	-0.01698762	-0.005254983	0.000284091	0.000284091	0.026756119	0	0	1_70696404
958	1872	Aguad_nat	Aguad_urb	1	70698233	0	0.372466806	0.036129871	0.338279813	0.494505495	0.139972514	1.747026453	0.305828879	0.036129871	-0.005254545	0.022556712	0.022556712	0.026757379	0	0	1_70698233
959	1873	Aguad_nat	Aguad_urb	1	70698254	0	0.372466806	0.036129871	0.338279813	0.494505495	0.139972514	1.747026453	0.305828879	0.036129871	-0.00525454	0.022556712	0.022556712	0.026757394	0	0	1_70698254
960	1874	Aguad_nat	Aguad_urb	1	70698302	0	0.372466806	0.087831717	0.109169604	0.324074074	0.089170053	1.177794586	0.489355711	0.087831717	-0.005254529	0.056807522	0.056807522	0.026757427	0	0	1_70698302
961	1875	Aguad_nat	Aguad_urb	1	70860521	0	0.106918239	0.266688243	0.06208676	0.151515152	0.015800568	1.452912424	0.819543936	0.266688243	-0.005213242	0.085561497	0.085561497	0.026872078	0	0	1_70860521
962	1876	Aguad_nat	Aguad_urb	1	70860528	0	0.139762404	0.13392022	0.292663106	0.204301075	0.01979535	2.108521867	0.689729348	0.13392022	-0.00521324	0.038892045	0.038892045	0.026872083	0	0	1_70860528
963	1877	Aguad_nat	Aguad_urb	1	70866226	0	0.26546003	0.004504505	0.708374599	0.692307692	0.152842719	3.135837573	0.159700843	0.004504505	-0.005211763	0.004407713	0.004407713	0.026876085	0	0	1_70866226
964	1878	Aguad_nat	Aguad_urb	1	70866322	0	0.352201258	-0.015425427	1	0.952	0.258777197	3.502256033	0.021363052	-0.015425427	-0.005211738	0.000101461	0.000101461	0.026876153	0	0	1_70866322
965	1879	Aguad_nat	Aguad_urb	1	70866355	0	0.307477289	-0.037864199	0.501400983	1.773333333	0.404389514	7.776440791	0.248790378	-0.037864199	-0.00521173	0.010860021	0.010860021	0.026876176	0	0	1_70866355
966	1880	Aguad_nat	Aguad_urb	1	70885517	0	0.257162823	-0.026972071	0.015661714	8.28	0.972015462	70.532211372	0.918030337	-0.026972071	-0.005206733	0.119565217	0.119565217	0.026889656	0	0	1_70885517
967	1881	Aguad_nat	Aguad_urb	1	70886417	0	0.257162823	-0.026972071	0.015661714	8.28	0.972015462	70.532211372	0.918030337	-0.026972071	-0.005206497	0.119565217	0.119565217	0.026890289	0	0	1_70886417
968	1882	Aguad_nat	Aguad_urb	1	70886456	0	0.257162823	0.015818432	0.701942108	0.642857143	0.142422601	2.90168346	0.191885526	0.015818432	-0.005206487	0.006175889	0.006175889	0.026890317	0	0	1_70886456
969	1883	Aguad_nat	Aguad_urb	1	70891338	0	0.372466806	0.036129871	0.338279813	0.494505495	0.139972514	1.747026453	0.305828879	0.036129871	-0.005205205	0.022556712	0.022556712	0.026893757	0	0	1_70891338
970	1884	Aguad_nat	Aguad_urb	1	70891380	0	0.424877708	-0.010081083	1	0.838509317	0.256961579	2.736198447	0.076492108	-0.010081083	-0.005205194	0.001579321	0.001579321	0.026893786	0	0	1_70891380
971	1885	Aguad_nat	Aguad_urb	1	70891900	0	0.037037037	-0.15130674	1	1.4375	0.122865775	16.818404053	0.157607853	-0.15130674	-0.005205058	0.012971698	0.012971698	0.026894153	0	0	1_70891900
972	1887	Aguad_nat	Aguad_urb	1	70892049	0	0.464709993	0.002498681	0.565664006	0.656565657	0.211696242	2.036306636	0.182721838	0.002498681	-0.005205019	0.009876965	0.009876965	0.026894258	0	0	1_70892049
973	1888	Aguad_nat	Aguad_urb	1	70892809	0	0.490950226	-0.01843318	1	0.962962963	0.313984015	2.953327636	0.016390416	-0.01843318	-0.005204819	8.3787e-05	8.3787e-05	0.026894793	0	0	1_70892809
974	1889	Aguad_nat	Aguad_urb	1	70892838	0	0.291855204	-0.034080592	0.716659411	1.583333333	0.349432032	7.174340684	0.199572355	-0.034080592	-0.005204811	0.006906272	0.006906272	0.026894814	0	0	1_70892838
975	1890	Aguad_nat	Aguad_urb	1	70892866	0	0.452830189	0.015818432	0.386332902	0.565217391	0.179458313	1.780194487	0.247784484	0.015818432	-0.005204804	0.017755682	0.017755682	0.026894834	0	0	1_70892866
976	1891	Aguad_nat	Aguad_urb	1	70892870	0	0.452830189	-0.020632737	1	1.12244898	0.353169455	3.567385838	0.050166609	-0.020632737	-0.005204803	0.000710227	0.000710227	0.026894836	0	0	1_70892870
977	1892	Aguad_nat	Aguad_urb	1	70893049	0	0.037037037	-0.15130674	1	1.4375	0.122865775	16.818404053	0.157607853	-0.15130674	-0.005204756	0.012971698	0.012971698	0.026894963	0	0	1_70893049
978	1893	Aguad_nat	Aguad_urb	1	70893093	0	0.352201258	0.015818432	0.517275536	0.615384615	0.169116332	2.239276478	0.210853365	0.015818432	-0.005204744	0.010146104	0.010146104	0.026894994	0	0	1_70893093
979	1894	Aguad_nat	Aguad_urb	1	70893293	0	0.106918239	0.086576584	0.560070956	0.322580645	0.027410099	3.796347988	0.491361694	0.086576584	-0.005204692	0.016377005	0.016377005	0.026895135	0	0	1_70893293
980	1895	Aguad_nat	Aguad_urb	1	71258816	0	0.283687943	-0.019132653	1	1	0.208461689	4.797044504	0	-0.019132653	-0.005104062	0	0	0.027159915	0	0	1_71258816
981	1896	Aguad_nat	Aguad_urb	1	71259268	0	0.037037037	-0.15130674	1	1.4375	0.122865775	16.818404053	0.157607853	-0.15130674	-0.005103919	0.012971698	0.012971698	0.027160247	0	0	1_71259268
982	1897	Aguad_nat	Aguad_urb	1	71259271	0	0.037037037	-0.15130674	1	1.4375	0.122865775	16.818404053	0.157607853	-0.15130674	-0.005103918	0.012971698	0.012971698	0.027160249	0	0	1_71259271
983	1900	Aguad_nat	Aguad_urb	1	71259738	0	0.037037037	-0.15130674	1	1.4375	0.122865775	16.818404053	0.157607853	-0.15130674	-0.00510377	0.012971698	0.012971698	0.027160592	0	0	1_71259738
984	1901	Aguad_nat	Aguad_urb	1	71891704	0	0.452830189	-0.008482348	0.242388203	2.326315789	0.685788434	7.89127504	0.366668668	-0.008482348	-0.004873216	0.034801136	0.034801136	0.027639089	0	0	1_71891704
985	1905	Aguad_nat	Aguad_urb	1	71893740	0	0.169133192	0.010460251	1	0.666666667	0.085007136	5.228319254	0.176091259	0.010460251	-0.004872369	0.003418803	0.003418803	0.027640675	0	0	1_71893740
986	1920	Aguad_nat	Aguad_urb	1	72477264	0	0.198067633	0.008437706	1	0.777777778	0.116086181	5.21111354	0.109144469	0.008437706	-0.004599978	0.001463415	0.001463415	0.028105655	0	0	1_72477264
987	1921	Aguad_nat	Aguad_urb	1	72479575	0	0.038461538	-0.132132132	1	1.533333333	0.130843844	17.968832492	0.185636577	-0.132132132	-0.004598775	0.014379085	0.014379085	0.028107525	0	0	1_72479575
988	1922	Aguad_nat	Aguad_urb	1	72479593	0	0.038461538	-0.132132132	1	1.533333333	0.130843844	17.968832492	0.185636577	-0.132132132	-0.004598766	0.014379085	0.014379085	0.02810754	0	0	1_72479593
989	1923	Aguad_nat	Aguad_urb	1	72479625	0	0.245714286	0.055813953	0.416146666	0.444444444	0.087984444	2.245065767	0.352182518	0.055813953	-0.004598749	0.019933555	0.019933555	0.028107566	0	0	1_72479625
990	1924	Aguad_nat	Aguad_urb	1	72481044	0	0.372466806	-0.000800019	0.750049733	0.746666667	0.21219653	2.627333783	0.126873236	-0.000800019	-0.004598011	0.003848286	0.003848286	0.028108714	0	0	1_72481044
991	1926	Aguad_nat	Aguad_urb	1	72488403	0	0.139762404	-0.102283356	0.136837512	3.965517241	0.432538609	36.355892068	0.598299842	-0.102283356	-0.004594174	0.055	0.055	0.028114672	0	0	1_72488403
992	1927	Aguad_nat	Aguad_urb	1	73493202	0	0.183673469	0.067911111	0.377230078	0.404761905	0.061271087	2.673890879	0.392800369	0.067911111	-0.003986402	0.018518519	0.018518519	0.028927707	0	0	1_73493202
993	1960	Aguad_nat	Aguad_urb	1	73568458	0	0.491963662	-0.017733212	1	0.988304094	0.327481648	2.982594556	0.005109406	-0.017733212	-0.003932896	8.071e-06	8.071e-06	0.028989837	0	0	1_73568458
994	1961	Aguad_nat	Aguad_urb	1	73568491	0	0.503016591	-0.00559487	0.573649577	1.461538462	0.474409379	4.502640058	0.164810249	-0.00559487	-0.003932872	0.008433283	0.008433283	0.028989864	0	0	1_73568491
995	1962	Aguad_nat	Aguad_urb	1	73568497	0	0.506638714	-0.018118864	1	1.058823529	0.3562756	3.146741639	0.024823584	-0.018118864	-0.003932868	0.000195925	0.000195925	0.028989869	0	0	1_73568497
996	1963	Aguad_nat	Aguad_urb	1	73568503	0	0.391334731	-0.026360778	0.758178197	1.330434783	0.377298289	4.691398726	0.12399359	-0.026360778	-0.003932863	0.003662744	0.003662744	0.028989874	0	0	1_73568503
997	1964	Aguad_nat	Aguad_urb	1	73568533	0	0.07267645	-0.135594117	0.508036338	2.225806452	0.217298389	22.799130598	0.347487397	-0.135594117	-0.003932842	0.026442308	0.026442308	0.028989898	0	0	1_73568533
998	1965	Aguad_nat	Aguad_urb	1	73573749	0	0.330538085	-0.036199621	0.493486713	2.111111111	0.491725914	9.063565698	0.324511092	-0.036199621	-0.003933267	0.019219681	0.019219681	0.028991898	0	0	1_73573749
999	1966	Aguad_nat	Aguad_urb	1	73579420	0	0.075414781	0.004504505	1	0.724137931	0.04281129	12.248538708	0.140178703	0.004504505	-0.00392172	0.000969697	0.000969697	0.028999185	0	0	1_73579420
1000	1967	Aguad_nat	Aguad_urb	1	73579486	0	0.372466806	-0.000800019	0.750049733	0.746666667	0.21219653	2.627333783	0.126873236	-0.000800019	-0.003921673	0.003848286	0.003848286	0.028999239	0	0	1_73579486
1001	2025	Aguad_nat	Aguad_urb	1	73687603	0	0.07267645	-0.135594117	0.508036338	2.225806452	0.217298389	22.799130598	0.347487397	-0.135594117	-0.003843414	0.026442308	0.026442308	0.029087343	0	0	1_73687603
1002	2026	Aguad_nat	Aguad_urb	1	73687642	0	0.07267645	-0.135594117	0.508036338	2.225806452	0.217298389	22.799130598	0.347487397	-0.135594117	-0.003843385	0.026442308	0.026442308	0.029087375	0	0	1_73687642
1003	2027	Aguad_nat	Aguad_urb	1	73692337	0	0.237556561	-0.017617618	0.016491769	7.666666667	0.887588374	66.221887862	0.884606581	-0.017617618	-0.003839899	0.114074074	0.114074074	0.029091251	0	0	1_73692337
1004	2028	Aguad_nat	Aguad_urb	1	73692347	0	0.237556561	-0.017617618	0.016491769	7.666666667	0.887588374	66.221887862	0.884606581	-0.017617618	-0.003839892	0.114074074	0.114074074	0.029091259	0	0	1_73692347
1005	2029	Aguad_nat	Aguad_urb	1	73694514	0	0.257162823	-0.026972071	0.015661714	8.28	0.972015462	70.532211372	0.918030337	-0.026972071	-0.003838282	0.119565217	0.119565217	0.029093048	0	0	1_73694514
1006	2030	Aguad_nat	Aguad_urb	1	73696247	0	0.475192173	0.096868679	0.044145109	3.6	1.129056364	11.478612061	0.556302501	0.096868679	-0.003836994	0.090374332	0.090374332	0.029094479	0	0	1_73696247
1007	2031	Aguad_nat	Aguad_urb	1	73696262	0	0.257162823	-0.026972071	0.015661714	8.28	0.972015462	70.532211372	0.918030337	-0.026972071	-0.003836983	0.119565217	0.119565217	0.029094491	0	0	1_73696262
1008	2032	Aguad_nat	Aguad_urb	1	73702472	0	0.372466806	0.036129871	0.338279813	0.494505495	0.139972514	1.747026453	0.305828879	0.036129871	-0.003832362	0.022556712	0.022556712	0.029099618	0	0	1_73702472
1009	2033	Aguad_nat	Aguad_urb	1	73745840	0	0.07267645	0.015818432	1	0.677419355	0.040109845	11.441006109	0.169142399	0.015818432	-0.003799899	0.001365822	0.001365822	0.029135409	0	0	1_73745840
1010	2034	Aguad_nat	Aguad_urb	1	73749489	0	0.347826087	-0.057921635	0.476916959	2	0.366314652	10.919574146	0.301029996	-0.057921635	-0.003797152	0.014285714	0.014285714	0.02913842	0	0	1_73749489
1011	2035	Aguad_nat	Aguad_urb	1	73959419	0	0.316742081	-0.023938224	1	1.125	0.276025114	4.585180608	0.051152522	-0.023938224	-0.003613241	0.000519481	0.000519481	0.029306251	0	0	1_73959419
1012	2037	Aguad_nat	Aguad_urb	1	73962488	0	0.119680851	0.023181455	0.586609621	0.4	0.033784381	4.735916326	0.397940009	0.023181455	-0.003610776	0.011655012	0.011655012	0.029308762	0	0	1_73962488
1013	2043	Aguad_nat	Aguad_urb	1	74445377	0	0.330538085	0.038706375	0.324267122	0.49382716	0.129530322	1.882688636	0.306425028	0.038706375	-0.003200902	0.020192677	0.020192677	0.029700996	0	0	1_74445377
1014	2044	Aguad_nat	Aguad_urb	1	74445473	0	0.330538085	0.038706375	0.324267122	0.49382716	0.129530322	1.882688636	0.306425028	0.038706375	-0.003200817	0.020192677	0.020192677	0.029701073	0	0	1_74445473
1015	2045	Aguad_nat	Aguad_urb	1	74449320	0	0.171208945	-0.068539988	0.396175822	3	0.312047217	28.841789043	0.477121255	-0.068539988	-0.003197399	0.018181818	0.018181818	0.029704156	0	0	1_74449320
1016	2046	Aguad_nat	Aguad_urb	1	74454261	0	0.330538085	0.038706375	0.324267122	0.49382716	0.129530322	1.882688636	0.306425028	0.038706375	-0.003193007	0.020192677	0.020192677	0.029708115	0	0	1_74454261
1017	2048	Aguad_nat	Aguad_urb	1	74454706	0	0.139762404	-0.062916094	0.637705493	2.172413793	0.210975449	22.369340643	0.336942552	-0.062916094	-0.003192611	0.008210227	0.008210227	0.029708472	0	0	1_74454706
1018	2049	Aguad_nat	Aguad_urb	1	74820756	0	0.171208945	-0.020335177	1	1.034482759	0.158210044	6.764138042	0.014723257	-0.020335177	-0.002875996	2.3191e-05	2.3191e-05	0.029987262	0	0	1_74820756
1019	2050	Aguad_nat	Aguad_urb	1	74820798	0	0.372466806	0.036129871	0.338279813	0.494505495	0.139972514	1.747026453	0.305828879	0.036129871	-0.002875957	0.022556712	0.022556712	0.029987294	0	0	1_74820798
1020	2051	Aguad_nat	Aguad_urb	1	74829774	0	0.229909154	0.132484332	0.107202823	0.226666667	0.039607476	1.297173728	0.644612342	0.132484332	-0.002867509	0.058096159	0.058096159	0.02999425	0	0	1_74829774
1021	2052	Aguad_nat	Aguad_urb	1	74968622	0	0.283018868	-0.035213205	0.723000546	1.461538462	0.323871335	6.595503957	0.164810249	-0.035213205	-0.002735357	0.004545455	0.004545455	0.030101116	0	0	1_74968622
1022	2053	Aguad_nat	Aguad_urb	1	74969530	0	0.257162823	-0.048367323	0.122399371	5.88	0.668573372	51.713695805	0.769377326	-0.048367323	-0.002734484	0.05745121	0.05745121	0.03010181	0	0	1_74969530
1023	2054	Aguad_nat	Aguad_urb	1	74970875	0	0.497737557	-0.013331566	0.564817556	1.638655462	0.517982222	5.183945719	0.21448765	-0.013331566	-0.002733191	0.013674242	0.013674242	0.030102838	0	0	1_74970875
1024	2056	Aguad_nat	Aguad_urb	1	74976352	0	0.201257862	-0.066196699	0.382620586	3.888888889	0.42172879	35.860622116	0.589825535	-0.066196699	-0.00272792	0.030007102	0.030007102	0.030107024	0	0	1_74976352
1025	2058	Aguad_nat	Aguad_urb	1	74976479	0	0.14479638	-0.057713964	0.628829994	2.333333333	0.226127199	24.076911037	0.367976785	-0.057713964	-0.002727798	0.010227273	0.010227273	0.030107121	0	0	1_74976479
1026	2059	Aguad_nat	Aguad_urb	1	74977482	0	0.352201258	0.062684221	0.194224136	0.396825397	0.107095643	1.470371634	0.401400541	0.062684221	-0.002726832	0.036627435	0.036627435	0.030107887	0	0	1_74977482
1027	2061	Aguad_nat	Aguad_urb	1	74977503	0	0.50873515	0.091524706	0.025780891	4.090909091	1.287171319	13.001794665	0.611819829	0.091524706	-0.002726812	0.11052229	0.11052229	0.030107903	0	0	1_74977503
1028	2062	Aguad_nat	Aguad_urb	1	74977510	0	0.491963662	0.094105602	0.028188225	3.691358025	1.172017872	11.626208437	0.567186169	0.094105602	-0.002726805	0.095888753	0.095888753	0.030107908	0	0	1_74977510
1029	2063	Aguad_nat	Aguad_urb	1	74977524	0	0.07267645	0.242937255	0.161425577	0.212121212	0.020671397	2.176698998	0.6734159	0.242937255	-0.002726792	0.055944056	0.055944056	0.030107919	0	0	1_74977524
1030	2066	Aguad_nat	Aguad_urb	1	75334412	0	0.190602837	-0.025286603	1	1.08	0.163316532	7.141959137	0.033423755	-0.025286603	-0.002374729	0.00013289	0.00013289	0.030375257	0	0	1_75334412
1031	2067	Aguad_nat	Aguad_urb	1	75334482	0	0.414492754	-0.022282802	1	1.04	0.278484276	3.883881762	0.017033339	-0.022282802	-0.002374659	7.4e-05	7.4e-05	0.030375309	0	0	1_75334482
1032	2072	Aguad_nat	Aguad_urb	1	75643053	0	0.037037037	-0.15130674	1	1.4375	0.122865775	16.818404053	0.157607853	-0.15130674	-0.002064476	0.012971698	0.012971698	0.030605817	0	0	1_75643053
1033	2087	Aguad_nat	Aguad_urb	1	76104662	0	0.491963662	-0.006549331	0.585475348	0.72	0.238960341	2.169397639	0.142667504	-0.006549331	-0.001575142	0.006327479	0.006327479	0.030917042	0	0	1_76104662
1034	2088	Aguad_nat	Aguad_urb	1	76105368	0	0.106918239	-0.042074602	1	1.4	0.119080926	16.459395061	0.146128036	-0.042074602	-0.001574384	0.001336898	0.001336898	0.030917498	0	0	1_76105368
1035	2089	Aguad_nat	Aguad_urb	1	76216881	0	0.475192173	-0.018917388	0.575648742	1.466165414	0.468290579	4.590399881	0.16618297	-0.018917388	-0.001454288	0.008029746	0.008029746	0.030988727	0	0	1_76216881
1036	2090	Aguad_nat	Aguad_urb	1	76219222	0	0.201257862	0.015818432	0.678371203	0.655172414	0.119487935	3.592420362	0.183644397	0.015818432	-0.00145176	0.00443892	0.00443892	0.030990204	0	0	1_76219222
1037	2091	Aguad_nat	Aguad_urb	1	76226113	0	0.257162823	-0.026972071	1	1.172839506	0.249671425	5.509451095	0.069238586	-0.026972071	-0.001444315	0.000756546	0.000756546	0.030994545	0	0	1_76226113
1038	2092	Aguad_nat	Aguad_urb	1	76340507	0	0.46230441	-0.023450718	1	1.058823529	0.249148175	4.499761106	0.024823584	-0.023450718	-0.0013095	0.000157791	0.000157791	0.031071112	0	0	1_76340507
1039	2093	Aguad_nat	Aguad_urb	1	76340588	0	0.245714286	-0.009302326	1	0.871794872	0.173046786	4.392027826	0.05958569	-0.009302326	-0.001309413	0.00055371	0.00055371	0.031071161	0	0	1_76340588
1040	2094	Aguad_nat	Aguad_urb	1	76341089	0	0.156028369	-0.165289256	0.28625758	2.931034483	0.315490211	27.230521993	0.467020928	-0.165289256	-0.001308869	0.045454545	0.045454545	0.031071468	0	0	1_76341089
1041	2095	Aguad_nat	Aguad_urb	1	76341556	0	0.483159117	-0.023228176	1	1.041666667	0.288462568	3.761560645	0.017728767	-0.023228176	-0.001308362	9.2456e-05	9.2456e-05	0.031071754	0	0	1_76341556
1042	2113	Aguad_nat	Aguad_urb	1	77169323	0	0.283018868	-0.044933517	0.282508933	2.8	0.522944851	14.992020652	0.447158031	-0.044933517	-0.000354302	0.028409091	0.028409091	0.031510313	0	0	1_77169323
1043	2114	Aguad_nat	Aguad_urb	1	77171324	0	0.30122449	-0.058852268	0.458910754	2.24	0.412436971	12.165737675	0.350248018	-0.058852268	-0.000352062	0.018085667	0.018085667	0.031511237	0	0	1_77171324
1044	2115	Aguad_nat	Aguad_urb	1	77172601	0	0.49825297	0.031002159	0.169538956	2.290909091	0.753508583	6.965102433	0.360007856	0.031002159	-0.000350632	0.040171172	0.040171172	0.031511826	0	0	1_77172601
1045	2116	Aguad_nat	Aguad_urb	1	77241424	0	0.037037037	-0.15130674	1	1.4375	0.122865775	16.818404053	0.157607853	-0.15130674	-0.000267452	0.012971698	0.012971698	0.031542264	0	0	1_77241424
1046	2117	Aguad_nat	Aguad_urb	1	77242695	0	0.037037037	-0.15130674	1	1.4375	0.122865775	16.818404053	0.157607853	-0.15130674	-0.000266027	0.012971698	0.012971698	0.031542831	0	0	1_77242695
1047	2119	Aguad_nat	Aguad_urb	1	77243225	0	0.391334731	0.114236589	0.057783671	0.267489712	0.074530644	0.960017815	0.572692917	0.114236589	-0.000265432	0.080367289	0.080367289	0.031543068	0	0	1_77243225
1048	2120	Aguad_nat	Aguad_urb	1	77243560	0	0.421985816	0.053805695	0.121937285	0.343915344	0.094322191	1.253975995	0.463548448	0.053805695	-0.000265056	0.056472939	0.056472939	0.031543217	0	0	1_77243560
1049	2126	Aguad_nat	Aguad_urb	1	77420259	0	0.119680851	-0.044444444	1	1.461538462	0.12333812	17.319014431	0.164810249	-0.044444444	-6.7317e-05	0.001904762	0.001904762	0.031618668	0	0	1_77420259
1050	2130	Aguad_nat	Aguad_urb	1	77449911	0	0.201257862	0.097833563	0.211085228	0.3	0.049829206	1.806169672	0.522878745	0.097833563	-3.4244e-05	0.034801136	0.034801136	0.031630668	0	0	1_77449911
1051	2131	Aguad_nat	Aguad_urb	1	77449968	0	0.475192173	0.096868679	0.004091376	7.177777778	1.766984596	29.15729653	0.855990009	0.096868679	-3.418e-05	0.161438837	0.161438837	0.031630691	0	0	1_77449968
1052	2132	Aguad_nat	Aguad_urb	1	77449991	0	0.50873515	0.048263978	0.057336393	3.131868132	1.000313013	9.805528741	0.495803468	0.048263978	-3.4155e-05	0.073434378	0.073434378	0.0316307	0	0	1_77449991
1053	2133	Aguad_nat	Aguad_urb	1	77449995	0	0.50873515	0.048263978	0.057336393	3.131868132	1.000313013	9.805528741	0.495803468	0.048263978	-3.415e-05	0.073434378	0.073434378	0.031630702	0	0	1_77449995
1054	2134	Aguad_nat	Aguad_urb	1	77450024	0	0.201257862	0.097833563	0.211085228	0.3	0.049829206	1.806169672	0.522878745	0.097833563	-3.4118e-05	0.034801136	0.034801136	0.031630713	0	0	1_77450024
1055	2136	Aguad_nat	Aguad_urb	1	77450063	0	0.480816327	0.149639951	0.002870463	8.444444444	2.022205193	35.262812209	0.926571083	0.149639951	-3.4074e-05	0.197958239	0.197958239	0.031630729	0	0	1_77450063
1056	2137	Aguad_nat	Aguad_urb	1	77450365	0	0.472850679	0.107705792	0.00398283	7.238095238	1.761431354	29.742869375	0.859624293	0.107705792	-3.3738e-05	0.165878885	0.165878885	0.03163085	0	0	1_77450365
1057	2138	Aguad_nat	Aguad_urb	1	77450408	0	0.480816327	0.144787776	0.001003339	11.769230769	2.306784918	60.046687417	1.070748079	0.144787776	-3.369e-05	0.221844935	0.221844935	0.031630867	0	0	1_77450408
1058	2140	Aguad_nat	Aguad_urb	1	77450422	0	0.467198582	0.129513323	0.002229778	10.384615385	2.016721567	53.473041812	1.016390416	0.129513323	-3.3674e-05	0.201734888	0.201734888	0.031630873	0	0	1_77450422
1059	2141	Aguad_nat	Aguad_urb	1	77450455	0	0.475192173	0.096868679	0.004091376	7.177777778	1.766984596	29.15729653	0.855990009	0.096868679	-3.3637e-05	0.161438837	0.161438837	0.031630886	0	0	1_77450455
1060	2142	Aguad_nat	Aguad_urb	1	77450472	0	0.461538462	0.082582583	0.008332614	6.333333333	1.542500202	26.003958422	0.801632346	0.082582583	-3.3618e-05	0.142602496	0.142602496	0.031630893	0	0	1_77450472
1061	2143	Aguad_nat	Aguad_urb	1	77450513	0	0.438829787	0.137430644	0.001173422	19	2.228672695	161.979819085	1.278753601	0.137430644	-3.3573e-05	0.229090909	0.229090909	0.031630909	0	0	1_77450513
1062	2144	Aguad_nat	Aguad_urb	1	77450553	0	0.461538462	0.082582583	0.008332614	6.333333333	1.542500202	26.003958422	0.801632346	0.082582583	-3.3528e-05	0.142602496	0.142602496	0.031630926	0	0	1_77450553
1063	2145	Aguad_nat	Aguad_urb	1	77450559	0	0.475192173	0.096868679	0.004091376	7.177777778	1.766984596	29.15729653	0.855990009	0.096868679	-3.3521e-05	0.161438837	0.161438837	0.031630928	0	0	1_77450559
1064	2146	Aguad_nat	Aguad_urb	1	77450560	0	0.461538462	0.082582583	0.008332614	6.333333333	1.542500202	26.003958422	0.801632346	0.082582583	-3.352e-05	0.142602496	0.142602496	0.031630928	0	0	1_77450560
1065	2148	Aguad_nat	Aguad_urb	1	77450637	0	0.470204082	0.119971264	0.006713108	7.307692308	1.755275131	30.423929513	0.863780253	0.119971264	-3.3434e-05	0.170556006	0.170556006	0.031630959	0	0	1_77450637
1066	2149	Aguad_nat	Aguad_urb	1	77450656	0	0.478723404	0.165947242	0.002523246	8.636363636	2.035960074	36.63469526	0.93633092	0.165947242	-3.3413e-05	0.205594406	0.205594406	0.031630967	0	0	1_77450656
1067	2152	Aguad_nat	Aguad_urb	1	77451148	0	0.48427673	0.122331589	0.001887041	8.142857143	2.000465871	33.145340502	0.910776816	0.122331589	-3.2865e-05	0.184474616	0.184474616	0.031631164	0	0	1_77451148
1068	2155	Aguad_nat	Aguad_urb	1	77452476	0	0.507399577	0.105605756	0.011402668	6.696969697	1.54487007	29.031181319	0.825878334	0.105605756	-3.1384e-05	0.164360119	0.164360119	0.031631697	0	0	1_77452476
1069	2156	Aguad_nat	Aguad_urb	1	77452485	0	0.05	-0.161616162	1	1.416666667	0.118683055	16.910117883	0.151267675	-0.161616162	-3.1374e-05	0.017094017	0.017094017	0.0316317	0	0	1_77452485
1070	2157	Aguad_nat	Aguad_urb	1	77452491	0	0.507399577	0.105605756	0.011402668	6.696969697	1.54487007	29.031181319	0.825878334	0.105605756	-3.1368e-05	0.164360119	0.164360119	0.031631703	0	0	1_77452491
1071	2159	Aguad_nat	Aguad_urb	1	77452560	0	0.475192173	0.096868679	0.044145109	3.6	1.129056364	11.478612061	0.556302501	0.096868679	-3.1291e-05	0.090374332	0.090374332	0.03163173	0	0	1_77452560
1072	2162	Aguad_nat	Aguad_urb	1	77454581	0	0.177224736	-0.059037761	0.381383323	3.230769231	0.335268625	31.132855955	0.509305938	-0.059037761	-2.9038e-05	0.021689233	0.021689233	0.03163254	0	0	1_77454581
1073	2196	Aguad_nat	Aguad_urb	1	77462141	0	0.503016591	-0.00559487	0.573649577	1.461538462	0.474409379	4.502640058	0.164810249	-0.00559487	-2.0613e-05	0.008433283	0.008433283	0.031635561	0	0	1_77462141
1074	2197	Aguad_nat	Aguad_urb	1	77462191	0	0.453900709	-0.016230194	0.36332647	1.941176471	0.548003098	6.87617662	0.288065018	-0.016230194	-2.0558e-05	0.022321429	0.022321429	0.031635581	0	0	1_77462191
1075	2198	Aguad_nat	Aguad_urb	1	77462221	0	0.371980676	-0.027734977	1	1.166666667	0.287026506	4.742109467	0.06694679	-0.027734977	-2.0524e-05	0.001010101	0.001010101	0.031635592	0	0	1_77462221
1076	2199	Aguad_nat	Aguad_urb	1	77462236	0	0.215510204	0.05624037	0.653767298	0.517241379	0.092856694	2.881199328	0.286306739	0.05624037	-2.0507e-05	0.011600379	0.011600379	0.031635598	0	0	1_77462236
1077	2200	Aguad_nat	Aguad_urb	1	77462249	0	0.444081633	-0.027032539	0.350951791	2.1	0.560005331	7.874925027	0.322219295	-0.027032539	-2.0493e-05	0.024714052	0.024714052	0.031635604	0	0	1_77462249
1078	2201	Aguad_nat	Aguad_urb	1	77462250	0	0.4826546	-0.02083637	0.774251295	1.270676692	0.398957754	4.047093302	0.104035064	-0.02083637	-2.0492e-05	0.003164063	0.003164063	0.031635604	0	0	1_77462250
1079	2202	Aguad_nat	Aguad_urb	1	77462252	0	0.316742081	-0.049312786	0.282573185	3	0.567186322	15.867801553	0.477121255	-0.049312786	-2.049e-05	0.034285714	0.034285714	0.031635605	0	0	1_77462252
1080	2204	Aguad_nat	Aguad_urb	1	77462347	0	0.384615385	-0.024242424	1	1	0.232027879	4.309826919	0	-0.024242424	-2.0384e-05	0	0	0.031635643	0	0	1_77462347
1081	2205	Aguad_nat	Aguad_urb	1	77462365	0	0.30122449	-0.019375136	0.266280145	3.333333333	0.617161	18.003585966	0.522878745	-0.019375136	-2.0364e-05	0.042251786	0.042251786	0.03163565	0	0	1_77462365
1082	2206	Aguad_nat	Aguad_urb	1	77462408	0	0.459830867	-0.005463377	0.208317761	2.566666667	0.661059996	9.965476376	0.40936947	-0.005463377	-2.0316e-05	0.043403085	0.043403085	0.031635667	0	0	1_77462408
1083	2207	Aguad_nat	Aguad_urb	1	77467383	0	0.470204082	-0.020833333	0.555794389	1.555555556	0.466924223	5.182325023	0.191885526	-0.020833333	-1.4773e-05	0.010416667	0.010416667	0.031637648	0	0	1_77467383
1084	2208	Aguad_nat	Aguad_urb	1	77467384	0	0.274285714	0.042145594	0.439117527	0.408	0.085876021	1.938422377	0.389339837	0.042145594	-1.4772e-05	0.026457174	0.026457174	0.031637648	0	0	1_77467384
1085	2209	Aguad_nat	Aguad_urb	1	77467387	0	0.330538085	-0.027876733	0.167300764	3.913043478	0.755100023	20.277988063	0.592514673	-0.027876733	-1.4769e-05	0.053923217	0.053923217	0.031637649	0	0	1_77467387
1086	2210	Aguad_nat	Aguad_urb	1	77467388	0	0.470204082	-0.020833333	0.555794389	1.555555556	0.466924223	5.182325023	0.191885526	-0.020833333	-1.4767e-05	0.010416667	0.010416667	0.03163765	0	0	1_77467388
1087	2211	Aguad_nat	Aguad_urb	1	77467959	0	0.455284553	-0.026645265	0.505133953	1.875	0.471642571	7.454002706	0.273001272	-0.026645265	-1.4131e-05	0.019230769	0.019230769	0.031637877	0	0	1_77467959
1088	2213	Aguad_nat	Aguad_urb	1	77468004	0	0.273784355	0.00457355	0.683886732	0.571428571	0.111717486	2.922824554	0.243038049	0.00457355	-1.4081e-05	0.01042471	0.01042471	0.031637894	0	0	1_77468004
1089	2214	Aguad_nat	Aguad_urb	1	77468008	0	0.150204082	0.220372479	0.126669561	0.161290323	0.015448889	1.683911913	0.792391689	0.220372479	-1.4077e-05	0.057404891	0.057404891	0.031637896	0	0	1_77468008
1090	2215	Aguad_nat	Aguad_urb	1	77468032	0	0.041666667	0.306122449	0.375	0.290322581	0.024562638	3.431520702	0.537119184	0.306122449	-1.405e-05	0.035460993	0.035460993	0.031637906	0	0	1_77468032
1091	2218	Aguad_nat	Aguad_urb	1	77471287	0	0.467198582	-0.008325911	0.761074342	0.785714286	0.233316382	2.645964821	0.104735351	-0.008325911	-1.0424e-05	0.003162555	0.003162555	0.031639198	0	0	1_77471287
1092	2220	Aguad_nat	Aguad_urb	1	77471326	0	0.480816327	-0.014940577	0.3872015	1.784313725	0.538288169	5.914630218	0.251471216	-0.014940577	-1.0381e-05	0.018109791	0.018109791	0.031639213	0	0	1_77471326
1093	2221	Aguad_nat	Aguad_urb	1	77471335	0	0.115102041	0.096453901	0.556122449	0.310344828	0.026211239	3.674527255	0.508155488	0.096453901	-1.0371e-05	0.01891253	0.01891253	0.031639217	0	0	1_77471335
1094	2222	Aguad_nat	Aguad_urb	1	77471348	0	0.26546003	-0.040745291	0.441986011	2.5	0.453607468	13.77843278	0.397940009	-0.040745291	-1.0356e-05	0.02231405	0.02231405	0.031639222	0	0	1_77471348
1095	2223	Aguad_nat	Aguad_urb	1	77471359	0	0.503016591	-0.01788295	0.780536301	1.263888889	0.415636103	3.843302141	0.101708896	-0.01788295	-1.0344e-05	0.003280178	0.003280178	0.031639226	0	0	1_77471359
1096	2224	Aguad_nat	Aguad_urb	1	77471366	0	0.470204082	-0.020833333	0.555794389	1.555555556	0.466924223	5.182325023	0.191885526	-0.020833333	-1.0336e-05	0.010416667	0.010416667	0.031639229	0	0	1_77471366
1097	2226	Aguad_nat	Aguad_urb	1	77471382	0	0.461538462	-0.015015015	0.389751381	1.777777778	0.541333104	5.838353138	0.249877473	-0.015015015	-1.0318e-05	0.017468806	0.017468806	0.031639236	0	0	1_77471382
1098	2227	Aguad_nat	Aguad_urb	1	77471383	0	0.452830189	-0.020632737	0.560146126	1.6	0.491608486	5.207395871	0.204119983	-0.020632737	-1.0317e-05	0.011363636	0.011363636	0.031639236	0	0	1_77471383
1099	2229	Aguad_nat	Aguad_urb	1	77471393	0	0.452830189	-0.020632737	0.560146126	1.6	0.491608486	5.207395871	0.204119983	-0.020632737	-1.0306e-05	0.011363636	0.011363636	0.03163924	0	0	1_77471393
1100	2230	Aguad_nat	Aguad_urb	1	77471394	0	0.201257862	-0.038858322	1	1.428571429	0.238090055	8.571615151	0.15490196	-0.038858322	-1.0305e-05	0.002840909	0.002840909	0.03163924	0	0	1_77471394
1101	2232	Aguad_nat	Aguad_urb	1	77471410	0	0.037037037	0.220082531	0.407407407	0.333333333	0.028467725	3.903055454	0.477121255	0.220082531	-1.0287e-05	0.027444254	0.027444254	0.031639247	0	0	1_77471410
1102	2233	Aguad_nat	Aguad_urb	1	77471415	0	0.037037037	0.220082531	0.407407407	0.333333333	0.028467725	3.903055454	0.477121255	0.220082531	-1.0282e-05	0.027444254	0.027444254	0.031639249	0	0	1_77471415
1103	2235	Aguad_nat	Aguad_urb	1	77471422	0	0.201257862	-0.038858322	1	1.428571429	0.238090055	8.571615151	0.15490196	-0.038858322	-1.0274e-05	0.002840909	0.002840909	0.031639251	0	0	1_77471422
1104	2237	Aguad_nat	Aguad_urb	1	77471427	0	0.464709993	-0.015260986	0.390931135	1.824561404	0.564073902	5.901752065	0.261158484	-0.015260986	-1.0268e-05	0.018873889	0.018873889	0.031639253	0	0	1_77471427
1105	2238	Aguad_nat	Aguad_urb	1	77471461	0	0.4826546	-0.014795918	0.388525698	1.814814815	0.555279435	5.931343037	0.258832316	-0.014795918	-1.023e-05	0.01890625	0.01890625	0.031639267	0	0	1_77471461
1106	2240	Aguad_nat	Aguad_urb	1	77471989	0	0.26546003	0.061066749	0.259720135	0.377777778	0.079806101	1.788284942	0.422763592	0.061066749	-9.642e-06	0.030371901	0.030371901	0.031639476	0	0	1_77471989
1107	2241	Aguad_nat	Aguad_urb	1	77472009	0	0.26546003	-0.040745291	0.441986011	2.5	0.453607468	13.77843278	0.397940009	-0.040745291	-9.62e-06	0.02231405	0.02231405	0.031639484	0	0	1_77472009
1108	2250	Aguad_nat	Aguad_urb	1	77512902	0	0.411428571	0.026181354	0.343471651	0.477272727	0.136359838	1.670501077	0.321233382	0.026181354	3.5888e-05	0.02726242	0.02726242	0.031655512	0	0	1_77512902
1109	2251	Aguad_nat	Aguad_urb	1	77512913	0	0.43955276	-0.017039776	0.372298294	2.04	0.597829428	6.961182911	0.309630167	-0.017039776	3.59e-05	0.024425495	0.024425495	0.031655517	0	0	1_77512913
1110	2252	Aguad_nat	Aguad_urb	1	77513201	0	0.372244898	0.029542246	0.32433085	0.465838509	0.124543198	1.742411628	0.331764613	0.029542246	3.622e-05	0.02633003	0.02633003	0.031655628	0	0	1_77513201
1111	2253	Aguad_nat	Aguad_urb	1	77513812	0	0.293719807	-0.020710059	0.702110331	1.666666667	0.348034337	7.981332535	0.22184875	-0.020710059	3.6899e-05	0.008996212	0.008996212	0.031655865	0	0	1_77513812
1112	2254	Aguad_nat	Aguad_urb	1	77513814	0	0.231884058	0.013313609	0.189638873	5.526315789	0.591296397	51.649504989	0.742435698	0.013313609	3.6902e-05	0.058364899	0.058364899	0.031655866	0	0	1_77513814
1113	2255	Aguad_nat	Aguad_urb	1	77513834	0	0.50678733	-0.013272201	0.779455199	1.307692308	0.43333135	3.946308454	0.116505569	-0.013272201	3.6924e-05	0.004365079	0.004365079	0.031655873	0	0	1_77513834
1114	2256	Aguad_nat	Aguad_urb	1	77513864	0	0.037037037	0.220082531	0.407407407	0.333333333	0.028467725	3.903055454	0.477121255	0.220082531	3.6957e-05	0.027444254	0.027444254	0.031655885	0	0	1_77513864
1115	2257	Aguad_nat	Aguad_urb	1	77513883	0	0.411428571	-0.005747126	0.752725796	0.714285714	0.206783055	2.467339899	0.146128036	-0.005747126	3.6978e-05	0.005681818	0.005681818	0.031655892	0	0	1_77513883
1116	2259	Aguad_nat	Aguad_urb	1	77513936	0	0.372244898	0.029542246	0.32433085	0.465838509	0.124543198	1.742411628	0.331764613	0.029542246	3.7037e-05	0.02633003	0.02633003	0.031655913	0	0	1_77513936
1117	2260	Aguad_nat	Aguad_urb	1	77513952	0	0.470204082	-0.005747126	0.564701755	0.684210526	0.213956847	2.188030211	0.164810249	-0.005747126	3.7055e-05	0.008218344	0.008218344	0.031655919	0	0	1_77513952
1118	2261	Aguad_nat	Aguad_urb	1	77513992	0	0.038461538	0.279883382	0.384615385	0.303030303	0.025788142	3.560836803	0.51851394	0.279883382	3.71e-05	0.031372549	0.031372549	0.031655934	0	0	1_77513992
1119	2262	Aguad_nat	Aguad_urb	1	77514023	0	0.283018868	-0.035213205	0.723000546	1.461538462	0.323871335	6.595503957	0.164810249	-0.035213205	3.7134e-05	0.004545455	0.004545455	0.031655946	0	0	1_77514023
1120	2263	Aguad_nat	Aguad_urb	1	77514033	0	0.491963662	-0.017733212	1	0.988304094	0.327481648	2.982594556	0.005109406	-0.017733212	3.7145e-05	8.071e-06	8.071e-06	0.03165595	0	0	1_77514033
1121	2264	Aguad_nat	Aguad_urb	1	77514248	0	0.081560284	0.007042254	1	0.703703704	0.041390149	11.964172936	0.152610163	0.007042254	3.7384e-05	0.001242236	0.001242236	0.031656034	0	0	1_77514248
1122	2265	Aguad_nat	Aguad_urb	1	77514313	0	0.272177419	0.268055556	0.053094708	0.105263158	0.010120733	1.094815155	0.977723605	0.268055556	3.7457e-05	0.142716049	0.142716049	0.031656059	0	0	1_77514313
1123	2266	Aguad_nat	Aguad_urb	1	77514315	0	0.284552846	0.040040719	0.228867704	0.3	0.051036348	1.763449051	0.522878745	0.040040719	3.7459e-05	0.045454545	0.045454545	0.031656059	0	0	1_77514315
1124	2267	Aguad_nat	Aguad_urb	1	77516646	0	0.382978723	0.05301252	0.197737778	0.403726708	0.106346384	1.53268263	0.393912519	0.05301252	4.005e-05	0.038095238	0.038095238	0.031656961	0	0	1_77516646
1125	2268	Aguad_nat	Aguad_urb	1	77516691	0	0.493612079	-0.015302345	0.530244775	1.692307692	0.476708683	6.007663444	0.228479329	-0.015302345	4.01e-05	0.015882353	0.015882353	0.031656978	0	0	1_77516691
1126	2269	Aguad_nat	Aguad_urb	1	77518309	0	0.394202899	-0.023847377	1	1.090909091	0.271401029	4.384959962	0.037788561	-0.023847377	4.1899e-05	0.000326797	0.000326797	0.031657604	0	0	1_77518309
1127	2278	Aguad_nat	Aguad_urb	1	77819981	0	0.392653061	0.042411642	0.326581892	0.464285714	0.128774723	1.673940505	0.333214679	0.042411642	0.000381819	0.028066528	0.028066528	0.031758241	0	0	1_77819981
1128	2284	Aguad_nat	Aguad_urb	1	78175347	0	0.330538085	-0.027876733	0.167300764	3.913043478	0.755100023	20.277988063	0.592514673	-0.027876733	0.00075641	0.053923217	0.053923217	0.031846434	0	0	1_78175347
1129	2285	Aguad_nat	Aguad_urb	1	78181511	0	0.171208945	-0.068539988	0.396175822	3	0.312047217	28.841789043	0.477121255	-0.068539988	0.000762923	0.018181818	0.018181818	0.031847769	0	0	1_78181511
1130	2286	Aguad_nat	Aguad_urb	1	78181568	0	0.171208945	-0.068539988	0.396175822	3	0.312047217	28.841789043	0.477121255	-0.068539988	0.000762984	0.018181818	0.018181818	0.031847781	0	0	1_78181568
1131	2287	Aguad_nat	Aguad_urb	1	78183643	0	0.229909154	-0.047001668	0.033450013	7.076923077	0.821656632	60.953491138	0.849844475	-0.047001668	0.000765175	0.102393617	0.102393617	0.031848228	0	0	1_78183643
1132	2288	Aguad_nat	Aguad_urb	1	78183646	0	0.171208945	-0.068539988	0.396175822	3	0.312047217	28.841789043	0.477121255	-0.068539988	0.000765179	0.018181818	0.018181818	0.031848229	0	0	1_78183646
1133	2289	Aguad_nat	Aguad_urb	1	78183661	0	0.330538085	-0.002908067	0.018975742	9.545454545	1.122095676	81.201366689	0.979796614	-0.002908067	0.000765194	0.106140688	0.106140688	0.031848232	0	0	1_78183661
1134	2290	Aguad_nat	Aguad_urb	1	78187498	0	0.037037037	0.220082531	0.407407407	0.333333333	0.028467725	3.903055454	0.477121255	0.220082531	0.000769246	0.027444254	0.027444254	0.031849056	0	0	1_78187498
1135	2291	Aguad_nat	Aguad_urb	1	78187534	0	0.037037037	0.220082531	0.407407407	0.333333333	0.028467725	3.903055454	0.477121255	0.220082531	0.000769284	0.027444254	0.027444254	0.031849063	0	0	1_78187534
1136	2292	Aguad_nat	Aguad_urb	1	78190859	0	0.43955276	0.076840818	0.081352332	0.336	0.102621057	1.100125094	0.473660723	0.076840818	0.000772793	0.062229007	0.062229007	0.031849774	0	0	1_78190859
1137	2293	Aguad_nat	Aguad_urb	1	78193504	0	0.408805031	0.03432441	0.354599962	0.49	0.146542623	1.638431157	0.30980392	0.03432441	0.000775584	0.025262238	0.025262238	0.031850337	0	0	1_78193504
1138	2294	Aguad_nat	Aguad_urb	1	78193597	0	0.452830189	0.052269601	0.148009981	0.4	0.125450707	1.27540134	0.397940009	0.052269601	0.000775682	0.045454545	0.045454545	0.031850357	0	0	1_78193597
1139	2295	Aguad_nat	Aguad_urb	1	78193621	0	0.408805031	0.03432441	0.354599962	0.49	0.146542623	1.638431157	0.30980392	0.03432441	0.000775708	0.025262238	0.025262238	0.031850362	0	0	1_78193621
1140	2297	Aguad_nat	Aguad_urb	1	78193663	0	0.464709993	0.032098127	0.249800739	0.469565217	0.150270538	1.467296894	0.328304081	0.032098127	0.000775752	0.03179255	0.03179255	0.031850371	0	0	1_78193663
1141	2298	Aguad_nat	Aguad_urb	1	78193675	0	0.424877708	0.015818432	0.545056125	0.583333333	0.179058764	1.900369298	0.234083206	0.015818432	0.000775765	0.014952153	0.014952153	0.031850373	0	0	1_78193675
1142	2299	Aguad_nat	Aguad_urb	1	78193702	0	0.106918239	0.086576584	0.560070956	0.322580645	0.027410099	3.796347988	0.491361694	0.086576584	0.000775793	0.016377005	0.016377005	0.031850379	0	0	1_78193702
1143	2300	Aguad_nat	Aguad_urb	1	78193798	0	0.452830189	0.052269601	0.148009981	0.4	0.125450707	1.27540134	0.397940009	0.052269601	0.000775894	0.045454545	0.045454545	0.031850399	0	0	1_78193798
1144	2301	Aguad_nat	Aguad_urb	1	78216681	0	0.075414781	0.004504505	1	0.724137931	0.04281129	12.248538708	0.140178703	0.004504505	0.000800005	0.000969697	0.000969697	0.03185519	0	0	1_78216681
1145	2302	Aguad_nat	Aguad_urb	1	78218325	0	0.037037037	0.220082531	0.407407407	0.333333333	0.028467725	3.903055454	0.477121255	0.220082531	0.000801734	0.027444254	0.027444254	0.031855529	0	0	1_78218325
1146	2303	Aguad_nat	Aguad_urb	1	78223141	0	0.106918239	-0.042074602	1	1.4	0.119080926	16.459395061	0.146128036	-0.042074602	0.0008068	0.001336898	0.001336898	0.031856518	0	0	1_78223141
1147	2304	Aguad_nat	Aguad_urb	1	78226291	0	0.424877708	-0.010081083	0.145177383	2.7	0.736959349	9.891997445	0.431363764	-0.010081083	0.000810111	0.043211722	0.043211722	0.031857161	0	0	1_78226291
1148	2305	Aguad_nat	Aguad_urb	1	78226337	0	0.150204082	-0.049475262	0.120668693	4.6	0.499353305	42.374807166	0.662757832	-0.049475262	0.00081016	0.068322981	0.068322981	0.03185717	0	0	1_78226337
1149	2306	Aguad_nat	Aguad_urb	1	78226455	0	0.257162823	-0.026972071	1	1.172839506	0.249671425	5.509451095	0.069238586	-0.026972071	0.000810284	0.000756546	0.000756546	0.031857194	0	0	1_78226455
1150	2307	Aguad_nat	Aguad_urb	1	78226563	0	0.283018868	-0.035213205	0.723000546	1.461538462	0.323871335	6.595503957	0.164810249	-0.035213205	0.000810397	0.004545455	0.004545455	0.031857216	0	0	1_78226563
1151	2309	Aguad_nat	Aguad_urb	1	79252198	0	0.04	-0.16	1	1.4	0.119080926	16.459395061	0.146128036	-0.16	0.001799221	0.013605442	0.013605442	0.031878379	0	0	1_79252198
1152	2311	Aguad_nat	Aguad_urb	1	79584619	0	0.208144796	-0.053205379	0.225632315	4.2	0.454302405	38.828762074	0.62324929	-0.053205379	0.002092242	0.035133948	0.035133948	0.031810994	0	0	1_79584619
1153	2312	Aguad_nat	Aguad_urb	1	79584634	0	0.177224736	-0.025148553	1	1.111111111	0.169486192	7.284179829	0.045757491	-0.025148553	0.002092254	0.000232108	0.000232108	0.03181099	0	0	1_79584634
1154	2318	Aguad_nat	Aguad_urb	1	80456181	0	0.48427673	0.003036853	0.168361072	2.352941176	0.732293315	7.560265898	0.37161107	0.003036853	0.00264154	0.039034829	0.039034829	0.031395583	0	0	1_80456181
1155	2320	Aguad_nat	Aguad_urb	1	80461297	0	0.07267645	-0.135594117	0.508036338	2.225806452	0.217298389	22.799130598	0.347487397	-0.135594117	0.002644145	0.026442308	0.026442308	0.031392599	0	0	1_80461297
1156	2321	Aguad_nat	Aguad_urb	1	80464397	0	0.229909154	-0.058967402	0.219772902	4.846153846	0.540333898	43.464249013	0.685397197	-0.058967402	0.002655053	0.04317491	0.04317491	0.031393764	0	0	1_80464397
1157	2322	Aguad_nat	Aguad_urb	1	80464506	0	0.408805031	-0.019511163	0.230234463	2.357142857	0.63846653	8.702292423	0.372385904	-0.019511163	0.002655109	0.031555944	0.031555944	0.0313937	0	0	1_80464506
1158	2323	Aguad_nat	Aguad_urb	1	80464818	0	0.139762404	-0.062916094	0.637705493	2.172413793	0.210975449	22.369340643	0.336942552	-0.062916094	0.002655269	0.008210227	0.008210227	0.031393518	0	0	1_80464818
1159	2324	Aguad_nat	Aguad_urb	1	82165469	0	0.506638714	-0.018118864	1	1.058823529	0.3562756	3.146741639	0.024823584	-0.018118864	0.00314209	0.000195925	0.000195925	0.029882238	0	0	1_82165469
1160	2325	Aguad_nat	Aguad_urb	1	82165505	0	0.07267645	-0.135594117	0.508036338	2.225806452	0.217298389	22.799130598	0.347487397	-0.135594117	0.00314209	0.026442308	0.026442308	0.029882198	0	0	1_82165505
1161	2326	Aguad_nat	Aguad_urb	1	82167801	0	0.208144796	-0.038777908	0.032830874	6.44	0.734932934	56.431815823	0.808885867	-0.038777908	0.003142088	0.095652174	0.095652174	0.029879667	0	0	1_82167801
1162	2327	Aguad_nat	Aguad_urb	1	82168804	0	0.171208945	-0.084608259	0.072002934	4.928571429	0.55285204	43.937282638	0.692721055	-0.084608259	0.003142087	0.070153061	0.070153061	0.029878561	0	0	1_82168804
1163	2328	Aguad_nat	Aguad_urb	1	82169923	0	0.171208945	-0.084608259	0.072002934	4.928571429	0.55285204	43.937282638	0.692721055	-0.084608259	0.003142085	0.070153061	0.070153061	0.029877326	0	0	1_82169923
1164	2329	Aguad_nat	Aguad_urb	1	82169950	0	0.171208945	-0.084608259	0.072002934	4.928571429	0.55285204	43.937282638	0.692721055	-0.084608259	0.003142085	0.070153061	0.070153061	0.029877296	0	0	1_82169950
1165	2330	Aguad_nat	Aguad_urb	1	82169996	0	0.171208945	-0.084608259	0.072002934	4.928571429	0.55285204	43.937282638	0.692721055	-0.084608259	0.003142085	0.070153061	0.070153061	0.029877246	0	0	1_82169996
1166	2331	Aguad_nat	Aguad_urb	1	82172136	0	0.330538085	0.263424366	0.004148883	0.096296296	0.018223939	0.508834932	1.016390416	0.263424366	0.003142081	0.178791082	0.178791082	0.029874884	0	0	1_82172136
1167	2333	Aguad_nat	Aguad_urb	1	82174567	0	0.07267645	0.015818432	1	0.677419355	0.040109845	11.441006109	0.169142399	0.015818432	0.003142075	0.001365822	0.001365822	0.029872201	0	0	1_82174567
1168	2334	Aguad_nat	Aguad_urb	1	82175552	0	0.106918239	-0.119265313	0.262054507	3.066666667	0.320754244	29.319781763	0.486666573	-0.119265313	0.003142072	0.040441176	0.040441176	0.029871113	0	0	1_82175552
1169	2345	Aguad_nat	Aguad_urb	1	82197561	0	0.427807487	0.168149466	0.053842653	5.666666667	1.128484535	28.45507415	0.753327667	0.168149466	0.003141945	0.142916667	0.142916667	0.029846763	0	0	1_82197561
1170	2346	Aguad_nat	Aguad_urb	1	82332382	0	0.139762404	-0.062916094	0.637705493	2.172413793	0.210975449	22.369340643	0.336942552	-0.062916094	0.00312641	0.008210227	0.008210227	0.02968941	0	0	1_82332382
1171	2347	Aguad_nat	Aguad_urb	1	82332386	0	0.139762404	-0.062916094	0.637705493	2.172413793	0.210975449	22.369340643	0.336942552	-0.062916094	0.00312641	0.008210227	0.008210227	0.029689405	0	0	1_82332386
1172	2348	Aguad_nat	Aguad_urb	1	82332956	0	0.509387755	-0.017692308	0.778955097	1.222222222	0.392837294	3.802661262	0.087150176	-0.017692308	0.00312639	0.002403846	0.002403846	0.029688762	0	0	1_82332956
1173	2361	Aguad_nat	Aguad_urb	1	83300359	0	0.391334731	-0.026360778	0.758178197	1.330434783	0.377298289	4.691398726	0.12399359	-0.026360778	0.002988251	0.003662744	0.003662744	0.028548156	0	0	1_83300359
1174	2362	Aguad_nat	Aguad_urb	1	83312387	0	0.49825297	-0.018690038	1	1.12345679	0.373936643	3.375318206	0.050556373	-0.018690038	0.002985708	0.000796889	0.000796889	0.028533515	0	0	1_83312387
1175	2363	Aguad_nat	Aguad_urb	1	83312483	0	0.506638714	0.003601006	0.407448579	1.753846154	0.585937533	5.249665979	0.243991495	0.003601006	0.002985687	0.018816614	0.018816614	0.028533398	0	0	1_83312483
1176	2365	Aguad_nat	Aguad_urb	1	83340850	0	0.43955276	-0.017039776	0.372298294	2.04	0.597829428	6.961182911	0.309630167	-0.017039776	0.002979617	0.024425495	0.024425495	0.028498868	0	0	1_83340850
1177	2366	Aguad_nat	Aguad_urb	1	83354131	0	0.391334731	0.057997642	0.208296642	0.403846154	0.11663055	1.398361885	0.393784049	0.057997642	0.002976741	0.039001623	0.039001623	0.028482703	0	0	1_83354131
1178	2367	Aguad_nat	Aguad_urb	1	83358410	0	0.491963662	-0.017733212	1	0.988304094	0.327481648	2.982594556	0.005109406	-0.017733212	0.00297581	8.071e-06	8.071e-06	0.028477495	0	0	1_83358410
1179	2368	Aguad_nat	Aguad_urb	1	83358433	0	0.330538085	0.096966595	0.099612928	0.306122449	0.077066705	1.215971982	0.514104821	0.096966595	0.002975805	0.055544878	0.055544878	0.028477467	0	0	1_83358433
1180	2369	Aguad_nat	Aguad_urb	1	83964865	0	0.352201258	-0.015425427	1	0.952	0.258777197	3.502256033	0.021363052	-0.015425427	0.00282905	0.000101461	0.000101461	0.027751831	0	0	1_83964865
1181	2370	Aguad_nat	Aguad_urb	1	83965231	0	0.480769231	-0.023578947	0.757237772	0.807692308	0.224022299	2.91206218	0.092754053	-0.023578947	0.002828952	0.002666667	0.002666667	0.027751396	0	0	1_83965231
1182	2371	Aguad_nat	Aguad_urb	1	83965357	0	0.291855204	-0.034080592	0.716659411	1.583333333	0.349432032	7.174340684	0.199572355	-0.034080592	0.002828918	0.006906272	0.006906272	0.027751246	0	0	1_83965357
1183	2372	Aguad_nat	Aguad_urb	1	83965490	0	0.177224736	0.086992122	0.360667344	0.377777778	0.057325129	2.489589691	0.422763592	0.086992122	0.002828883	0.020851064	0.020851064	0.027751088	0	0	1_83965490
1184	2373	Aguad_nat	Aguad_urb	1	83965560	0	0.283018868	-0.035213205	0.723000546	1.461538462	0.323871335	6.595503957	0.164810249	-0.035213205	0.002828864	0.004545455	0.004545455	0.027751005	0	0	1_83965560
1185	2374	Aguad_nat	Aguad_urb	1	83965665	0	0.254432624	-0.017176228	1	0.944444444	0.186755795	4.776158671	0.024823584	-0.017176228	0.002828836	9.9552e-05	9.9552e-05	0.02775088	0	0	1_83965665
1186	2375	Aguad_nat	Aguad_urb	1	83965818	0	0.201257862	-0.038858322	1	1.428571429	0.238090055	8.571615151	0.15490196	-0.038858322	0.002828795	0.002840909	0.002840909	0.027750698	0	0	1_83965818
1187	2376	Aguad_nat	Aguad_urb	1	83965839	0	0.229909154	-0.047001668	0.687305337	1.851851852	0.325422814	10.538152618	0.26760624	-0.047001668	0.002828789	0.009135811	0.009135811	0.027750673	0	0	1_83965839
1188	2377	Aguad_nat	Aguad_urb	1	83966114	0	0.201257862	-0.038858322	1	1.428571429	0.238090055	8.571615151	0.15490196	-0.038858322	0.002828716	0.002840909	0.002840909	0.027750346	0	0	1_83966114
1189	2381	Aguad_nat	Aguad_urb	1	85072942	0	0.254432624	-0.049420465	0.696281925	1.6	0.276426391	9.261054974	0.204119983	-0.049420465	0.002526745	0.005807201	0.005807201	0.026522888	0	0	1_85072942
1190	2382	Aguad_nat	Aguad_urb	1	85073027	0	0.347826087	0.039805825	0.292207693	0.424242424	0.101355385	1.775748128	0.372385904	0.039805825	0.002526726	0.030854701	0.030854701	0.026522802	0	0	1_85073027
1191	2383	Aguad_nat	Aguad_urb	1	85073043	0	0.115102041	-0.042553191	1	1.357142857	0.114773071	16.047638397	0.132625565	-0.042553191	0.002526722	0.001182033	0.001182033	0.026522786	0	0	1_85073043
1192	2384	Aguad_nat	Aguad_urb	1	85073162	0	0.328205128	-0.031013258	1	1.140350877	0.231203849	5.624474369	0.057038501	-0.031013258	0.002526694	0.000651042	0.000651042	0.026522666	0	0	1_85073162
1193	2385	Aguad_nat	Aguad_urb	1	85073424	0	0.198067633	-0.074410914	0.634341392	2.833333333	0.290464547	27.637719841	0.452297671	-0.074410914	0.002526634	0.018737902	0.018737902	0.026522401	0	0	1_85073424
1194	2386	Aguad_nat	Aguad_urb	1	85073425	0	0.283687943	-0.055102041	0.69183727	2	0.357837514	11.178257835	0.301029996	-0.055102041	0.002526634	0.013333333	0.013333333	0.0265224	0	0	1_85073425
1195	2387	Aguad_nat	Aguad_urb	1	85073426	0	0.283687943	-0.055102041	0.69183727	2	0.357837514	11.178257835	0.301029996	-0.055102041	0.002526634	0.013333333	0.013333333	0.026522399	0	0	1_85073426
1196	2388	Aguad_nat	Aguad_urb	1	85073517	0	0.418552036	-0.013489875	1	0.913043478	0.267349897	3.118192306	0.039508541	-0.013489875	0.002526613	0.000405405	0.000405405	0.026522307	0	0	1_85073517
1197	2389	Aguad_nat	Aguad_urb	1	85073765	0	0.124637681	0.049672612	0.571805007	0.36	0.030275055	4.280751912	0.443697499	0.049672612	0.002526555	0.015265355	0.015265355	0.026522056	0	0	1_85073765
1198	2390	Aguad_nat	Aguad_urb	1	85074134	0	0.190602837	0.048607927	0.636489782	0.435897436	0.065800215	2.887628479	0.360615686	0.048607927	0.00252647	0.016079734	0.016079734	0.026521683	0	0	1_85074134
1199	2391	Aguad_nat	Aguad_urb	1	85074202	0	0.229909154	-0.011104468	1	0.904761905	0.181514129	4.509809279	0.043465694	-0.011104468	0.002526455	0.000276319	0.000276319	0.026521615	0	0	1_85074202
1200	2392	Aguad_nat	Aguad_urb	1	85081056	0	0.038461538	-0.174927114	1	1.3125	0.11181985	15.405639021	0.118099312	-0.174927114	0.002524876	0.012254902	0.012254902	0.026514694	0	0	1_85081056
1201	2393	Aguad_nat	Aguad_urb	1	85081077	0	0.229909154	-0.058967402	0.219772902	4.846153846	0.540333898	43.464249013	0.685397197	-0.058967402	0.002524871	0.04317491	0.04317491	0.026514673	0	0	1_85081077
1202	2394	Aguad_nat	Aguad_urb	1	85081083	0	0.330538085	-0.027876733	0.167300764	3.913043478	0.755100023	20.277988063	0.592514673	-0.027876733	0.00252487	0.053923217	0.053923217	0.026514667	0	0	1_85081083
1203	2395	Aguad_nat	Aguad_urb	1	85081098	0	0.316742081	-0.040108288	0.068143261	7.434782609	0.862988981	64.051793995	0.871268274	-0.040108288	0.002524867	0.081488095	0.081488095	0.026514652	0	0	1_85081098
1204	2426	Aguad_nat	Aguad_urb	1	88194841	0	0.106918239	-0.119265313	0.262054507	3.066666667	0.320754244	29.319781763	0.486666573	-0.119265313	0.002372084	0.040441176	0.040441176	0.024378605	0	0	1_88194841
1205	2427	Aguad_nat	Aguad_urb	1	88194974	0	0.43955276	-0.023298483	0.766672497	1.396825397	0.425581146	4.584604391	0.145142123	-0.023298483	0.002372099	0.005645686	0.005645686	0.024378549	0	0	1_88194974
1206	2428	Aguad_nat	Aguad_urb	1	88194975	0	0.506638714	-0.012688896	0.585081018	1.444444444	0.48244681	4.324662757	0.159700843	-0.012688896	0.0023721	0.008025078	0.008025078	0.024378549	0	0	1_88194975
1207	2429	Aguad_nat	Aguad_urb	1	88195058	0	0.43955276	-0.023298483	0.766672497	1.396825397	0.425581146	4.584604391	0.145142123	-0.023298483	0.002372109	0.005645686	0.005645686	0.024378514	0	0	1_88195058
1208	2430	Aguad_nat	Aguad_urb	1	88195076	0	0.448717949	-0.023323615	0.772118716	1.222222222	0.367080387	4.069482362	0.087150176	-0.023323615	0.002372111	0.002058824	0.002058824	0.024378506	0	0	1_88195076
1209	2431	Aguad_nat	Aguad_urb	1	88195298	0	0.50873515	0.015818432	0.17609214	2.25	0.738075072	6.859058367	0.352182518	0.015818432	0.002372136	0.038243007	0.038243007	0.024378413	0	0	1_88195298
1210	2432	Aguad_nat	Aguad_urb	1	88196086	0	0.48427673	-0.014005252	0.410335859	1.666666667	0.53464263	5.195578548	0.22184875	-0.014005252	0.002372225	0.01446281	0.01446281	0.02437808	0	0	1_88196086
1211	2433	Aguad_nat	Aguad_urb	1	88196119	0	0.391334731	-0.026360778	0.758178197	1.330434783	0.377298289	4.691398726	0.12399359	-0.026360778	0.002372229	0.003662744	0.003662744	0.024378066	0	0	1_88196119
1212	2434	Aguad_nat	Aguad_urb	1	88196151	0	0.171208945	0.060006176	0.637705493	0.422222222	0.064475348	2.764957635	0.374458913	0.060006176	0.002372232	0.01567718	0.01567718	0.024378053	0	0	1_88196151
1213	2435	Aguad_nat	Aguad_urb	1	88196746	0	0.36199095	0.004504505	0.740232041	0.666666667	0.182339809	2.43745152	0.176091259	0.004504505	0.002372299	0.007272727	0.007272727	0.024377802	0	0	1_88196746
1214	2437	Aguad_nat	Aguad_urb	1	88197641	0	0.330538085	0.038706375	0.324267122	0.49382716	0.129530322	1.882688636	0.306425028	0.038706375	0.002372401	0.020192677	0.020192677	0.024377425	0	0	1_88197641
1215	2439	Aguad_nat	Aguad_urb	1	88203654	0	0.50873515	-0.016627114	0.78743067	1.2	0.404128351	3.563224399	0.079181246	-0.016627114	0.002373082	0.001998002	0.001998002	0.024374894	0	0	1_88203654
1216	2440	Aguad_nat	Aguad_urb	1	88203672	0	0.037037037	-0.15130674	1	1.4375	0.122865775	16.818404053	0.157607853	-0.15130674	0.002373084	0.012971698	0.012971698	0.024374886	0	0	1_88203672
1217	2441	Aguad_nat	Aguad_urb	1	88203677	0	0.330538085	0.038706375	0.324267122	0.49382716	0.129530322	1.882688636	0.306425028	0.038706375	0.002373085	0.020192677	0.020192677	0.024374884	0	0	1_88203677
1218	2442	Aguad_nat	Aguad_urb	1	88276805	0	0.201257862	0.015818432	0.678371203	0.655172414	0.119487935	3.592420362	0.183644397	0.015818432	0.002381632	0.00443892	0.00443892	0.024344458	0	0	1_88276805
1219	2443	Aguad_nat	Aguad_urb	1	88277022	0	0.464709993	-0.021180875	0.775343452	1.285714286	0.408058775	4.051037066	0.109144469	-0.021180875	0.002381658	0.003417635	0.003417635	0.024344368	0	0	1_88277022
1220	2444	Aguad_nat	Aguad_urb	1	88282371	0	0.208144796	-0.036506528	1	1.285714286	0.213010774	7.760458272	0.109144469	-0.036506528	0.002382302	0.001449275	0.001449275	0.024342169	0	0	1_88282371
1221	2445	Aguad_nat	Aguad_urb	1	88296908	0	0.50873515	-0.016627114	0.78743067	1.2	0.404128351	3.563224399	0.079181246	-0.016627114	0.002384065	0.001998002	0.001998002	0.024336207	0	0	1_88296908
1222	2448	Aguad_nat	Aguad_urb	1	88297016	0	0.283018868	-0.00605227	1	0.833333333	0.196700129	3.530472738	0.079181246	-0.00605227	0.002384079	0.001136364	0.001136364	0.024336163	0	0	1_88297016
1223	2449	Aguad_nat	Aguad_urb	1	88297514	0	0.201257862	0.097833563	0.211085228	0.3	0.049829206	1.806169672	0.522878745	0.097833563	0.002384139	0.034801136	0.034801136	0.024335959	0	0	1_88297514
1224	2470	Aguad_nat	Aguad_urb	1	88456114	0	0.472850679	-0.00660948	0.771240379	0.722222222	0.231082551	2.257223388	0.141329153	-0.00660948	0.002404559	0.006041274	0.006041274	0.024272536	0	0	1_88456114
1225	2471	Aguad_nat	Aguad_urb	1	88456189	0	0.491963662	-0.017733212	1	0.988304094	0.327481648	2.982594556	0.005109406	-0.017733212	0.002404569	8.071e-06	8.071e-06	0.024272507	0	0	1_88456189
1226	2472	Aguad_nat	Aguad_urb	1	88461726	0	0.237556561	-0.017617618	1	0.974358974	0.194836308	4.87268221	0.01128101	-0.017617618	0.00240532	1.924e-05	1.924e-05	0.024270344	0	0	1_88461726
1227	2473	Aguad_nat	Aguad_urb	1	88461747	0	0.452830189	0.052269601	0.148009981	0.4	0.125450707	1.27540134	0.397940009	0.052269601	0.002405323	0.045454545	0.045454545	0.024270336	0	0	1_88461747
1228	2474	Aguad_nat	Aguad_urb	1	88465183	0	0.489795918	0.02	0.257549243	0.5	0.156813384	1.594251675	0.301029996	0.02	0.00240579	0.027777778	0.027777778	0.024268996	0	0	1_88465183
1229	2475	Aguad_nat	Aguad_urb	1	88465593	0	0.078367347	-0.089559387	0.497142857	2.555555556	0.248509164	26.280174476	0.407485327	-0.089559387	0.002405846	0.032738095	0.032738095	0.024268836	0	0	1_88465593
1230	2476	Aguad_nat	Aguad_urb	1	88465653	0	0.490950226	0.017197136	0.384200279	0.523809524	0.167458902	1.638470175	0.28082661	0.017197136	0.002405854	0.024001536	0.024001536	0.024268813	0	0	1_88465653
1231	2512	Aguad_nat	Aguad_urb	1	88845934	0	0.171208945	-0.068539988	0.396175822	3	0.312047217	28.841789043	0.477121255	-0.068539988	0.002527982	0.018181818	0.018181818	0.024117058	0	0	1_88845934
1232	2513	Aguad_nat	Aguad_urb	1	88846327	0	0.177224736	-0.059037761	0.381383323	3.230769231	0.335268625	31.132855955	0.509305938	-0.059037761	0.002528029	0.021689233	0.021689233	0.024116923	0	0	1_88846327
1233	2514	Aguad_nat	Aguad_urb	1	88846357	0	0.229909154	-0.047001668	0.687305337	1.851851852	0.325422814	10.538152618	0.26760624	-0.047001668	0.002528033	0.009135811	0.009135811	0.024116913	0	0	1_88846357
1234	2515	Aguad_nat	Aguad_urb	1	88846369	0	0.14479638	-0.057713964	0.628829994	2.333333333	0.226127199	24.076911037	0.367976785	-0.057713964	0.002528034	0.010227273	0.010227273	0.024116909	0	0	1_88846369
1235	2516	Aguad_nat	Aguad_urb	1	88846846	0	0.037037037	-0.15130674	1	1.4375	0.122865775	16.818404053	0.157607853	-0.15130674	0.002528091	0.012971698	0.012971698	0.024116744	0	0	1_88846846
1236	2517	Aguad_nat	Aguad_urb	1	88850165	0	0.307477289	-0.019969989	1	1.038461538	0.255913025	4.21394091	0.016390416	-0.019969989	0.002528489	5.1653e-05	5.1653e-05	0.024115602	0	0	1_88850165
1237	2538	Aguad_nat	Aguad_urb	1	89468043	0	0.424877708	0.015818432	0.545056125	0.583333333	0.179058764	1.900369298	0.234083206	0.015818432	0.002617962	0.014952153	0.014952153	0.023918875	0	0	1_89468043
1238	2539	Aguad_nat	Aguad_urb	1	89472836	0	0.139762404	-0.062916094	0.637705493	2.172413793	0.210975449	22.369340643	0.336942552	-0.062916094	0.002618781	0.008210227	0.008210227	0.023917445	0	0	1_89472836
1239	2540	Aguad_nat	Aguad_urb	1	89472896	0	0.372466806	0.036129871	0.338279813	0.494505495	0.139972514	1.747026453	0.305828879	0.036129871	0.002618791	0.022556712	0.022556712	0.023917427	0	0	1_89472896
1240	2555	Aguad_nat	Aguad_urb	1	90629961	0	0.273784355	-0.046849001	0.681653988	1.904761905	0.326353996	11.117124211	0.279840697	-0.046849001	0.00284731	0.011913012	0.011913012	0.023605352	0	0	1_90629961
1241	2556	Aguad_nat	Aguad_urb	1	90638931	0	0.26546003	-0.054333422	0.463422765	2.076923077	0.375848424	11.476992306	0.317420412	-0.054333422	0.002849324	0.013920455	0.013920455	0.02360315	0	0	1_90638931
1242	2557	Aguad_nat	Aguad_urb	1	90638938	0	0.392653061	-0.032053151	0.098478139	4.19047619	0.8120096	21.625471807	0.622263377	-0.032053151	0.002849326	0.064810002	0.064810002	0.023603148	0	0	1_90638938
1243	2558	Aguad_nat	Aguad_urb	1	90640296	0	0.07267645	-0.135594117	0.508036338	2.225806452	0.217298389	22.799130598	0.347487397	-0.135594117	0.002849631	0.026442308	0.026442308	0.023602815	0	0	1_90640296
1244	2559	Aguad_nat	Aguad_urb	1	90640317	0	0.372466806	-0.000800019	0.051061508	5.238095238	1.030039399	26.637468196	0.71917339	-0.000800019	0.002849636	0.084438427	0.084438427	0.02360281	0	0	1_90640317
1245	2560	Aguad_nat	Aguad_urb	1	90640435	0	0.340120664	-0.010946645	0.091969786	4.285714286	0.823031686	22.316694783	0.632023215	-0.010946645	0.002849662	0.063979036	0.063979036	0.023602781	0	0	1_90640435
1246	2561	Aguad_nat	Aguad_urb	1	90640468	0	0.340120664	-0.010946645	0.091969786	4.285714286	0.823031686	22.316694783	0.632023215	-0.010946645	0.00284967	0.063979036	0.063979036	0.023602773	0	0	1_90640468
1247	2562	Aguad_nat	Aguad_urb	1	90640473	0	0.340120664	-0.010946645	0.091969786	4.285714286	0.823031686	22.316694783	0.632023215	-0.010946645	0.002849671	0.063979036	0.063979036	0.023602771	0	0	1_90640473
1248	2563	Aguad_nat	Aguad_urb	1	90640540	0	0.372466806	-0.000800019	0.051061508	5.238095238	1.030039399	26.637468196	0.71917339	-0.000800019	0.002849686	0.084438427	0.084438427	0.023602755	0	0	1_90640540
1249	2565	Aguad_nat	Aguad_urb	1	90640869	0	0.330538085	-0.027876733	0.167300764	3.913043478	0.755100023	20.277988063	0.592514673	-0.027876733	0.00284976	0.053923217	0.053923217	0.023602674	0	0	1_90640869
1250	2566	Aguad_nat	Aguad_urb	1	90641430	0	0.352201258	-0.015425427	0.094099417	4.545454545	0.886571903	23.304547498	0.657577319	-0.015425427	0.002849886	0.068587662	0.068587662	0.023602537	0	0	1_90641430
1251	2567	Aguad_nat	Aguad_urb	1	90641439	0	0.307477289	-0.037864199	0.17268108	3.333333333	0.634265225	17.51808339	0.522878745	-0.037864199	0.002849888	0.040495868	0.040495868	0.023602534	0	0	1_90641439
1252	2568	Aguad_nat	Aguad_urb	1	90641505	0	0.352201258	-0.015425427	0.094099417	4.545454545	0.886571903	23.304547498	0.657577319	-0.015425427	0.002849903	0.068587662	0.068587662	0.023602518	0	0	1_90641505
1253	2569	Aguad_nat	Aguad_urb	1	90641882	0	0.396051103	-0.026992652	0.157942017	3.705882353	0.685445242	20.035975401	0.568891628	-0.026992652	0.002849987	0.05966614	0.05966614	0.023602426	0	0	1_90641882
1254	2572	Aguad_nat	Aguad_urb	1	90643413	0	0.307477289	-0.019969989	1	1.038461538	0.255913025	4.21394091	0.016390416	-0.019969989	0.002853123	5.1653e-05	5.1653e-05	0.023602243	0	0	1_90643413
1255	2573	Aguad_nat	Aguad_urb	1	90645961	0	0.254432624	0.038180301	0.429373495	0.48	0.094690249	2.433196689	0.318758763	0.038180301	0.002853691	0.016824291	0.016824291	0.023601618	0	0	1_90645961
1256	2581	Aguad_nat	Aguad_urb	1	90756143	0	0.171208945	-0.068539988	0.396175822	3	0.312047217	28.841789043	0.477121255	-0.068539988	0.002878409	0.018181818	0.018181818	0.023574768	0	0	1_90756143
1257	2583	Aguad_nat	Aguad_urb	1	90889263	0	0.503144654	-0.00605227	0.582041319	0.684210526	0.229194305	2.042564037	0.164810249	-0.00605227	0.002909122	0.00859375	0.00859375	0.023543059	0	0	1_90889263
1258	2584	Aguad_nat	Aguad_urb	1	90889322	0	0.50873515	0.015818432	0.268129019	2.111111111	0.699531805	6.371104348	0.324511092	0.015818432	0.002909135	0.032974838	0.032974838	0.023543045	0	0	1_90889322
1259	2585	Aguad_nat	Aguad_urb	1	90889415	0	0.475192173	0.015818432	0.391315164	0.545454545	0.177284348	1.678211665	0.263241435	0.015818432	0.002911518	0.020889037	0.020889037	0.023543204	0	0	1_90889415
1260	2586	Aguad_nat	Aguad_urb	1	90889457	0	0.475192173	0.015818432	0.391315164	0.545454545	0.177284348	1.678211665	0.263241435	0.015818432	0.002911528	0.020889037	0.020889037	0.023543194	0	0	1_90889457
1261	2587	Aguad_nat	Aguad_urb	1	90889595	0	0.509433962	-0.017932651	1	1	0.337676497	2.961414277	0	-0.017932651	0.002914817	0	0	0.023543361	0	0	1_90889595
1262	2588	Aguad_nat	Aguad_urb	1	90984974	0	0.503144654	0.015818432	0.270307851	2	0.663778725	6.026104553	0.301029996	0.015818432	0.002940989	0.028409091	0.028409091	0.023522318	0	0	1_90984974
1263	2589	Aguad_nat	Aguad_urb	1	90984986	0	0.36199095	0.033527697	0.500214694	0.538461538	0.146034882	1.985421734	0.268845312	0.033527697	0.002940992	0.016875	0.016875	0.023522316	0	0	1_90984986
1264	2590	Aguad_nat	Aguad_urb	1	90988490	0	0.07267645	0.015818432	1	0.677419355	0.040109845	11.441006109	0.169142399	0.015818432	0.002941776	0.001365822	0.001365822	0.023521483	0	0	1_90988490
1265	2591	Aguad_nat	Aguad_urb	1	90988583	0	0.257162823	0.080004186	0.247936069	0.351724138	0.074537321	1.659703726	0.453797826	0.080004186	0.002941796	0.034106349	0.034106349	0.023521461	0	0	1_90988583
1266	2593	Aguad_nat	Aguad_urb	1	90991184	0	0.283018868	-0.035213205	0.066712211	7	0.807425363	60.686723805	0.84509804	-0.035213205	0.002942378	0.072727273	0.072727273	0.023520843	0	0	1_90991184
1267	2600	Aguad_nat	Aguad_urb	1	91037383	0	0.330538085	0.096966595	0.099612928	0.306122449	0.077066705	1.215971982	0.514104821	0.096966595	0.002952736	0.055544878	0.055544878	0.023509894	0	0	1_91037383
1268	2601	Aguad_nat	Aguad_urb	1	91039575	0	0.106918239	-0.119265313	0.262054507	3.066666667	0.320754244	29.319781763	0.486666573	-0.119265313	0.002953228	0.040441176	0.040441176	0.023509375	0	0	1_91039575
1269	2602	Aguad_nat	Aguad_urb	1	91042117	0	0.106918239	0.086576584	0.560070956	0.322580645	0.027410099	3.796347988	0.491361694	0.086576584	0.0029538	0.016377005	0.016377005	0.023508774	0	0	1_91042117
1270	2603	Aguad_nat	Aguad_urb	1	91042264	0	0.408805031	0.000677177	0.758178197	0.714285714	0.214675894	2.376624934	0.146128036	0.000677177	0.002953833	0.005594406	0.005594406	0.02350874	0	0	1_91042264
1271	2604	Aguad_nat	Aguad_urb	1	91042352	0	0.408805031	0.000677177	0.758178197	0.714285714	0.214675894	2.376624934	0.146128036	0.000677177	0.002953853	0.005594406	0.005594406	0.023508719	0	0	1_91042352
1272	2605	Aguad_nat	Aguad_urb	1	91042459	0	0.156028369	0.193413729	0.282377428	0.172413793	0.016484284	1.80332469	0.763427994	0.193413729	0.002953877	0.054545455	0.054545455	0.023508694	0	0	1_91042459
1273	2606	Aguad_nat	Aguad_urb	1	91042494	0	0.119680851	-0.151020408	0.281914894	2.714285714	0.281131037	26.206095973	0.433655561	-0.151020408	0.002953885	0.04	0.04	0.023508685	0	0	1_91042494
1274	2607	Aguad_nat	Aguad_urb	1	91042542	0	0.043478261	-0.201801802	1	1.133333333	0.095562142	13.440934043	0.054357662	-0.201801802	0.002953895	0.011851852	0.011851852	0.023508674	0	0	1_91042542
1275	2608	Aguad_nat	Aguad_urb	1	91042911	0	0.26546003	-0.065316061	0.132441113	5.32	0.602229615	46.996028281	0.725911632	-0.065316061	0.002953978	0.051775568	0.051775568	0.023508587	0	0	1_91042911
1276	2610	Aguad_nat	Aguad_urb	1	91043330	0	0.215510204	0.02	0.67232721	0.62962963	0.113704704	3.486517763	0.200914843	0.02	0.002954072	0.005681818	0.005681818	0.023508488	0	0	1_91043330
1277	2611	Aguad_nat	Aguad_urb	1	91043382	0	0.414492754	0.02592297	0.49335547	0.6	0.1548023	2.32554684	0.22184875	0.02592297	0.002954084	0.011988012	0.011988012	0.023508476	0	0	1_91043382
1278	2613	Aguad_nat	Aguad_urb	1	91248625	0	0.459830867	-0.023661809	1	1.058823529	0.297313565	3.770790843	0.024823584	-0.023661809	0.003002191	0.000176835	0.000176835	0.023462083	0	0	1_91248625
1279	2614	Aguad_nat	Aguad_urb	1	91248660	0	0.283687943	0.007042254	0.703088648	0.666666667	0.14530257	3.058751432	0.176091259	0.007042254	0.003002199	0.005714286	0.005714286	0.023462075	0	0	1_91248660
1280	2615	Aguad_nat	Aguad_urb	1	91248666	0	0.283687943	0.007042254	0.703088648	0.666666667	0.14530257	3.058751432	0.176091259	0.007042254	0.003002201	0.005714286	0.005714286	0.023462074	0	0	1_91248666
1281	2618	Aguad_nat	Aguad_urb	1	91317095	0	0.231884058	-0.004854369	0.028717327	7	0.790589412	61.979074431	0.84509804	-0.004854369	0.003017817	0.115384615	0.115384615	0.023446196	0	0	1_91317095
1282	2619	Aguad_nat	Aguad_urb	1	91318516	0	0.190602837	-0.062233868	0.066450817	5.25	0.58372235	47.218510624	0.720159303	-0.062233868	0.003018142	0.083056478	0.083056478	0.023445867	0	0	1_91318516
1283	2621	Aguad_nat	Aguad_urb	1	91374637	0	0.130021142	-0.034740588	1	1.153846154	0.096318509	13.822482992	0.062147907	-0.034740588	0.003034431	0.00029036	0.00029036	0.023433536	0	0	1_91374637
1284	2622	Aguad_nat	Aguad_urb	1	91374849	0	0.208144796	-0.036506528	1	1.285714286	0.213010774	7.760458272	0.109144469	-0.036506528	0.00303448	0.001449275	0.001449275	0.023433487	0	0	1_91374849
1285	2624	Aguad_nat	Aguad_urb	1	91380804	0	0.50678733	-0.019197769	1	1.05	0.348122945	3.166984579	0.021189299	-0.019197769	0.003035835	0.0001443	0.0001443	0.023432114	0	0	1_91380804
1286	2625	Aguad_nat	Aguad_urb	1	91380807	0	0.50678733	-0.019197769	1	1.05	0.348122945	3.166984579	0.021189299	-0.019197769	0.003035835	0.0001443	0.0001443	0.023432114	0	0	1_91380807
1287	2626	Aguad_nat	Aguad_urb	1	91511451	0	0.257162823	0.015818432	0.701942108	0.642857143	0.142422601	2.90168346	0.191885526	0.015818432	0.003065697	0.006175889	0.006175889	0.023402176	0	0	1_91511451
1288	2627	Aguad_nat	Aguad_urb	1	91511465	0	0.452830189	-0.020632737	1	1.12244898	0.353169455	3.567385838	0.050166609	-0.020632737	0.0030657	0.000710227	0.000710227	0.023402173	0	0	1_91511465
1289	2628	Aguad_nat	Aguad_urb	1	91511475	0	0.49825297	0.031002159	0.092707884	3.022222222	0.940590081	9.710741531	0.480326395	0.031002159	0.003065703	0.065990374	0.065990374	0.02340217	0	0	1_91511475
1290	2629	Aguad_nat	Aguad_urb	1	91511476	0	0.229909154	-0.011104468	1	0.904761905	0.181514129	4.509809279	0.043465694	-0.011104468	0.003065703	0.000276319	0.000276319	0.02340217	0	0	1_91511476
1291	2630	Aguad_nat	Aguad_urb	1	91511488	0	0.461538462	-0.021521522	0.774852373	1.240601504	0.387120004	3.975749315	0.093632303	-0.021521522	0.003065706	0.002535155	0.002535155	0.023402167	0	0	1_91511488
1292	2631	Aguad_nat	Aguad_urb	1	91511526	0	0.49825297	0.031002159	0.092707884	3.022222222	0.940590081	9.710741531	0.480326395	0.031002159	0.003065714	0.065990374	0.065990374	0.023402159	0	0	1_91511526
1293	2632	Aguad_nat	Aguad_urb	1	91511546	0	0.07267645	-0.135594117	0.508036338	2.225806452	0.217298389	22.799130598	0.347487397	-0.135594117	0.003065719	0.026442308	0.026442308	0.023402154	0	0	1_91511546
1294	2633	Aguad_nat	Aguad_urb	1	91511599	0	0.229909154	-0.011104468	1	0.904761905	0.181514129	4.509809279	0.043465694	-0.011104468	0.003065731	0.000276319	0.000276319	0.023402142	0	0	1_91511599
1295	2634	Aguad_nat	Aguad_urb	1	91511696	0	0.453900709	0.093271684	0.112182348	0.304347826	0.086953054	1.065259872	0.516629796	0.093271684	0.003065753	0.075	0.075	0.02340212	0	0	1_91511696
1296	2635	Aguad_nat	Aguad_urb	1	91511720	0	0.424877708	0.015818432	0.039101623	4.333333333	1.060842197	17.700820948	0.636822098	0.015818432	0.003065759	0.084339489	0.084339489	0.023402115	0	0	1_91511720
1297	2636	Aguad_nat	Aguad_urb	1	91511734	0	0.237556561	-0.017617618	1	0.974358974	0.194836308	4.87268221	0.01128101	-0.017617618	0.003065762	1.924e-05	1.924e-05	0.023402111	0	0	1_91511734
1298	2637	Aguad_nat	Aguad_urb	1	91511740	0	0.49825297	0.031002159	0.092707884	3.022222222	0.940590081	9.710741531	0.480326395	0.031002159	0.003065763	0.065990374	0.065990374	0.02340211	0	0	1_91511740
1299	2638	Aguad_nat	Aguad_urb	1	91511755	0	0.503016591	0.053756905	0.049322525	3.487179487	1.067260861	11.394047343	0.542474301	0.053756905	0.003065767	0.085493617	0.085493617	0.023402107	0	0	1_91511755
1300	2639	Aguad_nat	Aguad_urb	1	91511789	0	0.424877708	0.015818432	0.039101623	4.333333333	1.060842197	17.700820948	0.636822098	0.015818432	0.003065775	0.084339489	0.084339489	0.023402099	0	0	1_91511789
1301	2640	Aguad_nat	Aguad_urb	1	91511868	0	0.490950226	0.018267115	0.152884341	2.666666667	0.819347477	8.678993118	0.425968732	0.018267115	0.003065793	0.052366988	0.052366988	0.023402081	0	0	1_91511868
1302	2641	Aguad_nat	Aguad_urb	1	91511883	0	0.49825297	0.031002159	0.092707884	3.022222222	0.940590081	9.710741531	0.480326395	0.031002159	0.003065796	0.065990374	0.065990374	0.023402077	0	0	1_91511883
1303	2642	Aguad_nat	Aguad_urb	1	91511889	0	0.229909154	-0.011104468	1	0.904761905	0.181514129	4.509809279	0.043465694	-0.011104468	0.003065798	0.000276319	0.000276319	0.023402076	0	0	1_91511889
1304	2643	Aguad_nat	Aguad_urb	1	91511986	0	0.491963662	0.015818432	0.158183296	2.666666667	0.830602401	8.561390024	0.425968732	0.015818432	0.00306582	0.051652893	0.051652893	0.023402054	0	0	1_91511986
1305	2644	Aguad_nat	Aguad_urb	1	91512798	0	0.49825297	0.031002159	0.092707884	3.022222222	0.940590081	9.710741531	0.480326395	0.031002159	0.003066006	0.065990374	0.065990374	0.023401869	0	0	1_91512798
1306	2645	Aguad_nat	Aguad_urb	1	91513062	0	0.49825297	0.031002159	0.092707884	3.022222222	0.940590081	9.710741531	0.480326395	0.031002159	0.003066067	0.065990374	0.065990374	0.023401809	0	0	1_91513062
1307	2646	Aguad_nat	Aguad_urb	1	91514096	0	0.135888502	0.228079613	0.071080139	0.16	0.016374937	1.563364755	0.795880017	0.228079613	0.003066304	0.102564103	0.102564103	0.023401573	0	0	1_91514096
1308	2647	Aguad_nat	Aguad_urb	1	91514114	0	0.283687943	0.08705036	0.119351091	0.222222222	0.039759724	1.242028648	0.653212514	0.08705036	0.003066308	0.068531469	0.068531469	0.023401569	0	0	1_91514114
1309	2648	Aguad_nat	Aguad_urb	1	91514144	0	0.26546003	-0.021385502	1	1.049382716	0.221683615	4.967458172	0.020933907	-0.021385502	0.003066315	7.1023e-05	7.1023e-05	0.023401562	0	0	1_91514144
1310	2649	Aguad_nat	Aguad_urb	1	91515341	0	0.07267645	0.015818432	1	0.677419355	0.040109845	11.441006109	0.169142399	0.015818432	0.00306659	0.001365822	0.001365822	0.023401289	0	0	1_91515341
1311	2650	Aguad_nat	Aguad_urb	1	91520036	0	0.503144654	-0.01698762	0.782661486	1.274509804	0.425323158	3.81915541	0.105343181	-0.01698762	0.003067668	0.003480114	0.003480114	0.02340022	0	0	1_91520036
1312	2653	Aguad_nat	Aguad_urb	1	91538825	0	0.352201258	-0.031047357	0.741589878	1.5	0.390075073	5.768120432	0.176091259	-0.031047357	0.003071985	0.006493506	0.006493506	0.023395944	0	0	1_91538825
1313	2659	Aguad_nat	Aguad_urb	1	91665792	0	0.307477289	-0.037864199	0.501400983	1.773333333	0.404389514	7.776440791	0.248790378	-0.037864199	0.003101275	0.010860021	0.010860021	0.023367214	0	0	1_91665792
1314	2660	Aguad_nat	Aguad_urb	1	91665793	0	0.307477289	-0.037864199	0.501400983	1.773333333	0.404389514	7.776440791	0.248790378	-0.037864199	0.003101275	0.010860021	0.010860021	0.023367213	0	0	1_91665793
1315	2661	Aguad_nat	Aguad_urb	1	91665827	0	0.229909154	-0.011104468	1	0.904761905	0.181514129	4.509809279	0.043465694	-0.011104468	0.003101283	0.000276319	0.000276319	0.023367206	0	0	1_91665827
1316	2662	Aguad_nat	Aguad_urb	1	91665834	0	0.229909154	-0.011104468	1	0.904761905	0.181514129	4.509809279	0.043465694	-0.011104468	0.003101284	0.000276319	0.000276319	0.023367204	0	0	1_91665834
1317	2663	Aguad_nat	Aguad_urb	1	91665861	0	0.229909154	-0.011104468	1	0.904761905	0.181514129	4.509809279	0.043465694	-0.011104468	0.003101291	0.000276319	0.000276319	0.023367198	0	0	1_91665861
1318	2664	Aguad_nat	Aguad_urb	1	91665866	0	0.229909154	-0.011104468	1	0.904761905	0.181514129	4.509809279	0.043465694	-0.011104468	0.003101292	0.000276319	0.000276319	0.023367197	0	0	1_91665866
1319	2665	Aguad_nat	Aguad_urb	1	91665952	0	0.106918239	-0.119265313	0.262054507	3.066666667	0.320754244	29.319781763	0.486666573	-0.119265313	0.003101312	0.040441176	0.040441176	0.023367178	0	0	1_91665952
1320	2666	Aguad_nat	Aguad_urb	1	91665964	0	0.171208945	-0.068539988	0.396175822	3	0.312047217	28.841789043	0.477121255	-0.068539988	0.003101314	0.018181818	0.018181818	0.023367175	0	0	1_91665964
1321	2669	Aguad_nat	Aguad_urb	1	91675710	0	0.48427673	-0.014005252	0.410335859	1.666666667	0.53464263	5.195578548	0.22184875	-0.014005252	0.003103571	0.01446281	0.01446281	0.023364981	0	0	1_91675710
1322	2670	Aguad_nat	Aguad_urb	1	91675810	0	0.475192173	0.096868679	0.044145109	3.6	1.129056364	11.478612061	0.556302501	0.096868679	0.003103594	0.090374332	0.090374332	0.023364959	0	0	1_91675810
1323	2671	Aguad_nat	Aguad_urb	1	91680177	0	0.237556561	0.032947233	0.438480898	0.5	0.099803145	2.50493108	0.301029996	0.032947233	0.003104605	0.014025974	0.014025974	0.023363976	0	0	1_91680177
1324	2672	Aguad_nat	Aguad_urb	1	91680224	0	0.171208945	0.060006176	0.637705493	0.422222222	0.064475348	2.764957635	0.374458913	0.060006176	0.003104616	0.01567718	0.01567718	0.023363965	0	0	1_91680224
1325	2673	Aguad_nat	Aguad_urb	1	91680238	0	0.177224736	0.086992122	0.360667344	0.377777778	0.057325129	2.489589691	0.422763592	0.086992122	0.003104619	0.020851064	0.020851064	0.023363962	0	0	1_91680238
1326	2674	Aguad_nat	Aguad_urb	1	91680337	0	0.171208945	0.060006176	0.637705493	0.422222222	0.064475348	2.764957635	0.374458913	0.060006176	0.003104642	0.01567718	0.01567718	0.02336394	0	0	1_91680337
1327	2675	Aguad_nat	Aguad_urb	1	91680351	0	0.215510204	0.02	0.67232721	0.62962963	0.113704704	3.486517763	0.200914843	0.02	0.003104645	0.005681818	0.005681818	0.023363937	0	0	1_91680351
1328	2676	Aguad_nat	Aguad_urb	1	91693995	0	0.139762404	-0.102283356	0.136837512	3.965517241	0.432538609	36.355892068	0.598299842	-0.102283356	0.003107807	0.055	0.055	0.023360869	0	0	1_91693995
1329	2677	Aguad_nat	Aguad_urb	1	91720591	0	0.464709993	-0.015260986	0.390931135	1.824561404	0.564073902	5.901752065	0.261158484	-0.015260986	0.003113974	0.018873889	0.018873889	0.023354899	0	0	1_91720591
1330	2678	Aguad_nat	Aguad_urb	1	91720606	0	0.464709993	-0.015260986	0.390931135	1.824561404	0.564073902	5.901752065	0.261158484	-0.015260986	0.003113978	0.018873889	0.018873889	0.023354896	0	0	1_91720606
1331	2679	Aguad_nat	Aguad_urb	1	91720618	0	0.464709993	-0.015260986	0.390931135	1.824561404	0.564073902	5.901752065	0.261158484	-0.015260986	0.00311398	0.018873889	0.018873889	0.023354893	0	0	1_91720618
1332	2680	Aguad_nat	Aguad_urb	1	91720619	0	0.424877708	-0.010081083	0.145177383	2.7	0.736959349	9.891997445	0.431363764	-0.010081083	0.003113981	0.043211722	0.043211722	0.023354893	0	0	1_91720619
1333	2685	Aguad_nat	Aguad_urb	1	91725106	0	0.106918239	0.086576584	0.560070956	0.322580645	0.027410099	3.796347988	0.491361694	0.086576584	0.003115022	0.016377005	0.016377005	0.023353886	0	0	1_91725106
1334	2686	Aguad_nat	Aguad_urb	1	91732990	0	0.360815603	-0.029553241	0.741494792	1.333333333	0.332084479	5.353390151	0.124938737	-0.029553241	0.003116852	0.003439803	0.003439803	0.023352119	0	0	1_91732990
1335	2687	Aguad_nat	Aguad_urb	1	91734039	0	0.124637681	0.002218613	1	0.866666667	0.072059719	10.423453219	0.062147907	0.002218613	0.003117095	0.000276855	0.000276855	0.023351884	0	0	1_91734039
1336	2688	Aguad_nat	Aguad_urb	1	91736797	0	0.038461538	-0.174927114	1	1.3125	0.11181985	15.405639021	0.118099312	-0.174927114	0.003117736	0.012254902	0.012254902	0.023351266	0	0	1_91736797
1337	2689	Aguad_nat	Aguad_urb	1	91736817	0	0.106918239	0.086576584	0.560070956	0.322580645	0.027410099	3.796347988	0.491361694	0.086576584	0.003117741	0.016377005	0.016377005	0.023351262	0	0	1_91736817
1338	2690	Aguad_nat	Aguad_urb	1	91736823	0	0.038461538	-0.174927114	1	1.3125	0.11181985	15.405639021	0.118099312	-0.174927114	0.003117742	0.012254902	0.012254902	0.023351261	0	0	1_91736823
1339	2691	Aguad_nat	Aguad_urb	1	91742130	0	0.372466806	0.036129871	0.338279813	0.494505495	0.139972514	1.747026453	0.305828879	0.036129871	0.003118974	0.022556712	0.022556712	0.023350072	0	0	1_91742130
1340	2692	Aguad_nat	Aguad_urb	1	91742133	0	0.464709993	0.032098127	0.249800739	0.469565217	0.150270538	1.467296894	0.328304081	0.032098127	0.003118975	0.03179255	0.03179255	0.023350071	0	0	1_91742133
1341	2693	Aguad_nat	Aguad_urb	1	91753903	0	0.472850679	0.171214276	0.007850747	5.777777778	1.682107917	19.845763589	0.761760834	0.171214276	0.003121709	0.160852545	0.160852545	0.023347437	0	0	1_91753903
1342	2694	Aguad_nat	Aguad_urb	1	91756841	0	0.491963662	0.049370076	0.047275361	3.853333333	1.143249849	12.98769275	0.585836579	0.049370076	0.003122392	0.092402182	0.092402182	0.02334678	0	0	1_91756841
1343	2695	Aguad_nat	Aguad_urb	1	91756859	0	0.424877708	0.054667704	0.224544539	0.404444444	0.122591508	1.3343119	0.393141126	0.054667704	0.003122396	0.041950135	0.041950135	0.023346776	0	0	1_91756859
1344	2696	Aguad_nat	Aguad_urb	1	91756898	0	0.257162823	-0.026972071	1	1.172839506	0.249671425	5.509451095	0.069238586	-0.026972071	0.003122406	0.000756546	0.000756546	0.023346767	0	0	1_91756898
1345	2698	Aguad_nat	Aguad_urb	1	91786533	0	0.457959184	-0.014711005	0.772724541	0.828947368	0.255667295	2.687687289	0.081473043	-0.014711005	0.003129297	0.001956154	0.001956154	0.023340145	0	0	1_91786533
1346	2699	Aguad_nat	Aguad_urb	1	91786605	0	0.257162823	0.080004186	0.247936069	0.351724138	0.074537321	1.659703726	0.453797826	0.080004186	0.003129314	0.034106349	0.034106349	0.023340129	0	0	1_91786605
1347	2700	Aguad_nat	Aguad_urb	1	91788324	0	0.037037037	-0.15130674	1	1.4375	0.122865775	16.818404053	0.157607853	-0.15130674	0.003129714	0.012971698	0.012971698	0.023339745	0	0	1_91788324
1348	2701	Aguad_nat	Aguad_urb	1	91794928	0	0.49825297	0.003395383	0.410615409	1.666666667	0.554612184	5.008504789	0.22184875	0.003395383	0.003131251	0.01542777	0.01542777	0.023338272	0	0	1_91794928
1349	2702	Aguad_nat	Aguad_urb	1	91794967	0	0.382352941	-0.024948025	0.518076319	1.928571429	0.507258093	7.332337928	0.285235728	-0.024948025	0.00313126	0.018181818	0.018181818	0.023338263	0	0	1_91794967
1350	2703	Aguad_nat	Aguad_urb	1	91794973	0	0.43438914	-0.016234985	1	0.918367347	0.279553137	3.016952668	0.036983566	-0.016234985	0.003131262	0.000378788	0.000378788	0.023338262	0	0	1_91794973
1351	2704	Aguad_nat	Aguad_urb	1	91794988	0	0.489795918	0.021072797	0.251394372	2.111111111	0.667003261	6.681811597	0.324511092	0.021072797	0.003131265	0.032738095	0.032738095	0.023338258	0	0	1_91794988
1352	2705	Aguad_nat	Aguad_urb	1	91797993	0	0.307477289	0.069501063	0.284799906	0.380952381	0.093342204	1.554759907	0.419129308	0.069501063	0.003131965	0.034917355	0.034917355	0.023337588	0	0	1_91797993
1353	2706	Aguad_nat	Aguad_urb	1	91797999	0	0.307477289	0.069501063	0.284799906	0.380952381	0.093342204	1.554759907	0.419129308	0.069501063	0.003131966	0.034917355	0.034917355	0.023337587	0	0	1_91797999
1354	2707	Aguad_nat	Aguad_urb	1	91798011	0	0.49825297	-0.013168683	0.784054681	0.821052632	0.274303166	2.457599863	0.085629003	-0.013168683	0.003131969	0.002303009	0.002303009	0.023337584	0	0	1_91798011
1355	2709	Aguad_nat	Aguad_urb	1	91798047	0	0.506638714	-0.018118864	1	1.058823529	0.3562756	3.146741639	0.024823584	-0.018118864	0.003131977	0.000195925	0.000195925	0.023337576	0	0	1_91798047
1356	2710	Aguad_nat	Aguad_urb	1	91798056	0	0.506638714	-0.018118864	1	1.058823529	0.3562756	3.146741639	0.024823584	-0.018118864	0.003131979	0.000195925	0.000195925	0.023337574	0	0	1_91798056
1357	2711	Aguad_nat	Aguad_urb	1	91801960	0	0.07267645	-0.135594117	0.508036338	2.225806452	0.217298389	22.799130598	0.347487397	-0.135594117	0.003132888	0.026442308	0.026442308	0.023336703	0	0	1_91801960
1358	2712	Aguad_nat	Aguad_urb	1	91805498	0	0.503144654	0.048624484	0.051674607	3.428571429	1.064438696	11.043474916	0.535113202	0.048624484	0.003133712	0.082102273	0.082102273	0.023335915	0	0	1_91805498
1359	2713	Aguad_nat	Aguad_urb	1	91805525	0	0.452830189	0.015818432	0.386332902	0.565217391	0.179458313	1.780194487	0.247784484	0.015818432	0.003133718	0.017755682	0.017755682	0.023335909	0	0	1_91805525
1360	2718	Aguad_nat	Aguad_urb	1	92053677	0	0.502857143	0.058181818	0.084500681	3	0.928056809	9.697682199	0.477121255	0.058181818	0.003192469	0.069264069	0.069264069	0.023278405	0	0	1_92053677
1361	2719	Aguad_nat	Aguad_urb	1	92059491	0	0.382978723	-0.023780975	1	1.252631579	0.33425667	4.69425448	0.097823356	-0.023780975	0.003193832	0.002331002	0.002331002	0.02327714	0	0	1_92059491
1362	2720	Aguad_nat	Aguad_urb	1	92059503	0	0.509387755	-0.01864132	0.782696923	1.2	0.391764276	3.675679713	0.079181246	-0.01864132	0.003193834	0.002039627	0.002039627	0.023277138	0	0	1_92059503
1363	2721	Aguad_nat	Aguad_urb	1	92059542	0	0.115102041	-0.069943752	0.245714286	3.538461538	0.368491362	33.978300013	0.548814479	-0.069943752	0.003193844	0.050151976	0.050151976	0.023277129	0	0	1_92059542
1364	2722	Aguad_nat	Aguad_urb	1	92063746	0	0.418552036	-0.008051295	0.761792339	0.779220779	0.232782301	2.608381395	0.108339475	-0.008051295	0.003194829	0.003155883	0.003155883	0.023276214	0	0	1_92063746
1365	2723	Aguad_nat	Aguad_urb	1	92063766	0	0.038461538	-0.132132132	1	1.533333333	0.130843844	17.968832492	0.185636577	-0.132132132	0.003194834	0.014379085	0.014379085	0.02327621	0	0	1_92063766
1366	2724	Aguad_nat	Aguad_urb	1	92063802	0	0.372244898	0.029542246	0.32433085	0.465838509	0.124543198	1.742411628	0.331764613	0.029542246	0.003194842	0.02633003	0.02633003	0.023276202	0	0	1_92063802
1367	2725	Aguad_nat	Aguad_urb	1	92063826	0	0.391334731	0.015818432	0.530581207	0.6	0.175770543	2.048124758	0.22184875	0.015818432	0.003194848	0.012428977	0.012428977	0.023276197	0	0	1_92063826
1368	2726	Aguad_nat	Aguad_urb	1	92063838	0	0.401206637	0.004504505	0.540144569	0.652173913	0.19002038	2.238343136	0.185636577	0.004504505	0.003194851	0.008931419	0.008931419	0.023276194	0	0	1_92063838
1369	2727	Aguad_nat	Aguad_urb	1	92063851	0	0.372466806	-0.000800019	0.750049733	0.746666667	0.21219653	2.627333783	0.126873236	-0.000800019	0.003194854	0.003848286	0.003848286	0.023276192	0	0	1_92063851
1370	2728	Aguad_nat	Aguad_urb	1	92063932	0	0.231884058	0.025423729	0.665556151	0.6	0.107052347	3.362840784	0.22184875	0.025423729	0.003194873	0.007440476	0.007440476	0.023276174	0	0	1_92063932
1371	2729	Aguad_nat	Aguad_urb	1	92063933	0	0.241014799	0.010460251	0.675969238	0.652173913	0.115911586	3.669441742	0.185636577	0.010460251	0.003194873	0.005398111	0.005398111	0.023276174	0	0	1_92063933
1372	2730	Aguad_nat	Aguad_urb	1	92063962	0	0.208144796	0.033527697	0.664396037	0.586206897	0.106167158	3.236768634	0.231949077	0.033527697	0.00319488	0.007336957	0.007336957	0.023276167	0	0	1_92063962
1373	2731	Aguad_nat	Aguad_urb	1	92125695	0	0.506638714	0.030750842	0.099793279	2.755102041	0.883797	8.588609436	0.440137688	0.030750842	0.003209366	0.057962382	0.057962382	0.023262762	0	0	1_92125695
1374	2732	Aguad_nat	Aguad_urb	1	92125719	0	0.283018868	0.042549289	0.460580011	0.485714286	0.114352019	2.063088788	0.313619123	0.042549289	0.003209372	0.018181818	0.018181818	0.023262757	0	0	1_92125719
1375	2733	Aguad_nat	Aguad_urb	1	92125732	0	0.037037037	-0.15130674	1	1.4375	0.122865775	16.818404053	0.157607853	-0.15130674	0.003209375	0.012971698	0.012971698	0.023262754	0	0	1_92125732
1376	2734	Aguad_nat	Aguad_urb	1	92126458	0	0.391334731	0.114236589	0.057783671	0.267489712	0.074530644	0.960017815	0.572692917	0.114236589	0.003209545	0.080367289	0.080367289	0.023262597	0	0	1_92126458
1377	2735	Aguad_nat	Aguad_urb	1	92126566	0	0.283018868	0.042549289	0.460580011	0.485714286	0.114352019	2.063088788	0.313619123	0.042549289	0.003209571	0.018181818	0.018181818	0.023262573	0	0	1_92126566
1378	2736	Aguad_nat	Aguad_urb	1	92127353	0	0.257162823	0.015818432	0.701942108	0.642857143	0.142422601	2.90168346	0.191885526	0.015818432	0.003209755	0.006175889	0.006175889	0.023262403	0	0	1_92127353
1379	2737	Aguad_nat	Aguad_urb	1	92127389	0	0.391334731	0.114236589	0.057783671	0.267489712	0.074530644	0.960017815	0.572692917	0.114236589	0.003209764	0.080367289	0.080367289	0.023262395	0	0	1_92127389
1380	2738	Aguad_nat	Aguad_urb	1	92127407	0	0.391334731	0.114236589	0.057783671	0.267489712	0.074530644	0.960017815	0.572692917	0.114236589	0.003209768	0.080367289	0.080367289	0.023262391	0	0	1_92127407
1381	2739	Aguad_nat	Aguad_urb	1	92127455	0	0.391334731	0.114236589	0.057783671	0.267489712	0.074530644	0.960017815	0.572692917	0.114236589	0.003209779	0.080367289	0.080367289	0.023262381	0	0	1_92127455
1382	2740	Aguad_nat	Aguad_urb	1	92127461	0	0.464709993	0.032098127	0.249800739	0.469565217	0.150270538	1.467296894	0.328304081	0.032098127	0.003209781	0.03179255	0.03179255	0.023262379	0	0	1_92127461
1383	2741	Aguad_nat	Aguad_urb	1	92127476	0	0.391334731	0.114236589	0.057783671	0.267489712	0.074530644	0.960017815	0.572692917	0.114236589	0.003209784	0.080367289	0.080367289	0.023262376	0	0	1_92127476
1384	2742	Aguad_nat	Aguad_urb	1	92127603	0	0.229909154	0.048724199	0.424641819	0.465517241	0.093203784	2.325080527	0.332064229	0.048724199	0.003209814	0.016596435	0.016596435	0.023262349	0	0	1_92127603
1385	2743	Aguad_nat	Aguad_urb	1	92127756	0	0.391334731	0.114236589	0.057783671	0.267489712	0.074530644	0.960017815	0.572692917	0.114236589	0.00320985	0.080367289	0.080367289	0.023262315	0	0	1_92127756
1386	2744	Aguad_nat	Aguad_urb	1	92129217	0	0.391334731	0.114236589	0.057783671	0.267489712	0.074530644	0.960017815	0.572692917	0.114236589	0.003210193	0.080367289	0.080367289	0.023261999	0	0	1_92129217
1387	2745	Aguad_nat	Aguad_urb	1	92129226	0	0.274285714	-0.005747126	1	0.75	0.164907084	3.411011751	0.124938737	-0.005747126	0.003210195	0.002782931	0.002782931	0.023261997	0	0	1_92129226
1388	2746	Aguad_nat	Aguad_urb	1	92130828	0	0.330538085	0.171872592	0.035545027	0.181034483	0.041529732	0.789157132	0.742238694	0.171872592	0.003210572	0.108411013	0.108411013	0.02326165	0	0	1_92130828
1389	2747	Aguad_nat	Aguad_urb	1	92130843	0	0.330538085	0.171872592	0.035545027	0.181034483	0.041529732	0.789157132	0.742238694	0.171872592	0.003210575	0.108411013	0.108411013	0.023261646	0	0	1_92130843
1390	2748	Aguad_nat	Aguad_urb	1	92130933	0	0.257162823	0.015818432	0.701942108	0.642857143	0.142422601	2.90168346	0.191885526	0.015818432	0.003210596	0.006175889	0.006175889	0.023261627	0	0	1_92130933
1391	2749	Aguad_nat	Aguad_urb	1	92132386	0	0.229909154	0.132484332	0.107202823	0.226666667	0.039607476	1.297173728	0.644612342	0.132484332	0.003210938	0.058096159	0.058096159	0.023261312	0	0	1_92132386
1392	2750	Aguad_nat	Aguad_urb	1	92133365	0	0.037037037	-0.15130674	1	1.4375	0.122865775	16.818404053	0.157607853	-0.15130674	0.003211168	0.012971698	0.012971698	0.0232611	0	0	1_92133365
1393	2753	Aguad_nat	Aguad_urb	1	92136496	0	0.201257862	-0.066196699	0.382620586	3.888888889	0.42172879	35.860622116	0.589825535	-0.066196699	0.003211903	0.030007102	0.030007102	0.023260422	0	0	1_92136496
1394	2754	Aguad_nat	Aguad_urb	1	92137401	0	0.201257862	0.097833563	0.211085228	0.3	0.049829206	1.806169672	0.522878745	0.097833563	0.003212116	0.034801136	0.034801136	0.023260226	0	0	1_92137401
1395	2760	Aguad_nat	Aguad_urb	1	92175445	0	0.106918239	0.086576584	0.560070956	0.322580645	0.027410099	3.796347988	0.491361694	0.086576584	0.003225952	0.016377005	0.016377005	0.023252632	0	0	1_92175445
1396	2761	Aguad_nat	Aguad_urb	1	92175627	0	0.110859729	0.065453208	0.566968326	0.344827586	0.029249727	4.065202473	0.462397998	0.065453208	0.003225994	0.014883529	0.014883529	0.023252593	0	0	1_92175627
1397	2762	Aguad_nat	Aguad_urb	1	92176056	0	0.106918239	0.086576584	0.560070956	0.322580645	0.027410099	3.796347988	0.491361694	0.086576584	0.003226094	0.016377005	0.016377005	0.0232525	0	0	1_92176056
1398	2763	Aguad_nat	Aguad_urb	1	92184303	0	0.07267645	0.242937255	0.161425577	0.212121212	0.020671397	2.176698998	0.6734159	0.242937255	0.003228008	0.055944056	0.055944056	0.023250714	0	0	1_92184303
1399	2764	Aguad_nat	Aguad_urb	1	92185018	0	0.201257862	-0.066196699	0.382620586	3.888888889	0.42172879	35.860622116	0.589825535	-0.066196699	0.003228174	0.030007102	0.030007102	0.02325056	0	0	1_92185018
1400	2765	Aguad_nat	Aguad_urb	1	92185096	0	0.201257862	-0.066196699	0.382620586	3.888888889	0.42172879	35.860622116	0.589825535	-0.066196699	0.003228193	0.030007102	0.030007102	0.023250543	0	0	1_92185096
1401	2766	Aguad_nat	Aguad_urb	1	92185517	0	0.201257862	-0.066196699	0.382620586	3.888888889	0.42172879	35.860622116	0.589825535	-0.066196699	0.00322829	0.030007102	0.030007102	0.023250452	0	0	1_92185517
1402	2767	Aguad_nat	Aguad_urb	1	92188595	0	0.201257862	-0.066196699	0.382620586	3.888888889	0.42172879	35.860622116	0.589825535	-0.066196699	0.003229005	0.030007102	0.030007102	0.023249786	0	0	1_92188595
1403	2768	Aguad_nat	Aguad_urb	1	92700856	0	0.50678733	-0.013272201	0.779455199	1.307692308	0.43333135	3.946308454	0.116505569	-0.013272201	0.003311803	0.004365079	0.004365079	0.023105788	0	0	1_92700856
1404	2769	Aguad_nat	Aguad_urb	1	92701280	0	0.503016591	-0.005942974	0.402631942	1.75	0.567841904	5.393226488	0.243038049	-0.005942974	0.003311913	0.018399891	0.018399891	0.023105709	0	0	1_92701280
1405	2771	Aguad_nat	Aguad_urb	1	92782878	0	0.307477289	0.015818432	0.723000546	0.62962963	0.158372737	2.503167384	0.200914843	0.015818432	0.003332934	0.008070764	0.008070764	0.023090517	0	0	1_92782878
1406	2772	Aguad_nat	Aguad_urb	1	92783342	0	0.25087108	0.082089552	0.382524373	0.44	0.076428497	2.533086575	0.356547324	0.082089552	0.003333053	0.020833333	0.020833333	0.023090431	0	0	1_92783342
1407	2773	Aguad_nat	Aguad_urb	1	92800354	0	0.139762404	0.13392022	0.292663106	0.204301075	0.01979535	2.108521867	0.689729348	0.13392022	0.003337427	0.038892045	0.038892045	0.023087262	0	0	1_92800354
1408	2776	Aguad_nat	Aguad_urb	1	92803062	0	0.283018868	-0.035213205	0.723000546	1.461538462	0.323871335	6.595503957	0.164810249	-0.035213205	0.003338123	0.004545455	0.004545455	0.023086758	0	0	1_92803062
1409	2777	Aguad_nat	Aguad_urb	1	92803864	0	0.480816327	-0.021115079	1	1.132352941	0.357407964	3.587561869	0.053981812	-0.021115079	0.003338329	0.000892995	0.000892995	0.023086609	0	0	1_92803864
1410	2778	Aguad_nat	Aguad_urb	1	92805664	0	0.257162823	0.080004186	0.247936069	0.351724138	0.074537321	1.659703726	0.453797826	0.080004186	0.003338791	0.034106349	0.034106349	0.023086273	0	0	1_92805664
1411	2779	Aguad_nat	Aguad_urb	1	92805727	0	0.283018868	-0.035213205	0.723000546	1.461538462	0.323871335	6.595503957	0.164810249	-0.035213205	0.003338808	0.004545455	0.004545455	0.023086262	0	0	1_92805727
1412	2781	Aguad_nat	Aguad_urb	1	92815648	0	0.452830189	-0.008482348	0.242388203	2.326315789	0.685788434	7.89127504	0.366668668	-0.008482348	0.003341356	0.034801136	0.034801136	0.023084414	0	0	1_92815648
1413	2782	Aguad_nat	Aguad_urb	1	92815822	0	0.139762404	0.13392022	0.292663106	0.204301075	0.01979535	2.108521867	0.689729348	0.13392022	0.003341401	0.038892045	0.038892045	0.023084381	0	0	1_92815822
1414	2783	Aguad_nat	Aguad_urb	1	92815956	0	0.307477289	-0.037864199	0.501400983	1.773333333	0.404389514	7.776440791	0.248790378	-0.037864199	0.003341435	0.010860021	0.010860021	0.023084356	0	0	1_92815956
1415	2785	Aguad_nat	Aguad_urb	1	92816255	0	0.177224736	-0.011711432	1	0.931034483	0.141583355	6.122366621	0.031034234	-0.011711432	0.003341512	0.000106383	0.000106383	0.023084301	0	0	1_92816255
1416	2788	Aguad_nat	Aguad_urb	1	92885623	0	0.470204082	0.016917052	0.375524286	0.568181818	0.172343214	1.873184165	0.245512668	0.016917052	0.003359518	0.017409336	0.017409336	0.023071216	0	0	1_92885623
1417	2789	Aguad_nat	Aguad_urb	1	92885664	0	0.078367347	-0.143333333	0.510204082	2.172413793	0.210975449	22.369340643	0.336942552	-0.143333333	0.003359529	0.027777778	0.027777778	0.023071208	0	0	1_92885664
1418	2792	Aguad_nat	Aguad_urb	1	93143379	0	0.424877708	-0.023030841	0.773236698	1.212121212	0.36521402	4.02295025	0.083546051	-0.023030841	0.00341443	0.001831639	0.001831639	0.023022597	0	0	1_93143379
1419	2794	Aguad_nat	Aguad_urb	1	93145928	0	0.43955276	-0.023298483	0.766672497	1.396825397	0.425581146	4.584604391	0.145142123	-0.023298483	0.003415071	0.005645686	0.005645686	0.023022122	0	0	1_93145928
1420	2795	Aguad_nat	Aguad_urb	1	93146739	0	0.43955276	-0.023298483	0.766672497	1.396825397	0.425581146	4.584604391	0.145142123	-0.023298483	0.003415275	0.005645686	0.005645686	0.023021971	0	0	1_93146739
1421	2796	Aguad_nat	Aguad_urb	1	93146742	0	0.43955276	-0.023298483	0.766672497	1.396825397	0.425581146	4.584604391	0.145142123	-0.023298483	0.003415276	0.005645686	0.005645686	0.02302197	0	0	1_93146742
1422	2797	Aguad_nat	Aguad_urb	1	93146790	0	0.43955276	-0.023298483	0.766672497	1.396825397	0.425581146	4.584604391	0.145142123	-0.023298483	0.003415288	0.005645686	0.005645686	0.023021961	0	0	1_93146790
1423	2798	Aguad_nat	Aguad_urb	1	93147120	0	0.452830189	-0.020632737	1	1.12244898	0.353169455	3.567385838	0.050166609	-0.020632737	0.003415371	0.000710227	0.000710227	0.0230219	0	0	1_93147120
1424	2799	Aguad_nat	Aguad_urb	1	93147183	0	0.229909154	-0.011104468	1	0.904761905	0.181514129	4.509809279	0.043465694	-0.011104468	0.003415387	0.000276319	0.000276319	0.023021888	0	0	1_93147183
1425	2810	Aguad_nat	Aguad_urb	1	93322697	0	0.491963662	-0.017733212	0.778618987	1.361111111	0.446489859	4.149306913	0.133893579	-0.017733212	0.003451025	0.005455837	0.005455837	0.022985195	0	0	1_93322697
1426	2811	Aguad_nat	Aguad_urb	1	93322727	0	0.26546003	-0.029432842	1	1.266666667	0.26865616	5.972111129	0.102662342	-0.029432842	0.003451033	0.001721763	0.001721763	0.022985189	0	0	1_93322727
1427	2813	Aguad_nat	Aguad_urb	1	93324070	0	0.480816327	-0.015863507	1	0.942857143	0.287543868	3.091631192	0.025554104	-0.015863507	0.003451375	0.000188644	0.000188644	0.022984942	0	0	1_93324070
1428	2814	Aguad_nat	Aguad_urb	1	93332064	0	0.283018868	-0.035213205	0.723000546	1.461538462	0.323871335	6.595503957	0.164810249	-0.035213205	0.003453408	0.004545455	0.004545455	0.022983473	0	0	1_93332064
1429	2815	Aguad_nat	Aguad_urb	1	93332124	0	0.291855204	-0.034080592	0.716659411	1.583333333	0.349432032	7.174340684	0.199572355	-0.034080592	0.003453423	0.006906272	0.006906272	0.022983461	0	0	1_93332124
1430	2816	Aguad_nat	Aguad_urb	1	93344206	0	0.245714286	-0.048372093	0.687221428	1.8	0.313356366	10.339665494	0.255272505	-0.048372093	0.003456494	0.008859358	0.008859358	0.02298124	0	0	1_93344206
1431	2817	Aguad_nat	Aguad_urb	1	93344329	0	0.475192173	0.015818432	0.391315164	0.545454545	0.177284348	1.678211665	0.263241435	0.015818432	0.003456526	0.020889037	0.020889037	0.022981218	0	0	1_93344329
1432	2821	Aguad_nat	Aguad_urb	1	93471425	0	0.372466806	0.036129871	0.338279813	0.494505495	0.139972514	1.747026453	0.305828879	0.036129871	0.003488702	0.022556712	0.022556712	0.022957862	0	0	1_93471425
1433	2822	Aguad_nat	Aguad_urb	1	93471651	0	0.156028369	-0.060659411	0.630897317	2.28	0.219515046	23.681292463	0.357934847	-0.060659411	0.003488759	0.01038961	0.01038961	0.022957821	0	0	1_93471651
1434	2823	Aguad_nat	Aguad_urb	1	93476476	0	0.171208945	0.060006176	0.637705493	0.422222222	0.064475348	2.764957635	0.374458913	0.060006176	0.003489976	0.01567718	0.01567718	0.022956935	0	0	1_93476476
1435	2825	Aguad_nat	Aguad_urb	1	93477226	0	0.04	-0.16	1	1.4	0.119080926	16.459395061	0.146128036	-0.16	0.003490165	0.013605442	0.013605442	0.022956797	0	0	1_93477226
1436	2827	Aguad_nat	Aguad_urb	1	93498009	0	0.04	0.137931034	0.44	0.379310345	0.032288845	4.455914698	0.421005313	0.137931034	0.003495402	0.025974026	0.025974026	0.022952981	0	0	1_93498009
1437	2833	Aguad_nat	Aguad_urb	1	93646625	0	0.04	-0.108374384	1	1.642857143	0.139929675	19.288114468	0.2155998	-0.108374384	0.003532681	0.016034985	0.016034985	0.022925726	0	0	1_93646625
1438	2834	Aguad_nat	Aguad_urb	1	93646634	0	0.038461538	-0.132132132	1	1.533333333	0.130843844	17.968832492	0.185636577	-0.132132132	0.003532683	0.014379085	0.014379085	0.022925724	0	0	1_93646634
1439	2835	Aguad_nat	Aguad_urb	1	93646643	0	0.038461538	-0.132132132	1	1.533333333	0.130843844	17.968832492	0.185636577	-0.132132132	0.003532685	0.014379085	0.014379085	0.022925723	0	0	1_93646643
1440	2836	Aguad_nat	Aguad_urb	1	93646663	0	0.055555556	0.129032258	0.444444444	0.380952381	0.031677962	4.581251648	0.419129308	0.129032258	0.00353269	0.035714286	0.035714286	0.022925719	0	0	1_93646663
1441	2837	Aguad_nat	Aguad_urb	1	93646664	0	0.055555556	-0.103225806	1	1.7	0.141504447	20.423386433	0.230448921	-0.103225806	0.003532691	0.022857143	0.022857143	0.022925719	0	0	1_93646664
1442	2838	Aguad_nat	Aguad_urb	1	93646682	0	0.038461538	-0.132132132	1	1.533333333	0.130843844	17.968832492	0.185636577	-0.132132132	0.003532695	0.014379085	0.014379085	0.022925716	0	0	1_93646682
1443	2839	Aguad_nat	Aguad_urb	1	93646893	0	0.037037037	-0.15130674	1	1.4375	0.122865775	16.818404053	0.157607853	-0.15130674	0.003532748	0.012971698	0.012971698	0.022925677	0	0	1_93646893
1444	2841	Aguad_nat	Aguad_urb	1	93646931	0	0.184615385	0.151936027	0.28324762	0.188405797	0.017732659	2.001772187	0.724905738	0.151936027	0.003532757	0.056712963	0.056712963	0.02292567	0	0	1_93646931
1445	2843	Aguad_nat	Aguad_urb	1	93647408	0	0.171208945	0.060006176	0.637705493	0.422222222	0.064475348	2.764957635	0.374458913	0.060006176	0.003532876	0.01567718	0.01567718	0.022925583	0	0	1_93647408
1446	2844	Aguad_nat	Aguad_urb	1	93647948	0	0.503016591	-0.01788295	1	0.917647059	0.303282431	2.776541067	0.037324323	-0.01788295	0.003533011	0.000445232	0.000445232	0.022925484	0	0	1_93647948
1447	2845	Aguad_nat	Aguad_urb	1	93651904	0	0.30122449	0.049214092	0.454248153	0.461538462	0.107149991	1.988033313	0.335792102	0.049214092	0.003534	0.022131888	0.022131888	0.022924759	0	0	1_93651904
1448	2847	Aguad_nat	Aguad_urb	1	93653845	0	0.506938776	-0.013140097	0.773931349	1.307692308	0.420029023	4.071288117	0.116505569	-0.013140097	0.003534484	0.004294149	0.004294149	0.022924404	0	0	1_93653845
1449	2848	Aguad_nat	Aguad_urb	1	93655172	0	0.452830189	-0.008482348	0.772978646	0.795454545	0.252872795	2.502238064	0.099384632	-0.008482348	0.003534816	0.002840909	0.002840909	0.022924161	0	0	1_93655172
1450	2865	Aguad_nat	Aguad_urb	1	93752494	0	0.424877708	0.106466734	0.066880128	0.276923077	0.081625098	0.939495237	0.557640852	0.106466734	0.003559059	0.082573266	0.082573266	0.022906357	0	0	1_93752494
1451	2866	Aguad_nat	Aguad_urb	1	93752503	0	0.316742081	-0.033419133	0.488229789	1.927536232	0.437574709	8.49088362	0.28500255	-0.033419133	0.003559061	0.014776335	0.014776335	0.022906355	0	0	1_93752503
1452	2869	Aguad_nat	Aguad_urb	1	93763525	0	0.139762404	-0.102283356	0.136837512	3.965517241	0.432538609	36.355892068	0.598299842	-0.102283356	0.003561799	0.055	0.055	0.022904341	0	0	1_93763525
1453	2871	Aguad_nat	Aguad_urb	1	93894415	0	0.201257862	-0.038858322	1	1.428571429	0.238090055	8.571615151	0.15490196	-0.038858322	0.003594204	0.002840909	0.002840909	0.022880471	0	0	1_93894415
1454	2872	Aguad_nat	Aguad_urb	1	93894430	0	0.201257862	-0.038858322	1	1.428571429	0.238090055	8.571615151	0.15490196	-0.038858322	0.003594207	0.002840909	0.002840909	0.022880469	0	0	1_93894430
1455	2874	Aguad_nat	Aguad_urb	1	93896843	0	0.391334731	0.057997642	0.208296642	0.403846154	0.11663055	1.398361885	0.393784049	0.057997642	0.003594803	0.039001623	0.039001623	0.022880029	0	0	1_93896843
1456	2875	Aguad_nat	Aguad_urb	1	93899453	0	0.452830189	-0.020632737	1	1.12244898	0.353169455	3.567385838	0.050166609	-0.020632737	0.003595447	0.000710227	0.000710227	0.022879554	0	0	1_93899453
1457	2876	Aguad_nat	Aguad_urb	1	93914751	0	0.106918239	-0.042074602	1	1.4	0.119080926	16.459395061	0.146128036	-0.042074602	0.00359922	0.001336898	0.001336898	0.022876771	0	0	1_93914751
1458	2878	Aguad_nat	Aguad_urb	1	93917489	0	0.201257862	-0.038858322	1	1.428571429	0.238090055	8.571615151	0.15490196	-0.038858322	0.003599895	0.002840909	0.002840909	0.022876273	0	0	1_93917489
1459	2902	Aguad_nat	Aguad_urb	1	94053554	0	0.486956522	0.076500423	0.068895732	3.6	1.033284191	12.542531969	0.556302501	0.076500423	0.00363334	0.091450216	0.091450216	0.022851583	0	0	1_94053554
1460	2903	Aguad_nat	Aguad_urb	1	94053820	0	0.055555556	0.129032258	0.444444444	0.380952381	0.031677962	4.581251648	0.419129308	0.129032258	0.003633405	0.035714286	0.035714286	0.022851534	0	0	1_94053820
1461	2914	Aguad_nat	Aguad_urb	1	94138765	0	0.347826087	-0.027184466	0.476169306	2.087719298	0.464671091	9.379907532	0.319672106	-0.027184466	0.003654187	0.020534188	0.020534188	0.022836185	0	0	1_94138765
1462	2918	Aguad_nat	Aguad_urb	1	94147174	0	0.307477289	-0.037864199	0.501400983	1.773333333	0.404389514	7.776440791	0.248790378	-0.037864199	0.003656241	0.010860021	0.010860021	0.022834669	0	0	1_94147174
1463	2919	Aguad_nat	Aguad_urb	1	94147183	0	0.316742081	-0.012494794	1	0.923076923	0.225329429	3.781445721	0.034762106	-0.012494794	0.003656243	0.000238095	0.000238095	0.022834667	0	0	1_94147183
1464	2920	Aguad_nat	Aguad_urb	1	94147210	0	0.475192173	-0.018917388	0.575648742	1.466165414	0.468290579	4.590399881	0.16618297	-0.018917388	0.003656249	0.008029746	0.008029746	0.022834662	0	0	1_94147210
1465	2921	Aguad_nat	Aguad_urb	1	94147387	0	0.257162823	-0.026972071	1	1.172839506	0.249671425	5.509451095	0.069238586	-0.026972071	0.003656293	0.000756546	0.000756546	0.022834631	0	0	1_94147387
1466	2923	Aguad_nat	Aguad_urb	1	94147432	0	0.307477289	-0.019969989	1	1.038461538	0.255913025	4.21394091	0.016390416	-0.019969989	0.003656304	5.1653e-05	5.1653e-05	0.022834622	0	0	1_94147432
1467	2925	Aguad_nat	Aguad_urb	1	94147658	0	0.229909154	-0.047001668	0.687305337	1.851851852	0.325422814	10.538152618	0.26760624	-0.047001668	0.003656359	0.009135811	0.009135811	0.022834582	0	0	1_94147658
1468	2926	Aguad_nat	Aguad_urb	1	94147673	0	0.452830189	-0.020632737	1	1.12244898	0.353169455	3.567385838	0.050166609	-0.020632737	0.003656362	0.000710227	0.000710227	0.022834579	0	0	1_94147673
1469	2928	Aguad_nat	Aguad_urb	1	94147813	0	0.283018868	-0.035213205	0.723000546	1.461538462	0.323871335	6.595503957	0.164810249	-0.035213205	0.003656397	0.004545455	0.004545455	0.022834554	0	0	1_94147813
1470	3015	Aguad_nat	Aguad_urb	1	95242088	0	0.350204082	0.045128205	0.310867562	0.466666667	0.120347618	1.809572811	0.330993219	0.045128205	0.00392229	0.024864025	0.024864025	0.022643106	0	0	1_95242088
1471	3016	Aguad_nat	Aguad_urb	1	95242109	0	0.176538908	-0.003496503	1	0.727272727	0.092408311	5.723788417	0.138302698	-0.003496503	0.003922295	0.002192982	0.002192982	0.022643102	0	0	1_95242109
1472	3017	Aguad_nat	Aguad_urb	1	95242189	0	0.201257862	0.097833563	0.211085228	0.3	0.049829206	1.806169672	0.522878745	0.097833563	0.003922314	0.034801136	0.034801136	0.022643089	0	0	1_95242189
1473	3018	Aguad_nat	Aguad_urb	1	95242200	0	0.201257862	0.097833563	0.211085228	0.3	0.049829206	1.806169672	0.522878745	0.097833563	0.003922317	0.034801136	0.034801136	0.022643087	0	0	1_95242200
1474	3019	Aguad_nat	Aguad_urb	1	95242216	0	0.201257862	0.097833563	0.211085228	0.3	0.049829206	1.806169672	0.522878745	0.097833563	0.003922321	0.034801136	0.034801136	0.022643085	0	0	1_95242216
1475	3021	Aguad_nat	Aguad_urb	1	95242381	0	0.307477289	-0.019969989	1	1.038461538	0.255913025	4.21394091	0.016390416	-0.019969989	0.00392236	5.1653e-05	5.1653e-05	0.022643057	0	0	1_95242381
1476	3022	Aguad_nat	Aguad_urb	1	95242397	0	0.229909154	0.048724199	0.424641819	0.465517241	0.093203784	2.325080527	0.332064229	0.048724199	0.003922363	0.016596435	0.016596435	0.022643055	0	0	1_95242397
1477	3023	Aguad_nat	Aguad_urb	1	95242436	0	0.229909154	0.048724199	0.424641819	0.465517241	0.093203784	2.325080527	0.332064229	0.048724199	0.003922373	0.016596435	0.016596435	0.022643048	0	0	1_95242436
1478	3024	Aguad_nat	Aguad_urb	1	95242565	0	0.372466806	-0.030343931	0.523428158	1.760869565	0.465921408	6.654902684	0.245727187	-0.030343931	0.003922403	0.013058588	0.013058588	0.022643027	0	0	1_95242565
1479	3025	Aguad_nat	Aguad_urb	1	95242697	0	0.07267645	0.015818432	1	0.677419355	0.040109845	11.441006109	0.169142399	0.015818432	0.003922434	0.001365822	0.001365822	0.022643005	0	0	1_95242697
1480	3026	Aguad_nat	Aguad_urb	1	95242816	0	0.171208945	-0.020335177	1	1.034482759	0.158210044	6.764138042	0.014723257	-0.020335177	0.003922463	2.3191e-05	2.3191e-05	0.022642985	0	0	1_95242816
1481	3027	Aguad_nat	Aguad_urb	1	95242893	0	0.372466806	0.087831717	0.109169604	0.324074074	0.089170053	1.177794586	0.489355711	0.087831717	0.003922481	0.056807522	0.056807522	0.022642973	0	0	1_95242893
1482	3028	Aguad_nat	Aguad_urb	1	95242942	0	0.223404255	-0.040241449	1	1.5	0.246939842	9.111530879	0.176091259	-0.040241449	0.003922492	0.004081633	0.004081633	0.022642965	0	0	1_95242942
1483	3030	Aguad_nat	Aguad_urb	1	95244452	0	0.464709993	0.002498681	0.565664006	0.656565657	0.211696242	2.036306636	0.182721838	0.002498681	0.00392285	0.009876965	0.009876965	0.022642715	0	0	1_95244452
1484	3031	Aguad_nat	Aguad_urb	1	95244461	0	0.464709993	0.002498681	0.565664006	0.656565657	0.211696242	2.036306636	0.182721838	0.002498681	0.003922852	0.009876965	0.009876965	0.022642713	0	0	1_95244461
1485	3032	Aguad_nat	Aguad_urb	1	95247081	0	0.316742081	-0.023938224	1	1.125	0.276025114	4.585180608	0.051152522	-0.023938224	0.003923472	0.000519481	0.000519481	0.02264228	0	0	1_95247081
1486	3033	Aguad_nat	Aguad_urb	1	95247117	0	0.106918239	-0.042074602	1	1.4	0.119080926	16.459395061	0.146128036	-0.042074602	0.003923481	0.001336898	0.001336898	0.022642274	0	0	1_95247117
1487	3034	Aguad_nat	Aguad_urb	1	95247120	0	0.171208945	-0.020335177	1	1.034482759	0.158210044	6.764138042	0.014723257	-0.020335177	0.003923482	2.3191e-05	2.3191e-05	0.022642274	0	0	1_95247120
1488	3036	Aguad_nat	Aguad_urb	1	95247231	0	0.283018868	-0.035213205	0.723000546	1.461538462	0.323871335	6.595503957	0.164810249	-0.035213205	0.003923508	0.004545455	0.004545455	0.022642255	0	0	1_95247231
1489	3037	Aguad_nat	Aguad_urb	1	95248342	0	0.453900709	-0.019132653	0.343143083	2.333333333	0.617239942	8.820628855	0.367976785	-0.019132653	0.003923771	0.033333333	0.033333333	0.022642072	0	0	1_95248342
1490	3038	Aguad_nat	Aguad_urb	1	95248360	0	0.07267645	0.015818432	1	0.677419355	0.040109845	11.441006109	0.169142399	0.015818432	0.003923775	0.001365822	0.001365822	0.022642069	0	0	1_95248360
1491	3040	Aguad_nat	Aguad_urb	1	95248434	0	0.424877708	-0.010081083	0.145177383	2.7	0.736959349	9.891997445	0.431363764	-0.010081083	0.003923793	0.043211722	0.043211722	0.022642056	0	0	1_95248434
1492	3041	Aguad_nat	Aguad_urb	1	95248468	0	0.424877708	-0.010081083	0.145177383	2.7	0.736959349	9.891997445	0.431363764	-0.010081083	0.003923801	0.043211722	0.043211722	0.022642051	0	0	1_95248468
1493	3043	Aguad_nat	Aguad_urb	1	95248522	0	0.424877708	-0.010081083	0.145177383	2.7	0.736959349	9.891997445	0.431363764	-0.010081083	0.003923814	0.043211722	0.043211722	0.022642042	0	0	1_95248522
1494	3044	Aguad_nat	Aguad_urb	1	95248564	0	0.424877708	-0.010081083	0.145177383	2.7	0.736959349	9.891997445	0.431363764	-0.010081083	0.003923824	0.043211722	0.043211722	0.022642035	0	0	1_95248564
1495	3045	Aguad_nat	Aguad_urb	1	95248570	0	0.424877708	-0.010081083	0.145177383	2.7	0.736959349	9.891997445	0.431363764	-0.010081083	0.003923825	0.043211722	0.043211722	0.022642034	0	0	1_95248570
1496	3046	Aguad_nat	Aguad_urb	1	95248590	0	0.424877708	-0.010081083	0.145177383	2.7	0.736959349	9.891997445	0.431363764	-0.010081083	0.00392383	0.043211722	0.043211722	0.022642031	0	0	1_95248590
1497	3047	Aguad_nat	Aguad_urb	1	95248637	0	0.307477289	0.141077904	0.071149325	0.221674877	0.049996211	0.982869507	0.654283524	0.141077904	0.003923841	0.080591426	0.080591426	0.022642023	0	0	1_95248637
1498	3048	Aguad_nat	Aguad_urb	1	95248676	0	0.424877708	-0.010081083	0.145177383	2.7	0.736959349	9.891997445	0.431363764	-0.010081083	0.00392385	0.043211722	0.043211722	0.022642016	0	0	1_95248676
1499	3049	Aguad_nat	Aguad_urb	1	95248693	0	0.424877708	-0.010081083	0.145177383	2.7	0.736959349	9.891997445	0.431363764	-0.010081083	0.003923854	0.043211722	0.043211722	0.022642014	0	0	1_95248693
1500	3050	Aguad_nat	Aguad_urb	1	95248750	0	0.352201258	-0.015425427	0.094099417	4.545454545	0.886571903	23.304547498	0.657577319	-0.015425427	0.003923868	0.068587662	0.068587662	0.022642004	0	0	1_95248750
1501	3051	Aguad_nat	Aguad_urb	1	95248756	0	0.352201258	-0.015425427	0.094099417	4.545454545	0.886571903	23.304547498	0.657577319	-0.015425427	0.003923869	0.068587662	0.068587662	0.022642003	0	0	1_95248756
1502	3052	Aguad_nat	Aguad_urb	1	95248791	0	0.201257862	-0.038858322	1	1.428571429	0.238090055	8.571615151	0.15490196	-0.038858322	0.003923877	0.002840909	0.002840909	0.022641997	0	0	1_95248791
1503	3053	Aguad_nat	Aguad_urb	1	95248793	0	0.201257862	-0.038858322	1	1.428571429	0.238090055	8.571615151	0.15490196	-0.038858322	0.003923878	0.002840909	0.002840909	0.022641997	0	0	1_95248793
1504	3054	Aguad_nat	Aguad_urb	1	95248804	0	0.452830189	0.015818432	0.07783694	3.5	0.964365493	12.702652773	0.544068044	0.015818432	0.00392388	0.071022727	0.071022727	0.022641995	0	0	1_95248804
1505	3056	Aguad_nat	Aguad_urb	1	95248993	0	0.424877708	0.015818432	0.039101623	4.333333333	1.060842197	17.700820948	0.636822098	0.015818432	0.003923925	0.084339489	0.084339489	0.022641964	0	0	1_95248993
1506	3059	Aguad_nat	Aguad_urb	1	95249043	0	0.372466806	-0.000800019	0.051061508	5.238095238	1.030039399	26.637468196	0.71917339	-0.000800019	0.003923937	0.084438427	0.084438427	0.022641956	0	0	1_95249043
1507	3060	Aguad_nat	Aguad_urb	1	95252841	0	0.139762404	-0.062916094	0.637705493	2.172413793	0.210975449	22.369340643	0.336942552	-0.062916094	0.003924836	0.008210227	0.008210227	0.022641328	0	0	1_95252841
1508	3061	Aguad_nat	Aguad_urb	1	95252899	0	0.372466806	-0.022957953	0.198820382	2.878787879	0.689739209	12.015294386	0.459209665	-0.022957953	0.00392485	0.040977315	0.040977315	0.022641318	0	0	1_95252899
1509	3062	Aguad_nat	Aguad_urb	1	95252914	0	0.352201258	0.015818432	0.517275536	0.615384615	0.169116332	2.239276478	0.210853365	0.015818432	0.003924854	0.010146104	0.010146104	0.022641316	0	0	1_95252914
1510	3064	Aguad_nat	Aguad_urb	1	95255040	0	0.283018868	-0.044933517	0.282508933	2.8	0.522944851	14.992020652	0.447158031	-0.044933517	0.003925357	0.028409091	0.028409091	0.022640965	0	0	1_95255040
1511	3065	Aguad_nat	Aguad_urb	1	95255317	0	0.201257862	-0.066196699	0.382620586	3.888888889	0.42172879	35.860622116	0.589825535	-0.066196699	0.003925423	0.030007102	0.030007102	0.022640919	0	0	1_95255317
1512	3067	Aguad_nat	Aguad_urb	1	95255347	0	0.408805031	0.000677177	0.069092876	3.8	0.925500121	15.602375053	0.579783597	0.000677177	0.00392543	0.068531469	0.068531469	0.022640914	0	0	1_95255347
1513	3068	Aguad_nat	Aguad_urb	1	95255963	0	0.106918239	-0.042074602	1	1.4	0.119080926	16.459395061	0.146128036	-0.042074602	0.003925575	0.001336898	0.001336898	0.022640812	0	0	1_95255963
1514	3069	Aguad_nat	Aguad_urb	1	95255975	0	0.07267645	0.015818432	1	0.677419355	0.040109845	11.441006109	0.169142399	0.015818432	0.003925578	0.001365822	0.001365822	0.02264081	0	0	1_95255975
1515	3070	Aguad_nat	Aguad_urb	1	95255978	0	0.201257862	-0.066196699	0.382620586	3.888888889	0.42172879	35.860622116	0.589825535	-0.066196699	0.003925579	0.030007102	0.030007102	0.02264081	0	0	1_95255978
1516	3071	Aguad_nat	Aguad_urb	1	95255987	0	0.283018868	-0.044933517	0.282508933	2.8	0.522944851	14.992020652	0.447158031	-0.044933517	0.003925581	0.028409091	0.028409091	0.022640808	0	0	1_95255987
1517	3072	Aguad_nat	Aguad_urb	1	95256047	0	0.171208945	-0.068539988	0.396175822	3	0.312047217	28.841789043	0.477121255	-0.068539988	0.003925595	0.018181818	0.018181818	0.022640798	0	0	1_95256047
1518	3073	Aguad_nat	Aguad_urb	1	95256944	0	0.139762404	-0.062916094	0.637705493	2.172413793	0.210975449	22.369340643	0.336942552	-0.062916094	0.003925808	0.008210227	0.008210227	0.02264065	0	0	1_95256944
1519	3074	Aguad_nat	Aguad_urb	1	95257993	0	0.391334731	-0.026360778	0.758178197	1.330434783	0.377298289	4.691398726	0.12399359	-0.026360778	0.003926056	0.003662744	0.003662744	0.022640477	0	0	1_95257993
1520	3075	Aguad_nat	Aguad_urb	1	95258107	0	0.229909154	-0.047001668	0.687305337	1.851851852	0.325422814	10.538152618	0.26760624	-0.047001668	0.003926083	0.009135811	0.009135811	0.022640458	0	0	1_95258107
1521	3076	Aguad_nat	Aguad_urb	1	95258112	0	0.07267645	0.015818432	1	0.677419355	0.040109845	11.441006109	0.169142399	0.015818432	0.003926084	0.001365822	0.001365822	0.022640457	0	0	1_95258112
1522	3077	Aguad_nat	Aguad_urb	1	95258122	0	0.037037037	-0.15130674	1	1.4375	0.122865775	16.818404053	0.157607853	-0.15130674	0.003926087	0.012971698	0.012971698	0.022640456	0	0	1_95258122
1523	3078	Aguad_nat	Aguad_urb	1	95258176	0	0.491963662	-0.006549331	0.398408392	1.890756303	0.608061761	5.879270205	0.276635557	-0.006549331	0.003926099	0.022670777	0.022670777	0.022640447	0	0	1_95258176
1524	3079	Aguad_nat	Aguad_urb	1	95258203	0	0.352201258	-0.031047357	0.741589878	1.5	0.390075073	5.768120432	0.176091259	-0.031047357	0.003926106	0.006493506	0.006493506	0.022640442	0	0	1_95258203
1525	3080	Aguad_nat	Aguad_urb	1	95258234	0	0.352201258	-0.031047357	0.741589878	1.5	0.390075073	5.768120432	0.176091259	-0.031047357	0.003926113	0.006493506	0.006493506	0.022640437	0	0	1_95258234
1526	3081	Aguad_nat	Aguad_urb	1	95258456	0	0.229909154	-0.047001668	0.687305337	1.851851852	0.325422814	10.538152618	0.26760624	-0.047001668	0.003926166	0.009135811	0.009135811	0.0226404	0	0	1_95258456
1527	3082	Aguad_nat	Aguad_urb	1	95258535	0	0.307477289	-0.019969989	1	1.038461538	0.255913025	4.21394091	0.016390416	-0.019969989	0.003926184	5.1653e-05	5.1653e-05	0.022640387	0	0	1_95258535
1528	3083	Aguad_nat	Aguad_urb	1	95258587	0	0.171208945	-0.068539988	0.396175822	3	0.312047217	28.841789043	0.477121255	-0.068539988	0.003926197	0.018181818	0.018181818	0.022640379	0	0	1_95258587
1529	3084	Aguad_nat	Aguad_urb	1	95258626	0	0.48427673	-0.014005252	0.410335859	1.666666667	0.53464263	5.195578548	0.22184875	-0.014005252	0.003926206	0.01446281	0.01446281	0.022640372	0	0	1_95258626
1530	3085	Aguad_nat	Aguad_urb	1	95258667	0	0.503144654	-0.00605227	0.40733859	1.75	0.576027565	5.316585843	0.243038049	-0.00605227	0.003926216	0.018181818	0.018181818	0.022640366	0	0	1_95258667
1531	3086	Aguad_nat	Aguad_urb	1	95258759	0	0.503144654	-0.00605227	0.40733859	1.75	0.576027565	5.316585843	0.243038049	-0.00605227	0.003926237	0.018181818	0.018181818	0.02264035	0	0	1_95258759
1532	3087	Aguad_nat	Aguad_urb	1	95258951	0	0.183673469	-0.028097063	1	1.2	0.182492344	7.890741972	0.079181246	-0.028097063	0.003926283	0.000721501	0.000721501	0.022640319	0	0	1_95258951
1533	3088	Aguad_nat	Aguad_urb	1	95259327	0	0.506638714	0.003601006	0.273995105	1.983333333	0.652278521	6.030569742	0.297395711	0.003601006	0.003926372	0.027280564	0.027280564	0.022640257	0	0	1_95259327
1534	3089	Aguad_nat	Aguad_urb	1	95259331	0	0.506638714	0.003601006	0.273995105	1.983333333	0.652278521	6.030569742	0.297395711	0.003601006	0.003926373	0.027280564	0.027280564	0.022640256	0	0	1_95259331
1535	3090	Aguad_nat	Aguad_urb	1	95259448	0	0.506638714	0.003601006	0.273995105	1.983333333	0.652278521	6.030569742	0.297395711	0.003601006	0.003926401	0.027280564	0.027280564	0.022640237	0	0	1_95259448
1536	3091	Aguad_nat	Aguad_urb	1	95263417	0	0.475192173	0.015818432	0.391315164	0.545454545	0.177284348	1.678211665	0.263241435	0.015818432	0.00392734	0.020889037	0.020889037	0.022639581	0	0	1_95263417
1537	3092	Aguad_nat	Aguad_urb	1	95263462	0	0.330538085	0.038706375	0.324267122	0.49382716	0.129530322	1.882688636	0.306425028	0.038706375	0.003927351	0.020192677	0.020192677	0.022639574	0	0	1_95263462
1538	3093	Aguad_nat	Aguad_urb	1	95398604	0	0.201257862	-0.066196699	0.382620586	3.888888889	0.42172879	35.860622116	0.589825535	-0.066196699	0.003959994	0.030007102	0.030007102	0.022617577	0	0	1_95398604
1539	3094	Aguad_nat	Aguad_urb	1	95398888	0	0.49825297	-0.018690038	1	1.12345679	0.373936643	3.375318206	0.050556373	-0.018690038	0.003960062	0.000796889	0.000796889	0.022617531	0	0	1_95398888
1540	3095	Aguad_nat	Aguad_urb	1	95398988	0	0.283687943	-0.030193662	1	1.231884058	0.258179777	5.877835785	0.090569835	-0.030193662	0.003960085	0.001428571	0.001428571	0.022617514	0	0	1_95398988
1541	3096	Aguad_nat	Aguad_urb	1	95398997	0	0.488475177	-0.020111856	0.554409153	1.529411765	0.452737201	5.166574208	0.184524427	-0.020111856	0.003960087	0.009800363	0.009800363	0.022617513	0	0	1_95398997
1542	3097	Aguad_nat	Aguad_urb	1	95399126	0	0.229909154	-0.047001668	0.687305337	1.851851852	0.325422814	10.538152618	0.26760624	-0.047001668	0.003960118	0.009135811	0.009135811	0.022617492	0	0	1_95399126
1543	3098	Aguad_nat	Aguad_urb	1	95399132	0	0.307477289	0.015818432	0.723000546	0.62962963	0.158372737	2.503167384	0.200914843	0.015818432	0.003960119	0.008070764	0.008070764	0.022617491	0	0	1_95399132
1544	3099	Aguad_nat	Aguad_urb	1	95399146	0	0.307477289	0.015818432	0.723000546	0.62962963	0.158372737	2.503167384	0.200914843	0.015818432	0.003960123	0.008070764	0.008070764	0.022617489	0	0	1_95399146
1545	3100	Aguad_nat	Aguad_urb	1	95399259	0	0.284552846	-0.04035964	0.67860069	2.105263158	0.358746803	12.354487683	0.32330639	-0.04035964	0.003960149	0.016666667	0.016666667	0.02261747	0	0	1_95399259
1546	3101	Aguad_nat	Aguad_urb	1	95399279	0	0.32173913	-0.032012595	0.710720363	1.7	0.368356602	7.845658215	0.230448921	-0.032012595	0.003960154	0.01018711	0.01018711	0.022617467	0	0	1_95399279
1547	3103	Aguad_nat	Aguad_urb	1	95399421	0	0.382352941	-0.024948025	1	1.236363636	0.342321792	4.465374612	0.092146223	-0.024948025	0.003960188	0.002020202	0.002020202	0.022617444	0	0	1_95399421
1548	3106	Aguad_nat	Aguad_urb	1	95399510	0	0.48427673	-0.014005252	0.410335859	1.666666667	0.53464263	5.195578548	0.22184875	-0.014005252	0.003960209	0.01446281	0.01446281	0.022617429	0	0	1_95399510
1549	3107	Aguad_nat	Aguad_urb	1	95400349	0	0.359408034	-0.026962888	0.734416034	1.333333333	0.318045091	5.589703562	0.124938737	-0.026962888	0.003960407	0.003529412	0.003529412	0.022617293	0	0	1_95400349
1550	3108	Aguad_nat	Aguad_urb	1	95400402	0	0.307477289	-0.019969989	1	1.038461538	0.255913025	4.21394091	0.016390416	-0.019969989	0.00396042	5.1653e-05	5.1653e-05	0.022617285	0	0	1_95400402
1551	3109	Aguad_nat	Aguad_urb	1	95404327	0	0.352201258	0.015818432	0.517275536	0.615384615	0.169116332	2.239276478	0.210853365	0.015818432	0.003961348	0.010146104	0.010146104	0.022616647	0	0	1_95404327
1552	3110	Aguad_nat	Aguad_urb	1	95404426	0	0.139762404	0.015818432	1	0.666666667	0.086682974	5.127240352	0.176091259	0.015818432	0.003961371	0.002840909	0.002840909	0.022616631	0	0	1_95404426
1553	3113	Aguad_nat	Aguad_urb	1	95405849	0	0.408805031	-0.019511163	1	1.043478261	0.309863908	3.513951941	0.018483406	-0.019511163	0.003961708	8.7413e-05	8.7413e-05	0.0226164	0	0	1_95405849
1554	3114	Aguad_nat	Aguad_urb	1	95405904	0	0.229909154	-0.047001668	0.687305337	1.851851852	0.325422814	10.538152618	0.26760624	-0.047001668	0.003961721	0.009135811	0.009135811	0.022616391	0	0	1_95405904
1555	3115	Aguad_nat	Aguad_urb	1	95406662	0	0.07267645	0.242937255	0.161425577	0.212121212	0.020671397	2.176698998	0.6734159	0.242937255	0.0039619	0.055944056	0.055944056	0.022616268	0	0	1_95406662
1556	3116	Aguad_nat	Aguad_urb	1	95407886	0	0.037037037	0.220082531	0.407407407	0.333333333	0.028467725	3.903055454	0.477121255	0.220082531	0.00396219	0.027444254	0.027444254	0.022616069	0	0	1_95407886
1557	3118	Aguad_nat	Aguad_urb	1	95413075	0	0.201257862	-0.038858322	1	1.428571429	0.238090055	8.571615151	0.15490196	-0.038858322	0.003963417	0.002840909	0.002840909	0.022615227	0	0	1_95413075
1558	3119	Aguad_nat	Aguad_urb	1	95413084	0	0.408805031	-0.019511163	0.230234463	2.357142857	0.63846653	8.702292423	0.372385904	-0.019511163	0.003963419	0.031555944	0.031555944	0.022615225	0	0	1_95413084
1559	3120	Aguad_nat	Aguad_urb	1	95413105	0	0.307477289	-0.037864199	0.501400983	1.773333333	0.404389514	7.776440791	0.248790378	-0.037864199	0.003963424	0.010860021	0.010860021	0.022615222	0	0	1_95413105
1560	3121	Aguad_nat	Aguad_urb	1	95413123	0	0.201257862	0.097833563	0.211085228	0.3	0.049829206	1.806169672	0.522878745	0.097833563	0.003963428	0.034801136	0.034801136	0.022615219	0	0	1_95413123
1561	3122	Aguad_nat	Aguad_urb	1	95413135	0	0.201257862	0.097833563	0.211085228	0.3	0.049829206	1.806169672	0.522878745	0.097833563	0.003963431	0.034801136	0.034801136	0.022615217	0	0	1_95413135
1562	3123	Aguad_nat	Aguad_urb	1	95413156	0	0.307477289	-0.037864199	0.501400983	1.773333333	0.404389514	7.776440791	0.248790378	-0.037864199	0.003963436	0.010860021	0.010860021	0.022615214	0	0	1_95413156
1563	3125	Aguad_nat	Aguad_urb	1	95413174	0	0.43955276	-0.017039776	1	0.974025974	0.302980605	3.131311316	0.011429462	-0.017039776	0.00396344	3.6132e-05	3.6132e-05	0.022615211	0	0	1_95413174
1564	3126	Aguad_nat	Aguad_urb	1	95413180	0	0.43955276	-0.017039776	1	0.974025974	0.302980605	3.131311316	0.011429462	-0.017039776	0.003963442	3.6132e-05	3.6132e-05	0.02261521	0	0	1_95413180
1565	3127	Aguad_nat	Aguad_urb	1	95413207	0	0.43955276	-0.017039776	1	0.974025974	0.302980605	3.131311316	0.011429462	-0.017039776	0.003963448	3.6132e-05	3.6132e-05	0.022615205	0	0	1_95413207
1566	3128	Aguad_nat	Aguad_urb	1	95413387	0	0.424877708	-0.023030841	0.385613178	1.780952381	0.517702706	6.126665645	0.250652307	-0.023030841	0.003963491	0.015709106	0.015709106	0.022615176	0	0	1_95413387
1567	3129	Aguad_nat	Aguad_urb	1	95413414	0	0.037037037	-0.15130674	1	1.4375	0.122865775	16.818404053	0.157607853	-0.15130674	0.003963497	0.012971698	0.012971698	0.022615172	0	0	1_95413414
1568	3150	Aguad_nat	Aguad_urb	1	95549239	0	0.382352941	-0.017941242	1	1	0.275207491	3.633622024	0	-0.017941242	0.004000883	0	0	0.022592696	0	0	1_95549239
1569	3153	Aguad_nat	Aguad_urb	1	95555591	0	0.480816327	-0.014940577	0.3872015	1.784313725	0.538288169	5.914630218	0.251471216	-0.014940577	0.004002369	0.018109791	0.018109791	0.022591686	0	0	1_95555591
1570	3154	Aguad_nat	Aguad_urb	1	95555629	0	0.206131078	-0.025061689	1	1.043478261	0.156134896	6.973757359	0.018483406	-0.025061689	0.004002378	4.3831e-05	4.3831e-05	0.02259168	0	0	1_95555629
1571	3155	Aguad_nat	Aguad_urb	1	95557901	0	0.283018868	-0.044933517	0.282508933	2.8	0.522944851	14.992020652	0.447158031	-0.044933517	0.00400291	0.028409091	0.028409091	0.022591318	0	0	1_95557901
1572	3156	Aguad_nat	Aguad_urb	1	95560876	0	0.110859729	-0.042900043	1	1.5	0.127350247	17.667810304	0.176091259	-0.042900043	0.004003606	0.002020202	0.002020202	0.022590846	0	0	1_95560876
1573	3157	Aguad_nat	Aguad_urb	1	95563145	0	0.037037037	-0.15130674	1	1.4375	0.122865775	16.818404053	0.157607853	-0.15130674	0.004004137	0.012971698	0.012971698	0.022590486	0	0	1_95563145
1574	3158	Aguad_nat	Aguad_urb	1	95569821	0	0.475192173	0.050554252	0.15206554	2.555555556	0.819924411	7.965202779	0.407485327	0.050554252	0.0040057	0.049540441	0.049540441	0.022589426	0	0	1_95569821
1575	3159	Aguad_nat	Aguad_urb	1	95569841	0	0.07267645	0.242937255	0.161425577	0.212121212	0.020671397	2.176698998	0.6734159	0.242937255	0.004005705	0.055944056	0.055944056	0.022589423	0	0	1_95569841
1576	3160	Aguad_nat	Aguad_urb	1	95658231	0	0.326530612	0.13174114	0.13805143	0.285714286	0.06806201	1.199386455	0.544068044	0.13174114	0.004026414	0.0625	0.0625	0.022575487	0	0	1_95658231
1577	3161	Aguad_nat	Aguad_urb	1	95658285	0	0.231884058	0.067567568	0.648909624	0.481481481	0.085212427	2.720547038	0.317420412	0.067567568	0.004026426	0.0153125	0.0153125	0.022575479	0	0	1_95658285
1578	3162	Aguad_nat	Aguad_urb	1	95658462	0	0.110859729	0.065453208	0.566968326	0.344827586	0.029249727	4.065202473	0.462397998	0.065453208	0.004026468	0.014883529	0.014883529	0.022575451	0	0	1_95658462
1579	3163	Aguad_nat	Aguad_urb	1	95697702	0	0.177224736	-0.011711432	1	0.931034483	0.141583355	6.122366621	0.031034234	-0.011711432	0.004035673	0.000106383	0.000106383	0.022569321	0	0	1_95697702
1580	3164	Aguad_nat	Aguad_urb	1	95697738	0	0.177224736	-0.077513802	0.637393419	2.714285714	0.281131037	26.206095973	0.433655561	-0.077513802	0.004035681	0.015319149	0.015319149	0.022569315	0	0	1_95697738
1581	3165	Aguad_nat	Aguad_urb	1	95698358	0	0.215510204	-0.039393939	1	1.384615385	0.228724399	8.381964368	0.141329153	-0.039393939	0.004035827	0.002525253	0.002525253	0.022569218	0	0	1_95698358
1582	3166	Aguad_nat	Aguad_urb	1	95698424	0	0.171208945	0.172484069	0.146020092	0.14516129	0.015041803	1.400882647	0.83814918	0.172484069	0.004035842	0.065143785	0.065143785	0.022569208	0	0	1_95698424
1583	3167	Aguad_nat	Aguad_urb	1	95804487	0	0.171208945	-0.020335177	1	1.034482759	0.158210044	6.764138042	0.014723257	-0.020335177	0.00406076	2.3191e-05	2.3191e-05	0.02255282	0	0	1_95804487
1584	3181	Aguad_nat	Aguad_urb	1	95851359	0	0.411428571	0.066666667	0.003497056	14.529411765	1.715191774	123.078835548	1.162248032	0.066666667	0.004071791	0.174933862	0.174933862	0.022545664	0	0	1_95851359
1585	3182	Aguad_nat	Aguad_urb	1	95862234	0	0.330538085	-0.036199621	0.493486713	2.111111111	0.491725914	9.063565698	0.324511092	-0.036199621	0.004074352	0.019219681	0.019219681	0.022544012	0	0	1_95862234
1586	3198	Aguad_nat	Aguad_urb	1	95893044	0	0.171208945	-0.020335177	1	1.034482759	0.158210044	6.764138042	0.014723257	-0.020335177	0.004081612	2.3191e-05	2.3191e-05	0.022539346	0	0	1_95893044
1587	3199	Aguad_nat	Aguad_urb	1	95894487	0	0.201257862	0.20718707	0.070603684	0.109677419	0.011828104	1.016996167	0.959882777	0.20718707	0.004081953	0.093927557	0.093927557	0.022539128	0	0	1_95894487
1588	3201	Aguad_nat	Aguad_urb	1	95894517	0	0.201257862	0.20718707	0.070603684	0.109677419	0.011828104	1.016996167	0.959882777	0.20718707	0.00408196	0.093927557	0.093927557	0.022539123	0	0	1_95894517
1589	3202	Aguad_nat	Aguad_urb	1	95894526	0	0.229909154	-0.011104468	1	0.904761905	0.181514129	4.509809279	0.043465694	-0.011104468	0.004081962	0.000276319	0.000276319	0.022539122	0	0	1_95894526
1590	3203	Aguad_nat	Aguad_urb	1	95923794	0	0.49825297	0.003395383	0.410615409	0.6	0.199660386	1.803061724	0.22184875	0.003395383	0.004088864	0.01542777	0.01542777	0.022534713	0	0	1_95923794
1591	3205	Aguad_nat	Aguad_urb	1	95934294	0	0.283018868	0.042549289	0.460580011	0.485714286	0.114352019	2.063088788	0.313619123	0.042549289	0.004091342	0.018181818	0.018181818	0.022533137	0	0	1_95934294
1592	3243	Aguad_nat	Aguad_urb	1	96013038	0	0.511033682	-0.002594484	0.526505573	1.753246753	0.498623545	6.164719277	0.243843043	-0.002594484	0.004109945	0.018378497	0.018378497	0.022521406	0	0	1_96013038
1593	3244	Aguad_nat	Aguad_urb	1	96013057	0	0.176538908	0.185334122	0.279907085	0.173333333	0.016360262	1.836428129	0.761117911	0.185334122	0.004109949	0.060792004	0.060792004	0.022521404	0	0	1_96013057
1594	3245	Aguad_nat	Aguad_urb	1	96013063	0	0.304439746	-0.015757474	1	0.942028986	0.193117804	4.595219047	0.025935734	-0.015757474	0.004109951	0.000124008	0.000124008	0.022521403	0	0	1_96013063
1595	3260	Aguad_nat	Aguad_urb	1	96674724	0	0.257162823	-0.048367323	0.449125146	2.307692308	0.420229205	12.672712248	0.363177902	-0.048367323	0.004268283	0.01784832	0.01784832	0.022429939	0	0	1_96674724
1596	3262	Aguad_nat	Aguad_urb	1	96680558	0	0.037037037	-0.15130674	1	1.4375	0.122865775	16.818404053	0.157607853	-0.15130674	0.004269699	0.012971698	0.012971698	0.022429195	0	0	1_96680558
1597	3263	Aguad_nat	Aguad_urb	1	96680600	0	0.139762404	-0.062916094	0.637705493	2.172413793	0.210975449	22.369340643	0.336942552	-0.062916094	0.004269709	0.008210227	0.008210227	0.02242919	0	0	1_96680600
1598	3265	Aguad_nat	Aguad_urb	1	96684521	0	0.340120664	0.009955202	0.730023748	0.692307692	0.180144429	2.660587078	0.159700843	0.009955202	0.00427066	0.005543237	0.005543237	0.02242869	0	0	1_96684521
1599	3266	Aguad_nat	Aguad_urb	1	96686780	0	0.106918239	0.086576584	0.560070956	0.322580645	0.027410099	3.796347988	0.491361694	0.086576584	0.004271208	0.016377005	0.016377005	0.022428403	0	0	1_96686780
1600	3268	Aguad_nat	Aguad_urb	1	96709120	0	0.489795918	0.061302682	0.084500681	3	0.928056809	9.697682199	0.477121255	0.061302682	0.004276633	0.069264069	0.069264069	0.022425569	0	0	1_96709120
1601	3269	Aguad_nat	Aguad_urb	1	96710158	0	0.206131078	0.031588184	1	0.666666667	0.098317121	4.520519326	0.176091259	0.031588184	0.004276885	0.003956044	0.003956044	0.022425438	0	0	1_96710158
1602	3270	Aguad_nat	Aguad_urb	1	96712899	0	0.237556561	-0.042900043	0.68453983	2	0.350309256	11.418482179	0.301029996	-0.042900043	0.004277551	0.012025012	0.012025012	0.022425092	0	0	1_96712899
1603	3271	Aguad_nat	Aguad_urb	1	96714208	0	0.475192173	0.015818432	0.391315164	0.545454545	0.177284348	1.678211665	0.263241435	0.015818432	0.004277869	0.020889037	0.020889037	0.022424926	0	0	1_96714208
1604	3272	Aguad_nat	Aguad_urb	1	96714307	0	0.037037037	-0.15130674	1	1.4375	0.122865775	16.818404053	0.157607853	-0.15130674	0.004277893	0.012971698	0.012971698	0.022424914	0	0	1_96714307
1605	3273	Aguad_nat	Aguad_urb	1	96714439	0	0.257162823	-0.048367323	0.449125146	2.307692308	0.420229205	12.672712248	0.363177902	-0.048367323	0.004277925	0.01784832	0.01784832	0.022424897	0	0	1_96714439
1606	3274	Aguad_nat	Aguad_urb	1	96799715	0	0.503144654	-0.00605227	0.582041319	1.461538462	0.489580734	4.363110162	0.164810249	-0.00605227	0.004298688	0.00859375	0.00859375	0.022414261	0	0	1_96799715
1607	3275	Aguad_nat	Aguad_urb	1	96799893	0	0.506638714	-0.012688896	0.782661486	0.777777778	0.261718414	2.3114089	0.109144469	-0.012688896	0.004298732	0.003793103	0.003793103	0.022414239	0	0	1_96799893
1608	3276	Aguad_nat	Aguad_urb	1	96799988	0	0.461538462	0.077745384	0.079930678	3	0.915553343	9.830120844	0.477121255	0.077745384	0.004298755	0.065359477	0.065359477	0.022414227	0	0	1_96799988
1609	3277	Aguad_nat	Aguad_urb	1	96799995	0	0.461538462	0.077745384	0.079930678	3	0.915553343	9.830120844	0.477121255	0.077745384	0.004298756	0.065359477	0.065359477	0.022414226	0	0	1_96799995
1610	3278	Aguad_nat	Aguad_urb	1	96799997	0	0.486956522	0.02704577	0.231209965	0.444444444	0.132650392	1.489108787	0.352182518	0.02704577	0.004298757	0.038156288	0.038156288	0.022414226	0	0	1_96799997
1611	3279	Aguad_nat	Aguad_urb	1	96800103	0	0.391334731	-0.012301041	1	0.888888889	0.25900118	3.050655815	0.051152522	-0.012301041	0.004298783	0.000649351	0.000649351	0.022414213	0	0	1_96800103
1612	3280	Aguad_nat	Aguad_urb	1	96800114	0	0.408805031	-0.019511163	1	1.043478261	0.309863908	3.513951941	0.018483406	-0.019511163	0.004298785	8.7413e-05	8.7413e-05	0.022414211	0	0	1_96800114
1613	3281	Aguad_nat	Aguad_urb	1	96803719	0	0.408805031	0.141995556	0.028914021	0.222222222	0.062358049	0.791922077	0.653212514	0.141995556	0.004299665	0.10708042	0.10708042	0.022413768	0	0	1_96803719
1614	3282	Aguad_nat	Aguad_urb	1	96806371	0	0.201257862	-0.066196699	0.037975713	5.962962963	0.682281197	52.114769511	0.775462112	-0.066196699	0.004300312	0.0859375	0.0859375	0.022413441	0	0	1_96806371
1615	3283	Aguad_nat	Aguad_urb	1	96807494	0	0.475192173	-0.007338781	0.775343452	0.756613757	0.246854355	2.319036978	0.121125767	-0.007338781	0.004300586	0.00442012	0.00442012	0.022413303	0	0	1_96807494
1616	3284	Aguad_nat	Aguad_urb	1	96809336	0	0.475192173	-0.007338781	0.775343452	0.756613757	0.246854355	2.319036978	0.121125767	-0.007338781	0.004301036	0.00442012	0.00442012	0.022413077	0	0	1_96809336
1617	3285	Aguad_nat	Aguad_urb	1	96810220	0	0.229909154	0.132484332	0.107202823	0.226666667	0.039607476	1.297173728	0.644612342	0.132484332	0.004301252	0.058096159	0.058096159	0.022412968	0	0	1_96810220
1618	3286	Aguad_nat	Aguad_urb	1	96810287	0	0.07267645	0.242937255	0.161425577	0.212121212	0.020671397	2.176698998	0.6734159	0.242937255	0.004301268	0.055944056	0.055944056	0.02241296	0	0	1_96810287
1619	3287	Aguad_nat	Aguad_urb	1	96844668	0	0.274285714	-0.005747126	1	0.75	0.164907084	3.411011751	0.124938737	-0.005747126	0.004309668	0.002782931	0.002782931	0.02240876	0	0	1_96844668
1620	3301	Aguad_nat	Aguad_urb	1	107626872	0	0.283018868	-0.035213205	0.066712211	7	0.807425363	60.686723805	0.84509804	-0.035213205	-0.005252288	0.072727273	0.072727273	0.020639506	0	0	1_107626872
1621	3302	Aguad_nat	Aguad_urb	1	107626880	0	0.201257862	-0.066196699	0.382620586	3.888888889	0.42172879	35.860622116	0.589825535	-0.066196699	-0.005252309	0.030007102	0.030007102	0.020639498	0	0	1_107626880
1622	3303	Aguad_nat	Aguad_urb	1	107626899	0	0.075414781	-0.114954955	0.502262443	2.379310345	0.231858416	24.41627015	0.376451093	-0.114954955	-0.005252357	0.029333333	0.029333333	0.02063948	0	0	1_107626899
1623	3304	Aguad_nat	Aguad_urb	1	107627088	0	0.229909154	0.240175932	0.014444675	0.086021505	0.009518709	0.777384738	1.065392962	0.240175932	-0.00525284	0.12477549	0.12477549	0.020639299	0	0	1_107627088
1624	3310	Aguad_nat	Aguad_urb	1	108070941	0	0.171208945	-0.068539988	0.396175822	3	0.312047217	28.841789043	0.477121255	-0.068539988	-0.006376775	0.018181818	0.018181818	0.020212795	0	0	1_108070941
1625	3311	Aguad_nat	Aguad_urb	1	108070961	0	0.171208945	-0.068539988	0.396175822	3	0.312047217	28.841789043	0.477121255	-0.068539988	-0.00637682	0.018181818	0.018181818	0.020212775	0	0	1_108070961
1626	3312	Aguad_nat	Aguad_urb	1	108070968	0	0.171208945	-0.068539988	0.396175822	3	0.312047217	28.841789043	0.477121255	-0.068539988	-0.006376836	0.018181818	0.018181818	0.020212769	0	0	1_108070968
1627	3313	Aguad_nat	Aguad_urb	1	108074668	0	0.473572939	0.054636133	0.201846223	2.714285714	0.764731743	9.633897122	0.433655561	0.054636133	-0.006385255	0.055631868	0.055631868	0.020209219	0	0	1_108074668
1628	3314	Aguad_nat	Aguad_urb	1	108074677	0	0.495652174	0.008325899	0.373439864	1.8	0.539614395	6.00428756	0.255272505	0.008325899	-0.006385275	0.020050125	0.020050125	0.02020921	0	0	1_108074677
1629	3315	Aguad_nat	Aguad_urb	1	112554962	0	0.257162823	-0.026972071	1	1.172839506	0.249671425	5.509451095	0.069238586	-0.026972071	-0.010965071	0.000756546	0.000756546	0.017925523	0	0	1_112554962
1630	3316	Aguad_nat	Aguad_urb	1	112558851	0	0.237556561	0.073413855	0.407586047	0.413793103	0.082165301	2.083905616	0.383216752	0.073413855	-0.010965578	0.022936508	0.022936508	0.017925476	0	0	1_112558851
1631	3317	Aguad_nat	Aguad_urb	1	112560702	0	0.257162823	-0.026972071	1	1.172839506	0.249671425	5.509451095	0.069238586	-0.026972071	-0.010965819	0.000756546	0.000756546	0.017925454	0	0	1_112560702
1632	3318	Aguad_nat	Aguad_urb	1	112560746	0	0.257162823	-0.026972071	1	1.172839506	0.249671425	5.509451095	0.069238586	-0.026972071	-0.010965824	0.000756546	0.000756546	0.017925453	0	0	1_112560746
1633	3319	Aguad_nat	Aguad_urb	1	112561989	0	0.257162823	-0.026972071	1	1.172839506	0.249671425	5.509451095	0.069238586	-0.026972071	-0.010965986	0.000756546	0.000756546	0.017925439	0	0	1_112561989
1634	3321	Aguad_nat	Aguad_urb	1	112562706	0	0.257162823	-0.026972071	1	1.172839506	0.249671425	5.509451095	0.069238586	-0.026972071	-0.010966079	0.000756546	0.000756546	0.017925431	0	0	1_112562706
1635	3322	Aguad_nat	Aguad_urb	1	112565179	0	0.229909154	0.132484332	0.107202823	0.226666667	0.039607476	1.297173728	0.644612342	0.132484332	-0.010966398	0.058096159	0.058096159	0.017925403	0	0	1_112565179
1636	3324	Aguad_nat	Aguad_urb	1	112565634	0	0.229909154	-0.011104468	1	0.904761905	0.181514129	4.509809279	0.043465694	-0.011104468	-0.010966457	0.000276319	0.000276319	0.017925398	0	0	1_112565634
1637	3325	Aguad_nat	Aguad_urb	1	112566168	0	0.201257862	-0.038858322	1	1.428571429	0.238090055	8.571615151	0.15490196	-0.038858322	-0.010966526	0.002840909	0.002840909	0.017925393	0	0	1_112566168
1638	3328	Aguad_nat	Aguad_urb	1	112569684	0	0.075414781	0.203603604	0.174208145	0.225806452	0.021969587	2.320869956	0.646263654	0.203603604	-0.010966979	0.054545455	0.054545455	0.017925356	0	0	1_112569684
1639	3329	Aguad_nat	Aguad_urb	1	112573122	0	0.106918239	0.266688243	0.06208676	0.151515152	0.015800568	1.452912424	0.819543936	0.266688243	-0.01096742	0.085561497	0.085561497	0.017925322	0	0	1_112573122
1640	3330	Aguad_nat	Aguad_urb	1	112573192	0	0.475192173	-0.018917388	1	1.05	0.340705143	3.235935893	0.021189299	-0.018917388	-0.010967429	0.00013369	0.00013369	0.017925321	0	0	1_112573192
1641	3331	Aguad_nat	Aguad_urb	1	112573225	0	0.037037037	-0.15130674	1	1.4375	0.122865775	16.818404053	0.157607853	-0.15130674	-0.010967433	0.012971698	0.012971698	0.017925321	0	0	1_112573225
1642	3332	Aguad_nat	Aguad_urb	1	112573226	0	0.037037037	-0.15130674	1	1.4375	0.122865775	16.818404053	0.157607853	-0.15130674	-0.010967433	0.012971698	0.012971698	0.017925321	0	0	1_112573226
1643	3333	Aguad_nat	Aguad_urb	1	112573267	0	0.171208945	0.317098504	0.00832693	0.090909091	0.010138104	0.815188185	1.041392685	0.317098504	-0.010967438	0.148423006	0.148423006	0.017925321	0	0	1_112573267
1644	3334	Aguad_nat	Aguad_urb	1	112573302	0	0.408805031	0.000677177	0.758178197	0.714285714	0.214675894	2.376624934	0.146128036	0.000677177	-0.010967443	0.005594406	0.005594406	0.01792532	0	0	1_112573302
1645	3335	Aguad_nat	Aguad_urb	1	112723151	0	0.214866434	0.142959743	0.146369677	0.152173913	0.015412381	1.502486805	0.817659792	0.142959743	-0.010985005	0.076126126	0.076126126	0.017925758	0	0	1_112723151
1646	3336	Aguad_nat	Aguad_urb	1	112723659	0	0.156028369	-0.068181818	1	1.888888889	0.181378434	19.671033368	0.276206412	-0.068181818	-0.010985059	0.006060606	0.006060606	0.017925766	0	0	1_112723659
1647	3337	Aguad_nat	Aguad_urb	1	112723663	0	0.183673469	-0.071466667	0.635919123	2.923076923	0.302053095	28.287671395	0.465840244	-0.071466667	-0.010985059	0.018518519	0.018518519	0.017925766	0	0	1_112723663
1648	3338	Aguad_nat	Aguad_urb	1	112723816	0	0.43438914	-0.026876822	0.548899965	1.571428571	0.451287267	5.471875536	0.196294645	-0.026876822	-0.010985075	0.009765625	0.009765625	0.017925768	0	0	1_112723816
1649	3339	Aguad_nat	Aguad_urb	1	112724179	0	0.237556561	-0.017617618	1	0.974358974	0.194836308	4.87268221	0.01128101	-0.017617618	-0.010985114	1.924e-05	1.924e-05	0.017925774	0	0	1_112724179
1650	3340	Aguad_nat	Aguad_urb	1	113353856	0	0.475192173	-0.018917388	0.575648742	1.466165414	0.468290579	4.590399881	0.16618297	-0.018917388	-0.011025694	0.008029746	0.008029746	0.017966354	0	0	1_113353856
1651	3354	Aguad_nat	Aguad_urb	1	113468882	0	0.190602837	-0.025286603	1	1.08	0.163316532	7.141959137	0.033423755	-0.025286603	-0.011027745	0.00013289	0.00013289	0.017980082	0	0	1_113468882
1652	3355	Aguad_nat	Aguad_urb	1	113476154	0	0.037037037	0.220082531	0.407407407	0.333333333	0.028467725	3.903055454	0.477121255	0.220082531	-0.011027823	0.027444254	0.027444254	0.017981012	0	0	1_113476154
1653	3356	Aguad_nat	Aguad_urb	1	113476230	0	0.421985816	0.030557678	0.502551988	0.555555556	0.15289305	2.018678902	0.255272505	0.030557678	-0.011027824	0.016806723	0.016806723	0.017981021	0	0	1_113476230
1654	3357	Aguad_nat	Aguad_urb	1	113476235	0	0.478723404	-0.017316017	1	1	0.289496277	3.454275858	0	-0.017316017	-0.011027824	0	0	0.017981022	0	0	1_113476235
1655	3358	Aguad_nat	Aguad_urb	1	113497775	0	0.466666667	-0.028138528	0.746211506	1.32	0.345004382	5.050370639	0.120573931	-0.028138528	-0.011028018	0.004120879	0.004120879	0.017983819	0	0	1_113497775
1656	3359	Aguad_nat	Aguad_urb	1	113497793	0	0.485200846	-0.021655586	1	0.9	0.266265281	3.042078931	0.045757491	-0.021655586	-0.011028018	0.000653595	0.000653595	0.017983821	0	0	1_113497793
1657	3394	Aguad_nat	Aguad_urb	1	115776876	0	0.497142857	0.005517241	0.242813436	2.333333333	0.706647754	7.70460872	0.367976785	0.005517241	-0.010782071	0.039408867	0.039408867	0.01861083	0	0	1_115776876
1658	3396	Aguad_nat	Aguad_urb	1	116785483	0	0.496453901	-0.014235412	0.555498671	1.60952381	0.493835365	5.245810808	0.206697406	-0.014235412	-0.010555914	0.013061224	0.013061224	0.019004024	0	0	1_116785483
1659	3397	Aguad_nat	Aguad_urb	1	116806424	0	0.472850679	-0.019311177	0.575523814	1.428571429	0.44921919	4.543030156	0.15490196	-0.019311177	-0.010551924	0.007046542	0.007046542	0.019013198	0	0	1_116806424
1660	3398	Aguad_nat	Aguad_urb	1	116806450	0	0.472850679	-0.019311177	0.575523814	1.428571429	0.44921919	4.543030156	0.15490196	-0.019311177	-0.010551918	0.007046542	0.007046542	0.019013209	0	0	1_116806450
1661	3399	Aguad_nat	Aguad_urb	1	116807864	0	0.223404255	-0.035309362	1	1.230769231	0.201813124	7.505918673	0.09017663	-0.035309362	-0.010551618	0.001058201	0.001058201	0.019013796	0	0	1_116807864
1662	3400	Aguad_nat	Aguad_urb	1	116807879	0	0.510204082	-0.012928	0.58006621	1.396825397	0.448505094	4.350276538	0.145142123	-0.012928	-0.010551615	0.006666667	0.006666667	0.019013802	0	0	1_116807879
1663	3401	Aguad_nat	Aguad_urb	1	116813879	0	0.506638714	0.030750842	0.166520016	2.407407407	0.792502504	7.313049982	0.381549592	0.030750842	-0.010550931	0.045266458	0.045266458	0.019015906	0	0	1_116813879
1664	3402	Aguad_nat	Aguad_urb	1	116817254	0	0.041666667	0.197183099	0.416666667	0.344827586	0.029249727	4.065202473	0.462397998	0.197183099	-0.01054662	0.029787234	0.029787234	0.019019108	0	0	1_116817254
1665	3404	Aguad_nat	Aguad_urb	1	116834112	0	0.04	0.137931034	0.44	0.379310345	0.032288845	4.455914698	0.421005313	0.137931034	-0.010543014	0.025974026	0.025974026	0.019026122	0	0	1_116834112
1666	3405	Aguad_nat	Aguad_urb	1	116836945	0	0.07267645	0.015818432	1	0.677419355	0.040109845	11.441006109	0.169142399	0.015818432	-0.010542408	0.001365822	0.001365822	0.019027301	0	0	1_116836945
1667	3406	Aguad_nat	Aguad_urb	1	116836951	0	0.43955276	-0.023298483	0.766672497	1.396825397	0.425581146	4.584604391	0.145142123	-0.023298483	-0.010542407	0.005645686	0.005645686	0.019027304	0	0	1_116836951
1668	3407	Aguad_nat	Aguad_urb	1	116843017	0	0.04	-0.16	1	1.4	0.119080926	16.459395061	0.146128036	-0.16	-0.01054111	0.013605442	0.013605442	0.01902983	0	0	1_116843017
1669	3408	Aguad_nat	Aguad_urb	1	116843137	0	0.475192173	-0.018917388	0.575648742	1.466165414	0.468290579	4.590399881	0.16618297	-0.018917388	-0.010541084	0.008029746	0.008029746	0.01902988	0	0	1_116843137
1670	3409	Aguad_nat	Aguad_urb	1	116843141	0	0.475192173	-0.018917388	0.575648742	1.466165414	0.468290579	4.590399881	0.16618297	-0.018917388	-0.010541083	0.008029746	0.008029746	0.019029881	0	0	1_116843141
1671	3410	Aguad_nat	Aguad_urb	1	116843217	0	0.448717949	-0.023323615	0.383234352	1.8	0.521093298	6.217696544	0.255272505	-0.023323615	-0.010541067	0.016806723	0.016806723	0.019029913	0	0	1_116843217
1672	3411	Aguad_nat	Aguad_urb	1	116843349	0	0.475192173	-0.018917388	0.575648742	1.466165414	0.468290579	4.590399881	0.16618297	-0.018917388	-0.010541039	0.008029746	0.008029746	0.019029968	0	0	1_116843349
1673	3412	Aguad_nat	Aguad_urb	1	116843382	0	0.475192173	-0.018917388	0.575648742	1.466165414	0.468290579	4.590399881	0.16618297	-0.018917388	-0.010541031	0.008029746	0.008029746	0.019029982	0	0	1_116843382
1674	3413	Aguad_nat	Aguad_urb	1	116843414	0	0.464709993	0.002498681	0.565664006	0.656565657	0.211696242	2.036306636	0.182721838	0.002498681	-0.010541025	0.009876965	0.009876965	0.019029995	0	0	1_116843414
1675	3414	Aguad_nat	Aguad_urb	1	116843494	0	0.391334731	-0.026360778	0.758178197	1.330434783	0.377298289	4.691398726	0.12399359	-0.026360778	-0.010541008	0.003662744	0.003662744	0.019030028	0	0	1_116843494
1676	3415	Aguad_nat	Aguad_urb	1	116843508	0	0.497737557	0.004240657	0.402712836	1.666666667	0.537524519	5.167722925	0.22184875	0.004240657	-0.010541005	0.015151515	0.015151515	0.019030034	0	0	1_116843508
1677	3416	Aguad_nat	Aguad_urb	1	116843585	0	0.171208945	-0.020335177	1	1.034482759	0.158210044	6.764138042	0.014723257	-0.020335177	-0.010540988	2.3191e-05	2.3191e-05	0.019030066	0	0	1_116843585
1678	3417	Aguad_nat	Aguad_urb	1	116843599	0	0.490950226	0.017197136	0.384200279	0.523809524	0.167458902	1.638470175	0.28082661	0.017197136	-0.010540985	0.024001536	0.024001536	0.019030072	0	0	1_116843599
1679	3418	Aguad_nat	Aguad_urb	1	116843673	0	0.475192173	-0.018917388	0.575648742	1.466165414	0.468290579	4.590399881	0.16618297	-0.018917388	-0.010540969	0.008029746	0.008029746	0.019030103	0	0	1_116843673
1680	3419	Aguad_nat	Aguad_urb	1	116843680	0	0.391334731	-0.026360778	0.758178197	1.330434783	0.377298289	4.691398726	0.12399359	-0.026360778	-0.010540968	0.003662744	0.003662744	0.019030106	0	0	1_116843680
1681	3420	Aguad_nat	Aguad_urb	1	116843743	0	0.457959184	-0.021882107	1	1.19047619	0.364250358	3.890822692	0.075720714	-0.021882107	-0.010540954	0.001666782	0.001666782	0.019030132	0	0	1_116843743
1682	3422	Aguad_nat	Aguad_urb	1	116846139	0	0.254432624	0.038180301	0.429373495	0.48	0.094690249	2.433196689	0.318758763	0.038180301	-0.010540442	0.016824291	0.016824291	0.01903113	0	0	1_116846139
1683	3423	Aguad_nat	Aguad_urb	1	116846166	0	0.509049774	-0.016585682	1	1.133333333	0.370444694	3.467304204	0.054357662	-0.016585682	-0.010540436	0.000925926	0.000925926	0.019031141	0	0	1_116846166
1684	3424	Aguad_nat	Aguad_urb	1	116846217	0	0.490950226	-0.01843318	0.574550518	1.444444444	0.455456737	4.580939487	0.159700843	-0.01843318	-0.010540425	0.007526882	0.007526882	0.019031163	0	0	1_116846217
1685	3425	Aguad_nat	Aguad_urb	1	116849495	0	0.489795918	-0.005747126	0.386884346	1.857142857	0.579460015	5.952057954	0.268845312	-0.005747126	-0.010539724	0.021915584	0.021915584	0.019032528	0	0	1_116849495
1686	3426	Aguad_nat	Aguad_urb	1	116849507	0	0.475192173	-0.018917388	0.575648742	1.466165414	0.468290579	4.590399881	0.16618297	-0.018917388	-0.010539722	0.008029746	0.008029746	0.019032533	0	0	1_116849507
1687	3427	Aguad_nat	Aguad_urb	1	116849540	0	0.464709993	-0.021180875	0.775343452	1.285714286	0.408058775	4.051037066	0.109144469	-0.021180875	-0.010539715	0.003417635	0.003417635	0.019032547	0	0	1_116849540
1688	3428	Aguad_nat	Aguad_urb	1	116852437	0	0.457959184	0.039215686	0.229266381	0.444444444	0.13437349	1.470013649	0.352182518	0.039215686	-0.010539095	0.035947712	0.035947712	0.019033754	0	0	1_116852437
1689	3429	Aguad_nat	Aguad_urb	1	116852467	0	0.391334731	-0.026360778	0.758178197	1.330434783	0.377298289	4.691398726	0.12399359	-0.026360778	-0.010539089	0.003662744	0.003662744	0.019033767	0	0	1_116852467
1690	3430	Aguad_nat	Aguad_urb	1	116852488	0	0.408805031	-0.026240609	0.550902366	1.545454545	0.444455169	5.373837274	0.189056236	-0.026240609	-0.010539084	0.008741259	0.008741259	0.019033775	0	0	1_116852488
1691	3432	Aguad_nat	Aguad_urb	1	116854016	0	0.229909154	-0.011104468	1	0.904761905	0.181514129	4.509809279	0.043465694	-0.011104468	-0.010538757	0.000276319	0.000276319	0.019034412	0	0	1_116854016
1692	3437	Aguad_nat	Aguad_urb	1	116857544	0	0.452830189	0.015818432	0.386332902	0.565217391	0.179458313	1.780194487	0.247784484	0.015818432	-0.010538003	0.017755682	0.017755682	0.019035883	0	0	1_116857544
1693	3438	Aguad_nat	Aguad_urb	1	116859933	0	0.472850679	-0.019311177	0.575523814	1.428571429	0.44921919	4.543030156	0.15490196	-0.019311177	-0.010537492	0.007046542	0.007046542	0.019036878	0	0	1_116859933
1694	3439	Aguad_nat	Aguad_urb	1	116859960	0	0.472850679	-0.019311177	0.575523814	1.428571429	0.44921919	4.543030156	0.15490196	-0.019311177	-0.010537486	0.007046542	0.007046542	0.01903689	0	0	1_116859960
1695	3440	Aguad_nat	Aguad_urb	1	116859995	0	0.457959184	-0.016684492	0.365443825	2	0.574046773	6.968073316	0.301029996	-0.016684492	-0.010537479	0.024064171	0.024064171	0.019036904	0	0	1_116859995
1696	3441	Aguad_nat	Aguad_urb	1	116860025	0	0.475192173	-0.018917388	0.575648742	1.466165414	0.468290579	4.590399881	0.16618297	-0.018917388	-0.010537472	0.008029746	0.008029746	0.019036917	0	0	1_116860025
1697	3442	Aguad_nat	Aguad_urb	1	116863789	0	0.372466806	-0.000800019	0.750049733	0.746666667	0.21219653	2.627333783	0.126873236	-0.000800019	-0.010536668	0.003848286	0.003848286	0.019038486	0	0	1_116863789
1698	3443	Aguad_nat	Aguad_urb	1	116865040	0	0.283018868	-0.044933517	0.282508933	2.8	0.522944851	14.992020652	0.447158031	-0.044933517	-0.0105364	0.028409091	0.028409091	0.019039008	0	0	1_116865040
1699	3444	Aguad_nat	Aguad_urb	1	116865061	0	0.037037037	-0.15130674	1	1.4375	0.122865775	16.818404053	0.157607853	-0.15130674	-0.010536396	0.012971698	0.012971698	0.019039017	0	0	1_116865061
1700	3445	Aguad_nat	Aguad_urb	1	116866208	0	0.475192173	-0.018917388	0.575648742	1.466165414	0.468290579	4.590399881	0.16618297	-0.018917388	-0.01053615	0.008029746	0.008029746	0.019039495	0	0	1_116866208
1701	3446	Aguad_nat	Aguad_urb	1	116866238	0	0.464709993	-0.021180875	0.775343452	1.285714286	0.408058775	4.051037066	0.109144469	-0.021180875	-0.010536144	0.003417635	0.003417635	0.019039507	0	0	1_116866238
1702	3447	Aguad_nat	Aguad_urb	1	116866430	0	0.49825297	-0.018690038	1	1.12345679	0.373936643	3.375318206	0.050556373	-0.018690038	-0.010536103	0.000796889	0.000796889	0.019039587	0	0	1_116866430
1703	3448	Aguad_nat	Aguad_urb	1	116870296	0	0.391334731	-0.026360778	0.758178197	1.330434783	0.377298289	4.691398726	0.12399359	-0.026360778	-0.010535276	0.003662744	0.003662744	0.0190412	0	0	1_116870296
1704	3449	Aguad_nat	Aguad_urb	1	116872019	0	0.36199095	-0.038957726	0.330023286	2.217391304	0.520514528	9.446084468	0.34584234	-0.038957726	-0.010534908	0.02296875	0.02296875	0.019041919	0	0	1_116872019
1705	3450	Aguad_nat	Aguad_urb	1	116872022	0	0.307477289	-0.019969989	1	1.038461538	0.255913025	4.21394091	0.016390416	-0.019969989	-0.010534907	5.1653e-05	5.1653e-05	0.01904192	0	0	1_116872022
1706	3451	Aguad_nat	Aguad_urb	1	116872061	0	0.307477289	-0.019969989	1	1.038461538	0.255913025	4.21394091	0.016390416	-0.019969989	-0.010534899	5.1653e-05	5.1653e-05	0.019041936	0	0	1_116872061
1707	3452	Aguad_nat	Aguad_urb	1	116872067	0	0.07267645	-0.135594117	0.508036338	2.225806452	0.217298389	22.799130598	0.347487397	-0.135594117	-0.010534898	0.026442308	0.026442308	0.019041939	0	0	1_116872067
1708	3454	Aguad_nat	Aguad_urb	1	116872091	0	0.307477289	-0.019969989	1	1.038461538	0.255913025	4.21394091	0.016390416	-0.019969989	-0.010534892	5.1653e-05	5.1653e-05	0.019041949	0	0	1_116872091
1709	3455	Aguad_nat	Aguad_urb	1	116873171	0	0.49825297	0.003395383	0.263937909	2.142857143	0.689709075	6.657642911	0.330993219	0.003395383	-0.010534662	0.032640571	0.032640571	0.019042399	0	0	1_116873171
1710	3456	Aguad_nat	Aguad_urb	1	116874117	0	0.464709993	-0.021180875	0.775343452	1.285714286	0.408058775	4.051037066	0.109144469	-0.021180875	-0.010534459	0.003417635	0.003417635	0.019042794	0	0	1_116874117
1711	3457	Aguad_nat	Aguad_urb	1	116874126	0	0.475192173	-0.018917388	0.575648742	1.466165414	0.468290579	4.590399881	0.16618297	-0.018917388	-0.010534457	0.008029746	0.008029746	0.019042798	0	0	1_116874126
1712	3458	Aguad_nat	Aguad_urb	1	116874132	0	0.475192173	-0.018917388	0.575648742	1.466165414	0.468290579	4.590399881	0.16618297	-0.018917388	-0.010534456	0.008029746	0.008029746	0.0190428	0	0	1_116874132
1713	3459	Aguad_nat	Aguad_urb	1	116874141	0	0.171208945	-0.084608259	0.072002934	4.928571429	0.55285204	43.937282638	0.692721055	-0.084608259	-0.010534454	0.070153061	0.070153061	0.019042804	0	0	1_116874141
1714	3461	Aguad_nat	Aguad_urb	1	117202737	0	0.475192173	-0.018917388	0.575648742	1.466165414	0.468290579	4.590399881	0.16618297	-0.018917388	-0.010469477	0.008029746	0.008029746	0.019175701	0	0	1_117202737
1715	3462	Aguad_nat	Aguad_urb	1	117202764	0	0.475192173	-0.018917388	0.575648742	1.466165414	0.468290579	4.590399881	0.16618297	-0.018917388	-0.010469471	0.008029746	0.008029746	0.019175713	0	0	1_117202764
1716	3463	Aguad_nat	Aguad_urb	1	117237231	0	0.274285714	-0.026666667	1	1.133333333	0.238544502	5.384506604	0.054357662	-0.026666667	-0.010461332	0.000496032	0.000496032	0.019190435	0	0	1_117237231
1717	3528	Aguad_nat	Aguad_urb	1	117571748	0	0.411428571	-0.021711367	0.537412203	1.610526316	0.450436212	5.758406945	0.206967826	-0.021711367	-0.010343667	0.010835395	0.010835395	0.01934666	0	0	1_117571748
1718	3529	Aguad_nat	Aguad_urb	1	117574901	0	0.124637681	-0.074960488	0.246376812	3.5	0.362222623	33.818981001	0.544068044	-0.074960488	-0.0103429	0.053667263	0.053667263	0.019348033	0	0	1_117574901
1719	3530	Aguad_nat	Aguad_urb	1	117574922	0	0.506938776	0.037981009	0.092827474	2.857142857	0.8881897	9.190902922	0.455931956	0.037981009	-0.010342895	0.063617542	0.063617542	0.019348042	0	0	1_117574922
1720	3531	Aguad_nat	Aguad_urb	1	117574949	0	0.190602837	0.197925381	0.015379278	0.111111111	0.012318263	1.002225638	0.954242509	0.197925381	-0.010342889	0.137420719	0.137420719	0.019348053	0	0	1_117574949
1721	3532	Aguad_nat	Aguad_urb	1	117575908	0	0.418552036	-0.008051295	0.761792339	0.779220779	0.232782301	2.608381395	0.108339475	-0.008051295	-0.010342655	0.003155883	0.003155883	0.019348471	0	0	1_117575908
1722	3533	Aguad_nat	Aguad_urb	1	117578530	0	0.171208945	-0.068539988	0.396175822	3	0.312047217	28.841789043	0.477121255	-0.068539988	-0.010342018	0.018181818	0.018181818	0.019349612	0	0	1_117578530
1723	3534	Aguad_nat	Aguad_urb	1	117578533	0	0.491963662	-0.006549331	0.585475348	0.72	0.238960341	2.169397639	0.142667504	-0.006549331	-0.010342018	0.006327479	0.006327479	0.019349614	0	0	1_117578533
1724	3535	Aguad_nat	Aguad_urb	1	117578554	0	0.448717949	-0.020592021	0.558043547	1.543859649	0.4665968	5.108270382	0.188607816	-0.020592021	-0.010342012	0.009788643	0.009788643	0.019349623	0	0	1_117578554
1725	3536	Aguad_nat	Aguad_urb	1	117578563	0	0.156028369	-0.037442773	0.614168979	2.739130435	0.264051807	28.414255652	0.437612713	-0.037442773	-0.01034201	0.015893198	0.015893198	0.019349627	0	0	1_117578563
1726	3537	Aguad_nat	Aguad_urb	1	117582007	0	0.156028369	-0.037442773	0.614168979	2.739130435	0.264051807	28.414255652	0.437612713	-0.037442773	-0.010341174	0.015893198	0.015893198	0.019351126	0	0	1_117582007
1727	3539	Aguad_nat	Aguad_urb	1	118085754	0	0.106918239	0.086576584	0.560070956	0.322580645	0.027410099	3.796347988	0.491361694	0.086576584	-0.010230431	0.016377005	0.016377005	0.01956693	0	0	1_118085754
1728	3540	Aguad_nat	Aguad_urb	1	118086443	0	0.037037037	-0.15130674	1	1.4375	0.122865775	16.818404053	0.157607853	-0.15130674	-0.010230278	0.012971698	0.012971698	0.019567225	0	0	1_118086443
1729	3541	Aguad_nat	Aguad_urb	1	118090492	0	0.106918239	-0.042074602	1	1.4	0.119080926	16.459395061	0.146128036	-0.042074602	-0.010229384	0.001336898	0.001336898	0.019568954	0	0	1_118090492
1730	3542	Aguad_nat	Aguad_urb	1	118091478	0	0.037037037	-0.15130674	1	1.4375	0.122865775	16.818404053	0.157607853	-0.15130674	-0.010229166	0.012971698	0.012971698	0.019569375	0	0	1_118091478
1731	3551	Aguad_nat	Aguad_urb	1	118127990	0	0.509049774	-0.016585682	0.78113201	1.222222222	0.398451842	3.749078316	0.087150176	-0.016585682	-0.010221135	0.00237037	0.00237037	0.019584953	0	0	1_118127990
1732	3553	Aguad_nat	Aguad_urb	1	118142557	0	0.162318841	0.16464891	0.284235683	0.185185185	0.017668393	1.940954859	0.73239376	0.16464891	-0.010217948	0.051445578	0.051445578	0.01959116	0	0	1_118142557
1733	3554	Aguad_nat	Aguad_urb	1	118145336	0	0.120967742	0.03125	1	0.578947368	0.032838703	10.20686028	0.237360916	0.03125	-0.010217341	0.004444444	0.004444444	0.019592343	0	0	1_118145336
1734	3555	Aguad_nat	Aguad_urb	1	118145392	0	0.149359886	-0.087260887	0.248933144	3.4	0.346120306	33.398791664	0.531478917	-0.087260887	-0.010217329	0.062337662	0.062337662	0.019592367	0	0	1_118145392
1735	3556	Aguad_nat	Aguad_urb	1	118324417	0	0.449275362	-0.022667829	1	1.1	0.299347809	4.042120783	0.041392685	-0.022667829	-0.01017869	0.000448029	0.000448029	0.019668684	0	0	1_118324417
1736	3557	Aguad_nat	Aguad_urb	1	118324920	0	0.418552036	-0.013489875	1	0.913043478	0.267349897	3.118192306	0.039508541	-0.013489875	-0.010178585	0.000405405	0.000405405	0.019668896	0	0	1_118324920
1737	3558	Aguad_nat	Aguad_urb	1	118324927	0	0.405919662	0.016697961	0.329263323	0.488721805	0.127057777	1.879845594	0.310938284	0.016697961	-0.010178583	0.025086806	0.025086806	0.019668899	0	0	1_118324927
1738	3559	Aguad_nat	Aguad_urb	1	118325002	0	0.150204082	-0.065217391	0.641120278	2.111111111	0.203749772	21.873841069	0.324511092	-0.065217391	-0.010178568	0.008152174	0.008152174	0.01966893	0	0	1_118325002
1739	3560	Aguad_nat	Aguad_urb	1	118325649	0	0.384615385	0	0.717529374	0.75	0.171509525	3.27970122	0.124938737	0	-0.010178432	0.003663004	0.003663004	0.019669202	0	0	1_118325649
1740	3561	Aguad_nat	Aguad_urb	1	118327336	0	0.223404255	0.007042254	0.682985275	0.68	0.122393809	3.777968881	0.167491087	0.007042254	-0.01017808	0.004081633	0.004081633	0.019669912	0	0	1_118327336
1741	3562	Aguad_nat	Aguad_urb	1	118327557	0	0.177224736	0.086992122	0.360667344	0.377777778	0.057325129	2.489589691	0.422763592	0.086992122	-0.010178034	0.020851064	0.020851064	0.019670004	0	0	1_118327557
1742	3564	Aguad_nat	Aguad_urb	1	118327614	0	0.215510204	0.05624037	0.653767298	0.517241379	0.092856694	2.881199328	0.286306739	0.05624037	-0.010178022	0.011600379	0.011600379	0.019670028	0	0	1_118327614
1743	3565	Aguad_nat	Aguad_urb	1	118328386	0	0.075414781	0.033527697	1	0.612903226	0.036166535	10.386683727	0.212608093	0.033527697	-0.010177861	0.00225	0.00225	0.019670353	0	0	1_118328386
1744	3566	Aguad_nat	Aguad_urb	1	118328431	0	0.045454545	-0.212927757	1	1	0.083808094	11.932021703	0	-0.212927757	-0.010177851	0.010852713	0.010852713	0.019670372	0	0	1_118328431
1745	3567	Aguad_nat	Aguad_urb	1	118328437	0	0.045454545	-0.212927757	1	1	0.083808094	11.932021703	0	-0.212927757	-0.01017785	0.010852713	0.010852713	0.019670374	0	0	1_118328437
1746	3568	Aguad_nat	Aguad_urb	1	118331199	0	0.081560284	0.040816327	1	0.586206897	0.034394384	9.991123265	0.231949077	0.040816327	-0.010177273	0.002898551	0.002898551	0.019671535	0	0	1_118331199
1747	3595	Aguad_nat	Aguad_urb	1	120518157	0	0.391334731	0.015818432	0.530581207	0.6	0.175770543	2.048124758	0.22184875	0.015818432	-0.009884682	0.012428977	0.012428977	0.020483013	0	0	1_120518157
1748	3596	Aguad_nat	Aguad_urb	1	120518175	0	0.037037037	-0.15130674	1	1.4375	0.122865775	16.818404053	0.157607853	-0.15130674	-0.009884681	0.012971698	0.012971698	0.020483018	0	0	1_120518175
1749	3597	Aguad_nat	Aguad_urb	1	120518190	0	0.408805031	0.000677177	0.758178197	0.714285714	0.214675894	2.376624934	0.146128036	0.000677177	-0.009884681	0.005594406	0.005594406	0.020483022	0	0	1_120518190
1750	3598	Aguad_nat	Aguad_urb	1	120520617	0	0.115102041	0.15664033	0.544489796	0.258064516	0.021715982	3.066741077	0.588271707	0.15664033	-0.009884576	0.02605398	0.02605398	0.020483723	0	0	1_120520617
1751	3599	Aguad_nat	Aguad_urb	1	120520624	0	0.106918239	0.086576584	0.560070956	0.322580645	0.027410099	3.796347988	0.491361694	0.086576584	-0.009884576	0.016377005	0.016377005	0.020483725	0	0	1_120520624
1752	3600	Aguad_nat	Aguad_urb	1	120524327	0	0.229909154	-0.058967402	0.219772902	4.846153846	0.540333898	43.464249013	0.685397197	-0.058967402	-0.009884418	0.04317491	0.04317491	0.020484794	0	0	1_120524327
1753	3601	Aguad_nat	Aguad_urb	1	120527298	0	0.491963662	-0.017733212	1	0.988304094	0.327481648	2.982594556	0.005109406	-0.017733212	-0.009884291	8.071e-06	8.071e-06	0.020485651	0	0	1_120527298
1754	3602	Aguad_nat	Aguad_urb	1	120527346	0	0.229909154	-0.058967402	0.219772902	4.846153846	0.540333898	43.464249013	0.685397197	-0.058967402	-0.009884289	0.04317491	0.04317491	0.020485665	0	0	1_120527346
1755	3603	Aguad_nat	Aguad_urb	1	120533219	0	0.311170213	0.076341648	0.265362064	0.4	0.091624631	1.746255321	0.397940009	0.076341648	-0.009884042	0.032098765	0.032098765	0.020487356	0	0	1_120533219
1756	3604	Aguad_nat	Aguad_urb	1	120534382	0	0.49825297	0.003395383	0.410615409	1.666666667	0.554612184	5.008504789	0.22184875	0.003395383	-0.009883993	0.01542777	0.01542777	0.02048769	0	0	1_120534382
1757	3619	Aguad_nat	Aguad_urb	1	120622602	0	0.43955276	0.001736343	0.562510932	0.684782609	0.21440458	2.187113829	0.164447278	0.001736343	-0.009880633	0.007596835	0.007596835	0.020512715	0	0	1_120622602
1758	3620	Aguad_nat	Aguad_urb	1	120622628	0	0.43955276	0.001736343	0.562510932	0.684782609	0.21440458	2.187113829	0.164447278	0.001736343	-0.009880632	0.007596835	0.007596835	0.020512722	0	0	1_120622628
1759	3621	Aguad_nat	Aguad_urb	1	120622632	0	0.43955276	0.001736343	0.562510932	0.684782609	0.21440458	2.187113829	0.164447278	0.001736343	-0.009880632	0.007596835	0.007596835	0.020512724	0	0	1_120622632
1760	3622	Aguad_nat	Aguad_urb	1	120622653	0	0.43955276	0.001736343	0.562510932	0.684782609	0.21440458	2.187113829	0.164447278	0.001736343	-0.009880631	0.007596835	0.007596835	0.020512729	0	0	1_120622653
1761	3623	Aguad_nat	Aguad_urb	1	120622665	0	0.424877708	0.015818432	0.545056125	0.583333333	0.179058764	1.900369298	0.234083206	0.015818432	-0.009880631	0.014952153	0.014952153	0.020512733	0	0	1_120622665
1762	3624	Aguad_nat	Aguad_urb	1	120622686	0	0.424877708	0.015818432	0.545056125	0.583333333	0.179058764	1.900369298	0.234083206	0.015818432	-0.00988063	0.014952153	0.014952153	0.020512739	0	0	1_120622686
1763	3625	Aguad_nat	Aguad_urb	1	120622719	0	0.07267645	0.242937255	0.161425577	0.212121212	0.020671397	2.176698998	0.6734159	0.242937255	-0.009880629	0.055944056	0.055944056	0.020512748	0	0	1_120622719
1764	3626	Aguad_nat	Aguad_urb	1	120624675	0	0.283018868	0.431361761	9.3536e-05	0.042424242	0.004948572	0.363704213	1.372385904	0.431361761	-0.009880562	0.290909091	0.290909091	0.020513295	0	0	1_120624675
1765	3627	Aguad_nat	Aguad_urb	1	120624733	0	0.07267645	0.015818432	1	0.677419355	0.040109845	11.441006109	0.169142399	0.015818432	-0.00988056	0.001365822	0.001365822	0.020513311	0	0	1_120624733
1766	3628	Aguad_nat	Aguad_urb	1	120624741	0	0.037037037	-0.15130674	1	1.4375	0.122865775	16.818404053	0.157607853	-0.15130674	-0.00988056	0.012971698	0.012971698	0.020513313	0	0	1_120624741
1767	3631	Aguad_nat	Aguad_urb	1	120626374	0	0.491963662	0.049370076	0.047275361	3.853333333	1.143249849	12.98769275	0.585836579	0.049370076	-0.009880504	0.092402182	0.092402182	0.02051377	0	0	1_120626374
1768	3632	Aguad_nat	Aguad_urb	1	120626401	0	0.372466806	0.331568991	0.000648325	15	2.859206747	78.693155107	1.176091259	0.331568991	-0.009880503	0.252814259	0.252814259	0.020513777	0	0	1_120626401
1769	3633	Aguad_nat	Aguad_urb	1	120626431	0	0.382352941	0.287059879	0.002127797	0.103448276	0.023621131	0.453049668	0.985276743	0.287059879	-0.009880502	0.208333333	0.208333333	0.020513786	0	0	1_120626431
1770	3634	Aguad_nat	Aguad_urb	1	120626440	0	0.307477289	-0.019969989	1	1.038461538	0.255913025	4.21394091	0.016390416	-0.019969989	-0.009880502	5.1653e-05	5.1653e-05	0.020513788	0	0	1_120626440
1771	3635	Aguad_nat	Aguad_urb	1	120628887	0	0.391334731	0.268893692	0.001327229	0.103448276	0.024190989	0.442377362	0.985276743	0.268893692	-0.009880418	0.207477679	0.207477679	0.020514472	0	0	1_120628887
1772	3636	Aguad_nat	Aguad_urb	1	120628899	0	0.037037037	-0.15130674	1	1.4375	0.122865775	16.818404053	0.157607853	-0.15130674	-0.009880418	0.012971698	0.012971698	0.020514475	0	0	1_120628899
1773	3637	Aguad_nat	Aguad_urb	1	120632207	0	0.330538085	0.263424366	0.004148883	0.096296296	0.018223939	0.508834932	1.016390416	0.263424366	-0.009880306	0.178791082	0.178791082	0.020515398	0	0	1_120632207
1774	3638	Aguad_nat	Aguad_urb	1	120632704	0	0.139762404	0.13392022	0.292663106	0.204301075	0.01979535	2.108521867	0.689729348	0.13392022	-0.00988029	0.038892045	0.038892045	0.020515536	0	0	1_120632704
1775	3639	Aguad_nat	Aguad_urb	1	121555267	0	0.510144928	-0.020079435	0.773861331	1.222222222	0.379629997	3.934955541	0.087150176	-0.020079435	-0.009881804	0.002462121	0.002462121	0.02073329	0	0	1_121555267
1776	3640	Aguad_nat	Aguad_urb	1	121555279	0	0.038461538	-0.132132132	1	1.533333333	0.130843844	17.968832492	0.185636577	-0.132132132	-0.009881804	0.014379085	0.014379085	0.020733292	0	0	1_121555279
1777	3641	Aguad_nat	Aguad_urb	1	121555288	0	0.208144796	0.004504505	1	0.703703704	0.127969714	3.869657013	0.152610163	0.004504505	-0.009881805	0.003162055	0.003162055	0.020733294	0	0	1_121555288
1778	3642	Aguad_nat	Aguad_urb	1	121559010	0	0.037037037	-0.15130674	1	1.4375	0.122865775	16.818404053	0.157607853	-0.15130674	-0.009881928	0.012971698	0.012971698	0.020734009	0	0	1_121559010
1779	3643	Aguad_nat	Aguad_urb	1	121559058	0	0.464709993	0.073537351	0.083438408	0.333333333	0.104805256	1.060167352	0.477121255	0.073537351	-0.009881929	0.066165414	0.066165414	0.020734018	0	0	1_121559058
1780	3644	Aguad_nat	Aguad_urb	1	121559060	0	0.229909154	-0.047001668	0.687305337	1.851851852	0.325422814	10.538152618	0.26760624	-0.047001668	-0.00988193	0.009135811	0.009135811	0.020734019	0	0	1_121559060
1781	3645	Aguad_nat	Aguad_urb	1	121559066	0	0.037037037	-0.15130674	1	1.4375	0.122865775	16.818404053	0.157607853	-0.15130674	-0.00988193	0.012971698	0.012971698	0.02073402	0	0	1_121559066
1782	3646	Aguad_nat	Aguad_urb	1	121559099	0	0.372466806	-0.000800019	0.750049733	0.746666667	0.21219653	2.627333783	0.126873236	-0.000800019	-0.009881931	0.003848286	0.003848286	0.020734026	0	0	1_121559099
1783	3647	Aguad_nat	Aguad_urb	1	121566383	0	0.038461538	-0.174927114	1	1.3125	0.11181985	15.405639021	0.118099312	-0.174927114	-0.009882174	0.012254902	0.012254902	0.020735422	0	0	1_121566383
1784	3648	Aguad_nat	Aguad_urb	1	121567716	0	0.424877708	-0.023030841	0.385613178	1.780952381	0.517702706	6.126665645	0.250652307	-0.023030841	-0.009882219	0.015709106	0.015709106	0.020735677	0	0	1_121567716
1785	3649	Aguad_nat	Aguad_urb	1	121567725	0	0.106918239	-0.042074602	1	1.4	0.119080926	16.459395061	0.146128036	-0.042074602	-0.009882219	0.001336898	0.001336898	0.020735679	0	0	1_121567725
1786	3650	Aguad_nat	Aguad_urb	1	121569662	0	0.330538085	-0.027876733	1	1.26	0.320246504	4.957431164	0.100370545	-0.027876733	-0.009882285	0.002030079	0.002030079	0.020736049	0	0	1_121569662
1787	3652	Aguad_nat	Aguad_urb	1	121572513	0	0.150204082	-0.005747126	1	0.769230769	0.099537609	5.944647257	0.113943352	-0.005747126	-0.009882381	0.001270469	0.001270469	0.020736593	0	0	1_121572513
1788	3653	Aguad_nat	Aguad_urb	1	121574093	0	0.464709993	0.032098127	0.249800739	0.469565217	0.150270538	1.467296894	0.328304081	0.032098127	-0.009882435	0.03179255	0.03179255	0.020736895	0	0	1_121574093
1789	3654	Aguad_nat	Aguad_urb	1	121574147	0	0.506638714	0.030750842	0.099793279	2.755102041	0.883797	8.588609436	0.440137688	0.030750842	-0.009882437	0.057962382	0.057962382	0.020736905	0	0	1_121574147
1790	3655	Aguad_nat	Aguad_urb	1	121574156	0	0.464709993	0.032098127	0.249800739	0.469565217	0.150270538	1.467296894	0.328304081	0.032098127	-0.009882437	0.03179255	0.03179255	0.020736907	0	0	1_121574156
1791	3656	Aguad_nat	Aguad_urb	1	121574171	0	0.491963662	0.015818432	0.274796463	1.909090909	0.629571358	5.789062752	0.28082661	0.015818432	-0.009882438	0.024414062	0.024414062	0.02073691	0	0	1_121574171
1792	3657	Aguad_nat	Aguad_urb	1	121574402	0	0.464709993	0.032098127	0.249800739	0.469565217	0.150270538	1.467296894	0.328304081	0.032098127	-0.009882445	0.03179255	0.03179255	0.020736954	0	0	1_121574402
1793	3658	Aguad_nat	Aguad_urb	1	121574433	0	0.07267645	0.015818432	1	0.677419355	0.040109845	11.441006109	0.169142399	0.015818432	-0.009882447	0.001365822	0.001365822	0.020736959	0	0	1_121574433
1794	3659	Aguad_nat	Aguad_urb	1	121574510	0	0.07267645	0.015818432	1	0.677419355	0.040109845	11.441006109	0.169142399	0.015818432	-0.009882449	0.001365822	0.001365822	0.020736974	0	0	1_121574510
1795	3660	Aguad_nat	Aguad_urb	1	121576184	0	0.04	0.24	0.4	0.322580645	0.027410099	3.796347988	0.491361694	0.24	-0.009882506	0.030612245	0.030612245	0.020737293	0	0	1_121576184
1796	3661	Aguad_nat	Aguad_urb	1	121576508	0	0.372466806	-0.030343931	0.523428158	1.760869565	0.465921408	6.654902684	0.245727187	-0.030343931	-0.009882517	0.013058588	0.013058588	0.020737355	0	0	1_121576508
1797	3663	Aguad_nat	Aguad_urb	1	123005902	0	0.36199095	-0.020382883	1	1.034782609	0.279843383	3.826336844	0.014849121	-0.020382883	-0.009835465	5.0505e-05	5.0505e-05	0.020921675	0	0	1_123005902
1798	3673	Aguad_nat	Aguad_urb	1	123192706	0	0.336879433	-0.031237184	1	1.213333333	0.268179063	5.489532864	0.083980129	-0.031237184	-0.009824514	0.001315789	0.001315789	0.020933704	0	0	1_123192706
1799	3674	Aguad_nat	Aguad_urb	1	123192859	0	0.382978723	-0.042748918	0.72522307	1.695652174	0.388681695	7.397405989	0.229336771	-0.042748918	-0.009824511	0.010416667	0.010416667	0.020933713	0	0	1_123192859
1800	3675	Aguad_nat	Aguad_urb	1	123193045	0	0.043478261	-0.214650767	1	0.9375	0.078697051	11.168223512	0.028028724	-0.214650767	-0.009824507	0.009722222	0.009722222	0.020933724	0	0	1_123193045
1801	3677	Aguad_nat	Aguad_urb	1	123204551	0	0.156028369	-0.061245573	1	1.551724138	0.148358555	16.22992221	0.190814516	-0.061245573	-0.009824271	0.002840909	0.002840909	0.020934397	0	0	1_123204551
1802	3678	Aguad_nat	Aguad_urb	1	123204620	0	0.411428571	-0.018661188	1	1.017391304	0.280754546	3.686797175	0.007488021	-0.018661188	-0.00982427	1.3779e-05	1.3779e-05	0.020934401	0	0	1_123204620
1803	3679	Aguad_nat	Aguad_urb	1	123204719	0	0.428571429	-0.003081664	0.754427933	0.782608696	0.224961428	2.722583944	0.106455331	-0.003081664	-0.009824268	0.00297619	0.00297619	0.020934407	0	0	1_123204719
1804	3680	Aguad_nat	Aguad_urb	1	123204839	0	0.371980676	0.053268765	0.296346829	0.434782609	0.109725874	1.722801649	0.361727836	0.053268765	-0.009824265	0.03135436	0.03135436	0.020934414	0	0	1_123204839
1805	3681	Aguad_nat	Aguad_urb	1	123206161	0	0.360815603	0.050671687	0.468200958	0.507692308	0.127670054	2.018887526	0.294399417	0.050671687	-0.009824237	0.01965602	0.01965602	0.020934491	0	0	1_123206161
1806	3682	Aguad_nat	Aguad_urb	1	123206188	0	0.360815603	0.050671687	0.468200958	0.507692308	0.127670054	2.018887526	0.294399417	0.050671687	-0.009824237	0.01965602	0.01965602	0.020934492	0	0	1_123206188
1807	3691	Aguad_nat	Aguad_urb	1	123275727	0	0.14479638	-0.067146501	0.651897682	1.965517241	0.190096726	20.322591089	0.293476858	-0.067146501	-0.009822579	0.006380208	0.006380208	0.020938362	0	0	1_123275727
1808	3692	Aguad_nat	Aguad_urb	1	123275784	0	0.043478261	-0.214650767	1	0.9375	0.078697051	11.168223512	0.028028724	-0.214650767	-0.009822578	0.009722222	0.009722222	0.020938365	0	0	1_123275784
1809	3694	Aguad_nat	Aguad_urb	1	123276039	0	0.316742081	0.033527697	0.479926455	0.555555556	0.138229552	2.232821935	0.255272505	0.033527697	-0.009822571	0.013392857	0.013392857	0.020938378	0	0	1_123276039
1810	3695	Aguad_nat	Aguad_urb	1	123276210	0	0.506938776	-0.018226976	1	1.102941176	0.345631204	3.519587421	0.042552351	-0.018226976	-0.009822566	0.000547951	0.000547951	0.020938387	0	0	1_123276210
1811	3698	Aguad_nat	Aguad_urb	1	123282747	0	0.344947735	-0.023488116	1	1.12	0.192369662	6.520778735	0.049218023	-0.023488116	-0.00982239	0.000378788	0.000378788	0.020938734	0	0	1_123282747
1812	3699	Aguad_nat	Aguad_urb	1	123283582	0	0.453900709	-0.026626276	0.752641671	1.505263158	0.422334126	5.364987185	0.177612432	-0.026626276	-0.009822367	0.008333333	0.008333333	0.020938778	0	0	1_123283582
1813	3700	Aguad_nat	Aguad_urb	1	123284186	0	0.124637681	-0.189136722	0.542555995	2	0.20511858	19.500915011	0.301029996	-0.189136722	-0.00982235	0.030523256	0.030523256	0.02093881	0	0	1_123284186
1814	3702	Aguad_nat	Aguad_urb	1	123325202	0	0.291855204	0.006056908	0.719206929	0.740740741	0.173241692	3.167233229	0.130333768	0.006056908	-0.009821154	0.003165375	0.003165375	0.02094092	0	0	1_123325202
1815	3703	Aguad_nat	Aguad_urb	1	123764351	0	0.432850242	-0.032335907	0.739476942	1.5	0.383978163	5.859708222	0.176091259	-0.032335907	-0.009828269	0.007440476	0.007440476	0.02095769	0	0	1_123764351
1816	3706	Aguad_nat	Aguad_urb	1	123765971	0	0.457959184	-0.019462274	1	1.047619048	0.308761026	3.554547297	0.020203386	-0.019462274	-0.009828172	0.000111408	0.000111408	0.020957731	0	0	1_123765971
1817	3708	Aguad_nat	Aguad_urb	1	123770270	0	0.470204082	-0.022406266	0.540383856	1.778947368	0.509875827	6.206714598	0.250163099	-0.022406266	-0.009827914	0.016505112	0.016505112	0.020957839	0	0	1_123770270
1818	3709	Aguad_nat	Aguad_urb	1	123772930	0	0.326530612	0.05624037	0.462681411	0.481481481	0.118122703	1.962572903	0.317420412	0.05624037	-0.009827752	0.021267361	0.021267361	0.020957906	0	0	1_123772930
1819	3717	Aguad_nat	Aguad_urb	1	124071352	0	0.038461538	-0.174927114	1	1.3125	0.11181985	15.405639021	0.118099312	-0.174927114	-0.009804169	0.012254902	0.012254902	0.020963301	0	0	1_124071352
1820	3718	Aguad_nat	Aguad_urb	1	124071377	0	0.038461538	-0.174927114	1	1.3125	0.11181985	15.405639021	0.118099312	-0.174927114	-0.009804167	0.012254902	0.012254902	0.020963301	0	0	1_124071377
1821	3719	Aguad_nat	Aguad_urb	1	124074237	0	0.229909154	0.048724199	0.424641819	0.465517241	0.093203784	2.325080527	0.332064229	0.048724199	-0.009803885	0.016596435	0.016596435	0.020963334	0	0	1_124074237
1822	3720	Aguad_nat	Aguad_urb	1	124081244	0	0.307477289	-0.019969989	1	1.038461538	0.255913025	4.21394091	0.016390416	-0.019969989	-0.009803188	5.1653e-05	5.1653e-05	0.020963415	0	0	1_124081244
1823	3721	Aguad_nat	Aguad_urb	1	124090492	0	0.372244898	0.082476306	0.098649062	0.291666667	0.074164149	1.147042689	0.535113202	0.082476306	-0.009802259	0.065846434	0.065846434	0.02096352	0	0	1_124090492
1824	3722	Aguad_nat	Aguad_urb	1	124090602	0	0.382352941	0.069300069	0.193797313	0.35	0.095880578	1.277631016	0.455931956	0.069300069	-0.009802248	0.050505051	0.050505051	0.020963521	0	0	1_124090602
1825	3723	Aguad_nat	Aguad_urb	1	124090609	0	0.171208945	-0.020335177	1	1.034482759	0.158210044	6.764138042	0.014723257	-0.020335177	-0.009802247	2.3191e-05	2.3191e-05	0.020963521	0	0	1_124090609
1826	3724	Aguad_nat	Aguad_urb	1	124090974	0	0.372466806	0.087831717	0.109169604	0.324074074	0.089170053	1.177794586	0.489355711	0.087831717	-0.00980221	0.056807522	0.056807522	0.020963525	0	0	1_124090974
1827	3725	Aguad_nat	Aguad_urb	1	124090993	0	0.372466806	0.087831717	0.109169604	0.324074074	0.089170053	1.177794586	0.489355711	0.087831717	-0.009802208	0.056807522	0.056807522	0.020963525	0	0	1_124090993
1828	3726	Aguad_nat	Aguad_urb	1	124091118	0	0.04	-0.108374384	1	1.642857143	0.139929675	19.288114468	0.2155998	-0.108374384	-0.009802196	0.016034985	0.016034985	0.020963526	0	0	1_124091118
1829	3727	Aguad_nat	Aguad_urb	1	124091375	0	0.408805031	0.000677177	0.758178197	0.714285714	0.214675894	2.376624934	0.146128036	0.000677177	-0.00980217	0.005594406	0.005594406	0.020963529	0	0	1_124091375
1830	3735	Aguad_nat	Aguad_urb	1	124476007	0	0.307477289	-0.019969989	1	1.038461538	0.255913025	4.21394091	0.016390416	-0.019969989	-0.009743661	5.1653e-05	5.1653e-05	0.020968872	0	0	1_124476007
1831	3736	Aguad_nat	Aguad_urb	1	124522470	0	0.391334731	-0.026360778	0.758178197	1.330434783	0.377298289	4.691398726	0.12399359	-0.026360778	-0.009744809	0.003662744	0.003662744	0.020967428	0	0	1_124522470
1832	3737	Aguad_nat	Aguad_urb	1	124532912	0	0.037037037	-0.15130674	1	1.4375	0.122865775	16.818404053	0.157607853	-0.15130674	-0.00974305	0.012971698	0.012971698	0.020967422	0	0	1_124532912
1833	3738	Aguad_nat	Aguad_urb	1	124541332	0	0.502114165	0.030075188	0.22314251	2.571428571	0.752741499	8.784217304	0.410174465	0.030075188	-0.009741618	0.052631579	0.052631579	0.020967416	0	0	1_124541332
1834	3739	Aguad_nat	Aguad_urb	1	124541338	0	0.201257862	-0.066196699	0.382620586	3.888888889	0.42172879	35.860622116	0.589825535	-0.066196699	-0.009741617	0.030007102	0.030007102	0.020967416	0	0	1_124541338
1835	3740	Aguad_nat	Aguad_urb	1	124543241	0	0.201257862	-0.038858322	1	1.428571429	0.238090055	8.571615151	0.15490196	-0.038858322	-0.009741292	0.002840909	0.002840909	0.020967414	0	0	1_124543241
1836	3741	Aguad_nat	Aguad_urb	1	124543286	0	0.106918239	-0.119265313	0.262054507	3.066666667	0.320754244	29.319781763	0.486666573	-0.119265313	-0.009741284	0.040441176	0.040441176	0.020967414	0	0	1_124543286
1837	3742	Aguad_nat	Aguad_urb	1	124546148	0	0.037037037	-0.15130674	1	1.4375	0.122865775	16.818404053	0.157607853	-0.15130674	-0.009740794	0.012971698	0.012971698	0.020967411	0	0	1_124546148
1838	3743	Aguad_nat	Aguad_urb	1	124546151	0	0.424877708	0.106466734	0.066880128	0.276923077	0.081625098	0.939495237	0.557640852	0.106466734	-0.009740793	0.082573266	0.082573266	0.020967411	0	0	1_124546151
1839	3744	Aguad_nat	Aguad_urb	1	124546169	0	0.43955276	-0.017039776	0.372298294	2.04	0.597829428	6.961182911	0.309630167	-0.017039776	-0.00974079	0.024425495	0.024425495	0.020967411	0	0	1_124546169
1840	3745	Aguad_nat	Aguad_urb	1	124546172	0	0.491963662	0.015818432	0.274796463	1.909090909	0.629571358	5.789062752	0.28082661	0.015818432	-0.00974079	0.024414062	0.024414062	0.020967411	0	0	1_124546172
1841	3746	Aguad_nat	Aguad_urb	1	124546378	0	0.352201258	-0.031047357	0.741589878	1.5	0.390075073	5.768120432	0.176091259	-0.031047357	-0.009740754	0.006493506	0.006493506	0.020967411	0	0	1_124546378
1842	3748	Aguad_nat	Aguad_urb	1	124546570	0	0.038461538	-0.132132132	1	1.533333333	0.130843844	17.968832492	0.185636577	-0.132132132	-0.009740722	0.014379085	0.014379085	0.020967411	0	0	1_124546570
1843	3749	Aguad_nat	Aguad_urb	1	124546647	0	0.371660859	-0.03997191	0.269619238	3.111111111	0.568545675	17.024159671	0.492915522	-0.03997191	-0.009740708	0.043389423	0.043389423	0.020967411	0	0	1_124546647
1844	3752	Aguad_nat	Aguad_urb	1	124547003	0	0.106918239	-0.042074602	1	1.4	0.119080926	16.459395061	0.146128036	-0.042074602	-0.009740647	0.001336898	0.001336898	0.02096741	0	0	1_124547003
1845	3753	Aguad_nat	Aguad_urb	1	124547071	0	0.07267645	-0.135594117	0.508036338	2.225806452	0.217298389	22.799130598	0.347487397	-0.135594117	-0.009740636	0.026442308	0.026442308	0.02096741	0	0	1_124547071
1846	3754	Aguad_nat	Aguad_urb	1	124547207	0	0.424877708	-0.023030841	0.385613178	1.780952381	0.517702706	6.126665645	0.250652307	-0.023030841	-0.009740612	0.015709106	0.015709106	0.02096741	0	0	1_124547207
1847	3755	Aguad_nat	Aguad_urb	1	124547323	0	0.43955276	0.076840818	0.081352332	0.336	0.102621057	1.100125094	0.473660723	0.076840818	-0.009740592	0.062229007	0.062229007	0.02096741	0	0	1_124547323
1848	3781	Aguad_nat	Aguad_urb	1	126546405	0	0.043478261	-0.169491525	1	1.357142857	0.114773071	16.047638397	0.132625565	-0.169491525	-0.008954606	0.014285714	0.014285714	0.020973664	0	0	1_126546405
1849	3782	Aguad_nat	Aguad_urb	1	126546477	0	0.392653061	-0.039901464	0.32809129	2.272727273	0.534418851	9.665245236	0.356547324	-0.039901464	-0.008954562	0.025467775	0.025467775	0.020973666	0	0	1_126546477
1850	3783	Aguad_nat	Aguad_urb	1	126546582	0	0.461538462	-0.015015015	0.389751381	1.777777778	0.541333104	5.838353138	0.249877473	-0.015015015	-0.008954498	0.017468806	0.017468806	0.020973669	0	0	1_126546582
1851	3784	Aguad_nat	Aguad_urb	1	126551488	0	0.078367347	-0.143333333	0.510204082	2.172413793	0.210975449	22.369340643	0.336942552	-0.143333333	-0.00895149	0.027777778	0.027777778	0.020973806	0	0	1_126551488
1852	3787	Aguad_nat	Aguad_urb	1	126564006	0	0.171208945	-0.020335177	1	1.034482759	0.158210044	6.764138042	0.014723257	-0.020335177	-0.00894379	2.3191e-05	2.3191e-05	0.020974161	0	0	1_126564006
1853	3788	Aguad_nat	Aguad_urb	1	126564021	0	0.106918239	-0.042074602	1	1.4	0.119080926	16.459395061	0.146128036	-0.042074602	-0.008943781	0.001336898	0.001336898	0.020974162	0	0	1_126564021
1854	3789	Aguad_nat	Aguad_urb	1	126564042	0	0.139762404	0.015818432	1	0.666666667	0.086682974	5.127240352	0.176091259	0.015818432	-0.008943768	0.002840909	0.002840909	0.020974162	0	0	1_126564042
1855	3790	Aguad_nat	Aguad_urb	1	126564057	0	0.502415459	-0.018503119	1	0.983193277	0.289233307	3.342177399	0.0073611	-0.018503119	-0.008943758	1.6026e-05	1.6026e-05	0.020974163	0	0	1_126564057
1856	3791	Aguad_nat	Aguad_urb	1	126564063	0	0.507549361	-0.02275988	1	1.102040816	0.31477298	3.85831707	0.04219768	-0.02275988	-0.008943755	0.000550079	0.000550079	0.020974163	0	0	1_126564063
1857	3792	Aguad_nat	Aguad_urb	1	126564069	0	0.50174216	-0.019900498	1	1	0.273509713	3.656177279	0	-0.019900498	-0.008943751	0	0	0.020974163	0	0	1_126564069
1858	3793	Aguad_nat	Aguad_urb	1	126566868	0	0.171208945	-0.068539988	0.396175822	3	0.312047217	28.841789043	0.477121255	-0.068539988	-0.008942024	0.018181818	0.018181818	0.020974243	0	0	1_126566868
1859	3795	Aguad_nat	Aguad_urb	1	126573604	0	0.350204082	-0.027972028	1	1.217391304	0.30495105	4.85993273	0.085430195	-0.027972028	-0.008937861	0.001554002	0.001554002	0.020974438	0	0	1_126573604
1860	3796	Aguad_nat	Aguad_urb	1	126573622	0	0.457959184	-0.016684492	1	0.928571429	0.281964166	3.057994598	0.032184683	-0.016684492	-0.00893785	0.000297089	0.000297089	0.020974439	0	0	1_126573622
1861	3797	Aguad_nat	Aguad_urb	1	126578413	0	0.49825297	-0.013168683	0.784054681	0.821052632	0.274303166	2.457599863	0.085629003	-0.013168683	-0.008934883	0.002303009	0.002303009	0.020974578	0	0	1_126578413
1862	3798	Aguad_nat	Aguad_urb	1	126578415	0	0.48427673	-0.014005252	1	0.866666667	0.285300902	2.632697994	0.062147907	-0.014005252	-0.008934882	0.001180638	0.001180638	0.020974578	0	0	1_126578415
1863	3799	Aguad_nat	Aguad_urb	1	126578420	0	0.503144654	-0.01698762	1	0.933333333	0.313225057	2.781102892	0.029963223	-0.01698762	-0.008934879	0.000284091	0.000284091	0.020974578	0	0	1_126578420
1864	3800	Aguad_nat	Aguad_urb	1	126578435	0	0.452830189	0.052269601	0.148009981	0.4	0.125450707	1.27540134	0.397940009	0.052269601	-0.008934869	0.045454545	0.045454545	0.020974579	0	0	1_126578435
1865	3801	Aguad_nat	Aguad_urb	1	126578448	0	0.352201258	-0.015425427	0.094099417	4.545454545	0.886571903	23.304547498	0.657577319	-0.015425427	-0.008934861	0.068587662	0.068587662	0.020974579	0	0	1_126578448
1866	3802	Aguad_nat	Aguad_urb	1	126578464	0	0.171208945	-0.020335177	1	1.034482759	0.158210044	6.764138042	0.014723257	-0.020335177	-0.008934851	2.3191e-05	2.3191e-05	0.02097458	0	0	1_126578464
1867	3803	Aguad_nat	Aguad_urb	1	126578477	0	0.507549361	-0.024905287	1	1.018518519	0.301689442	3.438569033	0.00796893	-0.024905287	-0.008934843	2.0803e-05	2.0803e-05	0.02097458	0	0	1_126578477
1868	3804	Aguad_nat	Aguad_urb	1	126582330	0	0.171208945	-0.020335177	1	1.034482759	0.158210044	6.764138042	0.014723257	-0.020335177	-0.008932453	2.3191e-05	2.3191e-05	0.020974693	0	0	1_126582330
1869	3805	Aguad_nat	Aguad_urb	1	126582372	0	0.491963662	-0.017733212	1	0.988304094	0.327481648	2.982594556	0.005109406	-0.017733212	-0.008932427	8.071e-06	8.071e-06	0.020974694	0	0	1_126582372
1870	3807	Aguad_nat	Aguad_urb	1	126582651	0	0.352201258	0.015818432	0.517275536	0.615384615	0.169116332	2.239276478	0.210853365	0.015818432	-0.008932254	0.010146104	0.010146104	0.020974702	0	0	1_126582651
1871	3808	Aguad_nat	Aguad_urb	1	126583018	0	0.307477289	-0.037864199	0.501400983	1.773333333	0.404389514	7.776440791	0.248790378	-0.037864199	-0.008932026	0.010860021	0.010860021	0.020974713	0	0	1_126583018
1872	3810	Aguad_nat	Aguad_urb	1	126583533	0	0.07267645	0.242937255	0.161425577	0.212121212	0.020671397	2.176698998	0.6734159	0.242937255	-0.008931706	0.055944056	0.055944056	0.020974728	0	0	1_126583533
1873	3812	Aguad_nat	Aguad_urb	1	126718012	0	0.156028369	0.040816327	0.624421832	0.571428571	0.073269424	4.456574035	0.243038049	0.040816327	-0.008846088	0.006060606	0.006060606	0.020979086	0	0	1_126718012
1874	3813	Aguad_nat	Aguad_urb	1	126718036	0	0.231884058	-0.039548023	1	1.333333333	0.217888411	8.159120396	0.124938737	-0.039548023	-0.008846073	0.002116402	0.002116402	0.020979087	0	0	1_126718036
1875	3814	Aguad_nat	Aguad_urb	1	126720816	0	0.115102041	-0.042553191	1	1.357142857	0.114773071	16.047638397	0.132625565	-0.042553191	-0.008844259	0.001182033	0.001182033	0.020979186	0	0	1_126720816
1876	3815	Aguad_nat	Aguad_urb	1	126720830	0	0.115102041	-0.042553191	1	1.357142857	0.114773071	16.047638397	0.132625565	-0.042553191	-0.00884425	0.001182033	0.001182033	0.020979186	0	0	1_126720830
1877	3816	Aguad_nat	Aguad_urb	1	126720839	0	0.4826546	-0.014161036	0.564817556	1.638655462	0.517982222	5.183945719	0.21448765	-0.014161036	-0.008844244	0.013674242	0.013674242	0.020979187	0	0	1_126720839
1878	3817	Aguad_nat	Aguad_urb	1	126720857	0	0.115102041	-0.042553191	1	1.357142857	0.114773071	16.047638397	0.132625565	-0.042553191	-0.008844232	0.001182033	0.001182033	0.020979187	0	0	1_126720857
1879	3818	Aguad_nat	Aguad_urb	1	126722981	0	0.110859729	0.065453208	0.566968326	0.344827586	0.029249727	4.065202473	0.462397998	0.065453208	-0.008842845	0.014883529	0.014883529	0.020979263	0	0	1_126722981
1880	3819	Aguad_nat	Aguad_urb	1	126722996	0	0.509049774	-0.005819152	0.575140967	1.569230769	0.518630903	4.748049517	0.195686815	-0.005819152	-0.008842835	0.012291807	0.012291807	0.020979263	0	0	1_126722996
1881	3820	Aguad_nat	Aguad_urb	1	126729740	0	0.215510204	-0.069090909	0.381062508	3.8	0.409261696	35.28304786	0.579783597	-0.069090909	-0.008838424	0.030934343	0.030934343	0.020979505	0	0	1_126729740
1882	3821	Aguad_nat	Aguad_urb	1	126729794	0	0.350204082	-0.027972028	1	1.217391304	0.30495105	4.85993273	0.085430195	-0.027972028	-0.008838388	0.001554002	0.001554002	0.020979507	0	0	1_126729794
1883	3829	Aguad_nat	Aguad_urb	1	126769876	0	0.424877708	-0.023030841	0.385613178	1.780952381	0.517702706	6.126665645	0.250652307	-0.023030841	-0.008811955	0.015709106	0.015709106	0.020980984	0	0	1_126769876
1884	3830	Aguad_nat	Aguad_urb	1	126773897	0	0.503144654	-0.00605227	0.582041319	1.461538462	0.489580734	4.363110162	0.164810249	-0.00605227	-0.008809283	0.00859375	0.00859375	0.020981136	0	0	1_126773897
1885	3831	Aguad_nat	Aguad_urb	1	126773985	0	0.352201258	-0.015425427	1	0.952	0.258777197	3.502256033	0.021363052	-0.015425427	-0.008809224	0.000101461	0.000101461	0.02098114	0	0	1_126773985
1886	3832	Aguad_nat	Aguad_urb	1	126773992	0	0.208144796	-0.053205379	0.225632315	4.2	0.454302405	38.828762074	0.62324929	-0.053205379	-0.008809219	0.035133948	0.035133948	0.02098114	0	0	1_126773992
1887	3833	Aguad_nat	Aguad_urb	1	126774528	0	0.414492754	-0.023089337	1	1.098039216	0.303310694	3.975099271	0.040617851	-0.023089337	-0.008808863	0.000441478	0.000441478	0.02098116	0	0	1_126774528
1888	3834	Aguad_nat	Aguad_urb	1	126774532	0	0.414492754	-0.023089337	1	1.098039216	0.303310694	3.975099271	0.040617851	-0.023089337	-0.00880886	0.000441478	0.000441478	0.020981161	0	0	1_126774532
1889	3835	Aguad_nat	Aguad_urb	1	126774553	0	0.391334731	-0.026360778	0.758178197	1.330434783	0.377298289	4.691398726	0.12399359	-0.026360778	-0.008808846	0.003662744	0.003662744	0.020981161	0	0	1_126774553
1890	3836	Aguad_nat	Aguad_urb	1	126774570	0	0.139762404	-0.062916094	0.637705493	2.172413793	0.210975449	22.369340643	0.336942552	-0.062916094	-0.008808835	0.008210227	0.008210227	0.020981162	0	0	1_126774570
1891	3837	Aguad_nat	Aguad_urb	1	126774600	0	0.283687943	-0.030193662	1	1.231884058	0.258179777	5.877835785	0.090569835	-0.030193662	-0.008808815	0.001428571	0.001428571	0.020981163	0	0	1_126774600
1892	3838	Aguad_nat	Aguad_urb	1	126774605	0	0.382978723	-0.029733959	0.736504344	1.6	0.407183272	6.287095212	0.204119983	-0.029733959	-0.008808812	0.00952381	0.00952381	0.020981163	0	0	1_126774605
1893	3839	Aguad_nat	Aguad_urb	1	126774607	0	0.254432624	-0.024991853	1	1.151515152	0.228352488	5.806755856	0.061269657	-0.024991853	-0.00880881	0.000609147	0.000609147	0.020981163	0	0	1_126774607
1894	3840	Aguad_nat	Aguad_urb	1	126774615	0	0.36199095	-0.020382883	1	1.034782609	0.279843383	3.826336844	0.014849121	-0.020382883	-0.008808805	5.0505e-05	5.0505e-05	0.020981164	0	0	1_126774615
1895	3841	Aguad_nat	Aguad_urb	1	126774641	0	0.190602837	-0.062233868	0.384828862	3.166666667	0.326338378	30.728159625	0.500602351	-0.062233868	-0.008808788	0.022458472	0.022458472	0.020981165	0	0	1_126774641
1896	3842	Aguad_nat	Aguad_urb	1	127302708	0	0.257162823	0.015818432	0.701942108	0.642857143	0.142422601	2.90168346	0.191885526	0.015818432	-0.00842627	0.006175889	0.006175889	0.021008043	0	0	1_127302708
1897	3843	Aguad_nat	Aguad_urb	1	127302732	0	0.283018868	-0.00605227	1	0.833333333	0.196700129	3.530472738	0.079181246	-0.00605227	-0.008426252	0.001136364	0.001136364	0.021008045	0	0	1_127302732
1898	3844	Aguad_nat	Aguad_urb	1	127302748	0	0.283018868	-0.00605227	1	0.833333333	0.196700129	3.530472738	0.079181246	-0.00605227	-0.008426239	0.001136364	0.001136364	0.021008046	0	0	1_127302748
1899	3845	Aguad_nat	Aguad_urb	1	127302997	0	0.201257862	-0.066196699	0.037975713	5.962962963	0.682281197	52.114769511	0.775462112	-0.066196699	-0.008426044	0.0859375	0.0859375	0.021008062	0	0	1_127302997
1900	3846	Aguad_nat	Aguad_urb	1	127307523	0	0.139762404	0.015818432	1	0.666666667	0.086682974	5.127240352	0.176091259	0.015818432	-0.008422502	0.002840909	0.002840909	0.021008354	0	0	1_127307523
1901	3847	Aguad_nat	Aguad_urb	1	127307535	0	0.038461538	-0.132132132	1	1.533333333	0.130843844	17.968832492	0.185636577	-0.132132132	-0.008422493	0.014379085	0.014379085	0.021008354	0	0	1_127307535
1902	3848	Aguad_nat	Aguad_urb	1	127307568	0	0.503144654	-0.00605227	0.40733859	1.75	0.576027565	5.316585843	0.243038049	-0.00605227	-0.008422467	0.018181818	0.018181818	0.021008357	0	0	1_127307568
1903	3849	Aguad_nat	Aguad_urb	1	127308237	0	0.283018868	-0.044933517	0.282508933	2.8	0.522944851	14.992020652	0.447158031	-0.044933517	-0.008421943	0.028409091	0.028409091	0.0210084	0	0	1_127308237
1904	3850	Aguad_nat	Aguad_urb	1	127308249	0	0.177224736	-0.059037761	0.381383323	3.230769231	0.335268625	31.132855955	0.509305938	-0.059037761	-0.008421934	0.021689233	0.021689233	0.021008401	0	0	1_127308249
1905	3851	Aguad_nat	Aguad_urb	1	127308294	0	0.464709993	-0.015260986	0.390931135	1.824561404	0.564073902	5.901752065	0.261158484	-0.015260986	-0.008421898	0.018873889	0.018873889	0.021008403	0	0	1_127308294
1906	3852	Aguad_nat	Aguad_urb	1	127310566	0	0.391334731	-0.026360778	0.758178197	1.330434783	0.377298289	4.691398726	0.12399359	-0.026360778	-0.008420118	0.003662744	0.003662744	0.021008551	0	0	1_127310566
1907	3854	Aguad_nat	Aguad_urb	1	127432481	0	0.190602837	-0.025286603	1	1.08	0.163316532	7.141959137	0.033423755	-0.025286603	-0.008323005	0.00013289	0.00013289	0.021016842	0	0	1_127432481
1908	3855	Aguad_nat	Aguad_urb	1	127439789	0	0.183673469	-0.088888889	0.074576639	4.846153846	0.540333898	43.464249013	0.685397197	-0.088888889	-0.008317085	0.074074074	0.074074074	0.021017364	0	0	1_127439789
1909	3856	Aguad_nat	Aguad_urb	1	127502693	0	0.169133192	0.303089354	0.087815191	0.126436782	0.011852035	1.348819808	0.898126567	0.303089354	-0.008265679	0.085952381	0.085952381	0.021021978	0	0	1_127502693
1910	3857	Aguad_nat	Aguad_urb	1	127503178	0	0.038461538	-0.132132132	1	1.533333333	0.130843844	17.968832492	0.185636577	-0.132132132	-0.008265279	0.014379085	0.014379085	0.021022015	0	0	1_127503178
1911	3858	Aguad_nat	Aguad_urb	1	127503188	0	0.509803922	-0.012222471	0.776065621	1.385185185	0.451199704	4.252524951	0.141507838	-0.012222471	-0.008265271	0.00625	0.00625	0.021022015	0	0	1_127503188
1912	3859	Aguad_nat	Aguad_urb	1	127503352	0	0.502857143	-0.005454545	0.386884346	1.857142857	0.579460015	5.952057954	0.268845312	-0.005454545	-0.008265136	0.021915584	0.021915584	0.021022028	0	0	1_127503352
1913	3860	Aguad_nat	Aguad_urb	1	127503361	0	0.336879433	-0.034766494	0.487970664	1.888888889	0.423125207	8.432258764	0.276206412	-0.034766494	-0.008265129	0.014736842	0.014736842	0.021022028	0	0	1_127503361
1914	3861	Aguad_nat	Aguad_urb	1	127503604	0	0.463768116	0.025423729	0.347032385	0.5	0.144748138	1.727137929	0.301029996	0.025423729	-0.008264928	0.026455026	0.026455026	0.021022047	0	0	1_127503604
1915	3862	Aguad_nat	Aguad_urb	1	127503623	0	0.480769231	-0.025	1	1.125	0.291977835	4.334661232	0.051152522	-0.025	-0.008264913	0.000732601	0.000732601	0.021022048	0	0	1_127503623
1916	3864	Aguad_nat	Aguad_urb	1	129150170	0	0.273784355	-0.016284066	1	0.909090909	0.177314381	4.6609095	0.041392685	-0.016284066	-0.006681504	0.000297	0.000297	0.021222306	0	0	1_129150170
1917	3865	Aguad_nat	Aguad_urb	1	129150323	0	0.340120664	0.009955202	0.730023748	0.692307692	0.180144429	2.660587078	0.159700843	0.009955202	-0.006681341	0.005543237	0.005543237	0.02122233	0	0	1_129150323
1918	3866	Aguad_nat	Aguad_urb	1	129151349	0	0.041666667	-0.207792208	1	1.0625	0.089734633	12.580496643	0.026328939	-0.207792208	-0.006680246	0.010638298	0.010638298	0.021222489	0	0	1_129151349
1919	3867	Aguad_nat	Aguad_urb	1	129281143	0	0.336879433	0.071033699	0.01339783	11.117647059	1.278662349	96.665140888	1.046012883	0.071033699	-0.006541089	0.136105999	0.136105999	0.021243025	0	0	1_129281143
1920	3868	Aguad_nat	Aguad_urb	1	129281199	0	0.43955276	0.133169175	0.019797265	4.333333333	1.280331179	14.666344211	0.636822098	0.133169175	-0.006541029	0.109300477	0.109300477	0.021243034	0	0	1_129281199
1921	3869	Aguad_nat	Aguad_urb	1	129281230	0	0.421985816	0.107172446	0.056931308	0.265700483	0.071819391	0.98297612	0.575607656	0.107172446	-0.006540995	0.08667467	0.08667467	0.021243039	0	0	1_129281230
1922	3870	Aguad_nat	Aguad_urb	1	129281245	0	0.43438914	0.149680931	0.015204201	5	1.399991688	17.857248877	0.698970004	0.149680931	-0.006540979	0.127314815	0.127314815	0.021243041	0	0	1_129281245
1923	3871	Aguad_nat	Aguad_urb	1	129281252	0	0.509803922	0.033957034	0.104089396	2.625	0.843758881	8.166580709	0.419129308	0.033957034	-0.006540972	0.054545455	0.054545455	0.021243043	0	0	1_129281252
1924	3872	Aguad_nat	Aguad_urb	1	129284562	0	0.382352941	-0.009240009	0.757279314	0.811594203	0.229429374	2.870971309	0.090661064	-0.009240009	-0.006537406	0.002020202	0.002020202	0.021243576	0	0	1_129284562
1925	3873	Aguad_nat	Aguad_urb	1	129287005	0	0.156028369	-0.060659411	0.630897317	2.28	0.219515046	23.681292463	0.357934847	-0.060659411	-0.006534774	0.01038961	0.01038961	0.02124397	0	0	1_129287005
1926	3874	Aguad_nat	Aguad_urb	1	129332857	0	0.291855204	-0.013501874	0.061795053	7.636363636	0.877867724	66.426920598	0.882886601	-0.013501874	-0.00648529	0.083454702	0.083454702	0.021251415	0	0	1_129332857
1927	3875	Aguad_nat	Aguad_urb	1	129332872	0	0.037037037	-0.15130674	1	1.4375	0.122865775	16.818404053	0.157607853	-0.15130674	-0.006485274	0.012971698	0.012971698	0.021251417	0	0	1_129332872
1928	3876	Aguad_nat	Aguad_urb	1	129332889	0	0.509049774	-0.017617618	1	0.875	0.29086914	2.63219742	0.057991947	-0.017617618	-0.006485256	0.00108642	0.00108642	0.02125142	0	0	1_129332889
1929	3877	Aguad_nat	Aguad_urb	1	129332906	0	0.506638714	-0.012688896	0.585081018	1.444444444	0.48244681	4.324662757	0.159700843	-0.012688896	-0.006485237	0.008025078	0.008025078	0.021251423	0	0	1_129332906
1930	3878	Aguad_nat	Aguad_urb	1	129335292	0	0.311170213	0.010756439	0.711097441	0.7	0.161173432	3.040203302	0.15490196	0.010756439	-0.006482658	0.004748338	0.004748338	0.021251813	0	0	1_129335292
1931	3879	Aguad_nat	Aguad_urb	1	129338871	0	0.475192173	-0.018917388	0.575648742	1.466165414	0.468290579	4.590399881	0.16618297	-0.018917388	-0.006478789	0.008029746	0.008029746	0.021252398	0	0	1_129338871
1932	3880	Aguad_nat	Aguad_urb	1	129338883	0	0.475192173	-0.018917388	0.575648742	1.466165414	0.468290579	4.590399881	0.16618297	-0.018917388	-0.006478776	0.008029746	0.008029746	0.0212524	0	0	1_129338883
1933	3881	Aguad_nat	Aguad_urb	1	129343157	0	0.229909154	0.048724199	0.424641819	0.465517241	0.093203784	2.325080527	0.332064229	0.048724199	-0.006474154	0.016596435	0.016596435	0.021253099	0	0	1_129343157
1934	3882	Aguad_nat	Aguad_urb	1	129343184	0	0.07267645	0.015818432	1	0.677419355	0.040109845	11.441006109	0.169142399	0.015818432	-0.006474125	0.001365822	0.001365822	0.021253104	0	0	1_129343184
1935	3883	Aguad_nat	Aguad_urb	1	129343393	0	0.115102041	0.044183582	0.575714286	0.37037037	0.031353986	4.375016661	0.431363764	0.044183582	-0.006473899	0.013309386	0.013309386	0.021253138	0	0	1_129343393
1936	3885	Aguad_nat	Aguad_urb	1	129359285	0	0.037037037	0.220082531	0.407407407	0.333333333	0.028467725	3.903055454	0.477121255	0.220082531	-0.006456703	0.027444254	0.027444254	0.021255747	0	0	1_129359285
1937	3886	Aguad_nat	Aguad_urb	1	129359294	0	0.041666667	0.197183099	0.416666667	0.344827586	0.029249727	4.065202473	0.462397998	0.197183099	-0.006456693	0.029787234	0.029787234	0.021255748	0	0	1_129359294
1938	3888	Aguad_nat	Aguad_urb	1	129403851	0	0.470204082	-0.005747126	0.374399337	2	0.602237861	6.641893939	0.301029996	-0.005747126	-0.006408391	0.025974026	0.025974026	0.021263119	0	0	1_129403851
1939	3889	Aguad_nat	Aguad_urb	1	129404982	0	0.14479638	-0.057713964	0.628829994	2.333333333	0.226127199	24.076911037	0.367976785	-0.057713964	-0.006407164	0.010227273	0.010227273	0.021263307	0	0	1_129404982
1940	3890	Aguad_nat	Aguad_urb	1	129408597	0	0.04	-0.108374384	1	1.642857143	0.139929675	19.288114468	0.2155998	-0.108374384	-0.006403239	0.016034985	0.016034985	0.021263908	0	0	1_129408597
1941	3891	Aguad_nat	Aguad_urb	1	129410412	0	0.411428571	0.02	0.521587136	0.565217391	0.162090897	1.970935483	0.247784484	0.02	-0.006401268	0.016203704	0.016203704	0.021264211	0	0	1_129410412
1942	3892	Aguad_nat	Aguad_urb	1	129410430	0	0.257162823	-0.026972071	1	1.172839506	0.249671425	5.509451095	0.069238586	-0.026972071	-0.006401249	0.000756546	0.000756546	0.021264214	0	0	1_129410430
1943	3893	Aguad_nat	Aguad_urb	1	129410451	0	0.418552036	-0.013489875	0.118158443	3.4	0.821155866	14.077717134	0.531478917	-0.013489875	-0.006401226	0.058378378	0.058378378	0.021264217	0	0	1_129410451
1944	3894	Aguad_nat	Aguad_urb	1	129410454	0	0.418552036	-0.013489875	0.118158443	3.4	0.821155866	14.077717134	0.531478917	-0.013489875	-0.006401223	0.058378378	0.058378378	0.021264218	0	0	1_129410454
1945	3895	Aguad_nat	Aguad_urb	1	129410472	0	0.497142857	0.082758621	0.045073142	3.5	1.067459978	11.475840076	0.544068044	0.082758621	-0.006401203	0.088669951	0.088669951	0.021264221	0	0	1_129410472
1946	3896	Aguad_nat	Aguad_urb	1	129410600	0	0.115102041	0.044183582	0.575714286	0.37037037	0.031353986	4.375016661	0.431363764	0.044183582	-0.006401064	0.013309386	0.013309386	0.021264242	0	0	1_129410600
1947	3897	Aguad_nat	Aguad_urb	1	129410619	0	0.497737557	0.034671035	0.160942704	2.4	0.774035307	7.441521011	0.380211242	0.034671035	-0.006401043	0.044995409	0.044995409	0.021264245	0	0	1_129410619
1948	3898	Aguad_nat	Aguad_urb	1	129410671	0	0.307477289	-0.019969989	1	1.038461538	0.255913025	4.21394091	0.016390416	-0.019969989	-0.006400987	5.1653e-05	5.1653e-05	0.021264254	0	0	1_129410671
1949	3899	Aguad_nat	Aguad_urb	1	129410849	0	0.241014799	-0.032828853	0.67313458	1.8	0.293716648	11.031039699	0.255272505	-0.032828853	-0.006400794	0.009356725	0.009356725	0.021264284	0	0	1_129410849
1950	3900	Aguad_nat	Aguad_urb	1	129410884	0	0.44397463	0.013979154	0.194791117	2.857142857	0.730773745	11.170715091	0.455931956	0.013979154	-0.006400756	0.053650794	0.053650794	0.021264289	0	0	1_129410884
1951	3901	Aguad_nat	Aguad_urb	1	129410885	0	0.043478261	0.047337278	0.47826087	0.44	0.03729443	5.191123755	0.356547324	0.047337278	-0.006400755	0.024242424	0.024242424	0.02126429	0	0	1_129410885
1952	3903	Aguad_nat	Aguad_urb	1	129410957	0	0.229909154	-0.047001668	0.687305337	1.851851852	0.325422814	10.538152618	0.26760624	-0.047001668	-0.006400676	0.009135811	0.009135811	0.021264302	0	0	1_129410957
1953	3904	Aguad_nat	Aguad_urb	1	129410965	0	0.330538085	-0.002908067	0.742786221	0.784615385	0.20647084	2.981637998	0.105343181	-0.002908067	-0.006400668	0.002354411	0.002354411	0.021264303	0	0	1_129410965
1954	3905	Aguad_nat	Aguad_urb	1	129410975	0	0.509803922	-0.013167013	0.589727264	1.371428571	0.454691194	4.136469655	0.137173193	-0.013167013	-0.006400657	0.006060606	0.006060606	0.021264305	0	0	1_129410975
1955	3906	Aguad_nat	Aguad_urb	1	129410984	0	0.330538085	-0.036199621	0.493486713	2.111111111	0.491725914	9.063565698	0.324511092	-0.036199621	-0.006400647	0.019219681	0.019219681	0.021264306	0	0	1_129410984
1956	3907	Aguad_nat	Aguad_urb	1	129410989	0	0.208144796	-0.038777908	0.692885337	1.538461538	0.255651274	9.258173726	0.187086643	-0.038777908	-0.006400642	0.004303909	0.004303909	0.021264307	0	0	1_129410989
1957	3908	Aguad_nat	Aguad_urb	1	129411003	0	0.208144796	-0.038777908	0.692885337	1.538461538	0.255651274	9.258173726	0.187086643	-0.038777908	-0.006400626	0.004303909	0.004303909	0.021264309	0	0	1_129411003
1958	3910	Aguad_nat	Aguad_urb	1	129411018	0	0.391334731	-0.026360778	0.353705831	2.045454545	0.548448025	7.628588497	0.310789833	-0.026360778	-0.00640061	0.021469156	0.021469156	0.021264312	0	0	1_129411018
1959	3911	Aguad_nat	Aguad_urb	1	129607572	0	0.07267645	-0.135594117	0.508036338	2.225806452	0.217298389	22.799130598	0.347487397	-0.135594117	-0.006171468	0.026442308	0.026442308	0.021297007	0	0	1_129607572
1960	3912	Aguad_nat	Aguad_urb	1	129620225	0	0.424877708	-0.010081083	1	0.838509317	0.256961579	2.736198447	0.076492108	-0.010081083	-0.006157491	0.001579321	0.001579321	0.021299209	0	0	1_129620225
1961	3913	Aguad_nat	Aguad_urb	1	129621607	0	0.424877708	-0.010081083	1	0.838509317	0.256961579	2.736198447	0.076492108	-0.010081083	-0.006155964	0.001579321	0.001579321	0.02129945	0	0	1_129621607
1962	3915	Aguad_nat	Aguad_urb	1	129623255	0	0.283018868	-0.044933517	0.282508933	2.8	0.522944851	14.992020652	0.447158031	-0.044933517	-0.006154143	0.028409091	0.028409091	0.021299738	0	0	1_129623255
1963	3916	Aguad_nat	Aguad_urb	1	129631252	0	0.326530612	0.13174114	0.13805143	0.285714286	0.06806201	1.199386455	0.544068044	0.13174114	-0.006145304	0.0625	0.0625	0.021301134	0	0	1_129631252
1964	3917	Aguad_nat	Aguad_urb	1	129631297	0	0.037037037	-0.15130674	1	1.4375	0.122865775	16.818404053	0.157607853	-0.15130674	-0.006145254	0.012971698	0.012971698	0.021301142	0	0	1_129631297
1965	3918	Aguad_nat	Aguad_urb	1	129631633	0	0.07267645	-0.135594117	0.508036338	2.225806452	0.217298389	22.799130598	0.347487397	-0.135594117	-0.006144883	0.026442308	0.026442308	0.021301201	0	0	1_129631633
1966	3919	Aguad_nat	Aguad_urb	1	129631640	0	0.07267645	-0.135594117	0.508036338	2.225806452	0.217298389	22.799130598	0.347487397	-0.135594117	-0.006144875	0.026442308	0.026442308	0.021301202	0	0	1_129631640
1967	3921	Aguad_nat	Aguad_urb	1	130278186	0	0.32173913	-0.032012595	0.710720363	1.7	0.368356602	7.845658215	0.230448921	-0.032012595	-0.005424336	0.01018711	0.01018711	0.021420975	0	0	1_130278186
1968	3922	Aguad_nat	Aguad_urb	1	130279492	0	0.464709993	-0.015260986	1	0.916666667	0.294825951	2.850080784	0.037788561	-0.015260986	-0.005422877	0.00041866	0.00041866	0.021421229	0	0	1_130279492
1969	3923	Aguad_nat	Aguad_urb	1	130279504	0	0.330538085	-0.027876733	1	1.26	0.320246504	4.957431164	0.100370545	-0.027876733	-0.005422863	0.002030079	0.002030079	0.021421232	0	0	1_130279504
1970	3924	Aguad_nat	Aguad_urb	1	130284599	0	0.285714286	-0.023391813	1	1	0.155763061	6.42000736	0	-0.023391813	-0.00541717	0	0	0.021422222	0	0	1_130284599
1971	3925	Aguad_nat	Aguad_urb	1	130288321	0	0.507092199	0.007583326	0.221247472	2.493333333	0.703879535	8.832066859	0.396780343	0.007583326	-0.005413011	0.042832168	0.042832168	0.021422946	0	0	1_130288321
1972	3927	Aguad_nat	Aguad_urb	1	130415440	0	0.07267645	0.015818432	1	0.677419355	0.040109845	11.441006109	0.169142399	0.015818432	-0.005271089	0.001365822	0.001365822	0.021447848	0	0	1_130415440
1973	3931	Aguad_nat	Aguad_urb	1	130985441	0	0.43955276	-0.017039776	1	0.974025974	0.302980605	3.131311316	0.011429462	-0.017039776	-0.004641488	3.6132e-05	3.6132e-05	0.021562423	0	0	1_130985441
1974	3932	Aguad_nat	Aguad_urb	1	131018311	0	0.171208945	-0.084608259	0.072002934	4.928571429	0.55285204	43.937282638	0.692721055	-0.084608259	-0.004605683	0.070153061	0.070153061	0.021569173	0	0	1_131018311
1975	3933	Aguad_nat	Aguad_urb	1	131018567	0	0.193456615	-0.060331825	0.123755334	4.473684211	0.474091082	42.215201226	0.650665325	-0.060331825	-0.004605405	0.085561497	0.085561497	0.021569225	0	0	1_131018567
1976	3934	Aguad_nat	Aguad_urb	1	131018574	0	0.092915215	-0.160898876	0.516840883	2.04	0.195413741	21.296352918	0.309630167	-0.160898876	-0.004605397	0.030769231	0.030769231	0.021569227	0	0	1_131018574
1977	3936	Aguad_nat	Aguad_urb	1	131018820	0	0.391334731	-0.012301041	1	0.888888889	0.25900118	3.050655815	0.051152522	-0.012301041	-0.004605129	0.000649351	0.000649351	0.021569277	0	0	1_131018820
1978	3937	Aguad_nat	Aguad_urb	1	131018882	0	0.257162823	0.080004186	0.247936069	0.351724138	0.074537321	1.659703726	0.453797826	0.080004186	-0.004605062	0.034106349	0.034106349	0.02156929	0	0	1_131018882
1979	3938	Aguad_nat	Aguad_urb	1	131018922	0	0.503144654	-0.01698762	0.782661486	1.274509804	0.425323158	3.81915541	0.105343181	-0.01698762	-0.004605018	0.003480114	0.003480114	0.021569298	0	0	1_131018922
1980	3939	Aguad_nat	Aguad_urb	1	131018932	0	0.509049774	-0.016585682	1	1.133333333	0.370444694	3.467304204	0.054357662	-0.016585682	-0.004605008	0.000925926	0.000925926	0.0215693	0	0	1_131018932
1981	3940	Aguad_nat	Aguad_urb	1	131018958	0	0.208144796	-0.036506528	1	1.285714286	0.213010774	7.760458272	0.109144469	-0.036506528	-0.004604979	0.001449275	0.001449275	0.021569305	0	0	1_131018958
1982	3941	Aguad_nat	Aguad_urb	1	131021193	0	0.49825297	-0.013168683	0.784054681	0.821052632	0.274303166	2.457599863	0.085629003	-0.013168683	-0.004602547	0.002303009	0.002303009	0.021569765	0	0	1_131021193
1983	3942	Aguad_nat	Aguad_urb	1	131022186	0	0.307477289	-0.037864199	0.17268108	3.333333333	0.634265225	17.51808339	0.522878745	-0.037864199	-0.004601467	0.040495868	0.040495868	0.021569969	0	0	1_131022186
1984	3943	Aguad_nat	Aguad_urb	1	131023997	0	0.177224736	-0.025148553	1	1.111111111	0.169486192	7.284179829	0.045757491	-0.025148553	-0.004599497	0.000232108	0.000232108	0.021570341	0	0	1_131023997
1985	3944	Aguad_nat	Aguad_urb	1	131024006	0	0.106918239	-0.042074602	1	1.4	0.119080926	16.459395061	0.146128036	-0.042074602	-0.004599487	0.001336898	0.001336898	0.021570343	0	0	1_131024006
1986	3945	Aguad_nat	Aguad_urb	1	131024030	0	0.229909154	-0.047001668	0.687305337	1.851851852	0.325422814	10.538152618	0.26760624	-0.047001668	-0.004599461	0.009135811	0.009135811	0.021570347	0	0	1_131024030
1987	3946	Aguad_nat	Aguad_urb	1	131024072	0	0.139762404	0.015818432	1	0.666666667	0.086682974	5.127240352	0.176091259	0.015818432	-0.004599416	0.002840909	0.002840909	0.021570356	0	0	1_131024072
1988	3947	Aguad_nat	Aguad_urb	1	131024096	0	0.183673469	-0.028097063	1	1.2	0.182492344	7.890741972	0.079181246	-0.028097063	-0.004599389	0.000721501	0.000721501	0.021570361	0	0	1_131024096
1989	3948	Aguad_nat	Aguad_urb	1	131024918	0	0.424877708	-0.023030841	0.773236698	1.212121212	0.36521402	4.02295025	0.083546051	-0.023030841	-0.004598495	0.001831639	0.001831639	0.02157053	0	0	1_131024918
1990	3949	Aguad_nat	Aguad_urb	1	131024942	0	0.50873515	-0.016627114	0.78743067	1.2	0.404128351	3.563224399	0.079181246	-0.016627114	-0.004598469	0.001998002	0.001998002	0.021570535	0	0	1_131024942
1991	3950	Aguad_nat	Aguad_urb	1	131025587	0	0.476328502	0.007632276	0.533474967	0.592105263	0.174450225	2.009677222	0.227601079	0.007632276	-0.004597768	0.015470556	0.015470556	0.021570667	0	0	1_131025587
1992	3951	Aguad_nat	Aguad_urb	1	131025602	0	0.43955276	0.033029874	0.246198503	0.481481481	0.149838063	1.547166407	0.317420412	0.033029874	-0.004597751	0.028327793	0.028327793	0.02157067	0	0	1_131025602
1993	3952	Aguad_nat	Aguad_urb	1	131025611	0	0.401206637	-0.024605976	1	1.173913043	0.328972718	4.18901556	0.069635928	-0.024605976	-0.004597742	0.001174812	0.001174812	0.021570672	0	0	1_131025611
1994	3953	Aguad_nat	Aguad_urb	1	131025623	0	0.037037037	0.220082531	0.407407407	0.333333333	0.028467725	3.903055454	0.477121255	0.220082531	-0.004597729	0.027444254	0.027444254	0.021570675	0	0	1_131025623
1995	3954	Aguad_nat	Aguad_urb	1	131025626	0	0.07267645	0.015818432	1	0.677419355	0.040109845	11.441006109	0.169142399	0.015818432	-0.004597725	0.001365822	0.001365822	0.021570675	0	0	1_131025626
1996	3955	Aguad_nat	Aguad_urb	1	131025647	0	0.201257862	0.015818432	0.678371203	0.655172414	0.119487935	3.592420362	0.183644397	0.015818432	-0.004597702	0.00443892	0.00443892	0.02157068	0	0	1_131025647
1997	3956	Aguad_nat	Aguad_urb	1	131025653	0	0.475192173	0.015818432	0.391315164	0.545454545	0.177284348	1.678211665	0.263241435	0.015818432	-0.004597696	0.020889037	0.020889037	0.021570681	0	0	1_131025653
1998	3957	Aguad_nat	Aguad_urb	1	131025704	0	0.452830189	0.015818432	0.386332902	0.565217391	0.179458313	1.780194487	0.247784484	0.015818432	-0.00459764	0.017755682	0.017755682	0.021570691	0	0	1_131025704
1999	3958	Aguad_nat	Aguad_urb	1	131025755	0	0.106918239	-0.042074602	1	1.4	0.119080926	16.459395061	0.146128036	-0.042074602	-0.004597585	0.001336898	0.001336898	0.021570702	0	0	1_131025755
[truncated: 38,882 more rows]
