# Supplementary material for: Selection on adaptive and maladaptive gene expression plasticity during thermal adaptation to urban heat islands
Source: Nat Commun. 2021 Oct 26;12:6195. doi: 10.1038/s41467-021-26334-4 (PMC8548502; doi:10.1038/s41467-021-26334-4)
Supplement: Supplementary file 5 — Source Data [file 41467_2021_26334_MOESM5_ESM.zip › NATCOMM_maladaptive_plasticity_source_data_file_09062021/Data_files/Aguadilla_forest_CTmax_LD_10162020.csv]

	CHR	POS1	POS2	N_INDV	R.2	distance	genome_pos1	genome_pos2
9784615	1	47911177	47911183	11	0.15308	6	1_47911177	1_47911183
9784616	1	47911177	47911466	11	0.140625	289	1_47911177	1_47911466
9784617	1	47911177	47911540	11	0.140625	363	1_47911177	1_47911540
9784618	1	47911177	47912471	11	0.15308	1294	1_47911177	1_47912471
9784619	1	47911177	47912488	11	0.15308	1311	1_47911177	1_47912488
9784620	1	47911177	47912547	11	0.0833333	1370	1_47911177	1_47912547
9784621	1	47911177	47914114	10	0.00226757	2937	1_47911177	1_47914114
9784622	1	47911177	47914649	11	0.14881	3472	1_47911177	1_47914649
9790653	1	47911183	47911466	11	0.0733696	283	1_47911183	1_47911466
9790654	1	47911183	47911540	11	0.0733696	357	1_47911183	1_47911540
9790655	1	47911183	47912471	11	1	1288	1_47911183	1_47912471
9790656	1	47911183	47912488	11	1	1305	1_47911183	1_47912488
9790657	1	47911183	47912547	11	0.0434783	1364	1_47911183	1_47912547
9790658	1	47911183	47914114	10	0.41928	2931	1_47911183	1_47914114
9790659	1	47911183	47914649	11	0.111801	3466	1_47911183	1_47914649
9796690	1	47911466	47911540	11	1	74	1_47911466	1_47911540
9796691	1	47911466	47912471	11	0.0733696	1005	1_47911466	1_47912471
9796692	1	47911466	47912488	11	0.0733696	1022	1_47911466	1_47912488
9796693	1	47911466	47912547	11	0.592593	1081	1_47911466	1_47912547
9796694	1	47911466	47914114	10	0.183673	2648	1_47911466	1_47914114
9796695	1	47911466	47914649	11	0.214286	3183	1_47911466	1_47914649
9802726	1	47911540	47912471	11	0.0733696	931	1_47911540	1_47912471
9802727	1	47911540	47912488	11	0.0733696	948	1_47911540	1_47912488
9802728	1	47911540	47912547	11	0.592593	1007	1_47911540	1_47912547
9802729	1	47911540	47914114	10	0.183673	2574	1_47911540	1_47914114
9802730	1	47911540	47914649	11	0.214286	3109	1_47911540	1_47914649
9808761	1	47912471	47912488	11	1	17	1_47912471	1_47912488
9808762	1	47912471	47912547	11	0.0434783	76	1_47912471	1_47912547
9808763	1	47912471	47914114	10	0.41928	1643	1_47912471	1_47914114
9808764	1	47912471	47914649	11	0.111801	2178	1_47912471	1_47914649
9814795	1	47912488	47912547	11	0.0434783	59	1_47912488	1_47912547
9814796	1	47912488	47914114	10	0.41928	1626	1_47912488	1_47914114
9814797	1	47912488	47914649	11	0.111801	2161	1_47912488	1_47914649
9820828	1	47912547	47914114	10	0.107143	1567	1_47912547	1_47914114
9820829	1	47912547	47914649	11	0.126984	2102	1_47912547	1_47914649
9826860	1	47914114	47914649	10	0.642857	535	1_47914114	1_47914649
27752456	1	238815043	238815104	10	1	61	1_238815043	1_238815104
27752457	1	238815043	238815107	10	0.428571	64	1_238815043	1_238815107
27752458	1	238815043	238815131	10	1	88	1_238815043	1_238815131
27752462	1	238815043	238819759	10	0.0909091	4716	1_238815043	1_238819759
27752463	1	238815043	238821358	10	0.310345	6315	1_238815043	1_238821358
27752464	1	238815043	238821416	10	0.310345	6373	1_238815043	1_238821416
27752465	1	238815043	238821434	10	0.310345	6391	1_238815043	1_238821434
27752466	1	238815043	238821527	10	0.0222222	6484	1_238815043	1_238821527
27752467	1	238815043	238821587	10	1	6544	1_238815043	1_238821587
27752468	1	238815043	238821672	10	0.0222222	6629	1_238815043	1_238821672
27753181	1	238815077	238815104	10	0.004329	27	1_238815077	1_238815104
27753182	1	238815077	238815107	10	0.026455	30	1_238815077	1_238815107
27753183	1	238815077	238815131	10	0.004329	54	1_238815077	1_238815131
27753187	1	238815077	238819759	10	0.642857	4682	1_238815077	1_238819759
27753188	1	238815077	238821358	10	0.119048	6281	1_238815077	1_238821358
27753189	1	238815077	238821416	10	0.338624	6339	1_238815077	1_238821416
27753190	1	238815077	238821434	10	0.119048	6357	1_238815077	1_238821434
27753191	1	238815077	238821527	10	0.350649	6450	1_238815077	1_238821527
27753192	1	238815077	238821587	10	0.047619	6510	1_238815077	1_238821587
27753193	1	238815077	238821672	10	0.350649	6595	1_238815077	1_238821672
27753906	1	238815104	238815107	11	0.678462	3	1_238815104	1_238815107
27753907	1	238815104	238815131	11	1	27	1_238815104	1_238815131
27753909	1	238815104	238817786	10	0.567627	2682	1_238815104	1_238817786
27753910	1	238815104	238817792	10	0.29878	2688	1_238815104	1_238817792
27753911	1	238815104	238819759	11	0.00153846	4655	1_238815104	1_238819759
27753912	1	238815104	238821358	11	0.495	6254	1_238815104	1_238821358
27753913	1	238815104	238821416	11	0.45	6312	1_238815104	1_238821416
27753914	1	238815104	238821434	11	0.495	6330	1_238815104	1_238821434
27753915	1	238815104	238821527	11	0.065	6423	1_238815104	1_238821527
27753916	1	238815104	238821587	11	0.816667	6483	1_238815104	1_238821587
27753917	1	238815104	238821672	11	0.065	6568	1_238815104	1_238821672
27754630	1	238815107	238815131	11	0.678462	24	1_238815107	1_238815131
27754632	1	238815107	238817786	10	0.20202	2679	1_238815107	1_238817786
27754633	1	238815107	238817792	10	0.138889	2685	1_238815107	1_238817792
27754634	1	238815107	238819759	11	0.133506	4652	1_238815107	1_238819759
27754635	1	238815107	238821358	11	0.475962	6251	1_238815107	1_238821358
27754636	1	238815107	238821416	11	0.555769	6309	1_238815107	1_238821416
27754637	1	238815107	238821434	11	0.475962	6327	1_238815107	1_238821434
27754638	1	238815107	238821527	11	0.231139	6420	1_238815107	1_238821527
27754639	1	238815107	238821587	11	0.400641	6480	1_238815107	1_238821587
27754640	1	238815107	238821672	11	0.231139	6565	1_238815107	1_238821672
27755354	1	238815131	238817786	10	0.567627	2655	1_238815131	1_238817786
27755355	1	238815131	238817792	10	0.29878	2661	1_238815131	1_238817792
27755356	1	238815131	238819759	11	0.00153846	4628	1_238815131	1_238819759
27755357	1	238815131	238821358	11	0.495	6227	1_238815131	1_238821358
27755358	1	238815131	238821416	11	0.45	6285	1_238815131	1_238821416
27755359	1	238815131	238821434	11	0.495	6303	1_238815131	1_238821434
27755360	1	238815131	238821527	11	0.065	6396	1_238815131	1_238821527
27755361	1	238815131	238821587	11	0.816667	6456	1_238815131	1_238821587
27755362	1	238815131	238821672	11	0.065	6541	1_238815131	1_238821672
27756796	1	238817786	238817792	10	0.0909091	6	1_238817786	1_238817792
27756797	1	238817786	238819759	10	0.132231	1973	1_238817786	1_238819759
27756798	1	238817786	238821358	10	0.227273	3572	1_238817786	1_238821358
27756799	1	238817786	238821416	10	0.0909091	3630	1_238817786	1_238821416
27756800	1	238817786	238821434	10	0.227273	3648	1_238817786	1_238821434
27756801	1	238817786	238821527	10	0.0505051	3741	1_238817786	1_238821527
27756802	1	238817786	238821587	10	0.640152	3801	1_238817786	1_238821587
27756803	1	238817786	238821672	10	0.0505051	3886	1_238817786	1_238821672
27757516	1	238817792	238819759	10	0.00568182	1967	1_238817792	1_238819759
27757517	1	238817792	238821358	10	0.15625	3566	1_238817792	1_238821358
27757518	1	238817792	238821416	10	0.0277778	3624	1_238817792	1_238821416
27757519	1	238817792	238821434	10	0.15625	3642	1_238817792	1_238821434
27757520	1	238817792	238821527	10	0	3735	1_238817792	1_238821527
27757521	1	238817792	238821587	10	0.375	3795	1_238817792	1_238821587
27757522	1	238817792	238821672	10	0	3880	1_238817792	1_238821672
27758235	1	238819759	238821358	11	0.211538	1599	1_238819759	1_238821358
27758236	1	238819759	238821416	11	0.254327	1657	1_238819759	1_238821416
27758237	1	238819759	238821434	11	0.211538	1675	1_238819759	1_238821434
27758238	1	238819759	238821527	11	0.47929	1768	1_238819759	1_238821527
27758239	1	238819759	238821587	11	0.0410256	1828	1_238819759	1_238821587
27758240	1	238819759	238821672	11	0.47929	1913	1_238819759	1_238821672
27758953	1	238821358	238821416	11	0.61875	58	1_238821358	1_238821416
27758954	1	238821358	238821434	11	1	76	1_238821358	1_238821434
27758955	1	238821358	238821527	11	0.475962	169	1_238821358	1_238821527
27758956	1	238821358	238821587	11	0.366667	229	1_238821358	1_238821587
27758957	1	238821358	238821672	11	0.475962	314	1_238821358	1_238821672
27759670	1	238821416	238821434	11	0.61875	18	1_238821416	1_238821434
27759671	1	238821416	238821527	11	0.492308	111	1_238821416	1_238821527
27759672	1	238821416	238821587	11	0.3675	171	1_238821416	1_238821587
27759673	1	238821416	238821672	11	0.492308	256	1_238821416	1_238821672
27760386	1	238821434	238821527	11	0.475962	93	1_238821434	1_238821527
27760387	1	238821434	238821587	11	0.366667	153	1_238821434	1_238821587
27760388	1	238821434	238821672	11	0.475962	238	1_238821434	1_238821672
27761101	1	238821527	238821587	11	0.0410256	60	1_238821527	1_238821587
27761102	1	238821527	238821672	11	1	145	1_238821527	1_238821672
27761815	1	238821587	238821672	11	0.0410256	85	1_238821587	1_238821672
35125626	2	28601449	28602004	11	0.445217	555	2_28601449	2_28602004
35125627	2	28601449	28602103	11	0.784783	654	2_28601449	2_28602103
35125628	2	28601449	28602145	11	1	696	2_28601449	2_28602145
35125629	2	28601449	28602159	11	1	710	2_28601449	2_28602159
35125630	2	28601449	28602184	11	1	735	2_28601449	2_28602184
35151049	2	28602004	28602103	11	0.648	99	2_28602004	2_28602103
35151050	2	28602004	28602145	11	0.445217	141	2_28602004	2_28602145
35151051	2	28602004	28602159	11	0.445217	155	2_28602004	2_28602159
35151052	2	28602004	28602184	11	0.445217	180	2_28602004	2_28602184
35157403	2	28602103	28602145	11	0.784783	42	2_28602103	2_28602145
35157404	2	28602103	28602159	11	0.784783	56	2_28602103	2_28602159
35157405	2	28602103	28602184	11	0.784783	81	2_28602103	2_28602184
35163756	2	28602145	28602159	11	1	14	2_28602145	2_28602159
35163757	2	28602145	28602184	11	1	39	2_28602145	2_28602184
35170108	2	28602159	28602184	11	1	25	2_28602159	2_28602184
42987953	2	77727308	77729110	11	1	1802	2_77727308	2_77729110
42987954	2	77727308	77729111	11	1	1803	2_77727308	2_77729111
42987955	2	77727308	77729213	11	1	1905	2_77727308	2_77729213
42987960	2	77727308	77731697	11	0.668896	4389	2_77727308	2_77731697
42987961	2	77727308	77732123	11	0.0195652	4815	2_77727308	2_77732123
42987962	2	77727308	77735303	11	0.0434783	7995	2_77727308	2_77735303
42987963	2	77727308	77735779	11	0.668896	8471	2_77727308	2_77735779
42987964	2	77727308	77735797	11	0.668896	8489	2_77727308	2_77735797
42987965	2	77727308	77735803	11	0.0434783	8495	2_77727308	2_77735803
42987966	2	77727308	77735845	11	0.0434783	8537	2_77727308	2_77735845
42987967	2	77727308	77735857	11	0.668896	8549	2_77727308	2_77735857
42987968	2	77727308	77735859	11	0.668896	8551	2_77727308	2_77735859
42987969	2	77727308	77736262	11	0.0434783	8954	2_77727308	2_77736262
42987970	2	77727308	77736559	11	0.676471	9251	2_77727308	2_77736559
42987971	2	77727308	77736594	11	0.773455	9286	2_77727308	2_77736594
42987972	2	77727308	77736598	11	0.773455	9290	2_77727308	2_77736598
42987973	2	77727308	77736607	11	0.773455	9299	2_77727308	2_77736607
42987974	2	77727308	77736608	11	0.0195652	9300	2_77727308	2_77736608
43012789	2	77729110	77729111	11	1	1	2_77729110	2_77729111
43012790	2	77729110	77729213	11	1	103	2_77729110	2_77729213
43012795	2	77729110	77731697	11	0.668896	2587	2_77729110	2_77731697
43012796	2	77729110	77732123	11	0.0195652	3013	2_77729110	2_77732123
43012797	2	77729110	77735303	11	0.0434783	6193	2_77729110	2_77735303
43012798	2	77729110	77735779	11	0.668896	6669	2_77729110	2_77735779
43012799	2	77729110	77735797	11	0.668896	6687	2_77729110	2_77735797
43012800	2	77729110	77735803	11	0.0434783	6693	2_77729110	2_77735803
43012801	2	77729110	77735845	11	0.0434783	6735	2_77729110	2_77735845
43012802	2	77729110	77735857	11	0.668896	6747	2_77729110	2_77735857
43012803	2	77729110	77735859	11	0.668896	6749	2_77729110	2_77735859
43012804	2	77729110	77736262	11	0.0434783	7152	2_77729110	2_77736262
43012805	2	77729110	77736559	11	0.676471	7449	2_77729110	2_77736559
43012806	2	77729110	77736594	11	0.773455	7484	2_77729110	2_77736594
43012807	2	77729110	77736598	11	0.773455	7488	2_77729110	2_77736598
43012808	2	77729110	77736607	11	0.773455	7497	2_77729110	2_77736607
43012809	2	77729110	77736608	11	0.0195652	7498	2_77729110	2_77736608
43012811	2	77729110	77737797	11	0.127877	8687	2_77729110	2_77737797
43012812	2	77729110	77738337	11	0.676731	9227	2_77729110	2_77738337
43012813	2	77729110	77738346	11	0.676731	9236	2_77729110	2_77738346
43017754	2	77729111	77729213	11	1	102	2_77729111	2_77729213
43017759	2	77729111	77731697	11	0.668896	2586	2_77729111	2_77731697
43017760	2	77729111	77732123	11	0.0195652	3012	2_77729111	2_77732123
43017761	2	77729111	77735303	11	0.0434783	6192	2_77729111	2_77735303
43017762	2	77729111	77735779	11	0.668896	6668	2_77729111	2_77735779
43017763	2	77729111	77735797	11	0.668896	6686	2_77729111	2_77735797
43017764	2	77729111	77735803	11	0.0434783	6692	2_77729111	2_77735803
43017765	2	77729111	77735845	11	0.0434783	6734	2_77729111	2_77735845
43017766	2	77729111	77735857	11	0.668896	6746	2_77729111	2_77735857
43017767	2	77729111	77735859	11	0.668896	6748	2_77729111	2_77735859
43017768	2	77729111	77736262	11	0.0434783	7151	2_77729111	2_77736262
43017769	2	77729111	77736559	11	0.676471	7448	2_77729111	2_77736559
43017770	2	77729111	77736594	11	0.773455	7483	2_77729111	2_77736594
43017771	2	77729111	77736598	11	0.773455	7487	2_77729111	2_77736598
43017772	2	77729111	77736607	11	0.773455	7496	2_77729111	2_77736607
43017773	2	77729111	77736608	11	0.0195652	7497	2_77729111	2_77736608
43017775	2	77729111	77737797	11	0.127877	8686	2_77729111	2_77737797
43017776	2	77729111	77738337	11	0.676731	9226	2_77729111	2_77738337
43017777	2	77729111	77738346	11	0.676731	9235	2_77729111	2_77738346
43022722	2	77729213	77731697	11	0.668896	2484	2_77729213	2_77731697
43022723	2	77729213	77732123	11	0.0195652	2910	2_77729213	2_77732123
43022724	2	77729213	77735303	11	0.0434783	6090	2_77729213	2_77735303
43022725	2	77729213	77735779	11	0.668896	6566	2_77729213	2_77735779
43022726	2	77729213	77735797	11	0.668896	6584	2_77729213	2_77735797
43022727	2	77729213	77735803	11	0.0434783	6590	2_77729213	2_77735803
43022728	2	77729213	77735845	11	0.0434783	6632	2_77729213	2_77735845
43022729	2	77729213	77735857	11	0.668896	6644	2_77729213	2_77735857
43022730	2	77729213	77735859	11	0.668896	6646	2_77729213	2_77735859
43022731	2	77729213	77736262	11	0.0434783	7049	2_77729213	2_77736262
43022732	2	77729213	77736559	11	0.676471	7346	2_77729213	2_77736559
43022733	2	77729213	77736594	11	0.773455	7381	2_77729213	2_77736594
43022734	2	77729213	77736598	11	0.773455	7385	2_77729213	2_77736598
43022735	2	77729213	77736607	11	0.773455	7394	2_77729213	2_77736607
43022736	2	77729213	77736608	11	0.0195652	7395	2_77729213	2_77736608
43022738	2	77729213	77737797	11	0.127877	8584	2_77729213	2_77737797
43022739	2	77729213	77738337	11	0.676731	9124	2_77729213	2_77738337
43022740	2	77729213	77738346	11	0.676731	9133	2_77729213	2_77738346
43047523	2	77731697	77732123	11	0.0692308	426	2_77731697	2_77732123
43047524	2	77731697	77735303	11	0.00106838	3606	2_77731697	2_77735303
43047525	2	77731697	77735779	11	0.621672	4082	2_77731697	2_77735779
43047526	2	77731697	77735797	11	0.621672	4100	2_77731697	2_77735797
43047527	2	77731697	77735803	11	0.00106838	4106	2_77731697	2_77735803
43047528	2	77731697	77735845	11	0.00106838	4148	2_77731697	2_77735845
43047529	2	77731697	77735857	11	0.621672	4160	2_77731697	2_77735857
43047530	2	77731697	77735859	11	0.621672	4162	2_77731697	2_77735859
43047531	2	77731697	77736262	11	0.00106838	4565	2_77731697	2_77736262
43047532	2	77731697	77736559	11	0.735577	4862	2_77731697	2_77736559
43047533	2	77731697	77736594	11	0.384868	4897	2_77731697	2_77736594
43047534	2	77731697	77736598	11	0.384868	4901	2_77731697	2_77736598
43047535	2	77731697	77736607	11	0.384868	4910	2_77731697	2_77736607
43047536	2	77731697	77736608	11	0.0692308	4911	2_77731697	2_77736608
43047538	2	77731697	77737797	11	0.0636312	6100	2_77731697	2_77737797
43047539	2	77731697	77738337	11	0.541667	6640	2_77731697	2_77738337
43047540	2	77731697	77738346	11	0.541667	6649	2_77731697	2_77738346
43052481	2	77732123	77735303	11	0.0222222	3180	2_77732123	2_77735303
43052482	2	77732123	77735779	11	0.0480769	3656	2_77732123	2_77735779
43052483	2	77732123	77735797	11	0.0480769	3674	2_77732123	2_77735797
43052484	2	77732123	77735803	11	0.0222222	3680	2_77732123	2_77735803
43052485	2	77732123	77735845	11	0.0222222	3722	2_77732123	2_77735845
43052486	2	77732123	77735857	11	0.0480769	3734	2_77732123	2_77735857
43052487	2	77732123	77735859	11	0.0480769	3736	2_77732123	2_77735859
43052488	2	77732123	77736262	11	0.0222222	4139	2_77732123	2_77736262
43052489	2	77732123	77736559	11	0.0132353	4436	2_77732123	2_77736559
43052490	2	77732123	77736594	11	0.189474	4471	2_77732123	2_77736594
43052491	2	77732123	77736598	11	0.189474	4475	2_77732123	2_77736598
43052492	2	77732123	77736607	11	0.189474	4484	2_77732123	2_77736607
43052493	2	77732123	77736608	11	0.01	4485	2_77732123	2_77736608
43052495	2	77732123	77737797	11	0.0941176	5674	2_77732123	2_77737797
43052496	2	77732123	77738337	11	0.00185185	6214	2_77732123	2_77738337
43052497	2	77732123	77738346	11	0.00185185	6223	2_77732123	2_77738346
43057438	2	77735303	77735779	11	0.153846	476	2_77735303	2_77735779
43057439	2	77735303	77735797	11	0.153846	494	2_77735303	2_77735797
43057440	2	77735303	77735803	11	1	500	2_77735303	2_77735803
43057441	2	77735303	77735845	11	1	542	2_77735303	2_77735845
43057442	2	77735303	77735857	11	0.153846	554	2_77735303	2_77735857
43057443	2	77735303	77735859	11	0.153846	556	2_77735303	2_77735859
43057444	2	77735303	77736262	11	1	959	2_77735303	2_77736262
43057445	2	77735303	77736559	11	0.0204248	1256	2_77735303	2_77736559
43057446	2	77735303	77736594	11	0.00292398	1291	2_77735303	2_77736594
43057447	2	77735303	77736598	11	0.00292398	1295	2_77735303	2_77736598
43057448	2	77735303	77736607	11	0.00292398	1304	2_77735303	2_77736607
43057449	2	77735303	77736608	11	0.45	1305	2_77735303	2_77736608
43057451	2	77735303	77737797	11	0.0294118	2494	2_77735303	2_77737797
43057452	2	77735303	77738337	11	0.00411523	3034	2_77735303	2_77738337
43057453	2	77735303	77738346	11	0.00411523	3043	2_77735303	2_77738346
43062394	2	77735779	77735797	11	1	18	2_77735779	2_77735797
43062395	2	77735779	77735803	11	0.153846	24	2_77735779	2_77735803
43062396	2	77735779	77735845	11	0.153846	66	2_77735779	2_77735845
43062397	2	77735779	77735857	11	1	78	2_77735779	2_77735857
43062398	2	77735779	77735859	11	1	80	2_77735779	2_77735859
43062399	2	77735779	77736262	11	0.153846	483	2_77735779	2_77736262
43062400	2	77735779	77736559	11	0.735577	780	2_77735779	2_77736559
43062401	2	77735779	77736594	11	0.632591	815	2_77735779	2_77736594
43062402	2	77735779	77736598	11	0.632591	819	2_77735779	2_77736598
43062403	2	77735779	77736607	11	0.632591	828	2_77735779	2_77736607
43062404	2	77735779	77736608	11	0.0692308	829	2_77735779	2_77736608
43062406	2	77735779	77737797	11	0.191176	2018	2_77735779	2_77737797
43062407	2	77735779	77738337	11	0.541667	2558	2_77735779	2_77738337
43062408	2	77735779	77738346	11	0.541667	2567	2_77735779	2_77738346
43067349	2	77735797	77735803	11	0.153846	6	2_77735797	2_77735803
43067350	2	77735797	77735845	11	0.153846	48	2_77735797	2_77735845
43067351	2	77735797	77735857	11	1	60	2_77735797	2_77735857
43067352	2	77735797	77735859	11	1	62	2_77735797	2_77735859
43067353	2	77735797	77736262	11	0.153846	465	2_77735797	2_77736262
43067354	2	77735797	77736559	11	0.735577	762	2_77735797	2_77736559
43067355	2	77735797	77736594	11	0.632591	797	2_77735797	2_77736594
43067356	2	77735797	77736598	11	0.632591	801	2_77735797	2_77736598
43067357	2	77735797	77736607	11	0.632591	810	2_77735797	2_77736607
43067358	2	77735797	77736608	11	0.0692308	811	2_77735797	2_77736608
43067360	2	77735797	77737797	11	0.191176	2000	2_77735797	2_77737797
43067361	2	77735797	77738337	11	0.541667	2540	2_77735797	2_77738337
43067362	2	77735797	77738346	11	0.541667	2549	2_77735797	2_77738346
43072303	2	77735803	77735845	11	1	42	2_77735803	2_77735845
43072304	2	77735803	77735857	11	0.153846	54	2_77735803	2_77735857
43072305	2	77735803	77735859	11	0.153846	56	2_77735803	2_77735859
43072306	2	77735803	77736262	11	1	459	2_77735803	2_77736262
43072307	2	77735803	77736559	11	0.0204248	756	2_77735803	2_77736559
43072308	2	77735803	77736594	11	0.00292398	791	2_77735803	2_77736594
43072309	2	77735803	77736598	11	0.00292398	795	2_77735803	2_77736598
43072310	2	77735803	77736607	11	0.00292398	804	2_77735803	2_77736607
43072311	2	77735803	77736608	11	0.45	805	2_77735803	2_77736608
43072313	2	77735803	77737797	11	0.0294118	1994	2_77735803	2_77737797
43072314	2	77735803	77738337	11	0.00411523	2534	2_77735803	2_77738337
43072315	2	77735803	77738346	11	0.00411523	2543	2_77735803	2_77738346
43077256	2	77735845	77735857	11	0.153846	12	2_77735845	2_77735857
43077257	2	77735845	77735859	11	0.153846	14	2_77735845	2_77735859
43077258	2	77735845	77736262	11	1	417	2_77735845	2_77736262
43077259	2	77735845	77736559	11	0.0204248	714	2_77735845	2_77736559
43077260	2	77735845	77736594	11	0.00292398	749	2_77735845	2_77736594
43077261	2	77735845	77736598	11	0.00292398	753	2_77735845	2_77736598
43077262	2	77735845	77736607	11	0.00292398	762	2_77735845	2_77736607
43077263	2	77735845	77736608	11	0.45	763	2_77735845	2_77736608
43077265	2	77735845	77737797	11	0.0294118	1952	2_77735845	2_77737797
43077266	2	77735845	77738337	11	0.00411523	2492	2_77735845	2_77738337
43077267	2	77735845	77738346	11	0.00411523	2501	2_77735845	2_77738346
43082208	2	77735857	77735859	11	1	2	2_77735857	2_77735859
43082209	2	77735857	77736262	11	0.153846	405	2_77735857	2_77736262
43082210	2	77735857	77736559	11	0.735577	702	2_77735857	2_77736559
43082211	2	77735857	77736594	11	0.632591	737	2_77735857	2_77736594
43082212	2	77735857	77736598	11	0.632591	741	2_77735857	2_77736598
43082213	2	77735857	77736607	11	0.632591	750	2_77735857	2_77736607
43082214	2	77735857	77736608	11	0.0692308	751	2_77735857	2_77736608
43082216	2	77735857	77737797	11	0.191176	1940	2_77735857	2_77737797
43082217	2	77735857	77738337	11	0.541667	2480	2_77735857	2_77738337
43082218	2	77735857	77738346	11	0.541667	2489	2_77735857	2_77738346
43087159	2	77735859	77736262	11	0.153846	403	2_77735859	2_77736262
43087160	2	77735859	77736559	11	0.735577	700	2_77735859	2_77736559
43087161	2	77735859	77736594	11	0.632591	735	2_77735859	2_77736594
43087162	2	77735859	77736598	11	0.632591	739	2_77735859	2_77736598
43087163	2	77735859	77736607	11	0.632591	748	2_77735859	2_77736607
43087164	2	77735859	77736608	11	0.0692308	749	2_77735859	2_77736608
43087166	2	77735859	77737797	11	0.191176	1938	2_77735859	2_77737797
43087167	2	77735859	77738337	11	0.541667	2478	2_77735859	2_77738337
43087168	2	77735859	77738346	11	0.541667	2487	2_77735859	2_77738346
43092109	2	77736262	77736559	11	0.0204248	297	2_77736262	2_77736559
43092110	2	77736262	77736594	11	0.00292398	332	2_77736262	2_77736594
43092111	2	77736262	77736598	11	0.00292398	336	2_77736262	2_77736598
43092112	2	77736262	77736607	11	0.00292398	345	2_77736262	2_77736607
43092113	2	77736262	77736608	11	0.45	346	2_77736262	2_77736608
43092115	2	77736262	77737797	11	0.0294118	1535	2_77736262	2_77737797
43092116	2	77736262	77738337	11	0.00411523	2075	2_77736262	2_77738337
43092117	2	77736262	77738346	11	0.00411523	2084	2_77736262	2_77738346
43097058	2	77736559	77736594	11	0.767995	35	2_77736559	2_77736594
43097059	2	77736559	77736598	11	0.767995	39	2_77736559	2_77736598
43097060	2	77736559	77736607	11	0.767995	48	2_77736559	2_77736607
43097061	2	77736559	77736608	11	0.0941176	49	2_77736559	2_77736608
43097063	2	77736559	77737797	11	0.207829	1238	2_77736559	2_77737797
43097064	2	77736559	77738337	11	0.736383	1778	2_77736559	2_77738337
43097065	2	77736559	77738346	11	0.736383	1787	2_77736559	2_77738346
43102006	2	77736594	77736598	11	1	4	2_77736594	2_77736598
43102007	2	77736594	77736607	11	1	13	2_77736594	2_77736607
43102008	2	77736594	77736608	11	0.00131579	14	2_77736594	2_77736608
43102010	2	77736594	77737797	11	0.250774	1203	2_77736594	2_77737797
43102011	2	77736594	77738337	11	0.710526	1743	2_77736594	2_77738337
43102012	2	77736594	77738346	11	0.710526	1752	2_77736594	2_77738346
43106953	2	77736598	77736607	11	1	9	2_77736598	2_77736607
43106954	2	77736598	77736608	11	0.00131579	10	2_77736598	2_77736608
43106956	2	77736598	77737797	11	0.250774	1199	2_77736598	2_77737797
43106957	2	77736598	77738337	11	0.710526	1739	2_77736598	2_77738337
43106958	2	77736598	77738346	11	0.710526	1748	2_77736598	2_77738346
43111899	2	77736607	77736608	11	0.00131579	1	2_77736607	2_77736608
43111901	2	77736607	77737797	11	0.250774	1190	2_77736607	2_77737797
43111902	2	77736607	77738337	11	0.710526	1730	2_77736607	2_77738337
43111903	2	77736607	77738346	11	0.710526	1739	2_77736607	2_77738346
43116845	2	77736608	77737797	11	0.0132353	1189	2_77736608	2_77737797
43116846	2	77736608	77738337	11	0.00185185	1729	2_77736608	2_77738337
43116847	2	77736608	77738346	11	0.00185185	1738	2_77736608	2_77738346
43126731	2	77737797	77738337	11	0.352941	540	2_77737797	2_77738337
43126732	2	77737797	77738346	11	0.352941	549	2_77737797	2_77738346
43131673	2	77738337	77738346	11	1	9	2_77738337	2_77738346
57927984	3	23431248	23431252	11	0.0711111	4	3_23431248	3_23431252
57927985	3	23431248	23431653	11	0.0711111	405	3_23431248	3_23431653
57927986	3	23431248	23431735	11	0.032	487	3_23431248	3_23431735
57931768	3	23431252	23431653	11	1	401	3_23431252	3_23431653
57931769	3	23431252	23431735	11	0.0222222	483	3_23431252	3_23431735
57935551	3	23431653	23431735	11	0.0222222	82	3_23431653	3_23431735
57943114	3	23450284	23450285	11	0.19422	1	3_23450284	3_23450285
57943115	3	23450284	23450297	11	0.0392628	13	3_23450284	3_23450297
57946894	3	23450285	23450297	11	0.628102	12	3_23450285	3_23450297
63471905	3	104563847	104563902	11	0.155676	55	3_104563847	3_104563902
63471907	3	104563847	104564009	10	0.416667	162	3_104563847	3_104564009
63471908	3	104563847	104564199	11	0.155676	352	3_104563847	3_104564199
63471909	3	104563847	104564340	11	1	493	3_104563847	3_104564340
63471910	3	104563847	104564916	11	0.236669	1069	3_104563847	3_104564916
63471911	3	104563847	104564943	11	0.345946	1096	3_104563847	3_104564943
63471912	3	104563847	104565008	11	0.000750751	1161	3_104563847	3_104565008
63471913	3	104563847	104565038	11	0.345946	1191	3_104563847	3_104565038
63471915	3	104563847	104568023	11	0.463803	4176	3_104563847	3_104568023
63477295	3	104563902	104564009	10	0.151515	107	3_104563902	3_104564009
63477296	3	104563902	104564199	11	1	297	3_104563902	3_104564199
63477297	3	104563902	104564340	11	0.155676	438	3_104563902	3_104564340
63477298	3	104563902	104564916	11	0.00108108	1014	3_104563902	3_104564916
63477299	3	104563902	104564943	11	0.032	1041	3_104563902	3_104564943
63477300	3	104563902	104565008	11	0.0802778	1106	3_104563902	3_104565008
63477301	3	104563902	104565038	11	0.032	1136	3_104563902	3_104565038
63477303	3	104563902	104568023	11	0.0257143	4121	3_104563902	3_104568023
63480883	3	104564009	104564199	10	0.151515	190	3_104564009	3_104564199
63480884	3	104564009	104564340	10	0.416667	331	3_104564009	3_104564340
63480885	3	104564009	104564916	10	0.151515	907	3_104564009	3_104564916
63480886	3	104564009	104564943	10	0.185185	934	3_104564009	3_104564943
63480887	3	104564009	104565008	10	0	999	3_104564009	3_104565008
63480888	3	104564009	104565038	10	0.185185	1029	3_104564009	3_104565038
63480890	3	104564009	104568023	10	0.625	4014	3_104564009	3_104568023
63482676	3	104564199	104564340	11	0.155676	141	3_104564199	3_104564340
63482677	3	104564199	104564916	11	0.00108108	717	3_104564199	3_104564916
63482678	3	104564199	104564943	11	0.032	744	3_104564199	3_104564943
63482679	3	104564199	104565008	11	0.0802778	809	3_104564199	3_104565008
63482680	3	104564199	104565038	11	0.032	839	3_104564199	3_104565038
63482682	3	104564199	104568023	11	0.0257143	3824	3_104564199	3_104568023
63484468	3	104564340	104564916	11	0.236669	576	3_104564340	3_104564916
63484469	3	104564340	104564943	11	0.345946	603	3_104564340	3_104564943
63484470	3	104564340	104565008	11	0.000750751	668	3_104564340	3_104565008
63484471	3	104564340	104565038	11	0.345946	698	3_104564340	3_104565038
63484473	3	104564340	104568023	11	0.463803	3683	3_104564340	3_104568023
63486259	3	104564916	104564943	11	0.0486486	27	3_104564916	3_104564943
63486260	3	104564916	104565008	11	0.397147	92	3_104564916	3_104565008
63486261	3	104564916	104565038	11	0.0486486	122	3_104564916	3_104565038
63486263	3	104564916	104568023	11	0.277992	3107	3_104564916	3_104568023
63488049	3	104564943	104565008	11	0.3125	65	3_104564943	3_104565008
63488050	3	104564943	104565038	11	1	95	3_104564943	3_104565038
63488052	3	104564943	104568023	11	0.175	3080	3_104564943	3_104568023
63489838	3	104565008	104565038	11	0.3125	30	3_104565008	3_104565038
63489840	3	104565008	104568023	11	0.0178571	3015	3_104565008	3_104568023
63491627	3	104565038	104568023	11	0.175	2985	3_104565038	3_104568023
64655359	3	146579466	146579776	11	0.685714	310	3_146579466	3_146579776
64655360	3	146579466	146579785	11	0.685714	319	3_146579466	3_146579785
64655361	3	146579466	146579827	11	1	361	3_146579466	3_146579827
64655362	3	146579466	146583458	11	0.0047619	3992	3_146579466	3_146583458
64655363	3	146579466	146583643	11	0.0833333	4177	3_146579466	3_146583643
64655364	3	146579466	146583655	11	0.0047619	4189	3_146579466	3_146583655
64655366	3	146579466	146589161	11	0.301042	9695	3_146579466	3_146589161
64657219	3	146579776	146579785	11	1	9	3_146579776	3_146579785
64657220	3	146579776	146579827	11	0.685714	51	3_146579776	3_146579827
64657221	3	146579776	146583458	11	0.0318878	3682	3_146579776	3_146583458
64657222	3	146579776	146583643	11	0.0571429	3867	3_146579776	3_146583643
64657223	3	146579776	146583655	11	0.0318878	3879	3_146579776	3_146583655
64657225	3	146579776	146589161	11	0.361607	9385	3_146579776	3_146589161
64658148	3	146579785	146579827	11	0.685714	42	3_146579785	3_146579827
64658149	3	146579785	146583458	11	0.0318878	3673	3_146579785	3_146583458
64658150	3	146579785	146583643	11	0.0571429	3858	3_146579785	3_146583643
64658151	3	146579785	146583655	11	0.0318878	3870	3_146579785	3_146583655
64658153	3	146579785	146589161	11	0.361607	9376	3_146579785	3_146589161
64659076	3	146579827	146583458	11	0.0047619	3631	3_146579827	3_146583458
64659077	3	146579827	146583643	11	0.0833333	3816	3_146579827	3_146583643
64659078	3	146579827	146583655	11	0.0047619	3828	3_146579827	3_146583655
64659080	3	146579827	146589161	11	0.301042	9334	3_146579827	3_146589161
64660003	3	146583458	146583643	11	0.0571429	185	3_146583458	3_146583643
64660004	3	146583458	146583655	11	1	197	3_146583458	3_146583655
64660006	3	146583458	146589161	11	0.0178571	5703	3_146583458	3_146589161
64660929	3	146583643	146583655	11	0.0571429	12	3_146583643	3_146583655
64660931	3	146583643	146589161	11	0.003125	5518	3_146583643	3_146589161
64661855	3	146583655	146589161	11	0.0178571	5506	3_146583655	3_146589161
74616590	4	79324484	79324573	10	0.310345	89	4_79324484	4_79324573
74616591	4	79324484	79324876	11	0.814815	392	4_79324484	4_79324876
74616592	4	79324484	79327156	11	0.0859375	2672	4_79324484	4_79327156
74616593	4	79324484	79330135	11	0.0982143	5651	4_79324484	4_79330135
74616594	4	79324484	79330149	11	0.0982143	5665	4_79324484	4_79330149
74619509	4	79324573	79324876	10	0.340278	303	4_79324573	4_79324876
74619510	4	79324573	79327156	10	0.698276	2583	4_79324573	4_79327156
74619511	4	79324573	79330135	10	0.0104167	5562	4_79324573	4_79330135
74619512	4	79324573	79330149	10	0.0104167	5576	4_79324573	4_79330149
74622427	4	79324876	79327156	11	0.306134	2280	4_79324876	4_79327156
74622428	4	79324876	79330135	11	0.0324074	5259	4_79324876	4_79330135
74622429	4	79324876	79330149	11	0.0324074	5273	4_79324876	4_79330149
74625344	4	79327156	79330135	11	0.0546875	2979	4_79327156	4_79330135
74625345	4	79327156	79330149	11	0.0546875	2993	4_79327156	4_79330149
74628260	4	79330135	79330149	11	1	14	4_79330135	4_79330149
84587851	5	50104291	50105023	10	0.292101	732	5_50104291	5_50105023
94529205	GL343217.1	1888466	1890477	10	0.340278	2011	GL343217.1_1888466	GL343217.1_1890477
94529266	GL343217.1	1912745	1912820	11	0.678462	75	GL343217.1_1912745	GL343217.1_1912820
94529291	GL343217.1	1960366	1960380	11	1	14	GL343217.1_1960366	GL343217.1_1960380
94747651	GL343263.1	908865	909064	10	0.047619	199	GL343263.1_908865	GL343263.1_909064
94747660	GL343263.1	908865	910735	10	0.047619	1870	GL343263.1_908865	GL343263.1_910735
94747661	GL343263.1	908865	910779	10	0.047619	1914	GL343263.1_908865	GL343263.1_910779
94747663	GL343263.1	908865	910863	10	0.047619	1998	GL343263.1_908865	GL343263.1_910863
94748082	GL343263.1	909064	909162	10	0.047619	98	GL343263.1_909064	GL343263.1_909162
94748087	GL343263.1	909064	910735	11	0.0222222	1671	GL343263.1_909064	GL343263.1_910735
94748088	GL343263.1	909064	910779	11	0.01	1715	GL343263.1_909064	GL343263.1_910779
94748090	GL343263.1	909064	910863	11	0.0222222	1799	GL343263.1_909064	GL343263.1_910863
94748929	GL343263.1	909162	910735	10	0.047619	1573	GL343263.1_909162	GL343263.1_910735
94748930	GL343263.1	909162	910779	10	0.047619	1617	GL343263.1_909162	GL343263.1_910779
94748932	GL343263.1	909162	910863	10	0.047619	1701	GL343263.1_909162	GL343263.1_910863
94749960	GL343263.1	910735	910779	11	0.0222222	44	GL343263.1_910735	GL343263.1_910779
94749962	GL343263.1	910735	910863	11	1	128	GL343263.1_910735	GL343263.1_910863
94750165	GL343263.1	910779	910863	11	0.0222222	84	GL343263.1_910779	GL343263.1_910863
94750770	GL343263.1	921752	921755	11	0.694444	3	GL343263.1_921752	GL343263.1_921755
94750771	GL343263.1	921752	921757	11	0.694444	5	GL343263.1_921752	GL343263.1_921757
94750772	GL343263.1	921752	921771	11	1	19	GL343263.1_921752	GL343263.1_921771
94750773	GL343263.1	921752	921772	11	0.694444	20	GL343263.1_921752	GL343263.1_921772
94750774	GL343263.1	921752	921773	11	0.694444	21	GL343263.1_921752	GL343263.1_921773
94750970	GL343263.1	921755	921757	11	1	2	GL343263.1_921755	GL343263.1_921757
94750971	GL343263.1	921755	921771	11	0.694444	16	GL343263.1_921755	GL343263.1_921771
94750972	GL343263.1	921755	921772	11	1	17	GL343263.1_921755	GL343263.1_921772
94750973	GL343263.1	921755	921773	11	1	18	GL343263.1_921755	GL343263.1_921773
94751169	GL343263.1	921757	921771	11	0.694444	14	GL343263.1_921757	GL343263.1_921771
94751170	GL343263.1	921757	921772	11	1	15	GL343263.1_921757	GL343263.1_921772
94751171	GL343263.1	921757	921773	11	1	16	GL343263.1_921757	GL343263.1_921773
94751367	GL343263.1	921771	921772	11	0.694444	1	GL343263.1_921771	GL343263.1_921772
94751368	GL343263.1	921771	921773	11	0.694444	2	GL343263.1_921771	GL343263.1_921773
94751564	GL343263.1	921772	921773	11	1	1	GL343263.1_921772	GL343263.1_921773
94889496	GL343276.1	1481494	1481497	11	1	3	GL343276.1_1481494	GL343276.1_1481497
94889497	GL343276.1	1481494	1481508	11	0.0680556	14	GL343276.1_1481494	GL343276.1_1481508
94889498	GL343276.1	1481494	1481517	11	1	23	GL343276.1_1481494	GL343276.1_1481517
94889499	GL343276.1	1481494	1481616	11	1	122	GL343276.1_1481494	GL343276.1_1481616
94889500	GL343276.1	1481494	1481622	11	1	128	GL343276.1_1481494	GL343276.1_1481622
94889501	GL343276.1	1481494	1481638	11	0.0680556	144	GL343276.1_1481494	GL343276.1_1481638
94889504	GL343276.1	1481494	1481975	11	0.494848	481	GL343276.1_1481494	GL343276.1_1481975
94889602	GL343276.1	1481497	1481508	11	0.0680556	11	GL343276.1_1481497	GL343276.1_1481508
94889603	GL343276.1	1481497	1481517	11	1	20	GL343276.1_1481497	GL343276.1_1481517
94889604	GL343276.1	1481497	1481616	11	1	119	GL343276.1_1481497	GL343276.1_1481616
94889605	GL343276.1	1481497	1481622	11	1	125	GL343276.1_1481497	GL343276.1_1481622
94889606	GL343276.1	1481497	1481638	11	0.0680556	141	GL343276.1_1481497	GL343276.1_1481638
94889609	GL343276.1	1481497	1481975	11	0.494848	478	GL343276.1_1481497	GL343276.1_1481975
94889707	GL343276.1	1481508	1481517	11	0.0680556	9	GL343276.1_1481508	GL343276.1_1481517
94889708	GL343276.1	1481508	1481616	11	0.0680556	108	GL343276.1_1481508	GL343276.1_1481616
94889709	GL343276.1	1481508	1481622	11	0.0680556	114	GL343276.1_1481508	GL343276.1_1481622
94889710	GL343276.1	1481508	1481638	11	1	130	GL343276.1_1481508	GL343276.1_1481638
94889713	GL343276.1	1481508	1481975	11	0.00645161	467	GL343276.1_1481508	GL343276.1_1481975
94889811	GL343276.1	1481517	1481616	11	1	99	GL343276.1_1481517	GL343276.1_1481616
94889812	GL343276.1	1481517	1481622	11	1	105	GL343276.1_1481517	GL343276.1_1481622
94889813	GL343276.1	1481517	1481638	11	0.0680556	121	GL343276.1_1481517	GL343276.1_1481638
94889816	GL343276.1	1481517	1481975	11	0.494848	458	GL343276.1_1481517	GL343276.1_1481975
94889914	GL343276.1	1481616	1481622	11	1	6	GL343276.1_1481616	GL343276.1_1481622
94889915	GL343276.1	1481616	1481638	11	0.0680556	22	GL343276.1_1481616	GL343276.1_1481638
94889918	GL343276.1	1481616	1481975	11	0.494848	359	GL343276.1_1481616	GL343276.1_1481975
94890016	GL343276.1	1481622	1481638	11	0.0680556	16	GL343276.1_1481622	GL343276.1_1481638
94890019	GL343276.1	1481622	1481975	11	0.494848	353	GL343276.1_1481622	GL343276.1_1481975
94890119	GL343276.1	1481638	1481975	11	0.00645161	337	GL343276.1_1481638	GL343276.1_1481975
94900307	GL343285.1	963652	963888	10	1	236	GL343285.1_963652	GL343285.1_963888
94900320	GL343285.1	963888	967728	11	0.01	3840	GL343285.1_963888	GL343285.1_967728
95065212	GL343299.1	1471325	1471656	11	0.140625	331	GL343299.1_1471325	GL343299.1_1471656
95065214	GL343299.1	1471325	1471817	11	0.255208	492	GL343299.1_1471325	GL343299.1_1471817
95065217	GL343299.1	1471325	1474553	11	0.3125	3228	GL343299.1_1471325	GL343299.1_1474553
95065218	GL343299.1	1471325	1476461	10	0.047619	5136	GL343299.1_1471325	GL343299.1_1476461
95065219	GL343299.1	1471325	1476491	11	0.180288	5166	GL343299.1_1471325	GL343299.1_1476491
95065220	GL343299.1	1471325	1476503	11	0.0375	5178	GL343299.1_1471325	GL343299.1_1476503
95065221	GL343299.1	1471325	1479214	11	0.0375	7889	GL343299.1_1471325	GL343299.1_1479214
95065222	GL343299.1	1471325	1480183	11	0.0168011	8858	GL343299.1_1471325	GL343299.1_1480183
95065223	GL343299.1	1471325	1480267	11	0.000833333	8942	GL343299.1_1471325	GL343299.1_1480267
95065232	GL343299.1	1471656	1471817	11	0.306134	161	GL343299.1_1471656	GL343299.1_1471817
95065235	GL343299.1	1471656	1474553	11	0.45	2897	GL343299.1_1471656	GL343299.1_1474553
95065236	GL343299.1	1471656	1476461	10	0.183673	4805	GL343299.1_1471656	GL343299.1_1476461
95065237	GL343299.1	1471656	1476491	11	0.0128205	4835	GL343299.1_1471656	GL343299.1_1476491
95065238	GL343299.1	1471656	1476503	11	0.266667	4847	GL343299.1_1471656	GL343299.1_1476503
95065239	GL343299.1	1471656	1479214	11	0.0375	7558	GL343299.1_1471656	GL343299.1_1479214
95065240	GL343299.1	1471656	1480183	11	0.19422	8527	GL343299.1_1471656	GL343299.1_1480183
95065241	GL343299.1	1471656	1480267	11	0.000833333	8611	GL343299.1_1471656	GL343299.1_1480267
95065268	GL343299.1	1471817	1474553	11	0.816667	2736	GL343299.1_1471817	GL343299.1_1474553
95065269	GL343299.1	1471817	1476461	10	0.0944575	4644	GL343299.1_1471817	GL343299.1_1476461
95065270	GL343299.1	1471817	1476491	11	0.106838	4674	GL343299.1_1471817	GL343299.1_1476491
95065271	GL343299.1	1471817	1476503	11	0.0222222	4686	GL343299.1_1471817	GL343299.1_1476503
95065272	GL343299.1	1471817	1479214	11	0.0680556	7397	GL343299.1_1471817	GL343299.1_1479214
95065273	GL343299.1	1471817	1480183	11	0.00201613	8366	GL343299.1_1471817	GL343299.1_1480183
95065274	GL343299.1	1471817	1480267	11	0.0802778	8450	GL343299.1_1471817	GL343299.1_1480267
95065311	GL343299.1	1474553	1476461	10	0.047619	1908	GL343299.1_1474553	GL343299.1_1476461
95065312	GL343299.1	1474553	1476491	11	0.0410256	1938	GL343299.1_1474553	GL343299.1_1476491
95065313	GL343299.1	1474553	1476503	11	0.12	1950	GL343299.1_1474553	GL343299.1_1476503
95065314	GL343299.1	1474553	1479214	11	0.0833333	4661	GL343299.1_1474553	GL343299.1_1479214
95065315	GL343299.1	1474553	1480183	11	0.000537634	5630	GL343299.1_1474553	GL343299.1_1480183
95065316	GL343299.1	1474553	1480267	11	0.054	5714	GL343299.1_1474553	GL343299.1_1480267
95065324	GL343299.1	1476461	1476491	10	0.026455	30	GL343299.1_1476461	GL343299.1_1476491
95065325	GL343299.1	1476461	1476503	10	0.047619	42	GL343299.1_1476461	GL343299.1_1476503
95065326	GL343299.1	1476461	1479214	10	0.047619	2753	GL343299.1_1476461	GL343299.1_1479214
95065327	GL343299.1	1476461	1480183	10	0.166667	3722	GL343299.1_1476461	GL343299.1_1480183
95065328	GL343299.1	1476461	1480267	10	0.0940767	3806	GL343299.1_1476461	GL343299.1_1480267
95065336	GL343299.1	1476491	1476503	11	0.0480769	12	GL343299.1_1476491	GL343299.1_1476503
95065337	GL343299.1	1476491	1479214	11	0.0480769	2723	GL343299.1_1476491	GL343299.1_1479214
95065338	GL343299.1	1476491	1480183	11	0.136787	3692	GL343299.1_1476491	GL343299.1_1480183
95065339	GL343299.1	1476491	1480267	11	0.221538	3776	GL343299.1_1476491	GL343299.1_1480267
95065347	GL343299.1	1476503	1479214	11	0.01	2711	GL343299.1_1476503	GL343299.1_1479214
95065348	GL343299.1	1476503	1480183	11	0.00645161	3680	GL343299.1_1476503	GL343299.1_1480183
95065349	GL343299.1	1476503	1480267	11	0.098	3764	GL343299.1_1476503	GL343299.1_1480267
95065357	GL343299.1	1479214	1480183	11	0.00645161	969	GL343299.1_1479214	GL343299.1_1480183
95065358	GL343299.1	1479214	1480267	11	0.032	1053	GL343299.1_1479214	GL343299.1_1480267
95065366	GL343299.1	1480183	1480267	11	0.290323	84	GL343299.1_1480183	GL343299.1_1480267
95080310	GL343306.1	1001887	1002090	10	1	203	GL343306.1_1001887	GL343306.1_1002090
95080311	GL343306.1	1001887	1002375	10	0.583333	488	GL343306.1_1001887	GL343306.1_1002375
95080321	GL343306.1	1002090	1002375	10	0.583333	285	GL343306.1_1002090	GL343306.1_1002375
95464592	GL343544.1	105010	109910	11	0.0257143	4900	GL343544.1_105010	GL343544.1_109910
95464593	GL343544.1	105010	109960	11	0.45	4950	GL343544.1_105010	GL343544.1_109960
95464594	GL343544.1	105010	109972	11	0.45	4962	GL343544.1_105010	GL343544.1_109972
95464595	GL343544.1	105010	109997	11	0.030625	4987	GL343544.1_105010	GL343544.1_109997
95464596	GL343544.1	105010	112283	11	0.00266667	7273	GL343544.1_105010	GL343544.1_112283
95464629	GL343544.1	109910	109960	11	0.175	50	GL343544.1_109910	GL343544.1_109960
95464630	GL343544.1	109910	109972	11	0.175	62	GL343544.1_109910	GL343544.1_109972
95464631	GL343544.1	109910	109997	11	0.361607	87	GL343544.1_109910	GL343544.1_109997
95464632	GL343544.1	109910	112283	11	0.0964286	2373	GL343544.1_109910	GL343544.1_112283
95464640	GL343544.1	109960	109972	11	1	12	GL343544.1_109960	GL343544.1_109972
95464641	GL343544.1	109960	109997	11	0.003125	37	GL343544.1_109960	GL343544.1_109997
95464642	GL343544.1	109960	112283	11	0.0833333	2323	GL343544.1_109960	GL343544.1_112283
95464650	GL343544.1	109972	109997	11	0.003125	25	GL343544.1_109972	GL343544.1_109997
95464651	GL343544.1	109972	112283	11	0.0833333	2311	GL343544.1_109972	GL343544.1_112283
95464659	GL343544.1	109997	112283	11	0.0375	2286	GL343544.1_109997	GL343544.1_112283
95493400	GL343614.1	225499	225508	11	1	9	GL343614.1_225499	GL343614.1_225508
95493401	GL343614.1	225499	225782	11	0.0833333	283	GL343614.1_225499	GL343614.1_225782
95493403	GL343614.1	225499	232289	11	0.0833333	6790	GL343614.1_225499	GL343614.1_232289
95493414	GL343614.1	225508	225782	11	0.0833333	274	GL343614.1_225508	GL343614.1_225782
95493416	GL343614.1	225508	232289	11	0.0833333	6781	GL343614.1_225508	GL343614.1_232289
95493428	GL343614.1	225782	232289	11	0.01	6507	GL343614.1_225782	GL343614.1_232289
95493490	GL343614.1	260888	260912	11	1	24	GL343614.1_260888	GL343614.1_260912
95526171	GL343733.1	240527	243084	10	0	2557	GL343733.1_240527	GL343733.1_243084
95526173	GL343733.1	240527	243746	10	0.047619	3219	GL343733.1_240527	GL343733.1_243746
95526178	GL343733.1	240527	249729	10	0.0816327	9202	GL343733.1_240527	GL343733.1_249729
95526335	GL343733.1	249729	258571	10	0.00874636	8842	GL343733.1_249729	GL343733.1_258571
95526338	GL343733.1	249729	258620	10	0.183673	8891	GL343733.1_249729	GL343733.1_258620
95526352	GL343733.1	258571	258614	10	0.285714	43	GL343733.1_258571	GL343733.1_258614
95526353	GL343733.1	258571	258620	11	0.0833333	49	GL343733.1_258571	GL343733.1_258620
95526354	GL343733.1	258571	260218	10	0.00226757	1647	GL343733.1_258571	GL343733.1_260218
95526356	GL343733.1	258571	260245	10	0.054878	1674	GL343733.1_258571	GL343733.1_260245
95526358	GL343733.1	258571	264135	11	0.266667	5564	GL343733.1_258571	GL343733.1_264135
95526359	GL343733.1	258571	264180	11	0.352941	5609	GL343733.1_258571	GL343733.1_264180
95526360	GL343733.1	258571	266859	11	0.0496324	8288	GL343733.1_258571	GL343733.1_266859
95526361	GL343733.1	258571	266873	11	0.0578704	8302	GL343733.1_258571	GL343733.1_266873
95526362	GL343733.1	258571	266874	11	0.0496324	8303	GL343733.1_258571	GL343733.1_266874
95526380	GL343733.1	258614	258620	10	0.0104167	6	GL343733.1_258614	GL343733.1_258620
95526385	GL343733.1	258614	264135	10	0.0740741	5521	GL343733.1_258614	GL343733.1_264135
95526386	GL343733.1	258614	264180	10	0.047619	5566	GL343733.1_258614	GL343733.1_264180
95526387	GL343733.1	258614	266859	10	0.00273224	8245	GL343733.1_258614	GL343733.1_266859
95526388	GL343733.1	258614	266873	10	0.0740741	8259	GL343733.1_258614	GL343733.1_266873
95526389	GL343733.1	258614	266874	10	0.0151515	8260	GL343733.1_258614	GL343733.1_266874
95526393	GL343733.1	258620	260218	10	0.107143	1598	GL343733.1_258620	GL343733.1_260218
95526395	GL343733.1	258620	260245	10	0.29878	1625	GL343733.1_258620	GL343733.1_260245
95526397	GL343733.1	258620	264135	11	0.0222222	5515	GL343733.1_258620	GL343733.1_264135
95526398	GL343733.1	258620	264180	11	0.236111	5560	GL343733.1_258620	GL343733.1_264180
95526399	GL343733.1	258620	266859	11	0.20915	8239	GL343733.1_258620	GL343733.1_266859
95526400	GL343733.1	258620	266873	11	0.0493827	8253	GL343733.1_258620	GL343733.1_266873
95526401	GL343733.1	258620	266874	11	0.0294118	8254	GL343733.1_258620	GL343733.1_266874
95526408	GL343733.1	260218	264135	10	0.047619	3917	GL343733.1_260218	GL343733.1_264135
95526409	GL343733.1	260218	264180	10	0.344262	3962	GL343733.1_260218	GL343733.1_264180
95526410	GL343733.1	260218	266859	10	0.00078064	6641	GL343733.1_260218	GL343733.1_266859
95526411	GL343733.1	260218	266873	10	0.047619	6655	GL343733.1_260218	GL343733.1_266873
95526412	GL343733.1	260218	266874	10	0.0136054	6656	GL343733.1_260218	GL343733.1_266874
95526427	GL343733.1	260245	264135	10	0.0243902	3890	GL343733.1_260245	GL343733.1_264135
95526428	GL343733.1	260245	264180	10	0.111498	3935	GL343733.1_260245	GL343733.1_264180
95526429	GL343733.1	260245	266859	10	0.00221729	6614	GL343733.1_260245	GL343733.1_266859
95526430	GL343733.1	260245	266873	10	0.390244	6628	GL343733.1_260245	GL343733.1_266873
95526431	GL343733.1	260245	266874	10	0.0354767	6629	GL343733.1_260245	GL343733.1_266874
95526443	GL343733.1	264135	264180	11	0.0941176	45	GL343733.1_264135	GL343733.1_264180
95526444	GL343733.1	264135	266859	11	0.0132353	2724	GL343733.1_264135	GL343733.1_266859
95526445	GL343733.1	264135	266873	11	0.45	2738	GL343733.1_264135	GL343733.1_266873
95526446	GL343733.1	264135	266874	11	0.0132353	2739	GL343733.1_264135	GL343733.1_266874
95526450	GL343733.1	264180	266859	11	0.207829	2679	GL343733.1_264180	GL343733.1_266859
95526451	GL343733.1	264180	266873	11	0.20915	2693	GL343733.1_264180	GL343733.1_266873
95526452	GL343733.1	264180	266874	11	0.0865052	2694	GL343733.1_264180	GL343733.1_266874
95526456	GL343733.1	266859	266873	11	0.0294118	14	GL343733.1_266859	GL343733.1_266873
95526457	GL343733.1	266859	266874	11	0.264922	15	GL343733.1_266859	GL343733.1_266874
95526459	GL343733.1	266859	274979	11	0.00413603	8120	GL343733.1_266859	GL343733.1_274979
95526461	GL343733.1	266873	266874	11	0.236111	1	GL343733.1_266873	GL343733.1_266874
95526463	GL343733.1	266873	274979	11	0.293403	8106	GL343733.1_266873	GL343733.1_274979
95526466	GL343733.1	266874	274979	11	0.165901	8105	GL343733.1_266874	GL343733.1_274979
95538990	GL343994.1	167905	171712	10	0.0909091	3807	GL343994.1_167905	GL343994.1_171712
95538994	GL343994.1	167905	174329	10	0.00162338	6424	GL343994.1_167905	GL343994.1_174329
95539005	GL343994.1	171712	174329	10	0.126984	2617	GL343994.1_171712	GL343994.1_174329
95632949	GL344074.1	7553	7789	11	0.00645161	236	GL344074.1_7553	GL344074.1_7789
95632950	GL344074.1	7553	7960	11	0.130645	407	GL344074.1_7553	GL344074.1_7960
95632952	GL344074.1	7553	8002	11	0.0168011	449	GL344074.1_7553	GL344074.1_8002
95632953	GL344074.1	7553	9573	11	0.0961203	2020	GL344074.1_7553	GL344074.1_9573
95632954	GL344074.1	7553	9979	10	0.00696864	2426	GL344074.1_7553	GL344074.1_9979
95632955	GL344074.1	7553	11118	11	0.201613	3565	GL344074.1_7553	GL344074.1_11118
95632956	GL344074.1	7553	11160	11	0.0368664	3607	GL344074.1_7553	GL344074.1_11160
95632957	GL344074.1	7553	11187	11	0.0439068	3634	GL344074.1_7553	GL344074.1_11187
95632958	GL344074.1	7553	11214	11	0.0443548	3661	GL344074.1_7553	GL344074.1_11214
95632959	GL344074.1	7553	13855	11	0.130645	6302	GL344074.1_7553	GL344074.1_13855
95632960	GL344074.1	7553	15386	10	0.166667	7833	GL344074.1_7553	GL344074.1_15386
95632961	GL344074.1	7553	15407	10	0.0401786	7854	GL344074.1_7553	GL344074.1_15407
95632962	GL344074.1	7553	15437	11	0.0143369	7884	GL344074.1_7553	GL344074.1_15437
95632963	GL344074.1	7553	16310	11	0.130645	8757	GL344074.1_7553	GL344074.1_16310
95632964	GL344074.1	7553	16322	11	0.0168011	8769	GL344074.1_7553	GL344074.1_16322
95632965	GL344074.1	7553	16334	11	0.0168011	8781	GL344074.1_7553	GL344074.1_16334
95633013	GL344074.1	7789	7960	11	0.01	171	GL344074.1_7789	GL344074.1_7960
95633015	GL344074.1	7789	8002	11	0.0375	213	GL344074.1_7789	GL344074.1_8002
95633016	GL344074.1	7789	9573	11	0.0486486	1784	GL344074.1_7789	GL344074.1_9573
95633017	GL344074.1	7789	9979	10	0.132791	2190	GL344074.1_7789	GL344074.1_9979
95633018	GL344074.1	7789	11118	11	0.0222222	3329	GL344074.1_7789	GL344074.1_11118
95633019	GL344074.1	7789	11160	11	0.0571429	3371	GL344074.1_7789	GL344074.1_11160
95633020	GL344074.1	7789	11187	11	0.0222222	3398	GL344074.1_7789	GL344074.1_11187
95633021	GL344074.1	7789	11214	11	0	3425	GL344074.1_7789	GL344074.1_11214
95633022	GL344074.1	7789	13855	11	0.01	6066	GL344074.1_7789	GL344074.1_13855
95633023	GL344074.1	7789	15386	10	0.047619	7597	GL344074.1_7789	GL344074.1_15386
95633024	GL344074.1	7789	15407	10	0.0277778	7618	GL344074.1_7789	GL344074.1_15407
95633025	GL344074.1	7789	15437	11	0.0222222	7648	GL344074.1_7789	GL344074.1_15437
95633026	GL344074.1	7789	16310	11	0.01	8521	GL344074.1_7789	GL344074.1_16310
95633027	GL344074.1	7789	16322	11	0.0375	8533	GL344074.1_7789	GL344074.1_16322
95633028	GL344074.1	7789	16334	11	0.0375	8545	GL344074.1_7789	GL344074.1_16334
95633045	GL344074.1	7960	8002	11	0.0375	42	GL344074.1_7960	GL344074.1_8002
95633046	GL344074.1	7960	9573	11	0.345946	1613	GL344074.1_7960	GL344074.1_9573
95633047	GL344074.1	7960	9979	10	0.132791	2019	GL344074.1_7960	GL344074.1_9979
95633048	GL344074.1	7960	11118	11	0.0222222	3158	GL344074.1_7960	GL344074.1_11118
95633049	GL344074.1	7960	11160	11	0.0571429	3200	GL344074.1_7960	GL344074.1_11160
95633050	GL344074.1	7960	11187	11	0.0222222	3227	GL344074.1_7960	GL344074.1_11187
95633051	GL344074.1	7960	11214	11	0	3254	GL344074.1_7960	GL344074.1_11214
95633052	GL344074.1	7960	13855	11	0.01	5895	GL344074.1_7960	GL344074.1_13855
95633053	GL344074.1	7960	15386	10	0.259259	7426	GL344074.1_7960	GL344074.1_15386
95633054	GL344074.1	7960	15407	10	0.444444	7447	GL344074.1_7960	GL344074.1_15407
95633055	GL344074.1	7960	15437	11	0.0222222	7477	GL344074.1_7960	GL344074.1_15437
95633056	GL344074.1	7960	16310	11	0.01	8350	GL344074.1_7960	GL344074.1_16310
95633057	GL344074.1	7960	16322	11	0.266667	8362	GL344074.1_7960	GL344074.1_16322
95633058	GL344074.1	7960	16334	11	0.266667	8374	GL344074.1_7960	GL344074.1_16334
95633103	GL344074.1	8002	9573	11	0.0275901	1571	GL344074.1_8002	GL344074.1_9573
95633104	GL344074.1	8002	9979	10	0.390244	1977	GL344074.1_8002	GL344074.1_9979
95633105	GL344074.1	8002	11118	11	0.0578704	3116	GL344074.1_8002	GL344074.1_11118
95633106	GL344074.1	8002	11160	11	0.14881	3158	GL344074.1_8002	GL344074.1_11160
95633107	GL344074.1	8002	11187	11	0.592593	3185	GL344074.1_8002	GL344074.1_11187
95633108	GL344074.1	8002	11214	11	0.114583	3212	GL344074.1_8002	GL344074.1_11214
95633109	GL344074.1	8002	13855	11	0.266667	5853	GL344074.1_8002	GL344074.1_13855
95633110	GL344074.1	8002	15386	10	0.00226757	7384	GL344074.1_8002	GL344074.1_15386
95633111	GL344074.1	8002	15407	10	0.047619	7405	GL344074.1_8002	GL344074.1_15407
95633112	GL344074.1	8002	15437	11	0.0833333	7435	GL344074.1_8002	GL344074.1_15437
95633113	GL344074.1	8002	16310	11	0.266667	8308	GL344074.1_8002	GL344074.1_16310
95633114	GL344074.1	8002	16322	11	0.00694444	8320	GL344074.1_8002	GL344074.1_16322
95633115	GL344074.1	8002	16334	11	0.00694444	8332	GL344074.1_8002	GL344074.1_16334
95633131	GL344074.1	9573	9979	10	0.00152439	406	GL344074.1_9573	GL344074.1_9979
95633132	GL344074.1	9573	11118	11	0.108108	1545	GL344074.1_9573	GL344074.1_11118
95633133	GL344074.1	9573	11160	11	0.0815637	1587	GL344074.1_9573	GL344074.1_11160
95633134	GL344074.1	9573	11187	11	0.000750751	1614	GL344074.1_9573	GL344074.1_11187
95633135	GL344074.1	9573	11214	11	0.0371622	1641	GL344074.1_9573	GL344074.1_11214
95633136	GL344074.1	9573	13855	11	0.0486486	4282	GL344074.1_9573	GL344074.1_13855
95633137	GL344074.1	9573	15386	10	0.360119	5813	GL344074.1_9573	GL344074.1_15386
95633138	GL344074.1	9573	15407	10	0.0625	5834	GL344074.1_9573	GL344074.1_15407
95633139	GL344074.1	9573	15437	11	0.108108	5864	GL344074.1_9573	GL344074.1_15437
95633140	GL344074.1	9573	16310	11	0.0486486	6737	GL344074.1_9573	GL344074.1_16310
95633141	GL344074.1	9573	16322	11	0.00900901	6749	GL344074.1_9573	GL344074.1_16322
95633142	GL344074.1	9573	16334	11	0.00900901	6761	GL344074.1_9573	GL344074.1_16334
95633158	GL344074.1	9979	11118	10	0.0243902	1139	GL344074.1_9979	GL344074.1_11118
95633159	GL344074.1	9979	11160	10	0.49187	1181	GL344074.1_9979	GL344074.1_11160
95633160	GL344074.1	9979	11187	10	0.390244	1208	GL344074.1_9979	GL344074.1_11187
95633161	GL344074.1	9979	11214	10	0.0609756	1235	GL344074.1_9979	GL344074.1_11214
95633162	GL344074.1	9979	13855	10	0.0243902	3876	GL344074.1_9979	GL344074.1_13855
95633165	GL344074.1	9979	15437	10	0.0243902	5458	GL344074.1_9979	GL344074.1_15437
95633166	GL344074.1	9979	16310	10	0.0243902	6331	GL344074.1_9979	GL344074.1_16310
95633167	GL344074.1	9979	16322	10	0.0243902	6343	GL344074.1_9979	GL344074.1_16322
95633168	GL344074.1	9979	16334	10	0.0243902	6355	GL344074.1_9979	GL344074.1_16334
95633184	GL344074.1	11118	11160	11	0.0178571	42	GL344074.1_11118	GL344074.1_11160
95633185	GL344074.1	11118	11187	11	0.0493827	69	GL344074.1_11118	GL344074.1_11187
95633186	GL344074.1	11118	11214	11	0	96	GL344074.1_11118	GL344074.1_11214
95633187	GL344074.1	11118	13855	11	0.0222222	2737	GL344074.1_11118	GL344074.1_13855
95633188	GL344074.1	11118	15386	10	0.047619	4268	GL344074.1_11118	GL344074.1_15386
95633189	GL344074.1	11118	15407	10	0.140625	4289	GL344074.1_11118	GL344074.1_15407
95633190	GL344074.1	11118	15437	11	0.151235	4319	GL344074.1_11118	GL344074.1_15437
95633191	GL344074.1	11118	16310	11	0.0222222	5192	GL344074.1_11118	GL344074.1_16310
95633192	GL344074.1	11118	16322	11	0.0578704	5204	GL344074.1_11118	GL344074.1_16322
95633193	GL344074.1	11118	16334	11	0.0578704	5216	GL344074.1_11118	GL344074.1_16334
95633209	GL344074.1	11160	11187	11	0.388889	27	GL344074.1_11160	GL344074.1_11187
95633210	GL344074.1	11160	11214	11	0.392857	54	GL344074.1_11160	GL344074.1_11214
95633211	GL344074.1	11160	13855	11	0.175	2695	GL344074.1_11160	GL344074.1_13855
95633212	GL344074.1	11160	15386	10	0.285714	4226	GL344074.1_11160	GL344074.1_15386
95633213	GL344074.1	11160	15407	10	0.166667	4247	GL344074.1_11160	GL344074.1_15407
95633214	GL344074.1	11160	15437	11	0.0178571	4277	GL344074.1_11160	GL344074.1_15437
95633215	GL344074.1	11160	16310	11	0.175	5150	GL344074.1_11160	GL344074.1_16310
95633216	GL344074.1	11160	16322	11	0.214286	5162	GL344074.1_11160	GL344074.1_16322
95633217	GL344074.1	11160	16334	11	0.214286	5174	GL344074.1_11160	GL344074.1_16334
95633233	GL344074.1	11187	11214	11	0.152778	27	GL344074.1_11187	GL344074.1_11214
95633234	GL344074.1	11187	13855	11	0.45	2668	GL344074.1_11187	GL344074.1_13855
95633235	GL344074.1	11187	15386	10	0.107143	4199	GL344074.1_11187	GL344074.1_15386
95633236	GL344074.1	11187	15407	10	0.0625	4220	GL344074.1_11187	GL344074.1_15407
95633237	GL344074.1	11187	15437	11	0.0493827	4250	GL344074.1_11187	GL344074.1_15437
95633238	GL344074.1	11187	16310	11	0.45	5123	GL344074.1_11187	GL344074.1_16310
95633239	GL344074.1	11187	16322	11	0.0833333	5135	GL344074.1_11187	GL344074.1_16322
95633240	GL344074.1	11187	16334	11	0.0833333	5147	GL344074.1_11187	GL344074.1_16334
95633256	GL344074.1	11214	13855	11	0	2641	GL344074.1_11214	GL344074.1_13855
95633257	GL344074.1	11214	15386	10	0.277504	4172	GL344074.1_11214	GL344074.1_15386
95633258	GL344074.1	11214	15407	10	0.00862069	4193	GL344074.1_11214	GL344074.1_15407
95633259	GL344074.1	11214	15437	11	0	4223	GL344074.1_11214	GL344074.1_15437
95633260	GL344074.1	11214	16310	11	0	5096	GL344074.1_11214	GL344074.1_16310
95633261	GL344074.1	11214	16322	11	0.114583	5108	GL344074.1_11214	GL344074.1_16322
95633262	GL344074.1	11214	16334	11	0.114583	5120	GL344074.1_11214	GL344074.1_16334
95633278	GL344074.1	13855	15386	10	0.047619	1531	GL344074.1_13855	GL344074.1_15386
95633279	GL344074.1	13855	15407	10	0.0277778	1552	GL344074.1_13855	GL344074.1_15407
95633280	GL344074.1	13855	15437	11	0.0222222	1582	GL344074.1_13855	GL344074.1_15437
95633281	GL344074.1	13855	16310	11	1	2455	GL344074.1_13855	GL344074.1_16310
95633282	GL344074.1	13855	16322	11	0.0375	2467	GL344074.1_13855	GL344074.1_16322
95633283	GL344074.1	13855	16334	11	0.0375	2479	GL344074.1_13855	GL344074.1_16334
95633299	GL344074.1	15386	15407	10	0.583333	21	GL344074.1_15386	GL344074.1_15407
95633300	GL344074.1	15386	15437	10	0.107143	51	GL344074.1_15386	GL344074.1_15437
95633301	GL344074.1	15386	16310	10	0.047619	924	GL344074.1_15386	GL344074.1_16310
95633302	GL344074.1	15386	16322	10	0.583333	936	GL344074.1_15386	GL344074.1_16322
95633303	GL344074.1	15386	16334	10	0.583333	948	GL344074.1_15386	GL344074.1_16334
95633319	GL344074.1	15407	15437	10	0.0625	30	GL344074.1_15407	GL344074.1_15437
95633320	GL344074.1	15407	16310	10	0.0277778	903	GL344074.1_15407	GL344074.1_16310
95633321	GL344074.1	15407	16322	10	1	915	GL344074.1_15407	GL344074.1_16322
95633322	GL344074.1	15407	16334	10	1	927	GL344074.1_15407	GL344074.1_16334
95633338	GL344074.1	15437	16310	11	0.0222222	873	GL344074.1_15437	GL344074.1_16310
95633339	GL344074.1	15437	16322	11	0.0833333	885	GL344074.1_15437	GL344074.1_16322
95633340	GL344074.1	15437	16334	11	0.0833333	897	GL344074.1_15437	GL344074.1_16334
95633356	GL344074.1	16310	16322	11	0.0375	12	GL344074.1_16310	GL344074.1_16322
95633357	GL344074.1	16310	16334	11	0.0375	24	GL344074.1_16310	GL344074.1_16334
95633373	GL344074.1	16322	16334	11	1	12	GL344074.1_16322	GL344074.1_16334
95644552	GL344452.1	41687	41821	11	0.0556319	134	GL344452.1_41687	GL344452.1_41821
95662939	AAWZ02039955	3177	3186	11	0.0222222	9	AAWZ02039955_3177	AAWZ02039955_3186
95662940	AAWZ02039955	3177	3225	11	0.293403	48	AAWZ02039955_3177	AAWZ02039955_3225
95662943	AAWZ02039955	3177	6745	11	0.140625	3568	AAWZ02039955_3177	AAWZ02039955_6745
95662944	AAWZ02039955	3177	6793	11	0.489919	3616	AAWZ02039955_3177	AAWZ02039955_6793
95662945	AAWZ02039955	3177	6799	11	0.14881	3622	AAWZ02039955_3177	AAWZ02039955_6799
95662946	AAWZ02039955	3177	6957	10	0.00226757	3780	AAWZ02039955_3177	AAWZ02039955_6957
95662947	AAWZ02039955	3186	3225	11	0.3125	39	AAWZ02039955_3186	AAWZ02039955_3225
95662950	AAWZ02039955	3186	6745	11	0.0222222	3559	AAWZ02039955_3186	AAWZ02039955_6745
95662951	AAWZ02039955	3186	6793	11	0.0537634	3607	AAWZ02039955_3186	AAWZ02039955_6793
95662952	AAWZ02039955	3186	6799	11	0.0047619	3613	AAWZ02039955_3186	AAWZ02039955_6799
95662953	AAWZ02039955	3186	6957	10	0.047619	3771	AAWZ02039955_3186	AAWZ02039955_6957
95662956	AAWZ02039955	3225	6745	11	0.140625	3520	AAWZ02039955_3225	AAWZ02039955_6745
95662957	AAWZ02039955	3225	6793	11	0.172043	3568	AAWZ02039955_3225	AAWZ02039955_6793
95662958	AAWZ02039955	3225	6799	11	0.14881	3574	AAWZ02039955_3225	AAWZ02039955_6799
95662959	AAWZ02039955	3225	6957	10	0.274376	3732	AAWZ02039955_3225	AAWZ02039955_6957
95662969	AAWZ02039955	6745	6793	11	0.0168011	48	AAWZ02039955_6745	AAWZ02039955_6793
95662970	AAWZ02039955	6745	6799	11	0.214286	54	AAWZ02039955_6745	AAWZ02039955_6799
95662971	AAWZ02039955	6745	6957	10	0.107143	212	AAWZ02039955_6745	AAWZ02039955_6957
95662972	AAWZ02039955	6793	6799	11	0.112903	6	AAWZ02039955_6793	AAWZ02039955_6799
95662973	AAWZ02039955	6793	6957	10	0.047619	164	AAWZ02039955_6793	AAWZ02039955_6957
95662974	AAWZ02039955	6799	6957	10	0.126984	158	AAWZ02039955_6799	AAWZ02039955_6957
3554841	1	12640887	12640934	11	1	47	1_12640887	1_12640934
3554842	1	12640887	12640940	11	1	53	1_12640887	1_12640940
3554843	1	12640887	12640949	11	1	62	1_12640887	1_12640949
3554844	1	12640887	12640967	11	0.813846	80	1_12640887	1_12640967
3554845	1	12640887	12641807	11	1	920	1_12640887	1_12641807
3554846	1	12640887	12641864	11	0.813846	977	1_12640887	1_12641864
3554847	1	12640887	12641890	11	1	1003	1_12640887	1_12641890
3554848	1	12640887	12641891	11	1	1004	1_12640887	1_12641891
3554852	1	12640887	12644668	10	1	3781	1_12640887	1_12644668
3554853	1	12640887	12644695	11	0.032	3808	1_12640887	1_12644695
3554854	1	12640887	12644713	11	1	3826	1_12640887	1_12644713
3554855	1	12640887	12645298	11	1	4411	1_12640887	1_12645298
3554856	1	12640887	12645313	11	0.813846	4426	1_12640887	1_12645313
3554857	1	12640887	12645340	11	1	4453	1_12640887	1_12645340
3554858	1	12640887	12645361	11	1	4474	1_12640887	1_12645361
3554859	1	12640887	12645364	11	1	4477	1_12640887	1_12645364
3554860	1	12640887	12645847	11	0.421053	4960	1_12640887	1_12645847
3554861	1	12640887	12645859	11	1	4972	1_12640887	1_12645859
3554862	1	12640887	12645880	11	0.813846	4993	1_12640887	1_12645880
3554863	1	12640887	12645937	11	0.032	5050	1_12640887	1_12645937
3561835	1	12640934	12640940	11	1	6	1_12640934	1_12640940
3561836	1	12640934	12640949	11	1	15	1_12640934	1_12640949
3561837	1	12640934	12640967	11	0.813846	33	1_12640934	1_12640967
3561838	1	12640934	12641807	11	1	873	1_12640934	1_12641807
3561839	1	12640934	12641864	11	0.813846	930	1_12640934	1_12641864
3561840	1	12640934	12641890	11	1	956	1_12640934	1_12641890
3561841	1	12640934	12641891	11	1	957	1_12640934	1_12641891
3561845	1	12640934	12644668	10	1	3734	1_12640934	1_12644668
3561846	1	12640934	12644695	11	0.032	3761	1_12640934	1_12644695
3561847	1	12640934	12644713	11	1	3779	1_12640934	1_12644713
3561848	1	12640934	12645298	11	1	4364	1_12640934	1_12645298
3561849	1	12640934	12645313	11	0.813846	4379	1_12640934	1_12645313
3561850	1	12640934	12645340	11	1	4406	1_12640934	1_12645340
3561851	1	12640934	12645361	11	1	4427	1_12640934	1_12645361
3561852	1	12640934	12645364	11	1	4430	1_12640934	1_12645364
3561853	1	12640934	12645847	11	0.421053	4913	1_12640934	1_12645847
3561854	1	12640934	12645859	11	1	4925	1_12640934	1_12645859
3561855	1	12640934	12645880	11	0.813846	4946	1_12640934	1_12645880
3561856	1	12640934	12645937	11	0.032	5003	1_12640934	1_12645937
3568828	1	12640940	12640949	11	1	9	1_12640940	1_12640949
3568829	1	12640940	12640967	11	0.813846	27	1_12640940	1_12640967
3568830	1	12640940	12641807	11	1	867	1_12640940	1_12641807
3568831	1	12640940	12641864	11	0.813846	924	1_12640940	1_12641864
3568832	1	12640940	12641890	11	1	950	1_12640940	1_12641890
3568833	1	12640940	12641891	11	1	951	1_12640940	1_12641891
3568837	1	12640940	12644668	10	1	3728	1_12640940	1_12644668
3568838	1	12640940	12644695	11	0.032	3755	1_12640940	1_12644695
3568839	1	12640940	12644713	11	1	3773	1_12640940	1_12644713
3568840	1	12640940	12645298	11	1	4358	1_12640940	1_12645298
3568841	1	12640940	12645313	11	0.813846	4373	1_12640940	1_12645313
3568842	1	12640940	12645340	11	1	4400	1_12640940	1_12645340
3568843	1	12640940	12645361	11	1	4421	1_12640940	1_12645361
3568844	1	12640940	12645364	11	1	4424	1_12640940	1_12645364
3568845	1	12640940	12645847	11	0.421053	4907	1_12640940	1_12645847
3568846	1	12640940	12645859	11	1	4919	1_12640940	1_12645859
3568847	1	12640940	12645880	11	0.813846	4940	1_12640940	1_12645880
3568848	1	12640940	12645937	11	0.032	4997	1_12640940	1_12645937
3575820	1	12640949	12640967	11	0.813846	18	1_12640949	1_12640967
3575821	1	12640949	12641807	11	1	858	1_12640949	1_12641807
3575822	1	12640949	12641864	11	0.813846	915	1_12640949	1_12641864
3575823	1	12640949	12641890	11	1	941	1_12640949	1_12641890
3575824	1	12640949	12641891	11	1	942	1_12640949	1_12641891
3575828	1	12640949	12644668	10	1	3719	1_12640949	1_12644668
3575829	1	12640949	12644695	11	0.032	3746	1_12640949	1_12644695
3575830	1	12640949	12644713	11	1	3764	1_12640949	1_12644713
3575831	1	12640949	12645298	11	1	4349	1_12640949	1_12645298
3575832	1	12640949	12645313	11	0.813846	4364	1_12640949	1_12645313
3575833	1	12640949	12645340	11	1	4391	1_12640949	1_12645340
3575834	1	12640949	12645361	11	1	4412	1_12640949	1_12645361
3575835	1	12640949	12645364	11	1	4415	1_12640949	1_12645364
3575836	1	12640949	12645847	11	0.421053	4898	1_12640949	1_12645847
3575837	1	12640949	12645859	11	1	4910	1_12640949	1_12645859
3575838	1	12640949	12645880	11	0.813846	4931	1_12640949	1_12645880
3575839	1	12640949	12645937	11	0.032	4988	1_12640949	1_12645937
3582811	1	12640967	12641807	11	0.813846	840	1_12640967	1_12641807
3582812	1	12640967	12641864	11	1	897	1_12640967	1_12641864
3582813	1	12640967	12641890	11	0.813846	923	1_12640967	1_12641890
3582814	1	12640967	12641891	11	0.813846	924	1_12640967	1_12641891
3582818	1	12640967	12644668	10	0.800443	3701	1_12640967	1_12644668
3582819	1	12640967	12644695	11	0.0692308	3728	1_12640967	1_12644695
3582820	1	12640967	12644713	11	0.813846	3746	1_12640967	1_12644713
3582821	1	12640967	12645298	11	0.813846	4331	1_12640967	1_12645298
3582822	1	12640967	12645313	11	1	4346	1_12640967	1_12645313
3582823	1	12640967	12645340	11	0.813846	4373	1_12640967	1_12645340
3582824	1	12640967	12645361	11	0.813846	4394	1_12640967	1_12645361
3582825	1	12640967	12645364	11	0.813846	4397	1_12640967	1_12645364
3582826	1	12640967	12645847	11	0.384868	4880	1_12640967	1_12645847
3582827	1	12640967	12645859	11	0.813846	4892	1_12640967	1_12645859
3582828	1	12640967	12645880	11	1	4913	1_12640967	1_12645880
3582829	1	12640967	12645937	11	0.0692308	4970	1_12640967	1_12645937
3589801	1	12641807	12641864	11	0.813846	57	1_12641807	1_12641864
3589802	1	12641807	12641890	11	1	83	1_12641807	1_12641890
3589803	1	12641807	12641891	11	1	84	1_12641807	1_12641891
3589807	1	12641807	12644668	10	1	2861	1_12641807	1_12644668
3589808	1	12641807	12644695	11	0.032	2888	1_12641807	1_12644695
3589809	1	12641807	12644713	11	1	2906	1_12641807	1_12644713
3589810	1	12641807	12645298	11	1	3491	1_12641807	1_12645298
3589811	1	12641807	12645313	11	0.813846	3506	1_12641807	1_12645313
3589812	1	12641807	12645340	11	1	3533	1_12641807	1_12645340
3589813	1	12641807	12645361	11	1	3554	1_12641807	1_12645361
3589814	1	12641807	12645364	11	1	3557	1_12641807	1_12645364
3589815	1	12641807	12645847	11	0.421053	4040	1_12641807	1_12645847
3589816	1	12641807	12645859	11	1	4052	1_12641807	1_12645859
3589817	1	12641807	12645880	11	0.813846	4073	1_12641807	1_12645880
3589818	1	12641807	12645937	11	0.032	4130	1_12641807	1_12645937
3596790	1	12641864	12641890	11	0.813846	26	1_12641864	1_12641890
3596791	1	12641864	12641891	11	0.813846	27	1_12641864	1_12641891
3596795	1	12641864	12644668	10	0.800443	2804	1_12641864	1_12644668
3596796	1	12641864	12644695	11	0.0692308	2831	1_12641864	1_12644695
3596797	1	12641864	12644713	11	0.813846	2849	1_12641864	1_12644713
3596798	1	12641864	12645298	11	0.813846	3434	1_12641864	1_12645298
3596799	1	12641864	12645313	11	1	3449	1_12641864	1_12645313
3596800	1	12641864	12645340	11	0.813846	3476	1_12641864	1_12645340
3596801	1	12641864	12645361	11	0.813846	3497	1_12641864	1_12645361
3596802	1	12641864	12645364	11	0.813846	3500	1_12641864	1_12645364
3596803	1	12641864	12645847	11	0.384868	3983	1_12641864	1_12645847
3596804	1	12641864	12645859	11	0.813846	3995	1_12641864	1_12645859
3596805	1	12641864	12645880	11	1	4016	1_12641864	1_12645880
3596806	1	12641864	12645937	11	0.0692308	4073	1_12641864	1_12645937
3603778	1	12641890	12641891	11	1	1	1_12641890	1_12641891
3603782	1	12641890	12644668	10	1	2778	1_12641890	1_12644668
3603783	1	12641890	12644695	11	0.032	2805	1_12641890	1_12644695
3603784	1	12641890	12644713	11	1	2823	1_12641890	1_12644713
3603785	1	12641890	12645298	11	1	3408	1_12641890	1_12645298
3603786	1	12641890	12645313	11	0.813846	3423	1_12641890	1_12645313
3603787	1	12641890	12645340	11	1	3450	1_12641890	1_12645340
3603788	1	12641890	12645361	11	1	3471	1_12641890	1_12645361
3603789	1	12641890	12645364	11	1	3474	1_12641890	1_12645364
3603790	1	12641890	12645847	11	0.421053	3957	1_12641890	1_12645847
3603791	1	12641890	12645859	11	1	3969	1_12641890	1_12645859
3603792	1	12641890	12645880	11	0.813846	3990	1_12641890	1_12645880
3603793	1	12641890	12645937	11	0.032	4047	1_12641890	1_12645937
3610768	1	12641891	12644668	10	1	2777	1_12641891	1_12644668
3610769	1	12641891	12644695	11	0.032	2804	1_12641891	1_12644695
3610770	1	12641891	12644713	11	1	2822	1_12641891	1_12644713
3610771	1	12641891	12645298	11	1	3407	1_12641891	1_12645298
3610772	1	12641891	12645313	11	0.813846	3422	1_12641891	1_12645313
3610773	1	12641891	12645340	11	1	3449	1_12641891	1_12645340
3610774	1	12641891	12645361	11	1	3470	1_12641891	1_12645361
3610775	1	12641891	12645364	11	1	3473	1_12641891	1_12645364
3610776	1	12641891	12645847	11	0.421053	3956	1_12641891	1_12645847
3610777	1	12641891	12645859	11	1	3968	1_12641891	1_12645859
3610778	1	12641891	12645880	11	0.813846	3989	1_12641891	1_12645880
3610779	1	12641891	12645937	11	0.032	4046	1_12641891	1_12645937
3638703	1	12644668	12644695	10	0.0243902	27	1_12644668	1_12644695
3638704	1	12644668	12644713	10	1	45	1_12644668	1_12644713
3638705	1	12644668	12645298	10	1	630	1_12644668	1_12645298
3638706	1	12644668	12645313	10	0.800443	645	1_12644668	1_12645313
3638707	1	12644668	12645340	10	1	672	1_12644668	1_12645340
3638708	1	12644668	12645361	10	1	693	1_12644668	1_12645361
3638709	1	12644668	12645364	10	1	696	1_12644668	1_12645364
3638710	1	12644668	12645847	10	0.365854	1179	1_12644668	1_12645847
3638711	1	12644668	12645859	10	1	1191	1_12644668	1_12645859
3638712	1	12644668	12645880	10	0.800443	1212	1_12644668	1_12645880
3638713	1	12644668	12645937	10	0.0243902	1269	1_12644668	1_12645937
3645685	1	12644695	12644713	11	0.032	18	1_12644695	1_12644713
3645686	1	12644695	12645298	11	0.032	603	1_12644695	1_12645298
3645687	1	12644695	12645313	11	0.0692308	618	1_12644695	1_12645313
3645688	1	12644695	12645340	11	0.032	645	1_12644695	1_12645340
3645689	1	12644695	12645361	11	0.032	666	1_12644695	1_12645361
3645690	1	12644695	12645364	11	0.032	669	1_12644695	1_12645364
3645691	1	12644695	12645847	11	0.00131579	1152	1_12644695	1_12645847
3645692	1	12644695	12645859	11	0.032	1164	1_12644695	1_12645859
3645693	1	12644695	12645880	11	0.0692308	1185	1_12644695	1_12645880
3645694	1	12644695	12645937	11	1	1242	1_12644695	1_12645937
3652666	1	12644713	12645298	11	1	585	1_12644713	1_12645298
3652667	1	12644713	12645313	11	0.813846	600	1_12644713	1_12645313
3652668	1	12644713	12645340	11	1	627	1_12644713	1_12645340
3652669	1	12644713	12645361	11	1	648	1_12644713	1_12645361
3652670	1	12644713	12645364	11	1	651	1_12644713	1_12645364
3652671	1	12644713	12645847	11	0.421053	1134	1_12644713	1_12645847
3652672	1	12644713	12645859	11	1	1146	1_12644713	1_12645859
3652673	1	12644713	12645880	11	0.813846	1167	1_12644713	1_12645880
3652674	1	12644713	12645937	11	0.032	1224	1_12644713	1_12645937
3659646	1	12645298	12645313	11	0.813846	15	1_12645298	1_12645313
3659647	1	12645298	12645340	11	1	42	1_12645298	1_12645340
3659648	1	12645298	12645361	11	1	63	1_12645298	1_12645361
3659649	1	12645298	12645364	11	1	66	1_12645298	1_12645364
3659650	1	12645298	12645847	11	0.421053	549	1_12645298	1_12645847
3659651	1	12645298	12645859	11	1	561	1_12645298	1_12645859
3659652	1	12645298	12645880	11	0.813846	582	1_12645298	1_12645880
3659653	1	12645298	12645937	11	0.032	639	1_12645298	1_12645937
3666625	1	12645313	12645340	11	0.813846	27	1_12645313	1_12645340
3666626	1	12645313	12645361	11	0.813846	48	1_12645313	1_12645361
3666627	1	12645313	12645364	11	0.813846	51	1_12645313	1_12645364
3666628	1	12645313	12645847	11	0.384868	534	1_12645313	1_12645847
3666629	1	12645313	12645859	11	0.813846	546	1_12645313	1_12645859
3666630	1	12645313	12645880	11	1	567	1_12645313	1_12645880
3666631	1	12645313	12645937	11	0.0692308	624	1_12645313	1_12645937
3673603	1	12645340	12645361	11	1	21	1_12645340	1_12645361
3673604	1	12645340	12645364	11	1	24	1_12645340	1_12645364
3673605	1	12645340	12645847	11	0.421053	507	1_12645340	1_12645847
3673606	1	12645340	12645859	11	1	519	1_12645340	1_12645859
3673607	1	12645340	12645880	11	0.813846	540	1_12645340	1_12645880
3673608	1	12645340	12645937	11	0.032	597	1_12645340	1_12645937
3680580	1	12645361	12645364	11	1	3	1_12645361	1_12645364
3680581	1	12645361	12645847	11	0.421053	486	1_12645361	1_12645847
3680582	1	12645361	12645859	11	1	498	1_12645361	1_12645859
3680583	1	12645361	12645880	11	0.813846	519	1_12645361	1_12645880
3680584	1	12645361	12645937	11	0.032	576	1_12645361	1_12645937
3687556	1	12645364	12645847	11	0.421053	483	1_12645364	1_12645847
3687557	1	12645364	12645859	11	1	495	1_12645364	1_12645859
3687558	1	12645364	12645880	11	0.813846	516	1_12645364	1_12645880
3687559	1	12645364	12645937	11	0.032	573	1_12645364	1_12645937
3694531	1	12645847	12645859	11	0.421053	12	1_12645847	1_12645859
3694532	1	12645847	12645880	11	0.384868	33	1_12645847	1_12645880
3694533	1	12645847	12645937	11	0.00131579	90	1_12645847	1_12645937
3701505	1	12645859	12645880	11	0.813846	21	1_12645859	1_12645880
3701506	1	12645859	12645937	11	0.032	78	1_12645859	1_12645937
3708478	1	12645880	12645937	11	0.0692308	57	1_12645880	1_12645937
3743328	1	13551330	13551688	11	0.01	358	1_13551330	1_13551688
3743330	1	13551330	13557145	11	0.23141	5815	1_13551330	1_13557145
3750296	1	13551688	13557145	11	0.125641	5457	1_13551688	1_13557145
3764226	1	13557145	13563955	11	0.0480769	6810	1_13557145	1_13563955
3771190	1	13563955	13572567	11	0.0711111	8612	1_13563955	1_13572567
3771191	1	13563955	13572780	11	0.0480769	8825	1_13563955	1_13572780
3778153	1	13572567	13572780	11	0.743803	213	1_13572567	1_13572780
4214806	1	20488019	20491219	11	0.83965	3200	1_20488019	1_20491219
4214807	1	20488019	20491297	11	1	3278	1_20488019	1_20491297
4214809	1	20488019	20497730	11	0.175	9711	1_20488019	1_20497730
4221705	1	20491219	20491297	11	0.83965	78	1_20491219	1_20491297
4221707	1	20491219	20497730	11	0.146939	6511	1_20491219	1_20497730
4221708	1	20491219	20499530	11	0.824761	8311	1_20491219	1_20499530
4228604	1	20491297	20497730	11	0.175	6433	1_20491297	1_20497730
4228605	1	20491297	20499530	11	0.58309	8233	1_20491297	1_20499530
4242396	1	20497730	20499530	11	0.102041	1800	1_20497730	1_20499530
4242397	1	20497730	20501984	11	0.01	4254	1_20497730	1_20501984
4242398	1	20497730	20506050	11	0.102041	8320	1_20497730	1_20506050
4242399	1	20497730	20506142	11	0.102041	8412	1_20497730	1_20506142
4242400	1	20497730	20506498	11	0.0195652	8768	1_20497730	1_20506498
4242401	1	20497730	20506500	11	0.0195652	8770	1_20497730	1_20506500
4242402	1	20497730	20506543	11	0.272581	8813	1_20497730	1_20506543
4249291	1	20499530	20501984	11	0.102041	2454	1_20499530	1_20501984
4249292	1	20499530	20506050	11	1	6520	1_20499530	1_20506050
4249293	1	20499530	20506142	11	1	6612	1_20499530	1_20506142
4249294	1	20499530	20506498	11	0.746229	6968	1_20499530	1_20506498
4249295	1	20499530	20506500	11	0.746229	6970	1_20499530	1_20506500
4249296	1	20499530	20506543	11	0.761027	7013	1_20499530	1_20506543
4256185	1	20501984	20506050	11	0.102041	4066	1_20501984	1_20506050
4256186	1	20501984	20506142	11	0.102041	4158	1_20501984	1_20506142
4256187	1	20501984	20506498	11	0.426087	4514	1_20501984	1_20506498
4256188	1	20501984	20506500	11	0.426087	4516	1_20501984	1_20506500
4256189	1	20501984	20506543	11	0.272581	4559	1_20501984	1_20506543
4263078	1	20506050	20506142	11	1	92	1_20506050	1_20506142
4263079	1	20506050	20506498	11	0.746229	448	1_20506050	1_20506498
4263080	1	20506050	20506500	11	0.746229	450	1_20506050	1_20506500
4263081	1	20506050	20506543	11	0.761027	493	1_20506050	1_20506543
4269970	1	20506142	20506498	11	0.746229	356	1_20506142	1_20506498
4269971	1	20506142	20506500	11	0.746229	358	1_20506142	1_20506500
4269972	1	20506142	20506543	11	0.761027	401	1_20506142	1_20506543
4276861	1	20506498	20506500	11	1	2	1_20506498	1_20506500
4276862	1	20506498	20506543	11	0.841865	45	1_20506498	1_20506543
4283751	1	20506500	20506543	11	0.841865	43	1_20506500	1_20506543
4441947	1	21395383	21395755	10	0.350649	372	1_21395383	1_21395755
4441948	1	21395383	21395785	10	0.350649	402	1_21395383	1_21395785
4441949	1	21395383	21396821	10	0.666667	1438	1_21395383	1_21396821
4441950	1	21395383	21396863	11	1	1480	1_21395383	1_21396863
4441952	1	21395383	21398352	10	0.238095	2969	1_21395383	1_21398352
4441953	1	21395383	21403237	11	0.0318878	7854	1_21395383	1_21403237
4462540	1	21395755	21395785	10	1	30	1_21395755	1_21395785
4462542	1	21395755	21396863	10	0.350649	1108	1_21395755	1_21396863
4462544	1	21395755	21398352	10	0.808081	2597	1_21395755	1_21398352
4462545	1	21395755	21403237	10	0.0340909	7482	1_21395755	1_21403237
4469404	1	21395785	21396863	10	0.350649	1078	1_21395785	1_21396863
4469406	1	21395785	21398352	10	0.808081	2567	1_21395785	1_21398352
4469407	1	21395785	21403237	10	0.0340909	7452	1_21395785	1_21403237
4476265	1	21396821	21396863	10	0.666667	42	1_21396821	1_21396863
4476268	1	21396821	21403237	10	0.166667	6416	1_21396821	1_21403237
4483127	1	21396863	21398352	10	0.238095	1489	1_21396863	1_21398352
4483128	1	21396863	21403237	11	0.0318878	6374	1_21396863	1_21403237
4496845	1	21398352	21403237	10	0.0925926	4885	1_21398352	1_21403237
6640365	1	34423544	34423550	11	1	6	1_34423544	1_34423550
6640366	1	34423544	34423619	11	1	75	1_34423544	1_34423619
6640367	1	34423544	34423664	11	0.637681	120	1_34423544	1_34423664
6640368	1	34423544	34423685	11	0.637681	141	1_34423544	1_34423685
6640369	1	34423544	34423694	11	0.637681	150	1_34423544	1_34423694
6640370	1	34423544	34423718	11	1	174	1_34423544	1_34423718
6640371	1	34423544	34423721	11	1	177	1_34423544	1_34423721
6640372	1	34423544	34423751	11	1	207	1_34423544	1_34423751
6640373	1	34423544	34423835	10	1	291	1_34423544	1_34423835
6640374	1	34423544	34425537	11	0.668896	1993	1_34423544	1_34425537
6640377	1	34423544	34428619	11	1	5075	1_34423544	1_34428619
6640381	1	34423544	34430528	11	0.00362319	6984	1_34423544	1_34430528
6640383	1	34423544	34432576	11	0.489855	9032	1_34423544	1_34432576
6646903	1	34423550	34423619	11	1	69	1_34423550	1_34423619
6646904	1	34423550	34423664	11	0.637681	114	1_34423550	1_34423664
6646905	1	34423550	34423685	11	0.637681	135	1_34423550	1_34423685
6646906	1	34423550	34423694	11	0.637681	144	1_34423550	1_34423694
6646907	1	34423550	34423718	11	1	168	1_34423550	1_34423718
6646908	1	34423550	34423721	11	1	171	1_34423550	1_34423721
6646909	1	34423550	34423751	11	1	201	1_34423550	1_34423751
6646910	1	34423550	34423835	10	1	285	1_34423550	1_34423835
6646911	1	34423550	34425537	11	0.668896	1987	1_34423550	1_34425537
6646914	1	34423550	34428619	11	1	5069	1_34423550	1_34428619
6646918	1	34423550	34430528	11	0.00362319	6978	1_34423550	1_34430528
6646920	1	34423550	34432576	11	0.489855	9026	1_34423550	1_34432576
6653440	1	34423619	34423664	11	0.637681	45	1_34423619	1_34423664
6653441	1	34423619	34423685	11	0.637681	66	1_34423619	1_34423685
6653442	1	34423619	34423694	11	0.637681	75	1_34423619	1_34423694
6653443	1	34423619	34423718	11	1	99	1_34423619	1_34423718
6653444	1	34423619	34423721	11	1	102	1_34423619	1_34423721
6653445	1	34423619	34423751	11	1	132	1_34423619	1_34423751
6653446	1	34423619	34423835	10	1	216	1_34423619	1_34423835
6653447	1	34423619	34425537	11	0.668896	1918	1_34423619	1_34425537
6653450	1	34423619	34428619	11	1	5000	1_34423619	1_34428619
6653454	1	34423619	34430528	11	0.00362319	6909	1_34423619	1_34430528
6653456	1	34423619	34432576	11	0.489855	8957	1_34423619	1_34432576
6659976	1	34423664	34423685	11	1	21	1_34423664	1_34423685
6659977	1	34423664	34423694	11	1	30	1_34423664	1_34423694
6659978	1	34423664	34423718	11	0.637681	54	1_34423664	1_34423718
6659979	1	34423664	34423721	11	0.637681	57	1_34423664	1_34423721
6659980	1	34423664	34423751	11	0.637681	87	1_34423664	1_34423751
6659981	1	34423664	34423835	10	0.57483	171	1_34423664	1_34423835
6659982	1	34423664	34425537	11	0.564103	1873	1_34423664	1_34425537
6659985	1	34423664	34428619	11	0.637681	4955	1_34423664	1_34428619
6659989	1	34423664	34430528	11	0.305556	6864	1_34423664	1_34430528
6659991	1	34423664	34432576	11	0.244444	8912	1_34423664	1_34432576
6666511	1	34423685	34423694	11	1	9	1_34423685	1_34423694
6666512	1	34423685	34423718	11	0.637681	33	1_34423685	1_34423718
6666513	1	34423685	34423721	11	0.637681	36	1_34423685	1_34423721
6666514	1	34423685	34423751	11	0.637681	66	1_34423685	1_34423751
6666515	1	34423685	34423835	10	0.57483	150	1_34423685	1_34423835
6666516	1	34423685	34425537	11	0.564103	1852	1_34423685	1_34425537
6666519	1	34423685	34428619	11	0.637681	4934	1_34423685	1_34428619
6666523	1	34423685	34430528	11	0.305556	6843	1_34423685	1_34430528
6666525	1	34423685	34432576	11	0.244444	8891	1_34423685	1_34432576
6673045	1	34423694	34423718	11	0.637681	24	1_34423694	1_34423718
6673046	1	34423694	34423721	11	0.637681	27	1_34423694	1_34423721
6673047	1	34423694	34423751	11	0.637681	57	1_34423694	1_34423751
6673048	1	34423694	34423835	10	0.57483	141	1_34423694	1_34423835
6673049	1	34423694	34425537	11	0.564103	1843	1_34423694	1_34425537
6673052	1	34423694	34428619	11	0.637681	4925	1_34423694	1_34428619
6673056	1	34423694	34430528	11	0.305556	6834	1_34423694	1_34430528
6673058	1	34423694	34432576	11	0.244444	8882	1_34423694	1_34432576
6679578	1	34423718	34423721	11	1	3	1_34423718	1_34423721
6679579	1	34423718	34423751	11	1	33	1_34423718	1_34423751
6679580	1	34423718	34423835	10	1	117	1_34423718	1_34423835
6679581	1	34423718	34425537	11	0.668896	1819	1_34423718	1_34425537
6679584	1	34423718	34428619	11	1	4901	1_34423718	1_34428619
6679588	1	34423718	34430528	11	0.00362319	6810	1_34423718	1_34430528
6679590	1	34423718	34432576	11	0.489855	8858	1_34423718	1_34432576
6686110	1	34423721	34423751	11	1	30	1_34423721	1_34423751
6686111	1	34423721	34423835	10	1	114	1_34423721	1_34423835
6686112	1	34423721	34425537	11	0.668896	1816	1_34423721	1_34425537
6686115	1	34423721	34428619	11	1	4898	1_34423721	1_34428619
6686119	1	34423721	34430528	11	0.00362319	6807	1_34423721	1_34430528
6686121	1	34423721	34432576	11	0.489855	8855	1_34423721	1_34432576
6692641	1	34423751	34423835	10	1	84	1_34423751	1_34423835
6692642	1	34423751	34425537	11	0.668896	1786	1_34423751	1_34425537
6692645	1	34423751	34428619	11	1	4868	1_34423751	1_34428619
6692649	1	34423751	34430528	11	0.00362319	6777	1_34423751	1_34430528
6692651	1	34423751	34432576	11	0.489855	8825	1_34423751	1_34432576
6699171	1	34423835	34425537	10	0.444444	1702	1_34423835	1_34425537
6699174	1	34423835	34428619	10	1	4784	1_34423835	1_34428619
6699178	1	34423835	34430528	10	0.00793651	6693	1_34423835	1_34430528
6699180	1	34423835	34432576	10	0.444444	8741	1_34423835	1_34432576
6699183	1	34423835	34433821	10	0.329268	9986	1_34423835	1_34433821
6705702	1	34425537	34428619	11	0.668896	3082	1_34425537	1_34428619
6705706	1	34425537	34430528	11	0.0128205	4991	1_34425537	1_34430528
6705708	1	34425537	34432576	11	0.400641	7039	1_34425537	1_34432576
6705711	1	34425537	34433821	11	0.351589	8284	1_34425537	1_34433821
6705712	1	34425537	34435380	10	0	9843	1_34425537	1_34435380
6705713	1	34425537	34435398	10	0.338753	9861	1_34425537	1_34435398
6705714	1	34425537	34435407	10	0	9870	1_34425537	1_34435407
6705716	1	34425537	34435449	11	0.0128205	9912	1_34425537	1_34435449
6705717	1	34425537	34435452	11	0.0128205	9915	1_34425537	1_34435452
6705718	1	34425537	34435512	11	0.0128205	9975	1_34425537	1_34435512
6725284	1	34428619	34430528	11	0.00362319	1909	1_34428619	1_34430528
6725286	1	34428619	34432576	11	0.489855	3957	1_34428619	1_34432576
6725289	1	34428619	34433821	11	0.272212	5202	1_34428619	1_34433821
6725290	1	34428619	34435380	10	0.0243902	6761	1_34428619	1_34435380
6725291	1	34428619	34435398	10	0.262344	6779	1_34428619	1_34435398
6725292	1	34428619	34435407	10	0.0243902	6788	1_34428619	1_34435407
6725294	1	34428619	34435449	11	0.00362319	6830	1_34428619	1_34435449
6725295	1	34428619	34435452	11	0.00362319	6833	1_34428619	1_34435452
6725296	1	34428619	34435512	11	0.00362319	6893	1_34428619	1_34435512
6751376	1	34430528	34432576	11	0.0222222	2048	1_34430528	1_34432576
6751379	1	34430528	34433821	11	0.362319	3293	1_34430528	1_34433821
6751380	1	34430528	34435380	10	1	4852	1_34430528	1_34435380
6751381	1	34430528	34435398	10	0.390244	4870	1_34430528	1_34435398
6751382	1	34430528	34435407	10	1	4879	1_34430528	1_34435407
6751384	1	34430528	34435449	11	1	4921	1_34430528	1_34435449
6751385	1	34430528	34435452	11	1	4924	1_34430528	1_34435452
6751386	1	34430528	34435512	11	1	4984	1_34430528	1_34435512
6764418	1	34432576	34433821	11	0.489855	1245	1_34432576	1_34433821
6764419	1	34432576	34435380	10	0	2804	1_34432576	1_34435380
6764420	1	34432576	34435398	10	0.609756	2822	1_34432576	1_34435398
6764421	1	34432576	34435407	10	0	2831	1_34432576	1_34435407
6764423	1	34432576	34435449	11	0.0222222	2873	1_34432576	1_34435449
6764424	1	34432576	34435452	11	0.0222222	2876	1_34432576	1_34435452
6764425	1	34432576	34435512	11	0.0222222	2936	1_34432576	1_34435512
6783970	1	34433821	34435380	10	0.390244	1559	1_34433821	1_34435380
6783971	1	34433821	34435398	10	1	1577	1_34433821	1_34435398
6783972	1	34433821	34435407	10	0.390244	1586	1_34433821	1_34435407
6783974	1	34433821	34435449	11	0.362319	1628	1_34433821	1_34435449
6783975	1	34433821	34435452	11	0.362319	1631	1_34433821	1_34435452
6783976	1	34433821	34435512	11	0.362319	1691	1_34433821	1_34435512
6790486	1	34435380	34435398	10	0.390244	18	1_34435380	1_34435398
6790487	1	34435380	34435407	10	1	27	1_34435380	1_34435407
6790489	1	34435380	34435449	10	1	69	1_34435380	1_34435449
6790490	1	34435380	34435452	10	1	72	1_34435380	1_34435452
6790491	1	34435380	34435512	10	1	132	1_34435380	1_34435512
6797001	1	34435398	34435407	10	0.390244	9	1_34435398	1_34435407
6797003	1	34435398	34435449	10	0.390244	51	1_34435398	1_34435449
6797004	1	34435398	34435452	10	0.390244	54	1_34435398	1_34435452
6797005	1	34435398	34435512	10	0.390244	114	1_34435398	1_34435512
6803516	1	34435407	34435449	10	1	42	1_34435407	1_34435449
6803517	1	34435407	34435452	10	1	45	1_34435407	1_34435452
6803518	1	34435407	34435512	10	1	105	1_34435407	1_34435512
6816540	1	34435449	34435452	11	1	3	1_34435449	1_34435452
6816541	1	34435449	34435512	11	1	63	1_34435449	1_34435512
6823051	1	34435452	34435512	11	1	60	1_34435452	1_34435512
9243228	1	44174254	44174264	10	1	10	1_44174254	1_44174264
9243229	1	44174254	44174273	10	1	19	1_44174254	1_44174273
9243230	1	44174254	44174382	10	0.0277778	128	1_44174254	1_44174382
9243231	1	44174254	44174395	10	0.0277778	141	1_44174254	1_44174395
9243232	1	44174254	44174439	10	1	185	1_44174254	1_44174439
9243233	1	44174254	44174445	10	1	191	1_44174254	1_44174445
9243234	1	44174254	44174531	10	0.107143	277	1_44174254	1_44174531
9243235	1	44174254	44174532	10	0.107143	278	1_44174254	1_44174532
9243236	1	44174254	44174535	10	0.107143	281	1_44174254	1_44174535
9243237	1	44174254	44174639	10	1	385	1_44174254	1_44174639
9243238	1	44174254	44175989	10	0.583333	1735	1_44174254	1_44175989
9243239	1	44174254	44176028	10	0.583333	1774	1_44174254	1_44176028
9243240	1	44174254	44176049	10	0.0277778	1795	1_44174254	1_44176049
9243242	1	44174254	44176271	10	0.0625	2017	1_44174254	1_44176271
9243244	1	44174254	44177343	10	1	3089	1_44174254	1_44177343
9243245	1	44174254	44177361	10	0.0277778	3107	1_44174254	1_44177361
9243246	1	44174254	44177385	10	0.583333	3131	1_44174254	1_44177385
9243247	1	44174254	44177704	10	0.166667	3450	1_44174254	1_44177704
9243248	1	44174254	44177743	10	0.25	3489	1_44174254	1_44177743
9243249	1	44174254	44177764	10	0.583333	3510	1_44174254	1_44177764
9243250	1	44174254	44177800	10	0.25	3546	1_44174254	1_44177800
9243252	1	44174254	44178095	10	0.25	3841	1_44174254	1_44178095
9243253	1	44174254	44178954	10	0.25	4700	1_44174254	1_44178954
9243256	1	44174254	44180981	10	0.583333	6727	1_44174254	1_44180981
9243258	1	44174254	44181029	10	0.583333	6775	1_44174254	1_44181029
9249355	1	44174264	44174273	10	1	9	1_44174264	1_44174273
9249356	1	44174264	44174382	10	0.0277778	118	1_44174264	1_44174382
9249357	1	44174264	44174395	10	0.0277778	131	1_44174264	1_44174395
9249358	1	44174264	44174439	10	1	175	1_44174264	1_44174439
9249359	1	44174264	44174445	10	1	181	1_44174264	1_44174445
9249360	1	44174264	44174531	10	0.107143	267	1_44174264	1_44174531
9249361	1	44174264	44174532	10	0.107143	268	1_44174264	1_44174532
9249362	1	44174264	44174535	10	0.107143	271	1_44174264	1_44174535
9249363	1	44174264	44174639	10	1	375	1_44174264	1_44174639
9249364	1	44174264	44175989	10	0.583333	1725	1_44174264	1_44175989
9249365	1	44174264	44176028	10	0.583333	1764	1_44174264	1_44176028
9249366	1	44174264	44176049	10	0.0277778	1785	1_44174264	1_44176049
9249368	1	44174264	44176271	10	0.0625	2007	1_44174264	1_44176271
9249370	1	44174264	44177343	10	1	3079	1_44174264	1_44177343
9249371	1	44174264	44177361	10	0.0277778	3097	1_44174264	1_44177361
9249372	1	44174264	44177385	10	0.583333	3121	1_44174264	1_44177385
9249373	1	44174264	44177704	10	0.166667	3440	1_44174264	1_44177704
9249374	1	44174264	44177743	10	0.25	3479	1_44174264	1_44177743
9249375	1	44174264	44177764	10	0.583333	3500	1_44174264	1_44177764
9249376	1	44174264	44177800	10	0.25	3536	1_44174264	1_44177800
9249378	1	44174264	44178095	10	0.25	3831	1_44174264	1_44178095
9249379	1	44174264	44178954	10	0.25	4690	1_44174264	1_44178954
9249382	1	44174264	44180981	10	0.583333	6717	1_44174264	1_44180981
9249384	1	44174264	44181029	10	0.583333	6765	1_44174264	1_44181029
9255481	1	44174273	44174382	10	0.0277778	109	1_44174273	1_44174382
9255482	1	44174273	44174395	10	0.0277778	122	1_44174273	1_44174395
9255483	1	44174273	44174439	10	1	166	1_44174273	1_44174439
9255484	1	44174273	44174445	10	1	172	1_44174273	1_44174445
9255485	1	44174273	44174531	10	0.107143	258	1_44174273	1_44174531
9255486	1	44174273	44174532	10	0.107143	259	1_44174273	1_44174532
9255487	1	44174273	44174535	10	0.107143	262	1_44174273	1_44174535
9255488	1	44174273	44174639	10	1	366	1_44174273	1_44174639
9255489	1	44174273	44175989	10	0.583333	1716	1_44174273	1_44175989
9255490	1	44174273	44176028	10	0.583333	1755	1_44174273	1_44176028
9255491	1	44174273	44176049	10	0.0277778	1776	1_44174273	1_44176049
9255493	1	44174273	44176271	10	0.0625	1998	1_44174273	1_44176271
9255495	1	44174273	44177343	10	1	3070	1_44174273	1_44177343
9255496	1	44174273	44177361	10	0.0277778	3088	1_44174273	1_44177361
9255497	1	44174273	44177385	10	0.583333	3112	1_44174273	1_44177385
9255498	1	44174273	44177704	10	0.166667	3431	1_44174273	1_44177704
9255499	1	44174273	44177743	10	0.25	3470	1_44174273	1_44177743
9255500	1	44174273	44177764	10	0.583333	3491	1_44174273	1_44177764
9255501	1	44174273	44177800	10	0.25	3527	1_44174273	1_44177800
9255503	1	44174273	44178095	10	0.25	3822	1_44174273	1_44178095
9255504	1	44174273	44178954	10	0.25	4681	1_44174273	1_44178954
9255507	1	44174273	44180981	10	0.583333	6708	1_44174273	1_44180981
9255509	1	44174273	44181029	10	0.583333	6756	1_44174273	1_44181029
9261606	1	44174382	44174395	11	0.01	13	1_44174382	1_44174395
9261607	1	44174382	44174439	10	0.0277778	57	1_44174382	1_44174439
9261608	1	44174382	44174445	10	0.0277778	63	1_44174382	1_44174445
9261609	1	44174382	44174531	11	0.0375	149	1_44174382	1_44174531
9261610	1	44174382	44174532	11	0.0375	150	1_44174382	1_44174532
9261611	1	44174382	44174535	11	0.0375	153	1_44174382	1_44174535
9261612	1	44174382	44174639	10	0.0277778	257	1_44174382	1_44174639
9261613	1	44174382	44175989	11	0.0571429	1607	1_44174382	1_44175989
9261614	1	44174382	44176028	11	0.0571429	1646	1_44174382	1_44176028
9261615	1	44174382	44176049	11	0.01	1667	1_44174382	1_44176049
9261617	1	44174382	44176271	11	0.45	1889	1_44174382	1_44176271
9261619	1	44174382	44177343	11	0.0375	2961	1_44174382	1_44177343
9261620	1	44174382	44177361	11	0.01	2979	1_44174382	1_44177361
9261621	1	44174382	44177385	11	0.0571429	3003	1_44174382	1_44177385
9261622	1	44174382	44177704	11	0.0571429	3322	1_44174382	1_44177704
9261623	1	44174382	44177743	11	0.032	3361	1_44174382	1_44177743
9261624	1	44174382	44177764	11	0.0571429	3382	1_44174382	1_44177764
9261625	1	44174382	44177800	11	0.0833333	3418	1_44174382	1_44177800
9261626	1	44174382	44178068	11	0.01	3686	1_44174382	1_44178068
9261627	1	44174382	44178095	11	0.0833333	3713	1_44174382	1_44178095
9261628	1	44174382	44178954	11	0.032	4572	1_44174382	1_44178954
9261631	1	44174382	44180981	11	0.0571429	6599	1_44174382	1_44180981
9261633	1	44174382	44181029	11	0.0571429	6647	1_44174382	1_44181029
9267730	1	44174395	44174439	10	0.0277778	44	1_44174395	1_44174439
9267731	1	44174395	44174445	10	0.0277778	50	1_44174395	1_44174445
9267732	1	44174395	44174531	11	0.759375	136	1_44174395	1_44174531
9267733	1	44174395	44174532	11	0.759375	137	1_44174395	1_44174532
9267734	1	44174395	44174535	11	0.759375	140	1_44174395	1_44174535
9267735	1	44174395	44174639	10	0.0277778	244	1_44174395	1_44174639
9267736	1	44174395	44175989	11	0.322321	1594	1_44174395	1_44175989
9267737	1	44174395	44176028	11	0.322321	1633	1_44174395	1_44176028
9267738	1	44174395	44176049	11	0.4225	1654	1_44174395	1_44176049
9267740	1	44174395	44176271	11	0.0222222	1876	1_44174395	1_44176271
9267742	1	44174395	44177343	11	0.0375	2948	1_44174395	1_44177343
9267743	1	44174395	44177361	11	0.01	2966	1_44174395	1_44177361
9267744	1	44174395	44177385	11	0.322321	2990	1_44174395	1_44177385
9267745	1	44174395	44177704	11	0.558036	3309	1_44174395	1_44177704
9267746	1	44174395	44177743	11	0.3125	3348	1_44174395	1_44177743
9267747	1	44174395	44177764	11	0.322321	3369	1_44174395	1_44177764
9267748	1	44174395	44177800	11	0.440833	3405	1_44174395	1_44177800
9267749	1	44174395	44178068	11	0.01	3673	1_44174395	1_44178068
9267750	1	44174395	44178095	11	0.440833	3700	1_44174395	1_44178095
9267751	1	44174395	44178954	11	0.3125	4559	1_44174395	1_44178954
9267754	1	44174395	44180981	11	0.322321	6586	1_44174395	1_44180981
9267756	1	44174395	44181029	11	0.322321	6634	1_44174395	1_44181029
9273853	1	44174439	44174445	10	1	6	1_44174439	1_44174445
9273854	1	44174439	44174531	10	0.107143	92	1_44174439	1_44174531
9273855	1	44174439	44174532	10	0.107143	93	1_44174439	1_44174532
9273856	1	44174439	44174535	10	0.107143	96	1_44174439	1_44174535
9273857	1	44174439	44174639	10	1	200	1_44174439	1_44174639
9273858	1	44174439	44175989	10	0.583333	1550	1_44174439	1_44175989
9273859	1	44174439	44176028	10	0.583333	1589	1_44174439	1_44176028
9273860	1	44174439	44176049	10	0.0277778	1610	1_44174439	1_44176049
9273862	1	44174439	44176271	10	0.0625	1832	1_44174439	1_44176271
9273864	1	44174439	44177343	10	1	2904	1_44174439	1_44177343
9273865	1	44174439	44177361	10	0.0277778	2922	1_44174439	1_44177361
9273866	1	44174439	44177385	10	0.583333	2946	1_44174439	1_44177385
9273867	1	44174439	44177704	10	0.166667	3265	1_44174439	1_44177704
9273868	1	44174439	44177743	10	0.25	3304	1_44174439	1_44177743
9273869	1	44174439	44177764	10	0.583333	3325	1_44174439	1_44177764
9273870	1	44174439	44177800	10	0.25	3361	1_44174439	1_44177800
9273872	1	44174439	44178095	10	0.25	3656	1_44174439	1_44178095
9273873	1	44174439	44178954	10	0.25	4515	1_44174439	1_44178954
9273876	1	44174439	44180981	10	0.583333	6542	1_44174439	1_44180981
9273878	1	44174439	44181029	10	0.583333	6590	1_44174439	1_44181029
9279975	1	44174445	44174531	10	0.107143	86	1_44174445	1_44174531
9279976	1	44174445	44174532	10	0.107143	87	1_44174445	1_44174532
9279977	1	44174445	44174535	10	0.107143	90	1_44174445	1_44174535
9279978	1	44174445	44174639	10	1	194	1_44174445	1_44174639
9279979	1	44174445	44175989	10	0.583333	1544	1_44174445	1_44175989
9279980	1	44174445	44176028	10	0.583333	1583	1_44174445	1_44176028
9279981	1	44174445	44176049	10	0.0277778	1604	1_44174445	1_44176049
9279983	1	44174445	44176271	10	0.0625	1826	1_44174445	1_44176271
9279985	1	44174445	44177343	10	1	2898	1_44174445	1_44177343
9279986	1	44174445	44177361	10	0.0277778	2916	1_44174445	1_44177361
9279987	1	44174445	44177385	10	0.583333	2940	1_44174445	1_44177385
9279988	1	44174445	44177704	10	0.166667	3259	1_44174445	1_44177704
9279989	1	44174445	44177743	10	0.25	3298	1_44174445	1_44177743
9279990	1	44174445	44177764	10	0.583333	3319	1_44174445	1_44177764
9279991	1	44174445	44177800	10	0.25	3355	1_44174445	1_44177800
9279993	1	44174445	44178095	10	0.25	3650	1_44174445	1_44178095
9279994	1	44174445	44178954	10	0.25	4509	1_44174445	1_44178954
9279997	1	44174445	44180981	10	0.583333	6536	1_44174445	1_44180981
9279999	1	44174445	44181029	10	0.583333	6584	1_44174445	1_44181029
9286096	1	44174531	44174532	11	1	1	1_44174531	1_44174532
9286097	1	44174531	44174535	11	1	4	1_44174531	1_44174535
9286098	1	44174531	44174639	10	0.107143	108	1_44174531	1_44174639
9286099	1	44174531	44175989	11	0.214286	1458	1_44174531	1_44175989
9286100	1	44174531	44176028	11	0.214286	1497	1_44174531	1_44176028
9286101	1	44174531	44176049	11	0.0375	1518	1_44174531	1_44176049
9286103	1	44174531	44176271	11	0.0833333	1740	1_44174531	1_44176271
9286105	1	44174531	44177343	11	0.140625	2812	1_44174531	1_44177343
9286106	1	44174531	44177361	11	0.0375	2830	1_44174531	1_44177361
9286107	1	44174531	44177385	11	0.214286	2854	1_44174531	1_44177385
9286108	1	44174531	44177704	11	0.65625	3173	1_44174531	1_44177704
9286109	1	44174531	44177743	11	0.3675	3212	1_44174531	1_44177743
9286110	1	44174531	44177764	11	0.214286	3233	1_44174531	1_44177764
9286111	1	44174531	44177800	11	0.45	3269	1_44174531	1_44177800
9286112	1	44174531	44178068	11	0.0375	3537	1_44174531	1_44178068
9286113	1	44174531	44178095	11	0.45	3564	1_44174531	1_44178095
9286114	1	44174531	44178954	11	0.3675	4423	1_44174531	1_44178954
9286117	1	44174531	44180981	11	0.214286	6450	1_44174531	1_44180981
9286119	1	44174531	44181029	11	0.214286	6498	1_44174531	1_44181029
9292216	1	44174532	44174535	11	1	3	1_44174532	1_44174535
9292217	1	44174532	44174639	10	0.107143	107	1_44174532	1_44174639
9292218	1	44174532	44175989	11	0.214286	1457	1_44174532	1_44175989
9292219	1	44174532	44176028	11	0.214286	1496	1_44174532	1_44176028
9292220	1	44174532	44176049	11	0.0375	1517	1_44174532	1_44176049
9292222	1	44174532	44176271	11	0.0833333	1739	1_44174532	1_44176271
9292224	1	44174532	44177343	11	0.140625	2811	1_44174532	1_44177343
9292225	1	44174532	44177361	11	0.0375	2829	1_44174532	1_44177361
9292226	1	44174532	44177385	11	0.214286	2853	1_44174532	1_44177385
9292227	1	44174532	44177704	11	0.65625	3172	1_44174532	1_44177704
9292228	1	44174532	44177743	11	0.3675	3211	1_44174532	1_44177743
9292229	1	44174532	44177764	11	0.214286	3232	1_44174532	1_44177764
9292230	1	44174532	44177800	11	0.45	3268	1_44174532	1_44177800
9292231	1	44174532	44178068	11	0.0375	3536	1_44174532	1_44178068
9292232	1	44174532	44178095	11	0.45	3563	1_44174532	1_44178095
9292233	1	44174532	44178954	11	0.3675	4422	1_44174532	1_44178954
9292236	1	44174532	44180981	11	0.214286	6449	1_44174532	1_44180981
9292238	1	44174532	44181029	11	0.214286	6497	1_44174532	1_44181029
9298335	1	44174535	44174639	10	0.107143	104	1_44174535	1_44174639
9298336	1	44174535	44175989	11	0.214286	1454	1_44174535	1_44175989
9298337	1	44174535	44176028	11	0.214286	1493	1_44174535	1_44176028
9298338	1	44174535	44176049	11	0.0375	1514	1_44174535	1_44176049
9298340	1	44174535	44176271	11	0.0833333	1736	1_44174535	1_44176271
9298342	1	44174535	44177343	11	0.140625	2808	1_44174535	1_44177343
9298343	1	44174535	44177361	11	0.0375	2826	1_44174535	1_44177361
9298344	1	44174535	44177385	11	0.214286	2850	1_44174535	1_44177385
9298345	1	44174535	44177704	11	0.65625	3169	1_44174535	1_44177704
9298346	1	44174535	44177743	11	0.3675	3208	1_44174535	1_44177743
9298347	1	44174535	44177764	11	0.214286	3229	1_44174535	1_44177764
9298348	1	44174535	44177800	11	0.45	3265	1_44174535	1_44177800
9298349	1	44174535	44178068	11	0.0375	3533	1_44174535	1_44178068
9298350	1	44174535	44178095	11	0.45	3560	1_44174535	1_44178095
9298351	1	44174535	44178954	11	0.3675	4419	1_44174535	1_44178954
9298354	1	44174535	44180981	11	0.214286	6446	1_44174535	1_44180981
9298356	1	44174535	44181029	11	0.214286	6494	1_44174535	1_44181029
9304453	1	44174639	44175989	10	0.583333	1350	1_44174639	1_44175989
9304454	1	44174639	44176028	10	0.583333	1389	1_44174639	1_44176028
9304455	1	44174639	44176049	10	0.0277778	1410	1_44174639	1_44176049
9304457	1	44174639	44176271	10	0.0625	1632	1_44174639	1_44176271
9304459	1	44174639	44177343	10	1	2704	1_44174639	1_44177343
9304460	1	44174639	44177361	10	0.0277778	2722	1_44174639	1_44177361
9304461	1	44174639	44177385	10	0.583333	2746	1_44174639	1_44177385
9304462	1	44174639	44177704	10	0.166667	3065	1_44174639	1_44177704
9304463	1	44174639	44177743	10	0.25	3104	1_44174639	1_44177743
9304464	1	44174639	44177764	10	0.583333	3125	1_44174639	1_44177764
9304465	1	44174639	44177800	10	0.25	3161	1_44174639	1_44177800
9304467	1	44174639	44178095	10	0.25	3456	1_44174639	1_44178095
9304468	1	44174639	44178954	10	0.25	4315	1_44174639	1_44178954
9304471	1	44174639	44180981	10	0.583333	6342	1_44174639	1_44180981
9304473	1	44174639	44181029	10	0.583333	6390	1_44174639	1_44181029
9310570	1	44175989	44176028	11	1	39	1_44175989	1_44176028
9310571	1	44175989	44176049	11	0.175	60	1_44175989	1_44176049
9310573	1	44175989	44176271	11	0.126984	282	1_44175989	1_44176271
9310575	1	44175989	44177343	11	0.65625	1354	1_44175989	1_44177343
9310576	1	44175989	44177361	11	0.0571429	1372	1_44175989	1_44177361
9310577	1	44175989	44177385	11	1	1396	1_44175989	1_44177385
9310578	1	44175989	44177704	11	0.326531	1715	1_44175989	1_44177704
9310579	1	44175989	44177743	11	0.520714	1754	1_44175989	1_44177743
9310580	1	44175989	44177764	11	1	1775	1_44175989	1_44177764
9310581	1	44175989	44177800	11	0.47619	1811	1_44175989	1_44177800
9310582	1	44175989	44178068	11	0.175	2079	1_44175989	1_44178068
9310583	1	44175989	44178095	11	0.47619	2106	1_44175989	1_44178095
9310584	1	44175989	44178954	11	0.520714	2965	1_44175989	1_44178954
9310587	1	44175989	44180981	11	1	4992	1_44175989	1_44180981
9310589	1	44175989	44181029	11	1	5040	1_44175989	1_44181029
9316686	1	44176028	44176049	11	0.175	21	1_44176028	1_44176049
9316688	1	44176028	44176271	11	0.126984	243	1_44176028	1_44176271
9316690	1	44176028	44177343	11	0.65625	1315	1_44176028	1_44177343
9316691	1	44176028	44177361	11	0.0571429	1333	1_44176028	1_44177361
9316692	1	44176028	44177385	11	1	1357	1_44176028	1_44177385
9316693	1	44176028	44177704	11	0.326531	1676	1_44176028	1_44177704
9316694	1	44176028	44177743	11	0.520714	1715	1_44176028	1_44177743
9316695	1	44176028	44177764	11	1	1736	1_44176028	1_44177764
9316696	1	44176028	44177800	11	0.47619	1772	1_44176028	1_44177800
9316697	1	44176028	44178068	11	0.175	2040	1_44176028	1_44178068
9316698	1	44176028	44178095	11	0.47619	2067	1_44176028	1_44178095
9316699	1	44176028	44178954	11	0.520714	2926	1_44176028	1_44178954
9316702	1	44176028	44180981	11	1	4953	1_44176028	1_44180981
9316704	1	44176028	44181029	11	1	5001	1_44176028	1_44181029
9322802	1	44176049	44176271	11	0.0222222	222	1_44176049	1_44176271
9322804	1	44176049	44177343	11	0.0375	1294	1_44176049	1_44177343
9322805	1	44176049	44177361	11	0.01	1312	1_44176049	1_44177361
9322806	1	44176049	44177385	11	0.175	1336	1_44176049	1_44177385
9322807	1	44176049	44177704	11	0.0571429	1655	1_44176049	1_44177704
9322808	1	44176049	44177743	11	0.032	1694	1_44176049	1_44177743
9322809	1	44176049	44177764	11	0.175	1715	1_44176049	1_44177764
9322810	1	44176049	44177800	11	0.0833333	1751	1_44176049	1_44177800
9322811	1	44176049	44178068	11	0.01	2019	1_44176049	1_44178068
9322812	1	44176049	44178095	11	0.0833333	2046	1_44176049	1_44178095
9322813	1	44176049	44178954	11	0.032	2905	1_44176049	1_44178954
9322816	1	44176049	44180981	11	0.175	4932	1_44176049	1_44180981
9322818	1	44176049	44181029	11	0.175	4980	1_44176049	1_44181029
9335029	1	44176271	44177343	11	0.0833333	1072	1_44176271	1_44177343
9335030	1	44176271	44177361	11	0.0222222	1090	1_44176271	1_44177361
9335031	1	44176271	44177385	11	0.126984	1114	1_44176271	1_44177385
9335032	1	44176271	44177704	11	0.126984	1433	1_44176271	1_44177704
9335033	1	44176271	44177743	11	0.0711111	1472	1_44176271	1_44177743
9335034	1	44176271	44177764	11	0.126984	1493	1_44176271	1_44177764
9335035	1	44176271	44177800	11	0.185185	1529	1_44176271	1_44177800
9335036	1	44176271	44178068	11	0.0222222	1797	1_44176271	1_44178068
9335037	1	44176271	44178095	11	0.185185	1824	1_44176271	1_44178095
9335038	1	44176271	44178954	11	0.0711111	2683	1_44176271	1_44178954
9335041	1	44176271	44180981	11	0.126984	4710	1_44176271	1_44180981
9335043	1	44176271	44181029	11	0.126984	4758	1_44176271	1_44181029
9347251	1	44177343	44177361	11	0.0375	18	1_44177343	1_44177361
9347252	1	44177343	44177385	11	0.65625	42	1_44177343	1_44177385
9347253	1	44177343	44177704	11	0.214286	361	1_44177343	1_44177704
9347254	1	44177343	44177743	11	0.440833	400	1_44177343	1_44177743
9347255	1	44177343	44177764	11	0.65625	421	1_44177343	1_44177764
9347256	1	44177343	44177800	11	0.3125	457	1_44177343	1_44177800
9347257	1	44177343	44178068	11	0.266667	725	1_44177343	1_44178068
9347258	1	44177343	44178095	11	0.3125	752	1_44177343	1_44178095
9347259	1	44177343	44178954	11	0.440833	1611	1_44177343	1_44178954
9347262	1	44177343	44180981	11	0.65625	3638	1_44177343	1_44180981
9347264	1	44177343	44181029	11	0.65625	3686	1_44177343	1_44181029
9353361	1	44177361	44177385	11	0.0571429	24	1_44177361	1_44177385
9353362	1	44177361	44177704	11	0.175	343	1_44177361	1_44177704
9353363	1	44177361	44177743	11	0.098	382	1_44177361	1_44177743
9353364	1	44177361	44177764	11	0.0571429	403	1_44177361	1_44177764
9353365	1	44177361	44177800	11	0.12	439	1_44177361	1_44177800
9353366	1	44177361	44178068	11	0.01	707	1_44177361	1_44178068
9353367	1	44177361	44178095	11	0.12	734	1_44177361	1_44178095
9353368	1	44177361	44178954	11	0.098	1593	1_44177361	1_44178954
9353371	1	44177361	44180981	11	0.0571429	3620	1_44177361	1_44180981
9353373	1	44177361	44181029	11	0.0571429	3668	1_44177361	1_44181029
9359470	1	44177385	44177704	11	0.326531	319	1_44177385	1_44177704
9359471	1	44177385	44177743	11	0.520714	358	1_44177385	1_44177743
9359472	1	44177385	44177764	11	1	379	1_44177385	1_44177764
9359473	1	44177385	44177800	11	0.47619	415	1_44177385	1_44177800
9359474	1	44177385	44178068	11	0.175	683	1_44177385	1_44178068
9359475	1	44177385	44178095	11	0.47619	710	1_44177385	1_44178095
9359476	1	44177385	44178954	11	0.520714	1569	1_44177385	1_44178954
9359479	1	44177385	44180981	11	1	3596	1_44177385	1_44180981
9359481	1	44177385	44181029	11	1	3644	1_44177385	1_44181029
9365578	1	44177704	44177743	11	0.56	39	1_44177704	1_44177743
9365579	1	44177704	44177764	11	0.326531	60	1_44177704	1_44177764
9365580	1	44177704	44177800	11	0.685714	96	1_44177704	1_44177800
9365581	1	44177704	44178068	11	0.0571429	364	1_44177704	1_44178068
9365582	1	44177704	44178095	11	0.685714	391	1_44177704	1_44178095
9365583	1	44177704	44178954	11	0.56	1250	1_44177704	1_44178954
9365586	1	44177704	44180981	11	0.326531	3277	1_44177704	1_44180981
9365588	1	44177704	44181029	11	0.326531	3325	1_44177704	1_44181029
9371685	1	44177743	44177764	11	0.520714	21	1_44177743	1_44177764
9371686	1	44177743	44177800	11	0.816667	57	1_44177743	1_44177800
9371687	1	44177743	44178068	11	0.45	325	1_44177743	1_44178068
9371688	1	44177743	44178095	11	0.816667	352	1_44177743	1_44178095
9371689	1	44177743	44178954	11	1	1211	1_44177743	1_44178954
9371692	1	44177743	44180981	11	0.520714	3238	1_44177743	1_44180981
9371694	1	44177743	44181029	11	0.520714	3286	1_44177743	1_44181029
9377791	1	44177764	44177800	11	0.47619	36	1_44177764	1_44177800
9377792	1	44177764	44178068	11	0.175	304	1_44177764	1_44178068
9377793	1	44177764	44178095	11	0.47619	331	1_44177764	1_44178095
9377794	1	44177764	44178954	11	0.520714	1190	1_44177764	1_44178954
9377797	1	44177764	44180981	11	1	3217	1_44177764	1_44180981
9377799	1	44177764	44181029	11	1	3265	1_44177764	1_44181029
9383896	1	44177800	44178068	11	0.0833333	268	1_44177800	1_44178068
9383897	1	44177800	44178095	11	1	295	1_44177800	1_44178095
9383898	1	44177800	44178954	11	0.816667	1154	1_44177800	1_44178954
9383901	1	44177800	44180981	11	0.47619	3181	1_44177800	1_44180981
9383903	1	44177800	44181029	11	0.47619	3229	1_44177800	1_44181029
9390000	1	44178068	44178095	11	0.0833333	27	1_44178068	1_44178095
9390001	1	44178068	44178954	11	0.45	886	1_44178068	1_44178954
9390004	1	44178068	44180981	11	0.175	2913	1_44178068	1_44180981
9390006	1	44178068	44181029	11	0.175	2961	1_44178068	1_44181029
9396103	1	44178095	44178954	11	0.816667	859	1_44178095	1_44178954
9396106	1	44178095	44180981	11	0.47619	2886	1_44178095	1_44180981
9396108	1	44178095	44181029	11	0.47619	2934	1_44178095	1_44181029
9402207	1	44178954	44180981	11	0.520714	2027	1_44178954	1_44180981
9402209	1	44178954	44181029	11	0.520714	2075	1_44178954	1_44181029
9420506	1	44180981	44181029	11	1	48	1_44180981	1_44181029
12467680	1	72475324	72475575	11	1	251	1_72475324	1_72475575
12467681	1	72475324	72475642	11	1	318	1_72475324	1_72475642
12467685	1	72475324	72476189	11	0.112667	865	1_72475324	1_72476189
12467687	1	72475324	72477091	11	0.45	1767	1_72475324	1_72477091
12467689	1	72475324	72477137	11	0.45	1813	1_72475324	1_72477137
12467693	1	72475324	72479625	10	0.666667	4301	1_72475324	1_72479625
12467694	1	72475324	72481044	11	0.00576923	5720	1_72475324	1_72481044
12473256	1	72475575	72475642	11	1	67	1_72475575	1_72475642
12473260	1	72475575	72476189	11	0.112667	614	1_72475575	1_72476189
12473262	1	72475575	72477091	11	0.45	1516	1_72475575	1_72477091
12473264	1	72475575	72477137	11	0.45	1562	1_72475575	1_72477137
12473268	1	72475575	72479625	10	0.666667	4050	1_72475575	1_72479625
12473269	1	72475575	72481044	11	0.00576923	5469	1_72475575	1_72481044
12478834	1	72475642	72476189	11	0.112667	547	1_72475642	1_72476189
12478836	1	72475642	72477091	11	0.45	1449	1_72475642	1_72477091
12478838	1	72475642	72477137	11	0.45	1495	1_72475642	1_72477137
12478842	1	72475642	72479625	10	0.666667	3983	1_72475642	1_72479625
12478843	1	72475642	72481044	11	0.00576923	5402	1_72475642	1_72481044
12501122	1	72476189	72477091	11	0.3675	902	1_72476189	1_72477091
12501124	1	72476189	72477137	11	0.3675	948	1_72476189	1_72477137
12501128	1	72476189	72479625	10	0.185606	3436	1_72476189	1_72479625
12501129	1	72476189	72481044	11	0.221538	4855	1_72476189	1_72481044
12512261	1	72477091	72477137	11	1	46	1_72477091	1_72477137
12512265	1	72477091	72479625	10	0.642857	2534	1_72477091	1_72479625
12512266	1	72477091	72481044	11	0.0392628	3953	1_72477091	1_72481044
12523398	1	72477137	72479625	10	0.642857	2488	1_72477137	1_72479625
12523399	1	72477137	72481044	11	0.0392628	3907	1_72477137	1_72481044
12545653	1	72479625	72481044	10	0.185606	1419	1_72479625	1_72481044
13568356	1	77168261	77168263	11	0.0375	2	1_77168261	1_77168263
13568357	1	77168261	77168278	11	1	17	1_77168261	1_77168278
13568358	1	77168261	77169323	11	0.0222222	1062	1_77168261	1_77169323
13568360	1	77168261	77172601	11	0.003125	4340	1_77168261	1_77172601
13573731	1	77168263	77168278	11	0.0375	15	1_77168263	1_77168278
13573732	1	77168263	77169323	11	0.0833333	1060	1_77168263	1_77169323
13573734	1	77168263	77172601	11	0.255208	4338	1_77168263	1_77172601
13579105	1	77168278	77169323	11	0.0222222	1045	1_77168278	1_77169323
13579107	1	77168278	77172601	11	0.003125	4323	1_77168278	1_77172601
13584479	1	77169323	77172601	11	0.00694444	3278	1_77169323	1_77172601
19703353	1	116843137	116843141	11	1	4	1_116843137	1_116843141
19703354	1	116843137	116843217	10	1	80	1_116843137	1_116843217
19703355	1	116843137	116843349	11	1	212	1_116843137	1_116843349
19703356	1	116843137	116843382	11	1	245	1_116843137	1_116843382
19703357	1	116843137	116843414	11	0.376568	277	1_116843137	1_116843414
19703358	1	116843137	116843494	11	0.768769	357	1_116843137	1_116843494
19703359	1	116843137	116843508	10	0.625	371	1_116843137	1_116843508
19703360	1	116843137	116843585	11	0.0493827	448	1_116843137	1_116843585
19703361	1	116843137	116843599	10	0.625	462	1_116843137	1_116843599
19703362	1	116843137	116843673	11	1	536	1_116843137	1_116843673
19703363	1	116843137	116843680	11	0.266667	543	1_116843137	1_116843680
19703364	1	116843137	116843743	11	1	606	1_116843137	1_116843743
19703366	1	116843137	116846139	10	0.330601	3002	1_116843137	1_116846139
19703367	1	116843137	116846166	10	0.68306	3029	1_116843137	1_116846166
19703368	1	116843137	116846217	10	0.656518	3080	1_116843137	1_116846217
19703369	1	116843137	116849495	11	1	6358	1_116843137	1_116849495
19703370	1	116843137	116849507	11	1	6370	1_116843137	1_116849507
19703371	1	116843137	116849540	11	1	6403	1_116843137	1_116849540
19703372	1	116843137	116852437	10	0.438406	9300	1_116843137	1_116852437
19703373	1	116843137	116852467	11	0.471154	9330	1_116843137	1_116852467
19703374	1	116843137	116852488	11	0.153846	9351	1_116843137	1_116852488
19707430	1	116843141	116843217	10	1	76	1_116843141	1_116843217
19707431	1	116843141	116843349	11	1	208	1_116843141	1_116843349
19707432	1	116843141	116843382	11	1	241	1_116843141	1_116843382
19707433	1	116843141	116843414	11	0.376568	273	1_116843141	1_116843414
19707434	1	116843141	116843494	11	0.768769	353	1_116843141	1_116843494
19707435	1	116843141	116843508	10	0.625	367	1_116843141	1_116843508
19707436	1	116843141	116843585	11	0.0493827	444	1_116843141	1_116843585
19707437	1	116843141	116843599	10	0.625	458	1_116843141	1_116843599
19707438	1	116843141	116843673	11	1	532	1_116843141	1_116843673
19707439	1	116843141	116843680	11	0.266667	539	1_116843141	1_116843680
19707440	1	116843141	116843743	11	1	602	1_116843141	1_116843743
19707442	1	116843141	116846139	10	0.330601	2998	1_116843141	1_116846139
19707443	1	116843141	116846166	10	0.68306	3025	1_116843141	1_116846166
19707444	1	116843141	116846217	10	0.656518	3076	1_116843141	1_116846217
19707445	1	116843141	116849495	11	1	6354	1_116843141	1_116849495
19707446	1	116843141	116849507	11	1	6366	1_116843141	1_116849507
19707447	1	116843141	116849540	11	1	6399	1_116843141	1_116849540
19707448	1	116843141	116852437	10	0.438406	9296	1_116843141	1_116852437
19707449	1	116843141	116852467	11	0.471154	9326	1_116843141	1_116852467
19707450	1	116843141	116852488	11	0.153846	9347	1_116843141	1_116852488
19711506	1	116843217	116843349	10	1	132	1_116843217	1_116843349
19711507	1	116843217	116843382	10	1	165	1_116843217	1_116843382
19711508	1	116843217	116843414	10	0.283447	197	1_116843217	1_116843414
19711509	1	116843217	116843494	10	0.663957	277	1_116843217	1_116843494
19711511	1	116843217	116843585	10	0.138889	368	1_116843217	1_116843585
19711513	1	116843217	116843673	10	1	456	1_116843217	1_116843673
19711514	1	116843217	116843680	10	0.2	463	1_116843217	1_116843680
19711515	1	116843217	116843743	10	1	526	1_116843217	1_116843743
19711520	1	116843217	116849495	10	1	6278	1_116843217	1_116849495
19711521	1	116843217	116849507	10	1	6290	1_116843217	1_116849507
19711522	1	116843217	116849540	10	1	6323	1_116843217	1_116849540
19711524	1	116843217	116852467	10	1	9250	1_116843217	1_116852467
19711525	1	116843217	116852488	10	0.111111	9271	1_116843217	1_116852488
19715581	1	116843349	116843382	11	1	33	1_116843349	1_116843382
19715582	1	116843349	116843414	11	0.376568	65	1_116843349	1_116843414
19715583	1	116843349	116843494	11	0.768769	145	1_116843349	1_116843494
19715584	1	116843349	116843508	10	0.625	159	1_116843349	1_116843508
19715585	1	116843349	116843585	11	0.0493827	236	1_116843349	1_116843585
19715586	1	116843349	116843599	10	0.625	250	1_116843349	1_116843599
19715587	1	116843349	116843673	11	1	324	1_116843349	1_116843673
19715588	1	116843349	116843680	11	0.266667	331	1_116843349	1_116843680
19715589	1	116843349	116843743	11	1	394	1_116843349	1_116843743
19715591	1	116843349	116846139	10	0.330601	2790	1_116843349	1_116846139
19715592	1	116843349	116846166	10	0.68306	2817	1_116843349	1_116846166
19715593	1	116843349	116846217	10	0.656518	2868	1_116843349	1_116846217
19715594	1	116843349	116849495	11	1	6146	1_116843349	1_116849495
19715595	1	116843349	116849507	11	1	6158	1_116843349	1_116849507
19715596	1	116843349	116849540	11	1	6191	1_116843349	1_116849540
19715597	1	116843349	116852437	10	0.438406	9088	1_116843349	1_116852437
19715598	1	116843349	116852467	11	0.471154	9118	1_116843349	1_116852467
19715599	1	116843349	116852488	11	0.153846	9139	1_116843349	1_116852488
19719655	1	116843382	116843414	11	0.376568	32	1_116843382	1_116843414
19719656	1	116843382	116843494	11	0.768769	112	1_116843382	1_116843494
19719657	1	116843382	116843508	10	0.625	126	1_116843382	1_116843508
19719658	1	116843382	116843585	11	0.0493827	203	1_116843382	1_116843585
19719659	1	116843382	116843599	10	0.625	217	1_116843382	1_116843599
19719660	1	116843382	116843673	11	1	291	1_116843382	1_116843673
19719661	1	116843382	116843680	11	0.266667	298	1_116843382	1_116843680
19719662	1	116843382	116843743	11	1	361	1_116843382	1_116843743
19719664	1	116843382	116846139	10	0.330601	2757	1_116843382	1_116846139
19719665	1	116843382	116846166	10	0.68306	2784	1_116843382	1_116846166
19719666	1	116843382	116846217	10	0.656518	2835	1_116843382	1_116846217
19719667	1	116843382	116849495	11	1	6113	1_116843382	1_116849495
19719668	1	116843382	116849507	11	1	6125	1_116843382	1_116849507
19719669	1	116843382	116849540	11	1	6158	1_116843382	1_116849540
19719670	1	116843382	116852437	10	0.438406	9055	1_116843382	1_116852437
19719671	1	116843382	116852467	11	0.471154	9085	1_116843382	1_116852467
19719672	1	116843382	116852488	11	0.153846	9106	1_116843382	1_116852488
19723728	1	116843414	116843494	11	0.441369	80	1_116843414	1_116843494
19723729	1	116843414	116843508	10	0.816327	94	1_116843414	1_116843508
19723730	1	116843414	116843585	11	0.0143369	171	1_116843414	1_116843585
19723731	1	116843414	116843599	10	0.816327	185	1_116843414	1_116843599
19723732	1	116843414	116843673	11	0.376568	259	1_116843414	1_116843673
19723733	1	116843414	116843680	11	0.0774194	266	1_116843414	1_116843680
19723734	1	116843414	116843743	11	0.376568	329	1_116843414	1_116843743
19723736	1	116843414	116846139	10	0.0650407	2725	1_116843414	1_116846139
19723737	1	116843414	116846166	10	0.162602	2752	1_116843414	1_116846166
19723738	1	116843414	116846217	10	0.512195	2803	1_116843414	1_116846217
19723739	1	116843414	116849495	11	0.376568	6081	1_116843414	1_116849495
19723740	1	116843414	116849507	11	0.376568	6093	1_116843414	1_116849507
19723741	1	116843414	116849540	11	0.376568	6126	1_116843414	1_116849540
19723742	1	116843414	116852437	10	0.373706	9023	1_116843414	1_116852437
19723743	1	116843414	116852467	11	0.164082	9053	1_116843414	1_116852467
19723744	1	116843414	116852488	11	0.000310174	9074	1_116843414	1_116852488
19727800	1	116843494	116843508	10	0.625	14	1_116843494	1_116843508
19727801	1	116843494	116843585	11	0.0750751	91	1_116843494	1_116843585
19727802	1	116843494	116843599	10	0.625	105	1_116843494	1_116843599
19727803	1	116843494	116843673	11	0.768769	179	1_116843494	1_116843673
19727804	1	116843494	116843680	11	0.0882883	186	1_116843494	1_116843680
19727805	1	116843494	116843743	11	0.768769	249	1_116843494	1_116843743
19727807	1	116843494	116846139	10	0.0641026	2645	1_116843494	1_116846139
19727808	1	116843494	116846166	10	0.410256	2672	1_116843494	1_116846166
19727809	1	116843494	116846217	10	0.897436	2723	1_116843494	1_116846217
19727810	1	116843494	116849495	11	0.768769	6001	1_116843494	1_116849495
19727811	1	116843494	116849507	11	0.768769	6013	1_116843494	1_116849507
19727812	1	116843494	116849540	11	0.768769	6046	1_116843494	1_116849540
19727813	1	116843494	116852437	10	0.273133	8943	1_116843494	1_116852437
19727814	1	116843494	116852467	11	0.233888	8973	1_116843494	1_116852467
19727815	1	116843494	116852488	11	0.162422	8994	1_116843494	1_116852488
19731871	1	116843508	116843585	10	0	77	1_116843508	1_116843585
19731872	1	116843508	116843599	10	1	91	1_116843508	1_116843599
19731873	1	116843508	116843673	10	0.625	165	1_116843508	1_116843673
19731874	1	116843508	116843680	10	0	172	1_116843508	1_116843680
19731875	1	116843508	116843743	10	0.625	235	1_116843508	1_116843743
19731880	1	116843508	116849495	10	0.625	5987	1_116843508	1_116849495
19731881	1	116843508	116849507	10	0.625	5999	1_116843508	1_116849507
19731882	1	116843508	116849540	10	0.625	6032	1_116843508	1_116849540
19731884	1	116843508	116852467	10	0.227273	8959	1_116843508	1_116852467
19731885	1	116843508	116852488	10	0	8980	1_116843508	1_116852488
19735941	1	116843585	116843599	10	0	14	1_116843585	1_116843599
19735942	1	116843585	116843673	11	0.0493827	88	1_116843585	1_116843673
19735943	1	116843585	116843680	11	0.185185	95	1_116843585	1_116843680
19735944	1	116843585	116843743	11	0.0493827	158	1_116843585	1_116843743
19735946	1	116843585	116846139	10	0.375	2554	1_116843585	1_116846139
19735947	1	116843585	116846166	10	0.104167	2581	1_116843585	1_116846166
19735948	1	116843585	116846217	10	0.107143	2632	1_116843585	1_116846217
19735949	1	116843585	116849495	11	0.0493827	5910	1_116843585	1_116849495
19735950	1	116843585	116849507	11	0.0493827	5922	1_116843585	1_116849507
19735951	1	116843585	116849540	11	0.0493827	5955	1_116843585	1_116849540
19735952	1	116843585	116852437	10	0.130435	8852	1_116843585	1_116852437
19735953	1	116843585	116852467	11	0.153846	8882	1_116843585	1_116852467
19735954	1	116843585	116852488	11	0.00106838	8903	1_116843585	1_116852488
19740010	1	116843599	116843673	10	0.625	74	1_116843599	1_116843673
19740011	1	116843599	116843680	10	0	81	1_116843599	1_116843680
19740012	1	116843599	116843743	10	0.625	144	1_116843599	1_116843743
19740017	1	116843599	116849495	10	0.625	5896	1_116843599	1_116849495
19740018	1	116843599	116849507	10	0.625	5908	1_116843599	1_116849507
19740019	1	116843599	116849540	10	0.625	5941	1_116843599	1_116849540
19740021	1	116843599	116852467	10	0.227273	8868	1_116843599	1_116852467
19740022	1	116843599	116852488	10	0	8889	1_116843599	1_116852488
19744078	1	116843673	116843680	11	0.266667	7	1_116843673	1_116843680
19744079	1	116843673	116843743	11	1	70	1_116843673	1_116843743
19744081	1	116843673	116846139	10	0.330601	2466	1_116843673	1_116846139
19744082	1	116843673	116846166	10	0.68306	2493	1_116843673	1_116846166
19744083	1	116843673	116846217	10	0.656518	2544	1_116843673	1_116846217
19744084	1	116843673	116849495	11	1	5822	1_116843673	1_116849495
19744085	1	116843673	116849507	11	1	5834	1_116843673	1_116849507
19744086	1	116843673	116849540	11	1	5867	1_116843673	1_116849540
19744087	1	116843673	116852437	10	0.438406	8764	1_116843673	1_116852437
19744088	1	116843673	116852467	11	0.471154	8794	1_116843673	1_116852467
19744089	1	116843673	116852488	11	0.153846	8815	1_116843673	1_116852488
19748145	1	116843680	116843743	11	0.266667	63	1_116843680	1_116843743
19748147	1	116843680	116846139	10	0.166667	2459	1_116843680	1_116846139
19748148	1	116843680	116846166	10	0.266667	2486	1_116843680	1_116846166
19748149	1	116843680	116846217	10	0.047619	2537	1_116843680	1_116846217
19748150	1	116843680	116849495	11	0.266667	5815	1_116843680	1_116849495
19748151	1	116843680	116849507	11	0.266667	5827	1_116843680	1_116849507
19748152	1	116843680	116849540	11	0.266667	5860	1_116843680	1_116849540
19748153	1	116843680	116852437	10	0.0144928	8757	1_116843680	1_116852437
19748154	1	116843680	116852467	11	0.125641	8787	1_116843680	1_116852467
19748155	1	116843680	116852488	11	0.23141	8808	1_116843680	1_116852488
19752212	1	116843743	116846139	10	0.330601	2396	1_116843743	1_116846139
19752213	1	116843743	116846166	10	0.68306	2423	1_116843743	1_116846166
19752214	1	116843743	116846217	10	0.656518	2474	1_116843743	1_116846217
19752215	1	116843743	116849495	11	1	5752	1_116843743	1_116849495
19752216	1	116843743	116849507	11	1	5764	1_116843743	1_116849507
19752217	1	116843743	116849540	11	1	5797	1_116843743	1_116849540
19752218	1	116843743	116852437	10	0.438406	8694	1_116843743	1_116852437
19752219	1	116843743	116852467	11	0.471154	8724	1_116843743	1_116852467
19752220	1	116843743	116852488	11	0.153846	8745	1_116843743	1_116852488
19760340	1	116846139	116846166	10	0.277778	27	1_116846139	1_116846166
19760341	1	116846139	116846217	10	0.126984	78	1_116846139	1_116846217
19760342	1	116846139	116849495	10	0.330601	3356	1_116846139	1_116849495
19760343	1	116846139	116849507	10	0.330601	3368	1_116846139	1_116849507
19760344	1	116846139	116849540	10	0.330601	3401	1_116846139	1_116849540
19760346	1	116846139	116852467	10	0.833333	6328	1_116846139	1_116852467
19760347	1	116846139	116852488	10	0.0925926	6349	1_116846139	1_116852488
19760349	1	116846139	116854016	10	0.642857	7877	1_116846139	1_116854016
19764403	1	116846166	116846217	10	0.31746	51	1_116846166	1_116846217
19764404	1	116846166	116849495	10	0.68306	3329	1_116846166	1_116849495
19764405	1	116846166	116849507	10	0.68306	3341	1_116846166	1_116849507
19764406	1	116846166	116849540	10	0.68306	3374	1_116846166	1_116849540
19764408	1	116846166	116852467	10	0.333333	6301	1_116846166	1_116852467
19764409	1	116846166	116852488	10	0.148148	6322	1_116846166	1_116852488
19764411	1	116846166	116854016	10	0.31746	7850	1_116846166	1_116854016
19768465	1	116846217	116849495	10	0.656518	3278	1_116846217	1_116849495
19768466	1	116846217	116849507	10	0.656518	3290	1_116846217	1_116849507
19768467	1	116846217	116849540	10	0.656518	3323	1_116846217	1_116849540
19768469	1	116846217	116852467	10	0.238095	6250	1_116846217	1_116852467
19768470	1	116846217	116852488	10	0.238095	6271	1_116846217	1_116852488
19768472	1	116846217	116854016	10	0.00226757	7799	1_116846217	1_116854016
19772526	1	116849495	116849507	11	1	12	1_116849495	1_116849507
19772527	1	116849495	116849540	11	1	45	1_116849495	1_116849540
19772528	1	116849495	116852437	10	0.438406	2942	1_116849495	1_116852437
19772529	1	116849495	116852467	11	0.471154	2972	1_116849495	1_116852467
19772530	1	116849495	116852488	11	0.153846	2993	1_116849495	1_116852488
19772532	1	116849495	116854016	11	0.306134	4521	1_116849495	1_116854016
19772537	1	116849495	116857544	11	0.376568	8049	1_116849495	1_116857544
19776586	1	116849507	116849540	11	1	33	1_116849507	1_116849540
19776587	1	116849507	116852437	10	0.438406	2930	1_116849507	1_116852437
19776588	1	116849507	116852467	11	0.471154	2960	1_116849507	1_116852467
19776589	1	116849507	116852488	11	0.153846	2981	1_116849507	1_116852488
19776591	1	116849507	116854016	11	0.306134	4509	1_116849507	1_116854016
19776596	1	116849507	116857544	11	0.376568	8037	1_116849507	1_116857544
19780645	1	116849540	116852437	10	0.438406	2897	1_116849540	1_116852437
19780646	1	116849540	116852467	11	0.471154	2927	1_116849540	1_116852467
19780647	1	116849540	116852488	11	0.153846	2948	1_116849540	1_116852488
19780649	1	116849540	116854016	11	0.306134	4476	1_116849540	1_116854016
19780654	1	116849540	116857544	11	0.376568	8004	1_116849540	1_116857544
19784703	1	116852437	116852467	10	0.222661	30	1_116852437	1_116852467
19784704	1	116852437	116852488	10	0.201288	51	1_116852437	1_116852488
19784706	1	116852437	116854016	10	0.293478	1579	1_116852437	1_116854016
19784711	1	116852437	116857544	10	0.0010352	5107	1_116852437	1_116857544
19784712	1	116852437	116859933	10	0.438406	7496	1_116852437	1_116859933
19784713	1	116852437	116859960	10	0.438406	7523	1_116852437	1_116859960
19784715	1	116852437	116860025	10	0.438406	7588	1_116852437	1_116860025
19788760	1	116852467	116852488	11	0.0724852	21	1_116852467	1_116852488
19788762	1	116852467	116854016	11	0.673878	1549	1_116852467	1_116854016
19788767	1	116852467	116857544	11	0.164082	5077	1_116852467	1_116857544
19788768	1	116852467	116859933	11	0.471154	7466	1_116852467	1_116859933
19788769	1	116852467	116859960	11	0.471154	7493	1_116852467	1_116859960
19788770	1	116852467	116859995	10	1	7528	1_116852467	1_116859995
19788771	1	116852467	116860025	11	0.471154	7558	1_116852467	1_116860025
19792817	1	116852488	116854016	11	0.0128205	1528	1_116852488	1_116854016
19792822	1	116852488	116857544	11	0.573511	5056	1_116852488	1_116857544
19792823	1	116852488	116859933	11	0.153846	7445	1_116852488	1_116859933
19792824	1	116852488	116859960	11	0.153846	7472	1_116852488	1_116859960
19792825	1	116852488	116859995	10	0.111111	7507	1_116852488	1_116859995
19792826	1	116852488	116860025	11	0.153846	7537	1_116852488	1_116860025
19800929	1	116854016	116857544	11	0.0168011	3528	1_116854016	1_116857544
19800930	1	116854016	116859933	11	0.306134	5917	1_116854016	1_116859933
19800931	1	116854016	116859960	11	0.306134	5944	1_116854016	1_116859960
19800932	1	116854016	116859995	10	0.661376	5979	1_116854016	1_116859995
19800933	1	116854016	116860025	11	0.306134	6009	1_116854016	1_116860025
19800934	1	116854016	116863789	11	0.0680556	9773	1_116854016	1_116863789
19821180	1	116857544	116859933	11	0.376568	2389	1_116857544	1_116859933
19821181	1	116857544	116859960	11	0.376568	2416	1_116857544	1_116859960
19821182	1	116857544	116859995	10	0.283447	2451	1_116857544	1_116859995
19821183	1	116857544	116860025	11	0.376568	2481	1_116857544	1_116860025
19821184	1	116857544	116863789	11	0.000537634	6245	1_116857544	1_116863789
19821185	1	116857544	116865040	11	0.290323	7496	1_116857544	1_116865040
19821187	1	116857544	116866208	11	0.376568	8664	1_116857544	1_116866208
19821188	1	116857544	116866238	11	0.376568	8694	1_116857544	1_116866238
19821189	1	116857544	116866430	11	0.599376	8886	1_116857544	1_116866430
19825228	1	116859933	116859960	11	1	27	1_116859933	1_116859960
19825229	1	116859933	116859995	10	1	62	1_116859933	1_116859995
19825230	1	116859933	116860025	11	1	92	1_116859933	1_116860025
19825231	1	116859933	116863789	11	0.185185	3856	1_116859933	1_116863789
19825232	1	116859933	116865040	11	0.278549	5107	1_116859933	1_116865040
19825234	1	116859933	116866208	11	1	6275	1_116859933	1_116866208
19825235	1	116859933	116866238	11	1	6305	1_116859933	1_116866238
19825236	1	116859933	116866430	11	0.753584	6497	1_116859933	1_116866430
19829275	1	116859960	116859995	10	1	35	1_116859960	1_116859995
19829276	1	116859960	116860025	11	1	65	1_116859960	1_116860025
19829277	1	116859960	116863789	11	0.185185	3829	1_116859960	1_116863789
19829278	1	116859960	116865040	11	0.278549	5080	1_116859960	1_116865040
19829280	1	116859960	116866208	11	1	6248	1_116859960	1_116866208
19829281	1	116859960	116866238	11	1	6278	1_116859960	1_116866238
19829282	1	116859960	116866430	11	0.753584	6470	1_116859960	1_116866430
19833321	1	116859995	116860025	10	1	30	1_116859995	1_116860025
19833322	1	116859995	116863789	10	0.0925926	3794	1_116859995	1_116863789
19833323	1	116859995	116865040	10	0.555556	5045	1_116859995	1_116865040
19833325	1	116859995	116866208	10	1	6213	1_116859995	1_116866208
19833326	1	116859995	116866238	10	1	6243	1_116859995	1_116866238
19833327	1	116859995	116866430	10	0.663957	6435	1_116859995	1_116866430
19837366	1	116860025	116863789	11	0.185185	3764	1_116860025	1_116863789
19837367	1	116860025	116865040	11	0.278549	5015	1_116860025	1_116865040
19837369	1	116860025	116866208	11	1	6183	1_116860025	1_116866208
19837370	1	116860025	116866238	11	1	6213	1_116860025	1_116866238
19837371	1	116860025	116866430	11	0.753584	6405	1_116860025	1_116866430
19841410	1	116863789	116865040	11	0.00185185	1251	1_116863789	1_116865040
19841412	1	116863789	116866208	11	0.185185	2419	1_116863789	1_116866208
19841413	1	116863789	116866238	11	0.185185	2449	1_116863789	1_116866238
19841414	1	116863789	116866430	11	0.0537634	2641	1_116863789	1_116866430
19841415	1	116863789	116870296	11	0.217778	6507	1_116863789	1_116870296
19841416	1	116863789	116872019	10	0.047619	8230	1_116863789	1_116872019
19841417	1	116863789	116872022	11	0.20119	8233	1_116863789	1_116872022
19841418	1	116863789	116872061	11	0.20119	8272	1_116863789	1_116872061
19841421	1	116863789	116872091	11	0.20119	8302	1_116863789	1_116872091
19841422	1	116863789	116873171	11	0.185185	9382	1_116863789	1_116873171
19845454	1	116865040	116866208	11	0.278549	1168	1_116865040	1_116866208
19845455	1	116865040	116866238	11	0.278549	1198	1_116865040	1_116866238
19845456	1	116865040	116866430	11	0.201613	1390	1_116865040	1_116866430
19845457	1	116865040	116870296	11	0.185185	5256	1_116865040	1_116870296
19845458	1	116865040	116872019	10	0.583333	6979	1_116865040	1_116872019
19845459	1	116865040	116872022	11	0.0178571	6982	1_116865040	1_116872022
19845460	1	116865040	116872061	11	0.0178571	7021	1_116865040	1_116872061
19845463	1	116865040	116872091	11	0.0178571	7051	1_116865040	1_116872091
19845464	1	116865040	116873171	11	0.278549	8131	1_116865040	1_116873171
19845465	1	116865040	116874117	11	0.278549	9077	1_116865040	1_116874117
19845466	1	116865040	116874126	11	0.278549	9086	1_116865040	1_116874126
19845467	1	116865040	116874132	11	0.278549	9092	1_116865040	1_116874132
19853536	1	116866208	116866238	11	1	30	1_116866208	1_116866238
19853537	1	116866208	116866430	11	0.753584	222	1_116866208	1_116866430
19853538	1	116866208	116870296	11	0.56713	4088	1_116866208	1_116870296
19853539	1	116866208	116872019	10	0.656518	5811	1_116866208	1_116872019
19853540	1	116866208	116872022	11	0.71627	5814	1_116866208	1_116872022
19853541	1	116866208	116872061	11	0.71627	5853	1_116866208	1_116872061
19853544	1	116866208	116872091	11	0.71627	5883	1_116866208	1_116872091
19853545	1	116866208	116873171	11	1	6963	1_116866208	1_116873171
19853546	1	116866208	116874117	11	1	7909	1_116866208	1_116874117
19853547	1	116866208	116874126	11	1	7918	1_116866208	1_116874126
19853548	1	116866208	116874132	11	1	7924	1_116866208	1_116874132
19857576	1	116866238	116866430	11	0.753584	192	1_116866238	1_116866430
19857577	1	116866238	116870296	11	0.56713	4058	1_116866238	1_116870296
19857578	1	116866238	116872019	10	0.656518	5781	1_116866238	1_116872019
19857579	1	116866238	116872022	11	0.71627	5784	1_116866238	1_116872022
19857580	1	116866238	116872061	11	0.71627	5823	1_116866238	1_116872061
19857583	1	116866238	116872091	11	0.71627	5853	1_116866238	1_116872091
19857584	1	116866238	116873171	11	1	6933	1_116866238	1_116873171
19857585	1	116866238	116874117	11	1	7879	1_116866238	1_116874117
19857586	1	116866238	116874126	11	1	7888	1_116866238	1_116874126
19857587	1	116866238	116874132	11	1	7894	1_116866238	1_116874132
19861615	1	116866430	116870296	11	0.284409	3866	1_116866430	1_116870296
19861616	1	116866430	116872019	10	0.57483	5589	1_116866430	1_116872019
19861617	1	116866430	116872022	11	0.518433	5592	1_116866430	1_116872022
19861618	1	116866430	116872061	11	0.518433	5631	1_116866430	1_116872061
19861621	1	116866430	116872091	11	0.518433	5661	1_116866430	1_116872091
19861622	1	116866430	116873171	11	0.753584	6741	1_116866430	1_116873171
19861623	1	116866430	116874117	11	0.753584	7687	1_116866430	1_116874117
19861624	1	116866430	116874126	11	0.753584	7696	1_116866430	1_116874126
19861625	1	116866430	116874132	11	0.753584	7702	1_116866430	1_116874132
19865653	1	116870296	116872019	10	0.285714	1723	1_116870296	1_116872019
19865654	1	116870296	116872022	11	0.47619	1726	1_116870296	1_116872022
19865655	1	116870296	116872061	11	0.47619	1765	1_116870296	1_116872061
19865658	1	116870296	116872091	11	0.47619	1795	1_116870296	1_116872091
19865659	1	116870296	116873171	11	0.56713	2875	1_116870296	1_116873171
19865660	1	116870296	116874117	11	0.56713	3821	1_116870296	1_116874117
19865661	1	116870296	116874126	11	0.56713	3830	1_116870296	1_116874126
19865662	1	116870296	116874132	11	0.56713	3836	1_116870296	1_116874132
19869690	1	116872019	116872022	10	0.126984	3	1_116872019	1_116872022
19869691	1	116872019	116872061	10	0.126984	42	1_116872019	1_116872061
19869694	1	116872019	116872091	10	0.126984	72	1_116872019	1_116872091
19869695	1	116872019	116873171	10	0.656518	1152	1_116872019	1_116873171
19869696	1	116872019	116874117	10	0.656518	2098	1_116872019	1_116874117
19869697	1	116872019	116874126	10	0.656518	2107	1_116872019	1_116874126
19869698	1	116872019	116874132	10	0.656518	2113	1_116872019	1_116874132
19873726	1	116872022	116872061	11	1	39	1_116872022	1_116872061
19873729	1	116872022	116872091	11	1	69	1_116872022	1_116872091
19873730	1	116872022	116873171	11	0.71627	1149	1_116872022	1_116873171
19873731	1	116872022	116874117	11	0.71627	2095	1_116872022	1_116874117
19873732	1	116872022	116874126	11	0.71627	2104	1_116872022	1_116874126
19873733	1	116872022	116874132	11	0.71627	2110	1_116872022	1_116874132
19877763	1	116872061	116872091	11	1	30	1_116872061	1_116872091
19877764	1	116872061	116873171	11	0.71627	1110	1_116872061	1_116873171
19877765	1	116872061	116874117	11	0.71627	2056	1_116872061	1_116874117
19877766	1	116872061	116874126	11	0.71627	2065	1_116872061	1_116874126
19877767	1	116872061	116874132	11	0.71627	2071	1_116872061	1_116874132
19889860	1	116872091	116873171	11	0.71627	1080	1_116872091	1_116873171
19889861	1	116872091	116874117	11	0.71627	2026	1_116872091	1_116874117
19889862	1	116872091	116874126	11	0.71627	2035	1_116872091	1_116874126
19889863	1	116872091	116874132	11	0.71627	2041	1_116872091	1_116874132
19893891	1	116873171	116874117	11	1	946	1_116873171	1_116874117
19893892	1	116873171	116874126	11	1	955	1_116873171	1_116874126
19893893	1	116873171	116874132	11	1	961	1_116873171	1_116874132
19897921	1	116874117	116874126	11	1	9	1_116874117	1_116874126
19897922	1	116874117	116874132	11	1	15	1_116874117	1_116874132
19901950	1	116874126	116874132	11	1	6	1_116874126	1_116874132
20090186	1	117398967	117399089	11	0.518433	122	1_117398967	1_117399089
20090188	1	117398967	117399252	11	0.175	285	1_117398967	1_117399252
20090189	1	117398967	117399400	11	0.126984	433	1_117398967	1_117399400
20090190	1	117398967	117399445	11	0.126984	478	1_117398967	1_117399445
20090192	1	117398967	117404146	11	0.126984	5179	1_117398967	1_117404146
20090193	1	117398967	117404170	11	0.126984	5203	1_117398967	1_117404170
20098147	1	117399089	117399252	11	0.00645161	163	1_117399089	1_117399252
20098148	1	117399089	117399400	11	0.753584	311	1_117399089	1_117399400
20098149	1	117399089	117399445	11	0.753584	356	1_117399089	1_117399445
20098151	1	117399089	117404146	11	0.753584	5057	1_117399089	1_117404146
20098152	1	117399089	117404170	11	0.753584	5081	1_117399089	1_117404170
20106103	1	117399252	117399400	11	0.0680556	148	1_117399252	1_117399400
20106104	1	117399252	117399445	11	0.0680556	193	1_117399252	1_117399445
20106106	1	117399252	117404146	11	0.0680556	4894	1_117399252	1_117404146
20106107	1	117399252	117404170	11	0.0680556	4918	1_117399252	1_117404170
20110080	1	117399400	117399445	11	1	45	1_117399400	1_117399445
20110082	1	117399400	117404146	11	1	4746	1_117399400	1_117404146
20110083	1	117399400	117404170	11	1	4770	1_117399400	1_117404170
20114057	1	117399445	117404146	11	1	4701	1_117399445	1_117404146
20114058	1	117399445	117404170	11	1	4725	1_117399445	1_117404170
20122005	1	117404146	117404170	11	1	24	1_117404146	1_117404170
20122006	1	117404146	117412055	11	0.867868	7909	1_117404146	1_117412055
20122007	1	117404146	117412842	10	0.808081	8696	1_117404146	1_117412842
20125978	1	117404170	117412055	11	0.867868	7885	1_117404170	1_117412055
20125979	1	117404170	117412842	10	0.808081	8672	1_117404170	1_117412842
20129950	1	117412055	117412842	10	0.597107	787	1_117412055	1_117412842
20129951	1	117412055	117416167	11	0.345946	4112	1_117412055	1_117416167
20129952	1	117412055	117416199	11	0.345946	4144	1_117412055	1_117416199
20129953	1	117412055	117416268	11	0.345946	4213	1_117412055	1_117416268
20133921	1	117412842	117416167	10	0.646465	3325	1_117412842	1_117416167
20133923	1	117412842	117416268	10	0.646465	3426	1_117412842	1_117416268
[truncated: 5,392 more rows]
