# Supplementary material for: Selection on adaptive and maladaptive gene expression plasticity during thermal adaptation to urban heat islands
Source: Nat Commun. 2021 Oct 26;12:6195. doi: 10.1038/s41467-021-26334-4 (PMC8548502; doi:10.1038/s41467-021-26334-4)
Supplement: Supplementary file 5 — Source Data [file 41467_2021_26334_MOESM5_ESM.zip › NATCOMM_maladaptive_plasticity_source_data_file_09062021/Data_files/Maladaptive_plasticity_green_module_gene_list_09032021.csv]

	x
1	ENSACAG00000012415
2	ENSACAG00000014617
3	ENSACAG00000000080
4	ENSACAG00000005063
5	ENSACAG00000006918
6	ENSACAG00000013224
7	ENSACAG00000001537
8	ENSACAG00000014276
9	ENSACAG00000014456
10	ENSACAG00000005072
11	ENSACAG00000015985
12	ENSACAG00000000718
13	ENSACAG00000010303
14	ENSACAG00000001798
15	ENSACAG00000013907
16	ENSACAG00000013058
17	ENSACAG00000002407
18	ENSACAG00000013448
19	ENSACAG00000017488
20	ENSACAG00000006241
21	ENSACAG00000005468
22	ENSACAG00000003406
23	ENSACAG00000006024
24	ENSACAG00000014556
25	ENSACAG00000003201
26	ENSACAG00000004814
27	ENSACAG00000012985
28	ENSACAG00000017180
29	ENSACAG00000009426
30	ENSACAG00000009298
31	ENSACAG00000000943
32	ENSACAG00000007805
33	ENSACAG00000000564
34	ENSACAG00000028370
35	ENSACAG00000014951
36	ENSACAG00000016779
37	ENSACAG00000014224
38	ENSACAG00000013799
39	ENSACAG00000015196
40	ENSACAG00000028367
41	ENSACAG00000008935
42	ENSACAG00000011013
43	ENSACAG00000008434
44	ENSACAG00000028377
45	ENSACAG00000016902
46	ENSACAG00000029252
47	ENSACAG00000017350
48	ENSACAG00000004461
49	ENSACAG00000014547
50	ENSACAG00000014123
51	ENSACAG00000004658
52	ENSACAG00000005625
53	ENSACAG00000001046
54	ENSACAG00000001805
55	ENSACAG00000013597
56	ENSACAG00000014732
57	ENSACAG00000006419
58	ENSACAG00000017598
59	ENSACAG00000013985
60	ENSACAG00000013876
61	ENSACAG00000017102
62	ENSACAG00000017875
63	ENSACAG00000010073
64	ENSACAG00000005162
65	ENSACAG00000023178
66	ENSACAG00000001178
67	ENSACAG00000001869
68	ENSACAG00000009209
69	ENSACAG00000012502
70	ENSACAG00000006932
71	ENSACAG00000010763
72	ENSACAG00000001112
73	ENSACAG00000004820
74	ENSACAG00000007905
75	ENSACAG00000021059
76	ENSACAG00000007780
77	ENSACAG00000004684
78	ENSACAG00000005819
79	ENSACAG00000010969
80	ENSACAG00000000651
81	ENSACAG00000024923
82	ENSACAG00000003354
83	ENSACAG00000008132
84	ENSACAG00000013324
85	ENSACAG00000006781
86	ENSACAG00000011024
87	ENSACAG00000004774
88	ENSACAG00000013333
89	ENSACAG00000011057
90	ENSACAG00000004140
91	ENSACAG00000013728
92	ENSACAG00000006639
93	ENSACAG00000008090
94	ENSACAG00000001923
95	ENSACAG00000011948
96	ENSACAG00000029155
97	ENSACAG00000017109
98	ENSACAG00000002501
99	ENSACAG00000001987
100	ENSACAG00000006017
101	ENSACAG00000007654
102	ENSACAG00000022552
103	ENSACAG00000013752
104	ENSACAG00000028540
105	ENSACAG00000008951
106	ENSACAG00000011916
107	ENSACAG00000001003
108	ENSACAG00000008487
109	ENSACAG00000009344
110	ENSACAG00000016614
111	ENSACAG00000022152
112	ENSACAG00000012926
113	ENSACAG00000006611
114	ENSACAG00000005275
115	ENSACAG00000016160
116	ENSACAG00000008338
117	ENSACAG00000029326
118	ENSACAG00000015305
119	ENSACAG00000007983
120	ENSACAG00000012690
121	ENSACAG00000001250
122	ENSACAG00000013374
123	ENSACAG00000000567
124	ENSACAG00000013664
125	ENSACAG00000011025
126	ENSACAG00000004897
127	ENSACAG00000016659
128	ENSACAG00000002880
129	ENSACAG00000005078
130	ENSACAG00000014046
131	ENSACAG00000007320
132	ENSACAG00000017140
133	ENSACAG00000002369
134	ENSACAG00000008245
135	ENSACAG00000009091
136	ENSACAG00000009636
137	ENSACAG00000013107
138	ENSACAG00000008261
139	ENSACAG00000007380
140	ENSACAG00000015087
141	ENSACAG00000002559
142	ENSACAG00000002404
143	ENSACAG00000017888
144	ENSACAG00000013401
145	ENSACAG00000017549
146	ENSACAG00000013368
147	ENSACAG00000017341
148	ENSACAG00000002909
149	ENSACAG00000016689
150	ENSACAG00000003102
151	ENSACAG00000007262
152	ENSACAG00000008300
153	ENSACAG00000017633
154	ENSACAG00000008570
155	ENSACAG00000010351
156	ENSACAG00000006435
157	ENSACAG00000009043
158	ENSACAG00000017249
159	ENSACAG00000014956
160	ENSACAG00000006425
161	ENSACAG00000010340
162	ENSACAG00000007807
163	ENSACAG00000026480
164	ENSACAG00000012359
165	ENSACAG00000005917
166	ENSACAG00000010966
167	ENSACAG00000020962
168	ENSACAG00000009311
169	ENSACAG00000006913
170	ENSACAG00000005900
171	ENSACAG00000002519
172	ENSACAG00000012098
173	ENSACAG00000029345
174	ENSACAG00000002266
175	ENSACAG00000016977
176	ENSACAG00000006645
177	ENSACAG00000009735
178	ENSACAG00000011650
179	ENSACAG00000004894
180	ENSACAG00000007799
181	ENSACAG00000028828
182	ENSACAG00000029182
183	ENSACAG00000028678
184	ENSACAG00000007898
185	ENSACAG00000006642
186	ENSACAG00000006176
187	ENSACAG00000016599
188	ENSACAG00000022126
189	ENSACAG00000007705
190	ENSACAG00000011871
191	ENSACAG00000016480
192	ENSACAG00000009884
193	ENSACAG00000001746
194	ENSACAG00000017307
195	ENSACAG00000006193
196	ENSACAG00000008018
197	ENSACAG00000002759
198	ENSACAG00000000685
199	ENSACAG00000016828
200	ENSACAG00000007569
201	ENSACAG00000022310
202	ENSACAG00000012765
203	ENSACAG00000005634
204	ENSACAG00000015396
205	ENSACAG00000029106
206	ENSACAG00000003938
207	ENSACAG00000009515
208	ENSACAG00000007060
209	ENSACAG00000026823
210	ENSACAG00000014127
211	ENSACAG00000012971
212	ENSACAG00000016944
213	ENSACAG00000014487
214	ENSACAG00000007154
215	ENSACAG00000004832
216	ENSACAG00000004041
217	ENSACAG00000000956
218	ENSACAG00000006310
219	ENSACAG00000007256
220	ENSACAG00000009090
221	ENSACAG00000027956
222	ENSACAG00000007188
223	ENSACAG00000012961
224	ENSACAG00000006396
225	ENSACAG00000016300
226	ENSACAG00000028369
227	ENSACAG00000009810
228	ENSACAG00000000735
229	ENSACAG00000013815
230	ENSACAG00000014938
231	ENSACAG00000009087
232	ENSACAG00000015454
233	ENSACAG00000024935
234	ENSACAG00000008339
235	ENSACAG00000015376
236	ENSACAG00000010370
237	ENSACAG00000017200
238	ENSACAG00000005822
239	ENSACAG00000005838
240	ENSACAG00000000476
241	ENSACAG00000016520
242	ENSACAG00000004007
243	ENSACAG00000015723
244	ENSACAG00000010735
245	ENSACAG00000013976
246	ENSACAG00000016274
247	ENSACAG00000020984
248	ENSACAG00000002780
249	ENSACAG00000006920
250	ENSACAG00000005583
251	ENSACAG00000011022
252	ENSACAG00000001012
253	ENSACAG00000011411
254	ENSACAG00000029423
255	ENSACAG00000002267
256	ENSACAG00000014518
257	ENSACAG00000005524
258	ENSACAG00000005101
259	ENSACAG00000029672
260	ENSACAG00000010235
261	ENSACAG00000029039
262	ENSACAG00000001526
263	ENSACAG00000000301
264	ENSACAG00000004827
265	ENSACAG00000000919
266	ENSACAG00000012421
267	ENSACAG00000015395
268	ENSACAG00000009334
269	ENSACAG00000017288
270	ENSACAG00000000169
271	ENSACAG00000007412
272	ENSACAG00000012719
273	ENSACAG00000008949
274	ENSACAG00000012704
275	ENSACAG00000010636
276	ENSACAG00000012271
277	ENSACAG00000009137
278	ENSACAG00000007949
279	ENSACAG00000005775
280	ENSACAG00000013549
281	ENSACAG00000016190
282	ENSACAG00000026400
283	ENSACAG00000000644
284	ENSACAG00000021014
285	ENSACAG00000003427
286	ENSACAG00000009304
287	ENSACAG00000009270
288	ENSACAG00000010184
289	ENSACAG00000004694
290	ENSACAG00000013887
291	ENSACAG00000028906
292	ENSACAG00000007632
293	ENSACAG00000013014
294	ENSACAG00000010376
295	ENSACAG00000001241
296	ENSACAG00000007918
297	ENSACAG00000010366
298	ENSACAG00000008695
299	ENSACAG00000011200
300	ENSACAG00000005749
301	ENSACAG00000023495
302	ENSACAG00000015515
303	ENSACAG00000008523
304	ENSACAG00000010478
305	ENSACAG00000002127
306	ENSACAG00000007640
307	ENSACAG00000010258
308	ENSACAG00000001358
309	ENSACAG00000005002
310	ENSACAG00000015654
311	ENSACAG00000017141
312	ENSACAG00000029031
313	ENSACAG00000002343
314	ENSACAG00000005316
315	ENSACAG00000006327
316	ENSACAG00000029565
317	ENSACAG00000012399
318	ENSACAG00000001368
319	ENSACAG00000003706
320	ENSACAG00000012624
321	ENSACAG00000016578
322	ENSACAG00000003289
323	ENSACAG00000016591
324	ENSACAG00000010110
325	ENSACAG00000016891
326	ENSACAG00000003055
327	ENSACAG00000016587
328	ENSACAG00000007164
329	ENSACAG00000003199
330	ENSACAG00000011682
331	ENSACAG00000006675
332	ENSACAG00000013871
333	ENSACAG00000012280
334	ENSACAG00000002310
335	ENSACAG00000008723
336	ENSACAG00000009262
337	ENSACAG00000016625
338	ENSACAG00000005768
339	ENSACAG00000010668
340	ENSACAG00000000640
341	ENSACAG00000011528
342	ENSACAG00000002006
343	ENSACAG00000005337
344	ENSACAG00000008183
345	ENSACAG00000017797
346	ENSACAG00000015810
347	ENSACAG00000028956
348	ENSACAG00000025279
349	ENSACAG00000003011
350	ENSACAG00000027222
351	ENSACAG00000011064
352	ENSACAG00000008346
353	ENSACAG00000006930
354	ENSACAG00000004921
355	ENSACAG00000008443
356	ENSACAG00000013803
357	ENSACAG00000025864
358	ENSACAG00000012840
359	ENSACAG00000005213
360	ENSACAG00000009039
361	ENSACAG00000006450
362	ENSACAG00000011700
363	ENSACAG00000011968
364	ENSACAG00000006308
365	ENSACAG00000002110
366	ENSACAG00000016696
367	ENSACAG00000005956
368	ENSACAG00000015492
369	ENSACAG00000007783
370	ENSACAG00000028601
371	ENSACAG00000001919
372	ENSACAG00000009260
373	ENSACAG00000006114
374	ENSACAG00000013418
375	ENSACAG00000009200
376	ENSACAG00000010780
377	ENSACAG00000010651
378	ENSACAG00000006984
379	ENSACAG00000001052
380	ENSACAG00000005571
381	ENSACAG00000027396
382	ENSACAG00000016805
383	ENSACAG00000017750
384	ENSACAG00000008987
385	ENSACAG00000008111
386	ENSACAG00000000923
387	ENSACAG00000011999
388	ENSACAG00000015994
389	ENSACAG00000004451
390	ENSACAG00000015967
391	ENSACAG00000013414
392	ENSACAG00000015223
393	ENSACAG00000008390
394	ENSACAG00000017673
395	ENSACAG00000006524
396	ENSACAG00000006150
397	ENSACAG00000016354
398	ENSACAG00000007215
399	ENSACAG00000028785
400	ENSACAG00000008166
401	ENSACAG00000013031
402	ENSACAG00000001325
403	ENSACAG00000001503
404	ENSACAG00000013983
405	ENSACAG00000028388
406	ENSACAG00000007528
407	ENSACAG00000015160
408	ENSACAG00000008271
409	ENSACAG00000010885
410	ENSACAG00000006434
411	ENSACAG00000003856
412	ENSACAG00000003422
413	ENSACAG00000015508
414	ENSACAG00000004323
415	ENSACAG00000012831
416	ENSACAG00000015262
417	ENSACAG00000006879
418	ENSACAG00000013984
419	ENSACAG00000007066
420	ENSACAG00000002859
421	ENSACAG00000001892
422	ENSACAG00000004321
423	ENSACAG00000016637
424	ENSACAG00000010192
425	ENSACAG00000003341
426	ENSACAG00000015239
427	ENSACAG00000028365
428	ENSACAG00000009135
429	ENSACAG00000014930
430	ENSACAG00000022463
431	ENSACAG00000001238
432	ENSACAG00000002339
433	ENSACAG00000024776
434	ENSACAG00000026147
435	ENSACAG00000002493
436	ENSACAG00000012919
437	ENSACAG00000028530
438	ENSACAG00000016205
439	ENSACAG00000011574
440	ENSACAG00000010683
441	ENSACAG00000006203
442	ENSACAG00000001721
443	ENSACAG00000004274
444	ENSACAG00000015026
445	ENSACAG00000006394
446	ENSACAG00000012096
447	ENSACAG00000017773
448	ENSACAG00000028801
449	ENSACAG00000002093
450	ENSACAG00000009989
451	ENSACAG00000016031
452	ENSACAG00000000556
453	ENSACAG00000022140
454	ENSACAG00000007174
455	ENSACAG00000000384
456	ENSACAG00000005075
457	ENSACAG00000018003
458	ENSACAG00000013686
459	ENSACAG00000016242
460	ENSACAG00000016488
461	ENSACAG00000002303
462	ENSACAG00000016686
463	ENSACAG00000000385
464	ENSACAG00000005461
465	ENSACAG00000011929
466	ENSACAG00000005210
467	ENSACAG00000025639
468	ENSACAG00000003488
469	ENSACAG00000014373
470	ENSACAG00000017436
471	ENSACAG00000006018
472	ENSACAG00000012780
473	ENSACAG00000012345
474	ENSACAG00000015724
475	ENSACAG00000001918
476	ENSACAG00000003447
477	ENSACAG00000024462
478	ENSACAG00000005676
479	ENSACAG00000008256
480	ENSACAG00000010811
481	ENSACAG00000005060
482	ENSACAG00000016517
483	ENSACAG00000005727
484	ENSACAG00000016095
485	ENSACAG00000011190
486	ENSACAG00000023107
487	ENSACAG00000016701
488	ENSACAG00000006969
489	ENSACAG00000000471
490	ENSACAG00000008771
491	ENSACAG00000029662
492	ENSACAG00000017507
493	ENSACAG00000005405
494	ENSACAG00000008293
495	ENSACAG00000028791
496	ENSACAG00000010402
497	ENSACAG00000012600
498	ENSACAG00000000119
499	ENSACAG00000016658
500	ENSACAG00000013502
501	ENSACAG00000001844
502	ENSACAG00000017256
503	ENSACAG00000027899
504	ENSACAG00000003391
505	ENSACAG00000004600
506	ENSACAG00000015607
507	ENSACAG00000008763
508	ENSACAG00000010622
509	ENSACAG00000023700
510	ENSACAG00000003006
511	ENSACAG00000022279
512	ENSACAG00000009173
513	ENSACAG00000007522
514	ENSACAG00000013197
515	ENSACAG00000001462
516	ENSACAG00000012379
517	ENSACAG00000004806
518	ENSACAG00000004358
519	ENSACAG00000009053
520	ENSACAG00000025630
521	ENSACAG00000017532
522	ENSACAG00000029342
523	ENSACAG00000009126
524	ENSACAG00000002743
525	ENSACAG00000009019
526	ENSACAG00000004069
527	ENSACAG00000013393
528	ENSACAG00000012332
529	ENSACAG00000016384
530	ENSACAG00000017923
531	ENSACAG00000015959
532	ENSACAG00000006788
533	ENSACAG00000009874
534	ENSACAG00000016064
535	ENSACAG00000028509
536	ENSACAG00000017287
537	ENSACAG00000010041
538	ENSACAG00000012561
539	ENSACAG00000001192
540	ENSACAG00000006690
541	ENSACAG00000013219
542	ENSACAG00000004743
543	ENSACAG00000010750
544	ENSACAG00000008312
545	ENSACAG00000013867
546	ENSACAG00000006861
547	ENSACAG00000007670
548	ENSACAG00000012491
549	ENSACAG00000017553
550	ENSACAG00000011169
551	ENSACAG00000015643
552	ENSACAG00000011984
553	ENSACAG00000003266
554	ENSACAG00000017336
555	ENSACAG00000010756
556	ENSACAG00000007020
557	ENSACAG00000011605
558	ENSACAG00000000789
559	ENSACAG00000008694
560	ENSACAG00000007946
561	ENSACAG00000016345
562	ENSACAG00000006914
563	ENSACAG00000001626
564	ENSACAG00000028421
565	ENSACAG00000004408
566	ENSACAG00000012652
567	ENSACAG00000009104
568	ENSACAG00000005677
569	ENSACAG00000015761
570	ENSACAG00000010149
571	ENSACAG00000001492
572	ENSACAG00000028757
573	ENSACAG00000022533
574	ENSACAG00000016581
575	ENSACAG00000007168
576	ENSACAG00000010104
577	ENSACAG00000012147
578	ENSACAG00000028695
579	ENSACAG00000015098
580	ENSACAG00000002332
581	ENSACAG00000009336
582	ENSACAG00000016217
583	ENSACAG00000003674
584	ENSACAG00000011809
585	ENSACAG00000008142
586	ENSACAG00000004856
587	ENSACAG00000000234
588	ENSACAG00000001287
589	ENSACAG00000013073
590	ENSACAG00000015038
591	ENSACAG00000010117
592	ENSACAG00000002564
593	ENSACAG00000008397
594	ENSACAG00000016841
595	ENSACAG00000003213
596	ENSACAG00000008858
597	ENSACAG00000001814
598	ENSACAG00000029246
599	ENSACAG00000017813
600	ENSACAG00000012844
601	ENSACAG00000017312
602	ENSACAG00000008297
603	ENSACAG00000028646
604	ENSACAG00000004869
605	ENSACAG00000009178
606	ENSACAG00000013783
607	ENSACAG00000010761
608	ENSACAG00000012469
609	ENSACAG00000003911
610	ENSACAG00000010422
611	ENSACAG00000016390
612	ENSACAG00000004468
613	ENSACAG00000014363
614	ENSACAG00000013615
615	ENSACAG00000006124
616	ENSACAG00000014074
617	ENSACAG00000002040
618	ENSACAG00000027860
619	ENSACAG00000014902
620	ENSACAG00000001200
621	ENSACAG00000016822
622	ENSACAG00000012562
623	ENSACAG00000025478
624	ENSACAG00000016270
625	ENSACAG00000002037
626	ENSACAG00000003015
627	ENSACAG00000005224
628	ENSACAG00000002302
629	ENSACAG00000029538
630	ENSACAG00000011615
631	ENSACAG00000014328
632	ENSACAG00000016571
633	ENSACAG00000007768
634	ENSACAG00000007533
