# Supplementary material for: Selection on adaptive and maladaptive gene expression plasticity during thermal adaptation to urban heat islands
Source: Nat Commun. 2021 Oct 26;12:6195. doi: 10.1038/s41467-021-26334-4 (PMC8548502; doi:10.1038/s41467-021-26334-4)
Supplement: Supplementary file 5 — Source Data [file 41467_2021_26334_MOESM5_ESM.zip › NATCOMM_maladaptive_plasticity_source_data_file_09062021/Data_files/forest_adaptive_genes.csv]

	x
1	ENSACAG00000000583
2	ENSACAG00000001050
3	ENSACAG00000001294
4	ENSACAG00000001486
5	ENSACAG00000001544
6	ENSACAG00000001581
7	ENSACAG00000001916
8	ENSACAG00000002137
9	ENSACAG00000002414
10	ENSACAG00000002460
11	ENSACAG00000003077
12	ENSACAG00000003130
13	ENSACAG00000003455
14	ENSACAG00000003477
15	ENSACAG00000003508
16	ENSACAG00000003564
17	ENSACAG00000003615
18	ENSACAG00000003734
19	ENSACAG00000004197
20	ENSACAG00000004299
21	ENSACAG00000004310
22	ENSACAG00000004384
23	ENSACAG00000004469
24	ENSACAG00000004634
25	ENSACAG00000004742
26	ENSACAG00000004843
27	ENSACAG00000004916
28	ENSACAG00000004920
29	ENSACAG00000004961
30	ENSACAG00000004989
31	ENSACAG00000005347
32	ENSACAG00000005909
33	ENSACAG00000006158
34	ENSACAG00000006186
35	ENSACAG00000006224
36	ENSACAG00000006578
37	ENSACAG00000006844
38	ENSACAG00000007221
39	ENSACAG00000007444
40	ENSACAG00000007879
41	ENSACAG00000007892
42	ENSACAG00000007973
43	ENSACAG00000008279
44	ENSACAG00000008287
45	ENSACAG00000008373
46	ENSACAG00000008460
47	ENSACAG00000008579
48	ENSACAG00000009150
49	ENSACAG00000009248
50	ENSACAG00000009251
51	ENSACAG00000009264
52	ENSACAG00000009468
53	ENSACAG00000009504
54	ENSACAG00000009586
55	ENSACAG00000009801
56	ENSACAG00000010189
57	ENSACAG00000010273
58	ENSACAG00000010558
59	ENSACAG00000011192
60	ENSACAG00000011431
61	ENSACAG00000012182
62	ENSACAG00000012186
63	ENSACAG00000012247
64	ENSACAG00000012248
65	ENSACAG00000012501
66	ENSACAG00000012794
67	ENSACAG00000013080
68	ENSACAG00000013267
69	ENSACAG00000013525
70	ENSACAG00000013673
71	ENSACAG00000013772
72	ENSACAG00000014181
73	ENSACAG00000014329
74	ENSACAG00000014462
75	ENSACAG00000014639
76	ENSACAG00000014640
77	ENSACAG00000014680
78	ENSACAG00000014815
79	ENSACAG00000014858
80	ENSACAG00000014867
81	ENSACAG00000014906
82	ENSACAG00000014950
83	ENSACAG00000014985
84	ENSACAG00000015062
85	ENSACAG00000015089
86	ENSACAG00000015094
87	ENSACAG00000015209
88	ENSACAG00000015417
89	ENSACAG00000015557
90	ENSACAG00000015753
91	ENSACAG00000015787
92	ENSACAG00000016008
93	ENSACAG00000016027
94	ENSACAG00000016291
95	ENSACAG00000016579
96	ENSACAG00000016580
97	ENSACAG00000016664
98	ENSACAG00000016710
99	ENSACAG00000016804
100	ENSACAG00000016928
101	ENSACAG00000017166
102	ENSACAG00000017468
103	ENSACAG00000020986
104	ENSACAG00000022067
105	ENSACAG00000023506
106	ENSACAG00000023513
107	ENSACAG00000023721
108	ENSACAG00000026606
109	ENSACAG00000026867
110	ENSACAG00000028017
111	ENSACAG00000029203
112	ENSACAG00000029280
