# Supplementary material for: Selection on adaptive and maladaptive gene expression plasticity during thermal adaptation to urban heat islands
Source: Nat Commun. 2021 Oct 26;12:6195. doi: 10.1038/s41467-021-26334-4 (PMC8548502; doi:10.1038/s41467-021-26334-4)
Supplement: Supplementary file 5 — Source Data [file 41467_2021_26334_MOESM5_ESM.zip › NATCOMM_maladaptive_plasticity_source_data_file_09062021/Data_files/gtf-m10.snps.a2_gq20_maf05.miss80.cds.vcf.missing_snps.txt]

1	77878
1	77910
1	77912
1	1225737
1	1225739
1	1380729
1	1380901
1	1471375
1	1471406
1	1471414
1	1471433
1	1471443
1	1471444
1	1471528
1	1471549
1	1472758
1	1691387
1	1691395
1	1691421
1	1691430
1	1691458
1	1691489
1	1691614
1	1691635
1	1691665
1	1693644
1	2313546
1	2313735
1	2313912
1	2313925
1	2313961
1	2314334
1	2314415
1	2314575
1	2314732
1	2314787
1	2314801
1	2315007
1	2359433
1	2359445
1	3185310
1	3185531
1	3185724
1	3185996
1	3186009
1	3186564
1	3186577
1	3186876
1	3437424
1	3678087
1	3678262
1	3678275
1	3678414
1	3678471
1	3678482
1	3678812
1	3678926
1	3678927
1	3678953
1	3678957
1	3678987
1	3679003
1	3680214
1	3680251
1	3680259
1	3680800
1	3680809
1	3680812
1	3680841
1	3680862
1	3680876
1	3680878
1	3680879
1	3680981
1	3681001
1	3681030
1	3681061
1	3681079
1	3681082
1	3681288
1	3681309
1	3681316
1	3681324
1	3681325
1	3681396
1	3681400
1	3681422
1	3681443
1	3681508
1	3681509
1	3681550
1	3681568
1	3681635
1	3681737
1	3681775
1	3681779
1	3682008
1	3682011
1	4084531
1	4084683
1	4084780
1	4084847
1	4084895
1	4085039
1	4085046
1	4085816
1	4085830
1	4085833
1	4085881
1	4085946
1	5894317
1	5999553
1	5999634
1	5999657
1	6000151
1	6000435
1	6001696
1	6001836
1	6001844
1	6001851
1	6001982
1	6002139
1	6002250
1	6002313
1	6041861
1	6041878
1	6041883
1	6041894
1	6041904
1	6042077
1	6042095
1	6042100
1	6042289
1	6042295
1	6042918
1	6043190
1	6121403
1	6122553
1	6122895
1	6145817
1	6146427
1	6146796
1	6147084
1	7773627
1	7846444
1	7846780
1	7847125
1	7847252
1	7847286
1	7891621
1	7891624
1	7940355
1	7940718
1	7941248
1	10230918
1	10231045
1	10231046
1	10231169
1	10231248
1	10231327
1	10231341
1	10231639
1	10397519
1	10397531
1	10397550
1	10397570
1	10397643
1	10397645
1	10397923
1	10398036
1	10398066
1	10398071
1	10398897
1	10398919
1	10398963
1	10398969
1	10399000
1	10399001
1	10399022
1	10399152
1	10399823
1	10399827
1	10399886
1	10399919
1	10399927
1	10399940
1	10399944
1	10399945
1	10399963
1	10399988
1	10399992
1	10400015
1	10400074
1	10400444
1	10400567
1	10894424
1	10894435
1	10900591
1	10927962
1	10928144
1	11222849
1	11222923
1	11222924
1	11222942
1	11223076
1	11285594
1	11285765
1	11285826
1	11294410
1	11294431
1	11294441
1	11294477
1	11623935
1	11648437
1	11648462
1	11670744
1	11719098
1	11719104
1	11719488
1	11719491
1	11719659
1	11719679
1	11719716
1	11720502
1	11720505
1	11720588
1	11720594
1	11868069
1	11868090
1	11868094
1	11868141
1	12012544
1	12012682
1	12012730
1	12510421
1	12633809
1	12640887
1	12789044
1	13551330
1	13661558
1	13661559
1	13661710
1	13663703
1	13663708
1	13663713
1	13664114
1	13664124
1	13664134
1	13664173
1	13664187
1	13664431
1	13664534
1	13664539
1	13664561
1	13664570
1	13664572
1	13664604
1	14609767
1	17281672
1	17281719
1	17281970
1	17770498
1	17770505
1	17770602
1	17770808
1	17770822
1	17772075
1	17772480
1	17772831
1	17772975
1	17773027
1	17773111
1	17773309
1	17773319
1	17773348
1	17773469
1	17774163
1	17774190
1	17774216
1	17774287
1	17774315
1	17774357
1	17774368
1	17904741
1	17905656
1	17905778
1	17906329
1	17906433
1	17906435
1	17906993
1	17907205
1	17907483
1	17908081
1	17908102
1	17908112
1	17908270
1	20506142
1	20506498
1	20506500
1	20506543
1	20715763
1	20771856
1	21130137
1	21384775
1	21385568
1	21385797
1	21395383
1	21395465
1	21395483
1	21395755
1	21395785
1	21396821
1	21396863
1	21397021
1	21796165
1	21796168
1	21796186
1	21796203
1	21796288
1	21796450
1	21796543
1	21796575
1	21796585
1	21797004
1	21797268
1	22021680
1	22022071
1	22273344
1	22456633
1	22540843
1	22541076
1	22541116
1	22541174
1	22541196
1	22541347
1	22541531
1	22541661
1	22541699
1	22541700
1	22541750
1	22541763
1	22541858
1	22541863
1	22541865
1	22541872
1	22542052
1	22542165
1	22542227
1	22542251
1	22542293
1	22542305
1	22542325
1	22542896
1	22542940
1	22543299
1	22543316
1	22593997
1	22594087
1	22594146
1	22594654
1	22607544
1	22607553
1	22607629
1	22607672
1	22626010
1	22626041
1	22731872
1	22731937
1	22731945
1	22732074
1	22732142
1	22732175
1	22732179
1	22732326
1	22732391
1	22732413
1	22732450
1	22732517
1	22732601
1	22732726
1	22732737
1	22732799
1	22732853
1	22796217
1	22796267
1	22796449
1	22796451
1	22860690
1	23121035
1	23121194
1	23121252
1	23121314
1	23121332
1	23121520
1	23121524
1	23121527
1	23155517
1	23155526
1	23155547
1	23155554
1	23155580
1	23741123
1	23741304
1	23741435
1	23741512
1	23741556
1	23741603
1	23741604
1	23741686
1	23741775
1	23741782
1	23742008
1	23742035
1	23742175
1	23742182
1	23742253
1	23742280
1	23779671
1	23781126
1	23781134
1	23781167
1	23781171
1	23781175
1	23878231
1	23878539
1	23887845
1	23948019
1	23948080
1	23948437
1	23948441
1	23975221
1	23975279
1	23975318
1	23975319
1	24045422
1	24045570
1	24206109
1	24206128
1	24464809
1	26605334
1	26605370
1	26605371
1	26605374
1	26605380
1	26605385
1	30339934
1	30340026
1	30340074
1	30358808
1	32167405
1	32167413
1	32167414
1	32167436
1	32253378
1	32253388
1	32253403
1	32253409
1	32253428
1	32253429
1	33721066
1	33721298
1	34329010
1	34329013
1	34329025
1	34336024
1	34336057
1	34336063
1	34337604
1	34337689
1	34338741
1	34338757
1	34338767
1	34338800
1	34416974
1	34416995
1	34545787
1	34545854
1	35003121
1	35003179
1	35003180
1	35003288
1	35003374
1	35003908
1	35003911
1	35003961
1	35006034
1	35008010
1	35094215
1	35094220
1	35094310
1	36147669
1	36147688
1	37056652
1	37056656
1	37056761
1	37056775
1	37056816
1	37056834
1	37705814
1	37706278
1	37707030
1	38130416
1	38849589
1	38849590
1	38858787
1	38858788
1	38858882
1	38859409
1	38859616
1	38859649
1	38859651
1	38860155
1	38860233
1	38931997
1	38968805
1	38969117
1	38969172
1	38969324
1	38970120
1	38970373
1	38970844
1	38970896
1	39226227
1	39226307
1	39226366
1	39226377
1	39226413
1	39226454
1	39226494
1	39226515
1	39226518
1	39226531
1	39226545
1	39226602
1	39226605
1	39226614
1	39226630
1	39227301
1	39227340
1	39227341
1	39227357
1	39254929
1	39382695
1	39382696
1	39382727
1	39382729
1	39522260
1	39522574
1	39522610
1	39522726
1	39523014
1	39523090
1	39523218
1	39523310
1	39523338
1	39841580
1	39841586
1	39846147
1	39846315
1	39846367
1	39846419
1	39849604
1	39849615
1	39849838
1	39849927
1	39850445
1	39850453
1	39850479
1	39850483
1	39850511
1	39850640
1	39850690
1	39851409
1	39851538
1	39851595
1	39922353
1	39922371
1	39922376
1	39922590
1	39922684
1	39922702
1	39922719
1	39922735
1	39922769
1	39922805
1	39923093
1	39923110
1	39923126
1	39923218
1	39923225
1	39923478
1	39923484
1	39923618
1	39923756
1	39923806
1	39923831
1	39923839
1	39923917
1	39923938
1	39924160
1	39924417
1	39924440
1	39924697
1	39924726
1	39924740
1	39924803
1	39924815
1	39924824
1	39924864
1	39924911
1	39924966
1	39925106
1	39925231
1	39925287
1	39925390
1	39925491
1	39925528
1	39925570
1	39925582
1	39925644
1	39925656
1	39925723
1	39925732
1	39925767
1	39925777
1	39925828
1	39925855
1	39926020
1	39926042
1	39928875
1	39928891
1	39928947
1	39928949
1	40080272
1	40080315
1	40080526
1	40080532
1	41697004
1	41697272
1	41697806
1	41697980
1	41698089
1	41698239
1	41698636
1	41698907
1	41763543
1	41763567
1	41764019
1	41764039
1	41764064
1	41764292
1	41764371
1	41764382
1	41764538
1	41764548
1	41764553
1	41764573
1	41893703
1	41894669
1	42581702
1	42582002
1	43000201
1	43038633
1	43038713
1	43038721
1	43038788
1	43038823
1	43039009
1	43039013
1	43039116
1	43039118
1	43039298
1	43039399
1	43039608
1	43039712
1	43041179
1	43041197
1	43041206
1	43046433
1	43046626
1	43046739
1	43046740
1	43046809
1	43047092
1	43047220
1	43574639
1	43575119
1	43575125
1	43575491
1	43575671
1	43576038
1	43590947
1	43624724
1	43798044
1	43798068
1	43798109
1	43798111
1	43798125
1	43798149
1	43798160
1	43798236
1	43798258
1	43891931
1	44013775
1	44013782
1	44013784
1	44013796
1	44013798
1	44013804
1	44013810
1	44140953
1	44141022
1	44173283
1	44174254
1	44174264
1	44174273
1	44174382
1	44174395
1	44174439
1	44174445
1	44174531
1	44174532
1	44174535
1	44187911
1	44187932
1	44187933
1	44187969
1	44187977
1	44187979
1	44218349
1	44218350
1	44218857
1	44219062
1	44219511
1	44268067
1	44268458
1	44268534
1	44276404
1	44276406
1	45260274
1	45260817
1	45260856
1	45689244
1	46149586
1	46150600
1	46150858
1	46150915
1	46150916
1	46151195
1	46151532
1	46151605
1	46856268
1	47778275
1	47779078
1	48379314
1	48379316
1	50706455
1	50707305
1	50707694
1	50707798
1	50796583
1	50796636
1	51129671
1	51129685
1	51129702
1	51296207
1	51296247
1	51296250
1	51296269
1	51296274
1	51574626
1	51574639
1	51574661
1	53858342
1	53859751
1	53859786
1	54253493
1	54253780
1	54805102
1	54805113
1	54805120
1	54805146
1	54805204
1	54805266
1	54805337
1	54805339
1	54805396
1	55423547
1	55723542
1	55723559
1	55723623
1	56116506
1	56116539
1	56116550
1	57111408
1	58611306
1	58614039
1	58614059
1	58992290
1	58992386
1	58992401
1	58992429
1	58992496
1	58992542
1	58993507
1	58993551
1	58995731
1	58995855
1	58995944
1	58997643
1	59510356
1	59510357
1	59514970
1	59515036
1	60373475
1	60997053
1	61511710
1	61511748
1	61563863
1	61701765
1	61702121
1	61703210
1	61703317
1	61704012
1	61704551
1	61704560
1	61704843
1	63305248
1	63307410
1	63307564
1	63343750
1	63344111
1	63344339
1	63525790
1	63527138
1	63527211
1	63527919
1	63528117
1	63528149
1	63528348
1	63528366
1	63528375
1	63528472
1	63528599
1	63995594
1	63996960
1	64167259
1	64202907
1	64203028
1	64203043
1	64203081
1	64203225
1	64203459
1	64279106
1	64279337
1	64279393
1	64279573
1	64279870
1	64279881
1	64279899
1	64370135
1	64370377
1	64370385
1	64370573
1	64509796
1	64510218
1	65742327
1	65742456
1	65742791
1	65743410
1	65743755
1	65743818
1	65746011
1	65746046
1	65746119
1	66315195
1	66315220
1	66315279
1	66315354
1	66315715
1	66315716
1	66315719
1	66624579
1	66624601
1	66633010
1	66633077
1	66633092
1	66633385
1	66634035
1	66770237
1	66770365
1	66770445
1	66770739
1	66770744
1	66770766
1	66771152
1	66771323
1	66771342
1	66772739
1	66773024
1	66773148
1	66773153
1	66773161
1	67309081
1	67309084
1	67309098
1	67309404
1	67309423
1	67309453
1	67690222
1	67812097
1	67812137
1	67812396
1	67812446
1	67812503
1	67814522
1	67814629
1	67814817
1	67850265
1	67850285
1	67885718
1	67888774
1	67888827
1	67888841
1	67888850
1	68526114
1	68526116
1	68526400
1	68526466
1	68526470
1	68526474
1	68526488
1	68526499
1	68526502
1	68526629
1	68526704
1	68526743
1	68527054
1	68540224
1	68540251
1	68578613
1	68578671
1	68628731
1	68697186
1	68697764
1	68905275
1	68905855
1	69515805
1	69527562
1	69527632
1	69527693
1	69528437
1	69528486
1	69528487
1	69528502
1	69528508
1	69528546
1	69528573
1	69528623
1	69529030
1	69529041
1	69529090
1	69529112
1	69529138
1	69529899
1	69529991
1	69529996
1	69530029
1	69530203
1	69530307
1	69530314
1	69530620
1	69531198
1	69621051
1	69664352
1	70479667
1	70479716
1	70480100
1	70502810
1	70502813
1	70502818
1	70502819
1	70502822
1	70502823
1	70503123
1	70503753
1	70546402
1	70574187
1	70574207
1	70574235
1	70574517
1	70574544
1	70575002
1	70575032
1	70575160
1	70575516
1	70575551
1	70575572
1	70575627
1	70585496
1	70585662
1	70692148
1	70692498
1	70693372
1	70694574
1	70694709
1	70694715
1	70694727
1	70694797
1	70694800
1	70694801
1	70695655
1	70695657
1	70695712
1	70695884
1	70695885
1	70695892
1	70696087
1	70696125
1	70696267
1	70696314
1	70696323
1	70696375
1	70696383
1	70696404
1	70891900
1	70891977
1	70892049
1	70892809
1	70892838
1	70892866
1	70892870
1	70893049
1	70893093
1	70893293
1	71259268
1	71259271
1	71259642
1	71259713
1	71259738
1	71891704
1	71891746
1	71892242
1	71893310
1	71893740
1	71893826
1	71893855
1	71893904
1	72475324
1	72475575
1	72475642
1	72475782
1	72475874
1	72476146
1	72476189
1	72477083
1	72477091
1	72477105
1	72477137
1	73493291
1	73493324
1	73555732
1	73555733
1	73555747
1	73555748
1	73555941
1	73556047
1	73556249
1	73556269
1	73556307
1	73556318
1	73556320
1	73556460
1	73556496
1	73556573
1	73556714
1	73557142
1	73557399
1	73557658
1	73557667
1	73557680
1	73557694
1	73557770
1	73557795
1	73557861
1	73557875
1	73557903
1	73557904
1	73557961
1	73557971
1	73683100
1	73683106
1	73683122
1	73683263
1	73683484
1	73683491
1	73683512
1	73683516
1	73683518
1	73683523
1	73683534
1	73683977
1	73684154
1	73684155
1	73684161
1	73684299
1	73684346
1	73684348
1	73684356
1	73684639
1	73684706
1	73684746
1	73684845
1	73684850
1	73684874
1	73685049
1	73685079
1	73685106
1	73685141
1	73685172
1	73685210
1	73685220
1	73685229
1	73685472
1	73685540
1	73685559
1	73685651
1	73685671
1	73685718
1	73685767
1	73685793
1	73685800
1	73686161
1	73686211
1	73686219
1	73686303
1	73686398
1	73686417
1	73686484
1	73686495
1	73686497
1	73687200
1	73687235
1	73687249
1	73687442
1	73687444
1	73687458
1	74444695
1	74444703
1	74444708
1	74444907
1	74445070
1	74445377
1	74981258
1	74981296
1	75334717
1	75334718
1	75334917
1	75335054
1	75888776
1	75889396
1	75889481
1	75889647
1	75889677
1	75889680
1	75889682
1	75889707
1	75889955
1	75890523
1	75890596
1	76104662
1	76340507
1	76340588
1	76341089
1	76341556
1	76939606
1	76948616
1	76949022
1	76949115
1	76949145
1	76949346
1	76949367
1	76949372
1	76949400
1	76949402
1	77165668
1	77165721
1	77167992
1	77167994
1	77168261
1	77168263
1	77168278
1	77242950
1	77243225
1	77243560
1	77282748
1	77282749
1	77282763
1	77282777
1	77424681
1	77424682
1	77454581
1	77454611
1	77454968
1	77454969
1	77454973
1	77454982
1	77455467
1	77460781
1	77460793
1	77460794
1	77460796
1	77460798
1	77460808
1	77461024
1	77461065
1	77461066
1	77461100
1	77461258
1	77461275
1	77461311
1	77461552
1	77461573
1	77461590
1	77461609
1	77461625
1	77461966
1	77462003
1	77462026
1	77462044
1	77462045
1	77462047
1	77462063
1	77462071
1	77462133
1	77475348
1	77475358
1	77475360
1	77475361
1	77477272
1	77477316
1	77482643
1	77512902
1	77512913
1	77513201
1	77513812
1	77513814
1	77513834
1	77513864
1	77513883
1	77513913
1	77513936
1	77513952
1	77513992
1	77514023
1	77514033
1	77699118
1	77699121
1	77699151
1	77700067
1	77700131
1	77700160
1	77700187
1	77700271
1	77825389
1	77825730
1	77825756
1	78010912
1	78010926
1	78226337
1	78226455
1	78226563
1	79252117
1	79252198
1	79578037
1	79599958
1	79599987
1	79599990
1	79600009
1	80332683
1	80464506
1	80464818
1	82177505
1	82177514
1	82177563
1	82177576
1	82177581
1	82177701
1	82177720
1	82177759
1	82177773
1	82332382
1	82332386
1	82332956
1	83294246
1	83294285
1	83294368
1	83294388
1	83294671
1	83299094
1	83299130
1	83299232
1	83299274
1	83299297
1	83299890
1	83299939
1	83964865
1	83965231
1	83965357
1	83965490
1	83965560
1	83965665
1	83965818
1	83965839
1	84222164
1	84222169
1	85072942
1	85073027
1	85073043
1	85073162
1	85073424
1	85073425
1	85073426
1	85073517
1	85073765
1	85074134
1	85074202
1	85279724
1	85279939
1	85280218
1	85280354
1	85281743
1	85281782
1	85286458
1	85286477
1	85286497
1	85286513
1	85286519
1	85286520
1	85286540
1	85286544
1	85286557
1	85286611
1	85286639
1	85286645
1	85286654
1	85517302
1	88194307
1	88194321
1	88194359
1	88194453
1	88194532
1	88194570
1	88194628
1	88194743
1	88194764
1	88296908
1	88296949
1	88296984
1	88297622
1	88297633
1	88297647
1	88297648
1	88297649
1	88297866
1	88454688
1	88454902
1	88454969
1	88455046
1	88455210
1	88455214
1	88455228
1	88455230
1	88455367
1	88455620
1	88455830
1	88455835
1	88455866
1	88572873
1	88572877
1	88573542
1	88573543
1	88573558
1	88573571
1	88573583
1	88573710
1	88573724
1	88573957
1	88574048
1	88574070
1	88575745
1	88575929
1	88576342
1	88576371
1	88576841
1	88830858
1	88830944
1	88830983
1	88831069
1	88835886
1	88835888
1	88851672
1	88851703
1	88851730
1	88851886
1	88851951
1	88851964
1	88851970
1	88851979
1	88852061
1	88852086
1	88852097
1	88852114
1	88852874
1	88852878
1	88853893
1	88909497
1	88909675
1	89473268
1	89473436
1	89474491
1	89474742
1	89474770
1	89475011
1	89475034
1	89475222
1	89475265
1	89476166
1	89479360
1	89479403
1	89479406
1	90392773
1	90638931
1	90638938
1	90672046
1	90994743
1	90994763
1	90994799
1	90994816
1	90994842
1	91042117
1	91042264
1	91042352
1	91042459
1	91042494
1	91042542
1	91042911
1	91043159
1	91043330
1	91043382
1	91043607
1	91280641
1	91280642
1	91371293
1	91374637
1	91374849
1	91374943
1	91511451
1	91511465
1	91511475
1	91511476
1	91511488
1	91511526
1	91511546
1	91511599
1	91511696
1	91511720
1	91511734
1	91511740
1	91511755
1	91511789
1	91511868
1	91511883
1	91511889
1	91511986
1	91537531
1	91537741
1	91588240
1	91614694
1	91614742
1	91665230
1	91665792
1	91665793
1	91665827
1	91723258
1	91723463
1	91723470
1	91725072
1	91742130
1	91742133
1	91756976
1	91808140
1	91808295
1	91808558
1	91808678
1	92063746
1	92063766
1	92063802
1	92063826
1	92063838
1	92063851
1	92063932
1	92063933
1	92063962
1	92125695
1	92125719
1	92125732
1	92137401
1	92137483
1	92137530
1	92137532
1	92137534
1	92137561
1	92188595
1	92700856
1	92701280
1	92701439
1	92782878
1	92783342
1	92815956
1	92816073
1	92816255
1	92883823
1	92883938
1	92885623
1	92885664
1	92886272
1	92889585
1	93311546
1	93311649
1	93312827
1	93312854
1	93313326
1	93313388
1	93313528
1	93313548
1	93322045
1	93322485
1	93471404
1	93471416
1	93471418
1	93471425
1	93497345
1	93636261
1	93636439
1	93636464
1	93636641
1	93646625
1	93646634
1	93646643
1	93646663
1	93646664
1	93646682
1	93646893
1	93646899
1	93646931
1	93646933
1	93750716
1	93750775
1	93750791
1	93750828
1	93750859
1	93751005
1	93751009
1	93751014
1	93751055
1	93751065
1	93751146
1	93751410
1	93751411
1	93751424
1	93751716
1	93751757
1	93899453
1	93917457
1	93917489
1	93918370
1	93918385
1	93918522
1	93918586
1	93918587
1	93918851
1	93919144
1	93919379
1	93919724
1	93920178
1	93920206
1	93920319
1	93920358
1	93920359
1	93920385
1	93920421
1	93920425
1	93920712
1	93920825
1	93920848
1	93920876
1	93921269
1	93921283
1	94053554
1	94053820
1	94078607
1	94078611
1	94078840
1	94079035
1	94079317
1	94079708
1	94146757
1	94146901
1	94147174
1	94147183
1	94147210
1	94147387
1	94147399
1	94147432
1	94147493
1	94147658
1	94147673
1	94147686
1	94147813
1	94181323
1	94181353
1	94561849
1	94583239
1	94583268
1	94583400
1	94587709
1	94587745
1	94587862
1	94587892
1	94587901
1	94587916
1	94589914
1	94589919
1	94589920
1	94589941
1	94589995
1	94602998
1	94603084
1	94603126
1	94603146
1	94603772
1	94603845
1	94603877
1	94667676
1	94668180
1	95239862
1	95240266
1	95240709
1	95240735
1	95241037
1	95241073
1	95241103
1	95241243
1	95241271
1	95241305
1	95241384
1	95242088
1	95242109
1	95242189
1	95242200
1	95242216
1	95242276
1	95242381
1	95242397
1	95242436
1	95242565
1	95242697
1	95248676
1	95248693
1	95248750
1	95248756
1	95248791
1	95248793
1	95248804
1	95398604
1	95398888
1	95398988
1	95398997
1	95399126
1	95399132
1	95399146
1	95399259
1	95399279
1	95399318
1	95399421
1	95399422
1	95399425
1	95399510
1	95413616
1	95549239
1	95549429
1	95569821
1	95569841
1	95808308
1	95808322
1	95808324
1	95808410
1	95809164
1	95809440
1	95809460
1	95809537
1	95809538
1	95809548
1	95809772
1	95809968
1	95867164
1	95867758
1	95867888
1	95889101
1	95889110
1	95889238
1	95889361
1	95889445
1	95889482
1	95889487
1	95889488
1	95889601
1	95889664
1	95889911
1	95890038
1	95934802
1	95935646
1	95935703
1	95953160
1	95953297
1	95953302
1	95953326
1	95953555
1	95978000
1	95978033
1	95978037
1	95978419
1	95978769
1	95978801
1	95978827
1	95978834
1	95978966
1	96013038
1	96013057
1	96013063
1	96525552
1	96525617
1	96525631
1	96525680
1	96525695
1	96687150
1	96714307
1	96714439
1	96799715
1	96799893
1	96799988
1	96799995
1	96799997
1	102004397
1	102004403
1	102004413
1	102004418
1	102004442
1	102004443
1	102390781
1	103170439
1	108068751
1	108068757
1	108068814
1	108068841
1	108068936
1	112723151
1	112723659
1	112723663
1	112723816
1	112724179
1	113354828
1	113354833
1	113354839
1	113354885
1	113354995
1	113354999
1	113355028
1	113355407
1	113355439
1	113464548
1	113464667
1	113464668
1	113476154
1	113476230
1	113476235
1	113527716
1	113527720
1	113527732
1	113527966
1	113528121
1	113528133
1	113528190
1	113528622
1	113528656
1	113528697
1	113528864
1	113528898
1	115776853
1	115776876
1	115776883
1	116843017
1	116843137
1	116843141
1	116843217
1	116843349
1	116843382
1	116843414
1	116843494
1	116843508
1	116843585
1	116843599
1	116843673
1	116843680
1	116854193
1	117198754
1	117247638
1	117247686
1	117247793
1	117247814
1	117248051
1	117248348
1	117248433
1	117248486
1	117248504
1	117248538
1	117249176
1	117249361
1	117249381
1	117249773
1	117249816
1	117249821
1	117305760
1	117305805
1	117305881
1	117305884
1	117305885
1	117305891
1	117305894
1	117305930
1	117305946
1	117306157
1	117306167
1	117306222
1	117306235
1	117306237
1	117306308
1	117306348
1	117306518
1	117306587
1	117398967
1	117399079
1	117399089
1	117399162
1	117399252
1	117399400
1	117412055
1	117412842
1	117480196
1	117480202
1	117480205
1	117480214
1	117480217
1	120321801
1	120321808
1	120433465
1	120433512
1	120433565
1	120516162
1	120516171
1	120516182
1	120516188
1	120516234
1	120516236
1	120516246
1	120516280
1	120516283
1	120517300
1	120517319
1	120517697
1	120517716
1	120517738
1	120517779
1	120517813
1	120517819
1	120518075
1	120518131
1	120622179
1	120622213
1	120622218
1	120622231
1	120622245
1	120622286
1	120622316
1	120622318
1	120622363
1	120622370
1	120622375
1	120622541
1	120622570
1	120622580
1	120622602
1	120622628
1	120622632
1	121576508
1	123053805
1	123192362
1	123192368
1	123192386
1	123192493
1	123192555
1	123274681
1	123274782
1	123274846
1	123275443
1	123275511
1	123275550
1	123275595
1	123275667
1	123990499
1	123990510
1	123991067
1	123991579
1	123991592
1	124090602
1	124090609
1	124090974
1	124090993
1	124091118
1	124091375
1	124466983
1	124467153
1	124467434
1	124467454
1	124467500
1	124468459
1	124546378
1	124546403
1	124546570
1	124546647
1	124546889
1	124546892
1	124547003
1	124547071
1	124547207
1	124547323
1	126097680
1	126097692
1	126523241
1	126523255
1	126523256
1	126523257
1	126523260
1	126523287
1	126523355
1	126523359
1	126523400
1	126523440
1	126523453
1	126523526
1	126523538
1	126523541
1	126523639
1	126524247
1	126546214
1	126546228
1	126546273
1	126546362
1	126578413
1	126578415
1	126578420
1	126578435
1	126578464
1	126578477
1	126582330
1	126582372
1	126582651
1	126583018
1	126583225
1	126583533
1	126729844
1	126729847
1	126729860
1	126731566
1	126731597
1	126731605
1	126731638
1	126774528
1	126774532
1	126774553
1	126774570
1	126774600
1	126774605
1	126774607
1	126774615
1	126774641
1	127302708
1	127302732
1	127302748
[truncated: 25,651 more rows]
