# Supplementary material for: Selection on adaptive and maladaptive gene expression plasticity during thermal adaptation to urban heat islands
Source: Nat Commun. 2021 Oct 26;12:6195. doi: 10.1038/s41467-021-26334-4 (PMC8548502; doi:10.1038/s41467-021-26334-4)
Supplement: Supplementary file 5 — Source Data [file 41467_2021_26334_MOESM5_ESM.zip › NATCOMM_maladaptive_plasticity_source_data_file_09062021/Data_files/Aguadilla_urban_background_LD_10162020.csv]

	CHR	POS1	POS2	N_INDV	R.2	distance	genome_pos1	genome_pos2
1	1	77878	77910	11	0.163043	32	1_77878	1_77910
2	1	77878	77912	11	0.23	34	1_77878	1_77912
7486	1	77910	77912	11	0.266667	2	1_77910	1_77912
22454	1	1224786	1224894	14	0.2	108	1_1224786	1_1224894
22455	1	1224786	1224978	13	0.104257	192	1_1224786	1_1224978
22456	1	1224786	1225029	12	0.00168067	243	1_1224786	1_1225029
22457	1	1224786	1225053	12	0.0909091	267	1_1224786	1_1225053
22458	1	1224786	1225086	13	0.0026455	300	1_1224786	1_1225086
22460	1	1224786	1225302	13	0.0469925	516	1_1224786	1_1225302
22462	1	1224786	1225491	14	0.2	705	1_1224786	1_1225491
22463	1	1224786	1225494	13	0.00108225	708	1_1224786	1_1225494
37416	1	1224894	1224978	14	0.312534	84	1_1224894	1_1224978
37417	1	1224894	1225029	13	0.117718	135	1_1224894	1_1225029
37418	1	1224894	1225053	13	0.180556	159	1_1224894	1_1225053
37419	1	1224894	1225086	14	0.0583333	192	1_1224894	1_1225086
37421	1	1224894	1225302	14	0.297371	408	1_1224894	1_1225302
37423	1	1224894	1225491	15	0.0785256	597	1_1224894	1_1225491
37424	1	1224894	1225494	14	0.225477	600	1_1224894	1_1225494
44896	1	1224978	1225029	14	0.127273	51	1_1224978	1_1225029
44897	1	1224978	1225053	13	0.000668449	75	1_1224978	1_1225053
44898	1	1224978	1225086	14	0.127273	108	1_1224978	1_1225086
44900	1	1224978	1225302	13	0.0100947	324	1_1224978	1_1225302
44902	1	1224978	1225491	15	0.0749585	513	1_1224978	1_1225491
44903	1	1224978	1225494	15	0.0330477	516	1_1224978	1_1225494
52375	1	1225029	1225053	13	0.0292208	24	1_1225029	1_1225053
52376	1	1225029	1225086	13	0.31002	57	1_1225029	1_1225086
52378	1	1225029	1225302	13	0.529546	273	1_1225029	1_1225302
52380	1	1225029	1225491	14	0.176042	462	1_1225029	1_1225491
52381	1	1225029	1225494	14	0.232692	465	1_1225029	1_1225494
59853	1	1225053	1225086	14	0.416667	33	1_1225053	1_1225086
59855	1	1225053	1225302	13	0.0434397	249	1_1225053	1_1225302
59857	1	1225053	1225491	14	0.222222	438	1_1225053	1_1225491
59858	1	1225053	1225494	13	0.0962567	441	1_1225053	1_1225494
67331	1	1225086	1225302	13	0.114894	216	1_1225086	1_1225302
67333	1	1225086	1225491	15	0.223214	405	1_1225086	1_1225491
67334	1	1225086	1225494	14	0.0141414	408	1_1225086	1_1225494
82282	1	1225302	1225491	14	0.0497847	189	1_1225302	1_1225491
82283	1	1225302	1225494	13	0.779661	192	1_1225302	1_1225494
97228	1	1225491	1225494	15	0.170583	3	1_1225491	1_1225494
134578	1	1380901	1381003	16	0.259394	102	1_1380901	1_1381003
134579	1	1380901	1381066	16	0.0736842	165	1_1380901	1_1381066
134580	1	1380901	1381084	16	0.000269906	183	1_1380901	1_1381084
134581	1	1380901	1381150	16	0.034386	249	1_1380901	1_1381150
134583	1	1380901	1381258	16	0.354554	357	1_1380901	1_1381258
134591	1	1380901	1381459	16	0.034386	558	1_1380901	1_1381459
134592	1	1380901	1381516	16	0.0653818	615	1_1380901	1_1381516
134594	1	1380901	1381573	16	0.410526	672	1_1380901	1_1381573
134598	1	1380901	1381819	16	0.563353	918	1_1380901	1_1381819
134600	1	1380901	1381831	16	0.563353	930	1_1380901	1_1381831
134601	1	1380901	1381876	16	0.371071	975	1_1380901	1_1381876
134602	1	1380901	1381897	16	0.326316	996	1_1380901	1_1381897
134603	1	1380901	1381930	16	0.608421	1029	1_1380901	1_1381930
134604	1	1380901	1381939	15	0.348837	1038	1_1380901	1_1381939
134605	1	1380901	1381972	15	0.318937	1071	1_1380901	1_1381972
134606	1	1380901	1382101	16	0.119028	1200	1_1380901	1_1382101
134607	1	1380901	1382185	16	0.0690909	1284	1_1380901	1_1382185
134608	1	1380901	1382200	15	0.125	1299	1_1380901	1_1382200
134609	1	1380901	1382203	15	0.142857	1302	1_1380901	1_1382203
134610	1	1380901	1382209	16	0.0326586	1308	1_1380901	1_1382209
134612	1	1380901	1382230	16	0.160957	1329	1_1380901	1_1382230
134614	1	1380901	1382245	16	0.0526316	1344	1_1380901	1_1382245
134615	1	1380901	1382247	16	0.00596246	1346	1_1380901	1_1382247
134617	1	1380901	1382308	16	0.196761	1407	1_1380901	1_1382308
134618	1	1380901	1382398	16	0.0568421	1497	1_1380901	1_1382398
134620	1	1380901	1382425	16	0.0210526	1524	1_1380901	1_1382425
134622	1	1380901	1382461	16	0.034386	1560	1_1380901	1_1382461
134623	1	1380901	1382548	16	0.0780027	1647	1_1380901	1_1382548
134624	1	1380901	1382569	15	0.00581395	1668	1_1380901	1_1382569
134625	1	1380901	1382611	16	0.0218623	1710	1_1380901	1_1382611
142045	1	1381003	1381066	16	0.159886	63	1_1381003	1_1381066
142046	1	1381003	1381084	16	0.343861	81	1_1381003	1_1381084
142047	1	1381003	1381150	16	0.0534216	147	1_1381003	1_1381150
142049	1	1381003	1381258	16	0.659912	255	1_1381003	1_1381258
142057	1	1381003	1381459	16	0.0110375	456	1_1381003	1_1381459
142058	1	1381003	1381516	16	0.101576	513	1_1381003	1_1381516
142060	1	1381003	1381573	16	0.343861	570	1_1381003	1_1381573
142064	1	1381003	1381819	16	0.306156	816	1_1381003	1_1381819
142066	1	1381003	1381831	16	0.306156	828	1_1381003	1_1381831
142067	1	1381003	1381876	16	0.472422	873	1_1381003	1_1381876
142068	1	1381003	1381897	16	0.4326	894	1_1381003	1_1381897
142069	1	1381003	1381930	16	0.0649007	927	1_1381003	1_1381930
142070	1	1381003	1381939	15	0.411184	936	1_1381003	1_1381939
142071	1	1381003	1381972	15	0.115139	969	1_1381003	1_1381972
142072	1	1381003	1382101	16	0.163186	1098	1_1381003	1_1382101
142073	1	1381003	1382185	16	0.00975316	1182	1_1381003	1_1382185
142074	1	1381003	1382200	15	0.151119	1197	1_1381003	1_1382200
142075	1	1381003	1382203	15	0.0644989	1200	1_1381003	1_1382203
142076	1	1381003	1382209	16	0.184921	1206	1_1381003	1_1382209
142078	1	1381003	1382230	16	0.364238	1227	1_1381003	1_1382230
142080	1	1381003	1382245	16	0.0119205	1242	1_1381003	1_1382245
142081	1	1381003	1382247	16	0.0856296	1244	1_1381003	1_1382247
142083	1	1381003	1382308	16	0.184921	1305	1_1381003	1_1382308
142084	1	1381003	1382398	16	0.0534216	1395	1_1381003	1_1382398
142086	1	1381003	1382425	16	0.013245	1422	1_1381003	1_1382425
142088	1	1381003	1382461	16	0.0534216	1458	1_1381003	1_1382461
142089	1	1381003	1382548	16	0.0748854	1545	1_1381003	1_1382548
142090	1	1381003	1382569	15	0.088858	1566	1_1381003	1_1382569
142091	1	1381003	1382611	16	0.0613007	1608	1_1381003	1_1382611
149511	1	1381066	1381084	16	0.032967	18	1_1381066	1_1381084
149512	1	1381066	1381150	16	0.00952381	84	1_1381066	1_1381150
149514	1	1381066	1381258	16	0.103507	192	1_1381066	1_1381258
149522	1	1381066	1381459	16	0.00952381	393	1_1381066	1_1381459
149523	1	1381066	1381516	16	0.0181087	450	1_1381066	1_1381516
149525	1	1381066	1381573	16	0.179487	507	1_1381066	1_1381573
149529	1	1381066	1381819	16	0.178836	753	1_1381066	1_1381819
149531	1	1381066	1381831	16	0.178836	765	1_1381066	1_1381831
149532	1	1381066	1381876	16	0.224775	810	1_1381066	1_1381876
149533	1	1381066	1381897	16	0.225806	831	1_1381066	1_1381897
149534	1	1381066	1381930	16	0.0285714	864	1_1381066	1_1381930
149535	1	1381066	1381939	15	0.133929	873	1_1381066	1_1381939
149536	1	1381066	1381972	15	0.00412088	906	1_1381066	1_1381972
149537	1	1381066	1382101	16	0.032967	1035	1_1381066	1_1382101
149538	1	1381066	1382185	16	0.0649351	1119	1_1381066	1_1382185
149539	1	1381066	1382200	15	0.0384615	1134	1_1381066	1_1382200
149540	1	1381066	1382203	15	0.010989	1137	1_1381066	1_1382203
149541	1	1381066	1382209	16	0.032967	1143	1_1381066	1_1382209
149543	1	1381066	1382230	16	0.0649351	1164	1_1381066	1_1382230
149545	1	1381066	1382245	16	0.257143	1179	1_1381066	1_1382245
149546	1	1381066	1382247	16	0.048951	1181	1_1381066	1_1382247
149548	1	1381066	1382308	16	0.032967	1242	1_1381066	1_1382308
149549	1	1381066	1382398	16	0.00952381	1332	1_1381066	1_1382398
149551	1	1381066	1382425	16	0.285714	1359	1_1381066	1_1382425
149553	1	1381066	1382461	16	0.00952381	1395	1_1381066	1_1382461
149554	1	1381066	1382548	16	0.0915751	1482	1_1381066	1_1382548
149555	1	1381066	1382569	15	0.11449	1503	1_1381066	1_1382569
149556	1	1381066	1382611	16	0.032967	1545	1_1381066	1_1382611
156976	1	1381084	1381150	16	0.138462	66	1_1381084	1_1381150
156978	1	1381084	1381258	16	0.53447	174	1_1381084	1_1381258
156986	1	1381084	1381459	16	0.0017094	375	1_1381084	1_1381459
156987	1	1381084	1381516	16	0.00902853	432	1_1381084	1_1381516
156989	1	1381084	1381573	16	0.0795529	489	1_1381084	1_1381573
156993	1	1381084	1381819	16	0.0320988	735	1_1381084	1_1381819
156995	1	1381084	1381831	16	0.0320988	747	1_1381084	1_1381831
156996	1	1381084	1381876	16	0.172315	792	1_1381084	1_1381876
156997	1	1381084	1381897	16	0.186104	813	1_1381084	1_1381897
156998	1	1381084	1381930	16	0.128205	846	1_1381084	1_1381930
156999	1	1381084	1381939	15	0.125933	855	1_1381084	1_1381939
157000	1	1381084	1381972	15	0.0511727	888	1_1381084	1_1381972
157001	1	1381084	1382101	16	0.0164366	1017	1_1381084	1_1382101
157002	1	1381084	1382185	16	0.011655	1101	1_1381084	1_1382185
157003	1	1381084	1382200	15	0.0298507	1116	1_1381084	1_1382200
157004	1	1381084	1382203	15	0.000533049	1119	1_1381084	1_1382203
157005	1	1381084	1382209	16	0.0795529	1125	1_1381084	1_1382209
157007	1	1381084	1382230	16	0.392075	1146	1_1381084	1_1382230
157009	1	1381084	1382245	16	0.128205	1161	1_1381084	1_1382245
157010	1	1381084	1382247	16	0.430518	1163	1_1381084	1_1382247
157012	1	1381084	1382308	16	0.237344	1224	1_1381084	1_1382308
157013	1	1381084	1382398	16	0.0017094	1314	1_1381084	1_1382398
157015	1	1381084	1382425	16	0.0512821	1341	1_1381084	1_1382425
157017	1	1381084	1382461	16	0.0837607	1377	1_1381084	1_1382461
157018	1	1381084	1382548	16	0.631821	1464	1_1381084	1_1382548
157019	1	1381084	1382569	15	0.234641	1485	1_1381084	1_1382569
157020	1	1381084	1382611	16	0.0532544	1527	1_1381084	1_1382611
164441	1	1381150	1381258	16	0.0674651	108	1_1381150	1_1381258
164449	1	1381150	1381459	16	0.00444444	309	1_1381150	1_1381459
164450	1	1381150	1381516	16	0.158685	366	1_1381150	1_1381516
164452	1	1381150	1381573	16	0.0837607	423	1_1381150	1_1381573
164456	1	1381150	1381819	16	0.0834568	669	1_1381150	1_1381819
164458	1	1381150	1381831	16	0.0834568	681	1_1381150	1_1381831
164459	1	1381150	1381876	16	0.0004662	726	1_1381150	1_1381876
164460	1	1381150	1381897	16	0.00215054	747	1_1381150	1_1381897
164461	1	1381150	1381930	16	0.0133333	780	1_1381150	1_1381930
164462	1	1381150	1381939	15	0	789	1_1381150	1_1381939
164463	1	1381150	1381972	15	0.0688776	822	1_1381150	1_1381972
164464	1	1381150	1382101	16	0.0153846	951	1_1381150	1_1382101
164465	1	1381150	1382185	16	0.030303	1035	1_1381150	1_1382185
164466	1	1381150	1382200	15	0.0178571	1050	1_1381150	1_1382200
164467	1	1381150	1382203	15	0.00510204	1053	1_1381150	1_1382203
164468	1	1381150	1382209	16	0.0153846	1059	1_1381150	1_1382209
164470	1	1381150	1382230	16	0.030303	1080	1_1381150	1_1382230
164472	1	1381150	1382245	16	0.0133333	1095	1_1381150	1_1382245
164473	1	1381150	1382247	16	0.0004662	1097	1_1381150	1_1382247
164475	1	1381150	1382308	16	0.0153846	1158	1_1381150	1_1382308
164476	1	1381150	1382398	16	0.00444444	1248	1_1381150	1_1382398
164478	1	1381150	1382425	16	0.133333	1275	1_1381150	1_1382425
164480	1	1381150	1382461	16	0.00444444	1311	1_1381150	1_1382461
164481	1	1381150	1382548	16	0.138462	1398	1_1381150	1_1382548
164482	1	1381150	1382569	15	0.0531561	1419	1_1381150	1_1382569
164483	1	1381150	1382611	16	0.0837607	1461	1_1381150	1_1382611
179372	1	1381258	1381459	16	0.00359281	201	1_1381258	1_1381459
179373	1	1381258	1381516	16	0.0527115	258	1_1381258	1_1381516
179375	1	1381258	1381573	16	0.53447	315	1_1381258	1_1381573
179379	1	1381258	1381819	16	0.489022	561	1_1381258	1_1381819
179381	1	1381258	1381831	16	0.489022	573	1_1381258	1_1381831
179382	1	1381258	1381876	16	0.718605	618	1_1381258	1_1381876
179383	1	1381258	1381897	16	0.672397	639	1_1381258	1_1381897
179384	1	1381258	1381930	16	0.097006	672	1_1381258	1_1381930
179385	1	1381258	1381939	15	0.685634	681	1_1381258	1_1381939
179386	1	1381258	1381972	15	0.115139	714	1_1381258	1_1381972
179387	1	1381258	1382101	16	0.0959619	843	1_1381258	1_1382101
179388	1	1381258	1382185	16	0.000108873	927	1_1381258	1_1382185
179389	1	1381258	1382200	15	0.0839041	942	1_1381258	1_1382200
179390	1	1381258	1382203	15	0.082681	945	1_1381258	1_1382203
179391	1	1381258	1382209	16	0.233533	951	1_1381258	1_1382209
179393	1	1381258	1382230	16	0.459989	972	1_1381258	1_1382230
179395	1	1381258	1382245	16	0.0107784	987	1_1381258	1_1382245
179396	1	1381258	1382247	16	0.248273	989	1_1381258	1_1382247
179398	1	1381258	1382308	16	0.233533	1050	1_1381258	1_1382308
179399	1	1381258	1382398	16	0.0674651	1140	1_1381258	1_1382398
179401	1	1381258	1382425	16	0.107784	1167	1_1381258	1_1382425
179403	1	1381258	1382461	16	0.144112	1203	1_1381258	1_1382461
179404	1	1381258	1382548	16	0.188085	1290	1_1381258	1_1382548
179405	1	1381258	1382569	15	0.168525	1311	1_1381258	1_1382569
179406	1	1381258	1382611	16	0.210195	1353	1_1381258	1_1382611
239025	1	1381459	1381516	16	0.0084507	57	1_1381459	1_1381516
239027	1	1381459	1381573	16	0.0017094	114	1_1381459	1_1381573
239031	1	1381459	1381819	16	0.00444444	360	1_1381459	1_1381819
239033	1	1381459	1381831	16	0.00444444	372	1_1381459	1_1381831
239034	1	1381459	1381876	16	0.0004662	417	1_1381459	1_1381876
239035	1	1381459	1381897	16	0.00215054	438	1_1381459	1_1381897
239036	1	1381459	1381930	16	0.0133333	471	1_1381459	1_1381930
239037	1	1381459	1381939	15	0	480	1_1381459	1_1381939
239038	1	1381459	1381972	15	0.0306122	513	1_1381459	1_1381972
239039	1	1381459	1382101	16	0.288889	642	1_1381459	1_1382101
239040	1	1381459	1382185	16	0.146667	726	1_1381459	1_1382185
239041	1	1381459	1382200	15	0.285714	741	1_1381459	1_1382200
239042	1	1381459	1382203	15	0.00510204	744	1_1381459	1_1382203
239043	1	1381459	1382209	16	0.0153846	750	1_1381459	1_1382209
239045	1	1381459	1382230	16	0.030303	771	1_1381459	1_1382230
239047	1	1381459	1382245	16	0.0133333	786	1_1381459	1_1382245
239048	1	1381459	1382247	16	0.0004662	788	1_1381459	1_1382247
239050	1	1381459	1382308	16	0.0153846	849	1_1381459	1_1382308
239051	1	1381459	1382398	16	0.00444444	939	1_1381459	1_1382398
239053	1	1381459	1382425	16	0	966	1_1381459	1_1382425
239055	1	1381459	1382461	16	0.00444444	1002	1_1381459	1_1382461
239056	1	1381459	1382548	16	0.0017094	1089	1_1381459	1_1382548
239057	1	1381459	1382569	15	0.0531561	1110	1_1381459	1_1382569
239058	1	1381459	1382611	16	0.0837607	1152	1_1381459	1_1382611
246479	1	1381516	1381573	16	0.159263	57	1_1381516	1_1381573
246483	1	1381516	1381819	16	0.158685	303	1_1381516	1_1381819
246485	1	1381516	1381831	16	0.158685	315	1_1381516	1_1381831
246486	1	1381516	1381876	16	0.0828327	360	1_1381516	1_1381876
246487	1	1381516	1381897	16	0.0767833	381	1_1381516	1_1381897
246488	1	1381516	1381930	16	0.0253521	414	1_1381516	1_1381930
246489	1	1381516	1381939	15	0.113636	423	1_1381516	1_1381939
246490	1	1381516	1381972	15	0.0688776	456	1_1381516	1_1381972
246491	1	1381516	1382101	16	0.0292524	585	1_1381516	1_1382101
246492	1	1381516	1382185	16	0.0576184	669	1_1381516	1_1382185
246493	1	1381516	1382200	15	0.0340909	684	1_1381516	1_1382200
246494	1	1381516	1382203	15	0.00974026	687	1_1381516	1_1382203
246495	1	1381516	1382209	16	0.0292524	693	1_1381516	1_1382209
246497	1	1381516	1382230	16	0.0576184	714	1_1381516	1_1382230
246499	1	1381516	1382245	16	0.0704225	729	1_1381516	1_1382245
246500	1	1381516	1382247	16	0.120654	731	1_1381516	1_1382247
246502	1	1381516	1382308	16	0.0292524	792	1_1381516	1_1382308
246503	1	1381516	1382398	16	0.0084507	882	1_1381516	1_1382398
246505	1	1381516	1382425	16	0.028169	909	1_1381516	1_1382425
246507	1	1381516	1382461	16	0.789671	945	1_1381516	1_1382461
246508	1	1381516	1382548	16	0.00902853	1032	1_1381516	1_1382548
246509	1	1381516	1382569	15	0.00634249	1053	1_1381516	1_1382569
246510	1	1381516	1382611	16	0.0436981	1095	1_1381516	1_1382611
261384	1	1381573	1381819	16	0.904274	246	1_1381573	1_1381819
261386	1	1381573	1381831	16	0.904274	258	1_1381573	1_1381831
261387	1	1381573	1381876	16	0.903891	303	1_1381573	1_1381876
261388	1	1381573	1381897	16	0.794872	324	1_1381573	1_1381897
261389	1	1381573	1381930	16	0.251282	357	1_1381573	1_1381930
261390	1	1381573	1381939	15	0.895522	366	1_1381573	1_1381939
261391	1	1381573	1381972	15	0.0391791	399	1_1381573	1_1381972
261392	1	1381573	1382101	16	0.0164366	528	1_1381573	1_1382101
261393	1	1381573	1382185	16	0.0787879	612	1_1381573	1_1382185
261394	1	1381573	1382200	15	0.00793651	627	1_1381573	1_1382200
261395	1	1381573	1382203	15	0.183673	630	1_1381573	1_1382203
261396	1	1381573	1382209	16	0.47929	636	1_1381573	1_1382209
261398	1	1381573	1382230	16	0.392075	657	1_1381573	1_1382230
261400	1	1381573	1382245	16	0.00512821	672	1_1381573	1_1382245
261401	1	1381573	1382247	16	0.112067	674	1_1381573	1_1382247
261403	1	1381573	1382308	16	0.0795529	735	1_1381573	1_1382308
261404	1	1381573	1382398	16	0.138462	825	1_1381573	1_1382398
261406	1	1381573	1382425	16	0	852	1_1381573	1_1382425
261408	1	1381573	1382461	16	0.0837607	888	1_1381573	1_1382461
261409	1	1381573	1382548	16	0.000657462	975	1_1381573	1_1382548
261410	1	1381573	1382569	15	0.00332226	996	1_1381573	1_1382569
261411	1	1381573	1382611	16	0.111111	1038	1_1381573	1_1382611
291176	1	1381819	1381831	16	1	12	1_1381819	1_1381831
291177	1	1381819	1381876	16	0.809376	57	1_1381819	1_1381876
291178	1	1381819	1381897	16	0.671207	78	1_1381819	1_1381897
291179	1	1381819	1381930	16	0.333333	111	1_1381819	1_1381930
291180	1	1381819	1381939	15	0.792026	120	1_1381819	1_1381939
291181	1	1381819	1381972	15	0.0748153	153	1_1381819	1_1381972
291182	1	1381819	1382101	16	0.00930674	282	1_1381819	1_1382101
291183	1	1381819	1382185	16	0.030303	366	1_1381819	1_1382185
291184	1	1381819	1382200	15	0.00240385	381	1_1381819	1_1382200
291185	1	1381819	1382203	15	0.24794	384	1_1381819	1_1382203
291186	1	1381819	1382209	16	0.319278	390	1_1381819	1_1382209
291188	1	1381819	1382230	16	0.297508	411	1_1381819	1_1382230
291190	1	1381819	1382245	16	0.0133333	426	1_1381819	1_1382245
291191	1	1381819	1382247	16	0.0634551	428	1_1381819	1_1382247
291193	1	1381819	1382308	16	0.118708	489	1_1381819	1_1382308
291194	1	1381819	1382398	16	0.178272	579	1_1381819	1_1382398
291196	1	1381819	1382425	16	0	606	1_1381819	1_1382425
291198	1	1381819	1382461	16	0.0834568	642	1_1381819	1_1382461
291199	1	1381819	1382548	16	0.022982	729	1_1381819	1_1382548
291200	1	1381819	1382569	15	0.000447227	750	1_1381819	1_1382569
291201	1	1381819	1382611	16	0.068566	792	1_1381819	1_1382611
306066	1	1381831	1381876	16	0.809376	45	1_1381831	1_1381876
306067	1	1381831	1381897	16	0.671207	66	1_1381831	1_1381897
306068	1	1381831	1381930	16	0.333333	99	1_1381831	1_1381930
306069	1	1381831	1381939	15	0.792026	108	1_1381831	1_1381939
306070	1	1381831	1381972	15	0.0748153	141	1_1381831	1_1381972
306071	1	1381831	1382101	16	0.00930674	270	1_1381831	1_1382101
306072	1	1381831	1382185	16	0.030303	354	1_1381831	1_1382185
306073	1	1381831	1382200	15	0.00240385	369	1_1381831	1_1382200
306074	1	1381831	1382203	15	0.24794	372	1_1381831	1_1382203
306075	1	1381831	1382209	16	0.319278	378	1_1381831	1_1382209
306077	1	1381831	1382230	16	0.297508	399	1_1381831	1_1382230
306079	1	1381831	1382245	16	0.0133333	414	1_1381831	1_1382245
306080	1	1381831	1382247	16	0.0634551	416	1_1381831	1_1382247
306082	1	1381831	1382308	16	0.118708	477	1_1381831	1_1382308
306083	1	1381831	1382398	16	0.178272	567	1_1381831	1_1382398
306085	1	1381831	1382425	16	0	594	1_1381831	1_1382425
306087	1	1381831	1382461	16	0.0834568	630	1_1381831	1_1382461
306088	1	1381831	1382548	16	0.022982	717	1_1381831	1_1382548
306089	1	1381831	1382569	15	0.000447227	738	1_1381831	1_1382569
306090	1	1381831	1382611	16	0.068566	780	1_1381831	1_1382611
313510	1	1381876	1381897	16	0.89533	21	1_1381876	1_1381897
313511	1	1381876	1381930	16	0.236364	54	1_1381876	1_1381930
313512	1	1381876	1381939	15	1	63	1_1381876	1_1381939
313513	1	1381876	1381972	15	0.0892857	96	1_1381876	1_1381972
313514	1	1381876	1382101	16	0.030303	225	1_1381876	1_1382101
313515	1	1381876	1382185	16	0.0560712	309	1_1381876	1_1382185
313516	1	1381876	1382200	15	0.0193966	324	1_1381876	1_1382200
313517	1	1381876	1382203	15	0.177956	327	1_1381876	1_1382203
313518	1	1381876	1382209	16	0.46638	333	1_1381876	1_1382209
313520	1	1381876	1382230	16	0.357152	354	1_1381876	1_1382230
313522	1	1381876	1382245	16	0.0013986	369	1_1381876	1_1382245
313523	1	1381876	1382247	16	0.117414	371	1_1381876	1_1382247
313525	1	1381876	1382308	16	0.0647301	432	1_1381876	1_1382308
313526	1	1381876	1382398	16	0.134732	522	1_1381876	1_1382398
313528	1	1381876	1382425	16	0.013986	549	1_1381876	1_1382425
313530	1	1381876	1382461	16	0.104895	585	1_1381876	1_1382461
313531	1	1381876	1382548	16	0.00878609	672	1_1381876	1_1382548
313532	1	1381876	1382569	15	0.0196472	693	1_1381876	1_1382569
313533	1	1381876	1382611	16	0.195266	735	1_1381876	1_1382611
320953	1	1381897	1381930	16	0.316129	33	1_1381897	1_1381930
320954	1	1381897	1381939	15	0.883413	42	1_1381897	1_1381939
320955	1	1381897	1381972	15	0.148352	75	1_1381897	1_1381972
320956	1	1381897	1382101	16	0.0206782	204	1_1381897	1_1382101
320957	1	1381897	1382185	16	0.0991202	288	1_1381897	1_1382185
320958	1	1381897	1382200	15	0.0104167	303	1_1381897	1_1382200
320959	1	1381897	1382203	15	0.00669643	306	1_1381897	1_1382203
320960	1	1381897	1382209	16	0.298594	312	1_1381897	1_1382209
320962	1	1381897	1382230	16	0.258651	333	1_1381897	1_1382230
320964	1	1381897	1382245	16	0.00645161	348	1_1381897	1_1382245
320965	1	1381897	1382247	16	0.0651929	350	1_1381897	1_1382247
320967	1	1381897	1382308	16	0.00744417	411	1_1381897	1_1382308
320968	1	1381897	1382398	16	0.00215054	501	1_1381897	1_1382398
320970	1	1381897	1382425	16	0.016129	528	1_1381897	1_1382425
320972	1	1381897	1382461	16	0.105376	564	1_1381897	1_1382461
320973	1	1381897	1382548	16	0.0405294	651	1_1381897	1_1382548
320974	1	1381897	1382569	15	0.0534157	672	1_1381897	1_1382569
320975	1	1381897	1382611	16	0.239041	714	1_1381897	1_1382611
328395	1	1381930	1381939	15	0.228041	9	1_1381930	1_1381939
328396	1	1381930	1381972	15	0.700772	42	1_1381930	1_1381972
328397	1	1381930	1382101	16	0.0461538	171	1_1381930	1_1382101
328398	1	1381930	1382185	16	0.00363636	255	1_1381930	1_1382185
328399	1	1381930	1382200	15	0.0384615	270	1_1381930	1_1382200
328400	1	1381930	1382203	15	0.010989	273	1_1381930	1_1382203
328401	1	1381930	1382209	16	0.00512821	279	1_1381930	1_1382209
328403	1	1381930	1382230	16	0.00363636	300	1_1381930	1_1382230
328405	1	1381930	1382245	16	0.16	315	1_1381930	1_1382245
328406	1	1381930	1382247	16	0.113287	317	1_1381930	1_1382247
328408	1	1381930	1382308	16	0.0461538	378	1_1381930	1_1382308
328409	1	1381930	1382398	16	0.0133333	468	1_1381930	1_1382398
328411	1	1381930	1382425	16	0.025	495	1_1381930	1_1382425
328413	1	1381930	1382461	16	0.0133333	531	1_1381930	1_1382461
328414	1	1381930	1382548	16	0.128205	618	1_1381930	1_1382548
328415	1	1381930	1382569	15	0.000447227	639	1_1381930	1_1382569
328416	1	1381930	1382611	16	0.128205	681	1_1381930	1_1382611
335836	1	1381939	1381972	14	0.0656538	33	1_1381939	1_1381972
335837	1	1381939	1382101	15	0.0520833	162	1_1381939	1_1382101
335838	1	1381939	1382185	15	0.0375	246	1_1381939	1_1382185
335839	1	1381939	1382200	14	0.0378007	261	1_1381939	1_1382200
335840	1	1381939	1382203	14	0.17843	264	1_1381939	1_1382203
335841	1	1381939	1382209	15	0.46875	270	1_1381939	1_1382209
335843	1	1381939	1382230	15	0.3375	291	1_1381939	1_1382230
335845	1	1381939	1382245	15	0.0375	306	1_1381939	1_1382245
335846	1	1381939	1382247	15	0.25	308	1_1381939	1_1382247
335848	1	1381939	1382308	15	0.0520833	369	1_1381939	1_1382308
335849	1	1381939	1382398	15	0.133929	459	1_1381939	1_1382398
335851	1	1381939	1382425	15	0.0721154	486	1_1381939	1_1382425
335853	1	1381939	1382461	15	0.133929	522	1_1381939	1_1382461
335854	1	1381939	1382548	15	0.0128425	609	1_1381939	1_1382548
335855	1	1381939	1382569	14	0.00656045	630	1_1381939	1_1382569
335856	1	1381939	1382611	15	0.205479	672	1_1381939	1_1382611
343276	1	1381972	1382101	15	0.107143	129	1_1381972	1_1382101
343277	1	1381972	1382185	15	0.0535714	213	1_1381972	1_1382185
343278	1	1381972	1382200	14	0.109091	228	1_1381972	1_1382200
343279	1	1381972	1382203	14	0.0307692	231	1_1381972	1_1382203
343280	1	1381972	1382209	15	0.00297619	237	1_1381972	1_1382209
343282	1	1381972	1382230	15	0.0535714	258	1_1381972	1_1382230
343284	1	1381972	1382245	15	0.131494	273	1_1381972	1_1382245
343285	1	1381972	1382247	15	0.181034	275	1_1381972	1_1382247
343287	1	1381972	1382308	15	0.107143	336	1_1381972	1_1382308
343288	1	1381972	1382398	15	0.0306122	426	1_1381972	1_1382398
343290	1	1381972	1382425	15	0.174107	453	1_1381972	1_1382425
343293	1	1381972	1382548	15	0.00719616	576	1_1381972	1_1382548
343294	1	1381972	1382569	14	0.254545	597	1_1381972	1_1382569
343295	1	1381972	1382611	15	0.306973	639	1_1381972	1_1382611
350715	1	1382101	1382185	16	0.507692	84	1_1382101	1_1382185
350716	1	1382101	1382200	15	1	99	1_1382101	1_1382200
350717	1	1382101	1382203	15	0.0178571	102	1_1382101	1_1382203
350718	1	1382101	1382209	16	0.0532544	108	1_1382101	1_1382209
350720	1	1382101	1382230	16	0.104895	129	1_1382101	1_1382230
350722	1	1382101	1382245	16	0.00512821	144	1_1382101	1_1382245
350723	1	1382101	1382247	16	0.0647301	146	1_1382101	1_1382247
350725	1	1382101	1382308	16	0.0532544	207	1_1382101	1_1382308
350726	1	1382101	1382398	16	0.0153846	297	1_1382101	1_1382398
350728	1	1382101	1382425	16	0.0512821	324	1_1382101	1_1382425
350730	1	1382101	1382461	16	0.0153846	360	1_1382101	1_1382461
350731	1	1382101	1382548	16	0.0164366	447	1_1382101	1_1382548
350732	1	1382101	1382569	15	0.0116279	468	1_1382101	1_1382569
350733	1	1382101	1382611	16	0.0164366	510	1_1382101	1_1382611
358153	1	1382185	1382200	15	0.5	15	1_1382185	1_1382200
358154	1	1382185	1382203	15	0.0357143	18	1_1382185	1_1382203
358155	1	1382185	1382209	16	0.134732	24	1_1382185	1_1382209
358157	1	1382185	1382230	16	0.0161983	45	1_1382185	1_1382230
358159	1	1382185	1382245	16	0.0327273	60	1_1382185	1_1382245
358160	1	1382185	1382247	16	0.00317864	62	1_1382185	1_1382247
358162	1	1382185	1382308	16	0.104895	123	1_1382185	1_1382308
358163	1	1382185	1382398	16	0.030303	213	1_1382185	1_1382398
358165	1	1382185	1382425	16	0.145455	240	1_1382185	1_1382425
358167	1	1382185	1382461	16	0.030303	276	1_1382185	1_1382461
358168	1	1382185	1382548	16	0.011655	363	1_1382185	1_1382548
358169	1	1382185	1382569	15	0.0232558	384	1_1382185	1_1382569
358170	1	1382185	1382611	16	0.168298	426	1_1382185	1_1382611
365590	1	1382200	1382203	15	0.0178571	3	1_1382200	1_1382203
365591	1	1382200	1382209	15	0.0625	9	1_1382200	1_1382209
365593	1	1382200	1382230	15	0.125	30	1_1382200	1_1382230
365595	1	1382200	1382245	15	0.0151515	45	1_1382200	1_1382245
365596	1	1382200	1382247	15	0.105603	47	1_1382200	1_1382247
365598	1	1382200	1382308	15	0.0625	108	1_1382200	1_1382308
365599	1	1382200	1382398	15	0.0178571	198	1_1382200	1_1382398
365601	1	1382200	1382425	15	0.0384615	225	1_1382200	1_1382425
365603	1	1382200	1382461	15	0.0178571	261	1_1382200	1_1382461
365604	1	1382200	1382548	15	0.0298507	348	1_1382200	1_1382548
365605	1	1382200	1382569	15	0.0116279	369	1_1382200	1_1382569
365606	1	1382200	1382611	15	0.0298507	411	1_1382200	1_1382611
373026	1	1382203	1382209	15	0.285714	6	1_1382203	1_1382209
373028	1	1382203	1382230	15	0.142857	27	1_1382203	1_1382230
373030	1	1382203	1382245	15	0.00974026	42	1_1382203	1_1382245
373031	1	1382203	1382247	15	0.104064	44	1_1382203	1_1382247
373033	1	1382203	1382308	15	0.285714	105	1_1382203	1_1382308
373034	1	1382203	1382398	15	1	195	1_1382203	1_1382398
373036	1	1382203	1382425	15	0.000686813	222	1_1382203	1_1382425
373038	1	1382203	1382461	15	0.00510204	258	1_1382203	1_1382461
373039	1	1382203	1382548	15	0.104478	345	1_1382203	1_1382548
373040	1	1382203	1382569	15	0.0406977	366	1_1382203	1_1382569
373041	1	1382203	1382611	15	0.000533049	408	1_1382203	1_1382611
380462	1	1382209	1382230	16	0.507692	21	1_1382209	1_1382230
380464	1	1382209	1382245	16	0.00512821	36	1_1382209	1_1382245
380465	1	1382209	1382247	16	0.150798	38	1_1382209	1_1382247
380467	1	1382209	1382308	16	0.0322156	99	1_1382209	1_1382308
380468	1	1382209	1382398	16	0.288889	189	1_1382209	1_1382398
380470	1	1382209	1382425	16	0.0512821	216	1_1382209	1_1382425
380472	1	1382209	1382461	16	0.0153846	252	1_1382209	1_1382461
380473	1	1382209	1382548	16	0.00591716	339	1_1382209	1_1382548
380474	1	1382209	1382569	15	0.0261628	360	1_1382209	1_1382569
380475	1	1382209	1382611	16	0.111111	402	1_1382209	1_1382611
395329	1	1382230	1382245	16	0.00363636	15	1_1382230	1_1382245
395330	1	1382230	1382247	16	0.442594	17	1_1382230	1_1382247
395332	1	1382230	1382308	16	0.507692	78	1_1382230	1_1382308
395333	1	1382230	1382398	16	0.146667	168	1_1382230	1_1382398
395335	1	1382230	1382425	16	0.0363636	195	1_1382230	1_1382425
395337	1	1382230	1382461	16	0.030303	231	1_1382230	1_1382461
395338	1	1382230	1382548	16	0.0787879	318	1_1382230	1_1382548
395339	1	1382230	1382569	15	0.0232558	339	1_1382230	1_1382569
395340	1	1382230	1382611	16	0.0041958	381	1_1382230	1_1382611
410191	1	1382245	1382247	16	0.616783	2	1_1382245	1_1382247
410193	1	1382245	1382308	16	0.0461538	63	1_1382245	1_1382308
410194	1	1382245	1382398	16	0.0133333	153	1_1382245	1_1382398
410196	1	1382245	1382425	16	0.4	180	1_1382245	1_1382425
410198	1	1382245	1382461	16	0.12	216	1_1382245	1_1382461
410199	1	1382245	1382548	16	0.251282	303	1_1382245	1_1382548
410200	1	1382245	1382569	15	0.00634249	324	1_1382245	1_1382569
410201	1	1382245	1382611	16	0.00512821	366	1_1382245	1_1382611
417622	1	1382247	1382308	16	0.363098	61	1_1382247	1_1382308
417623	1	1382247	1382398	16	0.104895	151	1_1382247	1_1382398
417625	1	1382247	1382425	16	0.125874	178	1_1382247	1_1382425
417627	1	1382247	1382461	16	0.134732	214	1_1382247	1_1382461
417628	1	1382247	1382548	16	0.301417	301	1_1382247	1_1382548
417629	1	1382247	1382569	15	0.0256616	322	1_1382247	1_1382569
417630	1	1382247	1382611	16	0.00878609	364	1_1382247	1_1382611
432478	1	1382308	1382398	16	0.288889	90	1_1382308	1_1382398
432480	1	1382308	1382425	16	0	117	1_1382308	1_1382425
432482	1	1382308	1382461	16	0.0153846	153	1_1382308	1_1382461
432483	1	1382308	1382548	16	0.00591716	240	1_1382308	1_1382548
432484	1	1382308	1382569	15	0.0116279	261	1_1382308	1_1382569
432485	1	1382308	1382611	16	0.0795529	303	1_1382308	1_1382611
439906	1	1382398	1382425	16	0	27	1_1382398	1_1382425
439908	1	1382398	1382461	16	0.00444444	63	1_1382398	1_1382461
439909	1	1382398	1382548	16	0.0837607	150	1_1382398	1_1382548
439910	1	1382398	1382569	15	0.0406977	171	1_1382398	1_1382569
439911	1	1382398	1382611	16	0.0017094	213	1_1382398	1_1382611
454757	1	1382425	1382461	16	0.133333	36	1_1382425	1_1382461
454758	1	1382425	1382548	16	0.205128	123	1_1382425	1_1382548
454759	1	1382425	1382569	15	0.153064	144	1_1382425	1_1382569
454760	1	1382425	1382611	16	0.205128	186	1_1382425	1_1382611
469603	1	1382461	1382548	16	0.0837607	87	1_1382461	1_1382548
469604	1	1382461	1382569	15	0.0406977	108	1_1382461	1_1382569
469605	1	1382461	1382611	16	0.138462	150	1_1382461	1_1382611
477025	1	1382548	1382569	15	0.583478	21	1_1382548	1_1382569
477026	1	1382548	1382611	16	0.190007	63	1_1382548	1_1382611
484446	1	1382569	1382611	15	0.597796	42	1_1382569	1_1382611
499285	1	1471375	1471406	16	0.0222222	31	1_1471375	1_1471406
499287	1	1471375	1471433	13	0.1875	58	1_1471375	1_1471433
499288	1	1471375	1471443	14	0.0358974	68	1_1471375	1_1471443
499289	1	1471375	1471444	14	0.0113493	69	1_1471375	1_1471444
499290	1	1471375	1471528	16	0.138462	153	1_1471375	1_1471528
499292	1	1471375	1472758	15	0.0223214	1383	1_1471375	1_1472758
499293	1	1471375	1472778	16	0.0568421	1403	1_1471375	1_1472778
499294	1	1471375	1472826	16	0.0084507	1451	1_1471375	1_1472826
506704	1	1471406	1471433	13	0.197531	27	1_1471406	1_1471433
506705	1	1471406	1471443	14	0.186667	37	1_1471406	1_1471443
506706	1	1471406	1471444	14	0.0590164	38	1_1471406	1_1471444
506707	1	1471406	1471528	16	0.00854701	122	1_1471406	1_1471528
506709	1	1471406	1472758	15	0.113636	1352	1_1471406	1_1472758
506710	1	1471406	1472778	16	0.284211	1372	1_1471406	1_1472778
506711	1	1471406	1472826	16	0.0422535	1420	1_1471406	1_1472826
521536	1	1471433	1471443	12	0.385542	10	1_1471433	1_1471443
521537	1	1471433	1471444	12	0	11	1_1471433	1_1471444
521538	1	1471433	1471528	13	0.180556	95	1_1471433	1_1471528
521540	1	1471433	1472758	13	0.0206229	1325	1_1471433	1_1472758
521541	1	1471433	1472778	13	0.0494281	1345	1_1471433	1_1472778
521542	1	1471433	1472826	13	0.037037	1393	1_1471433	1_1472826
528951	1	1471443	1471444	14	0.619672	1	1_1471443	1_1471444
528952	1	1471443	1471528	14	0.00373333	85	1_1471443	1_1471528
528954	1	1471443	1472758	14	0.439216	1315	1_1471443	1_1472758
528955	1	1471443	1472778	14	0.00606061	1335	1_1471443	1_1472778
528956	1	1471443	1472826	14	0.0688525	1383	1_1471443	1_1472826
536365	1	1471444	1471528	14	0.199475	84	1_1471444	1_1471528
536367	1	1471444	1472758	14	0.810993	1314	1_1471444	1_1472758
536368	1	1471444	1472778	14	0.0938897	1334	1_1471444	1_1472778
536369	1	1471444	1472826	14	0.0217683	1382	1_1471444	1_1472826
543779	1	1471528	1472758	15	0.149254	1230	1_1471528	1_1472758
543780	1	1471528	1472778	16	0.259379	1250	1_1471528	1_1472778
543781	1	1471528	1472826	16	0.159263	1298	1_1471528	1_1472826
558601	1	1472758	1472778	15	0.178052	20	1_1472758	1_1472778
558602	1	1472758	1472826	15	0.0426136	68	1_1472758	1_1472826
566011	1	1472778	1472826	16	0.0653818	48	1_1472778	1_1472826
595641	1	1484284	1485944	15	0.047619	1660	1_1484284	1_1485944
595643	1	1484284	1489978	15	2.31112e-31	5694	1_1484284	1_1489978
595644	1	1484284	1489981	15	0.102564	5697	1_1484284	1_1489981
595645	1	1484284	1490056	15	0.00793651	5772	1_1484284	1_1490056
603047	1	1485944	1489978	15	0.142857	4034	1_1485944	1_1489978
603048	1	1485944	1489981	16	0.00952381	4037	1_1485944	1_1489981
603049	1	1485944	1490056	16	0.034386	4112	1_1485944	1_1490056
617853	1	1489978	1489981	15	0.307692	3	1_1489978	1_1489981
617854	1	1489978	1490056	15	0	78	1_1489978	1_1490056
617855	1	1489978	1497677	13	0.31002	7699	1_1489978	1_1497677
625255	1	1489981	1490056	16	0.0736842	75	1_1489981	1_1490056
625256	1	1489981	1497677	14	0.0245902	7696	1_1489981	1_1497677
632656	1	1490056	1497677	14	0.00345125	7621	1_1490056	1_1497677
669646	1	1514988	1515547	16	0.00469484	559	1_1514988	1_1515547
669647	1	1514988	1515559	16	0.0467865	571	1_1514988	1_1515559
677041	1	1515547	1515559	16	0.310345	12	1_1515547	1_1515559
706612	1	1691395	1691430	16	0.0666667	35	1_1691395	1_1691430
706613	1	1691395	1691458	16	0.342657	63	1_1691395	1_1691458
706614	1	1691395	1691489	15	0.29803	94	1_1691395	1_1691489
706615	1	1691395	1691614	16	0.674218	219	1_1691395	1_1691614
706616	1	1691395	1691635	16	0.674218	240	1_1691395	1_1691635
706618	1	1691395	1691994	16	0.0138889	599	1_1691395	1_1691994
706619	1	1691395	1693644	15	0.00373134	2249	1_1691395	1_1693644
706620	1	1691395	1693876	16	0.142857	2481	1_1691395	1_1693876
706621	1	1691395	1693928	16	0.154534	2533	1_1691395	1_1693928
706623	1	1691395	1694324	16	0.0666667	2929	1_1691395	1_1694324
706624	1	1691395	1694336	16	0.0666667	2941	1_1691395	1_1694336
706626	1	1691395	1697095	15	0.00678426	5700	1_1691395	1_1697095
706627	1	1691395	1698665	16	0.0105263	7270	1_1691395	1_1698665
706628	1	1691395	1698704	16	0.037037	7309	1_1691395	1_1698704
706629	1	1691395	1698761	16	0.0233427	7366	1_1691395	1_1698761
706631	1	1691395	1698787	15	0.0306122	7392	1_1691395	1_1698787
706632	1	1691395	1698836	15	0.0298507	7441	1_1691395	1_1698836
721390	1	1691430	1691458	16	0.0004662	28	1_1691430	1_1691458
721391	1	1691430	1691489	15	0.00246305	59	1_1691430	1_1691489
721392	1	1691430	1691614	16	0.00582524	184	1_1691430	1_1691614
721393	1	1691430	1691635	16	0.00582524	205	1_1691430	1_1691635
721395	1	1691430	1691994	16	0.0333333	564	1_1691430	1_1691994
721396	1	1691430	1693644	15	0.0357143	2214	1_1691430	1_1693644
721397	1	1691430	1693876	16	0.466667	2446	1_1691430	1_1693876
721398	1	1691430	1693928	16	0.0191571	2498	1_1691430	1_1693928
721400	1	1691430	1694324	16	0.04	2894	1_1691430	1_1694324
721401	1	1691430	1694336	16	0.04	2906	1_1691430	1_1694336
721403	1	1691430	1697095	15	0.000533049	5665	1_1691430	1_1697095
721404	1	1691430	1698665	16	0.371228	7235	1_1691430	1_1698665
721405	1	1691430	1698704	16	0.2	7274	1_1691430	1_1698704
721406	1	1691430	1698761	16	0.247059	7331	1_1691430	1_1698761
721408	1	1691430	1698787	15	0.375	7357	1_1691430	1_1698787
721409	1	1691430	1698836	15	0.0178571	7406	1_1691430	1_1698836
728778	1	1691458	1691489	15	1	31	1_1691458	1_1691489
728779	1	1691458	1691614	16	0.467717	156	1_1691458	1_1691614
728780	1	1691458	1691635	16	0.467717	177	1_1691458	1_1691635
728782	1	1691458	1691994	16	0.0314685	536	1_1691458	1_1691994
728783	1	1691458	1693644	15	0	2186	1_1691458	1_1693644
728784	1	1691458	1693876	16	0.000999001	2418	1_1691458	1_1693876
728785	1	1691458	1693928	16	0.225786	2470	1_1691458	1_1693928
728787	1	1691458	1694324	16	0.0564103	2866	1_1691458	1_1694324
728788	1	1691458	1694336	16	0.0564103	2878	1_1691458	1_1694336
728790	1	1691458	1697095	15	0.0559701	5637	1_1691458	1_1697095
728791	1	1691458	1698665	16	0.00596246	7207	1_1691458	1_1698665
728792	1	1691458	1698704	16	0.020979	7246	1_1691458	1_1698704
728793	1	1691458	1698761	16	0.00146912	7303	1_1691458	1_1698761
728795	1	1691458	1698787	15	0	7329	1_1691458	1_1698787
728796	1	1691458	1698836	15	0.0298507	7378	1_1691458	1_1698836
736165	1	1691489	1691614	15	0.410585	125	1_1691489	1_1691614
736166	1	1691489	1691635	15	0.410585	146	1_1691489	1_1691635
736168	1	1691489	1691994	15	0.071418	505	1_1691489	1_1691994
736169	1	1691489	1693644	14	0.0257732	2155	1_1691489	1_1693644
736170	1	1691489	1693876	15	0.00530504	2387	1_1691489	1_1693876
736171	1	1691489	1693928	15	0.16822	2439	1_1691489	1_1693928
736173	1	1691489	1694324	15	0.0172414	2835	1_1691489	1_1694324
736174	1	1691489	1694336	15	0.0172414	2847	1_1691489	1_1694336
736176	1	1691489	1697095	14	0.0180412	5606	1_1691489	1_1697095
736177	1	1691489	1698665	15	0.000100241	7176	1_1691489	1_1698665
736178	1	1691489	1698704	15	0.00960031	7215	1_1691489	1_1698704
736179	1	1691489	1698761	15	0.00783699	7272	1_1691489	1_1698761
736181	1	1691489	1698787	14	0.00488334	7298	1_1691489	1_1698787
736182	1	1691489	1698836	14	0.0179574	7347	1_1691489	1_1698836
743551	1	1691614	1691635	16	1	21	1_1691614	1_1691635
743553	1	1691614	1691994	16	0.0436893	380	1_1691614	1_1691994
743554	1	1691614	1693644	15	0	2030	1_1691614	1_1693644
743555	1	1691614	1693876	16	0.0124827	2262	1_1691614	1_1693876
743556	1	1691614	1693928	16	0.121527	2314	1_1691614	1_1693928
743558	1	1691614	1694324	16	0.0317152	2710	1_1691614	1_1694324
743559	1	1691614	1694336	16	0.0317152	2722	1_1691614	1_1694336
743561	1	1691614	1697095	15	0.00161355	5481	1_1691614	1_1697095
743562	1	1691614	1698665	16	0.0123659	7051	1_1691614	1_1698665
743563	1	1691614	1698704	16	0.0291262	7090	1_1691614	1_1698704
743564	1	1691614	1698761	16	0.0235784	7147	1_1691614	1_1698761
743566	1	1691614	1698787	15	0.00124585	7173	1_1691614	1_1698787
743567	1	1691614	1698836	15	0.0234375	7222	1_1691614	1_1698836
750937	1	1691635	1691994	16	0.0436893	359	1_1691635	1_1691994
750938	1	1691635	1693644	15	0	2009	1_1691635	1_1693644
750939	1	1691635	1693876	16	0.0124827	2241	1_1691635	1_1693876
750940	1	1691635	1693928	16	0.121527	2293	1_1691635	1_1693928
750942	1	1691635	1694324	16	0.0317152	2689	1_1691635	1_1694324
750943	1	1691635	1694336	16	0.0317152	2701	1_1691635	1_1694336
750945	1	1691635	1697095	15	0.00161355	5460	1_1691635	1_1697095
750946	1	1691635	1698665	16	0.0123659	7030	1_1691635	1_1698665
750947	1	1691635	1698704	16	0.0291262	7069	1_1691635	1_1698704
750948	1	1691635	1698761	16	0.0235784	7126	1_1691635	1_1698761
750950	1	1691635	1698787	15	0.00124585	7152	1_1691635	1_1698787
750951	1	1691635	1698836	15	0.0234375	7201	1_1691635	1_1698836
765703	1	1691994	1693644	15	0.107759	1650	1_1691994	1_1693644
765704	1	1691994	1693876	16	0.0714286	1882	1_1691994	1_1693876
765705	1	1691994	1693928	16	0.00574713	1934	1_1691994	1_1693928
765707	1	1691994	1694324	16	0.0333333	2330	1_1691994	1_1694324
765708	1	1691994	1694336	16	0.0333333	2342	1_1691994	1_1694336
765710	1	1691994	1697095	15	0.0311374	5101	1_1691994	1_1697095
765711	1	1691994	1698665	16	0.00526316	6671	1_1691994	1_1698665
765712	1	1691994	1698704	16	0.166667	6710	1_1691994	1_1698704
765713	1	1691994	1698761	16	0.105042	6767	1_1691994	1_1698761
765715	1	1691994	1698787	15	0.00510204	6793	1_1691994	1_1698787
765716	1	1691994	1698836	15	0.364224	6842	1_1691994	1_1698836
773085	1	1693644	1693876	15	0.0769231	232	1_1693644	1_1693876
773086	1	1693644	1693928	15	0.025	284	1_1693644	1_1693928
773088	1	1693644	1694324	15	0.0833333	680	1_1693644	1_1694324
773089	1	1693644	1694336	15	0.0833333	692	1_1693644	1_1694336
773091	1	1693644	1697095	14	0.0940444	3451	1_1693644	1_1697095
773092	1	1693644	1698665	15	0.214286	5021	1_1693644	1_1698665
773093	1	1693644	1698704	15	0.0454545	5060	1_1693644	1_1698704
773094	1	1693644	1698761	15	0.290909	5117	1_1693644	1_1698761
773096	1	1693644	1698787	14	0.190259	5143	1_1693644	1_1698787
773097	1	1693644	1698836	14	0.0375	5192	1_1693644	1_1698836
780466	1	1693876	1693928	16	0.0147783	52	1_1693876	1_1693928
780468	1	1693876	1694324	16	0.00952381	448	1_1693876	1_1694324
780469	1	1693876	1694336	16	0.00952381	460	1_1693876	1_1694336
780471	1	1693876	1697095	15	0.0485075	3219	1_1693876	1_1697095
780472	1	1693876	1698665	16	0.338346	4789	1_1693876	1_1698665
780473	1	1693876	1698704	16	0.428571	4828	1_1693876	1_1698704
780474	1	1693876	1698761	16	0.202881	4885	1_1693876	1_1698761
780476	1	1693876	1698787	15	0.333791	4911	1_1693876	1_1698787
780477	1	1693876	1698836	15	0.0384615	4960	1_1693876	1_1698836
787847	1	1693928	1694324	16	0.478927	396	1_1693928	1_1694324
787848	1	1693928	1694336	16	0.478927	408	1_1693928	1_1694336
787850	1	1693928	1697095	15	0.45709	3167	1_1693928	1_1697095
787851	1	1693928	1698665	16	0.0204477	4737	1_1693928	1_1698665
787852	1	1693928	1698704	16	0.00383142	4776	1_1693928	1_1698704
787853	1	1693928	1698761	16	0.00473293	4833	1_1693928	1_1698761
787855	1	1693928	1698787	15	0.0334821	4859	1_1693928	1_1698787
787856	1	1693928	1698836	15	5.41668e-32	4908	1_1693928	1_1698836
802603	1	1694324	1694336	16	1	12	1_1694324	1_1694336
802605	1	1694324	1697095	15	0.402985	2771	1_1694324	1_1697095
802606	1	1694324	1698665	16	0.0175439	4341	1_1694324	1_1698665
802607	1	1694324	1698704	16	0.2	4380	1_1694324	1_1698704
802608	1	1694324	1698761	16	0.027451	4437	1_1694324	1_1698761
802610	1	1694324	1698787	15	0.00793651	4463	1_1694324	1_1698787
802611	1	1694324	1698836	15	0.00462963	4512	1_1694324	1_1698836
809981	1	1694336	1697095	15	0.402985	2759	1_1694336	1_1697095
809982	1	1694336	1698665	16	0.0175439	4329	1_1694336	1_1698665
809983	1	1694336	1698704	16	0.2	4368	1_1694336	1_1698704
809984	1	1694336	1698761	16	0.027451	4425	1_1694336	1_1698761
809986	1	1694336	1698787	15	0.00793651	4451	1_1694336	1_1698787
809987	1	1694336	1698836	15	0.00462963	4500	1_1694336	1_1698836
824731	1	1697095	1698665	15	0.115139	1570	1_1697095	1_1698665
824732	1	1697095	1698704	15	0.0205224	1609	1_1697095	1_1698704
824733	1	1697095	1698761	15	0.293915	1666	1_1697095	1_1698761
824735	1	1697095	1698787	14	0.0730594	1692	1_1697095	1_1698787
824736	1	1697095	1698836	14	0.151515	1741	1_1697095	1_1698836
832105	1	1698665	1698704	16	0.424561	39	1_1698665	1_1698704
832106	1	1698665	1698761	16	0.524458	96	1_1698665	1_1698761
832108	1	1698665	1698787	15	1	122	1_1698665	1_1698787
832109	1	1698665	1698836	15	0.0261628	171	1_1698665	1_1698836
832110	1	1698665	1707104	16	0.424561	8439	1_1698665	1_1707104
839478	1	1698704	1698761	16	0.226891	57	1_1698704	1_1698761
839480	1	1698704	1698787	15	0.411526	83	1_1698704	1_1698787
839481	1	1698704	1698836	15	0.0909091	132	1_1698704	1_1698836
839482	1	1698704	1707104	16	0.111111	8400	1_1698704	1_1707104
846851	1	1698761	1698787	15	0.498626	26	1_1698761	1_1698787
846852	1	1698761	1698836	15	0.227273	75	1_1698761	1_1698836
846853	1	1698761	1707104	16	0.226891	8343	1_1698761	1_1707104
861591	1	1698787	1698836	14	0.0398724	49	1_1698787	1_1698836
861592	1	1698787	1707104	15	0.411526	8317	1_1698787	1_1707104
868960	1	1698836	1707104	15	0.0625	8268	1_1698836	1_1707104
891061	1	2313546	2313735	13	0.0742424	189	1_2313546	1_2313735
891062	1	2313546	2313912	13	0.133333	366	1_2313546	1_2313912
891064	1	2313546	2313961	13	0.025	415	1_2313546	1_2313961
891065	1	2313546	2314334	13	1	788	1_2313546	1_2314334
891067	1	2313546	2314575	13	0.09	1029	1_2313546	1_2314575
891068	1	2313546	2314732	12	0.111111	1186	1_2313546	1_2314732
891070	1	2313546	2314801	13	0.09	1255	1_2313546	1_2314801
898426	1	2313735	2313912	16	0.142234	177	1_2313735	1_2313912
898428	1	2313735	2313961	16	0.0857143	226	1_2313735	1_2313961
898429	1	2313735	2314334	16	0.123223	599	1_2313735	1_2314334
898431	1	2313735	2314575	16	0.340562	840	1_2313735	1_2314575
898432	1	2313735	2314732	15	0.054878	997	1_2313735	1_2314732
898434	1	2313735	2314801	16	0.0528938	1066	1_2313735	1_2314801
905791	1	2313912	2313961	16	0.030303	49	1_2313912	1_2313961
905792	1	2313912	2314334	16	0.104895	422	1_2313912	1_2314334
905794	1	2313912	2314575	16	0.289907	663	1_2313912	1_2314575
905795	1	2313912	2314732	15	0.125	820	1_2313912	1_2314732
905797	1	2313912	2314801	16	0.134732	889	1_2313912	1_2314801
920515	1	2313961	2314334	16	0.0153846	373	1_2313961	1_2314334
920517	1	2313961	2314575	16	0.0257218	614	1_2313961	1_2314575
920518	1	2313961	2314732	15	0.0178571	771	1_2313961	1_2314732
920520	1	2313961	2314801	16	0.0153846	840	1_2313961	1_2314801
927877	1	2314334	2314575	16	0.0890369	241	1_2314334	1_2314575
927878	1	2314334	2314732	15	0.0625	398	1_2314334	1_2314732
927880	1	2314334	2314801	16	0.0532544	467	1_2314334	1_2314801
942595	1	2314575	2314732	15	0.00862069	157	1_2314575	1_2314732
942597	1	2314575	2314801	16	0.00504745	226	1_2314575	1_2314801
949954	1	2314732	2314801	15	1	69	1_2314732	1_2314801
994080	1	3185310	3185531	13	0.227789	221	1_3185310	1_3185531
994081	1	3185310	3185724	14	0.0299625	414	1_3185310	1_3185724
994082	1	3185310	3185996	13	0.212121	686	1_3185310	1_3185996
994083	1	3185310	3186009	14	0.0454545	699	1_3185310	1_3186009
994084	1	3185310	3186564	13	0.0738636	1254	1_3185310	1_3186564
1001431	1	3185531	3185724	15	0.314065	193	1_3185531	1_3185724
1001432	1	3185531	3185996	14	0.666667	465	1_3185531	1_3185996
1001433	1	3185531	3186009	14	0.210069	478	1_3185531	1_3186009
1001434	1	3185531	3186564	13	0.520867	1033	1_3185531	1_3186564
1008781	1	3185724	3185996	14	0.2	272	1_3185724	1_3185996
1008782	1	3185724	3186009	15	0.127604	285	1_3185724	1_3186009
1008783	1	3185724	3186564	14	0.411765	840	1_3185724	1_3186564
1016130	1	3185996	3186009	14	0	13	1_3185996	1_3186009
1016131	1	3185996	3186564	13	0.288095	568	1_3185996	1_3186564
1023478	1	3186009	3186564	14	0.212121	555	1_3186009	1_3186564
1060203	1	3648804	3648818	16	0.0927203	14	1_3648804	1_3648818
1074886	1	3662703	3662727	16	0.110039	24	1_3662703	1_3662727
1074887	1	3662703	3664508	15	0.116579	1805	1_3662703	1_3664508
1074888	1	3662703	3664520	15	0.116579	1817	1_3662703	1_3664520
1074889	1	3662703	3664921	16	0.188811	2218	1_3662703	1_3664921
1074890	1	3662703	3668477	16	0.0582751	5774	1_3662703	1_3668477
1074891	1	3662703	3670495	16	0.0647301	7792	1_3662703	1_3670495
1074892	1	3662703	3670585	16	0.293431	7882	1_3662703	1_3670585
1074894	1	3662703	3672172	16	0.0004662	9469	1_3662703	1_3672172
1074895	1	3662703	3672187	16	0.0004662	9484	1_3662703	1_3672187
1082226	1	3662727	3664508	15	1	1781	1_3662727	1_3664508
1082227	1	3662727	3664520	15	1	1793	1_3662727	1_3664520
1082228	1	3662727	3664921	16	0.187739	2194	1_3662727	1_3664921
1082229	1	3662727	3668477	16	0.862069	5750	1_3662727	1_3668477
1082230	1	3662727	3670495	16	0.320955	7768	1_3662727	1_3670495
1082231	1	3662727	3670585	16	0.0326726	7858	1_3662727	1_3670585
1082233	1	3662727	3672172	16	0.0191571	9445	1_3662727	1_3672172
1082234	1	3662727	3672187	16	0.0191571	9460	1_3662727	1_3672187
1089565	1	3664508	3664520	15	1	12	1_3664508	1_3664520
1089566	1	3664508	3664921	15	0.258292	413	1_3664508	1_3664921
1089567	1	3664508	3668477	15	0.864865	3969	1_3664508	1_3668477
1089568	1	3664508	3670495	15	0.408784	5987	1_3664508	1_3670495
1089569	1	3664508	3670585	15	0.0196878	6077	1_3664508	1_3670585
1089571	1	3664508	3672172	15	0.015444	7664	1_3664508	1_3672172
1089572	1	3664508	3672187	15	0.015444	7679	1_3664508	1_3672187
1089574	1	3664508	3673366	15	0.0130309	8858	1_3664508	1_3673366
1096903	1	3664520	3664921	15	0.258292	401	1_3664520	1_3664921
1096904	1	3664520	3668477	15	0.864865	3957	1_3664520	1_3668477
1096905	1	3664520	3670495	15	0.408784	5975	1_3664520	1_3670495
1096906	1	3664520	3670585	15	0.0196878	6065	1_3664520	1_3670585
1096908	1	3664520	3672172	15	0.015444	7652	1_3664520	1_3672172
1096909	1	3664520	3672187	15	0.015444	7667	1_3664520	1_3672187
1096911	1	3664520	3673366	15	0.0130309	8846	1_3664520	1_3673366
1104240	1	3664921	3668477	16	0.111111	3556	1_3664921	1_3668477
1104241	1	3664921	3670495	16	0.213675	5574	1_3664921	1_3670495
1104242	1	3664921	3670585	16	0.023622	5664	1_3664921	1_3670585
1104244	1	3664921	3672172	16	0.0222222	7251	1_3664921	1_3672172
1104245	1	3664921	3672187	16	0.0222222	7266	1_3664921	1_3672187
1104247	1	3664921	3673366	16	0.0144928	8445	1_3664921	1_3673366
1111576	1	3668477	3670495	16	0.213675	2018	1_3668477	1_3670495
1111577	1	3668477	3670585	16	0.023622	2108	1_3668477	1_3670585
1111579	1	3668477	3672172	16	0.0222222	3695	1_3668477	1_3672172
1111580	1	3668477	3672187	16	0.0222222	3710	1_3668477	1_3672187
1111582	1	3668477	3673366	16	0.0144928	4889	1_3668477	1_3673366
1111584	1	3668477	3676036	12	0.0666667	7559	1_3668477	1_3676036
1111586	1	3668477	3676525	16	0.0315789	8048	1_3668477	1_3676525
1111587	1	3668477	3676531	16	0.0144928	8054	1_3668477	1_3676531
1111588	1	3668477	3678087	16	0.0222222	9610	1_3668477	1_3678087
1111589	1	3668477	3678262	16	0.226891	9785	1_3668477	1_3678262
1111590	1	3668477	3678275	16	0.0877193	9798	1_3668477	1_3678275
1111591	1	3668477	3678414	16	0.0222222	9937	1_3668477	1_3678414
1118911	1	3670495	3670585	16	0.00504745	90	1_3670495	1_3670585
1118913	1	3670495	3672172	16	0.288889	1677	1_3670495	1_3672172
1118914	1	3670495	3672187	16	0.288889	1692	1_3670495	1_3672187
1118916	1	3670495	3673366	16	0.00111483	2871	1_3670495	1_3673366
1118918	1	3670495	3676036	12	0.0666667	5541	1_3670495	1_3676036
1118920	1	3670495	3676525	16	0.0326586	6030	1_3670495	1_3676525
1118921	1	3670495	3676531	16	0.00111483	6036	1_3670495	1_3676531
1118922	1	3670495	3678087	16	0.288889	7592	1_3670495	1_3678087
1118923	1	3670495	3678262	16	0.0484809	7767	1_3670495	1_3678262
1118924	1	3670495	3678275	16	0.119028	7780	1_3670495	1_3678275
1118925	1	3670495	3678414	16	0.288889	7919	1_3670495	1_3678414
1118927	1	3670495	3678482	16	0.017094	7987	1_3670495	1_3678482
1118928	1	3670495	3678812	14	0.0933998	8317	1_3670495	1_3678812
1118929	1	3670495	3678926	14	0	8431	1_3670495	1_3678926
1118930	1	3670495	3678927	16	0.0622711	8432	1_3670495	1_3678927
1118931	1	3670495	3678953	16	0.0244296	8458	1_3670495	1_3678953
1118933	1	3670495	3678987	16	0.119028	8492	1_3670495	1_3678987
1118934	1	3670495	3679003	16	0.288889	8508	1_3670495	1_3679003
1118935	1	3670495	3680214	16	0.0153846	9719	1_3670495	1_3680214
1118936	1	3670495	3680251	16	0.288889	9756	1_3670495	1_3680251
1126246	1	3670585	3672172	16	0.0257218	1587	1_3670585	1_3672172
1126247	1	3670585	3672187	16	0.0257218	1602	1_3670585	1_3672187
1126249	1	3670585	3673366	16	0.890448	2781	1_3670585	1_3673366
1126251	1	3670585	3676036	12	0.0361446	5451	1_3670585	1_3676036
1126253	1	3670585	3676525	16	0.543804	5940	1_3670585	1_3676525
1126254	1	3670585	3676531	16	0.468675	5946	1_3670585	1_3676531
1126255	1	3670585	3678087	16	0.0257218	7502	1_3670585	1_3678087
1126256	1	3670585	3678262	16	0.0238867	7677	1_3670585	1_3678262
1126257	1	3670585	3678275	16	8.28844e-05	7690	1_3670585	1_3678275
1126258	1	3670585	3678414	16	0.0257218	7829	1_3670585	1_3678414
1126260	1	3670585	3678482	16	0.00524934	7897	1_3670585	1_3678482
1126261	1	3670585	3678812	14	0.00639269	8227	1_3670585	1_3678812
1126262	1	3670585	3678926	14	0.00606061	8341	1_3670585	1_3678926
1126263	1	3670585	3678927	16	0.392311	8342	1_3670585	1_3678927
1126264	1	3670585	3678953	16	0.01395	8368	1_3670585	1_3678953
1126266	1	3670585	3678987	16	8.28844e-05	8402	1_3670585	1_3678987
1126267	1	3670585	3679003	16	0.0257218	8418	1_3670585	1_3679003
1126268	1	3670585	3680214	16	0.27769	9629	1_3670585	1_3680214
1126269	1	3670585	3680251	16	0.0257218	9666	1_3670585	1_3680251
1140910	1	3672172	3672187	16	1	15	1_3672172	1_3672187
1140912	1	3672172	3673366	16	0.026087	1194	1_3672172	1_3673366
1140914	1	3672172	3676036	12	0.030303	3864	1_3672172	1_3676036
1140916	1	3672172	3676525	16	0.0568421	4353	1_3672172	1_3676525
1140917	1	3672172	3676531	16	0.026087	4359	1_3672172	1_3676531
1140918	1	3672172	3678087	16	1	5915	1_3672172	1_3678087
1140919	1	3672172	3678262	16	0.0140056	6090	1_3672172	1_3678262
1140920	1	3672172	3678275	16	0.034386	6103	1_3672172	1_3678275
1140921	1	3672172	3678414	16	1	6242	1_3672172	1_3678414
1140923	1	3672172	3678482	16	0.0444444	6310	1_3672172	1_3678482
1140924	1	3672172	3678812	14	0.0263435	6640	1_3672172	1_3678812
1140925	1	3672172	3678926	14	0.048951	6754	1_3672172	1_3678926
1140926	1	3672172	3678927	16	0.0140056	6755	1_3672172	1_3678927
1140927	1	3672172	3678953	16	0.0257218	6781	1_3672172	1_3678953
1140929	1	3672172	3678987	16	0.034386	6815	1_3672172	1_3678987
1140930	1	3672172	3679003	16	1	6831	1_3672172	1_3679003
1140931	1	3672172	3680214	16	0.00444444	8042	1_3672172	1_3680214
1140932	1	3672172	3680251	16	1	8079	1_3672172	1_3680251
1140934	1	3672172	3680800	14	0.0113493	8628	1_3672172	1_3680800
1140935	1	3672172	3680809	14	0.0113493	8637	1_3672172	1_3680809
1140936	1	3672172	3680812	14	0.00591716	8640	1_3672172	1_3680812
1140937	1	3672172	3680841	16	0.0084507	8669	1_3672172	1_3680841
1140938	1	3672172	3680862	16	0.0084507	8690	1_3672172	1_3680862
1140939	1	3672172	3680876	16	0.00952381	8704	1_3672172	1_3680876
1140940	1	3672172	3680878	16	0.0333333	8706	1_3672172	1_3680878
1140941	1	3672172	3680879	16	0.0084507	8707	1_3672172	1_3680879
1140943	1	3672172	3681001	16	0.0266667	8829	1_3672172	1_3681001
1140945	1	3672172	3681061	16	0.00952381	8889	1_3672172	1_3681061
1140947	1	3672172	3681082	15	0.0527003	8910	1_3672172	1_3681082
1140948	1	3672172	3681288	16	0	9116	1_3672172	1_3681288
1140949	1	3672172	3681309	16	0	9137	1_3672172	1_3681309
1140950	1	3672172	3681316	16	0.0140056	9144	1_3672172	1_3681316
1140952	1	3672172	3681325	16	0.0191571	9153	1_3672172	1_3681325
1140953	1	3672172	3681396	16	0.0084507	9224	1_3672172	1_3681396
1140954	1	3672172	3681400	16	0.0004662	9228	1_3672172	1_3681400
1140956	1	3672172	3681443	16	0.2	9271	1_3672172	1_3681443
1140957	1	3672172	3681508	16	0.0545455	9336	1_3672172	1_3681508
1140959	1	3672172	3681550	16	0.0084507	9378	1_3672172	1_3681550
1140960	1	3672172	3681568	16	0.042735	9396	1_3672172	1_3681568
1140962	1	3672172	3681737	16	0.00444444	9565	1_3672172	1_3681737
1140964	1	3672172	3681779	16	0.0257218	9607	1_3672172	1_3681779
1140966	1	3672172	3682011	16	0.042735	9839	1_3672172	1_3682011
1148242	1	3672187	3673366	16	0.026087	1179	1_3672187	1_3673366
1148244	1	3672187	3676036	12	0.030303	3849	1_3672187	1_3676036
1148246	1	3672187	3676525	16	0.0568421	4338	1_3672187	1_3676525
1148247	1	3672187	3676531	16	0.026087	4344	1_3672187	1_3676531
1148248	1	3672187	3678087	16	1	5900	1_3672187	1_3678087
1148249	1	3672187	3678262	16	0.0140056	6075	1_3672187	1_3678262
1148250	1	3672187	3678275	16	0.034386	6088	1_3672187	1_3678275
1148251	1	3672187	3678414	16	1	6227	1_3672187	1_3678414
1148253	1	3672187	3678482	16	0.0444444	6295	1_3672187	1_3678482
1148254	1	3672187	3678812	14	0.0263435	6625	1_3672187	1_3678812
1148255	1	3672187	3678926	14	0.048951	6739	1_3672187	1_3678926
1148256	1	3672187	3678927	16	0.0140056	6740	1_3672187	1_3678927
1148257	1	3672187	3678953	16	0.0257218	6766	1_3672187	1_3678953
1148259	1	3672187	3678987	16	0.034386	6800	1_3672187	1_3678987
1148260	1	3672187	3679003	16	1	6816	1_3672187	1_3679003
1148261	1	3672187	3680214	16	0.00444444	8027	1_3672187	1_3680214
1148262	1	3672187	3680251	16	1	8064	1_3672187	1_3680251
1148264	1	3672187	3680800	14	0.0113493	8613	1_3672187	1_3680800
1148265	1	3672187	3680809	14	0.0113493	8622	1_3672187	1_3680809
1148266	1	3672187	3680812	14	0.00591716	8625	1_3672187	1_3680812
1148267	1	3672187	3680841	16	0.0084507	8654	1_3672187	1_3680841
1148268	1	3672187	3680862	16	0.0084507	8675	1_3672187	1_3680862
1148269	1	3672187	3680876	16	0.00952381	8689	1_3672187	1_3680876
1148270	1	3672187	3680878	16	0.0333333	8691	1_3672187	1_3680878
1148271	1	3672187	3680879	16	0.0084507	8692	1_3672187	1_3680879
1148273	1	3672187	3681001	16	0.0266667	8814	1_3672187	1_3681001
1148275	1	3672187	3681061	16	0.00952381	8874	1_3672187	1_3681061
1148277	1	3672187	3681082	15	0.0527003	8895	1_3672187	1_3681082
1148278	1	3672187	3681288	16	0	9101	1_3672187	1_3681288
1148279	1	3672187	3681309	16	0	9122	1_3672187	1_3681309
1148280	1	3672187	3681316	16	0.0140056	9129	1_3672187	1_3681316
1148282	1	3672187	3681325	16	0.0191571	9138	1_3672187	1_3681325
1148283	1	3672187	3681396	16	0.0084507	9209	1_3672187	1_3681396
1148284	1	3672187	3681400	16	0.0004662	9213	1_3672187	1_3681400
1148286	1	3672187	3681443	16	0.2	9256	1_3672187	1_3681443
1148287	1	3672187	3681508	16	0.0545455	9321	1_3672187	1_3681508
1148289	1	3672187	3681550	16	0.0084507	9363	1_3672187	1_3681550
1148290	1	3672187	3681568	16	0.042735	9381	1_3672187	1_3681568
1148292	1	3672187	3681737	16	0.00444444	9550	1_3672187	1_3681737
1148294	1	3672187	3681779	16	0.0257218	9592	1_3672187	1_3681779
1148296	1	3672187	3682011	16	0.042735	9824	1_3672187	1_3682011
1162901	1	3673366	3676036	12	0.0222222	2670	1_3673366	1_3676036
1162903	1	3673366	3676525	16	0.626545	3159	1_3673366	1_3676525
1162904	1	3673366	3676531	16	0.546314	3165	1_3673366	1_3676531
1162905	1	3673366	3678087	16	0.026087	4721	1_3673366	1_3678087
1162906	1	3673366	3678262	16	0.0179028	4896	1_3673366	1_3678262
1162907	1	3673366	3678275	16	0.0114416	4909	1_3673366	1_3678275
1162908	1	3673366	3678414	16	0.026087	5048	1_3673366	1_3678414
1162910	1	3673366	3678482	16	0.0289855	5116	1_3673366	1_3678482
1162911	1	3673366	3678812	14	0.000720981	5446	1_3673366	1_3678812
1162912	1	3673366	3678926	14	0.0334928	5560	1_3673366	1_3678926
1162913	1	3673366	3678927	16	0.614176	5561	1_3673366	1_3678927
1162914	1	3673366	3678953	16	0.0414242	5587	1_3673366	1_3678953
1162916	1	3673366	3678987	16	0.0114416	5621	1_3673366	1_3678987
1162917	1	3673366	3679003	16	0.026087	5637	1_3673366	1_3679003
1162918	1	3673366	3680214	16	0.350725	6848	1_3673366	1_3680214
1162919	1	3673366	3680251	16	0.026087	6885	1_3673366	1_3680251
1162921	1	3673366	3680800	14	0.0505277	7434	1_3673366	1_3680800
1162922	1	3673366	3680809	14	0.0505277	7443	1_3673366	1_3680809
1162923	1	3673366	3680812	14	0.651584	7446	1_3673366	1_3680812
1162924	1	3673366	3680841	16	0.049602	7475	1_3673366	1_3680841
1162925	1	3673366	3680862	16	0.049602	7496	1_3673366	1_3680862
1162926	1	3673366	3680876	16	0.00621118	7510	1_3673366	1_3680876
1162927	1	3673366	3680878	16	0.543478	7512	1_3673366	1_3680878
1162928	1	3673366	3680879	16	0.049602	7513	1_3673366	1_3680879
1162930	1	3673366	3681001	16	0.278261	7635	1_3673366	1_3681001
1162932	1	3673366	3681061	16	0.00621118	7695	1_3673366	1_3681061
1162934	1	3673366	3681082	15	0.322027	7716	1_3673366	1_3681082
1162935	1	3673366	3681288	16	0.347826	7922	1_3673366	1_3681288
1162936	1	3673366	3681309	16	0.347826	7943	1_3673366	1_3681309
1162937	1	3673366	3681316	16	0.614176	7950	1_3673366	1_3681316
1162939	1	3673366	3681325	16	0.00049975	7959	1_3673366	1_3681325
1162940	1	3673366	3681396	16	0.049602	8030	1_3673366	1_3681396
1162941	1	3673366	3681400	16	0.372454	8034	1_3673366	1_3681400
1162943	1	3673366	3681443	16	0.0144928	8077	1_3673366	1_3681443
1162944	1	3673366	3681508	16	0.320158	8142	1_3673366	1_3681508
1162946	1	3673366	3681550	16	0.049602	8184	1_3673366	1_3681550
1162947	1	3673366	3681568	16	0.322185	8202	1_3673366	1_3681568
1162949	1	3673366	3681737	16	0.350725	8371	1_3673366	1_3681737
1162951	1	3673366	3681779	16	0.633002	8413	1_3673366	1_3681779
1162953	1	3673366	3682011	16	0.322185	8645	1_3673366	1_3682011
1177556	1	3676036	3676525	12	2.70467e-30	489	1_3676036	1_3676525
1177557	1	3676036	3676531	12	0.00653595	495	1_3676036	1_3676531
1177558	1	3676036	3678087	12	0.030303	2051	1_3676036	1_3678087
1177559	1	3676036	3678262	12	0.0196078	2226	1_3676036	1_3678262
1177560	1	3676036	3678275	12	0.0222222	2239	1_3676036	1_3678275
1177561	1	3676036	3678414	12	0.030303	2378	1_3676036	1_3678414
1177563	1	3676036	3678482	12	0.00564972	2446	1_3676036	1_3678482
1177564	1	3676036	3678812	10	0.0692641	2776	1_3676036	1_3678812
1177565	1	3676036	3678926	11	0.0128205	2890	1_3676036	1_3678926
1177566	1	3676036	3678927	12	0.00401606	2891	1_3676036	1_3678927
1177567	1	3676036	3678953	12	1.89327e-30	2917	1_3676036	1_3678953
1177569	1	3676036	3678987	12	0.0222222	2951	1_3676036	1_3678987
1177570	1	3676036	3679003	12	0.030303	2967	1_3676036	1_3679003
1177571	1	3676036	3680214	12	0	4178	1_3676036	1_3680214
1177572	1	3676036	3680251	12	0.030303	4215	1_3676036	1_3680251
1177574	1	3676036	3680800	11	0.266667	4764	1_3676036	1_3680800
1177575	1	3676036	3680809	11	0.266667	4773	1_3676036	1_3680809
1177576	1	3676036	3680812	10	0.0277778	4776	1_3676036	1_3680812
1177577	1	3676036	3680841	12	0.272727	4805	1_3676036	1_3680841
1177578	1	3676036	3680862	12	0.272727	4826	1_3676036	1_3680862
1177579	1	3676036	3680876	12	0.030303	4840	1_3676036	1_3680876
1177580	1	3676036	3680878	12	0.0361446	4842	1_3676036	1_3680878
1177581	1	3676036	3680879	12	0.272727	4843	1_3676036	1_3680879
1177583	1	3676036	3681001	12	0.0778816	4965	1_3676036	1_3681001
1177585	1	3676036	3681061	12	0.030303	5025	1_3676036	1_3681061
1177587	1	3676036	3681082	11	0.00226757	5046	1_3676036	1_3681082
1177588	1	3676036	3681288	12	0.0196078	5252	1_3676036	1_3681288
1177589	1	3676036	3681309	12	0.0196078	5273	1_3676036	1_3681309
1177590	1	3676036	3681316	12	0.00401606	5280	1_3676036	1_3681316
1177592	1	3676036	3681325	12	0.141243	5289	1_3676036	1_3681325
1177593	1	3676036	3681396	12	0.272727	5360	1_3676036	1_3681396
1177594	1	3676036	3681400	12	0.00401606	5364	1_3676036	1_3681400
1177596	1	3676036	3681443	12	0.111111	5407	1_3676036	1_3681443
1177597	1	3676036	3681508	12	0.00311526	5472	1_3676036	1_3681508
1177599	1	3676036	3681550	12	0.030303	5514	1_3676036	1_3681550
1177600	1	3676036	3681568	12	0.030303	5532	1_3676036	1_3681568
1177602	1	3676036	3681737	12	0.00401606	5701	1_3676036	1_3681737
1177604	1	3676036	3681779	12	0.0361446	5743	1_3676036	1_3681779
1177606	1	3676036	3682011	12	0.030303	5975	1_3676036	1_3682011
1192206	1	3676525	3676531	16	0.846224	6	1_3676525	1_3676531
1192207	1	3676525	3678087	16	0.0568421	1562	1_3676525	1_3678087
1192208	1	3676525	3678262	16	0.179124	1737	1_3676525	1_3678262
1192209	1	3676525	3678275	16	0.120665	1750	1_3676525	1_3678275
1192210	1	3676525	3678414	16	0.0568421	1889	1_3676525	1_3678414
1192212	1	3676525	3678482	16	0.0631579	1957	1_3676525	1_3678482
1192213	1	3676525	3678812	14	0.162221	2287	1_3676525	1_3678812
1192214	1	3676525	3678926	14	0.0334928	2401	1_3676525	1_3678926
1192215	1	3676525	3678927	16	0.397081	2402	1_3676525	1_3678927
1192216	1	3676525	3678953	16	0.0796519	2428	1_3676525	1_3678953
1192218	1	3676525	3678987	16	0.120665	2462	1_3676525	1_3678987
1192219	1	3676525	3679003	16	0.0568421	2478	1_3676525	1_3679003
1192220	1	3676525	3680214	16	0.645692	3689	1_3676525	1_3680214
1192221	1	3676525	3680251	16	0.0568421	3726	1_3676525	1_3680251
1192223	1	3676525	3680800	14	0.0698878	4275	1_3676525	1_3680800
1192224	1	3676525	3680809	14	0.0698878	4284	1_3676525	1_3680809
1192225	1	3676525	3680812	14	0.440559	4287	1_3676525	1_3680812
1192226	1	3676525	3680841	16	0.0653818	4316	1_3676525	1_3680841
1192227	1	3676525	3680862	16	0.0653818	4337	1_3676525	1_3680862
1192228	1	3676525	3680876	16	0.00150376	4351	1_3676525	1_3680876
1192229	1	3676525	3680878	16	0.257895	4353	1_3676525	1_3680878
1192230	1	3676525	3680879	16	0.0653818	4354	1_3676525	1_3680879
1192232	1	3676525	3681001	16	0.509474	4476	1_3676525	1_3681001
1192234	1	3676525	3681061	16	0.00150376	4536	1_3676525	1_3681061
1192236	1	3676525	3681082	15	0.600113	4557	1_3676525	1_3681082
1192237	1	3676525	3681288	16	0.526316	4763	1_3676525	1_3681288
1192238	1	3676525	3681309	16	0.526316	4784	1_3676525	1_3681309
1192239	1	3676525	3681316	16	0.397081	4791	1_3676525	1_3681316
1192241	1	3676525	3681325	16	0.00108893	4800	1_3676525	1_3681325
1192242	1	3676525	3681396	16	0.0653818	4871	1_3676525	1_3681396
1192243	1	3676525	3681400	16	0.392271	4875	1_3676525	1_3681400
1192245	1	3676525	3681443	16	0.00350877	4918	1_3676525	1_3681443
1192246	1	3676525	3681508	16	0.42201	4983	1_3676525	1_3681508
1192248	1	3676525	3681550	16	0.10808	5025	1_3676525	1_3681550
1192249	1	3676525	3681568	16	0.499055	5043	1_3676525	1_3681568
1192251	1	3676525	3681737	16	0.438596	5212	1_3676525	1_3681737
1192253	1	3676525	3681779	16	0.350186	5254	1_3676525	1_3681779
1192255	1	3676525	3682011	16	0.499055	5486	1_3676525	1_3682011
1199530	1	3676531	3678087	16	0.026087	1556	1_3676531	1_3678087
1199531	1	3676531	3678262	16	0.228352	1731	1_3676531	1_3678262
1199532	1	3676531	3678275	16	0.0773455	1744	1_3676531	1_3678275
1199533	1	3676531	3678414	16	0.026087	1883	1_3676531	1_3678414
1199535	1	3676531	3678482	16	0.115942	1951	1_3676531	1_3678482
1199536	1	3676531	3678812	14	0.117283	2281	1_3676531	1_3678812
1199537	1	3676531	3678926	14	0.0784558	2395	1_3676531	1_3678926
1199538	1	3676531	3678927	16	0.351114	2396	1_3676531	1_3678927
1199539	1	3676531	3678953	16	0.123588	2422	1_3676531	1_3678953
1199541	1	3676531	3678987	16	0.0773455	2456	1_3676531	1_3678987
1199542	1	3676531	3679003	16	0.026087	2472	1_3676531	1_3679003
1199543	1	3676531	3680214	16	0.711433	3683	1_3676531	1_3680214
1199544	1	3676531	3680251	16	0.026087	3720	1_3676531	1_3680251
1199546	1	3676531	3680800	14	0.0505277	4269	1_3676531	1_3680800
1199547	1	3676531	3680809	14	0.0505277	4278	1_3676531	1_3680809
1199548	1	3676531	3680812	14	0.404858	4281	1_3676531	1_3680812
1199549	1	3676531	3680841	16	0.049602	4310	1_3676531	1_3680841
1199550	1	3676531	3680862	16	0.049602	4331	1_3676531	1_3680862
1199551	1	3676531	3680876	16	0.00621118	4345	1_3676531	1_3680876
1199552	1	3676531	3680878	16	0.347826	4347	1_3676531	1_3680878
1199553	1	3676531	3680879	16	0.049602	4348	1_3676531	1_3680879
1199555	1	3676531	3681001	16	0.434783	4470	1_3676531	1_3681001
1199557	1	3676531	3681061	16	0.00621118	4530	1_3676531	1_3681061
1199559	1	3676531	3681082	15	0.476263	4551	1_3676531	1_3681082
1199560	1	3676531	3681288	16	0.543478	4757	1_3676531	1_3681288
1199561	1	3676531	3681309	16	0.543478	4778	1_3676531	1_3681309
1199562	1	3676531	3681316	16	0.351114	4785	1_3676531	1_3681316
1199564	1	3676531	3681325	16	0.00049975	4794	1_3676531	1_3681325
1199565	1	3676531	3681396	16	0.049602	4865	1_3676531	1_3681396
1199566	1	3676531	3681400	16	0.416236	4869	1_3676531	1_3681400
1199568	1	3676531	3681443	16	0.0144928	4912	1_3676531	1_3681443
1199569	1	3676531	3681508	16	0.320158	4977	1_3676531	1_3681508
1199571	1	3676531	3681550	16	0.137783	5019	1_3676531	1_3681550
1199572	1	3676531	3681568	16	0.402453	5037	1_3676531	1_3681568
1199574	1	3676531	3681737	16	0.489855	5206	1_3676531	1_3681737
1199576	1	3676531	3681779	16	0.287915	5248	1_3676531	1_3681779
1199578	1	3676531	3682011	16	0.402453	5480	1_3676531	1_3682011
1206853	1	3678087	3678262	16	0.0140056	175	1_3678087	1_3678262
1206854	1	3678087	3678275	16	0.034386	188	1_3678087	1_3678275
1206855	1	3678087	3678414	16	1	327	1_3678087	1_3678414
1206857	1	3678087	3678482	16	0.0444444	395	1_3678087	1_3678482
1206858	1	3678087	3678812	14	0.0263435	725	1_3678087	1_3678812
1206859	1	3678087	3678926	14	0.048951	839	1_3678087	1_3678926
1206860	1	3678087	3678927	16	0.0140056	840	1_3678087	1_3678927
1206861	1	3678087	3678953	16	0.0257218	866	1_3678087	1_3678953
1206863	1	3678087	3678987	16	0.034386	900	1_3678087	1_3678987
1206864	1	3678087	3679003	16	1	916	1_3678087	1_3679003
1206865	1	3678087	3680214	16	0.00444444	2127	1_3678087	1_3680214
1206866	1	3678087	3680251	16	1	2164	1_3678087	1_3680251
1206868	1	3678087	3680800	14	0.0113493	2713	1_3678087	1_3680800
1206869	1	3678087	3680809	14	0.0113493	2722	1_3678087	1_3680809
1206870	1	3678087	3680812	14	0.00591716	2725	1_3678087	1_3680812
1206871	1	3678087	3680841	16	0.0084507	2754	1_3678087	1_3680841
1206872	1	3678087	3680862	16	0.0084507	2775	1_3678087	1_3680862
1206873	1	3678087	3680876	16	0.00952381	2789	1_3678087	1_3680876
1206874	1	3678087	3680878	16	0.0333333	2791	1_3678087	1_3680878
1206875	1	3678087	3680879	16	0.0084507	2792	1_3678087	1_3680879
1206877	1	3678087	3681001	16	0.0266667	2914	1_3678087	1_3681001
1206879	1	3678087	3681061	16	0.00952381	2974	1_3678087	1_3681061
1206881	1	3678087	3681082	15	0.0527003	2995	1_3678087	1_3681082
1206882	1	3678087	3681288	16	0	3201	1_3678087	1_3681288
1206883	1	3678087	3681309	16	0	3222	1_3678087	1_3681309
1206884	1	3678087	3681316	16	0.0140056	3229	1_3678087	1_3681316
1206886	1	3678087	3681325	16	0.0191571	3238	1_3678087	1_3681325
1206887	1	3678087	3681396	16	0.0084507	3309	1_3678087	1_3681396
1206888	1	3678087	3681400	16	0.0004662	3313	1_3678087	1_3681400
1206890	1	3678087	3681443	16	0.2	3356	1_3678087	1_3681443
1206891	1	3678087	3681508	16	0.0545455	3421	1_3678087	1_3681508
1206893	1	3678087	3681550	16	0.0084507	3463	1_3678087	1_3681550
1206894	1	3678087	3681568	16	0.042735	3481	1_3678087	1_3681568
1206896	1	3678087	3681737	16	0.00444444	3650	1_3678087	1_3681737
1206898	1	3678087	3681779	16	0.0257218	3692	1_3678087	1_3681779
1206900	1	3678087	3682011	16	0.042735	3924	1_3678087	1_3682011
1206901	1	3678087	3687048	15	0.148352	8961	1_3678087	1_3687048
1206902	1	3678087	3687572	16	0.00952381	9485	1_3678087	1_3687572
1214175	1	3678262	3678275	16	0.397081	13	1_3678262	1_3678275
1214176	1	3678262	3678414	16	0.0140056	152	1_3678262	1_3678414
1214178	1	3678262	3678482	16	0.453782	220	1_3678262	1_3678482
1214179	1	3678262	3678812	14	0.380985	550	1_3678262	1_3678812
1214180	1	3678262	3678926	14	0.424242	664	1_3678262	1_3678926
1214181	1	3678262	3678927	16	0.0441353	665	1_3678262	1_3678927
1214182	1	3678262	3678953	16	0.392311	691	1_3678262	1_3678953
1214184	1	3678262	3678987	16	0.397081	725	1_3678262	1_3678987
1214185	1	3678262	3679003	16	0.0140056	741	1_3678262	1_3679003
1214186	1	3678262	3680214	16	0.585683	1952	1_3678262	1_3680214
1214187	1	3678262	3680251	16	0.0140056	1989	1_3678262	1_3680251
1214189	1	3678262	3680800	14	0.273224	2538	1_3678262	1_3680800
1214190	1	3678262	3680809	14	0.273224	2547	1_3678262	1_3680809
1214191	1	3678262	3680812	14	0.0647773	2550	1_3678262	1_3680812
1214192	1	3678262	3680841	16	0.261451	2579	1_3678262	1_3680841
1214193	1	3678262	3680862	16	0.261451	2600	1_3678262	1_3680862
1214194	1	3678262	3680876	16	0.0108043	2614	1_3678262	1_3680876
1214195	1	3678262	3680878	16	0.0378151	2616	1_3678262	1_3680878
1214196	1	3678262	3680879	16	0.261451	2617	1_3678262	1_3680879
1214198	1	3678262	3681001	16	0.272269	2739	1_3678262	1_3681001
1214200	1	3678262	3681061	16	0.0108043	2799	1_3678262	1_3681061
1214202	1	3678262	3681082	15	0.271619	2820	1_3678262	1_3681082
1214203	1	3678262	3681288	16	0.420168	3026	1_3678262	1_3681288
1214204	1	3678262	3681309	16	0.420168	3047	1_3678262	1_3681309
1214205	1	3678262	3681316	16	0.0441353	3054	1_3678262	1_3681316
1214207	1	3678262	3681325	16	0.00782382	3063	1_3678262	1_3681325
1214208	1	3678262	3681396	16	0.261451	3134	1_3678262	1_3681396
1214209	1	3678262	3681400	16	0.330552	3138	1_3678262	1_3681400
1214211	1	3678262	3681443	16	0.00280112	3181	1_3678262	1_3681443
1214212	1	3678262	3681508	16	0.275783	3246	1_3678262	1_3681508
1214214	1	3678262	3681550	16	0.0342052	3288	1_3678262	1_3681550
1214215	1	3678262	3681568	16	0.362206	3306	1_3678262	1_3681568
1214217	1	3678262	3681737	16	0.408403	3475	1_3678262	1_3681737
1214219	1	3678262	3681779	16	0.081056	3517	1_3678262	1_3681779
1214221	1	3678262	3682011	16	0.362206	3749	1_3678262	1_3682011
1214222	1	3678262	3687048	15	0.0524476	8786	1_3678262	1_3687048
1214223	1	3678262	3687572	16	0.030012	9310	1_3678262	1_3687572
1221496	1	3678275	3678414	16	0.034386	139	1_3678275	1_3678414
1221498	1	3678275	3678482	16	0.849123	207	1_3678275	1_3678482
1221499	1	3678275	3678812	14	1	537	1_3678275	1_3678812
1221500	1	3678275	3678926	14	0.837321	651	1_3678275	1_3678926
1221501	1	3678275	3678927	16	0.108359	652	1_3678275	1_3678927
1221502	1	3678275	3678953	16	0.779859	678	1_3678275	1_3678953
1221504	1	3678275	3678987	16	1	712	1_3678275	1_3678987
1221505	1	3678275	3679003	16	0.034386	728	1_3678275	1_3679003
1221506	1	3678275	3680214	16	0.219025	1939	1_3678275	1_3680214
1221507	1	3678275	3680251	16	0.034386	1976	1_3678275	1_3680251
1221509	1	3678275	3680800	14	0.583261	2525	1_3678275	1_3680800
1221510	1	3678275	3680809	14	0.583261	2534	1_3678275	1_3680809
1221511	1	3678275	3680812	14	0.048951	2537	1_3678275	1_3680812
1221512	1	3678275	3680841	16	0.516086	2566	1_3678275	1_3680841
1221513	1	3678275	3680862	16	0.516086	2587	1_3678275	1_3680862
1221514	1	3678275	3680876	16	0.00150376	2601	1_3678275	1_3680876
1221515	1	3678275	3680878	16	0.131579	2603	1_3678275	1_3680878
1221516	1	3678275	3680879	16	0.516086	2604	1_3678275	1_3680879
1221518	1	3678275	3681001	16	0.0378947	2726	1_3678275	1_3681001
1221520	1	3678275	3681061	16	0.00150376	2786	1_3678275	1_3681061
1221522	1	3678275	3681082	15	0.131098	2807	1_3678275	1_3681082
1221523	1	3678275	3681288	16	0.189474	3013	1_3678275	1_3681288
1221524	1	3678275	3681309	16	0.189474	3034	1_3678275	1_3681309
1221525	1	3678275	3681316	16	0.108359	3041	1_3678275	1_3681316
1221527	1	3678275	3681325	16	0.101754	3050	1_3678275	1_3681325
1221528	1	3678275	3681396	16	0.516086	3121	1_3678275	1_3681396
1221529	1	3678275	3681400	16	0.111962	3125	1_3678275	1_3681400
1221531	1	3678275	3681443	16	0.00350877	3168	1_3678275	1_3681443
1221532	1	3678275	3681508	16	0.115789	3233	1_3678275	1_3681508
1221534	1	3678275	3681550	16	0.00370645	3275	1_3678275	1_3681550
1221535	1	3678275	3681568	16	0.119028	3293	1_3678275	1_3681568
1221537	1	3678275	3681737	16	0.106745	3462	1_3678275	1_3681737
1221539	1	3678275	3681779	16	0.0239536	3504	1_3678275	1_3681779
1221541	1	3678275	3682011	16	0.119028	3736	1_3678275	1_3682011
1221542	1	3678275	3687048	15	0.010989	8773	1_3678275	1_3687048
1221543	1	3678275	3687572	16	0.0135338	9297	1_3678275	1_3687572
1228817	1	3678414	3678482	16	0.0444444	68	1_3678414	1_3678482
1228818	1	3678414	3678812	14	0.0263435	398	1_3678414	1_3678812
1228819	1	3678414	3678926	14	0.048951	512	1_3678414	1_3678926
1228820	1	3678414	3678927	16	0.0140056	513	1_3678414	1_3678927
1228821	1	3678414	3678953	16	0.0257218	539	1_3678414	1_3678953
1228823	1	3678414	3678987	16	0.034386	573	1_3678414	1_3678987
1228824	1	3678414	3679003	16	1	589	1_3678414	1_3679003
1228825	1	3678414	3680214	16	0.00444444	1800	1_3678414	1_3680214
1228826	1	3678414	3680251	16	1	1837	1_3678414	1_3680251
1228828	1	3678414	3680800	14	0.0113493	2386	1_3678414	1_3680800
1228829	1	3678414	3680809	14	0.0113493	2395	1_3678414	1_3680809
1228830	1	3678414	3680812	14	0.00591716	2398	1_3678414	1_3680812
1228831	1	3678414	3680841	16	0.0084507	2427	1_3678414	1_3680841
1228832	1	3678414	3680862	16	0.0084507	2448	1_3678414	1_3680862
1228833	1	3678414	3680876	16	0.00952381	2462	1_3678414	1_3680876
1228834	1	3678414	3680878	16	0.0333333	2464	1_3678414	1_3680878
1228835	1	3678414	3680879	16	0.0084507	2465	1_3678414	1_3680879
1228837	1	3678414	3681001	16	0.0266667	2587	1_3678414	1_3681001
1228839	1	3678414	3681061	16	0.00952381	2647	1_3678414	1_3681061
1228841	1	3678414	3681082	15	0.0527003	2668	1_3678414	1_3681082
1228842	1	3678414	3681288	16	0	2874	1_3678414	1_3681288
1228843	1	3678414	3681309	16	0	2895	1_3678414	1_3681309
1228844	1	3678414	3681316	16	0.0140056	2902	1_3678414	1_3681316
1228846	1	3678414	3681325	16	0.0191571	2911	1_3678414	1_3681325
1228847	1	3678414	3681396	16	0.0084507	2982	1_3678414	1_3681396
1228848	1	3678414	3681400	16	0.0004662	2986	1_3678414	1_3681400
1228850	1	3678414	3681443	16	0.2	3029	1_3678414	1_3681443
1228851	1	3678414	3681508	16	0.0545455	3094	1_3678414	1_3681508
1228853	1	3678414	3681550	16	0.0084507	3136	1_3678414	1_3681550
1228854	1	3678414	3681568	16	0.042735	3154	1_3678414	1_3681568
1228856	1	3678414	3681737	16	0.00444444	3323	1_3678414	1_3681737
1228858	1	3678414	3681779	16	0.0257218	3365	1_3678414	1_3681779
1228860	1	3678414	3682011	16	0.042735	3597	1_3678414	1_3682011
1228861	1	3678414	3687048	15	0.148352	8634	1_3678414	1_3687048
1228862	1	3678414	3687572	16	0.00952381	9158	1_3678414	1_3687572
1243453	1	3678482	3678812	14	0.833453	330	1_3678482	1_3678812
1243454	1	3678482	3678926	14	1	444	1_3678482	1_3678926
1243455	1	3678482	3678927	16	0.140056	445	1_3678482	1_3678927
1243456	1	3678482	3678953	16	0.887139	471	1_3678482	1_3678953
1243458	1	3678482	3678987	16	0.849123	505	1_3678482	1_3678987
1243459	1	3678482	3679003	16	0.0444444	521	1_3678482	1_3679003
1243460	1	3678482	3680214	16	0.241975	1732	1_3678482	1_3680214
1243461	1	3678482	3680251	16	0.0444444	1769	1_3678482	1_3680251
1243463	1	3678482	3680800	14	0.511177	2318	1_3678482	1_3680800
1243464	1	3678482	3680809	14	0.511177	2327	1_3678482	1_3680809
1243465	1	3678482	3680812	14	0.0647773	2330	1_3678482	1_3680812
1243466	1	3678482	3680841	16	0.460094	2359	1_3678482	1_3680841
1243467	1	3678482	3680862	16	0.460094	2380	1_3678482	1_3680862
1243468	1	3678482	3680876	16	0	2394	1_3678482	1_3680876
1243469	1	3678482	3680878	16	0.0833333	2396	1_3678482	1_3680878
1243470	1	3678482	3680879	16	0.460094	2397	1_3678482	1_3680879
1243472	1	3678482	3681001	16	0.0166667	2519	1_3678482	1_3681001
1243474	1	3678482	3681061	16	0	2579	1_3678482	1_3681061
1243476	1	3678482	3681082	15	0.0726035	2600	1_3678482	1_3681082
1243477	1	3678482	3681288	16	0.1875	2806	1_3678482	1_3681288
1243478	1	3678482	3681309	16	0.1875	2827	1_3678482	1_3681309
1243479	1	3678482	3681316	16	0.140056	2834	1_3678482	1_3681316
1243481	1	3678482	3681325	16	0.0689655	2843	1_3678482	1_3681325
1243482	1	3678482	3681396	16	0.460094	2914	1_3678482	1_3681396
1243483	1	3678482	3681400	16	0.11655	2918	1_3678482	1_3681400
1243485	1	3678482	3681443	16	0.0555556	2961	1_3678482	1_3681443
1243486	1	3678482	3681508	16	0.0606061	3026	1_3678482	1_3681508
1243488	1	3678482	3681550	16	0.00938967	3068	1_3678482	1_3681550
1243489	1	3678482	3681568	16	0.0683761	3086	1_3678482	1_3681568
1243491	1	3678482	3681737	16	0.123457	3255	1_3678482	1_3681737
1243493	1	3678482	3681779	16	0.0472441	3297	1_3678482	1_3681779
1243495	1	3678482	3682011	16	0.0683761	3529	1_3678482	1_3682011
1243496	1	3678482	3687048	15	0.00268336	8566	1_3678482	1_3687048
1243497	1	3678482	3687572	16	0.0238095	9090	1_3678482	1_3687572
1250770	1	3678812	3678926	13	0.8291	114	1_3678812	1_3678926
1250771	1	3678812	3678927	14	0.0847688	115	1_3678812	1_3678927
1250772	1	3678812	3678953	14	0.833453	141	1_3678812	1_3678953
1250774	1	3678812	3678987	14	1	175	1_3678812	1_3678987
1250775	1	3678812	3679003	14	0.0263435	191	1_3678812	1_3679003
1250776	1	3678812	3680214	14	0.216485	1402	1_3678812	1_3680214
1250777	1	3678812	3680251	14	0.0263435	1439	1_3678812	1_3680251
1250779	1	3678812	3680800	12	0.806723	1988	1_3678812	1_3680800
1250780	1	3678812	3680809	12	0.806723	1997	1_3678812	1_3680809
1250781	1	3678812	3680812	12	0.0385208	2000	1_3678812	1_3680812
1250782	1	3678812	3680841	14	0.679317	2029	1_3678812	1_3680841
1250783	1	3678812	3680862	14	0.679317	2050	1_3678812	1_3680862
1250784	1	3678812	3680876	14	0.00913242	2064	1_3678812	1_3680876
1250785	1	3678812	3680878	14	0.0890411	2066	1_3678812	1_3680878
1250786	1	3678812	3680879	14	0.679317	2067	1_3678812	1_3680879
1250788	1	3678812	3681001	14	0.0933998	2189	1_3678812	1_3681001
1250790	1	3678812	3681061	14	0.00913242	2249	1_3678812	1_3681061
1250792	1	3678812	3681082	13	0.190072	2270	1_3678812	1_3681082
1250793	1	3678812	3681288	14	0.215753	2476	1_3678812	1_3681288
1250794	1	3678812	3681309	14	0.215753	2497	1_3678812	1_3681309
1250795	1	3678812	3681316	14	0.0847688	2504	1_3678812	1_3681316
1250797	1	3678812	3681325	14	0.0379519	2513	1_3678812	1_3681325
1250798	1	3678812	3681396	14	0.679317	2584	1_3678812	1_3681396
1250799	1	3678812	3681400	14	0.215753	2588	1_3678812	1_3681400
1250801	1	3678812	3681443	14	0.00041511	2631	1_3678812	1_3681443
1250802	1	3678812	3681508	14	0.174681	2696	1_3678812	1_3681508
1250804	1	3678812	3681550	14	0.0263435	2738	1_3678812	1_3681550
1250805	1	3678812	3681568	14	0.161516	2756	1_3678812	1_3681568
1250807	1	3678812	3681737	14	0.183156	2925	1_3678812	1_3681737
1250809	1	3678812	3681779	14	0.0337197	2967	1_3678812	1_3681779
1250811	1	3678812	3682011	14	0.161516	3199	1_3678812	1_3682011
1250812	1	3678812	3687048	13	0.0292712	8236	1_3678812	1_3687048
1250813	1	3678812	3687572	14	0.00513699	8760	1_3678812	1_3687572
1258086	1	3678926	3678927	14	0.157516	1	1_3678926	1_3678927
1258087	1	3678926	3678953	14	1	27	1_3678926	1_3678953
1258089	1	3678926	3678987	14	0.837321	61	1_3678926	1_3678987
1258090	1	3678926	3679003	14	0.048951	77	1_3678926	1_3679003
1258091	1	3678926	3680214	14	0.212121	1288	1_3678926	1_3680214
1258092	1	3678926	3680251	14	0.048951	1325	1_3678926	1_3680251
1258094	1	3678926	3680800	13	0.580095	1874	1_3678926	1_3680800
1258095	1	3678926	3680809	13	0.580095	1883	1_3678926	1_3680809
1258096	1	3678926	3680812	12	0.0755008	1886	1_3678926	1_3680812
1258097	1	3678926	3680841	14	0.511177	1915	1_3678926	1_3680841
1258098	1	3678926	3680862	14	0.511177	1936	1_3678926	1_3680862
1258099	1	3678926	3680876	14	0.048951	1950	1_3678926	1_3680876
1258100	1	3678926	3680878	14	0.0545455	1952	1_3678926	1_3680878
1258101	1	3678926	3680879	14	0.511177	1953	1_3678926	1_3680879
1258103	1	3678926	3681001	14	0.0192837	2075	1_3678926	1_3681001
1258105	1	3678926	3681061	14	0.048951	2135	1_3678926	1_3681061
1258107	1	3678926	3681082	13	0.0483977	2156	1_3678926	1_3681082
1258108	1	3678926	3681288	14	0.204545	2362	1_3678926	1_3681288
1258109	1	3678926	3681309	14	0.204545	2383	1_3678926	1_3681309
1258110	1	3678926	3681316	14	0.157516	2390	1_3678926	1_3681316
1258112	1	3678926	3681325	14	0.0374332	2399	1_3678926	1_3681325
1258113	1	3678926	3681396	14	0.511177	2470	1_3678926	1_3681396
1258114	1	3678926	3681400	14	0.204545	2474	1_3678926	1_3681400
1258116	1	3678926	3681443	14	0.106061	2517	1_3678926	1_3681443
1258117	1	3678926	3681508	14	0.0748663	2582	1_3678926	1_3681508
1258119	1	3678926	3681550	14	0.0104322	2624	1_3678926	1_3681550
1258120	1	3678926	3681568	14	0.0821114	2642	1_3678926	1_3681568
1258122	1	3678926	3681737	14	0.212121	2811	1_3678926	1_3681737
1258124	1	3678926	3681779	14	0.0545455	2853	1_3678926	1_3681779
1258126	1	3678926	3682011	14	0.0821114	3085	1_3678926	1_3682011
1258127	1	3678926	3687048	13	0.0168067	8122	1_3678926	1_3687048
1258128	1	3678926	3687572	14	0.00715015	8646	1_3678926	1_3687572
1265401	1	3678927	3678953	16	0.133991	26	1_3678927	1_3678953
1265403	1	3678927	3678987	16	0.108359	60	1_3678927	1_3678987
1265404	1	3678927	3679003	16	0.0140056	76	1_3678927	1_3679003
1265405	1	3678927	3680214	16	0.388484	1287	1_3678927	1_3680214
1265406	1	3678927	3680251	16	0.0140056	1324	1_3678927	1_3680251
1265408	1	3678927	3680800	14	0.03652	1873	1_3678927	1_3680800
1265409	1	3678927	3680809	14	0.03652	1882	1_3678927	1_3680809
1265410	1	3678927	3680812	14	1	1885	1_3678927	1_3680812
1265411	1	3678927	3680841	16	0.0266304	1914	1_3678927	1_3680841
1265412	1	3678927	3680862	16	0.0266304	1935	1_3678927	1_3680862
1265413	1	3678927	3680876	16	0.030012	1949	1_3678927	1_3680876
1265414	1	3678927	3680878	16	0.710084	1951	1_3678927	1_3680878
1265415	1	3678927	3680879	16	0.0266304	1952	1_3678927	1_3680879
1265417	1	3678927	3681001	16	0.568067	2074	1_3678927	1_3681001
1265419	1	3678927	3681061	16	0.030012	2134	1_3678927	1_3681061
1265421	1	3678927	3681082	15	0.338649	2155	1_3678927	1_3681082
1265422	1	3678927	3681288	16	0.268908	2361	1_3678927	1_3681288
1265423	1	3678927	3681309	16	0.268908	2382	1_3678927	1_3681309
1265424	1	3678927	3681316	16	1	2389	1_3678927	1_3681316
1265426	1	3678927	3681325	16	0.060369	2398	1_3678927	1_3681325
1265427	1	3678927	3681396	16	0.0266304	2469	1_3678927	1_3681396
1265428	1	3678927	3681400	16	0.279779	2473	1_3678927	1_3681400
1265430	1	3678927	3681443	16	0.070028	2516	1_3678927	1_3681443
1265431	1	3678927	3681508	16	0.336898	2581	1_3678927	1_3681508
1265433	1	3678927	3681550	16	0.0266304	2623	1_3678927	1_3681550
1265434	1	3678927	3681568	16	0.475975	2641	1_3678927	1_3681568
1265436	1	3678927	3681737	16	0.388484	2810	1_3678927	1_3681737
1265438	1	3678927	3681779	16	0.786144	2852	1_3678927	1_3681779
1265440	1	3678927	3682011	16	0.475975	3084	1_3678927	1_3682011
1265441	1	3678927	3687048	15	0	8121	1_3678927	1_3687048
1265442	1	3678927	3687572	16	0.270108	8645	1_3678927	1_3687572
1272716	1	3678953	3678987	16	0.779859	34	1_3678953	1_3678987
1272717	1	3678953	3679003	16	0.0257218	50	1_3678953	1_3679003
1272718	1	3678953	3680214	16	0.203033	1261	1_3678953	1_3680214
1272719	1	3678953	3680251	16	0.0257218	1298	1_3678953	1_3680251
1272721	1	3678953	3680800	14	0.333544	1847	1_3678953	1_3680800
1272722	1	3678953	3680809	14	0.333544	1856	1_3678953	1_3680809
1272723	1	3678953	3680812	14	0.0616908	1859	1_3678953	1_3680812
1272724	1	3678953	3680841	16	0.311523	1888	1_3678953	1_3680841
1272725	1	3678953	3680862	16	0.311523	1909	1_3678953	1_3680862
1272726	1	3678953	3680876	16	0.00112486	1923	1_3678953	1_3680876
1272727	1	3678953	3680878	16	0.0984252	1925	1_3678953	1_3680878
1272728	1	3678953	3680879	16	0.311523	1926	1_3678953	1_3680879
1272730	1	3678953	3681001	16	0.00314961	2048	1_3678953	1_3681001
1272732	1	3678953	3681061	16	0.00112486	2108	1_3678953	1_3681061
1272734	1	3678953	3681082	15	0.0693196	2129	1_3678953	1_3681082
1272735	1	3678953	3681288	16	0.141732	2335	1_3678953	1_3681288
1272736	1	3678953	3681309	16	0.141732	2356	1_3678953	1_3681309
1272737	1	3678953	3681316	16	0.133991	2363	1_3678953	1_3681316
1272739	1	3678953	3681325	16	0.11087	2372	1_3678953	1_3681325
1272740	1	3678953	3681396	16	0.311523	2443	1_3678953	1_3681396
1272741	1	3678953	3681400	16	0.0344144	2447	1_3678953	1_3681400
1272743	1	3678953	3681443	16	0.128609	2490	1_3678953	1_3681443
1272744	1	3678953	3681508	16	0.0178955	2555	1_3678953	1_3681508
1272746	1	3678953	3681550	16	0.0134191	2597	1_3678953	1_3681550
1272747	1	3678953	3681568	16	0.0244296	2615	1_3678953	1_3681568
1272749	1	3678953	3681737	16	0.0425197	2784	1_3678953	1_3681737
1272751	1	3678953	3681779	16	0.0595821	2826	1_3678953	1_3681779
1272753	1	3678953	3682011	16	0.0244296	3058	1_3678953	1_3682011
1272754	1	3678953	3687048	15	0.00198939	8095	1_3678953	1_3687048
1272755	1	3678953	3687572	16	0.0281215	8619	1_3678953	1_3687572
1287340	1	3678987	3679003	16	0.034386	16	1_3678987	1_3679003
1287341	1	3678987	3680214	16	0.219025	1227	1_3678987	1_3680214
1287342	1	3678987	3680251	16	0.034386	1264	1_3678987	1_3680251
1287344	1	3678987	3680800	14	0.583261	1813	1_3678987	1_3680800
1287345	1	3678987	3680809	14	0.583261	1822	1_3678987	1_3680809
1287346	1	3678987	3680812	14	0.048951	1825	1_3678987	1_3680812
1287347	1	3678987	3680841	16	0.516086	1854	1_3678987	1_3680841
1287348	1	3678987	3680862	16	0.516086	1875	1_3678987	1_3680862
1287349	1	3678987	3680876	16	0.00150376	1889	1_3678987	1_3680876
1287350	1	3678987	3680878	16	0.131579	1891	1_3678987	1_3680878
1287351	1	3678987	3680879	16	0.516086	1892	1_3678987	1_3680879
1287353	1	3678987	3681001	16	0.0378947	2014	1_3678987	1_3681001
1287355	1	3678987	3681061	16	0.00150376	2074	1_3678987	1_3681061
1287357	1	3678987	3681082	15	0.131098	2095	1_3678987	1_3681082
1287358	1	3678987	3681288	16	0.189474	2301	1_3678987	1_3681288
1287359	1	3678987	3681309	16	0.189474	2322	1_3678987	1_3681309
1287360	1	3678987	3681316	16	0.108359	2329	1_3678987	1_3681316
1287362	1	3678987	3681325	16	0.101754	2338	1_3678987	1_3681325
1287363	1	3678987	3681396	16	0.516086	2409	1_3678987	1_3681396
1287364	1	3678987	3681400	16	0.111962	2413	1_3678987	1_3681400
1287366	1	3678987	3681443	16	0.00350877	2456	1_3678987	1_3681443
1287367	1	3678987	3681508	16	0.115789	2521	1_3678987	1_3681508
1287369	1	3678987	3681550	16	0.00370645	2563	1_3678987	1_3681550
1287370	1	3678987	3681568	16	0.119028	2581	1_3678987	1_3681568
1287372	1	3678987	3681737	16	0.106745	2750	1_3678987	1_3681737
1287374	1	3678987	3681779	16	0.0239536	2792	1_3678987	1_3681779
1287376	1	3678987	3682011	16	0.119028	3024	1_3678987	1_3682011
1287377	1	3678987	3687048	15	0.010989	8061	1_3678987	1_3687048
1287378	1	3678987	3687572	16	0.0135338	8585	1_3678987	1_3687572
1294651	1	3679003	3680214	16	0.00444444	1211	1_3679003	1_3680214
1294652	1	3679003	3680251	16	1	1248	1_3679003	1_3680251
1294654	1	3679003	3680800	14	0.0113493	1797	1_3679003	1_3680800
1294655	1	3679003	3680809	14	0.0113493	1806	1_3679003	1_3680809
1294656	1	3679003	3680812	14	0.00591716	1809	1_3679003	1_3680812
1294657	1	3679003	3680841	16	0.0084507	1838	1_3679003	1_3680841
1294658	1	3679003	3680862	16	0.0084507	1859	1_3679003	1_3680862
1294659	1	3679003	3680876	16	0.00952381	1873	1_3679003	1_3680876
1294660	1	3679003	3680878	16	0.0333333	1875	1_3679003	1_3680878
1294661	1	3679003	3680879	16	0.0084507	1876	1_3679003	1_3680879
1294663	1	3679003	3681001	16	0.0266667	1998	1_3679003	1_3681001
1294665	1	3679003	3681061	16	0.00952381	2058	1_3679003	1_3681061
1294667	1	3679003	3681082	15	0.0527003	2079	1_3679003	1_3681082
1294668	1	3679003	3681288	16	0	2285	1_3679003	1_3681288
1294669	1	3679003	3681309	16	0	2306	1_3679003	1_3681309
1294670	1	3679003	3681316	16	0.0140056	2313	1_3679003	1_3681316
1294672	1	3679003	3681325	16	0.0191571	2322	1_3679003	1_3681325
1294673	1	3679003	3681396	16	0.0084507	2393	1_3679003	1_3681396
1294674	1	3679003	3681400	16	0.0004662	2397	1_3679003	1_3681400
1294676	1	3679003	3681443	16	0.2	2440	1_3679003	1_3681443
1294677	1	3679003	3681508	16	0.0545455	2505	1_3679003	1_3681508
1294679	1	3679003	3681550	16	0.0084507	2547	1_3679003	1_3681550
1294680	1	3679003	3681568	16	0.042735	2565	1_3679003	1_3681568
1294682	1	3679003	3681737	16	0.00444444	2734	1_3679003	1_3681737
1294684	1	3679003	3681779	16	0.0257218	2776	1_3679003	1_3681779
1294686	1	3679003	3682011	16	0.042735	3008	1_3679003	1_3682011
1294687	1	3679003	3687048	15	0.148352	8045	1_3679003	1_3687048
1294688	1	3679003	3687572	16	0.00952381	8569	1_3679003	1_3687572
1301961	1	3680214	3680251	16	0.00444444	37	1_3680214	1_3680251
1301963	1	3680214	3680800	14	0.175471	586	1_3680214	1_3680800
1301964	1	3680214	3680809	14	0.175471	595	1_3680214	1_3680809
1301965	1	3680214	3680812	14	0.259615	598	1_3680214	1_3680812
1301966	1	3680214	3680841	16	0.175378	627	1_3680214	1_3680841
1301967	1	3680214	3680862	16	0.175378	648	1_3680214	1_3680862
1301968	1	3680214	3680876	16	0.026455	662	1_3680214	1_3680876
1301969	1	3680214	3680878	16	0.3	664	1_3680214	1_3680878
1301970	1	3680214	3680879	16	0.175378	665	1_3680214	1_3680879
1301972	1	3680214	3681001	16	0.666667	787	1_3680214	1_3681001
1301974	1	3680214	3681061	16	0.026455	847	1_3680214	1_3681061
1301976	1	3680214	3681082	15	0.56446	868	1_3680214	1_3681082
1301977	1	3680214	3681288	16	0.725926	1074	1_3680214	1_3681288
1301978	1	3680214	3681309	16	0.725926	1095	1_3680214	1_3681309
1301979	1	3680214	3681316	16	0.388484	1102	1_3680214	1_3681316
1301981	1	3680214	3681325	16	8.51426e-05	1111	1_3680214	1_3681325
1301982	1	3680214	3681396	16	0.175378	1182	1_3680214	1_3681396
1301983	1	3680214	3681400	16	0.615436	1186	1_3680214	1_3681400
1301985	1	3680214	3681443	16	0.00246914	1229	1_3680214	1_3681443
1301986	1	3680214	3681508	16	0.56633	1294	1_3680214	1_3681508
1301988	1	3680214	3681550	16	0.0551904	1336	1_3680214	1_3681550
1301989	1	3680214	3681568	16	0.753846	1354	1_3680214	1_3681568
1301991	1	3680214	3681737	16	0.77701	1523	1_3680214	1_3681737
1301993	1	3680214	3681779	16	0.421406	1565	1_3680214	1_3681779
1301995	1	3680214	3682011	16	0.753846	1797	1_3680214	1_3682011
1301996	1	3680214	3687048	15	0.0018315	6834	1_3680214	1_3687048
1301997	1	3680214	3687572	16	0.128042	7358	1_3680214	1_3687572
1301998	1	3680214	3690141	13	0.00333333	9927	1_3680214	1_3690141
1301999	1	3680214	3690175	12	0.00240964	9961	1_3680214	1_3690175
1309271	1	3680251	3680800	14	0.0113493	549	1_3680251	1_3680800
1309272	1	3680251	3680809	14	0.0113493	558	1_3680251	1_3680809
1309273	1	3680251	3680812	14	0.00591716	561	1_3680251	1_3680812
1309274	1	3680251	3680841	16	0.0084507	590	1_3680251	1_3680841
1309275	1	3680251	3680862	16	0.0084507	611	1_3680251	1_3680862
1309276	1	3680251	3680876	16	0.00952381	625	1_3680251	1_3680876
1309277	1	3680251	3680878	16	0.0333333	627	1_3680251	1_3680878
1309278	1	3680251	3680879	16	0.0084507	628	1_3680251	1_3680879
1309280	1	3680251	3681001	16	0.0266667	750	1_3680251	1_3681001
1309282	1	3680251	3681061	16	0.00952381	810	1_3680251	1_3681061
1309284	1	3680251	3681082	15	0.0527003	831	1_3680251	1_3681082
1309285	1	3680251	3681288	16	0	1037	1_3680251	1_3681288
1309286	1	3680251	3681309	16	0	1058	1_3680251	1_3681309
1309287	1	3680251	3681316	16	0.0140056	1065	1_3680251	1_3681316
1309289	1	3680251	3681325	16	0.0191571	1074	1_3680251	1_3681325
1309290	1	3680251	3681396	16	0.0084507	1145	1_3680251	1_3681396
1309291	1	3680251	3681400	16	0.0004662	1149	1_3680251	1_3681400
1309293	1	3680251	3681443	16	0.2	1192	1_3680251	1_3681443
1309294	1	3680251	3681508	16	0.0545455	1257	1_3680251	1_3681508
1309296	1	3680251	3681550	16	0.0084507	1299	1_3680251	1_3681550
1309297	1	3680251	3681568	16	0.042735	1317	1_3680251	1_3681568
1309299	1	3680251	3681737	16	0.00444444	1486	1_3680251	1_3681737
1309301	1	3680251	3681779	16	0.0257218	1528	1_3680251	1_3681779
1309303	1	3680251	3682011	16	0.042735	1760	1_3680251	1_3682011
1309304	1	3680251	3687048	15	0.148352	6797	1_3680251	1_3687048
1309305	1	3680251	3687572	16	0.00952381	7321	1_3680251	1_3687572
1309306	1	3680251	3690141	13	0.277778	9890	1_3680251	1_3690141
1309307	1	3680251	3690175	12	0.0181818	9924	1_3680251	1_3690175
1323885	1	3680800	3680809	14	1	9	1_3680800	1_3680809
1323886	1	3680800	3680812	12	0.0160428	12	1_3680800	1_3680812
1323887	1	3680800	3680841	14	1	41	1_3680800	1_3680841
1323888	1	3680800	3680862	14	1	62	1_3680800	1_3680862
1323890	1	3680800	3680878	14	0.0510719	78	1_3680800	1_3680878
1323891	1	3680800	3680879	14	1	79	1_3680800	1_3680879
1323893	1	3680800	3681001	14	0.262792	201	1_3680800	1_3681001
1323897	1	3680800	3681082	13	0.145125	282	1_3680800	1_3681082
1323898	1	3680800	3681288	14	0.114754	488	1_3680800	1_3681288
1323899	1	3680800	3681309	14	0.114754	509	1_3680800	1_3681309
1323900	1	3680800	3681316	14	0.03652	516	1_3680800	1_3681316
1323902	1	3680800	3681325	14	0.0505277	525	1_3680800	1_3681325
1323903	1	3680800	3681396	14	1	596	1_3680800	1_3681396
1323904	1	3680800	3681400	14	0.126033	600	1_3680800	1_3681400
1323906	1	3680800	3681443	14	0.0245902	643	1_3680800	1_3681443
1323907	1	3680800	3681508	14	0.139344	708	1_3680800	1_3681508
1323909	1	3680800	3681550	14	0.0217683	750	1_3680800	1_3681550
1323910	1	3680800	3681568	14	0.211528	768	1_3680800	1_3681568
1323912	1	3680800	3681737	14	0.191817	937	1_3680800	1_3681737
1323914	1	3680800	3681779	14	0.0688525	979	1_3680800	1_3681779
1323916	1	3680800	3682011	14	0.211528	1211	1_3680800	1_3682011
1323917	1	3680800	3687048	14	0.00282646	6248	1_3680800	1_3687048
1323918	1	3680800	3687572	14	0.00737705	6772	1_3680800	1_3687572
1323919	1	3680800	3690141	11	0.0375	9341	1_3680800	1_3690141
1323920	1	3680800	3690175	11	0.01	9375	1_3680800	1_3690175
1331191	1	3680809	3680812	12	0.0160428	3	1_3680809	1_3680812
1331192	1	3680809	3680841	14	1	32	1_3680809	1_3680841
1331193	1	3680809	3680862	14	1	53	1_3680809	1_3680862
1331195	1	3680809	3680878	14	0.0510719	69	1_3680809	1_3680878
1331196	1	3680809	3680879	14	1	70	1_3680809	1_3680879
1331198	1	3680809	3681001	14	0.262792	192	1_3680809	1_3681001
1331202	1	3680809	3681082	13	0.145125	273	1_3680809	1_3681082
1331203	1	3680809	3681288	14	0.114754	479	1_3680809	1_3681288
1331204	1	3680809	3681309	14	0.114754	500	1_3680809	1_3681309
1331205	1	3680809	3681316	14	0.03652	507	1_3680809	1_3681316
1331207	1	3680809	3681325	14	0.0505277	516	1_3680809	1_3681325
1331208	1	3680809	3681396	14	1	587	1_3680809	1_3681396
1331209	1	3680809	3681400	14	0.126033	591	1_3680809	1_3681400
1331211	1	3680809	3681443	14	0.0245902	634	1_3680809	1_3681443
1331212	1	3680809	3681508	14	0.139344	699	1_3680809	1_3681508
1331214	1	3680809	3681550	14	0.0217683	741	1_3680809	1_3681550
1331215	1	3680809	3681568	14	0.211528	759	1_3680809	1_3681568
1331217	1	3680809	3681737	14	0.191817	928	1_3680809	1_3681737
1331219	1	3680809	3681779	14	0.0688525	970	1_3680809	1_3681779
1331221	1	3680809	3682011	14	0.211528	1202	1_3680809	1_3682011
1331222	1	3680809	3687048	14	0.00282646	6239	1_3680809	1_3687048
1331223	1	3680809	3687572	14	0.00737705	6763	1_3680809	1_3687572
1331224	1	3680809	3690141	11	0.0375	9332	1_3680809	1_3690141
1331225	1	3680809	3690175	11	0.01	9366	1_3680809	1_3690175
1338496	1	3680812	3680841	14	0.0113493	29	1_3680812	1_3680841
1338497	1	3680812	3680862	14	0.0113493	50	1_3680812	1_3680862
1338498	1	3680812	3680876	14	0.0128205	64	1_3680812	1_3680876
1338499	1	3680812	3680878	14	0.557429	66	1_3680812	1_3680878
1338500	1	3680812	3680879	14	0.0113493	67	1_3680812	1_3680879
1338502	1	3680812	3681001	14	0.402894	189	1_3680812	1_3681001
1338504	1	3680812	3681061	14	0.0128205	249	1_3680812	1_3681061
1338506	1	3680812	3681082	14	0.215265	270	1_3680812	1_3681082
1338507	1	3680812	3681288	14	0.17843	476	1_3680812	1_3681288
1338508	1	3680812	3681309	14	0.17843	497	1_3680812	1_3681309
1338509	1	3680812	3681316	14	1	504	1_3680812	1_3681316
1338511	1	3680812	3681325	14	0.0263435	513	1_3680812	1_3681325
1338512	1	3680812	3681396	14	0.0113493	584	1_3680812	1_3681396
1338513	1	3680812	3681400	14	0.182336	588	1_3680812	1_3681400
1338515	1	3680812	3681443	14	0.0307692	631	1_3680812	1_3681443
1338516	1	3680812	3681508	14	0.215265	696	1_3680812	1_3681508
1338518	1	3680812	3681550	14	0.0113493	738	1_3680812	1_3681550
1338519	1	3680812	3681568	14	0.323077	756	1_3680812	1_3681568
1338521	1	3680812	3681737	14	0.259615	925	1_3680812	1_3681737
1338523	1	3680812	3681779	14	0.651584	967	1_3680812	1_3681779
1338525	1	3680812	3682011	14	0.323077	1199	1_3680812	1_3682011
1338526	1	3680812	3687048	13	0.0592105	6236	1_3680812	1_3687048
1338527	1	3680812	3687572	14	0.138462	6760	1_3680812	1_3687572
1338528	1	3680812	3690141	11	0.0222222	9329	1_3680812	1_3690141
1338529	1	3680812	3690175	10	0.0123457	9363	1_3680812	1_3690175
1345800	1	3680841	3680862	16	1	21	1_3680841	1_3680862
1345801	1	3680841	3680876	16	0.0181087	35	1_3680841	1_3680876
1345802	1	3680841	3680878	16	0.0633803	37	1_3680841	1_3680878
1345803	1	3680841	3680879	16	1	38	1_3680841	1_3680879
1345805	1	3680841	3681001	16	0.276056	160	1_3680841	1_3681001
1345807	1	3680841	3681061	16	0.0181087	220	1_3680841	1_3681061
1345809	1	3680841	3681082	15	0.162971	241	1_3680841	1_3681082
1345810	1	3680841	3681288	16	0.112676	447	1_3680841	1_3681288
1345811	1	3680841	3681309	16	0.112676	468	1_3680841	1_3681309
1345812	1	3680841	3681316	16	0.0266304	475	1_3680841	1_3681316
1345814	1	3680841	3681325	16	0.0364254	484	1_3680841	1_3681325
1345815	1	3680841	3681396	16	1	555	1_3680841	1_3681396
1345816	1	3680841	3681400	16	0.120654	559	1_3680841	1_3681400
1345818	1	3680841	3681443	16	0.0422535	602	1_3680841	1_3681443
1345819	1	3680841	3681508	16	0.15493	667	1_3680841	1_3681508
1345821	1	3680841	3681550	16	0.0160682	709	1_3680841	1_3681550
1345822	1	3680841	3681568	16	0.225713	727	1_3680841	1_3681568
1345824	1	3680841	3681737	16	0.175378	896	1_3680841	1_3681737
1345826	1	3680841	3681779	16	0.0489076	938	1_3680841	1_3681779
1345828	1	3680841	3682011	16	0.225713	1170	1_3680841	1_3682011
1345829	1	3680841	3687048	15	0.0034965	6207	1_3680841	1_3687048
1345830	1	3680841	3687572	16	0.0181087	6731	1_3680841	1_3687572
1345831	1	3680841	3690141	13	0.025	9300	1_3680841	1_3690141
1345832	1	3680841	3690175	12	0.0181818	9334	1_3680841	1_3690175
1353103	1	3680862	3680876	16	0.0181087	14	1_3680862	1_3680876
1353104	1	3680862	3680878	16	0.0633803	16	1_3680862	1_3680878
1353105	1	3680862	3680879	16	1	17	1_3680862	1_3680879
1353107	1	3680862	3681001	16	0.276056	139	1_3680862	1_3681001
1353109	1	3680862	3681061	16	0.0181087	199	1_3680862	1_3681061
1353111	1	3680862	3681082	15	0.162971	220	1_3680862	1_3681082
1353112	1	3680862	3681288	16	0.112676	426	1_3680862	1_3681288
1353113	1	3680862	3681309	16	0.112676	447	1_3680862	1_3681309
1353114	1	3680862	3681316	16	0.0266304	454	1_3680862	1_3681316
1353116	1	3680862	3681325	16	0.0364254	463	1_3680862	1_3681325
1353117	1	3680862	3681396	16	1	534	1_3680862	1_3681396
1353118	1	3680862	3681400	16	0.120654	538	1_3680862	1_3681400
1353120	1	3680862	3681443	16	0.0422535	581	1_3680862	1_3681443
1353121	1	3680862	3681508	16	0.15493	646	1_3680862	1_3681508
1353123	1	3680862	3681550	16	0.0160682	688	1_3680862	1_3681550
1353124	1	3680862	3681568	16	0.225713	706	1_3680862	1_3681568
1353126	1	3680862	3681737	16	0.175378	875	1_3680862	1_3681737
1353128	1	3680862	3681779	16	0.0489076	917	1_3680862	1_3681779
1353130	1	3680862	3682011	16	0.225713	1149	1_3680862	1_3682011
1353131	1	3680862	3687048	15	0.0034965	6186	1_3680862	1_3687048
1353132	1	3680862	3687572	16	0.0181087	6710	1_3680862	1_3687572
1353133	1	3680862	3690141	13	0.025	9279	1_3680862	1_3690141
1353134	1	3680862	3690175	12	0.0181818	9313	1_3680862	1_3690175
1360405	1	3680876	3680878	16	0.0714286	2	1_3680876	1_3680878
1360406	1	3680876	3680879	16	0.0181087	3	1_3680876	1_3680879
1360408	1	3680876	3681001	16	0.0571429	125	1_3680876	1_3681001
1360410	1	3680876	3681061	16	1	185	1_3680876	1_3681061
1360412	1	3680876	3681082	15	0.113508	206	1_3680876	1_3681082
1360413	1	3680876	3681288	16	0	412	1_3680876	1_3681288
1360414	1	3680876	3681309	16	0	433	1_3680876	1_3681309
1360415	1	3680876	3681316	16	0.030012	440	1_3680876	1_3681316
1360417	1	3680876	3681325	16	0.0410509	449	1_3680876	1_3681325
1360418	1	3680876	3681396	16	0.0181087	520	1_3680876	1_3681396
1360419	1	3680876	3681400	16	0.000999001	524	1_3680876	1_3681400
1360421	1	3680876	3681443	16	0.428571	567	1_3680876	1_3681443
1360422	1	3680876	3681508	16	0.116883	632	1_3680876	1_3681508
1360424	1	3680876	3681550	16	0.0181087	674	1_3680876	1_3681550
1360425	1	3680876	3681568	16	0.0915751	692	1_3680876	1_3681568
1360427	1	3680876	3681737	16	0.00952381	861	1_3680876	1_3681737
1360429	1	3680876	3681779	16	0.0551181	903	1_3680876	1_3681779
1360431	1	3680876	3682011	16	0.0915751	1135	1_3680876	1_3682011
1360432	1	3680876	3687048	15	0.00412088	6172	1_3680876	1_3687048
1360433	1	3680876	3687572	16	0.183673	6696	1_3680876	1_3687572
1360434	1	3680876	3690141	13	0.0545455	9265	1_3680876	1_3690141
1360435	1	3680876	3690175	12	0.454545	9299	1_3680876	1_3690175
1367706	1	3680878	3680879	16	0.0633803	1	1_3680878	1_3680879
1367708	1	3680878	3681001	16	0.3125	123	1_3680878	1_3681001
1367710	1	3680878	3681061	16	0.0714286	183	1_3680878	1_3681061
1367712	1	3680878	3681082	15	0.097193	204	1_3680878	1_3681082
1367713	1	3680878	3681288	16	0.25	410	1_3680878	1_3681288
1367714	1	3680878	3681309	16	0.25	431	1_3680878	1_3681309
1367715	1	3680878	3681316	16	0.710084	438	1_3680878	1_3681316
1367717	1	3680878	3681325	16	0.143678	447	1_3680878	1_3681325
1367718	1	3680878	3681396	16	0.0633803	518	1_3680878	1_3681396
1367719	1	3680878	3681400	16	0.283217	522	1_3680878	1_3681400
1367721	1	3680878	3681443	16	0.0416667	565	1_3680878	1_3681443
1367722	1	3680878	3681508	16	0.102273	630	1_3680878	1_3681508
1367724	1	3680878	3681550	16	0.0633803	672	1_3680878	1_3681550
1367725	1	3680878	3681568	16	0.205128	690	1_3680878	1_3681568
1367727	1	3680878	3681737	16	0.448148	859	1_3680878	1_3681737
1367729	1	3680878	3681779	16	0.476378	901	1_3680878	1_3681779
1367731	1	3680878	3682011	16	0.205128	1133	1_3680878	1_3682011
1367732	1	3680878	3687048	15	0.02437	6170	1_3680878	1_3687048
1367733	1	3680878	3687572	16	0.446429	6694	1_3680878	1_3687572
1367734	1	3680878	3690141	13	0.00144928	9263	1_3680878	1_3690141
1367735	1	3680878	3690175	12	0.291566	9297	1_3680878	1_3690175
1375007	1	3680879	3681001	16	0.276056	122	1_3680879	1_3681001
1375009	1	3680879	3681061	16	0.0181087	182	1_3680879	1_3681061
1375011	1	3680879	3681082	15	0.162971	203	1_3680879	1_3681082
1375012	1	3680879	3681288	16	0.112676	409	1_3680879	1_3681288
1375013	1	3680879	3681309	16	0.112676	430	1_3680879	1_3681309
1375014	1	3680879	3681316	16	0.0266304	437	1_3680879	1_3681316
1375016	1	3680879	3681325	16	0.0364254	446	1_3680879	1_3681325
1375017	1	3680879	3681396	16	1	517	1_3680879	1_3681396
1375018	1	3680879	3681400	16	0.120654	521	1_3680879	1_3681400
1375020	1	3680879	3681443	16	0.0422535	564	1_3680879	1_3681443
1375021	1	3680879	3681508	16	0.15493	629	1_3680879	1_3681508
1375023	1	3680879	3681550	16	0.0160682	671	1_3680879	1_3681550
1375024	1	3680879	3681568	16	0.225713	689	1_3680879	1_3681568
1375026	1	3680879	3681737	16	0.175378	858	1_3680879	1_3681737
1375028	1	3680879	3681779	16	0.0489076	900	1_3680879	1_3681779
1375030	1	3680879	3682011	16	0.225713	1132	1_3680879	1_3682011
1375031	1	3680879	3687048	15	0.0034965	6169	1_3680879	1_3687048
1375032	1	3680879	3687572	16	0.0181087	6693	1_3680879	1_3687572
1375033	1	3680879	3690141	13	0.025	9262	1_3680879	1_3690141
1375034	1	3680879	3690175	12	0.0181818	9296	1_3680879	1_3690175
1389604	1	3681001	3681061	16	0.0571429	60	1_3681001	1_3681061
1389606	1	3681001	3681082	15	0.581524	81	1_3681001	1_3681082
1389607	1	3681001	3681288	16	0.45	287	1_3681001	1_3681288
1389608	1	3681001	3681309	16	0.45	308	1_3681001	1_3681309
1389609	1	3681001	3681316	16	0.568067	315	1_3681001	1_3681316
1389611	1	3681001	3681325	16	0.114943	324	1_3681001	1_3681325
1389612	1	3681001	3681396	16	0.276056	395	1_3681001	1_3681396
1389613	1	3681001	3681400	16	0.472727	399	1_3681001	1_3681400
1389615	1	3681001	3681443	16	0.133333	442	1_3681001	1_3681443
1389616	1	3681001	3681508	16	0.581818	507	1_3681001	1_3681508
1389618	1	3681001	3681550	16	0.0507042	549	1_3681001	1_3681550
1389619	1	3681001	3681568	16	0.830769	567	1_3681001	1_3681568
1389621	1	3681001	3681737	16	0.666667	736	1_3681001	1_3681737
1389623	1	3681001	3681779	16	0.381102	778	1_3681001	1_3681779
1389625	1	3681001	3682011	16	0.830769	1010	1_3681001	1_3682011
1389626	1	3681001	3687048	15	0.00158061	6047	1_3681001	1_3687048
1389627	1	3681001	3687572	16	0.128571	6571	1_3681001	1_3687572
1389628	1	3681001	3690141	13	0.0177778	9140	1_3681001	1_3690141
1389629	1	3681001	3690175	12	0.046729	9174	1_3681001	1_3690175
1404197	1	3681061	3681082	15	0.113508	21	1_3681061	1_3681082
1404198	1	3681061	3681288	16	0	227	1_3681061	1_3681288
1404199	1	3681061	3681309	16	0	248	1_3681061	1_3681309
1404200	1	3681061	3681316	16	0.030012	255	1_3681061	1_3681316
1404202	1	3681061	3681325	16	0.0410509	264	1_3681061	1_3681325
1404203	1	3681061	3681396	16	0.0181087	335	1_3681061	1_3681396
1404204	1	3681061	3681400	16	0.000999001	339	1_3681061	1_3681400
1404206	1	3681061	3681443	16	0.428571	382	1_3681061	1_3681443
1404207	1	3681061	3681508	16	0.116883	447	1_3681061	1_3681508
1404209	1	3681061	3681550	16	0.0181087	489	1_3681061	1_3681550
1404210	1	3681061	3681568	16	0.0915751	507	1_3681061	1_3681568
1404212	1	3681061	3681737	16	0.00952381	676	1_3681061	1_3681737
1404214	1	3681061	3681779	16	0.0551181	718	1_3681061	1_3681779
1404216	1	3681061	3682011	16	0.0915751	950	1_3681061	1_3682011
1404217	1	3681061	3687048	15	0.00412088	5987	1_3681061	1_3687048
1404218	1	3681061	3687572	16	0.183673	6511	1_3681061	1_3687572
1404219	1	3681061	3690141	13	0.0545455	9080	1_3681061	1_3690141
1404220	1	3681061	3690175	12	0.454545	9114	1_3681061	1_3690175
1418785	1	3681082	3681288	15	0.731707	206	1_3681082	1_3681288
1418786	1	3681082	3681309	15	0.731707	227	1_3681082	1_3681309
1418787	1	3681082	3681316	15	0.338649	234	1_3681082	1_3681316
1418789	1	3681082	3681325	15	0.0933689	243	1_3681082	1_3681325
1418790	1	3681082	3681396	15	0.162971	314	1_3681082	1_3681396
1418791	1	3681082	3681400	15	0.612304	318	1_3681082	1_3681400
1418793	1	3681082	3681443	15	0.116547	361	1_3681082	1_3681443
1418794	1	3681082	3681508	15	0.825439	426	1_3681082	1_3681508
1418796	1	3681082	3681550	15	0.10061	468	1_3681082	1_3681550
1418797	1	3681082	3681568	15	0.672256	486	1_3681082	1_3681568
1418799	1	3681082	3681737	15	0.418554	655	1_3681082	1_3681737
1418801	1	3681082	3681779	15	0.377407	697	1_3681082	1_3681779
1418803	1	3681082	3682011	15	0.672256	929	1_3681082	1_3682011
1418804	1	3681082	3687048	14	0.0889878	5966	1_3681082	1_3687048
1418805	1	3681082	3687572	15	0.0463034	6490	1_3681082	1_3687572
1418806	1	3681082	3690141	12	0.00689655	9059	1_3681082	1_3690141
1418807	1	3681082	3690175	11	0.00226757	9093	1_3681082	1_3690175
1426078	1	3681288	3681309	16	1	21	1_3681288	1_3681309
1426079	1	3681288	3681316	16	0.268908	28	1_3681288	1_3681316
1426081	1	3681288	3681325	16	0.091954	37	1_3681288	1_3681325
1426082	1	3681288	3681396	16	0.112676	108	1_3681288	1_3681396
1426083	1	3681288	3681400	16	0.895105	112	1_3681288	1_3681400
1426085	1	3681288	3681443	16	0	155	1_3681288	1_3681443
1426086	1	3681288	3681508	16	0.727273	220	1_3681288	1_3681508
1426088	1	3681288	3681550	16	0.112676	262	1_3681288	1_3681550
1426089	1	3681288	3681568	16	0.628205	280	1_3681288	1_3681568
1426091	1	3681288	3681737	16	0.725926	449	1_3681288	1_3681737
1426093	1	3681288	3681779	16	0.393701	491	1_3681288	1_3681779
1426095	1	3681288	3682011	16	0.628205	723	1_3681288	1_3682011
1426096	1	3681288	3687048	15	0	5760	1_3681288	1_3687048
1426097	1	3681288	3687572	16	0.160714	6284	1_3681288	1_3687572
1426098	1	3681288	3690141	13	0.0220721	8853	1_3681288	1_3690141
1426099	1	3681288	3690175	12	0.0470588	8887	1_3681288	1_3690175
1433370	1	3681309	3681316	16	0.268908	7	1_3681309	1_3681316
1433372	1	3681309	3681325	16	0.091954	16	1_3681309	1_3681325
1433373	1	3681309	3681396	16	0.112676	87	1_3681309	1_3681396
1433374	1	3681309	3681400	16	0.895105	91	1_3681309	1_3681400
1433376	1	3681309	3681443	16	0	134	1_3681309	1_3681443
1433377	1	3681309	3681508	16	0.727273	199	1_3681309	1_3681508
1433379	1	3681309	3681550	16	0.112676	241	1_3681309	1_3681550
1433380	1	3681309	3681568	16	0.628205	259	1_3681309	1_3681568
1433382	1	3681309	3681737	16	0.725926	428	1_3681309	1_3681737
1433384	1	3681309	3681779	16	0.393701	470	1_3681309	1_3681779
1433386	1	3681309	3682011	16	0.628205	702	1_3681309	1_3682011
1433387	1	3681309	3687048	15	0	5739	1_3681309	1_3687048
1433388	1	3681309	3687572	16	0.160714	6263	1_3681309	1_3687572
1433389	1	3681309	3690141	13	0.0220721	8832	1_3681309	1_3690141
1433390	1	3681309	3690175	12	0.0470588	8866	1_3681309	1_3690175
1440662	1	3681316	3681325	16	0.060369	9	1_3681316	1_3681325
1440663	1	3681316	3681396	16	0.0266304	80	1_3681316	1_3681396
1440664	1	3681316	3681400	16	0.279779	84	1_3681316	1_3681400
1440666	1	3681316	3681443	16	0.070028	127	1_3681316	1_3681443
1440667	1	3681316	3681508	16	0.336898	192	1_3681316	1_3681508
1440669	1	3681316	3681550	16	0.0266304	234	1_3681316	1_3681550
1440670	1	3681316	3681568	16	0.475975	252	1_3681316	1_3681568
1440672	1	3681316	3681737	16	0.388484	421	1_3681316	1_3681737
1440674	1	3681316	3681779	16	0.786144	463	1_3681316	1_3681779
1440676	1	3681316	3682011	16	0.475975	695	1_3681316	1_3682011
1440677	1	3681316	3687048	15	0	5732	1_3681316	1_3687048
1440678	1	3681316	3687572	16	0.270108	6256	1_3681316	1_3687572
1440679	1	3681316	3690141	13	0.00144928	8825	1_3681316	1_3690141
1440680	1	3681316	3690175	12	0.118072	8859	1_3681316	1_3690175
1455240	1	3681325	3681396	16	0.0364254	71	1_3681325	1_3681396
1455241	1	3681325	3681400	16	0.0354473	75	1_3681325	1_3681400
1455243	1	3681325	3681443	16	0.00383142	118	1_3681325	1_3681443
1455244	1	3681325	3681508	16	0.0846395	183	1_3681325	1_3681508
1455246	1	3681325	3681550	16	0.000161891	225	1_3681325	1_3681550
1455247	1	3681325	3681568	16	0.000294724	243	1_3681325	1_3681568
1455249	1	3681325	3681737	16	0.0246062	412	1_3681325	1_3681737
1455251	1	3681325	3681779	16	0.0152955	454	1_3681325	1_3681779
1455253	1	3681325	3682011	16	0.000294724	686	1_3681325	1_3682011
1455254	1	3681325	3687048	15	0.0180288	5723	1_3681325	1_3687048
1455255	1	3681325	3687572	16	0.0410509	6247	1_3681325	1_3687572
1455256	1	3681325	3690141	13	0.0611111	8816	1_3681325	1_3690141
1455257	1	3681325	3690175	12	0.0847458	8850	1_3681325	1_3690175
1462528	1	3681396	3681400	16	0.120654	4	1_3681396	1_3681400
1462530	1	3681396	3681443	16	0.0422535	47	1_3681396	1_3681443
1462531	1	3681396	3681508	16	0.15493	112	1_3681396	1_3681508
1462533	1	3681396	3681550	16	0.0160682	154	1_3681396	1_3681550
1462534	1	3681396	3681568	16	0.225713	172	1_3681396	1_3681568
1462536	1	3681396	3681737	16	0.175378	341	1_3681396	1_3681737
1462538	1	3681396	3681779	16	0.0489076	383	1_3681396	1_3681779
1462540	1	3681396	3682011	16	0.225713	615	1_3681396	1_3682011
1462541	1	3681396	3687048	15	0.0034965	5652	1_3681396	1_3687048
1462542	1	3681396	3687572	16	0.0181087	6176	1_3681396	1_3687572
1462543	1	3681396	3690141	13	0.025	8745	1_3681396	1_3690141
1462544	1	3681396	3690175	12	0.0181818	8779	1_3681396	1_3690175
1469816	1	3681400	3681443	16	0.020979	43	1_3681400	1_3681443
1469817	1	3681400	3681508	16	0.778767	108	1_3681400	1_3681508
1469819	1	3681400	3681550	16	0.0828327	150	1_3681400	1_3681550
1469820	1	3681400	3681568	16	0.667205	168	1_3681400	1_3681568
1469822	1	3681400	3681737	16	0.809376	337	1_3681400	1_3681737
1469824	1	3681400	3681779	16	0.416772	379	1_3681400	1_3681779
1469826	1	3681400	3682011	16	0.667205	611	1_3681400	1_3682011
1469827	1	3681400	3687048	15	0.00688863	5648	1_3681400	1_3687048
1469828	1	3681400	3687572	16	0.168831	6172	1_3681400	1_3687572
1469829	1	3681400	3690141	13	0.037037	8741	1_3681400	1_3690141
1469830	1	3681400	3690175	12	0.060241	8775	1_3681400	1_3690175
1484386	1	3681443	3681508	16	0.272727	65	1_3681443	1_3681508
1484388	1	3681443	3681550	16	0.0422535	107	1_3681443	1_3681550
1484389	1	3681443	3681568	16	0.213675	125	1_3681443	1_3681568
1484391	1	3681443	3681737	16	0.00246914	294	1_3681443	1_3681737
1484393	1	3681443	3681779	16	0.128609	336	1_3681443	1_3681779
1484395	1	3681443	3682011	16	0.213675	568	1_3681443	1_3682011
1484396	1	3681443	3687048	15	0.0144231	5605	1_3681443	1_3687048
1484397	1	3681443	3687572	16	0.047619	6129	1_3681443	1_3687572
1484398	1	3681443	3690141	13	0.000925926	8698	1_3681443	1_3690141
1484399	1	3681443	3690175	12	0.0666667	8732	1_3681443	1_3690175
1491671	1	3681508	3681550	16	0.0320102	42	1_3681508	1_3681550
1491672	1	3681508	3681568	16	0.841492	60	1_3681508	1_3681568
1491674	1	3681508	3681737	16	0.56633	229	1_3681508	1_3681737
1491676	1	3681508	3681779	16	0.521832	271	1_3681508	1_3681779
1491678	1	3681508	3682011	16	0.841492	503	1_3681508	1_3682011
1491679	1	3681508	3687048	15	0.0033284	5540	1_3681508	1_3687048
1491680	1	3681508	3687572	16	0.0519481	6064	1_3681508	1_3687572
1491681	1	3681508	3690141	13	0.00952381	8633	1_3681508	1_3690141
1491682	1	3681508	3690175	12	0.00186916	8667	1_3681508	1_3690175
1506235	1	3681550	3681568	16	0.0176959	18	1_3681550	1_3681568
1506237	1	3681550	3681737	16	0.0551904	187	1_3681550	1_3681737
1506239	1	3681550	3681779	16	0.00277254	229	1_3681550	1_3681779
1506241	1	3681550	3682011	16	0.0176959	461	1_3681550	1_3682011
1506242	1	3681550	3687048	15	0.0034965	5498	1_3681550	1_3687048
1506243	1	3681550	3687572	16	0.0503018	6022	1_3681550	1_3687572
1506244	1	3681550	3690141	13	0.0482143	8591	1_3681550	1_3690141
1506245	1	3681550	3690175	12	0.0352941	8625	1_3681550	1_3690175
1513517	1	3681568	3681737	16	0.753846	169	1_3681568	1_3681737
1513519	1	3681568	3681779	16	0.567131	211	1_3681568	1_3681779
1513521	1	3681568	3682011	16	1	443	1_3681568	1_3682011
1513522	1	3681568	3687048	15	1.14286e-31	5480	1_3681568	1_3687048
1513523	1	3681568	3687572	16	0.0915751	6004	1_3681568	1_3687572
1513524	1	3681568	3690141	13	0.000292398	8573	1_3681568	1_3690141
1513525	1	3681568	3690175	12	0.0181818	8607	1_3681568	1_3690175
1528076	1	3681737	3681779	16	0.421406	42	1_3681737	1_3681779
1528078	1	3681737	3682011	16	0.753846	274	1_3681737	1_3682011
1528079	1	3681737	3687048	15	0.0224359	5311	1_3681737	1_3687048
1528080	1	3681737	3687572	16	0.238095	5835	1_3681737	1_3687572
1528081	1	3681737	3690141	13	0.00333333	8404	1_3681737	1_3690141
1528082	1	3681737	3690175	12	0.118072	8438	1_3681737	1_3690175
1542631	1	3681779	3682011	16	0.567131	232	1_3681779	1_3682011
1542632	1	3681779	3687048	15	0.00198939	5269	1_3681779	1_3687048
1542633	1	3681779	3687572	16	0.190101	5793	1_3681779	1_3687572
1542634	1	3681779	3690141	13	0.00886525	8362	1_3681779	1_3690141
1542635	1	3681779	3690175	12	0.060241	8396	1_3681779	1_3690175
1557181	1	3682011	3687048	15	1.14286e-31	5037	1_3682011	1_3687048
1557182	1	3682011	3687572	16	0.0915751	5561	1_3682011	1_3687572
1557183	1	3682011	3690141	13	0.000292398	8130	1_3682011	1_3690141
1557184	1	3682011	3690175	12	0.0181818	8164	1_3682011	1_3690175
1564455	1	3687048	3687572	15	0.00240385	524	1_3687048	1_3687572
1564456	1	3687048	3690141	12	0.130435	3093	1_3687048	1_3690141
1564457	1	3687048	3690175	12	0.00869565	3127	1_3687048	1_3690175
1571728	1	3687572	3690141	13	0.0198413	2569	1_3687572	1_3690141
1571729	1	3687572	3690175	12	0.28	2603	1_3687572	1_3690175
1579000	1	3690141	3690175	12	0.0666667	34	1_3690141	1_3690175
1593541	1	4084531	4084683	15	0.64191	152	1_4084531	1_4084683
1593542	1	4084531	4084780	15	0.0193966	249	1_4084531	1_4084780
1593543	1	4084531	4084847	14	0.451965	316	1_4084531	1_4084847
1593544	1	4084531	4084895	15	0.0401194	364	1_4084531	1_4084895
1593545	1	4084531	4085039	15	0.64191	508	1_4084531	1_4085039
1593546	1	4084531	4085046	15	0.64191	515	1_4084531	1_4085046
1593547	1	4084531	4085816	13	0.100833	1285	1_4084531	1_4085816
1593548	1	4084531	4085830	14	0.00971463	1299	1_4084531	1_4085830
1593549	1	4084531	4085833	13	0.00875	1302	1_4084531	1_4085833
1593550	1	4084531	4085881	12	0.00401606	1350	1_4084531	1_4085881
1593551	1	4084531	4085946	14	0.260092	1415	1_4084531	1_4085946
1600810	1	4084683	4084780	16	0.100083	97	1_4084683	1_4084780
1600811	1	4084683	4084847	15	0.865832	164	1_4084683	1_4084847
1600812	1	4084683	4084895	16	0.0414747	212	1_4084683	1_4084895
1600813	1	4084683	4085039	16	0.758585	356	1_4084683	1_4085039
1600814	1	4084683	4085046	16	0.758585	363	1_4084683	1_4085046
1600815	1	4084683	4085816	14	0.102564	1133	1_4084683	1_4085816
1600816	1	4084683	4085830	15	0.0752351	1147	1_4084683	1_4085830
1600817	1	4084683	4085833	14	0.0734669	1150	1_4084683	1_4085833
1600818	1	4084683	4085881	13	0.00333333	1198	1_4084683	1_4085881
1600819	1	4084683	4085946	15	0.557361	1263	1_4084683	1_4085946
1608078	1	4084780	4084847	15	0.142442	67	1_4084780	1_4084847
1608079	1	4084780	4084895	16	0.032967	115	1_4084780	1_4084895
1608080	1	4084780	4085039	16	0.100083	259	1_4084780	1_4085039
1608081	1	4084780	4085046	16	0.100083	266	1_4084780	1_4085046
1608082	1	4084780	4085816	14	0.0128205	1036	1_4084780	1_4085816
1608083	1	4084780	4085830	15	0.0340909	1050	1_4084780	1_4085830
1608084	1	4084780	4085833	14	0.0245902	1053	1_4084780	1_4085833
1608085	1	4084780	4085881	13	0.0545455	1101	1_4084780	1_4085881
1608086	1	4084780	4085946	15	0.195636	1166	1_4084780	1_4085946
1615345	1	4084847	4084895	15	0.0541145	48	1_4084847	1_4084895
1615346	1	4084847	4085039	15	0.865832	192	1_4084847	1_4085039
1615347	1	4084847	4085046	15	0.865832	199	1_4084847	1_4085046
1615348	1	4084847	4085816	13	0.136261	969	1_4084847	1_4085816
1615349	1	4084847	4085830	14	0.0991803	983	1_4084847	1_4085830
1615350	1	4084847	4085833	13	0.0965251	986	1_4084847	1_4085833
1615351	1	4084847	4085881	13	0.0162162	1034	1_4084847	1_4085881
1615352	1	4084847	4085946	14	0.854494	1099	1_4084847	1_4085946
1622611	1	4084895	4085039	16	0.0414747	144	1_4084895	1_4085039
1622612	1	4084895	4085046	16	0.0414747	151	1_4084895	1_4085046
1622613	1	4084895	4085816	14	0.0128205	921	1_4084895	1_4085816
1622614	1	4084895	4085830	15	0.020979	935	1_4084895	1_4085830
1622615	1	4084895	4085833	14	0.0245902	938	1_4084895	1_4085833
1622616	1	4084895	4085881	13	0.0545455	986	1_4084895	1_4085881
1622617	1	4084895	4085946	15	0.0181213	1051	1_4084895	1_4085946
1629876	1	4085039	4085046	16	1	7	1_4085039	1_4085046
1629877	1	4085039	4085816	14	0.102564	777	1_4085039	1_4085816
1629878	1	4085039	4085830	15	0.0105799	791	1_4085039	1_4085830
1629879	1	4085039	4085833	14	0.00971463	794	1_4085039	1_4085833
1629880	1	4085039	4085881	13	0.00333333	842	1_4085039	1_4085881
1629881	1	4085039	4085946	15	0.779924	907	1_4085039	1_4085946
1637140	1	4085046	4085816	14	0.102564	770	1_4085046	1_4085816
1637141	1	4085046	4085830	15	0.0105799	784	1_4085046	1_4085830
1637142	1	4085046	4085833	14	0.00971463	787	1_4085046	1_4085833
1637143	1	4085046	4085881	13	0.00333333	835	1_4085046	1_4085881
1637144	1	4085046	4085946	15	0.779924	900	1_4085046	1_4085946
1644403	1	4085816	4085830	14	0.788146	14	1_4085816	1_4085830
1644404	1	4085816	4085833	14	0.788146	17	1_4085816	1_4085833
1644405	1	4085816	4085881	13	0.025	65	1_4085816	1_4085881
1644406	1	4085816	4085946	14	0.0801282	130	1_4085816	1_4085946
1651665	1	4085830	4085833	14	1	3	1_4085830	1_4085833
1651666	1	4085830	4085881	13	0.0482143	51	1_4085830	1_4085881
1651667	1	4085830	4085946	14	0.0437158	116	1_4085830	1_4085946
1658926	1	4085833	4085881	13	0.0482143	48	1_4085833	1_4085881
1658927	1	4085833	4085946	14	0.0437158	113	1_4085833	1_4085946
1666186	1	4085881	4085946	13	0.0329268	65	1_4085881	1_4085946
1687960	1	5994891	5994903	15	1	12	1_5994891	1_5994903
1687961	1	5994891	5995441	16	5.30532e-05	550	1_5994891	1_5995441
1687962	1	5994891	5995996	15	0.252096	1105	1_5994891	1_5995996
1687966	1	5994891	6000151	16	0.350091	5260	1_5994891	1_6000151
1687967	1	5994891	6000435	16	0.0455373	5544	1_5994891	1_6000435
1687968	1	5994891	6001696	16	0.160656	6805	1_5994891	1_6001696
1687969	1	5994891	6001836	16	0.160656	6945	1_5994891	1_6001836
1687970	1	5994891	6001844	15	0.0534759	6953	1_5994891	1_6001844
1687971	1	5994891	6001851	16	0.0440801	6960	1_5994891	1_6001851
1687972	1	5994891	6001982	16	0.019516	7091	1_5994891	1_6001982
1687974	1	5994891	6002250	15	0.0650407	7359	1_5994891	1_6002250
1687975	1	5994891	6002313	15	0.123476	7422	1_5994891	1_6002313
1687976	1	5994891	6002349	15	0.155969	7458	1_5994891	1_6002349
1687977	1	5994891	6002970	16	0.160656	8079	1_5994891	1_6002970
1687978	1	5994891	6002982	15	0.113508	8091	1_5994891	1_6002982
1695216	1	5994903	5995441	15	0.0161503	538	1_5994903	1_5995441
1695217	1	5994903	5995996	15	0.252096	1093	1_5994903	1_5995996
1695221	1	5994903	6000151	15	0.329268	5248	1_5994903	1_6000151
1695222	1	5994903	6000435	15	0.0354767	5532	1_5994903	1_6000435
1695223	1	5994903	6001696	15	0.15723	6793	1_5994903	1_6001696
1695224	1	5994903	6001836	15	0.15723	6933	1_5994903	1_6001836
1695225	1	5994903	6001844	14	0.0421053	6941	1_5994903	1_6001844
1695226	1	5994903	6001851	15	0.113508	6948	1_5994903	1_6001851
1695227	1	5994903	6001982	15	0.0150094	7079	1_5994903	1_6001982
1695229	1	5994903	6002250	14	0.0465517	7347	1_5994903	1_6002250
1695230	1	5994903	6002313	14	0.110554	7410	1_5994903	1_6002313
1695231	1	5994903	6002349	14	0.109718	7446	1_5994903	1_6002349
1695232	1	5994903	6002970	15	0.15723	8067	1_5994903	1_6002970
1695233	1	5994903	6002982	14	0.0843859	8079	1_5994903	1_6002982
1702471	1	5995441	5995996	15	0.00126689	555	1_5995441	1_5995996
1702475	1	5995441	6000151	16	0.0524272	4710	1_5995441	1_6000151
1702476	1	5995441	6000435	16	0.00323625	4994	1_5995441	1_6000435
1702477	1	5995441	6001696	16	0.00582524	6255	1_5995441	1_6001696
1702478	1	5995441	6001836	16	0.109385	6395	1_5995441	1_6001836
1702479	1	5995441	6001844	15	0.00213068	6403	1_5995441	1_6001844
1702480	1	5995441	6001851	16	0.00352391	6410	1_5995441	1_6001851
1702481	1	5995441	6001982	16	0.0124827	6541	1_5995441	1_6001982
1702483	1	5995441	6002250	15	0.00173611	6809	1_5995441	1_6002250
1702484	1	5995441	6002313	15	0.0104167	6872	1_5995441	1_6002313
1702485	1	5995441	6002349	15	0.161184	6908	1_5995441	1_6002349
1702486	1	5995441	6002970	16	0.00582524	7529	1_5995441	1_6002970
1702487	1	5995441	6002982	15	0.00715564	7541	1_5995441	1_6002982
1709728	1	5995996	6000151	15	0.210069	4155	1_5995996	1_6000151
1709729	1	5995996	6000435	15	0.417614	4439	1_5995996	1_6000435
1709730	1	5995996	6001696	15	0.241071	5700	1_5995996	1_6001696
1709731	1	5995996	6001836	15	0.00669643	5840	1_5995996	1_6001836
1709732	1	5995996	6001844	14	0.449438	5848	1_5995996	1_6001844
1709733	1	5995996	6001851	15	0.230769	5855	1_5995996	1_6001851
1709734	1	5995996	6001982	15	0.0324519	5986	1_5995996	1_6001982
1709736	1	5995996	6002250	14	0.0234082	6254	1_5995996	1_6002250
1709737	1	5995996	6002313	14	0.0275792	6317	1_5995996	1_6002313
1709738	1	5995996	6002349	14	0.350358	6353	1_5995996	1_6002349
1709739	1	5995996	6002970	15	0.241071	6974	1_5995996	1_6002970
1709740	1	5995996	6002982	14	0.182022	6986	1_5995996	1_6002982
1738731	1	6000151	6000435	16	0.0222222	284	1_6000151	1_6000435
1738732	1	6000151	6001696	16	0.111111	1545	1_6000151	1_6001696
[truncated: 382,097 more rows]
