# Supplementary material for: Selection on adaptive and maladaptive gene expression plasticity during thermal adaptation to urban heat islands
Source: Nat Commun. 2021 Oct 26;12:6195. doi: 10.1038/s41467-021-26334-4 (PMC8548502; doi:10.1038/s41467-021-26334-4)
Supplement: Supplementary file 5 — Source Data [file 41467_2021_26334_MOESM5_ESM.zip › NATCOMM_maladaptive_plasticity_source_data_file_09062021/Data_files/Mayaguez_forest_CTmax_LD_10132020.csv]

	CHR	POS1	POS2	N_INDV	R.2	distance	genome_pos1	genome_pos2
9784615	1	47911177	47911183	14	0.0454545	6	1_47911177	1_47911183
9784616	1	47911177	47911466	13	0.0742424	289	1_47911177	1_47911466
9784617	1	47911177	47911540	14	0.0808081	363	1_47911177	1_47911540
9784618	1	47911177	47912471	11	0.01	1294	1_47911177	1_47912471
9784619	1	47911177	47912488	12	0.0508475	1311	1_47911177	1_47912488
9784620	1	47911177	47912547	13	0.025	1370	1_47911177	1_47912547
9784622	1	47911177	47914649	10	0.0104167	3472	1_47911177	1_47914649
9790653	1	47911183	47911466	15	0.195636	283	1_47911183	1_47911466
9790654	1	47911183	47911540	17	0.189844	357	1_47911183	1_47911540
9790655	1	47911183	47912471	13	0.517107	1288	1_47911183	1_47912471
9790656	1	47911183	47912488	15	0.535714	1305	1_47911183	1_47912488
9790657	1	47911183	47912547	16	0.238095	1364	1_47911183	1_47912547
9790659	1	47911183	47914649	11	0.00784314	3466	1_47911183	1_47914649
9796690	1	47911466	47911540	16	1	74	1_47911466	1_47911540
9796691	1	47911466	47912471	14	0.113122	1005	1_47911466	1_47912471
9796692	1	47911466	47912488	15	0.0892857	1022	1_47911466	1_47912488
9796693	1	47911466	47912547	17	0.46875	1081	1_47911466	1_47912547
9796694	1	47911466	47914114	10	0.0740741	2648	1_47911466	1_47914114
9796695	1	47911466	47914649	12	0.2	3183	1_47911466	1_47914649
9802726	1	47911540	47912471	13	0.108871	931	1_47911540	1_47912471
9802727	1	47911540	47912488	15	0.0688776	948	1_47911540	1_47912488
9802728	1	47911540	47912547	17	0.46875	1007	1_47911540	1_47912547
9802730	1	47911540	47914649	11	0.266667	3109	1_47911540	1_47914649
9808761	1	47912471	47912488	14	1	17	1_47912471	1_47912488
9808764	1	47912471	47914649	10	0.0909091	2178	1_47912471	1_47914649
9814796	1	47912488	47914114	10	0.37037	1626	1_47912488	1_47914114
9814797	1	47912488	47914649	11	0.125641	2161	1_47912488	1_47914649
9820829	1	47912547	47914649	12	0.0909091	2102	1_47912547	1_47914649
20729703	1	123192362	123192368	19	1	6	1_123192362	1_123192368
20729704	1	123192362	123192386	19	1	24	1_123192362	1_123192386
20729705	1	123192362	123192493	18	0.187505	131	1_123192362	1_123192493
20729706	1	123192362	123192555	19	0.0340336	193	1_123192362	1_123192555
20729707	1	123192362	123192706	19	0.311164	344	1_123192362	1_123192706
20729708	1	123192362	123192859	19	0.344048	497	1_123192362	1_123192859
20729709	1	123192362	123193045	18	0.0307692	683	1_123192362	1_123193045
20733520	1	123192368	123192386	19	1	18	1_123192368	1_123192386
20733521	1	123192368	123192493	18	0.187505	125	1_123192368	1_123192493
20733522	1	123192368	123192555	19	0.0340336	187	1_123192368	1_123192555
20733523	1	123192368	123192706	19	0.311164	338	1_123192368	1_123192706
20733524	1	123192368	123192859	19	0.344048	491	1_123192368	1_123192859
20733525	1	123192368	123193045	18	0.0307692	677	1_123192368	1_123193045
20737336	1	123192386	123192493	18	0.187505	107	1_123192386	1_123192493
20737337	1	123192386	123192555	19	0.0340336	169	1_123192386	1_123192555
20737338	1	123192386	123192706	19	0.311164	320	1_123192386	1_123192706
20737339	1	123192386	123192859	19	0.344048	473	1_123192386	1_123192859
20737340	1	123192386	123193045	18	0.0307692	659	1_123192386	1_123193045
20741151	1	123192493	123192555	18	0.183376	62	1_123192493	1_123192555
20741152	1	123192493	123192706	18	0.555939	213	1_123192493	1_123192706
20741153	1	123192493	123192859	18	0.45055	366	1_123192493	1_123192859
20741154	1	123192493	123193045	17	0.0566667	552	1_123192493	1_123193045
20744965	1	123192555	123192706	19	0.0772368	151	1_123192555	1_123192706
20744966	1	123192555	123192859	19	0.147212	304	1_123192555	1_123192859
20744967	1	123192555	123193045	18	0.015625	490	1_123192555	1_123193045
20748778	1	123192706	123192859	19	0.798341	153	1_123192706	1_123192859
20748779	1	123192706	123193045	18	0.105625	339	1_123192706	1_123193045
20752590	1	123192859	123193045	18	0.00625	186	1_123192859	1_123193045
20764020	1	123204551	123204620	14	0.348955	69	1_123204551	1_123204620
20764021	1	123204551	123204719	14	0.380985	168	1_123204551	1_123204719
20764022	1	123204551	123204839	13	0.301075	288	1_123204551	1_123204839
20764023	1	123204551	123206161	10	0.262344	1610	1_123204551	1_123206161
20764024	1	123204551	123206188	10	0.297521	1637	1_123204551	1_123206188
20767828	1	123204620	123204719	15	1	99	1_123204620	1_123204719
20767829	1	123204620	123204839	16	1	219	1_123204620	1_123204839
20767830	1	123204620	123206161	11	0.502609	1541	1_123204620	1_123206161
20767831	1	123204620	123206188	10	0.669421	1568	1_123204620	1_123206188
20771635	1	123204719	123204839	14	1	120	1_123204719	1_123204839
20771636	1	123204719	123206161	11	0.502609	1442	1_123204719	1_123206161
20775441	1	123204839	123206161	10	0.111111	1322	1_123204839	1_123206161
27752455	1	238815043	238815077	19	0.0214774	34	1_238815043	1_238815077
27752456	1	238815043	238815104	19	1	61	1_238815043	1_238815104
27752457	1	238815043	238815107	19	0.724282	64	1_238815043	1_238815107
27752458	1	238815043	238815131	19	1	88	1_238815043	1_238815131
27752459	1	238815043	238817785	18	8.76194e-05	2742	1_238815043	1_238817785
27752460	1	238815043	238817786	18	0.039604	2743	1_238815043	1_238817786
27752461	1	238815043	238817792	17	0.145068	2749	1_238815043	1_238817792
27752462	1	238815043	238819759	17	0.003663	4716	1_238815043	1_238819759
27752463	1	238815043	238821358	16	0.228733	6315	1_238815043	1_238821358
27752464	1	238815043	238821416	15	0.0243506	6373	1_238815043	1_238821416
27752465	1	238815043	238821434	13	0.154762	6391	1_238815043	1_238821434
27752466	1	238815043	238821527	12	0.103896	6484	1_238815043	1_238821527
27752468	1	238815043	238821672	13	0.0867384	6629	1_238815043	1_238821672
27753181	1	238815077	238815104	19	0.0214774	27	1_238815077	1_238815104
27753182	1	238815077	238815107	19	0.00359195	30	1_238815077	1_238815107
27753183	1	238815077	238815131	19	0.0214774	54	1_238815077	1_238815131
27753184	1	238815077	238817785	18	0.144543	2708	1_238815077	1_238817785
27753185	1	238815077	238817786	18	0.1875	2709	1_238815077	1_238817786
27753186	1	238815077	238817792	17	0.0291375	2715	1_238815077	1_238817792
27753187	1	238815077	238819759	17	0.100962	4682	1_238815077	1_238819759
27753188	1	238815077	238821358	16	0.153119	6281	1_238815077	1_238821358
27753189	1	238815077	238821416	15	0.270089	6339	1_238815077	1_238821416
27753190	1	238815077	238821434	13	0.0722222	6357	1_238815077	1_238821434
27753191	1	238815077	238821527	12	0.030303	6450	1_238815077	1_238821527
27753193	1	238815077	238821672	13	0.037037	6595	1_238815077	1_238821672
27753906	1	238815104	238815107	19	0.724282	3	1_238815104	1_238815107
27753907	1	238815104	238815131	19	1	27	1_238815104	1_238815131
27753908	1	238815104	238817785	18	8.76194e-05	2681	1_238815104	1_238817785
27753909	1	238815104	238817786	18	0.039604	2682	1_238815104	1_238817786
27753910	1	238815104	238817792	17	0.145068	2688	1_238815104	1_238817792
27753911	1	238815104	238819759	17	0.003663	4655	1_238815104	1_238819759
27753912	1	238815104	238821358	16	0.228733	6254	1_238815104	1_238821358
27753913	1	238815104	238821416	15	0.0243506	6312	1_238815104	1_238821416
27753914	1	238815104	238821434	13	0.154762	6330	1_238815104	1_238821434
27753915	1	238815104	238821527	12	0.103896	6423	1_238815104	1_238821527
27753917	1	238815104	238821672	13	0.0867384	6568	1_238815104	1_238821672
27754630	1	238815107	238815131	19	0.724282	24	1_238815107	1_238815131
27754631	1	238815107	238817785	18	0.0158028	2678	1_238815107	1_238817785
27754632	1	238815107	238817786	18	0.0178571	2679	1_238815107	1_238817786
27754633	1	238815107	238817792	17	0.167832	2685	1_238815107	1_238817792
27754634	1	238815107	238819759	17	0.00255102	4652	1_238815107	1_238819759
27754635	1	238815107	238821358	16	0.130435	6251	1_238815107	1_238821358
27754636	1	238815107	238821416	15	0.0510204	6309	1_238815107	1_238821416
27754637	1	238815107	238821434	13	0.180556	6327	1_238815107	1_238821434
27754638	1	238815107	238821527	12	0.030303	6420	1_238815107	1_238821527
27754640	1	238815107	238821672	13	0.037037	6565	1_238815107	1_238821672
27755353	1	238815131	238817785	18	8.76194e-05	2654	1_238815131	1_238817785
27755354	1	238815131	238817786	18	0.039604	2655	1_238815131	1_238817786
27755355	1	238815131	238817792	17	0.145068	2661	1_238815131	1_238817792
27755356	1	238815131	238819759	17	0.003663	4628	1_238815131	1_238819759
27755357	1	238815131	238821358	16	0.228733	6227	1_238815131	1_238821358
27755358	1	238815131	238821416	15	0.0243506	6285	1_238815131	1_238821416
27755359	1	238815131	238821434	13	0.154762	6303	1_238815131	1_238821434
27755360	1	238815131	238821527	12	0.103896	6396	1_238815131	1_238821527
27755362	1	238815131	238821672	13	0.0867384	6541	1_238815131	1_238821672
27756075	1	238817785	238817786	18	0.141593	1	1_238817785	1_238817786
27756076	1	238817785	238817792	17	0.00932401	7	1_238817785	1_238817792
27756077	1	238817785	238819759	16	0.462851	1974	1_238817785	1_238819759
27756078	1	238817785	238821358	15	0.381607	3573	1_238817785	1_238821358
27756079	1	238817785	238821416	14	0.399577	3631	1_238817785	1_238821416
27756080	1	238817785	238821434	12	0.514286	3649	1_238817785	1_238821434
27756081	1	238817785	238821527	12	0.0454545	3742	1_238817785	1_238821527
27756083	1	238817785	238821672	13	0.345752	3887	1_238817785	1_238821672
27756796	1	238817786	238817792	17	0.170928	6	1_238817786	1_238817792
27756797	1	238817786	238819759	16	0.218807	1973	1_238817786	1_238819759
27756798	1	238817786	238821358	15	0.314065	3572	1_238817786	1_238821358
27756799	1	238817786	238821416	14	0.155423	3630	1_238817786	1_238821416
27756800	1	238817786	238821434	12	0.666667	3648	1_238817786	1_238821434
27756801	1	238817786	238821527	12	0.0454545	3741	1_238817786	1_238821527
27756803	1	238817786	238821672	13	0.39596	3886	1_238817786	1_238821672
27757516	1	238817792	238819759	16	0.142616	1967	1_238817792	1_238819759
27757517	1	238817792	238821358	14	0.116264	3566	1_238817792	1_238821358
27757518	1	238817792	238821416	13	0.064843	3624	1_238817792	1_238821416
27757519	1	238817792	238821434	12	0.222222	3642	1_238817792	1_238821434
27757520	1	238817792	238821527	12	0.314286	3735	1_238817792	1_238821527
27757522	1	238817792	238821672	13	0.277778	3880	1_238817792	1_238821672
27758235	1	238819759	238821358	14	0.538462	1599	1_238819759	1_238821358
27758236	1	238819759	238821416	13	0.190444	1657	1_238819759	1_238821416
27758237	1	238819759	238821434	12	0.662954	1675	1_238819759	1_238821434
27758238	1	238819759	238821527	11	1	1768	1_238819759	1_238821527
27758240	1	238819759	238821672	12	0.727273	1913	1_238819759	1_238821672
27758953	1	238821358	238821416	13	0.630756	58	1_238821358	1_238821416
27758954	1	238821358	238821434	12	1	76	1_238821358	1_238821434
27758955	1	238821358	238821527	11	0.140625	169	1_238821358	1_238821527
27758957	1	238821358	238821672	11	0.362319	314	1_238821358	1_238821672
27759670	1	238821416	238821434	13	0.588768	18	1_238821416	1_238821434
27759673	1	238821416	238821672	11	0.42692	256	1_238821416	1_238821672
27760388	1	238821434	238821672	10	0.47619	238	1_238821434	1_238821672
35125625	2	28601449	28601829	18	0	380	2_28601449	2_28601829
35125626	2	28601449	28602004	14	0.282051	555	2_28601449	2_28602004
35125627	2	28601449	28602103	18	0.205882	654	2_28601449	2_28602103
35125628	2	28601449	28602145	16	0.2	696	2_28601449	2_28602145
35125629	2	28601449	28602159	18	0.205882	710	2_28601449	2_28602159
35125630	2	28601449	28602184	18	0.205882	735	2_28601449	2_28602184
35144694	2	28601829	28602004	14	0.102564	175	2_28601829	2_28602004
35144695	2	28601829	28602103	19	0.05	274	2_28601829	2_28602103
35144696	2	28601829	28602145	17	0.0703125	316	2_28601829	2_28602145
35144697	2	28601829	28602159	19	0.05	330	2_28601829	2_28602159
35144698	2	28601829	28602184	19	0.05	355	2_28601829	2_28602184
35151049	2	28602004	28602103	14	1	99	2_28602004	2_28602103
35151050	2	28602004	28602145	13	1	141	2_28602004	2_28602145
35151051	2	28602004	28602159	14	1	155	2_28602004	2_28602159
35151052	2	28602004	28602184	14	1	180	2_28602004	2_28602184
35157403	2	28602103	28602145	17	1	42	2_28602103	2_28602145
35157404	2	28602103	28602159	19	1	56	2_28602103	2_28602159
35157405	2	28602103	28602184	19	1	81	2_28602103	2_28602184
35163756	2	28602145	28602159	17	1	14	2_28602145	2_28602159
35163757	2	28602145	28602184	17	1	39	2_28602145	2_28602184
35170108	2	28602159	28602184	19	1	25	2_28602159	2_28602184
42987949	2	77727308	77728943	11	1	1635	2_77727308	2_77728943
42987950	2	77727308	77728980	11	1	1672	2_77727308	2_77728980
42987951	2	77727308	77729091	11	1	1783	2_77727308	2_77729091
42987955	2	77727308	77729213	11	1	1905	2_77727308	2_77729213
42987957	2	77727308	77729239	11	1	1931	2_77727308	2_77729239
42987958	2	77727308	77729242	11	1	1934	2_77727308	2_77729242
42987960	2	77727308	77731697	11	0.0178571	4389	2_77727308	2_77731697
42987961	2	77727308	77732123	10	0.340278	4815	2_77727308	2_77732123
42987962	2	77727308	77735303	11	0.471154	7995	2_77727308	2_77735303
42987963	2	77727308	77735779	11	0.401111	8471	2_77727308	2_77735779
42987964	2	77727308	77735797	10	0.390244	8489	2_77727308	2_77735797
42987965	2	77727308	77735803	10	0.390244	8495	2_77727308	2_77735803
42987966	2	77727308	77735845	10	0.460227	8537	2_77727308	2_77735845
42987969	2	77727308	77736262	10	0.390244	8954	2_77727308	2_77736262
42987970	2	77727308	77736559	10	0.460227	9251	2_77727308	2_77736559
42987974	2	77727308	77736608	10	0.460227	9300	2_77727308	2_77736608
42992919	2	77728943	77728980	18	1	37	2_77728943	2_77728980
42992920	2	77728943	77729091	18	1	148	2_77728943	2_77729091
42992924	2	77728943	77729213	17	1	270	2_77728943	2_77729213
42992926	2	77728943	77729239	18	1	296	2_77728943	2_77729239
42992927	2	77728943	77729242	18	1	299	2_77728943	2_77729242
42992929	2	77728943	77731697	17	0.0635593	2754	2_77728943	2_77731697
42992930	2	77728943	77732123	17	0.0708333	3180	2_77728943	2_77732123
42992931	2	77728943	77735303	18	0.237664	6360	2_77728943	2_77735303
42992932	2	77728943	77735779	18	0.195312	6836	2_77728943	2_77735779
42992933	2	77728943	77735797	15	0.218531	6854	2_77728943	2_77735797
42992934	2	77728943	77735803	17	0.209204	6860	2_77728943	2_77735803
42992935	2	77728943	77735845	16	0.225806	6902	2_77728943	2_77735845
42992936	2	77728943	77735857	14	0.237624	6914	2_77728943	2_77735857
42992937	2	77728943	77735859	14	0.237624	6916	2_77728943	2_77735859
42992938	2	77728943	77736262	16	0.202881	7319	2_77728943	2_77736262
42992939	2	77728943	77736559	16	0.225806	7616	2_77728943	2_77736559
42992943	2	77728943	77736608	17	0.232126	7665	2_77728943	2_77736608
42992947	2	77728943	77738346	15	1	9403	2_77728943	2_77738346
42997888	2	77728980	77729091	19	1	111	2_77728980	2_77729091
42997892	2	77728980	77729213	18	1	233	2_77728980	2_77729213
42997894	2	77728980	77729239	19	1	259	2_77728980	2_77729239
42997895	2	77728980	77729242	19	1	262	2_77728980	2_77729242
42997897	2	77728980	77731697	18	0.0703125	2717	2_77728980	2_77731697
42997898	2	77728980	77732123	18	0.0496894	3143	2_77728980	2_77732123
42997899	2	77728980	77735303	19	0.242558	6323	2_77728980	2_77735303
42997900	2	77728980	77735779	19	0.200184	6799	2_77728980	2_77735779
42997901	2	77728980	77735797	16	0.225806	6817	2_77728980	2_77735797
42997902	2	77728980	77735803	18	0.214765	6823	2_77728980	2_77735803
42997903	2	77728980	77735845	17	0.232126	6865	2_77728980	2_77735845
42997904	2	77728980	77735857	14	0.237624	6877	2_77728980	2_77735857
42997905	2	77728980	77735859	14	0.237624	6879	2_77728980	2_77735859
42997906	2	77728980	77736262	17	0.209204	7282	2_77728980	2_77736262
42997907	2	77728980	77736559	16	0.225806	7579	2_77728980	2_77736559
42997911	2	77728980	77736608	18	0.237664	7628	2_77728980	2_77736608
42997915	2	77728980	77738346	16	1	9366	2_77728980	2_77738346
43002859	2	77729091	77729213	18	1	122	2_77729091	2_77729213
43002861	2	77729091	77729239	19	1	148	2_77729091	2_77729239
43002862	2	77729091	77729242	19	1	151	2_77729091	2_77729242
43002864	2	77729091	77731697	18	0.0703125	2606	2_77729091	2_77731697
43002865	2	77729091	77732123	18	0.0496894	3032	2_77729091	2_77732123
43002866	2	77729091	77735303	19	0.242558	6212	2_77729091	2_77735303
43002867	2	77729091	77735779	19	0.200184	6688	2_77729091	2_77735779
43002868	2	77729091	77735797	16	0.225806	6706	2_77729091	2_77735797
43002869	2	77729091	77735803	18	0.214765	6712	2_77729091	2_77735803
43002870	2	77729091	77735845	17	0.232126	6754	2_77729091	2_77735845
43002871	2	77729091	77735857	14	0.237624	6766	2_77729091	2_77735857
43002872	2	77729091	77735859	14	0.237624	6768	2_77729091	2_77735859
43002873	2	77729091	77736262	17	0.209204	7171	2_77729091	2_77736262
43002874	2	77729091	77736559	16	0.225806	7468	2_77729091	2_77736559
43002878	2	77729091	77736608	18	0.237664	7517	2_77729091	2_77736608
43002882	2	77729091	77738346	16	1	9255	2_77729091	2_77738346
43022719	2	77729213	77729239	18	1	26	2_77729213	2_77729239
43022720	2	77729213	77729242	18	1	29	2_77729213	2_77729242
43022722	2	77729213	77731697	18	0.0703125	2484	2_77729213	2_77731697
43022723	2	77729213	77732123	17	0.0426768	2910	2_77729213	2_77732123
43022724	2	77729213	77735303	18	0.389009	6090	2_77729213	2_77735303
43022725	2	77729213	77735779	18	0.311422	6566	2_77729213	2_77735779
43022726	2	77729213	77735797	15	0.376118	6584	2_77729213	2_77735797
43022727	2	77729213	77735803	17	0.342453	6590	2_77729213	2_77735803
43022728	2	77729213	77735845	16	0.380952	6632	2_77729213	2_77735845
43022729	2	77729213	77735857	13	0.417781	6644	2_77729213	2_77735857
43022730	2	77729213	77735859	13	0.417781	6646	2_77729213	2_77735859
43022731	2	77729213	77736262	16	0.338346	7049	2_77729213	2_77736262
43022732	2	77729213	77736559	15	0.376118	7346	2_77729213	2_77736559
43022736	2	77729213	77736608	17	0.38522	7395	2_77729213	2_77736608
43022740	2	77729213	77738346	15	1	9133	2_77729213	2_77738346
43032643	2	77729239	77729242	19	1	3	2_77729239	2_77729242
43032645	2	77729239	77731697	18	0.0703125	2458	2_77729239	2_77731697
43032646	2	77729239	77732123	18	0.0496894	2884	2_77729239	2_77732123
43032647	2	77729239	77735303	19	0.242558	6064	2_77729239	2_77735303
43032648	2	77729239	77735779	19	0.200184	6540	2_77729239	2_77735779
43032649	2	77729239	77735797	16	0.225806	6558	2_77729239	2_77735797
43032650	2	77729239	77735803	18	0.214765	6564	2_77729239	2_77735803
43032651	2	77729239	77735845	17	0.232126	6606	2_77729239	2_77735845
43032652	2	77729239	77735857	14	0.237624	6618	2_77729239	2_77735857
43032653	2	77729239	77735859	14	0.237624	6620	2_77729239	2_77735859
43032654	2	77729239	77736262	17	0.209204	7023	2_77729239	2_77736262
43032655	2	77729239	77736559	16	0.225806	7320	2_77729239	2_77736559
43032659	2	77729239	77736608	18	0.237664	7369	2_77729239	2_77736608
43032663	2	77729239	77738346	16	1	9107	2_77729239	2_77738346
43037605	2	77729242	77731697	18	0.0703125	2455	2_77729242	2_77731697
43037606	2	77729242	77732123	18	0.0496894	2881	2_77729242	2_77732123
43037607	2	77729242	77735303	19	0.242558	6061	2_77729242	2_77735303
43037608	2	77729242	77735779	19	0.200184	6537	2_77729242	2_77735779
43037609	2	77729242	77735797	16	0.225806	6555	2_77729242	2_77735797
43037610	2	77729242	77735803	18	0.214765	6561	2_77729242	2_77735803
43037611	2	77729242	77735845	17	0.232126	6603	2_77729242	2_77735845
43037612	2	77729242	77735857	14	0.237624	6615	2_77729242	2_77735857
43037613	2	77729242	77735859	14	0.237624	6617	2_77729242	2_77735859
43037614	2	77729242	77736262	17	0.209204	7020	2_77729242	2_77736262
43037615	2	77729242	77736559	16	0.225806	7317	2_77729242	2_77736559
43037619	2	77729242	77736608	18	0.237664	7366	2_77729242	2_77736608
43037623	2	77729242	77738346	16	1	9104	2_77729242	2_77738346
43047523	2	77731697	77732123	17	0.788826	426	2_77731697	2_77732123
43047524	2	77731697	77735303	18	0.174569	3606	2_77731697	2_77735303
43047525	2	77731697	77735779	18	0.0193966	4082	2_77731697	2_77735779
43047526	2	77731697	77735797	15	0.11371	4100	2_77731697	2_77735797
43047527	2	77731697	77735803	17	0.0801887	4106	2_77731697	2_77735803
43047528	2	77731697	77735845	16	0.0540541	4148	2_77731697	2_77735845
43047529	2	77731697	77735857	13	0.191483	4160	2_77731697	2_77735857
43047530	2	77731697	77735859	13	0.191483	4162	2_77731697	2_77735859
43047531	2	77731697	77736262	16	0.112281	4565	2_77731697	2_77736262
43047532	2	77731697	77736559	15	0.0290698	4862	2_77731697	2_77736559
43047536	2	77731697	77736608	17	0.0801887	4911	2_77731697	2_77736608
43047540	2	77731697	77738346	15	0.0961538	6649	2_77731697	2_77738346
43052481	2	77732123	77735303	18	0.0864662	3180	2_77732123	2_77735303
43052482	2	77732123	77735779	18	0.00621118	3656	2_77732123	2_77735779
43052483	2	77732123	77735797	15	0.034965	3674	2_77732123	2_77735797
43052484	2	77732123	77735803	17	0.0384918	3680	2_77732123	2_77735803
43052485	2	77732123	77735845	16	0.016129	3722	2_77732123	2_77735845
43052486	2	77732123	77735857	13	0.0513139	3734	2_77732123	2_77735857
43052487	2	77732123	77735859	13	0.0513139	3736	2_77732123	2_77735859
43052488	2	77732123	77736262	16	0.0551896	4139	2_77732123	2_77736262
43052489	2	77732123	77736559	15	0.00874126	4436	2_77732123	2_77736559
43052493	2	77732123	77736608	17	0.034754	4485	2_77732123	2_77736608
43052497	2	77732123	77738346	16	0.0630631	6223	2_77732123	2_77738346
43057438	2	77735303	77735779	19	0.607267	476	2_77735303	2_77735779
43057439	2	77735303	77735797	16	0.660655	494	2_77735303	2_77735797
43057440	2	77735303	77735803	18	0.678912	500	2_77735303	2_77735803
43057441	2	77735303	77735845	17	0.567948	542	2_77735303	2_77735845
43057442	2	77735303	77735857	14	0.741986	554	2_77735303	2_77735857
43057443	2	77735303	77735859	14	0.741986	556	2_77735303	2_77735859
43057444	2	77735303	77736262	17	0.666288	959	2_77735303	2_77736262
43057445	2	77735303	77736559	16	0.660655	1256	2_77735303	2_77736559
43057449	2	77735303	77736608	18	0.682663	1305	2_77735303	2_77736608
43057453	2	77735303	77738346	16	0.253093	3043	2_77735303	2_77738346
43062394	2	77735779	77735797	16	1	18	2_77735779	2_77735797
43062395	2	77735779	77735803	18	0.887584	24	2_77735779	2_77735803
43062396	2	77735779	77735845	17	0.886005	66	2_77735779	2_77735845
43062397	2	77735779	77735857	14	1	78	2_77735779	2_77735857
43062398	2	77735779	77735859	14	1	80	2_77735779	2_77735859
43062399	2	77735779	77736262	17	1	483	2_77735779	2_77736262
43062400	2	77735779	77736559	16	0.880726	780	2_77735779	2_77736559
43062404	2	77735779	77736608	18	0.890321	829	2_77735779	2_77736608
43062408	2	77735779	77738346	16	0.225806	2567	2_77735779	2_77738346
43067349	2	77735797	77735803	16	1	6	2_77735797	2_77735803
43067350	2	77735797	77735845	16	0.884176	48	2_77735797	2_77735845
43067351	2	77735797	77735857	12	1	60	2_77735797	2_77735857
43067352	2	77735797	77735859	12	1	62	2_77735797	2_77735859
43067353	2	77735797	77736262	15	1	465	2_77735797	2_77736262
43067354	2	77735797	77736559	13	1	762	2_77735797	2_77736559
43067358	2	77735797	77736608	15	1	811	2_77735797	2_77736608
43067362	2	77735797	77738346	14	0.237624	2549	2_77735797	2_77738346
43072303	2	77735803	77735845	17	0.886005	42	2_77735803	2_77735845
43072304	2	77735803	77735857	13	1	54	2_77735803	2_77735857
43072305	2	77735803	77735859	13	1	56	2_77735803	2_77735859
43072306	2	77735803	77736262	16	1	459	2_77735803	2_77736262
43072307	2	77735803	77736559	15	1	756	2_77735803	2_77736559
43072311	2	77735803	77736608	17	1	805	2_77735803	2_77736608
43072315	2	77735803	77738346	15	0.218531	2543	2_77735803	2_77738346
43077256	2	77735845	77735857	13	1	12	2_77735845	2_77735857
43077257	2	77735845	77735859	13	1	14	2_77735845	2_77735859
43077258	2	77735845	77736262	16	0.880726	417	2_77735845	2_77736262
43077259	2	77735845	77736559	14	0.872937	714	2_77735845	2_77736559
43077263	2	77735845	77736608	16	1	763	2_77735845	2_77736608
43077267	2	77735845	77738346	15	0.245951	2501	2_77735845	2_77738346
43082208	2	77735857	77735859	14	1	2	2_77735857	2_77735859
43082209	2	77735857	77736262	14	1	405	2_77735857	2_77736262
43082210	2	77735857	77736559	12	1	702	2_77735857	2_77736559
43082214	2	77735857	77736608	14	1	751	2_77735857	2_77736608
43082218	2	77735857	77738346	12	0.25	2489	2_77735857	2_77738346
43087159	2	77735859	77736262	14	1	403	2_77735859	2_77736262
43087160	2	77735859	77736559	12	1	700	2_77735859	2_77736559
43087164	2	77735859	77736608	14	1	749	2_77735859	2_77736608
43087168	2	77735859	77738346	12	0.25	2487	2_77735859	2_77738346
43092109	2	77736262	77736559	14	1	297	2_77736262	2_77736559
43092113	2	77736262	77736608	16	1	346	2_77736262	2_77736608
43092117	2	77736262	77738346	15	0.218531	2084	2_77736262	2_77738346
43097061	2	77736559	77736608	15	1	49	2_77736559	2_77736608
43097065	2	77736559	77738346	14	0.210069	1787	2_77736559	2_77738346
43116847	2	77736608	77738346	15	0.245951	1738	2_77736608	2_77738346
57927984	3	23431248	23431252	19	0.00156863	4	3_23431248	3_23431252
57927985	3	23431248	23431653	18	0.00177462	405	3_23431248	3_23431653
57927986	3	23431248	23431735	14	0.276316	487	3_23431248	3_23431735
57931768	3	23431252	23431653	18	1	401	3_23431252	3_23431653
57931769	3	23431252	23431735	14	0.189474	483	3_23431252	3_23431735
57935551	3	23431653	23431735	13	0.16835	82	3_23431653	3_23431735
57943114	3	23450284	23450285	13	1	1	3_23450284	3_23450285
63471903	3	104563847	104563851	19	0.0377857	4	3_104563847	3_104563851
63471904	3	104563847	104563896	19	0.242457	49	3_104563847	3_104563896
63471906	3	104563847	104563971	17	0.0588606	124	3_104563847	3_104563971
63471907	3	104563847	104564009	19	1	162	3_104563847	3_104564009
63471909	3	104563847	104564340	19	1	493	3_104563847	3_104564340
63471910	3	104563847	104564916	19	0.230104	1069	3_104563847	3_104564916
63471911	3	104563847	104564943	19	0.0104167	1096	3_104563847	3_104564943
63471912	3	104563847	104565008	18	0.0687881	1161	3_104563847	3_104565008
63471913	3	104563847	104565038	17	0.000932836	1191	3_104563847	3_104565038
63471914	3	104563847	104565197	17	0.239096	1350	3_104563847	3_104565197
63471915	3	104563847	104568023	15	0.193966	4176	3_104563847	3_104568023
63473701	3	104563851	104563896	19	0.0149015	45	3_104563851	3_104563896
63473703	3	104563851	104563971	17	0.110816	120	3_104563851	3_104563971
63473704	3	104563851	104564009	19	0.0377857	158	3_104563851	3_104564009
63473706	3	104563851	104564340	19	0.0377857	489	3_104563851	3_104564340
63473707	3	104563851	104564916	19	0.0047619	1065	3_104563851	3_104564916
63473708	3	104563851	104564943	19	0.15744	1092	3_104563851	3_104564943
63473709	3	104563851	104565008	18	0.138942	1157	3_104563851	3_104565008
63473710	3	104563851	104565038	17	0.179602	1187	3_104563851	3_104565038
63473711	3	104563851	104565197	17	0.0281667	1346	3_104563851	3_104565197
63473712	3	104563851	104568023	15	0	4172	3_104563851	3_104568023
63475499	3	104563896	104563971	17	0.0179787	75	3_104563896	3_104563971
63475500	3	104563896	104564009	19	0.242457	113	3_104563896	3_104564009
63475502	3	104563896	104564340	19	0.242457	444	3_104563896	3_104564340
63475503	3	104563896	104564916	19	0.0581897	1020	3_104563896	3_104564916
63475504	3	104563896	104564943	19	0.388335	1047	3_104563896	3_104564943
63475505	3	104563896	104565008	18	0.161272	1112	3_104563896	3_104565008
63475506	3	104563896	104565038	17	0.241246	1142	3_104563896	3_104565038
63475507	3	104563896	104565197	17	1	1301	3_104563896	3_104565197
63475508	3	104563896	104568023	15	0.28125	4127	3_104563896	3_104568023
63479089	3	104563971	104564009	17	0.0588606	38	3_104563971	3_104564009
63479091	3	104563971	104564340	17	0.0588606	369	3_104563971	3_104564340
63479092	3	104563971	104564916	17	0.0569909	945	3_104563971	3_104564916
63479093	3	104563971	104564943	17	0.415464	972	3_104563971	3_104564943
63479094	3	104563971	104565008	16	0.474548	1037	3_104563971	3_104565008
63479095	3	104563971	104565038	15	0.616776	1067	3_104563971	3_104565038
63479096	3	104563971	104565197	16	0.00869565	1226	3_104563971	3_104565197
63479097	3	104563971	104568023	13	0.139785	4052	3_104563971	3_104568023
63480884	3	104564009	104564340	19	1	331	3_104564009	3_104564340
63480885	3	104564009	104564916	19	0.230104	907	3_104564009	3_104564916
63480886	3	104564009	104564943	19	0.0104167	934	3_104564009	3_104564943
63480887	3	104564009	104565008	18	0.0687881	999	3_104564009	3_104565008
63480888	3	104564009	104565038	17	0.000932836	1029	3_104564009	3_104565038
63480889	3	104564009	104565197	17	0.239096	1188	3_104564009	3_104565197
63480890	3	104564009	104568023	15	0.193966	4014	3_104564009	3_104568023
63484468	3	104564340	104564916	19	0.230104	576	3_104564340	3_104564916
63484469	3	104564340	104564943	19	0.0104167	603	3_104564340	3_104564943
63484470	3	104564340	104565008	18	0.0687881	668	3_104564340	3_104565008
63484471	3	104564340	104565038	17	0.000932836	698	3_104564340	3_104565038
63484472	3	104564340	104565197	17	0.239096	857	3_104564340	3_104565197
63484473	3	104564340	104568023	15	0.193966	3683	3_104564340	3_104568023
63486259	3	104564916	104564943	19	0.165039	27	3_104564916	3_104564943
63486260	3	104564916	104565008	18	0.025	92	3_104564916	3_104565008
63486261	3	104564916	104565038	17	0.120398	122	3_104564916	3_104565038
63486262	3	104564916	104565197	17	0.0771429	281	3_104564916	3_104565197
63486263	3	104564916	104568023	15	0.0694444	3107	3_104564916	3_104568023
63488049	3	104564943	104565008	18	0.705537	65	3_104564943	3_104565008
63488050	3	104564943	104565038	17	1	95	3_104564943	3_104565038
63488051	3	104564943	104565197	17	0.450536	254	3_104564943	3_104565197
63488052	3	104564943	104568023	15	0.0186567	3080	3_104564943	3_104568023
63489838	3	104565008	104565038	17	0.7801	30	3_104565008	3_104565038
63489839	3	104565008	104565197	16	0.190476	189	3_104565008	3_104565197
63489840	3	104565008	104568023	14	0.026087	3015	3_104565008	3_104568023
63491626	3	104565038	104565197	15	0.30323	159	3_104565038	3_104565197
63491627	3	104565038	104568023	13	0.00284091	2985	3_104565038	3_104568023
63493413	3	104565197	104568023	14	0.287671	2826	3_104565197	3_104568023
64655359	3	146579466	146579776	19	0.902674	310	3_146579466	3_146579776
64655360	3	146579466	146579785	19	0.677075	319	3_146579466	3_146579785
64655361	3	146579466	146579827	19	0.902674	361	3_146579466	3_146579827
64655362	3	146579466	146583458	18	0.541943	3992	3_146579466	3_146583458
64655363	3	146579466	146583643	18	0.121951	4177	3_146579466	3_146583643
64655364	3	146579466	146583655	17	0.484848	4189	3_146579466	3_146583655
64655365	3	146579466	146585503	11	0.19422	6037	3_146579466	3_146585503
64657219	3	146579776	146579785	19	0.745626	9	3_146579776	3_146579785
64657220	3	146579776	146579827	19	1	51	3_146579776	3_146579827
64657221	3	146579776	146583458	18	0.541943	3682	3_146579776	3_146583458
64657222	3	146579776	146583643	18	0.139884	3867	3_146579776	3_146583643
64657223	3	146579776	146583655	17	0.555886	3879	3_146579776	3_146583655
64657224	3	146579776	146585503	11	0.19422	5727	3_146579776	3_146585503
64658148	3	146579785	146579827	19	0.745626	42	3_146579785	3_146579827
64658149	3	146579785	146583458	18	0.321255	3673	3_146579785	3_146583458
64658150	3	146579785	146583643	18	0.257895	3858	3_146579785	3_146583643
64658151	3	146579785	146583655	17	0.381125	3870	3_146579785	3_146583655
64658152	3	146579785	146585503	11	0.0392628	5718	3_146579785	3_146585503
64659076	3	146579827	146583458	18	0.541943	3631	3_146579827	3_146583458
64659077	3	146579827	146583643	18	0.139884	3816	3_146579827	3_146583643
64659078	3	146579827	146583655	17	0.555886	3828	3_146579827	3_146583655
64659079	3	146579827	146585503	11	0.19422	5676	3_146579827	3_146585503
64660003	3	146583458	146583643	17	0.053057	185	3_146583458	3_146583643
64660004	3	146583458	146583655	16	0.901398	197	3_146583458	3_146583655
64660005	3	146583458	146585503	11	0.143353	2045	3_146583458	3_146585503
64660929	3	146583643	146583655	16	0.003663	12	3_146583643	3_146583655
64660930	3	146583643	146585503	10	0.047619	1860	3_146583643	3_146585503
64661854	3	146583655	146585503	10	0.161184	1848	3_146583655	3_146585503
74613670	4	79324340	79324484	19	0.221311	144	4_79324340	4_79324484
74613671	4	79324340	79324573	18	0.14881	233	4_79324340	4_79324573
74613672	4	79324340	79324876	17	0.0892857	536	4_79324340	4_79324876
74613673	4	79324340	79327156	17	0.0493421	2816	4_79324340	4_79327156
74613675	4	79324340	79330149	10	0.444444	5809	4_79324340	4_79330149
74616590	4	79324484	79324573	18	0.777778	89	4_79324484	4_79324573
74616591	4	79324484	79324876	17	0.119858	392	4_79324484	4_79324876
74616592	4	79324484	79327156	17	0.0338746	2672	4_79324484	4_79327156
74616594	4	79324484	79330149	10	0.0625	5665	4_79324484	4_79330149
74619509	4	79324573	79324876	16	0.235092	303	4_79324573	4_79324876
74619510	4	79324573	79327156	16	0.206612	2583	4_79324573	4_79327156
74619512	4	79324573	79330149	10	0	5576	4_79324573	4_79330149
74622427	4	79324876	79327156	16	0.357152	2280	4_79324876	4_79327156
74622429	4	79324876	79330149	10	0.166667	5273	4_79324876	4_79330149
74625345	4	79327156	79330149	10	0.293478	2993	4_79327156	4_79330149
80011916	5	10547499	10547539	12	1	40	5_10547499	5_10547539
84587851	5	50104291	50105023	14	0.022792	732	5_50104291	5_50105023
94372935	GL343198.1	684940	688602	11	0.0833333	3662	GL343198.1_684940	GL343198.1_688602
94529186	GL343217.1	1888213	1888466	16	0.00294737	253	GL343217.1_1888213	GL343217.1_1888466
94529187	GL343217.1	1888213	1888491	16	0.455278	278	GL343217.1_1888213	GL343217.1_1888491
94529188	GL343217.1	1888213	1890477	16	0.0289655	2264	GL343217.1_1888213	GL343217.1_1890477
94529204	GL343217.1	1888466	1888491	19	0.14793	25	GL343217.1_1888466	GL343217.1_1888491
94529205	GL343217.1	1888466	1890477	19	0.198052	2011	GL343217.1_1888466	GL343217.1_1890477
94529221	GL343217.1	1888491	1890477	19	0.0655738	1986	GL343217.1_1888491	GL343217.1_1890477
94529266	GL343217.1	1912745	1912820	14	0.631579	75	GL343217.1_1912745	GL343217.1_1912820
94529291	GL343217.1	1960366	1960380	19	0.20004	14	GL343217.1_1960366	GL343217.1_1960380
94747651	GL343263.1	908865	909064	14	0.102564	199	GL343263.1_908865	GL343263.1_909064
94747652	GL343263.1	908865	909079	13	0.155844	214	GL343263.1_908865	GL343263.1_909079
94747655	GL343263.1	908865	909162	14	0.0277778	297	GL343263.1_908865	GL343263.1_909162
94747660	GL343263.1	908865	910735	14	0.312963	1870	GL343263.1_908865	GL343263.1_910735
94747662	GL343263.1	908865	910860	14	0.00347222	1995	GL343263.1_908865	GL343263.1_910860
94747663	GL343263.1	908865	910863	14	0.222222	1998	GL343263.1_908865	GL343263.1_910863
94748079	GL343263.1	909064	909079	18	0.0625	15	GL343263.1_909064	GL343263.1_909079
94748082	GL343263.1	909064	909162	19	0.201681	98	GL343263.1_909064	GL343263.1_909162
94748087	GL343263.1	909064	910735	19	0.105882	1671	GL343263.1_909064	GL343263.1_910735
94748089	GL343263.1	909064	910860	19	0.0542986	1796	GL343263.1_909064	GL343263.1_910860
94748090	GL343263.1	909064	910863	19	0.0138408	1799	GL343263.1_909064	GL343263.1_910863
94748294	GL343263.1	909079	909162	18	0.318182	83	GL343263.1_909079	GL343263.1_909162
94748299	GL343263.1	909079	910735	18	0.15625	1656	GL343263.1_909079	GL343263.1_910735
94748301	GL343263.1	909079	910860	18	0.5625	1781	GL343263.1_909079	GL343263.1_910860
94748302	GL343263.1	909079	910863	18	0.0625	1784	GL343263.1_909079	GL343263.1_910863
94748929	GL343263.1	909162	910735	19	0.0223545	1573	GL343263.1_909162	GL343263.1_910735
94748931	GL343263.1	909162	910860	19	0.0807387	1698	GL343263.1_909162	GL343263.1_910860
94748932	GL343263.1	909162	910863	19	0.0686275	1701	GL343263.1_909162	GL343263.1_910863
94749961	GL343263.1	910735	910860	19	0.415385	125	GL343263.1_910735	GL343263.1_910860
94749962	GL343263.1	910735	910863	19	0.105882	128	GL343263.1_910735	GL343263.1_910863
94750367	GL343263.1	910860	910863	19	0.0542986	3	GL343263.1_910860	GL343263.1_910863
94889496	GL343276.1	1481494	1481497	18	1	3	GL343276.1_1481494	GL343276.1_1481497
94889497	GL343276.1	1481494	1481508	18	0.310345	14	GL343276.1_1481494	GL343276.1_1481508
94889498	GL343276.1	1481494	1481517	18	1	23	GL343276.1_1481494	GL343276.1_1481517
94889499	GL343276.1	1481494	1481616	18	1	122	GL343276.1_1481494	GL343276.1_1481616
94889500	GL343276.1	1481494	1481622	18	0.529412	128	GL343276.1_1481494	GL343276.1_1481622
94889501	GL343276.1	1481494	1481638	17	0.214831	144	GL343276.1_1481494	GL343276.1_1481638
94889502	GL343276.1	1481494	1481654	18	0.111111	160	GL343276.1_1481494	GL343276.1_1481654
94889504	GL343276.1	1481494	1481975	18	0.0147059	481	GL343276.1_1481494	GL343276.1_1481975
94889602	GL343276.1	1481497	1481508	18	0.310345	11	GL343276.1_1481497	GL343276.1_1481508
94889603	GL343276.1	1481497	1481517	18	1	20	GL343276.1_1481497	GL343276.1_1481517
94889604	GL343276.1	1481497	1481616	18	1	119	GL343276.1_1481497	GL343276.1_1481616
94889605	GL343276.1	1481497	1481622	18	0.529412	125	GL343276.1_1481497	GL343276.1_1481622
94889606	GL343276.1	1481497	1481638	17	0.214831	141	GL343276.1_1481497	GL343276.1_1481638
94889607	GL343276.1	1481497	1481654	18	0.111111	157	GL343276.1_1481497	GL343276.1_1481654
94889609	GL343276.1	1481497	1481975	18	0.0147059	478	GL343276.1_1481497	GL343276.1_1481975
94889707	GL343276.1	1481508	1481517	18	0.310345	9	GL343276.1_1481508	GL343276.1_1481517
94889708	GL343276.1	1481508	1481616	18	0.310345	108	GL343276.1_1481508	GL343276.1_1481616
94889709	GL343276.1	1481508	1481622	18	0.129817	114	GL343276.1_1481508	GL343276.1_1481622
94889710	GL343276.1	1481508	1481638	17	0.763889	130	GL343276.1_1481508	GL343276.1_1481638
94889711	GL343276.1	1481508	1481654	18	0.0613027	146	GL343276.1_1481508	GL343276.1_1481654
94889713	GL343276.1	1481508	1481975	18	0.20284	467	GL343276.1_1481508	GL343276.1_1481975
94889811	GL343276.1	1481517	1481616	18	1	99	GL343276.1_1481517	GL343276.1_1481616
94889812	GL343276.1	1481517	1481622	18	0.529412	105	GL343276.1_1481517	GL343276.1_1481622
94889813	GL343276.1	1481517	1481638	17	0.214831	121	GL343276.1_1481517	GL343276.1_1481638
94889814	GL343276.1	1481517	1481654	18	0.111111	137	GL343276.1_1481517	GL343276.1_1481654
94889816	GL343276.1	1481517	1481975	18	0.0147059	458	GL343276.1_1481517	GL343276.1_1481975
94889914	GL343276.1	1481616	1481622	19	0.576376	6	GL343276.1_1481616	GL343276.1_1481622
94889915	GL343276.1	1481616	1481638	18	0.232527	22	GL343276.1_1481616	GL343276.1_1481638
94889916	GL343276.1	1481616	1481654	19	0.0837893	38	GL343276.1_1481616	GL343276.1_1481654
94889918	GL343276.1	1481616	1481975	19	0.00929557	359	GL343276.1_1481616	GL343276.1_1481975
94890016	GL343276.1	1481622	1481638	18	0.0918299	16	GL343276.1_1481622	GL343276.1_1481638
94890017	GL343276.1	1481622	1481654	19	0.162603	32	GL343276.1_1481622	GL343276.1_1481654
94890019	GL343276.1	1481622	1481975	19	0.13172	353	GL343276.1_1481622	GL343276.1_1481975
94890117	GL343276.1	1481638	1481654	18	0.042735	16	GL343276.1_1481638	GL343276.1_1481654
94890119	GL343276.1	1481638	1481975	18	0.0480769	337	GL343276.1_1481638	GL343276.1_1481975
94890218	GL343276.1	1481654	1481975	19	0.158556	321	GL343276.1_1481654	GL343276.1_1481975
94900307	GL343285.1	963652	963888	19	1	236	GL343285.1_963652	GL343285.1_963888
94900308	GL343285.1	963652	967728	11	0.155588	4076	GL343285.1_963652	GL343285.1_967728
94900320	GL343285.1	963888	967728	11	0.155588	3840	GL343285.1_963888	GL343285.1_967728
95049058	GL343295.1	966484	966806	10	1	322	GL343295.1_966484	GL343295.1_966806
95065217	GL343299.1	1471325	1474553	19	0.0316556	3228	GL343299.1_1471325	GL343299.1_1474553
95065218	GL343299.1	1471325	1476461	18	0.0226244	5136	GL343299.1_1471325	GL343299.1_1476461
95065219	GL343299.1	1471325	1476491	19	0.0304487	5166	GL343299.1_1471325	GL343299.1_1476491
95065221	GL343299.1	1471325	1479214	16	0.272727	7889	GL343299.1_1471325	GL343299.1_1479214
95065222	GL343299.1	1471325	1480183	19	0.0034965	8858	GL343299.1_1471325	GL343299.1_1480183
95065223	GL343299.1	1471325	1480267	15	0.284091	8942	GL343299.1_1471325	GL343299.1_1480267
95065311	GL343299.1	1474553	1476461	18	0.0865052	1908	GL343299.1_1474553	GL343299.1_1476461
95065312	GL343299.1	1474553	1476491	19	0.527778	1938	GL343299.1_1474553	GL343299.1_1476491
95065314	GL343299.1	1474553	1479214	16	0.000176523	4661	GL343299.1_1474553	GL343299.1_1479214
95065315	GL343299.1	1474553	1480183	19	0.576178	5630	GL343299.1_1474553	GL343299.1_1480183
95065316	GL343299.1	1474553	1480267	15	0.307692	5714	GL343299.1_1474553	GL343299.1_1480267
95065324	GL343299.1	1476461	1476491	18	0.000470588	30	GL343299.1_1476461	GL343299.1_1476491
95065326	GL343299.1	1476461	1479214	15	0.0357143	2753	GL343299.1_1476461	GL343299.1_1479214
95065327	GL343299.1	1476461	1480183	18	0.000470588	3722	GL343299.1_1476461	GL343299.1_1480183
95065328	GL343299.1	1476461	1480267	15	0.142857	3806	GL343299.1_1476461	GL343299.1_1480267
95065337	GL343299.1	1476491	1479214	16	0.101496	2723	GL343299.1_1476491	GL343299.1_1479214
95065338	GL343299.1	1476491	1480183	19	0.881629	3692	GL343299.1_1476491	GL343299.1_1480183
95065339	GL343299.1	1476491	1480267	15	0.05	3776	GL343299.1_1476491	GL343299.1_1480267
95065357	GL343299.1	1479214	1480183	16	0.0727273	969	GL343299.1_1479214	GL343299.1_1480183
95065358	GL343299.1	1479214	1480267	12	0.357143	1053	GL343299.1_1479214	GL343299.1_1480267
95065366	GL343299.1	1480183	1480267	15	0.05	84	GL343299.1_1480183	GL343299.1_1480267
95080310	GL343306.1	1001887	1002090	17	0.763889	203	GL343306.1_1001887	GL343306.1_1002090
95080311	GL343306.1	1001887	1002375	17	0.110816	488	GL343306.1_1001887	GL343306.1_1002375
95080321	GL343306.1	1002090	1002375	17	0.288508	285	GL343306.1_1002090	GL343306.1_1002375
95464604	GL343544.1	105076	106311	13	0.00108225	1235	GL343544.1_105076	GL343544.1_106311
95464605	GL343544.1	105076	109910	16	0.00952381	4834	GL343544.1_105076	GL343544.1_109910
95464606	GL343544.1	105076	109960	17	0.00833333	4884	GL343544.1_105076	GL343544.1_109960
95464607	GL343544.1	105076	109972	17	0.00833333	4896	GL343544.1_105076	GL343544.1_109972
95464608	GL343544.1	105076	109997	17	0.0805031	4921	GL343544.1_105076	GL343544.1_109997
95464609	GL343544.1	105076	112283	17	0.15	7207	GL343544.1_105076	GL343544.1_112283
95464617	GL343544.1	106311	109910	15	0.0688776	3599	GL343544.1_106311	GL343544.1_109910
95464618	GL343544.1	106311	109960	15	0.0688776	3649	GL343544.1_106311	GL343544.1_109960
95464619	GL343544.1	106311	109972	15	0.0688776	3661	GL343544.1_106311	GL343544.1_109972
95464620	GL343544.1	106311	109997	15	0.690689	3686	GL343544.1_106311	GL343544.1_109997
95464621	GL343544.1	106311	112283	15	0.0688776	5972	GL343544.1_106311	GL343544.1_112283
95464629	GL343544.1	109910	109960	18	1	50	GL343544.1_109910	GL343544.1_109960
95464630	GL343544.1	109910	109972	18	1	62	GL343544.1_109910	GL343544.1_109972
95464631	GL343544.1	109910	109997	18	0.0470588	87	GL343544.1_109910	GL343544.1_109997
95464632	GL343544.1	109910	112283	18	0.0588235	2373	GL343544.1_109910	GL343544.1_112283
95464640	GL343544.1	109960	109972	19	1	12	GL343544.1_109960	GL343544.1_109972
95464641	GL343544.1	109960	109997	19	0.0434028	37	GL343544.1_109960	GL343544.1_109997
95464642	GL343544.1	109960	112283	19	0.05	2323	GL343544.1_109960	GL343544.1_112283
95464650	GL343544.1	109972	109997	19	0.0434028	25	GL343544.1_109972	GL343544.1_109997
95464651	GL343544.1	109972	112283	19	0.05	2311	GL343544.1_109972	GL343544.1_112283
95464659	GL343544.1	109997	112283	19	0.437587	2286	GL343544.1_109997	GL343544.1_112283
95493400	GL343614.1	225499	225508	19	1	9	GL343614.1_225499	GL343614.1_225508
95493403	GL343614.1	225499	232289	18	0.0470588	6790	GL343614.1_225499	GL343614.1_232289
95493416	GL343614.1	225508	232289	18	0.0470588	6781	GL343614.1_225508	GL343614.1_232289
95493477	GL343614.1	260827	260834	18	0.742857	7	GL343614.1_260827	GL343614.1_260834
95493478	GL343614.1	260827	260888	18	1	61	GL343614.1_260827	GL343614.1_260888
95493479	GL343614.1	260827	260912	18	1	85	GL343614.1_260827	GL343614.1_260912
95493484	GL343614.1	260834	260888	19	0.746667	54	GL343614.1_260834	GL343614.1_260888
95493485	GL343614.1	260834	260912	19	0.746667	78	GL343614.1_260834	GL343614.1_260912
95493490	GL343614.1	260888	260912	19	1	24	GL343614.1_260888	GL343614.1_260912
95526195	GL343733.1	243084	243737	14	0.211441	653	GL343733.1_243084	GL343733.1_243737
95526196	GL343733.1	243084	243746	14	0.173611	662	GL343733.1_243084	GL343733.1_243746
95526197	GL343733.1	243084	249654	14	0.011236	6570	GL343733.1_243084	GL343733.1_249654
95526198	GL343733.1	243084	249657	15	0.000153941	6573	GL343733.1_243084	GL343733.1_249657
95526201	GL343733.1	243084	249729	16	0.220779	6645	GL343733.1_243084	GL343733.1_249729
95526218	GL343733.1	243737	243746	13	0.290909	9	GL343733.1_243737	GL343733.1_243746
95526219	GL343733.1	243737	249654	12	0.257143	5917	GL343733.1_243737	GL343733.1_249654
95526220	GL343733.1	243737	249657	12	0.257143	5920	GL343733.1_243737	GL343733.1_249657
95526223	GL343733.1	243737	249729	14	0.772567	5992	GL343733.1_243737	GL343733.1_249729
95526240	GL343733.1	243746	249654	12	0.142857	5908	GL343733.1_243746	GL343733.1_249654
95526241	GL343733.1	243746	249657	12	0.142857	5911	GL343733.1_243746	GL343733.1_249657
95526244	GL343733.1	243746	249729	14	0.332184	5983	GL343733.1_243746	GL343733.1_249729
95526261	GL343733.1	249654	249657	14	1	3	GL343733.1_249654	GL343733.1_249657
95526264	GL343733.1	249654	249729	13	0.434319	75	GL343733.1_249654	GL343733.1_249729
95526265	GL343733.1	249654	258571	12	0.228571	8917	GL343733.1_249654	GL343733.1_258571
95526266	GL343733.1	249654	258578	13	0.35	8924	GL343733.1_249654	GL343733.1_258578
95526267	GL343733.1	249654	258614	12	0.037037	8960	GL343733.1_249654	GL343733.1_258614
95526268	GL343733.1	249654	258620	12	0.037037	8966	GL343733.1_249654	GL343733.1_258620
95526283	GL343733.1	249657	249729	13	0.434319	72	GL343733.1_249657	GL343733.1_249729
95526284	GL343733.1	249657	258571	13	0.288095	8914	GL343733.1_249657	GL343733.1_258571
95526285	GL343733.1	249657	258578	14	0.363636	8921	GL343733.1_249657	GL343733.1_258578
95526286	GL343733.1	249657	258614	13	0.0198413	8957	GL343733.1_249657	GL343733.1_258614
95526287	GL343733.1	249657	258620	13	0.0507937	8963	GL343733.1_249657	GL343733.1_258620
95526335	GL343733.1	249729	258571	14	0.555769	8842	GL343733.1_249729	GL343733.1_258571
95526336	GL343733.1	249729	258578	16	0.188811	8849	GL343733.1_249729	GL343733.1_258578
95526337	GL343733.1	249729	258614	15	0.401786	8885	GL343733.1_249729	GL343733.1_258614
95526338	GL343733.1	249729	258620	15	0.0446429	8891	GL343733.1_249729	GL343733.1_258620
95526351	GL343733.1	258571	258578	15	0.0234375	7	GL343733.1_258571	GL343733.1_258578
95526352	GL343733.1	258571	258614	15	0.375	43	GL343733.1_258571	GL343733.1_258614
95526353	GL343733.1	258571	258620	15	0.0324519	49	GL343733.1_258571	GL343733.1_258620
95526354	GL343733.1	258571	260218	12	0.099661	1647	GL343733.1_258571	GL343733.1_260218
95526355	GL343733.1	258571	260242	14	0.249784	1671	GL343733.1_258571	GL343733.1_260242
95526356	GL343733.1	258571	260245	13	0.00914634	1674	GL343733.1_258571	GL343733.1_260245
95526359	GL343733.1	258571	264180	11	0.170207	5609	GL343733.1_258571	GL343733.1_264180
95526360	GL343733.1	258571	266859	13	0.137617	8288	GL343733.1_258571	GL343733.1_266859
95526362	GL343733.1	258571	266874	14	0.00931858	8303	GL343733.1_258571	GL343733.1_266874
95526366	GL343733.1	258578	258614	16	0.0532544	36	GL343733.1_258578	GL343733.1_258614
95526367	GL343733.1	258578	258620	16	0.0532544	42	GL343733.1_258578	GL343733.1_258620
95526368	GL343733.1	258578	260218	13	0.0520833	1640	GL343733.1_258578	GL343733.1_260218
95526370	GL343733.1	258578	260245	14	0.2331	1667	GL343733.1_258578	GL343733.1_260245
95526373	GL343733.1	258578	264180	12	0.166102	5602	GL343733.1_258578	GL343733.1_264180
95526374	GL343733.1	258578	266859	15	0.0480769	8281	GL343733.1_258578	GL343733.1_266859
95526376	GL343733.1	258578	266874	15	0.245951	8296	GL343733.1_258578	GL343733.1_266874
95526380	GL343733.1	258614	258620	16	0.0322156	6	GL343733.1_258614	GL343733.1_258620
95526381	GL343733.1	258614	260218	12	0.00564972	1604	GL343733.1_258614	GL343733.1_260218
95526383	GL343733.1	258614	260245	13	0.0340278	1631	GL343733.1_258614	GL343733.1_260245
95526386	GL343733.1	258614	264180	11	0.00694444	5566	GL343733.1_258614	GL343733.1_264180
95526387	GL343733.1	258614	266859	14	0.0701536	8245	GL343733.1_258614	GL343733.1_266859
95526389	GL343733.1	258614	266874	14	0.167832	8260	GL343733.1_258614	GL343733.1_266874
95526393	GL343733.1	258620	260218	12	0.00338983	1598	GL343733.1_258620	GL343733.1_260218
95526395	GL343733.1	258620	260245	13	0.0151515	1625	GL343733.1_258620	GL343733.1_260245
95526398	GL343733.1	258620	264180	11	0.00411523	5560	GL343733.1_258620	GL343733.1_264180
95526399	GL343733.1	258620	266859	14	0.00041511	8239	GL343733.1_258620	GL343733.1_266859
95526401	GL343733.1	258620	266874	14	0.167832	8254	GL343733.1_258620	GL343733.1_266874
95526406	GL343733.1	260218	260245	13	0.657895	27	GL343733.1_260218	GL343733.1_260245
95526409	GL343733.1	260218	264180	12	0.689744	3962	GL343733.1_260218	GL343733.1_264180
95526410	GL343733.1	260218	266859	11	0.12	6641	GL343733.1_260218	GL343733.1_266859
95526412	GL343733.1	260218	266874	11	0.259615	6656	GL343733.1_260218	GL343733.1_266874
95526428	GL343733.1	260245	264180	12	0.59322	3935	GL343733.1_260245	GL343733.1_264180
95526429	GL343733.1	260245	266859	12	0.025974	6614	GL343733.1_260245	GL343733.1_266859
95526431	GL343733.1	260245	266874	12	0.490909	6629	GL343733.1_260245	GL343733.1_266874
95526450	GL343733.1	264180	266859	11	0.22	2679	GL343733.1_264180	GL343733.1_266859
95526452	GL343733.1	264180	266874	11	0.211538	2694	GL343733.1_264180	GL343733.1_266874
95526457	GL343733.1	266859	266874	15	0.0986842	15	GL343733.1_266859	GL343733.1_266874
95526459	GL343733.1	266859	274979	13	0.00356506	8120	GL343733.1_266859	GL343733.1_274979
95526460	GL343733.1	266859	275204	14	0.258735	8345	GL343733.1_266859	GL343733.1_275204
95526466	GL343733.1	266874	274979	13	0.501279	8105	GL343733.1_266874	GL343733.1_274979
95526467	GL343733.1	266874	275204	14	0.0350043	8330	GL343733.1_266874	GL343733.1_275204
95526470	GL343733.1	274979	275204	14	0.140351	225	GL343733.1_274979	GL343733.1_275204
95538981	GL343994.1	167650	167905	13	0.133333	255	GL343994.1_167650	GL343994.1_167905
95538983	GL343994.1	167650	171712	11	0.0571429	4062	GL343994.1_167650	GL343994.1_171712
95538984	GL343994.1	167650	171748	12	0.0545455	4098	GL343994.1_167650	GL343994.1_171748
95538990	GL343994.1	167905	171712	11	0.0964286	3807	GL343994.1_167905	GL343994.1_171712
95538991	GL343994.1	167905	171748	12	0.154286	3843	GL343994.1_167905	GL343994.1_171748
95538993	GL343994.1	167905	174305	10	0.0625	6400	GL343994.1_167905	GL343994.1_174305
95538994	GL343994.1	167905	174329	10	0.166667	6424	GL343994.1_167905	GL343994.1_174329
95539002	GL343994.1	171712	171748	10	0.026455	36	GL343994.1_171712	GL343994.1_171748
95539008	GL343994.1	171748	174305	11	0.116071	2557	GL343994.1_171748	GL343994.1_174305
95632949	GL344074.1	7553	7789	13	0.0469925	236	GL344074.1_7553	GL344074.1_7789
95632950	GL344074.1	7553	7960	19	0.0220588	407	GL344074.1_7553	GL344074.1_7960
95632952	GL344074.1	7553	8002	19	0.578474	449	GL344074.1_7553	GL344074.1_8002
95632953	GL344074.1	7553	9573	19	0.225194	2020	GL344074.1_7553	GL344074.1_9573
95632954	GL344074.1	7553	9979	16	0.0909091	2426	GL344074.1_7553	GL344074.1_9979
95632955	GL344074.1	7553	11118	15	0.0892857	3565	GL344074.1_7553	GL344074.1_11118
95632956	GL344074.1	7553	11160	19	0.00343137	3607	GL344074.1_7553	GL344074.1_11160
95632957	GL344074.1	7553	11187	17	0.0846417	3634	GL344074.1_7553	GL344074.1_11187
95632958	GL344074.1	7553	11214	18	0.214286	3661	GL344074.1_7553	GL344074.1_11214
95632959	GL344074.1	7553	13855	14	0.00371287	6302	GL344074.1_7553	GL344074.1_13855
95632960	GL344074.1	7553	15386	11	0.0345745	7833	GL344074.1_7553	GL344074.1_15386
95632962	GL344074.1	7553	15437	10	0.897436	7884	GL344074.1_7553	GL344074.1_15437
95632963	GL344074.1	7553	16310	13	0.288435	8757	GL344074.1_7553	GL344074.1_16310
95633015	GL344074.1	7789	8002	13	0.185224	213	GL344074.1_7789	GL344074.1_8002
95633016	GL344074.1	7789	9573	13	0.0307018	1784	GL344074.1_7789	GL344074.1_9573
95633017	GL344074.1	7789	9979	10	0.375	2190	GL344074.1_7789	GL344074.1_9979
95633018	GL344074.1	7789	11118	10	0.111111	3329	GL344074.1_7789	GL344074.1_11118
95633019	GL344074.1	7789	11160	13	0.172024	3371	GL344074.1_7789	GL344074.1_11160
95633020	GL344074.1	7789	11187	11	0.0711111	3398	GL344074.1_7789	GL344074.1_11187
95633021	GL344074.1	7789	11214	13	0.00510204	3425	GL344074.1_7789	GL344074.1_11214
95633045	GL344074.1	7960	8002	19	0.0172414	42	GL344074.1_7960	GL344074.1_8002
95633046	GL344074.1	7960	9573	19	0.0172414	1613	GL344074.1_7960	GL344074.1_9573
95633047	GL344074.1	7960	9979	16	0.030303	2019	GL344074.1_7960	GL344074.1_9979
95633048	GL344074.1	7960	11118	15	0.00510204	3158	GL344074.1_7960	GL344074.1_11118
95633049	GL344074.1	7960	11160	19	0.0198413	3200	GL344074.1_7960	GL344074.1_11160
95633050	GL344074.1	7960	11187	17	0.0703125	3227	GL344074.1_7960	GL344074.1_11187
95633051	GL344074.1	7960	11214	18	0.0294118	3254	GL344074.1_7960	GL344074.1_11214
95633052	GL344074.1	7960	13855	14	0.0801282	5895	GL344074.1_7960	GL344074.1_13855
95633053	GL344074.1	7960	15386	11	0.0480769	7426	GL344074.1_7960	GL344074.1_15386
95633055	GL344074.1	7960	15437	10	0.047619	7477	GL344074.1_7960	GL344074.1_15437
95633056	GL344074.1	7960	16310	13	0.0215054	8350	GL344074.1_7960	GL344074.1_16310
95633103	GL344074.1	8002	9573	19	0.224807	1571	GL344074.1_8002	GL344074.1_9573
95633104	GL344074.1	8002	9979	16	0.0649351	1977	GL344074.1_8002	GL344074.1_9979
95633105	GL344074.1	8002	11118	15	0.0892857	3116	GL344074.1_8002	GL344074.1_11118
95633106	GL344074.1	8002	11160	19	0.00788177	3158	GL344074.1_8002	GL344074.1_11160
95633107	GL344074.1	8002	11187	17	0.0178783	3185	GL344074.1_8002	GL344074.1_11187
95633108	GL344074.1	8002	11214	18	0.0416667	3212	GL344074.1_8002	GL344074.1_11214
95633109	GL344074.1	8002	13855	14	0.015625	5853	GL344074.1_8002	GL344074.1_13855
95633110	GL344074.1	8002	15386	11	0.153846	7384	GL344074.1_8002	GL344074.1_15386
95633112	GL344074.1	8002	15437	10	0.848485	7435	GL344074.1_8002	GL344074.1_15437
95633113	GL344074.1	8002	16310	13	0.250244	8308	GL344074.1_8002	GL344074.1_16310
95633131	GL344074.1	9573	9979	16	0.0981818	406	GL344074.1_9573	GL344074.1_9979
95633132	GL344074.1	9573	11118	15	0.0892857	1545	GL344074.1_9573	GL344074.1_11118
95633133	GL344074.1	9573	11160	19	0.0149015	1587	GL344074.1_9573	GL344074.1_11160
95633134	GL344074.1	9573	11187	17	0.00125	1614	GL344074.1_9573	GL344074.1_11187
95633135	GL344074.1	9573	11214	18	0.0049505	1641	GL344074.1_9573	GL344074.1_11214
95633136	GL344074.1	9573	13855	14	0.267593	4282	GL344074.1_9573	GL344074.1_13855
95633137	GL344074.1	9573	15386	11	0.135452	5813	GL344074.1_9573	GL344074.1_15386
95633139	GL344074.1	9573	15437	10	0.41928	5864	GL344074.1_9573	GL344074.1_15437
95633140	GL344074.1	9573	16310	13	0.0665973	6737	GL344074.1_9573	GL344074.1_16310
95633159	GL344074.1	9979	11160	16	0.00606061	1181	GL344074.1_9979	GL344074.1_11160
95633160	GL344074.1	9979	11187	15	0.185606	1208	GL344074.1_9979	GL344074.1_11187
95633161	GL344074.1	9979	11214	15	0.132231	1235	GL344074.1_9979	GL344074.1_11214
95633162	GL344074.1	9979	13855	13	0.00284091	3876	GL344074.1_9979	GL344074.1_13855
95633166	GL344074.1	9979	16310	10	0.0147783	6331	GL344074.1_9979	GL344074.1_16310
95633184	GL344074.1	11118	11160	15	0.142857	42	GL344074.1_11118	GL344074.1_11160
95633185	GL344074.1	11118	11187	15	0.0816327	69	GL344074.1_11118	GL344074.1_11187
95633186	GL344074.1	11118	11214	14	0.192308	96	GL344074.1_11118	GL344074.1_11214
95633191	GL344074.1	11118	16310	12	0.144385	5192	GL344074.1_11118	GL344074.1_16310
95633209	GL344074.1	11160	11187	17	0.00833333	27	GL344074.1_11160	GL344074.1_11187
95633210	GL344074.1	11160	11214	18	0.00769231	54	GL344074.1_11160	GL344074.1_11214
95633211	GL344074.1	11160	13855	14	0.0808081	2695	GL344074.1_11160	GL344074.1_13855
95633212	GL344074.1	11160	15386	11	0.0128205	4226	GL344074.1_11160	GL344074.1_15386
95633214	GL344074.1	11160	15437	10	0.047619	4277	GL344074.1_11160	GL344074.1_15437
95633215	GL344074.1	11160	16310	13	0.0197581	5150	GL344074.1_11160	GL344074.1_16310
95633233	GL344074.1	11187	11214	16	0.0487734	27	GL344074.1_11187	GL344074.1_11214
95633234	GL344074.1	11187	13855	13	0.0608766	2668	GL344074.1_11187	GL344074.1_13855
95633235	GL344074.1	11187	15386	10	0.238095	4199	GL344074.1_11187	GL344074.1_15386
95633238	GL344074.1	11187	16310	12	0.0453782	5123	GL344074.1_11187	GL344074.1_16310
95633256	GL344074.1	11214	13855	13	0.0487805	2641	GL344074.1_11214	GL344074.1_13855
95633257	GL344074.1	11214	15386	10	0.00793651	4172	GL344074.1_11214	GL344074.1_15386
95633260	GL344074.1	11214	16310	12	0.00892857	5096	GL344074.1_11214	GL344074.1_16310
95644552	GL344452.1	41687	41821	16	0.0712251	134	GL344452.1_41687	GL344452.1_41821
95662939	AAWZ02039955	3177	3186	19	0.304878	9	AAWZ02039955_3177	AAWZ02039955_3186
95662940	AAWZ02039955	3177	3225	19	0.0655738	48	AAWZ02039955_3177	AAWZ02039955_3225
95662942	AAWZ02039955	3177	3267	19	0.00308642	90	AAWZ02039955_3177	AAWZ02039955_3267
95662943	AAWZ02039955	3177	6745	19	0.0198413	3568	AAWZ02039955_3177	AAWZ02039955_6745
95662944	AAWZ02039955	3177	6793	17	0.00833333	3616	AAWZ02039955_3177	AAWZ02039955_6793
95662945	AAWZ02039955	3177	6799	18	0.0145603	3622	AAWZ02039955_3177	AAWZ02039955_6799
95662946	AAWZ02039955	3177	6957	17	0.0192308	3780	AAWZ02039955_3177	AAWZ02039955_6957
95662947	AAWZ02039955	3186	3225	19	0.296331	39	AAWZ02039955_3186	AAWZ02039955_3225
95662949	AAWZ02039955	3186	3267	19	0.0216802	81	AAWZ02039955_3186	AAWZ02039955_3267
95662950	AAWZ02039955	3186	6745	19	0.0384146	3559	AAWZ02039955_3186	AAWZ02039955_6745
95662951	AAWZ02039955	3186	6793	17	0.142917	3607	AAWZ02039955_3186	AAWZ02039955_6793
95662952	AAWZ02039955	3186	6799	18	0.104221	3613	AAWZ02039955_3186	AAWZ02039955_6799
95662953	AAWZ02039955	3186	6957	17	0.178022	3771	AAWZ02039955_3186	AAWZ02039955_6957
95662955	AAWZ02039955	3225	3267	19	0.0223133	42	AAWZ02039955_3225	AAWZ02039955_3267
95662956	AAWZ02039955	3225	6745	19	0.143443	3520	AAWZ02039955_3225	AAWZ02039955_6745
95662957	AAWZ02039955	3225	6793	17	0.16226	3568	AAWZ02039955_3225	AAWZ02039955_6793
95662958	AAWZ02039955	3225	6799	18	0.025322	3574	AAWZ02039955_3225	AAWZ02039955_6799
95662959	AAWZ02039955	3225	6957	17	0.097818	3732	AAWZ02039955_3225	AAWZ02039955_6957
95662965	AAWZ02039955	3267	6745	19	0.0198413	3478	AAWZ02039955_3267	AAWZ02039955_6745
95662966	AAWZ02039955	3267	6793	17	0.0880208	3526	AAWZ02039955_3267	AAWZ02039955_6793
95662967	AAWZ02039955	3267	6799	18	0.0145603	3532	AAWZ02039955_3267	AAWZ02039955_6799
95662968	AAWZ02039955	3267	6957	17	0.0192308	3690	AAWZ02039955_3267	AAWZ02039955_6957
95662969	AAWZ02039955	6745	6793	17	0.0285714	48	AAWZ02039955_6745	AAWZ02039955_6793
95662970	AAWZ02039955	6745	6799	18	0.204385	54	AAWZ02039955_6745	AAWZ02039955_6799
95662971	AAWZ02039955	6745	6957	17	0.0659341	212	AAWZ02039955_6745	AAWZ02039955_6957
95662972	AAWZ02039955	6793	6799	17	0.301786	6	AAWZ02039955_6793	AAWZ02039955_6799
95662973	AAWZ02039955	6793	6957	17	0.000160256	164	AAWZ02039955_6793	AAWZ02039955_6957
95662974	AAWZ02039955	6799	6957	17	0.0659341	158	AAWZ02039955_6799	AAWZ02039955_6957
3554841	1	12640887	12640934	19	1	47	1_12640887	1_12640934
3554842	1	12640887	12640940	19	1	53	1_12640887	1_12640940
3554843	1	12640887	12640949	19	1	62	1_12640887	1_12640949
3554844	1	12640887	12640967	19	0.752604	80	1_12640887	1_12640967
3554845	1	12640887	12641807	17	1	920	1_12640887	1_12641807
3554846	1	12640887	12641864	18	0.752941	977	1_12640887	1_12641864
3554847	1	12640887	12641890	17	1	1003	1_12640887	1_12641890
3554848	1	12640887	12641891	18	1	1004	1_12640887	1_12641891
3554849	1	12640887	12643049	18	0.540629	2162	1_12640887	1_12643049
3554850	1	12640887	12643051	18	0.540629	2164	1_12640887	1_12643051
3554852	1	12640887	12644668	19	0.574549	3781	1_12640887	1_12644668
3554853	1	12640887	12644695	19	0.165039	3808	1_12640887	1_12644695
3554854	1	12640887	12644713	19	0.572545	3826	1_12640887	1_12644713
3554855	1	12640887	12645298	19	0.572545	4411	1_12640887	1_12645298
3554856	1	12640887	12645313	19	0.39675	4426	1_12640887	1_12645313
3554857	1	12640887	12645340	19	0.572545	4453	1_12640887	1_12645340
3554858	1	12640887	12645361	19	0.572545	4474	1_12640887	1_12645361
3554859	1	12640887	12645364	19	0.572545	4477	1_12640887	1_12645364
3554860	1	12640887	12645847	19	0.753796	4960	1_12640887	1_12645847
3554861	1	12640887	12645859	19	0.572545	4972	1_12640887	1_12645859
3554862	1	12640887	12645880	19	0.39675	4993	1_12640887	1_12645880
3554863	1	12640887	12645937	19	0.165039	5050	1_12640887	1_12645937
3561835	1	12640934	12640940	19	1	6	1_12640934	1_12640940
3561836	1	12640934	12640949	19	1	15	1_12640934	1_12640949
3561837	1	12640934	12640967	19	0.752604	33	1_12640934	1_12640967
3561838	1	12640934	12641807	17	1	873	1_12640934	1_12641807
3561839	1	12640934	12641864	18	0.752941	930	1_12640934	1_12641864
3561840	1	12640934	12641890	17	1	956	1_12640934	1_12641890
3561841	1	12640934	12641891	18	1	957	1_12640934	1_12641891
3561842	1	12640934	12643049	18	0.540629	2115	1_12640934	1_12643049
3561843	1	12640934	12643051	18	0.540629	2117	1_12640934	1_12643051
3561845	1	12640934	12644668	19	0.574549	3734	1_12640934	1_12644668
3561846	1	12640934	12644695	19	0.165039	3761	1_12640934	1_12644695
3561847	1	12640934	12644713	19	0.572545	3779	1_12640934	1_12644713
3561848	1	12640934	12645298	19	0.572545	4364	1_12640934	1_12645298
3561849	1	12640934	12645313	19	0.39675	4379	1_12640934	1_12645313
3561850	1	12640934	12645340	19	0.572545	4406	1_12640934	1_12645340
3561851	1	12640934	12645361	19	0.572545	4427	1_12640934	1_12645361
3561852	1	12640934	12645364	19	0.572545	4430	1_12640934	1_12645364
3561853	1	12640934	12645847	19	0.753796	4913	1_12640934	1_12645847
3561854	1	12640934	12645859	19	0.572545	4925	1_12640934	1_12645859
3561855	1	12640934	12645880	19	0.39675	4946	1_12640934	1_12645880
3561856	1	12640934	12645937	19	0.165039	5003	1_12640934	1_12645937
3568828	1	12640940	12640949	19	1	9	1_12640940	1_12640949
3568829	1	12640940	12640967	19	0.752604	27	1_12640940	1_12640967
3568830	1	12640940	12641807	17	1	867	1_12640940	1_12641807
3568831	1	12640940	12641864	18	0.752941	924	1_12640940	1_12641864
3568832	1	12640940	12641890	17	1	950	1_12640940	1_12641890
3568833	1	12640940	12641891	18	1	951	1_12640940	1_12641891
3568834	1	12640940	12643049	18	0.540629	2109	1_12640940	1_12643049
3568835	1	12640940	12643051	18	0.540629	2111	1_12640940	1_12643051
3568837	1	12640940	12644668	19	0.574549	3728	1_12640940	1_12644668
3568838	1	12640940	12644695	19	0.165039	3755	1_12640940	1_12644695
3568839	1	12640940	12644713	19	0.572545	3773	1_12640940	1_12644713
3568840	1	12640940	12645298	19	0.572545	4358	1_12640940	1_12645298
3568841	1	12640940	12645313	19	0.39675	4373	1_12640940	1_12645313
3568842	1	12640940	12645340	19	0.572545	4400	1_12640940	1_12645340
3568843	1	12640940	12645361	19	0.572545	4421	1_12640940	1_12645361
3568844	1	12640940	12645364	19	0.572545	4424	1_12640940	1_12645364
3568845	1	12640940	12645847	19	0.753796	4907	1_12640940	1_12645847
3568846	1	12640940	12645859	19	0.572545	4919	1_12640940	1_12645859
3568847	1	12640940	12645880	19	0.39675	4940	1_12640940	1_12645880
3568848	1	12640940	12645937	19	0.165039	4997	1_12640940	1_12645937
3575820	1	12640949	12640967	19	0.752604	18	1_12640949	1_12640967
3575821	1	12640949	12641807	17	1	858	1_12640949	1_12641807
3575822	1	12640949	12641864	18	0.752941	915	1_12640949	1_12641864
3575823	1	12640949	12641890	17	1	941	1_12640949	1_12641890
3575824	1	12640949	12641891	18	1	942	1_12640949	1_12641891
3575825	1	12640949	12643049	18	0.540629	2100	1_12640949	1_12643049
3575826	1	12640949	12643051	18	0.540629	2102	1_12640949	1_12643051
3575828	1	12640949	12644668	19	0.574549	3719	1_12640949	1_12644668
3575829	1	12640949	12644695	19	0.165039	3746	1_12640949	1_12644695
3575830	1	12640949	12644713	19	0.572545	3764	1_12640949	1_12644713
3575831	1	12640949	12645298	19	0.572545	4349	1_12640949	1_12645298
3575832	1	12640949	12645313	19	0.39675	4364	1_12640949	1_12645313
3575833	1	12640949	12645340	19	0.572545	4391	1_12640949	1_12645340
3575834	1	12640949	12645361	19	0.572545	4412	1_12640949	1_12645361
3575835	1	12640949	12645364	19	0.572545	4415	1_12640949	1_12645364
3575836	1	12640949	12645847	19	0.753796	4898	1_12640949	1_12645847
3575837	1	12640949	12645859	19	0.572545	4910	1_12640949	1_12645859
3575838	1	12640949	12645880	19	0.39675	4931	1_12640949	1_12645880
3575839	1	12640949	12645937	19	0.165039	4988	1_12640949	1_12645937
3582811	1	12640967	12641807	17	0.753348	840	1_12640967	1_12641807
3582812	1	12640967	12641864	18	1	897	1_12640967	1_12641864
3582813	1	12640967	12641890	17	0.742424	923	1_12640967	1_12641890
3582814	1	12640967	12641891	18	0.752941	924	1_12640967	1_12641891
3582815	1	12640967	12643049	18	0.362661	2082	1_12640967	1_12643049
3582816	1	12640967	12643051	18	0.362661	2084	1_12640967	1_12643051
3582818	1	12640967	12644668	19	0.402017	3701	1_12640967	1_12644668
3582819	1	12640967	12644695	19	0.0104167	3728	1_12640967	1_12644695
3582820	1	12640967	12644713	19	0.410494	3746	1_12640967	1_12644713
3582821	1	12640967	12645298	19	0.410494	4331	1_12640967	1_12645298
3582822	1	12640967	12645313	19	0.519136	4346	1_12640967	1_12645313
3582823	1	12640967	12645340	19	0.410494	4373	1_12640967	1_12645340
3582824	1	12640967	12645361	19	0.410494	4394	1_12640967	1_12645361
3582825	1	12640967	12645364	19	0.410494	4397	1_12640967	1_12645364
3582826	1	12640967	12645847	19	0.581028	4880	1_12640967	1_12645847
3582827	1	12640967	12645859	19	0.410494	4892	1_12640967	1_12645859
3582828	1	12640967	12645880	19	0.519136	4913	1_12640967	1_12645880
3582829	1	12640967	12645937	19	0.0104167	4970	1_12640967	1_12645937
3589801	1	12641807	12641864	17	0.753348	57	1_12641807	1_12641864
3589802	1	12641807	12641890	16	1	83	1_12641807	1_12641890
3589803	1	12641807	12641891	17	1	84	1_12641807	1_12641891
3589804	1	12641807	12643049	16	0.544312	1242	1_12641807	1_12643049
3589805	1	12641807	12643051	16	0.544312	1244	1_12641807	1_12643051
3589807	1	12641807	12644668	17	0.584659	2861	1_12641807	1_12644668
3589808	1	12641807	12644695	17	0.154337	2888	1_12641807	1_12644695
3589809	1	12641807	12644713	17	0.584659	2906	1_12641807	1_12644713
3589810	1	12641807	12645298	17	0.584659	3491	1_12641807	1_12645298
3589811	1	12641807	12645313	17	0.386786	3506	1_12641807	1_12645313
3589812	1	12641807	12645340	17	0.584659	3533	1_12641807	1_12645340
3589813	1	12641807	12645361	17	0.584659	3554	1_12641807	1_12645361
3589814	1	12641807	12645364	17	0.584659	3557	1_12641807	1_12645364
3589815	1	12641807	12645847	17	0.821471	4040	1_12641807	1_12645847
3589816	1	12641807	12645859	17	0.584659	4052	1_12641807	1_12645859
3589817	1	12641807	12645880	17	0.386786	4073	1_12641807	1_12645880
3589818	1	12641807	12645937	17	0.154337	4130	1_12641807	1_12645937
3596790	1	12641864	12641890	17	0.742424	26	1_12641864	1_12641890
3596791	1	12641864	12641891	18	0.752941	27	1_12641864	1_12641891
3596792	1	12641864	12643049	17	0.363788	1185	1_12641864	1_12643049
3596793	1	12641864	12643051	17	0.363788	1187	1_12641864	1_12643051
3596795	1	12641864	12644668	18	0.411765	2804	1_12641864	1_12644668
3596796	1	12641864	12644695	18	0.0117647	2831	1_12641864	1_12644695
3596797	1	12641864	12644713	18	0.411765	2849	1_12641864	1_12644713
3596798	1	12641864	12645298	18	0.411765	3434	1_12641864	1_12645298
3596799	1	12641864	12645313	18	0.529412	3449	1_12641864	1_12645313
3596800	1	12641864	12645340	18	0.411765	3476	1_12641864	1_12645340
3596801	1	12641864	12645361	18	0.411765	3497	1_12641864	1_12645361
3596802	1	12641864	12645364	18	0.411765	3500	1_12641864	1_12645364
3596803	1	12641864	12645847	18	0.619195	3983	1_12641864	1_12645847
3596804	1	12641864	12645859	18	0.411765	3995	1_12641864	1_12645859
3596805	1	12641864	12645880	18	0.529412	4016	1_12641864	1_12645880
3596806	1	12641864	12645937	18	0.0117647	4073	1_12641864	1_12645937
3603778	1	12641890	12641891	17	1	1	1_12641890	1_12641891
3603779	1	12641890	12643049	16	0.526882	1159	1_12641890	1_12643049
3603780	1	12641890	12643051	16	0.526882	1161	1_12641890	1_12643051
3603782	1	12641890	12644668	17	0.557828	2778	1_12641890	1_12644668
3603783	1	12641890	12644695	17	0.190476	2805	1_12641890	1_12644695
3603784	1	12641890	12644713	17	0.557828	2823	1_12641890	1_12644713
3603785	1	12641890	12645298	17	0.557828	3408	1_12641890	1_12645298
3603786	1	12641890	12645313	17	0.361998	3423	1_12641890	1_12645313
3603787	1	12641890	12645340	17	0.557828	3450	1_12641890	1_12645340
3603788	1	12641890	12645361	17	0.557828	3471	1_12641890	1_12645361
3603789	1	12641890	12645364	17	0.557828	3474	1_12641890	1_12645364
3603790	1	12641890	12645847	17	0.815217	3957	1_12641890	1_12645847
3603791	1	12641890	12645859	17	0.557828	3969	1_12641890	1_12645859
3603792	1	12641890	12645880	17	0.361998	3990	1_12641890	1_12645880
3603793	1	12641890	12645937	17	0.190476	4047	1_12641890	1_12645937
3610765	1	12641891	12643049	17	0.548123	1158	1_12641891	1_12643049
3610766	1	12641891	12643051	17	0.548123	1160	1_12641891	1_12643051
3610768	1	12641891	12644668	18	0.578571	2777	1_12641891	1_12644668
3610769	1	12641891	12644695	18	0.16	2804	1_12641891	1_12644695
3610770	1	12641891	12644713	18	0.578571	2822	1_12641891	1_12644713
3610771	1	12641891	12645298	18	0.578571	3407	1_12641891	1_12645298
3610772	1	12641891	12645313	18	0.392	3422	1_12641891	1_12645313
3610773	1	12641891	12645340	18	0.578571	3449	1_12641891	1_12645340
3610774	1	12641891	12645361	18	0.578571	3470	1_12641891	1_12645361
3610775	1	12641891	12645364	18	0.578571	3473	1_12641891	1_12645364
3610776	1	12641891	12645847	18	0.822368	3956	1_12641891	1_12645847
3610777	1	12641891	12645859	18	0.578571	3968	1_12641891	1_12645859
3610778	1	12641891	12645880	18	0.392	3989	1_12641891	1_12645880
3610779	1	12641891	12645937	18	0.16	4046	1_12641891	1_12645937
3617751	1	12643049	12643051	18	1	2	1_12643049	1_12643051
3617753	1	12643049	12644668	18	0.932557	1619	1_12643049	1_12644668
3617754	1	12643049	12644695	18	0.103863	1646	1_12643049	1_12644695
3617755	1	12643049	12644713	18	1	1664	1_12643049	1_12644713
3617756	1	12643049	12645298	18	1	2249	1_12643049	1_12645298
3617757	1	12643049	12645313	18	0.770644	2264	1_12643049	1_12645313
3617758	1	12643049	12645340	18	1	2291	1_12643049	1_12645340
3617759	1	12643049	12645361	18	1	2312	1_12643049	1_12645361
3617760	1	12643049	12645364	18	1	2315	1_12643049	1_12645364
3617761	1	12643049	12645847	18	0.511235	2798	1_12643049	1_12645847
3617762	1	12643049	12645859	18	1	2810	1_12643049	1_12645859
3617763	1	12643049	12645880	18	0.770644	2831	1_12643049	1_12645880
3617764	1	12643049	12645937	18	0.103863	2888	1_12643049	1_12645937
3624737	1	12643051	12644668	18	0.932557	1617	1_12643051	1_12644668
3624738	1	12643051	12644695	18	0.103863	1644	1_12643051	1_12644695
3624739	1	12643051	12644713	18	1	1662	1_12643051	1_12644713
3624740	1	12643051	12645298	18	1	2247	1_12643051	1_12645298
3624741	1	12643051	12645313	18	0.770644	2262	1_12643051	1_12645313
3624742	1	12643051	12645340	18	1	2289	1_12643051	1_12645340
3624743	1	12643051	12645361	18	1	2310	1_12643051	1_12645361
3624744	1	12643051	12645364	18	1	2313	1_12643051	1_12645364
3624745	1	12643051	12645847	18	0.511235	2796	1_12643051	1_12645847
3624746	1	12643051	12645859	18	1	2808	1_12643051	1_12645859
3624747	1	12643051	12645880	18	0.770644	2829	1_12643051	1_12645880
3624748	1	12643051	12645937	18	0.103863	2886	1_12643051	1_12645937
3638703	1	12644668	12644695	19	0.123313	27	1_12644668	1_12644695
3638704	1	12644668	12644713	19	0.93662	45	1_12644668	1_12644713
3638705	1	12644668	12645298	19	0.93662	630	1_12644668	1_12645298
3638706	1	12644668	12645313	19	0.831676	645	1_12644668	1_12645313
3638707	1	12644668	12645340	19	0.93662	672	1_12644668	1_12645340
3638708	1	12644668	12645361	19	0.93662	693	1_12644668	1_12645361
3638709	1	12644668	12645364	19	0.93662	696	1_12644668	1_12645364
3638710	1	12644668	12645847	19	0.427711	1179	1_12644668	1_12645847
3638711	1	12644668	12645859	19	0.93662	1191	1_12644668	1_12645859
3638712	1	12644668	12645880	19	0.831676	1212	1_12644668	1_12645880
3638713	1	12644668	12645937	19	0.123313	1269	1_12644668	1_12645937
3645685	1	12644695	12644713	19	0.113095	18	1_12644695	1_12644713
3645686	1	12644695	12645298	19	0.113095	603	1_12644695	1_12645298
3645687	1	12644695	12645313	19	0.00408333	618	1_12644695	1_12645313
3645688	1	12644695	12645340	19	0.113095	645	1_12644695	1_12645340
3645689	1	12644695	12645361	19	0.113095	666	1_12644695	1_12645361
3645690	1	12644695	12645364	19	0.113095	669	1_12644695	1_12645364
3645691	1	12644695	12645847	19	0.112952	1152	1_12644695	1_12645847
3645692	1	12644695	12645859	19	0.113095	1164	1_12644695	1_12645859
3645693	1	12644695	12645880	19	0.00408333	1185	1_12644695	1_12645880
3645694	1	12644695	12645937	19	1	1242	1_12644695	1_12645937
3652666	1	12644713	12645298	19	1	585	1_12644713	1_12645298
3652667	1	12644713	12645313	19	0.781714	600	1_12644713	1_12645313
3652668	1	12644713	12645340	19	1	627	1_12644713	1_12645340
3652669	1	12644713	12645361	19	1	648	1_12644713	1_12645361
3652670	1	12644713	12645364	19	1	651	1_12644713	1_12645364
3652671	1	12644713	12645847	19	0.523236	1134	1_12644713	1_12645847
3652672	1	12644713	12645859	19	1	1146	1_12644713	1_12645859
3652673	1	12644713	12645880	19	0.781714	1167	1_12644713	1_12645880
3652674	1	12644713	12645937	19	0.113095	1224	1_12644713	1_12645937
3659646	1	12645298	12645313	19	0.781714	15	1_12645298	1_12645313
3659647	1	12645298	12645340	19	1	42	1_12645298	1_12645340
3659648	1	12645298	12645361	19	1	63	1_12645298	1_12645361
3659649	1	12645298	12645364	19	1	66	1_12645298	1_12645364
3659650	1	12645298	12645847	19	0.523236	549	1_12645298	1_12645847
3659651	1	12645298	12645859	19	1	561	1_12645298	1_12645859
3659652	1	12645298	12645880	19	0.781714	582	1_12645298	1_12645880
3659653	1	12645298	12645937	19	0.113095	639	1_12645298	1_12645937
3666625	1	12645313	12645340	19	0.781714	27	1_12645313	1_12645340
3666626	1	12645313	12645361	19	0.781714	48	1_12645313	1_12645361
3666627	1	12645313	12645364	19	0.781714	51	1_12645313	1_12645364
3666628	1	12645313	12645847	19	0.302265	534	1_12645313	1_12645847
3666629	1	12645313	12645859	19	0.781714	546	1_12645313	1_12645859
3666630	1	12645313	12645880	19	1	567	1_12645313	1_12645880
3666631	1	12645313	12645937	19	0.00408333	624	1_12645313	1_12645937
3673603	1	12645340	12645361	19	1	21	1_12645340	1_12645361
3673604	1	12645340	12645364	19	1	24	1_12645340	1_12645364
3673605	1	12645340	12645847	19	0.523236	507	1_12645340	1_12645847
3673606	1	12645340	12645859	19	1	519	1_12645340	1_12645859
3673607	1	12645340	12645880	19	0.781714	540	1_12645340	1_12645880
3673608	1	12645340	12645937	19	0.113095	597	1_12645340	1_12645937
3680580	1	12645361	12645364	19	1	3	1_12645361	1_12645364
3680581	1	12645361	12645847	19	0.523236	486	1_12645361	1_12645847
3680582	1	12645361	12645859	19	1	498	1_12645361	1_12645859
3680583	1	12645361	12645880	19	0.781714	519	1_12645361	1_12645880
3680584	1	12645361	12645937	19	0.113095	576	1_12645361	1_12645937
3687556	1	12645364	12645847	19	0.523236	483	1_12645364	1_12645847
3687557	1	12645364	12645859	19	1	495	1_12645364	1_12645859
3687558	1	12645364	12645880	19	0.781714	516	1_12645364	1_12645880
3687559	1	12645364	12645937	19	0.113095	573	1_12645364	1_12645937
3694531	1	12645847	12645859	19	0.523236	12	1_12645847	1_12645859
3694532	1	12645847	12645880	19	0.302265	33	1_12645847	1_12645880
3694533	1	12645847	12645937	19	0.112952	90	1_12645847	1_12645937
3701505	1	12645859	12645880	19	0.781714	21	1_12645859	1_12645880
3701506	1	12645859	12645937	19	0.113095	78	1_12645859	1_12645937
3708478	1	12645880	12645937	19	0.00408333	57	1_12645880	1_12645937
3743328	1	13551330	13551688	19	0.0373754	358	1_13551330	1_13551688
3743330	1	13551330	13557145	13	0.0972222	5815	1_13551330	1_13557145
3750296	1	13551688	13557145	13	0.0026455	5457	1_13551688	1_13557145
3778153	1	13572567	13572780	11	0.483951	213	1_13572567	1_13572780
4214807	1	20488019	20491297	13	0.675	3278	1_20488019	1_20491297
4214809	1	20488019	20497730	13	0.0507937	9711	1_20488019	1_20497730
4221705	1	20491219	20491297	11	0.53331	78	1_20491219	1_20491297
4221707	1	20491219	20497730	11	0.0154321	6511	1_20491219	1_20497730
4228604	1	20491297	20497730	16	0.00621118	6433	1_20491297	1_20497730
4228605	1	20491297	20499530	14	0.210748	8233	1_20491297	1_20499530
4242396	1	20497730	20499530	13	0.0532609	1800	1_20497730	1_20499530
4242397	1	20497730	20501984	17	0.0892857	4254	1_20497730	1_20501984
4242398	1	20497730	20506050	17	0.0309066	8320	1_20497730	1_20506050
4242399	1	20497730	20506142	17	0.0309066	8412	1_20497730	1_20506142
4242400	1	20497730	20506498	17	0.000111607	8768	1_20497730	1_20506498
4242401	1	20497730	20506500	17	0.000111607	8770	1_20497730	1_20506500
4242402	1	20497730	20506543	17	0.0858163	8813	1_20497730	1_20506543
4249291	1	20499530	20501984	14	0.0473373	2454	1_20499530	1_20501984
4249292	1	20499530	20506050	14	0.881119	6520	1_20499530	1_20506050
4249293	1	20499530	20506142	14	0.881119	6612	1_20499530	1_20506142
4249294	1	20499530	20506498	14	0.232692	6968	1_20499530	1_20506498
4249295	1	20499530	20506500	14	0.232692	6970	1_20499530	1_20506500
4249296	1	20499530	20506543	14	0.440213	7013	1_20499530	1_20506543
4256185	1	20501984	20506050	19	0.0223133	4066	1_20501984	1_20506050
4256186	1	20501984	20506142	19	0.0223133	4158	1_20501984	1_20506142
4256187	1	20501984	20506498	19	0.012987	4514	1_20501984	1_20506498
4256188	1	20501984	20506500	19	0.012987	4516	1_20501984	1_20506500
4256189	1	20501984	20506543	19	0.0271084	4559	1_20501984	1_20506543
4263078	1	20506050	20506142	19	1	92	1_20506050	1_20506142
4263079	1	20506050	20506498	19	0.340643	448	1_20506050	1_20506498
4263080	1	20506050	20506500	19	0.340643	450	1_20506050	1_20506500
4263081	1	20506050	20506543	19	0.575943	493	1_20506050	1_20506543
4269970	1	20506142	20506498	19	0.340643	356	1_20506142	1_20506498
4269971	1	20506142	20506500	19	0.340643	358	1_20506142	1_20506500
4269972	1	20506142	20506543	19	0.575943	401	1_20506142	1_20506543
4276861	1	20506498	20506500	19	1	2	1_20506498	1_20506500
4276862	1	20506498	20506543	19	0.661086	45	1_20506498	1_20506543
4283751	1	20506500	20506543	19	0.661086	43	1_20506500	1_20506543
4441947	1	21395383	21395755	16	0.0833333	372	1_21395383	1_21395755
4441948	1	21395383	21395785	15	0.117289	402	1_21395383	1_21395785
4441949	1	21395383	21396821	14	0.416667	1438	1_21395383	1_21396821
4441950	1	21395383	21396863	12	0.454545	1480	1_21395383	1_21396863
4462540	1	21395755	21395785	15	0.0669643	30	1_21395755	1_21395785
4462541	1	21395755	21396821	12	0.15	1066	1_21395755	1_21396821
4462542	1	21395755	21396863	11	0.275	1108	1_21395755	1_21396863
4469403	1	21395785	21396821	11	0.266667	1036	1_21395785	1_21396821
4469404	1	21395785	21396863	10	0.259259	1078	1_21395785	1_21396863
4476265	1	21396821	21396863	11	1	42	1_21396821	1_21396863
6640365	1	34423544	34423550	19	1	6	1_34423544	1_34423550
6640366	1	34423544	34423619	19	1	75	1_34423544	1_34423619
6640367	1	34423544	34423664	19	0.436543	120	1_34423544	1_34423664
6640368	1	34423544	34423685	19	0.618602	141	1_34423544	1_34423685
6640369	1	34423544	34423694	19	0.618602	150	1_34423544	1_34423694
6640370	1	34423544	34423718	19	1	174	1_34423544	1_34423718
6640371	1	34423544	34423721	19	1	177	1_34423544	1_34423721
6640372	1	34423544	34423751	19	1	207	1_34423544	1_34423751
6640373	1	34423544	34423835	19	1	291	1_34423544	1_34423835
6640374	1	34423544	34425537	19	0.291299	1993	1_34423544	1_34425537
6640376	1	34423544	34427995	19	0.00907029	4451	1_34423544	1_34427995
6640377	1	34423544	34428619	17	1	5075	1_34423544	1_34428619
6640379	1	34423544	34428646	18	0.0539054	5102	1_34423544	1_34428646
6640380	1	34423544	34430525	19	0.0957952	6981	1_34423544	1_34430525
6640381	1	34423544	34430528	19	0.0105152	6984	1_34423544	1_34430528
6640382	1	34423544	34431766	15	0.020979	8222	1_34423544	1_34431766
6640383	1	34423544	34432576	18	0.298447	9032	1_34423544	1_34432576
6646903	1	34423550	34423619	19	1	69	1_34423550	1_34423619
6646904	1	34423550	34423664	19	0.436543	114	1_34423550	1_34423664
6646905	1	34423550	34423685	19	0.618602	135	1_34423550	1_34423685
6646906	1	34423550	34423694	19	0.618602	144	1_34423550	1_34423694
6646907	1	34423550	34423718	19	1	168	1_34423550	1_34423718
6646908	1	34423550	34423721	19	1	171	1_34423550	1_34423721
6646909	1	34423550	34423751	19	1	201	1_34423550	1_34423751
6646910	1	34423550	34423835	19	1	285	1_34423550	1_34423835
6646911	1	34423550	34425537	19	0.291299	1987	1_34423550	1_34425537
6646913	1	34423550	34427995	19	0.00907029	4445	1_34423550	1_34427995
6646914	1	34423550	34428619	17	1	5069	1_34423550	1_34428619
6646916	1	34423550	34428646	18	0.0539054	5096	1_34423550	1_34428646
6646917	1	34423550	34430525	19	0.0957952	6975	1_34423550	1_34430525
6646918	1	34423550	34430528	19	0.0105152	6978	1_34423550	1_34430528
6646919	1	34423550	34431766	15	0.020979	8216	1_34423550	1_34431766
6646920	1	34423550	34432576	18	0.298447	9026	1_34423550	1_34432576
6653440	1	34423619	34423664	19	0.436543	45	1_34423619	1_34423664
6653441	1	34423619	34423685	19	0.618602	66	1_34423619	1_34423685
6653442	1	34423619	34423694	19	0.618602	75	1_34423619	1_34423694
6653443	1	34423619	34423718	19	1	99	1_34423619	1_34423718
6653444	1	34423619	34423721	19	1	102	1_34423619	1_34423721
6653445	1	34423619	34423751	19	1	132	1_34423619	1_34423751
6653446	1	34423619	34423835	19	1	216	1_34423619	1_34423835
6653447	1	34423619	34425537	19	0.291299	1918	1_34423619	1_34425537
6653449	1	34423619	34427995	19	0.00907029	4376	1_34423619	1_34427995
6653450	1	34423619	34428619	17	1	5000	1_34423619	1_34428619
6653452	1	34423619	34428646	18	0.0539054	5027	1_34423619	1_34428646
6653453	1	34423619	34430525	19	0.0957952	6906	1_34423619	1_34430525
6653454	1	34423619	34430528	19	0.0105152	6909	1_34423619	1_34430528
6653455	1	34423619	34431766	15	0.020979	8147	1_34423619	1_34431766
6653456	1	34423619	34432576	18	0.298447	8957	1_34423619	1_34432576
6659976	1	34423664	34423685	19	0.65324	21	1_34423664	1_34423685
6659977	1	34423664	34423694	19	0.65324	30	1_34423664	1_34423694
6659978	1	34423664	34423718	19	0.436543	54	1_34423664	1_34423718
6659979	1	34423664	34423721	19	0.436543	57	1_34423664	1_34423721
6659980	1	34423664	34423751	19	0.436543	87	1_34423664	1_34423751
6659981	1	34423664	34423835	19	0.436543	171	1_34423664	1_34423835
6659982	1	34423664	34425537	19	0.177576	1873	1_34423664	1_34425537
6659984	1	34423664	34427995	19	0.0351563	4331	1_34423664	1_34427995
6659985	1	34423664	34428619	17	0.461892	4955	1_34423664	1_34428619
6659987	1	34423664	34428646	18	0.00685453	4982	1_34423664	1_34428646
6659988	1	34423664	34430525	19	0.0172414	6861	1_34423664	1_34430525
6659989	1	34423664	34430528	19	0.177258	6864	1_34423664	1_34430528
6659990	1	34423664	34431766	15	0.11449	8102	1_34423664	1_34431766
6659991	1	34423664	34432576	18	0.178022	8912	1_34423664	1_34432576
6666511	1	34423685	34423694	19	1	9	1_34423685	1_34423694
6666512	1	34423685	34423718	19	0.618602	33	1_34423685	1_34423718
6666513	1	34423685	34423721	19	0.618602	36	1_34423685	1_34423721
6666514	1	34423685	34423751	19	0.618602	66	1_34423685	1_34423751
6666515	1	34423685	34423835	19	0.618602	150	1_34423685	1_34423835
6666516	1	34423685	34425537	19	0.279187	1852	1_34423685	1_34425537
6666518	1	34423685	34427995	19	0.0655738	4310	1_34423685	1_34427995
6666519	1	34423685	34428619	17	0.68589	4934	1_34423685	1_34428619
6666521	1	34423685	34428646	18	0.00330033	4961	1_34423685	1_34428646
6666522	1	34423685	34430525	19	0.0158988	6840	1_34423685	1_34430525
6666523	1	34423685	34430528	19	0.0161935	6843	1_34423685	1_34430528
6666524	1	34423685	34431766	15	0.0480769	8081	1_34423685	1_34431766
6666525	1	34423685	34432576	18	0.288095	8891	1_34423685	1_34432576
6673045	1	34423694	34423718	19	0.618602	24	1_34423694	1_34423718
6673046	1	34423694	34423721	19	0.618602	27	1_34423694	1_34423721
6673047	1	34423694	34423751	19	0.618602	57	1_34423694	1_34423751
6673048	1	34423694	34423835	19	0.618602	141	1_34423694	1_34423835
6673049	1	34423694	34425537	19	0.279187	1843	1_34423694	1_34425537
6673051	1	34423694	34427995	19	0.0655738	4301	1_34423694	1_34427995
6673052	1	34423694	34428619	17	0.68589	4925	1_34423694	1_34428619
6673054	1	34423694	34428646	18	0.00330033	4952	1_34423694	1_34428646
6673055	1	34423694	34430525	19	0.0158988	6831	1_34423694	1_34430525
6673056	1	34423694	34430528	19	0.0161935	6834	1_34423694	1_34430528
6673057	1	34423694	34431766	15	0.0480769	8072	1_34423694	1_34431766
6673058	1	34423694	34432576	18	0.288095	8882	1_34423694	1_34432576
6679578	1	34423718	34423721	19	1	3	1_34423718	1_34423721
6679579	1	34423718	34423751	19	1	33	1_34423718	1_34423751
6679580	1	34423718	34423835	19	1	117	1_34423718	1_34423835
6679581	1	34423718	34425537	19	0.291299	1819	1_34423718	1_34425537
6679583	1	34423718	34427995	19	0.00907029	4277	1_34423718	1_34427995
6679584	1	34423718	34428619	17	1	4901	1_34423718	1_34428619
6679586	1	34423718	34428646	18	0.0539054	4928	1_34423718	1_34428646
6679587	1	34423718	34430525	19	0.0957952	6807	1_34423718	1_34430525
6679588	1	34423718	34430528	19	0.0105152	6810	1_34423718	1_34430528
6679589	1	34423718	34431766	15	0.020979	8048	1_34423718	1_34431766
6679590	1	34423718	34432576	18	0.298447	8858	1_34423718	1_34432576
6686110	1	34423721	34423751	19	1	30	1_34423721	1_34423751
6686111	1	34423721	34423835	19	1	114	1_34423721	1_34423835
6686112	1	34423721	34425537	19	0.291299	1816	1_34423721	1_34425537
6686114	1	34423721	34427995	19	0.00907029	4274	1_34423721	1_34427995
6686115	1	34423721	34428619	17	1	4898	1_34423721	1_34428619
6686117	1	34423721	34428646	18	0.0539054	4925	1_34423721	1_34428646
6686118	1	34423721	34430525	19	0.0957952	6804	1_34423721	1_34430525
6686119	1	34423721	34430528	19	0.0105152	6807	1_34423721	1_34430528
6686120	1	34423721	34431766	15	0.020979	8045	1_34423721	1_34431766
6686121	1	34423721	34432576	18	0.298447	8855	1_34423721	1_34432576
6692641	1	34423751	34423835	19	1	84	1_34423751	1_34423835
6692642	1	34423751	34425537	19	0.291299	1786	1_34423751	1_34425537
6692644	1	34423751	34427995	19	0.00907029	4244	1_34423751	1_34427995
6692645	1	34423751	34428619	17	1	4868	1_34423751	1_34428619
6692647	1	34423751	34428646	18	0.0539054	4895	1_34423751	1_34428646
6692648	1	34423751	34430525	19	0.0957952	6774	1_34423751	1_34430525
6692649	1	34423751	34430528	19	0.0105152	6777	1_34423751	1_34430528
6692650	1	34423751	34431766	15	0.020979	8015	1_34423751	1_34431766
6692651	1	34423751	34432576	18	0.298447	8825	1_34423751	1_34432576
6699171	1	34423835	34425537	19	0.291299	1702	1_34423835	1_34425537
6699173	1	34423835	34427995	19	0.00907029	4160	1_34423835	1_34427995
6699174	1	34423835	34428619	17	1	4784	1_34423835	1_34428619
6699176	1	34423835	34428646	18	0.0539054	4811	1_34423835	1_34428646
6699177	1	34423835	34430525	19	0.0957952	6690	1_34423835	1_34430525
6699178	1	34423835	34430528	19	0.0105152	6693	1_34423835	1_34430528
6699179	1	34423835	34431766	15	0.020979	7931	1_34423835	1_34431766
6699180	1	34423835	34432576	18	0.298447	8741	1_34423835	1_34432576
6699182	1	34423835	34433801	18	0.0905797	9966	1_34423835	1_34433801
6699183	1	34423835	34433821	18	0.710145	9986	1_34423835	1_34433821
6705701	1	34425537	34427995	19	0.0015015	2458	1_34425537	1_34427995
6705702	1	34425537	34428619	17	0.323864	3082	1_34425537	1_34428619
6705704	1	34425537	34428646	18	0.452617	3109	1_34425537	1_34428646
6705705	1	34425537	34430525	19	0.40127	4988	1_34425537	1_34430525
6705706	1	34425537	34430528	19	0.348715	4991	1_34425537	1_34430528
6705707	1	34425537	34431766	15	0.0324519	6229	1_34425537	1_34431766
6705708	1	34425537	34432576	18	1	7039	1_34425537	1_34432576
6705710	1	34425537	34433801	18	0.402381	8264	1_34425537	1_34433801
6705711	1	34425537	34433821	18	0.288095	8284	1_34425537	1_34433821
6705712	1	34425537	34435380	14	0.00241546	9843	1_34425537	1_34435380
6705713	1	34425537	34435398	12	0.0857143	9861	1_34425537	1_34435398
6705714	1	34425537	34435407	14	0.00241546	9870	1_34425537	1_34435407
6705715	1	34425537	34435437	11	0.00362319	9900	1_34425537	1_34435437
6705716	1	34425537	34435449	18	0.00168067	9912	1_34425537	1_34435449
6705717	1	34425537	34435452	18	0.00168067	9915	1_34425537	1_34435452
6705718	1	34425537	34435512	17	0.000529661	9975	1_34425537	1_34435512
6718757	1	34427995	34428646	18	0.0145603	651	1_34427995	1_34428646
6718758	1	34427995	34430525	19	0.0172414	2530	1_34427995	1_34430525
6718759	1	34427995	34430528	19	0.0409892	2533	1_34427995	1_34430528
6718760	1	34427995	34431766	15	0.010989	3771	1_34427995	1_34431766
6718761	1	34427995	34432576	18	0.00168067	4581	1_34427995	1_34432576
6718763	1	34427995	34433801	18	0.0196078	5806	1_34427995	1_34433801
6718764	1	34427995	34433821	18	0.0784314	5826	1_34427995	1_34433821
6718768	1	34427995	34435437	11	0.0375	7442	1_34427995	1_34435437
6718769	1	34427995	34435449	18	0.00346021	7454	1_34427995	1_34435449
6718770	1	34427995	34435452	18	0.00346021	7457	1_34427995	1_34435452
6718771	1	34427995	34435512	17	0.00390625	7517	1_34427995	1_34435512
6725282	1	34428619	34428646	17	0.0505319	27	1_34428619	1_34428646
6725283	1	34428619	34430525	17	0.0505319	1906	1_34428619	1_34430525
6725284	1	34428619	34430528	17	0.00152555	1909	1_34428619	1_34430528
6725285	1	34428619	34431766	13	0.0151515	3147	1_34428619	1_34431766
6725286	1	34428619	34432576	16	0.331213	3957	1_34428619	1_34432576
6725288	1	34428619	34433801	16	0.0467865	5182	1_34428619	1_34433801
6725289	1	34428619	34433821	16	0.814085	5202	1_34428619	1_34433821
6725290	1	34428619	34435380	13	0.00478469	6761	1_34428619	1_34435380
6725291	1	34428619	34435398	11	0.185185	6779	1_34428619	1_34435398
6725292	1	34428619	34435407	13	0.00478469	6788	1_34428619	1_34435407
6725294	1	34428619	34435449	16	0.0084507	6830	1_34428619	1_34435449
6725295	1	34428619	34435452	16	0.0084507	6833	1_34428619	1_34435452
6725296	1	34428619	34435512	15	0.00510204	6893	1_34428619	1_34435512
6738330	1	34428646	34430525	18	1	1879	1_34428646	1_34430525
6738331	1	34428646	34430528	18	0.57556	1882	1_34428646	1_34430528
6738332	1	34428646	34431766	14	0.00913242	3120	1_34428646	1_34431766
6738333	1	34428646	34432576	17	0.453337	3930	1_34428646	1_34432576
6738335	1	34428646	34433801	17	1	5155	1_34428646	1_34433801
6738336	1	34428646	34433821	17	0.00916704	5175	1_34428646	1_34433821
6738337	1	34428646	34435380	13	0.0330579	6734	1_34428646	1_34435380
6738338	1	34428646	34435398	11	0.00185185	6752	1_34428646	1_34435398
6738339	1	34428646	34435407	13	0.0330579	6761	1_34428646	1_34435407
6738340	1	34428646	34435437	10	0.004329	6791	1_34428646	1_34435437
6738341	1	34428646	34435449	17	0.0166223	6803	1_34428646	1_34435449
6738342	1	34428646	34435452	17	0.0166223	6806	1_34428646	1_34435452
6738343	1	34428646	34435512	16	0.0153846	6866	1_34428646	1_34435512
6744853	1	34430525	34430528	19	0.579531	3	1_34430525	1_34430528
6744854	1	34430525	34431766	15	0.00412088	1241	1_34430525	1_34431766
6744855	1	34430525	34432576	18	0.402381	2051	1_34430525	1_34432576
6744857	1	34430525	34433801	18	1	3276	1_34430525	1_34433801
6744858	1	34430525	34433821	18	0.0277778	3296	1_34430525	1_34433821
6744859	1	34430525	34435380	14	0.0454545	4855	1_34430525	1_34435380
6744860	1	34430525	34435398	12	0.00952381	4873	1_34430525	1_34435398
6744861	1	34430525	34435407	14	0.0454545	4882	1_34430525	1_34435407
6744862	1	34430525	34435437	11	0.0128205	4912	1_34430525	1_34435437
6744863	1	34430525	34435449	18	0.0196078	4924	1_34430525	1_34435449
6744864	1	34430525	34435452	18	0.0196078	4927	1_34430525	1_34435452
6744865	1	34430525	34435512	17	0.0192308	4987	1_34430525	1_34435512
6751375	1	34430528	34431766	15	0.245951	1238	1_34430528	1_34431766
6751376	1	34430528	34432576	18	0.36391	2048	1_34430528	1_34432576
6751378	1	34430528	34433801	18	0.633772	3273	1_34430528	1_34433801
6751379	1	34430528	34433821	18	0.00877193	3293	1_34430528	1_34433821
6751380	1	34430528	34435380	14	0.106061	4852	1_34430528	1_34435380
6751381	1	34430528	34435398	12	0.256174	4870	1_34430528	1_34435398
6751382	1	34430528	34435407	14	0.106061	4879	1_34430528	1_34435407
6751383	1	34430528	34435437	11	0.245098	4909	1_34430528	1_34435437
6751384	1	34430528	34435449	18	0.0247678	4921	1_34430528	1_34435449
6751385	1	34430528	34435452	18	0.0247678	4924	1_34430528	1_34435452
6751386	1	34430528	34435512	17	0.0477594	4984	1_34430528	1_34435512
6757896	1	34431766	34432576	15	0.0324519	810	1_34431766	1_34432576
6757898	1	34431766	34433801	15	0.00412088	2035	1_34431766	1_34433801
6757899	1	34431766	34433821	15	0.0480769	2055	1_34431766	1_34433821
6757900	1	34431766	34435380	11	0.0222222	3614	1_34431766	1_34435380
6757902	1	34431766	34435407	11	0.0222222	3641	1_34431766	1_34435407
6757903	1	34431766	34435437	10	1	3671	1_34431766	1_34435437
6757904	1	34431766	34435449	15	0.010989	3683	1_34431766	1_34435449
6757905	1	34431766	34435452	15	0.010989	3686	1_34431766	1_34435452
6757906	1	34431766	34435512	14	0.0128205	3746	1_34431766	1_34435512
6764417	1	34432576	34433801	18	0.402381	1225	1_34432576	1_34433801
6764418	1	34432576	34433821	18	0.288095	1245	1_34432576	1_34433821
6764419	1	34432576	34435380	13	0.00130208	2804	1_34432576	1_34435380
6764420	1	34432576	34435398	11	0.0916667	2822	1_34432576	1_34435398
6764421	1	34432576	34435407	13	0.00130208	2831	1_34432576	1_34435407
6764422	1	34432576	34435437	11	0.00362319	2861	1_34432576	1_34435437
6764423	1	34432576	34435449	18	0.00168067	2873	1_34432576	1_34435449
6764424	1	34432576	34435452	18	0.00168067	2876	1_34432576	1_34435452
6764425	1	34432576	34435512	17	0.000529661	2936	1_34432576	1_34435512
6777453	1	34433801	34433821	18	0.0277778	20	1_34433801	1_34433821
6777454	1	34433801	34435380	13	0.025	1579	1_34433801	1_34435380
6777455	1	34433801	34435398	11	0.0222222	1597	1_34433801	1_34435398
6777456	1	34433801	34435407	13	0.025	1606	1_34433801	1_34435407
6777457	1	34433801	34435437	11	0.0128205	1636	1_34433801	1_34435437
6777458	1	34433801	34435449	18	0.0196078	1648	1_34433801	1_34435449
6777459	1	34433801	34435452	18	0.0196078	1651	1_34433801	1_34435452
6777460	1	34433801	34435512	17	0.0192308	1711	1_34433801	1_34435512
6783970	1	34433821	34435380	13	0.14881	1559	1_34433821	1_34435380
6783971	1	34433821	34435398	11	0.47619	1577	1_34433821	1_34435398
6783972	1	34433821	34435407	13	0.14881	1586	1_34433821	1_34435407
6783973	1	34433821	34435437	11	0.0733696	1616	1_34433821	1_34435437
6783974	1	34433821	34435449	18	0.0784314	1628	1_34433821	1_34435449
6783975	1	34433821	34435452	18	0.0784314	1631	1_34433821	1_34435452
6783976	1	34433821	34435512	17	0.0957447	1691	1_34433821	1_34435512
6790486	1	34435380	34435398	12	0.142857	18	1_34435380	1_34435398
6790487	1	34435380	34435407	14	1	27	1_34435380	1_34435407
6790489	1	34435380	34435449	13	1	69	1_34435380	1_34435449
6790490	1	34435380	34435452	13	1	72	1_34435380	1_34435452
6790491	1	34435380	34435512	13	1	132	1_34435380	1_34435512
6797001	1	34435398	34435407	12	0.142857	9	1_34435398	1_34435407
6797003	1	34435398	34435449	11	0.0833333	51	1_34435398	1_34435449
6797004	1	34435398	34435452	11	0.0833333	54	1_34435398	1_34435452
6797005	1	34435398	34435512	11	0.0833333	114	1_34435398	1_34435512
6803516	1	34435407	34435449	13	1	42	1_34435407	1_34435449
6803517	1	34435407	34435452	13	1	45	1_34435407	1_34435452
6803518	1	34435407	34435512	13	1	105	1_34435407	1_34435512
6816540	1	34435449	34435452	18	1	3	1_34435449	1_34435452
6816541	1	34435449	34435512	17	1	63	1_34435449	1_34435512
6823051	1	34435452	34435512	17	1	60	1_34435452	1_34435512
9243228	1	44174254	44174264	16	1	10	1_44174254	1_44174264
9243229	1	44174254	44174273	16	1	19	1_44174254	1_44174273
9243231	1	44174254	44174395	15	0.645933	141	1_44174254	1_44174395
9243232	1	44174254	44174439	16	0.883192	185	1_44174254	1_44174439
9243233	1	44174254	44174445	17	0.888433	191	1_44174254	1_44174445
9243234	1	44174254	44174531	18	0.654169	277	1_44174254	1_44174531
9243235	1	44174254	44174532	18	0.654169	278	1_44174254	1_44174532
9243236	1	44174254	44174535	15	0.496124	281	1_44174254	1_44174535
9243237	1	44174254	44174639	18	0.892713	385	1_44174254	1_44174639
9243238	1	44174254	44175989	18	0.763158	1735	1_44174254	1_44175989
9243239	1	44174254	44176028	18	0.763158	1774	1_44174254	1_44176028
9243240	1	44174254	44176049	18	0.0386997	1795	1_44174254	1_44176049
9243241	1	44174254	44176250	18	0.654169	1996	1_44174254	1_44176250
9243242	1	44174254	44176271	18	0.0386997	2017	1_44174254	1_44176271
9243243	1	44174254	44176292	18	0.763158	2038	1_44174254	1_44176292
9243244	1	44174254	44177343	18	0.892713	3089	1_44174254	1_44177343
9243245	1	44174254	44177361	18	0.0247678	3107	1_44174254	1_44177361
9243246	1	44174254	44177385	18	0.763158	3131	1_44174254	1_44177385
9243247	1	44174254	44177704	18	0.654169	3450	1_44174254	1_44177704
9243248	1	44174254	44177743	18	0.257331	3489	1_44174254	1_44177743
9243249	1	44174254	44177764	18	0.763158	3510	1_44174254	1_44177764
9243250	1	44174254	44177800	18	0.654169	3546	1_44174254	1_44177800
9243251	1	44174254	44178068	18	0.103644	3814	1_44174254	1_44178068
9243252	1	44174254	44178095	18	0.654169	3841	1_44174254	1_44178095
9243253	1	44174254	44178954	18	0.257331	4700	1_44174254	1_44178954
9243254	1	44174254	44180058	17	0.15528	5804	1_44174254	1_44180058
9243256	1	44174254	44180981	18	0.654169	6727	1_44174254	1_44180981
9243258	1	44174254	44181029	18	0.654169	6775	1_44174254	1_44181029
9243261	1	44174254	44183873	10	0.105603	9619	1_44174254	1_44183873
9249355	1	44174264	44174273	16	1	9	1_44174264	1_44174273
9249357	1	44174264	44174395	13	0.750167	131	1_44174264	1_44174395
9249358	1	44174264	44174439	14	1	175	1_44174264	1_44174439
9249359	1	44174264	44174445	15	1	181	1_44174264	1_44174445
9249360	1	44174264	44174531	16	0.724638	267	1_44174264	1_44174531
9249361	1	44174264	44174532	16	0.724638	268	1_44174264	1_44174532
9249362	1	44174264	44174535	13	0.535714	271	1_44174264	1_44174535
9249363	1	44174264	44174639	16	1	375	1_44174264	1_44174639
9249364	1	44174264	44175989	16	0.849123	1725	1_44174264	1_44175989
9249365	1	44174264	44176028	16	0.849123	1764	1_44174264	1_44176028
9249366	1	44174264	44176049	16	0.0444444	1785	1_44174264	1_44176049
9249367	1	44174264	44176250	16	0.724638	1986	1_44174264	1_44176250
9249368	1	44174264	44176271	16	0.0444444	2007	1_44174264	1_44176271
9249369	1	44174264	44176292	16	0.849123	2028	1_44174264	1_44176292
9249370	1	44174264	44177343	16	1	3079	1_44174264	1_44177343
9249371	1	44174264	44177361	16	0.0444444	3097	1_44174264	1_44177361
9249372	1	44174264	44177385	16	0.849123	3121	1_44174264	1_44177385
9249373	1	44174264	44177704	16	0.724638	3440	1_44174264	1_44177704
9249374	1	44174264	44177743	16	0.344086	3479	1_44174264	1_44177743
9249375	1	44174264	44177764	16	0.849123	3500	1_44174264	1_44177764
9249376	1	44174264	44177800	16	0.724638	3536	1_44174264	1_44177800
9249377	1	44174264	44178068	16	0.0555556	3804	1_44174264	1_44178068
9249378	1	44174264	44178095	16	0.724638	3831	1_44174264	1_44178095
9249379	1	44174264	44178954	16	0.344086	4690	1_44174264	1_44178954
9249380	1	44174264	44180058	15	0.186047	5794	1_44174264	1_44180058
9249382	1	44174264	44180981	16	0.724638	6717	1_44174264	1_44180981
9249384	1	44174264	44181029	16	0.724638	6765	1_44174264	1_44181029
9255482	1	44174273	44174395	13	0.750167	122	1_44174273	1_44174395
9255483	1	44174273	44174439	14	1	166	1_44174273	1_44174439
9255484	1	44174273	44174445	15	1	172	1_44174273	1_44174445
9255485	1	44174273	44174531	16	0.724638	258	1_44174273	1_44174531
9255486	1	44174273	44174532	16	0.724638	259	1_44174273	1_44174532
9255487	1	44174273	44174535	13	0.535714	262	1_44174273	1_44174535
9255488	1	44174273	44174639	16	1	366	1_44174273	1_44174639
9255489	1	44174273	44175989	16	0.849123	1716	1_44174273	1_44175989
9255490	1	44174273	44176028	16	0.849123	1755	1_44174273	1_44176028
9255491	1	44174273	44176049	16	0.0444444	1776	1_44174273	1_44176049
9255492	1	44174273	44176250	16	0.724638	1977	1_44174273	1_44176250
9255493	1	44174273	44176271	16	0.0444444	1998	1_44174273	1_44176271
9255494	1	44174273	44176292	16	0.849123	2019	1_44174273	1_44176292
9255495	1	44174273	44177343	16	1	3070	1_44174273	1_44177343
9255496	1	44174273	44177361	16	0.0444444	3088	1_44174273	1_44177361
9255497	1	44174273	44177385	16	0.849123	3112	1_44174273	1_44177385
9255498	1	44174273	44177704	16	0.724638	3431	1_44174273	1_44177704
9255499	1	44174273	44177743	16	0.344086	3470	1_44174273	1_44177743
9255500	1	44174273	44177764	16	0.849123	3491	1_44174273	1_44177764
9255501	1	44174273	44177800	16	0.724638	3527	1_44174273	1_44177800
9255502	1	44174273	44178068	16	0.0555556	3795	1_44174273	1_44178068
9255503	1	44174273	44178095	16	0.724638	3822	1_44174273	1_44178095
9255504	1	44174273	44178954	16	0.344086	4681	1_44174273	1_44178954
9255505	1	44174273	44180058	15	0.186047	5785	1_44174273	1_44180058
9255507	1	44174273	44180981	16	0.724638	6708	1_44174273	1_44180981
9255509	1	44174273	44181029	16	0.724638	6756	1_44174273	1_44181029
9267730	1	44174395	44174439	16	0.774194	44	1_44174395	1_44174439
9267731	1	44174395	44174445	16	0.774194	50	1_44174395	1_44174445
9267732	1	44174395	44174531	16	0.741935	136	1_44174395	1_44174531
9267733	1	44174395	44174532	16	0.741935	137	1_44174395	1_44174532
9267734	1	44174395	44174535	13	0.606061	140	1_44174395	1_44174535
9267735	1	44174395	44174639	16	0.774194	244	1_44174395	1_44174639
9267736	1	44174395	44175989	16	0.883192	1594	1_44174395	1_44175989
9267737	1	44174395	44176028	16	0.883192	1633	1_44174395	1_44176028
9267738	1	44174395	44176049	16	0.0193548	1654	1_44174395	1_44176049
9267739	1	44174395	44176250	16	0.741935	1855	1_44174395	1_44176250
9267740	1	44174395	44176271	16	0.0537634	1876	1_44174395	1_44176271
9267741	1	44174395	44176292	16	0.627844	1897	1_44174395	1_44176292
9267742	1	44174395	44177343	16	0.774194	2948	1_44174395	1_44177343
9267743	1	44174395	44177361	16	0.260215	2966	1_44174395	1_44177361
9267744	1	44174395	44177385	16	0.883192	2990	1_44174395	1_44177385
9267745	1	44174395	44177704	16	0.741935	3309	1_44174395	1_44177704
9267746	1	44174395	44177743	16	0.476355	3348	1_44174395	1_44177743
9267747	1	44174395	44177764	16	0.883192	3369	1_44174395	1_44177764
9267748	1	44174395	44177800	16	0.741935	3405	1_44174395	1_44177800
9267749	1	44174395	44178068	16	0.0405294	3673	1_44174395	1_44178068
9267750	1	44174395	44178095	16	0.741935	3700	1_44174395	1_44178095
9267751	1	44174395	44178954	16	0.476355	4559	1_44174395	1_44178954
9267752	1	44174395	44180058	15	0.13986	5663	1_44174395	1_44180058
9267754	1	44174395	44180981	16	0.741935	6586	1_44174395	1_44180981
9267756	1	44174395	44181029	16	0.741935	6634	1_44174395	1_44181029
9267759	1	44174395	44183873	10	0.153605	9478	1_44174395	1_44183873
9273853	1	44174439	44174445	17	1	6	1_44174439	1_44174445
9273854	1	44174439	44174531	17	0.730566	92	1_44174439	1_44174531
9273855	1	44174439	44174532	17	0.730566	93	1_44174439	1_44174532
9273856	1	44174439	44174535	14	0.555556	96	1_44174439	1_44174535
9273857	1	44174439	44174639	17	1	200	1_44174439	1_44174639
9273858	1	44174439	44175989	17	0.853501	1550	1_44174439	1_44175989
9273859	1	44174439	44176028	17	0.853501	1589	1_44174439	1_44176028
9273860	1	44174439	44176049	17	0.0477594	1610	1_44174439	1_44176049
9273861	1	44174439	44176250	17	0.730566	1811	1_44174439	1_44176250
9273862	1	44174439	44176271	17	0.0477594	1832	1_44174439	1_44176271
9273863	1	44174439	44176292	17	0.853501	1853	1_44174439	1_44176292
9273864	1	44174439	44177343	17	1	2904	1_44174439	1_44177343
9273865	1	44174439	44177361	17	0.0377358	2922	1_44174439	1_44177361
9273866	1	44174439	44177385	17	0.853501	2946	1_44174439	1_44177385
9273867	1	44174439	44177704	17	0.730566	3265	1_44174439	1_44177704
9273868	1	44174439	44177743	17	0.340266	3304	1_44174439	1_44177743
9273869	1	44174439	44177764	17	0.853501	3325	1_44174439	1_44177764
9273870	1	44174439	44177800	17	0.730566	3361	1_44174439	1_44177800
9273871	1	44174439	44178068	17	0.0654935	3629	1_44174439	1_44178068
9273872	1	44174439	44178095	17	0.730566	3656	1_44174439	1_44178095
9273873	1	44174439	44178954	17	0.340266	4515	1_44174439	1_44178954
9273874	1	44174439	44180058	16	0.121805	5619	1_44174439	1_44180058
9273876	1	44174439	44180981	17	0.730566	6542	1_44174439	1_44180981
9273878	1	44174439	44181029	17	0.730566	6590	1_44174439	1_44181029
9273881	1	44174439	44183873	10	0.172414	9434	1_44174439	1_44183873
9279975	1	44174445	44174531	18	0.741321	86	1_44174445	1_44174531
9279976	1	44174445	44174532	18	0.741321	87	1_44174445	1_44174532
9279977	1	44174445	44174535	15	0.583333	90	1_44174445	1_44174535
9279978	1	44174445	44174639	18	1	194	1_44174445	1_44174639
9279979	1	44174445	44175989	18	0.859416	1544	1_44174445	1_44175989
9279980	1	44174445	44176028	18	0.859416	1583	1_44174445	1_44176028
9279981	1	44174445	44176049	18	0.040724	1604	1_44174445	1_44176049
9279982	1	44174445	44176250	18	0.741321	1805	1_44174445	1_44176250
9279983	1	44174445	44176271	18	0.040724	1826	1_44174445	1_44176271
9279984	1	44174445	44176292	18	0.859416	1847	1_44174445	1_44176292
9279985	1	44174445	44177343	18	1	2898	1_44174445	1_44177343
9279986	1	44174445	44177361	18	0.040724	2916	1_44174445	1_44177361
9279987	1	44174445	44177385	18	0.859416	2940	1_44174445	1_44177385
9279988	1	44174445	44177704	18	0.741321	3259	1_44174445	1_44177704
9279989	1	44174445	44177743	18	0.366516	3298	1_44174445	1_44177743
9279990	1	44174445	44177764	18	0.859416	3319	1_44174445	1_44177764
9279991	1	44174445	44177800	18	0.741321	3355	1_44174445	1_44177800
9279992	1	44174445	44178068	18	0.0494505	3623	1_44174445	1_44178068
9279993	1	44174445	44178095	18	0.741321	3650	1_44174445	1_44178095
9279994	1	44174445	44178954	18	0.366516	4509	1_44174445	1_44178954
9279995	1	44174445	44180058	17	0.163747	5613	1_44174445	1_44180058
9279997	1	44174445	44180981	18	0.741321	6536	1_44174445	1_44180981
9279999	1	44174445	44181029	18	0.741321	6584	1_44174445	1_44181029
9280002	1	44174445	44183873	10	0.172414	9428	1_44174445	1_44183873
9286096	1	44174531	44174532	19	1	1	1_44174531	1_44174532
9286097	1	44174531	44174535	16	1	4	1_44174531	1_44174535
9286098	1	44174531	44174639	19	0.750248	108	1_44174531	1_44174639
9286099	1	44174531	44175989	19	0.863343	1458	1_44174531	1_44175989
9286100	1	44174531	44176028	19	0.863343	1497	1_44174531	1_44176028
9286101	1	44174531	44176049	19	0.0282187	1518	1_44174531	1_44176049
9286102	1	44174531	44176250	19	1	1719	1_44174531	1_44176250
9286103	1	44174531	44176271	19	0.0282187	1740	1_44174531	1_44176271
9286104	1	44174531	44176292	19	0.863343	1761	1_44174531	1_44176292
9286105	1	44174531	44177343	19	0.750248	2812	1_44174531	1_44177343
9286106	1	44174531	44177361	19	0.0282187	2830	1_44174531	1_44177361
9286107	1	44174531	44177385	19	0.863343	2854	1_44174531	1_44177385
9286108	1	44174531	44177704	19	1	3173	1_44174531	1_44177704
9286109	1	44174531	44177743	19	0.58206	3212	1_44174531	1_44177743
9286110	1	44174531	44177764	19	0.863343	3233	1_44174531	1_44177764
9286111	1	44174531	44177800	19	1	3269	1_44174531	1_44177800
9286112	1	44174531	44178068	19	0.0327664	3537	1_44174531	1_44178068
9286113	1	44174531	44178095	19	1	3564	1_44174531	1_44178095
9286114	1	44174531	44178954	19	0.58206	4423	1_44174531	1_44178954
9286115	1	44174531	44180058	18	0.214159	5527	1_44174531	1_44180058
9286117	1	44174531	44180981	19	1	6450	1_44174531	1_44180981
9286119	1	44174531	44181029	19	1	6498	1_44174531	1_44181029
9286122	1	44174531	44183873	11	0.140625	9342	1_44174531	1_44183873
9292216	1	44174532	44174535	16	1	3	1_44174532	1_44174535
9292217	1	44174532	44174639	19	0.750248	107	1_44174532	1_44174639
9292218	1	44174532	44175989	19	0.863343	1457	1_44174532	1_44175989
9292219	1	44174532	44176028	19	0.863343	1496	1_44174532	1_44176028
9292220	1	44174532	44176049	19	0.0282187	1517	1_44174532	1_44176049
9292221	1	44174532	44176250	19	1	1718	1_44174532	1_44176250
9292222	1	44174532	44176271	19	0.0282187	1739	1_44174532	1_44176271
9292223	1	44174532	44176292	19	0.863343	1760	1_44174532	1_44176292
9292224	1	44174532	44177343	19	0.750248	2811	1_44174532	1_44177343
9292225	1	44174532	44177361	19	0.0282187	2829	1_44174532	1_44177361
9292226	1	44174532	44177385	19	0.863343	2853	1_44174532	1_44177385
9292227	1	44174532	44177704	19	1	3172	1_44174532	1_44177704
9292228	1	44174532	44177743	19	0.58206	3211	1_44174532	1_44177743
9292229	1	44174532	44177764	19	0.863343	3232	1_44174532	1_44177764
9292230	1	44174532	44177800	19	1	3268	1_44174532	1_44177800
9292231	1	44174532	44178068	19	0.0327664	3536	1_44174532	1_44178068
9292232	1	44174532	44178095	19	1	3563	1_44174532	1_44178095
9292233	1	44174532	44178954	19	0.58206	4422	1_44174532	1_44178954
9292234	1	44174532	44180058	18	0.214159	5526	1_44174532	1_44180058
9292236	1	44174532	44180981	19	1	6449	1_44174532	1_44180981
9292238	1	44174532	44181029	19	1	6497	1_44174532	1_44181029
9292241	1	44174532	44183873	11	0.140625	9341	1_44174532	1_44183873
9298335	1	44174535	44174639	16	0.604938	104	1_44174535	1_44174639
9298336	1	44174535	44175989	16	0.777778	1454	1_44174535	1_44175989
9298337	1	44174535	44176028	16	0.777778	1493	1_44174535	1_44176028
9298338	1	44174535	44176049	16	0.0518519	1514	1_44174535	1_44176049
9298339	1	44174535	44176250	16	1	1715	1_44174535	1_44176250
9298340	1	44174535	44176271	16	0.0518519	1736	1_44174535	1_44176271
9298341	1	44174535	44176292	16	0.777778	1757	1_44174535	1_44176292
9298342	1	44174535	44177343	16	0.604938	2808	1_44174535	1_44177343
9298343	1	44174535	44177361	16	0.0518519	2826	1_44174535	1_44177361
9298344	1	44174535	44177385	16	0.777778	2850	1_44174535	1_44177385
9298345	1	44174535	44177704	16	1	3169	1_44174535	1_44177704
9298346	1	44174535	44177743	16	0.536446	3208	1_44174535	1_44177743
9298347	1	44174535	44177764	16	0.777778	3229	1_44174535	1_44177764
9298348	1	44174535	44177800	16	1	3265	1_44174535	1_44177800
9298349	1	44174535	44178068	16	0.00529101	3533	1_44174535	1_44178068
9298350	1	44174535	44178095	16	1	3560	1_44174535	1_44178095
9298351	1	44174535	44178954	16	0.536446	4419	1_44174535	1_44178954
9298352	1	44174535	44180058	16	0.183673	5523	1_44174535	1_44180058
9298354	1	44174535	44180981	16	1	6446	1_44174535	1_44180981
9298356	1	44174535	44181029	16	1	6494	1_44174535	1_44181029
9304453	1	44174639	44175989	19	0.864319	1350	1_44174639	1_44175989
9304454	1	44174639	44176028	19	0.864319	1389	1_44174639	1_44176028
9304455	1	44174639	44176049	19	0.0351563	1410	1_44174639	1_44176049
9304456	1	44174639	44176250	19	0.750248	1611	1_44174639	1_44176250
9304457	1	44174639	44176271	19	0.0351563	1632	1_44174639	1_44176271
9304458	1	44174639	44176292	19	0.864319	1653	1_44174639	1_44176292
9304459	1	44174639	44177343	19	1	2704	1_44174639	1_44177343
9304460	1	44174639	44177361	19	0.0434028	2722	1_44174639	1_44177361
9304461	1	44174639	44177385	19	0.864319	2746	1_44174639	1_44177385
9304462	1	44174639	44177704	19	0.750248	3065	1_44174639	1_44177704
9304463	1	44174639	44177743	19	0.340278	3104	1_44174639	1_44177743
9304464	1	44174639	44177764	19	0.864319	3125	1_44174639	1_44177764
9304465	1	44174639	44177800	19	0.750248	3161	1_44174639	1_44177800
9304466	1	44174639	44178068	19	0.0754464	3429	1_44174639	1_44178068
9304467	1	44174639	44178095	19	0.750248	3456	1_44174639	1_44178095
9304468	1	44174639	44178954	19	0.340278	4315	1_44174639	1_44178954
9304469	1	44174639	44180058	18	0.138462	5419	1_44174639	1_44180058
9304471	1	44174639	44180981	19	0.750248	6342	1_44174639	1_44180981
9304473	1	44174639	44181029	19	0.750248	6390	1_44174639	1_44181029
9304476	1	44174639	44183873	11	0.173678	9234	1_44174639	1_44183873
9310570	1	44175989	44176028	19	1	39	1_44175989	1_44176028
9310571	1	44175989	44176049	19	0.0351563	60	1_44175989	1_44176049
9310572	1	44175989	44176250	19	0.863343	261	1_44175989	1_44176250
9310573	1	44175989	44176271	19	0.0434028	282	1_44175989	1_44176271
9310574	1	44175989	44176292	19	0.725159	303	1_44175989	1_44176292
9310575	1	44175989	44177343	19	0.864319	1354	1_44175989	1_44177343
9310576	1	44175989	44177361	19	0.0351563	1372	1_44175989	1_44177361
9310577	1	44175989	44177385	19	1	1396	1_44175989	1_44177385
9310578	1	44175989	44177704	19	0.863343	1715	1_44175989	1_44177704
9310579	1	44175989	44177743	19	0.54186	1754	1_44175989	1_44177743
9310580	1	44175989	44177764	19	1	1775	1_44175989	1_44177764
9310581	1	44175989	44177800	19	0.863343	1811	1_44175989	1_44177800
9310582	1	44175989	44178068	19	0.0160714	2079	1_44175989	1_44178068
9310583	1	44175989	44178095	19	0.863343	2106	1_44175989	1_44178095
9310584	1	44175989	44178954	19	0.54186	2965	1_44175989	1_44178954
9310585	1	44175989	44180058	18	0.172414	4069	1_44175989	1_44180058
9310587	1	44175989	44180981	19	0.863343	4992	1_44175989	1_44180981
9310589	1	44175989	44181029	19	0.863343	5040	1_44175989	1_44181029
9310592	1	44175989	44183873	11	0.153846	7884	1_44175989	1_44183873
9316686	1	44176028	44176049	19	0.0351563	21	1_44176028	1_44176049
9316687	1	44176028	44176250	19	0.863343	222	1_44176028	1_44176250
9316688	1	44176028	44176271	19	0.0434028	243	1_44176028	1_44176271
9316689	1	44176028	44176292	19	0.725159	264	1_44176028	1_44176292
9316690	1	44176028	44177343	19	0.864319	1315	1_44176028	1_44177343
9316691	1	44176028	44177361	19	0.0351563	1333	1_44176028	1_44177361
9316692	1	44176028	44177385	19	1	1357	1_44176028	1_44177385
9316693	1	44176028	44177704	19	0.863343	1676	1_44176028	1_44177704
9316694	1	44176028	44177743	19	0.54186	1715	1_44176028	1_44177743
9316695	1	44176028	44177764	19	1	1736	1_44176028	1_44177764
9316696	1	44176028	44177800	19	0.863343	1772	1_44176028	1_44177800
9316697	1	44176028	44178068	19	0.0160714	2040	1_44176028	1_44178068
9316698	1	44176028	44178095	19	0.863343	2067	1_44176028	1_44178095
9316699	1	44176028	44178954	19	0.54186	2926	1_44176028	1_44178954
9316700	1	44176028	44180058	18	0.172414	4030	1_44176028	1_44180058
9316702	1	44176028	44180981	19	0.863343	4953	1_44176028	1_44180981
9316704	1	44176028	44181029	19	0.863343	5001	1_44176028	1_44181029
9316707	1	44176028	44183873	11	0.153846	7845	1_44176028	1_44183873
9322801	1	44176049	44176250	19	0.0282187	201	1_44176049	1_44176250
9322802	1	44176049	44176271	19	0.00308642	222	1_44176049	1_44176271
9322803	1	44176049	44176292	19	0.0434028	243	1_44176049	1_44176292
9322804	1	44176049	44177343	19	0.0351563	1294	1_44176049	1_44177343
9322805	1	44176049	44177361	19	0.00308642	1312	1_44176049	1_44177361
9322806	1	44176049	44177385	19	0.0351563	1336	1_44176049	1_44177385
9322807	1	44176049	44177704	19	0.0282187	1655	1_44176049	1_44177704
9322808	1	44176049	44177743	19	0.165981	1694	1_44176049	1_44177743
9322809	1	44176049	44177764	19	0.0351563	1715	1_44176049	1_44177764
9322810	1	44176049	44177800	19	0.0282187	1751	1_44176049	1_44177800
9322811	1	44176049	44178068	19	0.155556	2019	1_44176049	1_44178068
9322812	1	44176049	44178095	19	0.0282187	2046	1_44176049	1_44178095
9322813	1	44176049	44178954	19	0.165981	2905	1_44176049	1_44178954
9322814	1	44176049	44180058	18	0.0117647	4009	1_44176049	1_44180058
9322816	1	44176049	44180981	19	0.0282187	4932	1_44176049	1_44180981
9322818	1	44176049	44181029	19	0.0282187	4980	1_44176049	1_44181029
9322821	1	44176049	44183873	11	0.003125	7824	1_44176049	1_44183873
9328915	1	44176250	44176271	19	0.0282187	21	1_44176250	1_44176271
9328916	1	44176250	44176292	19	0.863343	42	1_44176250	1_44176292
9328917	1	44176250	44177343	19	0.750248	1093	1_44176250	1_44177343
9328918	1	44176250	44177361	19	0.0282187	1111	1_44176250	1_44177361
9328919	1	44176250	44177385	19	0.863343	1135	1_44176250	1_44177385
9328920	1	44176250	44177704	19	1	1454	1_44176250	1_44177704
9328921	1	44176250	44177743	19	0.58206	1493	1_44176250	1_44177743
9328922	1	44176250	44177764	19	0.863343	1514	1_44176250	1_44177764
9328923	1	44176250	44177800	19	1	1550	1_44176250	1_44177800
9328924	1	44176250	44178068	19	0.0327664	1818	1_44176250	1_44178068
9328925	1	44176250	44178095	19	1	1845	1_44176250	1_44178095
9328926	1	44176250	44178954	19	0.58206	2704	1_44176250	1_44178954
9328927	1	44176250	44180058	18	0.214159	3808	1_44176250	1_44180058
9328929	1	44176250	44180981	19	1	4731	1_44176250	1_44180981
9328931	1	44176250	44181029	19	1	4779	1_44176250	1_44181029
9328934	1	44176250	44183873	11	0.140625	7623	1_44176250	1_44183873
9335028	1	44176271	44176292	19	0.0351563	21	1_44176271	1_44176292
9335029	1	44176271	44177343	19	0.0351563	1072	1_44176271	1_44177343
9335030	1	44176271	44177361	19	0.00308642	1090	1_44176271	1_44177361
9335031	1	44176271	44177385	19	0.0434028	1114	1_44176271	1_44177385
9335032	1	44176271	44177704	19	0.0282187	1433	1_44176271	1_44177704
9335033	1	44176271	44177743	19	0.00308642	1472	1_44176271	1_44177743
9335034	1	44176271	44177764	19	0.0434028	1493	1_44176271	1_44177764
9335035	1	44176271	44177800	19	0.0282187	1529	1_44176271	1_44177800
9335036	1	44176271	44178068	19	0.0198413	1797	1_44176271	1_44178068
9335037	1	44176271	44178095	19	0.0282187	1824	1_44176271	1_44178095
9335038	1	44176271	44178954	19	0.00308642	2683	1_44176271	1_44178954
9335039	1	44176271	44180058	18	0.0117647	3787	1_44176271	1_44180058
9335041	1	44176271	44180981	19	0.0282187	4710	1_44176271	1_44180981
9335043	1	44176271	44181029	19	0.0282187	4758	1_44176271	1_44181029
9335046	1	44176271	44183873	11	0.003125	7602	1_44176271	1_44183873
9341140	1	44176292	44177343	19	0.864319	1051	1_44176292	1_44177343
9341141	1	44176292	44177361	19	0.0351563	1069	1_44176292	1_44177361
9341142	1	44176292	44177385	19	0.725159	1093	1_44176292	1_44177385
9341143	1	44176292	44177704	19	0.863343	1412	1_44176292	1_44177704
9341144	1	44176292	44177743	19	0.365017	1451	1_44176292	1_44177743
9341145	1	44176292	44177764	19	0.725159	1472	1_44176292	1_44177764
9341146	1	44176292	44177800	19	0.863343	1508	1_44176292	1_44177800
9341147	1	44176292	44178068	19	0.107254	1776	1_44176292	1_44178068
9341148	1	44176292	44178095	19	0.863343	1803	1_44176292	1_44178095
9341149	1	44176292	44178954	19	0.365017	2662	1_44176292	1_44178954
9341150	1	44176292	44180058	18	0.172414	3766	1_44176292	1_44180058
9341152	1	44176292	44180981	19	0.863343	4689	1_44176292	1_44180981
9341154	1	44176292	44181029	19	0.863343	4737	1_44176292	1_44181029
9341157	1	44176292	44183873	11	0.153846	7581	1_44176292	1_44183873
9347251	1	44177343	44177361	19	0.0434028	18	1_44177343	1_44177361
9347252	1	44177343	44177385	19	0.864319	42	1_44177343	1_44177385
9347253	1	44177343	44177704	19	0.750248	361	1_44177343	1_44177704
9347254	1	44177343	44177743	19	0.340278	400	1_44177343	1_44177743
9347255	1	44177343	44177764	19	0.864319	421	1_44177343	1_44177764
9347256	1	44177343	44177800	19	0.750248	457	1_44177343	1_44177800
9347257	1	44177343	44178068	19	0.0754464	725	1_44177343	1_44178068
9347258	1	44177343	44178095	19	0.750248	752	1_44177343	1_44178095
9347259	1	44177343	44178954	19	0.340278	1611	1_44177343	1_44178954
9347260	1	44177343	44180058	18	0.138462	2715	1_44177343	1_44180058
9347262	1	44177343	44180981	19	0.750248	3638	1_44177343	1_44180981
9347264	1	44177343	44181029	19	0.750248	3686	1_44177343	1_44181029
9347267	1	44177343	44183873	11	0.173678	6530	1_44177343	1_44183873
9353361	1	44177361	44177385	19	0.0351563	24	1_44177361	1_44177385
9353362	1	44177361	44177704	19	0.0282187	343	1_44177361	1_44177704
9353363	1	44177361	44177743	19	0.00308642	382	1_44177361	1_44177743
9353364	1	44177361	44177764	19	0.0351563	403	1_44177361	1_44177764
9353365	1	44177361	44177800	19	0.0282187	439	1_44177361	1_44177800
9353366	1	44177361	44178068	19	0.0198413	707	1_44177361	1_44178068
9353367	1	44177361	44178095	19	0.0282187	734	1_44177361	1_44178095
9353368	1	44177361	44178954	19	0.00308642	1593	1_44177361	1_44178954
9353369	1	44177361	44180058	18	0.0117647	2697	1_44177361	1_44180058
9353371	1	44177361	44180981	19	0.0282187	3620	1_44177361	1_44180981
9353373	1	44177361	44181029	19	0.0282187	3668	1_44177361	1_44181029
9359470	1	44177385	44177704	19	0.863343	319	1_44177385	1_44177704
9359471	1	44177385	44177743	19	0.54186	358	1_44177385	1_44177743
9359472	1	44177385	44177764	19	1	379	1_44177385	1_44177764
9359473	1	44177385	44177800	19	0.863343	415	1_44177385	1_44177800
9359474	1	44177385	44178068	19	0.0160714	683	1_44177385	1_44178068
9359475	1	44177385	44178095	19	0.863343	710	1_44177385	1_44178095
9359476	1	44177385	44178954	19	0.54186	1569	1_44177385	1_44178954
9359477	1	44177385	44180058	18	0.172414	2673	1_44177385	1_44180058
9359479	1	44177385	44180981	19	0.863343	3596	1_44177385	1_44180981
9359481	1	44177385	44181029	19	0.863343	3644	1_44177385	1_44181029
9359484	1	44177385	44183873	11	0.153846	6488	1_44177385	1_44183873
9365578	1	44177704	44177743	19	0.58206	39	1_44177704	1_44177743
9365579	1	44177704	44177764	19	0.863343	60	1_44177704	1_44177764
9365580	1	44177704	44177800	19	1	96	1_44177704	1_44177800
9365581	1	44177704	44178068	19	0.0327664	364	1_44177704	1_44178068
9365582	1	44177704	44178095	19	1	391	1_44177704	1_44178095
9365583	1	44177704	44178954	19	0.58206	1250	1_44177704	1_44178954
9365584	1	44177704	44180058	18	0.214159	2354	1_44177704	1_44180058
9365586	1	44177704	44180981	19	1	3277	1_44177704	1_44180981
9365588	1	44177704	44181029	19	1	3325	1_44177704	1_44181029
9365591	1	44177704	44183873	11	0.140625	6169	1_44177704	1_44183873
9371685	1	44177743	44177764	19	0.54186	21	1_44177743	1_44177764
9371686	1	44177743	44177800	19	0.58206	57	1_44177743	1_44177800
9371687	1	44177743	44178068	19	0.247707	325	1_44177743	1_44178068
9371688	1	44177743	44178095	19	0.58206	352	1_44177743	1_44178095
9371689	1	44177743	44178954	19	1	1211	1_44177743	1_44178954
9371690	1	44177743	44180058	18	0.294118	2315	1_44177743	1_44180058
9371692	1	44177743	44180981	19	0.58206	3238	1_44177743	1_44180981
9371694	1	44177743	44181029	19	0.58206	3286	1_44177743	1_44181029
9371697	1	44177743	44183873	11	0.000578704	6130	1_44177743	1_44183873
9377791	1	44177764	44177800	19	0.863343	36	1_44177764	1_44177800
9377792	1	44177764	44178068	19	0.0160714	304	1_44177764	1_44178068
9377793	1	44177764	44178095	19	0.863343	331	1_44177764	1_44178095
9377794	1	44177764	44178954	19	0.54186	1190	1_44177764	1_44178954
9377795	1	44177764	44180058	18	0.172414	2294	1_44177764	1_44180058
9377797	1	44177764	44180981	19	0.863343	3217	1_44177764	1_44180981
9377799	1	44177764	44181029	19	0.863343	3265	1_44177764	1_44181029
9377802	1	44177764	44183873	11	0.153846	6109	1_44177764	1_44183873
9383896	1	44177800	44178068	19	0.0327664	268	1_44177800	1_44178068
9383897	1	44177800	44178095	19	1	295	1_44177800	1_44178095
9383898	1	44177800	44178954	19	0.58206	1154	1_44177800	1_44178954
9383899	1	44177800	44180058	18	0.214159	2258	1_44177800	1_44180058
9383901	1	44177800	44180981	19	1	3181	1_44177800	1_44180981
9383903	1	44177800	44181029	19	1	3229	1_44177800	1_44181029
9383906	1	44177800	44183873	11	0.140625	6073	1_44177800	1_44183873
9390000	1	44178068	44178095	19	0.0327664	27	1_44178068	1_44178095
9390001	1	44178068	44178954	19	0.247707	886	1_44178068	1_44178954
9390002	1	44178068	44180058	18	0.0571429	1990	1_44178068	1_44180058
9390004	1	44178068	44180981	19	0.0327664	2913	1_44178068	1_44180981
9390006	1	44178068	44181029	19	0.0327664	2961	1_44178068	1_44181029
9390009	1	44178068	44183873	11	0.255208	5805	1_44178068	1_44183873
9390010	1	44178068	44187911	18	0.512821	9843	1_44178068	1_44187911
9390011	1	44178068	44187932	17	0.453033	9864	1_44178068	1_44187932
9390012	1	44178068	44187933	17	0.128205	9865	1_44178068	1_44187933
9390013	1	44178068	44187969	16	0.444444	9901	1_44178068	1_44187969
9390014	1	44178068	44187977	15	0.434401	9909	1_44178068	1_44187977
9390015	1	44178068	44187979	16	0.444444	9911	1_44178068	1_44187979
9396103	1	44178095	44178954	19	0.58206	859	1_44178095	1_44178954
9396104	1	44178095	44180058	18	0.214159	1963	1_44178095	1_44180058
9396106	1	44178095	44180981	19	1	2886	1_44178095	1_44180981
9396108	1	44178095	44181029	19	1	2934	1_44178095	1_44181029
9396111	1	44178095	44183873	11	0.140625	5778	1_44178095	1_44183873
9396112	1	44178095	44187911	18	0.045977	9816	1_44178095	1_44187911
9396113	1	44178095	44187932	17	0.0066568	9837	1_44178095	1_44187932
9396114	1	44178095	44187933	17	0.433333	9838	1_44178095	1_44187933
9396115	1	44178095	44187969	16	0.00350877	9874	1_44178095	1_44187969
9396116	1	44178095	44187977	15	0.00105708	9882	1_44178095	1_44187977
9396117	1	44178095	44187979	16	0.00350877	9884	1_44178095	1_44187979
9402205	1	44178954	44180058	18	0.294118	1104	1_44178954	1_44180058
9402207	1	44178954	44180981	19	0.58206	2027	1_44178954	1_44180981
9402209	1	44178954	44181029	19	0.58206	2075	1_44178954	1_44181029
9402212	1	44178954	44183873	11	0.000578704	4919	1_44178954	1_44183873
9402213	1	44178954	44187911	18	0.0784314	8957	1_44178954	1_44187911
9402214	1	44178954	44187932	17	0.112313	8978	1_44178954	1_44187932
9402215	1	44178954	44187933	17	0.118519	8979	1_44178954	1_44187933
9402216	1	44178954	44187969	16	0.120988	9015	1_44178954	1_44187969
9402217	1	44178954	44187977	15	0.131494	9023	1_44178954	1_44187977
9402218	1	44178954	44187979	16	0.120988	9025	1_44178954	1_44187979
9402219	1	44178954	44188262	14	0.324355	9308	1_44178954	1_44188262
9408307	1	44180058	44180981	18	0.214159	923	1_44180058	1_44180981
9408309	1	44180058	44181029	18	0.214159	971	1_44180058	1_44181029
9408312	1	44180058	44183873	11	0.140625	3815	1_44180058	1_44183873
9408313	1	44180058	44187911	17	0.0569909	7853	1_44180058	1_44187911
9408314	1	44180058	44187932	16	0.0532544	7874	1_44180058	1_44187932
9408315	1	44180058	44187933	16	0.104895	7875	1_44180058	1_44187933
9408316	1	44180058	44187969	16	0.0769231	7911	1_44180058	1_44187969
9408317	1	44180058	44187977	15	0.0909091	7919	1_44180058	1_44187977
9408318	1	44180058	44187979	16	0.0769231	7921	1_44180058	1_44187979
9408319	1	44180058	44188262	13	0.0545455	8204	1_44180058	1_44188262
9420506	1	44180981	44181029	19	1	48	1_44180981	1_44181029
9420509	1	44180981	44183873	11	0.140625	2892	1_44180981	1_44183873
9420510	1	44180981	44187911	18	0.045977	6930	1_44180981	1_44187911
9420511	1	44180981	44187932	17	0.0066568	6951	1_44180981	1_44187932
9420512	1	44180981	44187933	17	0.433333	6952	1_44180981	1_44187933
9420513	1	44180981	44187969	16	0.00350877	6988	1_44180981	1_44187969
9420514	1	44180981	44187977	15	0.00105708	6996	1_44180981	1_44187977
9420515	1	44180981	44187979	16	0.00350877	6998	1_44180981	1_44187979
9420516	1	44180981	44188262	14	0.00637959	7281	1_44180981	1_44188262
9432702	1	44181029	44183873	11	0.140625	2844	1_44181029	1_44183873
9432703	1	44181029	44187911	18	0.045977	6882	1_44181029	1_44187911
9432704	1	44181029	44187932	17	0.0066568	6903	1_44181029	1_44187932
9432705	1	44181029	44187933	17	0.433333	6904	1_44181029	1_44187933
9432706	1	44181029	44187969	16	0.00350877	6940	1_44181029	1_44187969
9432707	1	44181029	44187977	15	0.00105708	6948	1_44181029	1_44187977
9432708	1	44181029	44187979	16	0.00350877	6950	1_44181029	1_44187979
9432709	1	44181029	44188262	14	0.00637959	7233	1_44181029	1_44188262
9450985	1	44183873	44187911	11	0.424592	4038	1_44183873	1_44187911
9450988	1	44183873	44187969	10	0.310345	4096	1_44183873	1_44187969
9450990	1	44183873	44187979	10	0.310345	4106	1_44183873	1_44187979
12467680	1	72475324	72475575	19	0.87843	251	1_72475324	1_72475575
12467681	1	72475324	72475642	18	0.85503	318	1_72475324	1_72475642
12467683	1	72475324	72475874	18	0.882	550	1_72475324	1_72475874
12467685	1	72475324	72476189	17	0.12398	865	1_72475324	1_72476189
12467687	1	72475324	72477091	15	0.441389	1767	1_72475324	1_72477091
12467689	1	72475324	72477137	17	0.51084	1813	1_72475324	1_72477137
12467690	1	72475324	72477264	17	0.51084	1940	1_72475324	1_72477264
12467693	1	72475324	72479625	16	0.551678	4301	1_72475324	1_72479625
12467694	1	72475324	72481044	17	0.245192	5720	1_72475324	1_72481044
12473256	1	72475575	72475642	18	1	67	1_72475575	1_72475642
12473258	1	72475575	72475874	18	0.882	299	1_72475575	1_72475874
12473260	1	72475575	72476189	17	0.0960317	614	1_72475575	1_72476189
12473262	1	72475575	72477091	15	0.438459	1516	1_72475575	1_72477091
12473264	1	72475575	72477137	17	0.527132	1562	1_72475575	1_72477137
12473265	1	72475575	72477264	17	0.527132	1689	1_72475575	1_72477264
12473268	1	72475575	72479625	16	0.59934	4050	1_72475575	1_72479625
12473269	1	72475575	72481044	17	0.192422	5469	1_72475575	1_72481044
12478832	1	72475642	72475874	17	0.864753	232	1_72475642	1_72475874
12478834	1	72475642	72476189	16	0.204848	547	1_72475642	1_72476189
12478836	1	72475642	72477091	14	0.364439	1449	1_72475642	1_72477091
12478838	1	72475642	72477137	16	0.463719	1495	1_72475642	1_72477137
12478839	1	72475642	72477264	16	0.463719	1622	1_72475642	1_72477264
12478842	1	72475642	72479625	15	0.511364	3983	1_72475642	1_72479625
12478843	1	72475642	72481044	16	0.391304	5402	1_72475642	1_72481044
12489979	1	72475874	72476189	16	0.0484848	315	1_72475874	1_72476189
12489981	1	72475874	72477091	14	0.45098	1217	1_72475874	1_72477091
12489983	1	72475874	72477137	16	0.533333	1263	1_72475874	1_72477137
12489984	1	72475874	72477264	16	0.405405	1390	1_72475874	1_72477264
12489987	1	72475874	72479625	15	0.483498	3751	1_72475874	1_72479625
12489988	1	72475874	72481044	16	0.228733	5170	1_72475874	1_72481044
12501122	1	72476189	72477091	15	0.0601966	902	1_72476189	1_72477091
12501124	1	72476189	72477137	16	0.0740077	948	1_72476189	1_72477137
12501125	1	72476189	72477264	16	0.117371	1075	1_72476189	1_72477264
12501128	1	72476189	72479625	14	0.0894309	3436	1_72476189	1_72479625
12501129	1	72476189	72481044	16	0.454545	4855	1_72476189	1_72481044
12512261	1	72477091	72477137	15	0.812654	46	1_72477091	1_72477137
12512262	1	72477091	72477264	15	0.812654	173	1_72477091	1_72477264
12512265	1	72477091	72479625	13	0.750548	2534	1_72477091	1_72479625
12512266	1	72477091	72481044	14	0.0666667	3953	1_72477091	1_72481044
12523395	1	72477137	72477264	16	1	127	1_72477137	1_72477264
12523398	1	72477137	72479625	14	1	2488	1_72477137	1_72479625
12523399	1	72477137	72481044	16	0.0690909	3907	1_72477137	1_72481044
12528963	1	72477264	72479625	15	1	2361	1_72477264	1_72479625
12528964	1	72477264	72481044	16	0.0690909	3780	1_72477264	1_72481044
12545653	1	72479625	72481044	14	0.129187	1419	1_72479625	1_72481044
13546846	1	77165668	77165721	15	0.194712	53	1_77165668	1_77165721
13546847	1	77165668	77167992	15	0.285714	2324	1_77165668	1_77167992
13546849	1	77165668	77168261	15	0.0671642	2593	1_77165668	1_77168261
13546851	1	77165668	77168278	15	0.00862069	2610	1_77165668	1_77168278
13546854	1	77165668	77172601	15	0.0384615	6933	1_77165668	1_77172601
13552225	1	77165721	77167992	19	0.0535185	2271	1_77165721	1_77167992
13552227	1	77165721	77168261	19	0.2375	2540	1_77165721	1_77168261
13552229	1	77165721	77168278	19	0.160643	2557	1_77165721	1_77168278
13552232	1	77165721	77172601	19	0.24	6880	1_77165721	1_77172601
13557604	1	77167992	77168261	19	0.281481	269	1_77167992	1_77168261
13557606	1	77167992	77168278	19	0.0131191	286	1_77167992	1_77168278
13557609	1	77167992	77172601	19	0.134444	4609	1_77167992	1_77172601
13568357	1	77168261	77168278	19	0.610442	17	1_77168261	1_77168278
13568360	1	77168261	77172601	19	0.633333	4340	1_77168261	1_77172601
13579107	1	77168278	77172601	19	0.439157	4323	1_77168278	1_77172601
19699275	1	116843017	116843137	18	0.0357143	120	1_116843017	1_116843137
19699276	1	116843017	116843141	18	0.0357143	124	1_116843017	1_116843141
19699277	1	116843017	116843217	18	0.0357143	200	1_116843017	1_116843217
19699278	1	116843017	116843349	18	0.0357143	332	1_116843017	1_116843349
19699279	1	116843017	116843382	18	0.0357143	365	1_116843017	1_116843382
19699281	1	116843017	116843494	18	0.00767018	477	1_116843017	1_116843494
19699283	1	116843017	116843585	18	0	568	1_116843017	1_116843585
19699285	1	116843017	116843673	18	0.0357143	656	1_116843017	1_116843673
19699286	1	116843017	116843680	18	0.0357143	663	1_116843017	1_116843680
19699287	1	116843017	116843743	15	0.0559441	726	1_116843017	1_116843743
19699289	1	116843017	116846139	16	0.00280112	3122	1_116843017	1_116846139
19699294	1	116843017	116849540	18	0.0357143	6523	1_116843017	1_116849540
19699296	1	116843017	116852467	18	0.000412882	9450	1_116843017	1_116852467
19699297	1	116843017	116852488	18	0.0357143	9471	1_116843017	1_116852488
19703353	1	116843137	116843141	19	1	4	1_116843137	1_116843141
19703354	1	116843137	116843217	19	1	80	1_116843137	1_116843217
19703355	1	116843137	116843349	19	1	212	1_116843137	1_116843349
19703356	1	116843137	116843382	19	1	245	1_116843137	1_116843382
19703358	1	116843137	116843494	19	0.208333	357	1_116843137	1_116843494
19703360	1	116843137	116843585	19	0.0104167	448	1_116843137	1_116843585
19703362	1	116843137	116843673	19	1	536	1_116843137	1_116843673
19703363	1	116843137	116843680	19	1	543	1_116843137	1_116843680
19703364	1	116843137	116843743	16	1	606	1_116843137	1_116843743
19703366	1	116843137	116846139	17	0.189844	3002	1_116843137	1_116846139
19703371	1	116843137	116849540	19	1	6403	1_116843137	1_116849540
19703373	1	116843137	116852467	19	0.130888	9330	1_116843137	1_116852467
19703374	1	116843137	116852488	19	1	9351	1_116843137	1_116852488
19707430	1	116843141	116843217	19	1	76	1_116843141	1_116843217
19707431	1	116843141	116843349	19	1	208	1_116843141	1_116843349
19707432	1	116843141	116843382	19	1	241	1_116843141	1_116843382
19707434	1	116843141	116843494	19	0.208333	353	1_116843141	1_116843494
19707436	1	116843141	116843585	19	0.0104167	444	1_116843141	1_116843585
19707438	1	116843141	116843673	19	1	532	1_116843141	1_116843673
19707439	1	116843141	116843680	19	1	539	1_116843141	1_116843680
19707440	1	116843141	116843743	16	1	602	1_116843141	1_116843743
19707442	1	116843141	116846139	17	0.189844	2998	1_116843141	1_116846139
19707447	1	116843141	116849540	19	1	6399	1_116843141	1_116849540
19707449	1	116843141	116852467	19	0.130888	9326	1_116843141	1_116852467
19707450	1	116843141	116852488	19	1	9347	1_116843141	1_116852488
19711506	1	116843217	116843349	19	1	132	1_116843217	1_116843349
19711507	1	116843217	116843382	19	1	165	1_116843217	1_116843382
19711509	1	116843217	116843494	19	0.208333	277	1_116843217	1_116843494
19711511	1	116843217	116843585	19	0.0104167	368	1_116843217	1_116843585
19711513	1	116843217	116843673	19	1	456	1_116843217	1_116843673
19711514	1	116843217	116843680	19	1	463	1_116843217	1_116843680
19711515	1	116843217	116843743	16	1	526	1_116843217	1_116843743
19711517	1	116843217	116846139	17	0.189844	2922	1_116843217	1_116846139
19711522	1	116843217	116849540	19	1	6323	1_116843217	1_116849540
19711524	1	116843217	116852467	19	0.130888	9250	1_116843217	1_116852467
19711525	1	116843217	116852488	19	1	9271	1_116843217	1_116852488
19715581	1	116843349	116843382	19	1	33	1_116843349	1_116843382
19715583	1	116843349	116843494	19	0.208333	145	1_116843349	1_116843494
19715585	1	116843349	116843585	19	0.0104167	236	1_116843349	1_116843585
19715587	1	116843349	116843673	19	1	324	1_116843349	1_116843673
19715588	1	116843349	116843680	19	1	331	1_116843349	1_116843680
19715589	1	116843349	116843743	16	1	394	1_116843349	1_116843743
19715591	1	116843349	116846139	17	0.189844	2790	1_116843349	1_116846139
19715596	1	116843349	116849540	19	1	6191	1_116843349	1_116849540
19715598	1	116843349	116852467	19	0.130888	9118	1_116843349	1_116852467
19715599	1	116843349	116852488	19	1	9139	1_116843349	1_116852488
19719656	1	116843382	116843494	19	0.208333	112	1_116843382	1_116843494
19719658	1	116843382	116843585	19	0.0104167	203	1_116843382	1_116843585
19719660	1	116843382	116843673	19	1	291	1_116843382	1_116843673
19719661	1	116843382	116843680	19	1	298	1_116843382	1_116843680
19719662	1	116843382	116843743	16	1	361	1_116843382	1_116843743
19719664	1	116843382	116846139	17	0.189844	2757	1_116843382	1_116846139
19719669	1	116843382	116849540	19	1	6158	1_116843382	1_116849540
19719671	1	116843382	116852467	19	0.130888	9085	1_116843382	1_116852467
19719672	1	116843382	116852488	19	1	9106	1_116843382	1_116852488
19727801	1	116843494	116843585	19	0.703125	91	1_116843494	1_116843585
19727803	1	116843494	116843673	19	0.208333	179	1_116843494	1_116843673
19727804	1	116843494	116843680	19	0.208333	186	1_116843494	1_116843680
19727805	1	116843494	116843743	16	0.239041	249	1_116843494	1_116843743
19727807	1	116843494	116846139	17	0.577502	2645	1_116843494	1_116846139
19727812	1	116843494	116849540	19	0.208333	6046	1_116843494	1_116849540
19727814	1	116843494	116852467	19	0.0164402	8973	1_116843494	1_116852467
19727815	1	116843494	116852488	19	0.208333	8994	1_116843494	1_116852488
19735942	1	116843585	116843673	19	0.0104167	88	1_116843585	1_116843673
19735943	1	116843585	116843680	19	0.0104167	95	1_116843585	1_116843680
19735944	1	116843585	116843743	16	0.00674764	158	1_116843585	1_116843743
19735946	1	116843585	116846139	17	0.403597	2554	1_116843585	1_116846139
19735951	1	116843585	116849540	19	0.0104167	5955	1_116843585	1_116849540
19735953	1	116843585	116852467	19	0.00611413	8882	1_116843585	1_116852467
19735954	1	116843585	116852488	19	0.0104167	8903	1_116843585	1_116852488
19744078	1	116843673	116843680	19	1	7	1_116843673	1_116843680
19744079	1	116843673	116843743	16	1	70	1_116843673	1_116843743
19744081	1	116843673	116846139	17	0.189844	2466	1_116843673	1_116846139
19744086	1	116843673	116849540	19	1	5867	1_116843673	1_116849540
19744088	1	116843673	116852467	19	0.130888	8794	1_116843673	1_116852467
19744089	1	116843673	116852488	19	1	8815	1_116843673	1_116852488
19748145	1	116843680	116843743	16	1	63	1_116843680	1_116843743
19748147	1	116843680	116846139	17	0.189844	2459	1_116843680	1_116846139
19748152	1	116843680	116849540	19	1	5860	1_116843680	1_116849540
19748154	1	116843680	116852467	19	0.130888	8787	1_116843680	1_116852467
19748155	1	116843680	116852488	19	1	8808	1_116843680	1_116852488
19752212	1	116843743	116846139	15	0.218531	2396	1_116843743	1_116846139
19752217	1	116843743	116849540	16	1	5797	1_116843743	1_116849540
19752219	1	116843743	116852467	16	0.139601	8724	1_116843743	1_116852467
19752220	1	116843743	116852488	16	1	8745	1_116843743	1_116852488
19760344	1	116846139	116849540	17	0.189844	3401	1_116846139	1_116849540
19760346	1	116846139	116852467	17	0.173611	6328	1_116846139	1_116852467
19760347	1	116846139	116852488	17	0.189844	6349	1_116846139	1_116852488
19760349	1	116846139	116854016	15	0.210526	7877	1_116846139	1_116854016
19760352	1	116846139	116854094	17	0.189844	7955	1_116846139	1_116854094
19780646	1	116849540	116852467	19	0.130888	2927	1_116849540	1_116852467
19780647	1	116849540	116852488	19	1	2948	1_116849540	1_116852488
19780649	1	116849540	116854016	17	0.0362812	4476	1_116849540	1_116854016
19780652	1	116849540	116854094	19	1	4554	1_116849540	1_116854094
19780654	1	116849540	116857544	18	1	8004	1_116849540	1_116857544
19788760	1	116852467	116852488	19	0.130888	21	1_116852467	1_116852488
19788762	1	116852467	116854016	17	0.0133929	1549	1_116852467	1_116854016
19788765	1	116852467	116854094	19	0.130888	1627	1_116852467	1_116854094
19788767	1	116852467	116857544	18	0.139884	5077	1_116852467	1_116857544
19788768	1	116852467	116859933	17	0.130025	7466	1_116852467	1_116859933
19788769	1	116852467	116859960	18	0.121951	7493	1_116852467	1_116859960
19788770	1	116852467	116859995	14	0.1652	7528	1_116852467	1_116859995
19788771	1	116852467	116860025	16	0.139601	7558	1_116852467	1_116860025
19792817	1	116852488	116854016	17	0.0362812	1528	1_116852488	1_116854016
19792820	1	116852488	116854094	19	1	1606	1_116852488	1_116854094
19792822	1	116852488	116857544	18	1	5056	1_116852488	1_116857544
19792823	1	116852488	116859933	17	1	7445	1_116852488	1_116859933
19792824	1	116852488	116859960	18	1	7472	1_116852488	1_116859960
19792825	1	116852488	116859995	14	1	7507	1_116852488	1_116859995
19792826	1	116852488	116860025	16	1	7537	1_116852488	1_116860025
19800927	1	116854016	116854094	17	0.0362812	78	1_116854016	1_116854094
19800929	1	116854016	116857544	16	0.0490745	3528	1_116854016	1_116857544
19800930	1	116854016	116859933	16	0.0490745	5917	1_116854016	1_116859933
19800931	1	116854016	116859960	17	0.0362812	5944	1_116854016	1_116859960
[truncated: 6,107 more rows]
