# Supplementary material for: Selection on adaptive and maladaptive gene expression plasticity during thermal adaptation to urban heat islands
Source: Nat Commun. 2021 Oct 26;12:6195. doi: 10.1038/s41467-021-26334-4 (PMC8548502; doi:10.1038/s41467-021-26334-4)
Supplement: Supplementary file 5 — Source Data [file 41467_2021_26334_MOESM5_ESM.zip › NATCOMM_maladaptive_plasticity_source_data_file_09062021/Maladaptive_plasticity_data_source_code_09042021.R]

############################################################################# R code for plotting Figure 3A
setwd("/Users/shane.campbell-staton/Desktop/NATCOMM_maladaptive_plasticity_source_data_file/")
### PART 1 skeletal muscle tracnscriptome network plot network plot

Acris_eigen <- read.csv("wgcna_Acris_urban_eigengenes_12192017.csv", header = TRUE)
yellow_module_genes <-  read.csv("Maladaptive_plasticity_yellow_module_gene_list_09032021.csv", header = TRUE)
brown_module_genes <-  read.csv("Maladaptive_plasticity_brown_module_gene_list_09032021.csv", header = TRUE)
green_module_genes <-  read.csv("Maladaptive_plasticity_green_module_gene_list_09032021.csv", header = TRUE)
black_module_genes <-  read.csv("Maladaptive_plasticity_black_module_gene_list_09032021.csv", header = TRUE)
red_module_genes <-  read.csv("Maladaptive_plasticity_red_module_gene_list_09032021.csv", header = TRUE)
turquoise_module_genes <-  read.csv("Maladaptive_plasticity_turquoise_module_gene_list_09032021.csv", header = TRUE)

library("igraph") 
library("network") 
library("sna")
library("visNetwork")
library("threejs")
library("networkD3")
library("ndtv")

#######Make Flattened Correlation Matrix
flattenCorrMatrix <- function(cormat, pmat) {
  ut <- upper.tri(cormat)
  data.frame(
    row = rownames(cormat)[row(cormat)[ut]],
    column = rownames(cormat)[col(cormat)[ut]],
    cor  =(cormat)[ut],
    p = pmat[ut]
  )
}

library(Hmisc)
res2<-rcorr(as.matrix(Acris_eigen[,8:14]))
links <- flattenCorrMatrix(res2$r, res2$P)
#Remove grey module -> unaffiliated genes)
#links <- subset(links, !(links$To == "MEgrey"))
colnames(links) <- c("From", "To", "Correlation", "Pvalues")
node_names <- c("MEblue", "MEyellow","MEbrown", "MEgreen", "MEblack", "MEred", "MEturquoise")
nodes_sizes <- c(length(blue_module_genes),
                 nrow(yellow_module_genes),
                 nrow(brown_module_genes),
                 nrow(green_module_genes),
                 nrow(black_module_genes),
                 nrow(red_module_genes),
                 nrow(turquoise_module_genes))

colrs <- c("blue","yellow", "brown", "green", "black", "red", "turquoise")
nodes <- data.frame(node_names, colrs, as.numeric(nodes_sizes))
colnames(nodes) <- c("module_name", "color", "size")

library("igraph")

net <- graph_from_data_frame(d=links, vertices=nodes, directed=F) 
net
plot(net)
net <- simplify(net, remove.multiple = F, remove.loops = T) 
plot(net, edge.arrow.size=.4,vertex.label=NA)
V(net)$color <- as.character(nodes$color)

# Compute node degrees (#links) and use that to set node size:
deg <- degree(net, mode="all")
V(net)$size <- deg*3
# We could also use the size value:
V(net)$size <- log(nodes$size)*5

# The labels are currently node IDs.
# Setting them to NA will render no labels:
V(net)$label <- NA

# Set edge width based on weight:

#E(net)$width <- ifelse(links$Pvalues > 0.05,0,abs(links$Correlation*5))
E(net)$width <- abs(links$Correlation*5)

#change arrow size and edge color:
E(net)$arrow.size <- 1
E(net)$edge.color <- "gray80"

# We can even set the network layout:
par(mfrow=c(1,1))
graph_attr(net, "layout") <- layout_with_lgl
plot(net) 

barplot(nodes$size, col = as.character(nodes$color), ylim = c(0,5000))

####Explore different Layouts
layouts <- grep("^layout_", ls("package:igraph"), value=TRUE)[-1] 
# Remove layouts that do not apply to our graph.
layouts <- layouts[!grepl("bipartite|merge|norm|sugiyama|tree", layouts)]

par(mfrow=c(3,3), mar=c(1,1,1,1))
for (layout in layouts) {
  print(layout)
  l <- do.call(layout, list(net)) 
  plot(net, edge.arrow.mode=0, layout=l, main=layout) }

# Choose final layout
par(mfrow=c(1,1))
plot(net, edge.arrow.mode=0, layout=layout_with_kk, main=layout)


### PART 2 skeletal muscle tracnscriptome bar plot of module sizes

module_sizes <- c(length(blue_module_genes),
                  nrow(yellow_module_genes),
                  nrow(brown_module_genes),
                  nrow(green_module_genes),
                  nrow(black_module_genes),
                  nrow(red_module_genes),
                  nrow(turquoise_module_genes))
barplot(module_sizes, col = c("blue", "yellow", "brown", "green", "black", "red", "turquoise"))

############################################################################# R code for plotting Figure 3B

all_genes <- read.csv("Figure_3B_data_08232021.csv", header = TRUE)
p <- ggplot(all_genes, aes(factor(moduleColor), abs(GS.Ctmax)))
p + geom_violin(trim = TRUE) + 
  geom_jitter(height = 0, width = 0.1, alpha = ifelse(all_genes$GSPadjusted < 0.05, 1, 1/10), colour = 
                ifelse(all_genes$GSPadjusted > 0.05, "grey", 
                       ifelse(all_genes$moduleColor == "black", "black",
                              ifelse(all_genes$moduleColor == "blue", "blue",
                                     ifelse(all_genes$moduleColor == "brown", "brown",
                                            ifelse(all_genes$moduleColor == "green", "green",
                                                   ifelse(all_genes$moduleColor == "red", "red",
                                                          ifelse(all_genes$moduleColor == "turquoise", "turquoise",
                                                                 ifelse(all_genes$moduleColor == "yellow", "yellow", "NA"))))))))) +
  theme_bw() +
  theme(axis.line = element_line(colour = "black"),
        panel.grid.major = element_blank(),
        panel.grid.minor = element_blank(),
        panel.border = element_blank(),
        panel.background = element_blank())

############################################################################# R code for plotting Figure 3C

CTmax_plotting_data <- read.csv("Figure3C_plot_data_08202021", header = TRUE)

p <- ggplot(CTmax_plotting_data, aes(x=Group, y=Gene_Significance, fill = Group)) + 
  geom_violin(trim = TRUE)
p + scale_fill_manual(values=c("blue", "blue", "red", "red")) +
  theme_classic() +
  geom_point(size = .3) +
  geom_line(aes(group = interaction(Gene, Regulator)), alpha = 0.06, colour = "black")

############################################################################# R code for plotting Figure 4

Arecibo_forest_background_LD <- read.csv("Arecibo_forest_background_LD_10132020.csv", header = TRUE)

Arecibo_forest_background_LD_1kb <- subset(Arecibo_forest_background_LD, Arecibo_forest_background_LD$distance <= 1000)
Arecibo_forest_background_LD_2kb <- subset(Arecibo_forest_background_LD, Arecibo_forest_background_LD$distance > 1000 & Arecibo_forest_background_LD$distance <= 2000)
Arecibo_forest_background_LD_3kb <- subset(Arecibo_forest_background_LD, Arecibo_forest_background_LD$distance > 2000 & Arecibo_forest_background_LD$distance <= 3000)
Arecibo_forest_background_LD_4kb <- subset(Arecibo_forest_background_LD, Arecibo_forest_background_LD$distance > 3000 & Arecibo_forest_background_LD$distance <= 4000)
Arecibo_forest_background_LD_5kb <- subset(Arecibo_forest_background_LD, Arecibo_forest_background_LD$distance > 4000 & Arecibo_forest_background_LD$distance <= 5000)
Arecibo_forest_background_LD_6kb <- subset(Arecibo_forest_background_LD, Arecibo_forest_background_LD$distance > 5000 & Arecibo_forest_background_LD$distance <= 6000)
Arecibo_forest_background_LD_7kb <- subset(Arecibo_forest_background_LD, Arecibo_forest_background_LD$distance > 6000 & Arecibo_forest_background_LD$distance <= 7000)
Arecibo_forest_background_LD_8kb <- subset(Arecibo_forest_background_LD, Arecibo_forest_background_LD$distance > 7000 & Arecibo_forest_background_LD$distance <= 8000)
Arecibo_forest_background_LD_9kb <- subset(Arecibo_forest_background_LD, Arecibo_forest_background_LD$distance > 8000 & Arecibo_forest_background_LD$distance <= 9000)
Arecibo_forest_background_LD_10kb <- subset(Arecibo_forest_background_LD, Arecibo_forest_background_LD$distance > 9000 & Arecibo_forest_background_LD$distance <= 10000)

Arecibo_forest_CTmax_LD<- read.csv("Arecibo_forest_CTmax_LD_10132020.csv", header = TRUE)
Arecibo_forest_CTmax_LD_1kb <- subset(Arecibo_forest_CTmax_LD, Arecibo_forest_CTmax_LD$distance <= 1000)
Arecibo_forest_CTmax_LD_2kb <- subset(Arecibo_forest_CTmax_LD, Arecibo_forest_CTmax_LD$distance > 1000 & Arecibo_forest_CTmax_LD$distance <= 2000)
Arecibo_forest_CTmax_LD_3kb <- subset(Arecibo_forest_CTmax_LD, Arecibo_forest_CTmax_LD$distance > 2000 & Arecibo_forest_CTmax_LD$distance <= 3000)
Arecibo_forest_CTmax_LD_4kb <- subset(Arecibo_forest_CTmax_LD, Arecibo_forest_CTmax_LD$distance > 3000 & Arecibo_forest_CTmax_LD$distance <= 4000)
Arecibo_forest_CTmax_LD_5kb <- subset(Arecibo_forest_CTmax_LD, Arecibo_forest_CTmax_LD$distance > 4000 & Arecibo_forest_CTmax_LD$distance <= 5000)
Arecibo_forest_CTmax_LD_6kb <- subset(Arecibo_forest_CTmax_LD, Arecibo_forest_CTmax_LD$distance > 5000 & Arecibo_forest_CTmax_LD$distance <= 6000)
Arecibo_forest_CTmax_LD_7kb <- subset(Arecibo_forest_CTmax_LD, Arecibo_forest_CTmax_LD$distance > 6000 & Arecibo_forest_CTmax_LD$distance <= 7000)
Arecibo_forest_CTmax_LD_8kb <- subset(Arecibo_forest_CTmax_LD, Arecibo_forest_CTmax_LD$distance > 7000 & Arecibo_forest_CTmax_LD$distance <= 8000)
Arecibo_forest_CTmax_LD_9kb <- subset(Arecibo_forest_CTmax_LD, Arecibo_forest_CTmax_LD$distance > 8000 & Arecibo_forest_CTmax_LD$distance <= 9000)
Arecibo_forest_CTmax_LD_10kb <- subset(Arecibo_forest_CTmax_LD, Arecibo_forest_CTmax_LD$distance > 9000 & Arecibo_forest_CTmax_LD$distance <= 10000)

Arecibo_forest_background_LD_means <- c(mean(Arecibo_forest_background_LD_1kb$R.2),
                                        mean(Arecibo_forest_background_LD_2kb$R.2),
                                        mean(Arecibo_forest_background_LD_3kb$R.2),
                                        mean(Arecibo_forest_background_LD_4kb$R.2),
                                        mean(Arecibo_forest_background_LD_5kb$R.2),
                                        mean(Arecibo_forest_background_LD_6kb$R.2),
                                        mean(Arecibo_forest_background_LD_7kb$R.2),
                                        mean(Arecibo_forest_background_LD_7kb$R.2),
                                        mean(Arecibo_forest_background_LD_9kb$R.2),
                                        mean(Arecibo_forest_background_LD_10kb$R.2))

Arecibo_forest_CTmax_LD_means <- c(mean(Arecibo_forest_CTmax_LD_1kb$R.2),
                                   mean(Arecibo_forest_CTmax_LD_2kb$R.2),
                                   mean(Arecibo_forest_CTmax_LD_3kb$R.2),
                                   mean(Arecibo_forest_CTmax_LD_4kb$R.2),
                                   mean(Arecibo_forest_CTmax_LD_5kb$R.2),
                                   mean(Arecibo_forest_CTmax_LD_6kb$R.2),
                                   mean(Arecibo_forest_CTmax_LD_7kb$R.2),
                                   mean(Arecibo_forest_CTmax_LD_7kb$R.2),
                                   mean(Arecibo_forest_CTmax_LD_9kb$R.2),
                                   mean(Arecibo_forest_CTmax_LD_10kb$R.2))

std.err <- function(x) {
  sd(x)/sqrt(length(x))
}

Arecibo_forest_background_LD_se <- c(std.err(Arecibo_forest_background_LD_1kb$R.2),
                                     std.err(Arecibo_forest_background_LD_2kb$R.2),
                                     std.err(Arecibo_forest_background_LD_3kb$R.2),
                                     std.err(Arecibo_forest_background_LD_4kb$R.2),
                                     std.err(Arecibo_forest_background_LD_5kb$R.2),
                                     std.err(Arecibo_forest_background_LD_6kb$R.2),
                                     std.err(Arecibo_forest_background_LD_7kb$R.2),
                                     std.err(Arecibo_forest_background_LD_7kb$R.2),
                                     std.err(Arecibo_forest_background_LD_9kb$R.2),
                                     std.err(Arecibo_forest_background_LD_10kb$R.2))      

Arecibo_forest_CTmax_LD_se <- c(std.err(Arecibo_forest_CTmax_LD_1kb$R.2),
                                std.err(Arecibo_forest_CTmax_LD_2kb$R.2),
                                std.err(Arecibo_forest_CTmax_LD_3kb$R.2),
                                std.err(Arecibo_forest_CTmax_LD_4kb$R.2),
                                std.err(Arecibo_forest_CTmax_LD_5kb$R.2),
                                std.err(Arecibo_forest_CTmax_LD_6kb$R.2),
                                std.err(Arecibo_forest_CTmax_LD_7kb$R.2),
                                std.err(Arecibo_forest_CTmax_LD_7kb$R.2),
                                std.err(Arecibo_forest_CTmax_LD_9kb$R.2),
                                std.err(Arecibo_forest_CTmax_LD_10kb$R.2))  

kb_bins <- c(1, 2, 3, 4, 5, 6, 7, 8, 9, 10)

Arecibo_forest_background_LD_mean_se <- data.frame(kb_bins, Arecibo_forest_background_LD_means, Arecibo_forest_background_LD_se)
Arecibo_forest_background_LD_mean_se$set = "background"
colnames(Arecibo_forest_background_LD_mean_se) <- c("bin", "mean_LD", "se_LD", "set")

Arecibo_forest_CTmax_LD_mean_se <- data.frame(kb_bins, Arecibo_forest_CTmax_LD_means, Arecibo_forest_CTmax_LD_se)
Arecibo_forest_CTmax_LD_mean_se$set = "CTmax"
colnames(Arecibo_forest_CTmax_LD_mean_se) <- c("bin", "mean_LD", "se_LD", "set")

Arecibo_forest_LD_mean_se <- rbind(Arecibo_forest_background_LD_mean_se, Arecibo_forest_CTmax_LD_mean_se)

Arecibo_forest_LD <- ggplot(Arecibo_forest_LD_mean_se, aes(x=bin, y=mean_LD, group = set)) + 
  geom_errorbar(aes(ymin=mean_LD-se_LD, ymax=mean_LD+se_LD), width=.2) +
  geom_line() +
  geom_point(aes(colour = factor(set), size = 0.5)) +
  scale_color_manual(values=c("grey", "red")) +
  theme_bw() +
  theme(axis.line = element_line(colour = "black"),
        panel.grid.major = element_blank(),
        panel.grid.minor = element_blank(),
        panel.border = element_blank(),
        panel.background = element_blank(),
        legend.position = "none")
print(Arecibo_forest_LD)


########################################################################################################################################

Aguadilla_forest_background_LD <- read.csv("Aguadilla_forest_background_LD_10162020.csv", header = TRUE)

Aguadilla_forest_background_LD_1kb <- subset(Aguadilla_forest_background_LD, Aguadilla_forest_background_LD$distance <= 1000)
Aguadilla_forest_background_LD_2kb <- subset(Aguadilla_forest_background_LD, Aguadilla_forest_background_LD$distance > 1000 & Aguadilla_forest_background_LD$distance <= 2000)
Aguadilla_forest_background_LD_3kb <- subset(Aguadilla_forest_background_LD, Aguadilla_forest_background_LD$distance > 2000 & Aguadilla_forest_background_LD$distance <= 3000)
Aguadilla_forest_background_LD_4kb <- subset(Aguadilla_forest_background_LD, Aguadilla_forest_background_LD$distance > 3000 & Aguadilla_forest_background_LD$distance <= 4000)
Aguadilla_forest_background_LD_5kb <- subset(Aguadilla_forest_background_LD, Aguadilla_forest_background_LD$distance > 4000 & Aguadilla_forest_background_LD$distance <= 5000)
Aguadilla_forest_background_LD_6kb <- subset(Aguadilla_forest_background_LD, Aguadilla_forest_background_LD$distance > 5000 & Aguadilla_forest_background_LD$distance <= 6000)
Aguadilla_forest_background_LD_7kb <- subset(Aguadilla_forest_background_LD, Aguadilla_forest_background_LD$distance > 6000 & Aguadilla_forest_background_LD$distance <= 7000)
Aguadilla_forest_background_LD_8kb <- subset(Aguadilla_forest_background_LD, Aguadilla_forest_background_LD$distance > 7000 & Aguadilla_forest_background_LD$distance <= 8000)
Aguadilla_forest_background_LD_9kb <- subset(Aguadilla_forest_background_LD, Aguadilla_forest_background_LD$distance > 8000 & Aguadilla_forest_background_LD$distance <= 9000)
Aguadilla_forest_background_LD_10kb <- subset(Aguadilla_forest_background_LD, Aguadilla_forest_background_LD$distance > 9000 & Aguadilla_forest_background_LD$distance <= 10000)

Aguadilla_forest_CTmax_LD<- read.csv("Aguadilla_forest_CTmax_LD_10162020.csv", header = TRUE)
Aguadilla_forest_CTmax_LD_1kb <- subset(Aguadilla_forest_CTmax_LD, Aguadilla_forest_CTmax_LD$distance <= 1000)
Aguadilla_forest_CTmax_LD_2kb <- subset(Aguadilla_forest_CTmax_LD, Aguadilla_forest_CTmax_LD$distance > 1000 & Aguadilla_forest_CTmax_LD$distance <= 2000)
Aguadilla_forest_CTmax_LD_3kb <- subset(Aguadilla_forest_CTmax_LD, Aguadilla_forest_CTmax_LD$distance > 2000 & Aguadilla_forest_CTmax_LD$distance <= 3000)
Aguadilla_forest_CTmax_LD_4kb <- subset(Aguadilla_forest_CTmax_LD, Aguadilla_forest_CTmax_LD$distance > 3000 & Aguadilla_forest_CTmax_LD$distance <= 4000)
Aguadilla_forest_CTmax_LD_5kb <- subset(Aguadilla_forest_CTmax_LD, Aguadilla_forest_CTmax_LD$distance > 4000 & Aguadilla_forest_CTmax_LD$distance <= 5000)
Aguadilla_forest_CTmax_LD_6kb <- subset(Aguadilla_forest_CTmax_LD, Aguadilla_forest_CTmax_LD$distance > 5000 & Aguadilla_forest_CTmax_LD$distance <= 6000)
Aguadilla_forest_CTmax_LD_7kb <- subset(Aguadilla_forest_CTmax_LD, Aguadilla_forest_CTmax_LD$distance > 6000 & Aguadilla_forest_CTmax_LD$distance <= 7000)
Aguadilla_forest_CTmax_LD_8kb <- subset(Aguadilla_forest_CTmax_LD, Aguadilla_forest_CTmax_LD$distance > 7000 & Aguadilla_forest_CTmax_LD$distance <= 8000)
Aguadilla_forest_CTmax_LD_9kb <- subset(Aguadilla_forest_CTmax_LD, Aguadilla_forest_CTmax_LD$distance > 8000 & Aguadilla_forest_CTmax_LD$distance <= 9000)
Aguadilla_forest_CTmax_LD_10kb <- subset(Aguadilla_forest_CTmax_LD, Aguadilla_forest_CTmax_LD$distance > 9000 & Aguadilla_forest_CTmax_LD$distance <= 10000)

Aguadilla_forest_background_LD_means <- c(mean(Aguadilla_forest_background_LD_1kb$R.2),
                                          mean(Aguadilla_forest_background_LD_2kb$R.2),
                                          mean(Aguadilla_forest_background_LD_3kb$R.2),
                                          mean(Aguadilla_forest_background_LD_4kb$R.2),
                                          mean(Aguadilla_forest_background_LD_5kb$R.2),
                                          mean(Aguadilla_forest_background_LD_6kb$R.2),
                                          mean(Aguadilla_forest_background_LD_7kb$R.2),
                                          mean(Aguadilla_forest_background_LD_7kb$R.2),
                                          mean(Aguadilla_forest_background_LD_9kb$R.2),
                                          mean(Aguadilla_forest_background_LD_10kb$R.2))

Aguadilla_forest_CTmax_LD_means <- c(mean(Aguadilla_forest_CTmax_LD_1kb$R.2),
                                     mean(Aguadilla_forest_CTmax_LD_2kb$R.2),
                                     mean(Aguadilla_forest_CTmax_LD_3kb$R.2),
                                     mean(Aguadilla_forest_CTmax_LD_4kb$R.2),
                                     mean(Aguadilla_forest_CTmax_LD_5kb$R.2),
                                     mean(Aguadilla_forest_CTmax_LD_6kb$R.2),
                                     mean(Aguadilla_forest_CTmax_LD_7kb$R.2),
                                     mean(Aguadilla_forest_CTmax_LD_7kb$R.2),
                                     mean(Aguadilla_forest_CTmax_LD_9kb$R.2),
                                     mean(Aguadilla_forest_CTmax_LD_10kb$R.2))

std.err <- function(x) {
  sd(x)/sqrt(length(x))
}

Aguadilla_forest_background_LD_se <- c(std.err(Aguadilla_forest_background_LD_1kb$R.2),
                                       std.err(Aguadilla_forest_background_LD_2kb$R.2),
                                       std.err(Aguadilla_forest_background_LD_3kb$R.2),
                                       std.err(Aguadilla_forest_background_LD_4kb$R.2),
                                       std.err(Aguadilla_forest_background_LD_5kb$R.2),
                                       std.err(Aguadilla_forest_background_LD_6kb$R.2),
                                       std.err(Aguadilla_forest_background_LD_7kb$R.2),
                                       std.err(Aguadilla_forest_background_LD_7kb$R.2),
                                       std.err(Aguadilla_forest_background_LD_9kb$R.2),
                                       std.err(Aguadilla_forest_background_LD_10kb$R.2))      

Aguadilla_forest_CTmax_LD_se <- c(std.err(Aguadilla_forest_CTmax_LD_1kb$R.2),
                                  std.err(Aguadilla_forest_CTmax_LD_2kb$R.2),
                                  std.err(Aguadilla_forest_CTmax_LD_3kb$R.2),
                                  std.err(Aguadilla_forest_CTmax_LD_4kb$R.2),
                                  std.err(Aguadilla_forest_CTmax_LD_5kb$R.2),
                                  std.err(Aguadilla_forest_CTmax_LD_6kb$R.2),
                                  std.err(Aguadilla_forest_CTmax_LD_7kb$R.2),
                                  std.err(Aguadilla_forest_CTmax_LD_7kb$R.2),
                                  std.err(Aguadilla_forest_CTmax_LD_9kb$R.2),
                                  std.err(Aguadilla_forest_CTmax_LD_10kb$R.2))  

kb_bins <- c(1, 2, 3, 4, 5, 6, 7, 8, 9, 10)

Aguadilla_forest_background_LD_mean_se <- data.frame(kb_bins, Aguadilla_forest_background_LD_means, Aguadilla_forest_background_LD_se)
Aguadilla_forest_background_LD_mean_se$set = "background"
colnames(Aguadilla_forest_background_LD_mean_se) <- c("bin", "mean_LD", "se_LD", "set")

Aguadilla_forest_CTmax_LD_mean_se <- data.frame(kb_bins, Aguadilla_forest_CTmax_LD_means, Aguadilla_forest_CTmax_LD_se)
Aguadilla_forest_CTmax_LD_mean_se$set = "CTmax"
colnames(Aguadilla_forest_CTmax_LD_mean_se) <- c("bin", "mean_LD", "se_LD", "set")

Aguadilla_forest_LD_mean_se <- rbind(Aguadilla_forest_background_LD_mean_se, Aguadilla_forest_CTmax_LD_mean_se)

Aguadilla_forest_LD <- ggplot(Aguadilla_forest_LD_mean_se, aes(x=bin, y=mean_LD, group = set)) + 
  scale_color_manual(values=c("grey", "red")) +
  geom_errorbar(aes(ymin=mean_LD-se_LD, ymax=mean_LD+se_LD), width=.2) +
  geom_line() +
  geom_point(aes(colour = factor(set), size = 0.5)) +
  theme_bw() +
  theme(axis.line = element_line(colour = "black"),
        panel.grid.major = element_blank(),
        panel.grid.minor = element_blank(),
        panel.border = element_blank(),
        panel.background = element_blank(),
        legend.position = "none")
print(Aguadilla_forest_LD)


###################################################################################################################################################################
Mayaguez_forest_background_LD <- read.csv("Mayaguez_forest_background_LD_10132020.csv", header = TRUE)

Mayaguez_forest_background_LD_1kb <- subset(Mayaguez_forest_background_LD, Mayaguez_forest_background_LD$distance <= 1000)
Mayaguez_forest_background_LD_2kb <- subset(Mayaguez_forest_background_LD, Mayaguez_forest_background_LD$distance > 1000 & Mayaguez_forest_background_LD$distance <= 2000)
Mayaguez_forest_background_LD_3kb <- subset(Mayaguez_forest_background_LD, Mayaguez_forest_background_LD$distance > 2000 & Mayaguez_forest_background_LD$distance <= 3000)
Mayaguez_forest_background_LD_4kb <- subset(Mayaguez_forest_background_LD, Mayaguez_forest_background_LD$distance > 3000 & Mayaguez_forest_background_LD$distance <= 4000)
Mayaguez_forest_background_LD_5kb <- subset(Mayaguez_forest_background_LD, Mayaguez_forest_background_LD$distance > 4000 & Mayaguez_forest_background_LD$distance <= 5000)
Mayaguez_forest_background_LD_6kb <- subset(Mayaguez_forest_background_LD, Mayaguez_forest_background_LD$distance > 5000 & Mayaguez_forest_background_LD$distance <= 6000)
Mayaguez_forest_background_LD_7kb <- subset(Mayaguez_forest_background_LD, Mayaguez_forest_background_LD$distance > 6000 & Mayaguez_forest_background_LD$distance <= 7000)
Mayaguez_forest_background_LD_8kb <- subset(Mayaguez_forest_background_LD, Mayaguez_forest_background_LD$distance > 7000 & Mayaguez_forest_background_LD$distance <= 8000)
Mayaguez_forest_background_LD_9kb <- subset(Mayaguez_forest_background_LD, Mayaguez_forest_background_LD$distance > 8000 & Mayaguez_forest_background_LD$distance <= 9000)
Mayaguez_forest_background_LD_10kb <- subset(Mayaguez_forest_background_LD, Mayaguez_forest_background_LD$distance > 9000 & Mayaguez_forest_background_LD$distance <= 10000)

Mayaguez_forest_CTmax_LD<- read.csv("Mayaguez_forest_CTmax_LD_10132020.csv", header = TRUE)
Mayaguez_forest_CTmax_LD_1kb <- subset(Mayaguez_forest_CTmax_LD, Mayaguez_forest_CTmax_LD$distance <= 1000)
Mayaguez_forest_CTmax_LD_2kb <- subset(Mayaguez_forest_CTmax_LD, Mayaguez_forest_CTmax_LD$distance > 1000 & Mayaguez_forest_CTmax_LD$distance <= 2000)
Mayaguez_forest_CTmax_LD_3kb <- subset(Mayaguez_forest_CTmax_LD, Mayaguez_forest_CTmax_LD$distance > 2000 & Mayaguez_forest_CTmax_LD$distance <= 3000)
Mayaguez_forest_CTmax_LD_4kb <- subset(Mayaguez_forest_CTmax_LD, Mayaguez_forest_CTmax_LD$distance > 3000 & Mayaguez_forest_CTmax_LD$distance <= 4000)
Mayaguez_forest_CTmax_LD_5kb <- subset(Mayaguez_forest_CTmax_LD, Mayaguez_forest_CTmax_LD$distance > 4000 & Mayaguez_forest_CTmax_LD$distance <= 5000)
Mayaguez_forest_CTmax_LD_6kb <- subset(Mayaguez_forest_CTmax_LD, Mayaguez_forest_CTmax_LD$distance > 5000 & Mayaguez_forest_CTmax_LD$distance <= 6000)
Mayaguez_forest_CTmax_LD_7kb <- subset(Mayaguez_forest_CTmax_LD, Mayaguez_forest_CTmax_LD$distance > 6000 & Mayaguez_forest_CTmax_LD$distance <= 7000)
Mayaguez_forest_CTmax_LD_8kb <- subset(Mayaguez_forest_CTmax_LD, Mayaguez_forest_CTmax_LD$distance > 7000 & Mayaguez_forest_CTmax_LD$distance <= 8000)
Mayaguez_forest_CTmax_LD_9kb <- subset(Mayaguez_forest_CTmax_LD, Mayaguez_forest_CTmax_LD$distance > 8000 & Mayaguez_forest_CTmax_LD$distance <= 9000)
Mayaguez_forest_CTmax_LD_10kb <- subset(Mayaguez_forest_CTmax_LD, Mayaguez_forest_CTmax_LD$distance > 9000 & Mayaguez_forest_CTmax_LD$distance <= 10000)

Mayaguez_forest_background_LD_means <- c(mean(Mayaguez_forest_background_LD_1kb$R.2),
                                         mean(Mayaguez_forest_background_LD_2kb$R.2),
                                         mean(Mayaguez_forest_background_LD_3kb$R.2),
                                         mean(Mayaguez_forest_background_LD_4kb$R.2),
                                         mean(Mayaguez_forest_background_LD_5kb$R.2),
                                         mean(Mayaguez_forest_background_LD_6kb$R.2),
                                         mean(Mayaguez_forest_background_LD_7kb$R.2),
                                         mean(Mayaguez_forest_background_LD_7kb$R.2),
                                         mean(Mayaguez_forest_background_LD_9kb$R.2),
                                         mean(Mayaguez_forest_background_LD_10kb$R.2))

Mayaguez_forest_CTmax_LD_means <- c(mean(Mayaguez_forest_CTmax_LD_1kb$R.2),
                                    mean(Mayaguez_forest_CTmax_LD_2kb$R.2),
                                    mean(Mayaguez_forest_CTmax_LD_3kb$R.2),
                                    mean(Mayaguez_forest_CTmax_LD_4kb$R.2),
                                    mean(Mayaguez_forest_CTmax_LD_5kb$R.2),
                                    mean(Mayaguez_forest_CTmax_LD_6kb$R.2),
                                    mean(Mayaguez_forest_CTmax_LD_7kb$R.2),
                                    mean(Mayaguez_forest_CTmax_LD_7kb$R.2),
                                    mean(Mayaguez_forest_CTmax_LD_9kb$R.2),
                                    mean(Mayaguez_forest_CTmax_LD_10kb$R.2))

std.err <- function(x) {
  sd(x)/sqrt(length(x))
}

Mayaguez_forest_background_LD_se <- c(std.err(Mayaguez_forest_background_LD_1kb$R.2),
                                      std.err(Mayaguez_forest_background_LD_2kb$R.2),
                                      std.err(Mayaguez_forest_background_LD_3kb$R.2),
                                      std.err(Mayaguez_forest_background_LD_4kb$R.2),
                                      std.err(Mayaguez_forest_background_LD_5kb$R.2),
                                      std.err(Mayaguez_forest_background_LD_6kb$R.2),
                                      std.err(Mayaguez_forest_background_LD_7kb$R.2),
                                      std.err(Mayaguez_forest_background_LD_7kb$R.2),
                                      std.err(Mayaguez_forest_background_LD_9kb$R.2),
                                      std.err(Mayaguez_forest_background_LD_10kb$R.2))      

Mayaguez_forest_CTmax_LD_se <- c(std.err(Mayaguez_forest_CTmax_LD_1kb$R.2),
                                 std.err(Mayaguez_forest_CTmax_LD_2kb$R.2),
                                 std.err(Mayaguez_forest_CTmax_LD_3kb$R.2),
                                 std.err(Mayaguez_forest_CTmax_LD_4kb$R.2),
                                 std.err(Mayaguez_forest_CTmax_LD_5kb$R.2),
                                 std.err(Mayaguez_forest_CTmax_LD_6kb$R.2),
                                 std.err(Mayaguez_forest_CTmax_LD_7kb$R.2),
                                 std.err(Mayaguez_forest_CTmax_LD_7kb$R.2),
                                 std.err(Mayaguez_forest_CTmax_LD_9kb$R.2),
                                 std.err(Mayaguez_forest_CTmax_LD_10kb$R.2))  

kb_bins <- c(1, 2, 3, 4, 5, 6, 7, 8, 9, 10)

Mayaguez_forest_background_LD_mean_se <- data.frame(kb_bins, Mayaguez_forest_background_LD_means, Mayaguez_forest_background_LD_se)
Mayaguez_forest_background_LD_mean_se$set = "background"
colnames(Mayaguez_forest_background_LD_mean_se) <- c("bin", "mean_LD", "se_LD", "set")

Mayaguez_forest_CTmax_LD_mean_se <- data.frame(kb_bins, Mayaguez_forest_CTmax_LD_means, Mayaguez_forest_CTmax_LD_se)
Mayaguez_forest_CTmax_LD_mean_se$set = "CTmax"
colnames(Mayaguez_forest_CTmax_LD_mean_se) <- c("bin", "mean_LD", "se_LD", "set")

Mayaguez_forest_LD_mean_se <- rbind(Mayaguez_forest_background_LD_mean_se, Mayaguez_forest_CTmax_LD_mean_se)

Mayaguez_forest_LD <- ggplot(Mayaguez_forest_LD_mean_se, aes(x=bin, y=mean_LD, group = set)) + 
  scale_color_manual(values=c("grey", "red")) +
  geom_errorbar(aes(ymin=mean_LD-se_LD, ymax=mean_LD+se_LD), width=.2) +
  geom_line() +
  geom_point(aes(colour = factor(set), size = 0.5)) +
  theme_bw() +
  theme(axis.line = element_line(colour = "black"),
        panel.grid.major = element_blank(),
        panel.grid.minor = element_blank(),
        panel.border = element_blank(),
        panel.background = element_blank(),
        legend.position = "none")
print(Mayaguez_forest_LD)


#####################################################################################################################################
SanJuan_forest_background_LD <- read.csv("SanJuan_forest_background_LD_10132020.csv", header = TRUE)

SanJuan_forest_background_LD_1kb <- subset(SanJuan_forest_background_LD, SanJuan_forest_background_LD$distance <= 1000)
SanJuan_forest_background_LD_2kb <- subset(SanJuan_forest_background_LD, SanJuan_forest_background_LD$distance > 1000 & SanJuan_forest_background_LD$distance <= 2000)
SanJuan_forest_background_LD_3kb <- subset(SanJuan_forest_background_LD, SanJuan_forest_background_LD$distance > 2000 & SanJuan_forest_background_LD$distance <= 3000)
SanJuan_forest_background_LD_4kb <- subset(SanJuan_forest_background_LD, SanJuan_forest_background_LD$distance > 3000 & SanJuan_forest_background_LD$distance <= 4000)
SanJuan_forest_background_LD_5kb <- subset(SanJuan_forest_background_LD, SanJuan_forest_background_LD$distance > 4000 & SanJuan_forest_background_LD$distance <= 5000)
SanJuan_forest_background_LD_6kb <- subset(SanJuan_forest_background_LD, SanJuan_forest_background_LD$distance > 5000 & SanJuan_forest_background_LD$distance <= 6000)
SanJuan_forest_background_LD_7kb <- subset(SanJuan_forest_background_LD, SanJuan_forest_background_LD$distance > 6000 & SanJuan_forest_background_LD$distance <= 7000)
SanJuan_forest_background_LD_8kb <- subset(SanJuan_forest_background_LD, SanJuan_forest_background_LD$distance > 7000 & SanJuan_forest_background_LD$distance <= 8000)
SanJuan_forest_background_LD_9kb <- subset(SanJuan_forest_background_LD, SanJuan_forest_background_LD$distance > 8000 & SanJuan_forest_background_LD$distance <= 9000)
SanJuan_forest_background_LD_10kb <- subset(SanJuan_forest_background_LD, SanJuan_forest_background_LD$distance > 9000 & SanJuan_forest_background_LD$distance <= 10000)

SanJuan_forest_CTmax_LD<- read.csv("SanJuan_forest_CTmax_LD_10132020.csv", header = TRUE)
SanJuan_forest_CTmax_LD_1kb <- subset(SanJuan_forest_CTmax_LD, SanJuan_forest_CTmax_LD$distance <= 1000)
SanJuan_forest_CTmax_LD_2kb <- subset(SanJuan_forest_CTmax_LD, SanJuan_forest_CTmax_LD$distance > 1000 & SanJuan_forest_CTmax_LD$distance <= 2000)
SanJuan_forest_CTmax_LD_3kb <- subset(SanJuan_forest_CTmax_LD, SanJuan_forest_CTmax_LD$distance > 2000 & SanJuan_forest_CTmax_LD$distance <= 3000)
SanJuan_forest_CTmax_LD_4kb <- subset(SanJuan_forest_CTmax_LD, SanJuan_forest_CTmax_LD$distance > 3000 & SanJuan_forest_CTmax_LD$distance <= 4000)
SanJuan_forest_CTmax_LD_5kb <- subset(SanJuan_forest_CTmax_LD, SanJuan_forest_CTmax_LD$distance > 4000 & SanJuan_forest_CTmax_LD$distance <= 5000)
SanJuan_forest_CTmax_LD_6kb <- subset(SanJuan_forest_CTmax_LD, SanJuan_forest_CTmax_LD$distance > 5000 & SanJuan_forest_CTmax_LD$distance <= 6000)
SanJuan_forest_CTmax_LD_7kb <- subset(SanJuan_forest_CTmax_LD, SanJuan_forest_CTmax_LD$distance > 6000 & SanJuan_forest_CTmax_LD$distance <= 7000)
SanJuan_forest_CTmax_LD_8kb <- subset(SanJuan_forest_CTmax_LD, SanJuan_forest_CTmax_LD$distance > 7000 & SanJuan_forest_CTmax_LD$distance <= 8000)
SanJuan_forest_CTmax_LD_9kb <- subset(SanJuan_forest_CTmax_LD, SanJuan_forest_CTmax_LD$distance > 8000 & SanJuan_forest_CTmax_LD$distance <= 9000)
SanJuan_forest_CTmax_LD_10kb <- subset(SanJuan_forest_CTmax_LD, SanJuan_forest_CTmax_LD$distance > 9000 & SanJuan_forest_CTmax_LD$distance <= 10000)

SanJuan_forest_background_LD_means <- c(mean(SanJuan_forest_background_LD_1kb$R.2),
                                        mean(SanJuan_forest_background_LD_2kb$R.2),
                                        mean(SanJuan_forest_background_LD_3kb$R.2),
                                        mean(SanJuan_forest_background_LD_4kb$R.2),
                                        mean(SanJuan_forest_background_LD_5kb$R.2),
                                        mean(SanJuan_forest_background_LD_6kb$R.2),
                                        mean(SanJuan_forest_background_LD_7kb$R.2),
                                        mean(SanJuan_forest_background_LD_7kb$R.2),
                                        mean(SanJuan_forest_background_LD_9kb$R.2),
                                        mean(SanJuan_forest_background_LD_10kb$R.2))

SanJuan_forest_CTmax_LD_means <- c(mean(SanJuan_forest_CTmax_LD_1kb$R.2),
                                   mean(SanJuan_forest_CTmax_LD_2kb$R.2),
                                   mean(SanJuan_forest_CTmax_LD_3kb$R.2),
                                   mean(SanJuan_forest_CTmax_LD_4kb$R.2),
                                   mean(SanJuan_forest_CTmax_LD_5kb$R.2),
                                   mean(SanJuan_forest_CTmax_LD_6kb$R.2),
                                   mean(SanJuan_forest_CTmax_LD_7kb$R.2),
                                   mean(SanJuan_forest_CTmax_LD_7kb$R.2),
                                   mean(SanJuan_forest_CTmax_LD_9kb$R.2),
                                   mean(SanJuan_forest_CTmax_LD_10kb$R.2))

std.err <- function(x) {
  sd(x)/sqrt(length(x))
}

SanJuan_forest_background_LD_se <- c(std.err(SanJuan_forest_background_LD_1kb$R.2),
                                     std.err(SanJuan_forest_background_LD_2kb$R.2),
                                     std.err(SanJuan_forest_background_LD_3kb$R.2),
                                     std.err(SanJuan_forest_background_LD_4kb$R.2),
                                     std.err(SanJuan_forest_background_LD_5kb$R.2),
                                     std.err(SanJuan_forest_background_LD_6kb$R.2),
                                     std.err(SanJuan_forest_background_LD_7kb$R.2),
                                     std.err(SanJuan_forest_background_LD_7kb$R.2),
                                     std.err(SanJuan_forest_background_LD_9kb$R.2),
                                     std.err(SanJuan_forest_background_LD_10kb$R.2))      

SanJuan_forest_CTmax_LD_se <- c(std.err(SanJuan_forest_CTmax_LD_1kb$R.2),
                                std.err(SanJuan_forest_CTmax_LD_2kb$R.2),
                                std.err(SanJuan_forest_CTmax_LD_3kb$R.2),
                                std.err(SanJuan_forest_CTmax_LD_4kb$R.2),
                                std.err(SanJuan_forest_CTmax_LD_5kb$R.2),
                                std.err(SanJuan_forest_CTmax_LD_6kb$R.2),
                                std.err(SanJuan_forest_CTmax_LD_7kb$R.2),
                                std.err(SanJuan_forest_CTmax_LD_7kb$R.2),
                                std.err(SanJuan_forest_CTmax_LD_9kb$R.2),
                                std.err(SanJuan_forest_CTmax_LD_10kb$R.2))  

kb_bins <- c(1, 2, 3, 4, 5, 6, 7, 8, 9, 10)

SanJuan_forest_background_LD_mean_se <- data.frame(kb_bins, SanJuan_forest_background_LD_means, SanJuan_forest_background_LD_se)
SanJuan_forest_background_LD_mean_se$set = "background"
colnames(SanJuan_forest_background_LD_mean_se) <- c("bin", "mean_LD", "se_LD", "set")

SanJuan_forest_CTmax_LD_mean_se <- data.frame(kb_bins, SanJuan_forest_CTmax_LD_means, SanJuan_forest_CTmax_LD_se)
SanJuan_forest_CTmax_LD_mean_se$set = "CTmax"
colnames(SanJuan_forest_CTmax_LD_mean_se) <- c("bin", "mean_LD", "se_LD", "set")

SanJuan_forest_LD_mean_se <- rbind(SanJuan_forest_background_LD_mean_se, SanJuan_forest_CTmax_LD_mean_se)

SanJuan_forest_LD <- ggplot(SanJuan_forest_LD_mean_se, aes(x=bin, y=mean_LD, group = set)) + 
  scale_color_manual(values=c("grey", "red")) +
  geom_errorbar(aes(ymin=mean_LD-se_LD, ymax=mean_LD+se_LD), width=.2) +
  geom_line() +
  geom_point(aes(colour = factor(set), size = 0.5)) +
  theme_bw() +
  theme(axis.line = element_line(colour = "black"),
        panel.grid.major = element_blank(),
        panel.grid.minor = element_blank(),
        panel.border = element_blank(),
        panel.background = element_blank(),
        legend.position = "none")
print(SanJuan_forest_LD)

##########################################################################################################################################

Arecibo_urban_background_LD <- read.csv("Arecibo_urban_background_LD_10132020.csv", header = TRUE)

Arecibo_urban_background_LD_1kb <- subset(Arecibo_urban_background_LD, Arecibo_urban_background_LD$distance <= 1000)
Arecibo_urban_background_LD_2kb <- subset(Arecibo_urban_background_LD, Arecibo_urban_background_LD$distance > 1000 & Arecibo_urban_background_LD$distance <= 2000)
Arecibo_urban_background_LD_3kb <- subset(Arecibo_urban_background_LD, Arecibo_urban_background_LD$distance > 2000 & Arecibo_urban_background_LD$distance <= 3000)
Arecibo_urban_background_LD_4kb <- subset(Arecibo_urban_background_LD, Arecibo_urban_background_LD$distance > 3000 & Arecibo_urban_background_LD$distance <= 4000)
Arecibo_urban_background_LD_5kb <- subset(Arecibo_urban_background_LD, Arecibo_urban_background_LD$distance > 4000 & Arecibo_urban_background_LD$distance <= 5000)
Arecibo_urban_background_LD_6kb <- subset(Arecibo_urban_background_LD, Arecibo_urban_background_LD$distance > 5000 & Arecibo_urban_background_LD$distance <= 6000)
Arecibo_urban_background_LD_7kb <- subset(Arecibo_urban_background_LD, Arecibo_urban_background_LD$distance > 6000 & Arecibo_urban_background_LD$distance <= 7000)
Arecibo_urban_background_LD_8kb <- subset(Arecibo_urban_background_LD, Arecibo_urban_background_LD$distance > 7000 & Arecibo_urban_background_LD$distance <= 8000)
Arecibo_urban_background_LD_9kb <- subset(Arecibo_urban_background_LD, Arecibo_urban_background_LD$distance > 8000 & Arecibo_urban_background_LD$distance <= 9000)
Arecibo_urban_background_LD_10kb <- subset(Arecibo_urban_background_LD, Arecibo_urban_background_LD$distance > 9000 & Arecibo_urban_background_LD$distance <= 10000)

Arecibo_urban_CTmax_LD<- read.csv("Arecibo_urban_CTmax_LD_10132020.csv", header = TRUE)
Arecibo_urban_CTmax_LD_1kb <- subset(Arecibo_urban_CTmax_LD, Arecibo_urban_CTmax_LD$distance <= 1000)
Arecibo_urban_CTmax_LD_2kb <- subset(Arecibo_urban_CTmax_LD, Arecibo_urban_CTmax_LD$distance > 1000 & Arecibo_urban_CTmax_LD$distance <= 2000)
Arecibo_urban_CTmax_LD_3kb <- subset(Arecibo_urban_CTmax_LD, Arecibo_urban_CTmax_LD$distance > 2000 & Arecibo_urban_CTmax_LD$distance <= 3000)
Arecibo_urban_CTmax_LD_4kb <- subset(Arecibo_urban_CTmax_LD, Arecibo_urban_CTmax_LD$distance > 3000 & Arecibo_urban_CTmax_LD$distance <= 4000)
Arecibo_urban_CTmax_LD_5kb <- subset(Arecibo_urban_CTmax_LD, Arecibo_urban_CTmax_LD$distance > 4000 & Arecibo_urban_CTmax_LD$distance <= 5000)
Arecibo_urban_CTmax_LD_6kb <- subset(Arecibo_urban_CTmax_LD, Arecibo_urban_CTmax_LD$distance > 5000 & Arecibo_urban_CTmax_LD$distance <= 6000)
Arecibo_urban_CTmax_LD_7kb <- subset(Arecibo_urban_CTmax_LD, Arecibo_urban_CTmax_LD$distance > 6000 & Arecibo_urban_CTmax_LD$distance <= 7000)
Arecibo_urban_CTmax_LD_8kb <- subset(Arecibo_urban_CTmax_LD, Arecibo_urban_CTmax_LD$distance > 7000 & Arecibo_urban_CTmax_LD$distance <= 8000)
Arecibo_urban_CTmax_LD_9kb <- subset(Arecibo_urban_CTmax_LD, Arecibo_urban_CTmax_LD$distance > 8000 & Arecibo_urban_CTmax_LD$distance <= 9000)
Arecibo_urban_CTmax_LD_10kb <- subset(Arecibo_urban_CTmax_LD, Arecibo_urban_CTmax_LD$distance > 9000 & Arecibo_urban_CTmax_LD$distance <= 10000)

Arecibo_urban_background_LD_means <- c(mean(Arecibo_urban_background_LD_1kb$R.2),
                                       mean(Arecibo_urban_background_LD_2kb$R.2),
                                       mean(Arecibo_urban_background_LD_3kb$R.2),
                                       mean(Arecibo_urban_background_LD_4kb$R.2),
                                       mean(Arecibo_urban_background_LD_5kb$R.2),
                                       mean(Arecibo_urban_background_LD_6kb$R.2),
                                       mean(Arecibo_urban_background_LD_7kb$R.2),
                                       mean(Arecibo_urban_background_LD_7kb$R.2),
                                       mean(Arecibo_urban_background_LD_9kb$R.2),
                                       mean(Arecibo_urban_background_LD_10kb$R.2))

Arecibo_urban_CTmax_LD_means <- c(mean(Arecibo_urban_CTmax_LD_1kb$R.2),
                                  mean(Arecibo_urban_CTmax_LD_2kb$R.2),
                                  mean(Arecibo_urban_CTmax_LD_3kb$R.2),
                                  mean(Arecibo_urban_CTmax_LD_4kb$R.2),
                                  mean(Arecibo_urban_CTmax_LD_5kb$R.2),
                                  mean(Arecibo_urban_CTmax_LD_6kb$R.2),
                                  mean(Arecibo_urban_CTmax_LD_7kb$R.2),
                                  mean(Arecibo_urban_CTmax_LD_7kb$R.2),
                                  mean(Arecibo_urban_CTmax_LD_9kb$R.2),
                                  mean(Arecibo_urban_CTmax_LD_10kb$R.2))

std.err <- function(x) {
  sd(x)/sqrt(length(x))
}

Arecibo_urban_background_LD_se <- c(std.err(Arecibo_urban_background_LD_1kb$R.2),
                                    std.err(Arecibo_urban_background_LD_2kb$R.2),
                                    std.err(Arecibo_urban_background_LD_3kb$R.2),
                                    std.err(Arecibo_urban_background_LD_4kb$R.2),
                                    std.err(Arecibo_urban_background_LD_5kb$R.2),
                                    std.err(Arecibo_urban_background_LD_6kb$R.2),
                                    std.err(Arecibo_urban_background_LD_7kb$R.2),
                                    std.err(Arecibo_urban_background_LD_7kb$R.2),
                                    std.err(Arecibo_urban_background_LD_9kb$R.2),
                                    std.err(Arecibo_urban_background_LD_10kb$R.2))      

Arecibo_urban_CTmax_LD_se <- c(std.err(Arecibo_urban_CTmax_LD_1kb$R.2),
                               std.err(Arecibo_urban_CTmax_LD_2kb$R.2),
                               std.err(Arecibo_urban_CTmax_LD_3kb$R.2),
                               std.err(Arecibo_urban_CTmax_LD_4kb$R.2),
                               std.err(Arecibo_urban_CTmax_LD_5kb$R.2),
                               std.err(Arecibo_urban_CTmax_LD_6kb$R.2),
                               std.err(Arecibo_urban_CTmax_LD_7kb$R.2),
                               std.err(Arecibo_urban_CTmax_LD_7kb$R.2),
                               std.err(Arecibo_urban_CTmax_LD_9kb$R.2),
                               std.err(Arecibo_urban_CTmax_LD_10kb$R.2))  

kb_bins <- c(1, 2, 3, 4, 5, 6, 7, 8, 9, 10)

Arecibo_urban_background_LD_mean_se <- data.frame(kb_bins, Arecibo_urban_background_LD_means, Arecibo_urban_background_LD_se)
Arecibo_urban_background_LD_mean_se$set = "background"
colnames(Arecibo_urban_background_LD_mean_se) <- c("bin", "mean_LD", "se_LD", "set")

Arecibo_urban_CTmax_LD_mean_se <- data.frame(kb_bins, Arecibo_urban_CTmax_LD_means, Arecibo_urban_CTmax_LD_se)
Arecibo_urban_CTmax_LD_mean_se$set = "CTmax"
colnames(Arecibo_urban_CTmax_LD_mean_se) <- c("bin", "mean_LD", "se_LD", "set")

Arecibo_urban_LD_mean_se <- rbind(Arecibo_urban_background_LD_mean_se, Arecibo_urban_CTmax_LD_mean_se)

Arecibo_urban_LD <- ggplot(Arecibo_urban_LD_mean_se, aes(x=bin, y=mean_LD, group = set)) + 
  scale_color_manual(values=c("grey", "red")) +
  geom_errorbar(aes(ymin=mean_LD-se_LD, ymax=mean_LD+se_LD), width=.2) +
  geom_line() +
  geom_point(aes(colour = factor(set), size = 0.5)) +
  theme_bw() +
  theme(axis.line = element_line(colour = "black"),
        panel.grid.major = element_blank(),
        panel.grid.minor = element_blank(),
        panel.border = element_blank(),
        panel.background = element_blank(),
        legend.position = "none")
print(Arecibo_urban_LD)


########################################################################################################################################

Aguadilla_urban_background_LD <- read.csv("Aguadilla_urban_background_LD_10162020.csv", header = TRUE)

Aguadilla_urban_background_LD_1kb <- subset(Aguadilla_urban_background_LD, Aguadilla_urban_background_LD$distance <= 1000)
Aguadilla_urban_background_LD_2kb <- subset(Aguadilla_urban_background_LD, Aguadilla_urban_background_LD$distance > 1000 & Aguadilla_urban_background_LD$distance <= 2000)
Aguadilla_urban_background_LD_3kb <- subset(Aguadilla_urban_background_LD, Aguadilla_urban_background_LD$distance > 2000 & Aguadilla_urban_background_LD$distance <= 3000)
Aguadilla_urban_background_LD_4kb <- subset(Aguadilla_urban_background_LD, Aguadilla_urban_background_LD$distance > 3000 & Aguadilla_urban_background_LD$distance <= 4000)
Aguadilla_urban_background_LD_5kb <- subset(Aguadilla_urban_background_LD, Aguadilla_urban_background_LD$distance > 4000 & Aguadilla_urban_background_LD$distance <= 5000)
Aguadilla_urban_background_LD_6kb <- subset(Aguadilla_urban_background_LD, Aguadilla_urban_background_LD$distance > 5000 & Aguadilla_urban_background_LD$distance <= 6000)
Aguadilla_urban_background_LD_7kb <- subset(Aguadilla_urban_background_LD, Aguadilla_urban_background_LD$distance > 6000 & Aguadilla_urban_background_LD$distance <= 7000)
Aguadilla_urban_background_LD_8kb <- subset(Aguadilla_urban_background_LD, Aguadilla_urban_background_LD$distance > 7000 & Aguadilla_urban_background_LD$distance <= 8000)
Aguadilla_urban_background_LD_9kb <- subset(Aguadilla_urban_background_LD, Aguadilla_urban_background_LD$distance > 8000 & Aguadilla_urban_background_LD$distance <= 9000)
Aguadilla_urban_background_LD_10kb <- subset(Aguadilla_urban_background_LD, Aguadilla_urban_background_LD$distance > 9000 & Aguadilla_urban_background_LD$distance <= 10000)

Aguadilla_urban_CTmax_LD<- read.csv("Aguadilla_urban_CTmax_LD_10162020.csv", header = TRUE)
Aguadilla_urban_CTmax_LD_1kb <- subset(Aguadilla_urban_CTmax_LD, Aguadilla_urban_CTmax_LD$distance <= 1000)
Aguadilla_urban_CTmax_LD_2kb <- subset(Aguadilla_urban_CTmax_LD, Aguadilla_urban_CTmax_LD$distance > 1000 & Aguadilla_urban_CTmax_LD$distance <= 2000)
Aguadilla_urban_CTmax_LD_3kb <- subset(Aguadilla_urban_CTmax_LD, Aguadilla_urban_CTmax_LD$distance > 2000 & Aguadilla_urban_CTmax_LD$distance <= 3000)
Aguadilla_urban_CTmax_LD_4kb <- subset(Aguadilla_urban_CTmax_LD, Aguadilla_urban_CTmax_LD$distance > 3000 & Aguadilla_urban_CTmax_LD$distance <= 4000)
Aguadilla_urban_CTmax_LD_5kb <- subset(Aguadilla_urban_CTmax_LD, Aguadilla_urban_CTmax_LD$distance > 4000 & Aguadilla_urban_CTmax_LD$distance <= 5000)
Aguadilla_urban_CTmax_LD_6kb <- subset(Aguadilla_urban_CTmax_LD, Aguadilla_urban_CTmax_LD$distance > 5000 & Aguadilla_urban_CTmax_LD$distance <= 6000)
Aguadilla_urban_CTmax_LD_7kb <- subset(Aguadilla_urban_CTmax_LD, Aguadilla_urban_CTmax_LD$distance > 6000 & Aguadilla_urban_CTmax_LD$distance <= 7000)
Aguadilla_urban_CTmax_LD_8kb <- subset(Aguadilla_urban_CTmax_LD, Aguadilla_urban_CTmax_LD$distance > 7000 & Aguadilla_urban_CTmax_LD$distance <= 8000)
Aguadilla_urban_CTmax_LD_9kb <- subset(Aguadilla_urban_CTmax_LD, Aguadilla_urban_CTmax_LD$distance > 8000 & Aguadilla_urban_CTmax_LD$distance <= 9000)
Aguadilla_urban_CTmax_LD_10kb <- subset(Aguadilla_urban_CTmax_LD, Aguadilla_urban_CTmax_LD$distance > 9000 & Aguadilla_urban_CTmax_LD$distance <= 10000)

Aguadilla_urban_background_LD_means <- c(mean(Aguadilla_urban_background_LD_1kb$R.2),
                                         mean(Aguadilla_urban_background_LD_2kb$R.2),
                                         mean(Aguadilla_urban_background_LD_3kb$R.2),
                                         mean(Aguadilla_urban_background_LD_4kb$R.2),
                                         mean(Aguadilla_urban_background_LD_5kb$R.2),
                                         mean(Aguadilla_urban_background_LD_6kb$R.2),
                                         mean(Aguadilla_urban_background_LD_7kb$R.2),
                                         mean(Aguadilla_urban_background_LD_7kb$R.2),
                                         mean(Aguadilla_urban_background_LD_9kb$R.2),
                                         mean(Aguadilla_urban_background_LD_10kb$R.2))

Aguadilla_urban_CTmax_LD_means <- c(mean(Aguadilla_urban_CTmax_LD_1kb$R.2),
                                    mean(Aguadilla_urban_CTmax_LD_2kb$R.2),
                                    mean(Aguadilla_urban_CTmax_LD_3kb$R.2),
                                    mean(Aguadilla_urban_CTmax_LD_4kb$R.2),
                                    mean(Aguadilla_urban_CTmax_LD_5kb$R.2),
                                    mean(Aguadilla_urban_CTmax_LD_6kb$R.2),
                                    mean(Aguadilla_urban_CTmax_LD_7kb$R.2),
                                    mean(Aguadilla_urban_CTmax_LD_7kb$R.2),
                                    mean(Aguadilla_urban_CTmax_LD_9kb$R.2),
                                    mean(Aguadilla_urban_CTmax_LD_10kb$R.2))

std.err <- function(x) {
  sd(x)/sqrt(length(x))
}

Aguadilla_urban_background_LD_se <- c(std.err(Aguadilla_urban_background_LD_1kb$R.2),
                                      std.err(Aguadilla_urban_background_LD_2kb$R.2),
                                      std.err(Aguadilla_urban_background_LD_3kb$R.2),
                                      std.err(Aguadilla_urban_background_LD_4kb$R.2),
                                      std.err(Aguadilla_urban_background_LD_5kb$R.2),
                                      std.err(Aguadilla_urban_background_LD_6kb$R.2),
                                      std.err(Aguadilla_urban_background_LD_7kb$R.2),
                                      std.err(Aguadilla_urban_background_LD_7kb$R.2),
                                      std.err(Aguadilla_urban_background_LD_9kb$R.2),
                                      std.err(Aguadilla_urban_background_LD_10kb$R.2))      

Aguadilla_urban_CTmax_LD_se <- c(std.err(Aguadilla_urban_CTmax_LD_1kb$R.2),
                                 std.err(Aguadilla_urban_CTmax_LD_2kb$R.2),
                                 std.err(Aguadilla_urban_CTmax_LD_3kb$R.2),
                                 std.err(Aguadilla_urban_CTmax_LD_4kb$R.2),
                                 std.err(Aguadilla_urban_CTmax_LD_5kb$R.2),
                                 std.err(Aguadilla_urban_CTmax_LD_6kb$R.2),
                                 std.err(Aguadilla_urban_CTmax_LD_7kb$R.2),
                                 std.err(Aguadilla_urban_CTmax_LD_7kb$R.2),
                                 std.err(Aguadilla_urban_CTmax_LD_9kb$R.2),
                                 std.err(Aguadilla_urban_CTmax_LD_10kb$R.2))  

kb_bins <- c(1, 2, 3, 4, 5, 6, 7, 8, 9, 10)

Aguadilla_urban_background_LD_mean_se <- data.frame(kb_bins, Aguadilla_urban_background_LD_means, Aguadilla_urban_background_LD_se)
Aguadilla_urban_background_LD_mean_se$set = "background"
colnames(Aguadilla_urban_background_LD_mean_se) <- c("bin", "mean_LD", "se_LD", "set")

Aguadilla_urban_CTmax_LD_mean_se <- data.frame(kb_bins, Aguadilla_urban_CTmax_LD_means, Aguadilla_urban_CTmax_LD_se)
Aguadilla_urban_CTmax_LD_mean_se$set = "CTmax"
colnames(Aguadilla_urban_CTmax_LD_mean_se) <- c("bin", "mean_LD", "se_LD", "set")

Aguadilla_urban_LD_mean_se <- rbind(Aguadilla_urban_background_LD_mean_se, Aguadilla_urban_CTmax_LD_mean_se)

Aguadilla_urban_LD <- ggplot(Aguadilla_urban_LD_mean_se, aes(x=bin, y=mean_LD, group = set)) + 
  scale_color_manual(values=c("grey", "red")) +
  geom_errorbar(aes(ymin=mean_LD-se_LD, ymax=mean_LD+se_LD), width=.2) +
  geom_line() +
  geom_point(aes(colour = factor(set), size = 0.5)) +
  theme_bw() +
  theme(axis.line = element_line(colour = "black"),
        panel.grid.major = element_blank(),
        panel.grid.minor = element_blank(),
        panel.border = element_blank(),
        panel.background = element_blank(),
        legend.position = "none")
print(Aguadilla_urban_LD)


###################################################################################################################################################################
Mayaguez_urban_background_LD <- read.csv("Mayaguez_urban_background_LD_10132020.csv", header = TRUE)

Mayaguez_urban_background_LD_1kb <- subset(Mayaguez_urban_background_LD, Mayaguez_urban_background_LD$distance <= 1000)
Mayaguez_urban_background_LD_2kb <- subset(Mayaguez_urban_background_LD, Mayaguez_urban_background_LD$distance > 1000 & Mayaguez_urban_background_LD$distance <= 2000)
Mayaguez_urban_background_LD_3kb <- subset(Mayaguez_urban_background_LD, Mayaguez_urban_background_LD$distance > 2000 & Mayaguez_urban_background_LD$distance <= 3000)
Mayaguez_urban_background_LD_4kb <- subset(Mayaguez_urban_background_LD, Mayaguez_urban_background_LD$distance > 3000 & Mayaguez_urban_background_LD$distance <= 4000)
Mayaguez_urban_background_LD_5kb <- subset(Mayaguez_urban_background_LD, Mayaguez_urban_background_LD$distance > 4000 & Mayaguez_urban_background_LD$distance <= 5000)
Mayaguez_urban_background_LD_6kb <- subset(Mayaguez_urban_background_LD, Mayaguez_urban_background_LD$distance > 5000 & Mayaguez_urban_background_LD$distance <= 6000)
Mayaguez_urban_background_LD_7kb <- subset(Mayaguez_urban_background_LD, Mayaguez_urban_background_LD$distance > 6000 & Mayaguez_urban_background_LD$distance <= 7000)
Mayaguez_urban_background_LD_8kb <- subset(Mayaguez_urban_background_LD, Mayaguez_urban_background_LD$distance > 7000 & Mayaguez_urban_background_LD$distance <= 8000)
Mayaguez_urban_background_LD_9kb <- subset(Mayaguez_urban_background_LD, Mayaguez_urban_background_LD$distance > 8000 & Mayaguez_urban_background_LD$distance <= 9000)
Mayaguez_urban_background_LD_10kb <- subset(Mayaguez_urban_background_LD, Mayaguez_urban_background_LD$distance > 9000 & Mayaguez_urban_background_LD$distance <= 10000)

Mayaguez_urban_CTmax_LD<- read.csv("Mayaguez_urban_CTmax_LD_10132020.csv", header = TRUE)
Mayaguez_urban_CTmax_LD_1kb <- subset(Mayaguez_urban_CTmax_LD, Mayaguez_urban_CTmax_LD$distance <= 1000)
Mayaguez_urban_CTmax_LD_2kb <- subset(Mayaguez_urban_CTmax_LD, Mayaguez_urban_CTmax_LD$distance > 1000 & Mayaguez_urban_CTmax_LD$distance <= 2000)
Mayaguez_urban_CTmax_LD_3kb <- subset(Mayaguez_urban_CTmax_LD, Mayaguez_urban_CTmax_LD$distance > 2000 & Mayaguez_urban_CTmax_LD$distance <= 3000)
Mayaguez_urban_CTmax_LD_4kb <- subset(Mayaguez_urban_CTmax_LD, Mayaguez_urban_CTmax_LD$distance > 3000 & Mayaguez_urban_CTmax_LD$distance <= 4000)
Mayaguez_urban_CTmax_LD_5kb <- subset(Mayaguez_urban_CTmax_LD, Mayaguez_urban_CTmax_LD$distance > 4000 & Mayaguez_urban_CTmax_LD$distance <= 5000)
Mayaguez_urban_CTmax_LD_6kb <- subset(Mayaguez_urban_CTmax_LD, Mayaguez_urban_CTmax_LD$distance > 5000 & Mayaguez_urban_CTmax_LD$distance <= 6000)
Mayaguez_urban_CTmax_LD_7kb <- subset(Mayaguez_urban_CTmax_LD, Mayaguez_urban_CTmax_LD$distance > 6000 & Mayaguez_urban_CTmax_LD$distance <= 7000)
Mayaguez_urban_CTmax_LD_8kb <- subset(Mayaguez_urban_CTmax_LD, Mayaguez_urban_CTmax_LD$distance > 7000 & Mayaguez_urban_CTmax_LD$distance <= 8000)
Mayaguez_urban_CTmax_LD_9kb <- subset(Mayaguez_urban_CTmax_LD, Mayaguez_urban_CTmax_LD$distance > 8000 & Mayaguez_urban_CTmax_LD$distance <= 9000)
Mayaguez_urban_CTmax_LD_10kb <- subset(Mayaguez_urban_CTmax_LD, Mayaguez_urban_CTmax_LD$distance > 9000 & Mayaguez_urban_CTmax_LD$distance <= 10000)

Mayaguez_urban_background_LD_means <- c(mean(Mayaguez_urban_background_LD_1kb$R.2),
                                        mean(Mayaguez_urban_background_LD_2kb$R.2),
                                        mean(Mayaguez_urban_background_LD_3kb$R.2),
                                        mean(Mayaguez_urban_background_LD_4kb$R.2),
                                        mean(Mayaguez_urban_background_LD_5kb$R.2),
                                        mean(Mayaguez_urban_background_LD_6kb$R.2),
                                        mean(Mayaguez_urban_background_LD_7kb$R.2),
                                        mean(Mayaguez_urban_background_LD_7kb$R.2),
                                        mean(Mayaguez_urban_background_LD_9kb$R.2),
                                        mean(Mayaguez_urban_background_LD_10kb$R.2))

Mayaguez_urban_CTmax_LD_means <- c(mean(Mayaguez_urban_CTmax_LD_1kb$R.2),
                                   mean(Mayaguez_urban_CTmax_LD_2kb$R.2),
                                   mean(Mayaguez_urban_CTmax_LD_3kb$R.2),
                                   mean(Mayaguez_urban_CTmax_LD_4kb$R.2),
                                   mean(Mayaguez_urban_CTmax_LD_5kb$R.2),
                                   mean(Mayaguez_urban_CTmax_LD_6kb$R.2),
                                   mean(Mayaguez_urban_CTmax_LD_7kb$R.2),
                                   mean(Mayaguez_urban_CTmax_LD_7kb$R.2),
                                   mean(Mayaguez_urban_CTmax_LD_9kb$R.2),
                                   mean(Mayaguez_urban_CTmax_LD_10kb$R.2))

std.err <- function(x) {
  sd(x)/sqrt(length(x))
}

Mayaguez_urban_background_LD_se <- c(std.err(Mayaguez_urban_background_LD_1kb$R.2),
                                     std.err(Mayaguez_urban_background_LD_2kb$R.2),
                                     std.err(Mayaguez_urban_background_LD_3kb$R.2),
                                     std.err(Mayaguez_urban_background_LD_4kb$R.2),
                                     std.err(Mayaguez_urban_background_LD_5kb$R.2),
                                     std.err(Mayaguez_urban_background_LD_6kb$R.2),
                                     std.err(Mayaguez_urban_background_LD_7kb$R.2),
                                     std.err(Mayaguez_urban_background_LD_7kb$R.2),
                                     std.err(Mayaguez_urban_background_LD_9kb$R.2),
                                     std.err(Mayaguez_urban_background_LD_10kb$R.2))      

Mayaguez_urban_CTmax_LD_se <- c(std.err(Mayaguez_urban_CTmax_LD_1kb$R.2),
                                std.err(Mayaguez_urban_CTmax_LD_2kb$R.2),
                                std.err(Mayaguez_urban_CTmax_LD_3kb$R.2),
                                std.err(Mayaguez_urban_CTmax_LD_4kb$R.2),
                                std.err(Mayaguez_urban_CTmax_LD_5kb$R.2),
                                std.err(Mayaguez_urban_CTmax_LD_6kb$R.2),
                                std.err(Mayaguez_urban_CTmax_LD_7kb$R.2),
                                std.err(Mayaguez_urban_CTmax_LD_7kb$R.2),
                                std.err(Mayaguez_urban_CTmax_LD_9kb$R.2),
                                std.err(Mayaguez_urban_CTmax_LD_10kb$R.2))  

kb_bins <- c(1, 2, 3, 4, 5, 6, 7, 8, 9, 10)

Mayaguez_urban_background_LD_mean_se <- data.frame(kb_bins, Mayaguez_urban_background_LD_means, Mayaguez_urban_background_LD_se)
Mayaguez_urban_background_LD_mean_se$set = "background"
colnames(Mayaguez_urban_background_LD_mean_se) <- c("bin", "mean_LD", "se_LD", "set")

Mayaguez_urban_CTmax_LD_mean_se <- data.frame(kb_bins, Mayaguez_urban_CTmax_LD_means, Mayaguez_urban_CTmax_LD_se)
Mayaguez_urban_CTmax_LD_mean_se$set = "CTmax"
colnames(Mayaguez_urban_CTmax_LD_mean_se) <- c("bin", "mean_LD", "se_LD", "set")

Mayaguez_urban_LD_mean_se <- rbind(Mayaguez_urban_background_LD_mean_se, Mayaguez_urban_CTmax_LD_mean_se)

Mayaguez_urban_LD <- ggplot(Mayaguez_urban_LD_mean_se, aes(x=bin, y=mean_LD, group = set)) + 
  scale_color_manual(values=c("grey", "red")) +
  geom_errorbar(aes(ymin=mean_LD-se_LD, ymax=mean_LD+se_LD), width=.2) +
  geom_line() +
  geom_point(aes(colour = factor(set), size = 0.5)) +
  theme_bw() +
  theme(axis.line = element_line(colour = "black"),
        panel.grid.major = element_blank(),
        panel.grid.minor = element_blank(),
        panel.border = element_blank(),
        panel.background = element_blank(),
        legend.position = "none")
print(Mayaguez_urban_LD)


#####################################################################################################################################
SanJuan_urban_background_LD <- read.csv("SanJuan_urban_background_LD_10132020.csv", header = TRUE)

SanJuan_urban_background_LD_1kb <- subset(SanJuan_urban_background_LD, SanJuan_urban_background_LD$distance <= 1000)
SanJuan_urban_background_LD_2kb <- subset(SanJuan_urban_background_LD, SanJuan_urban_background_LD$distance > 1000 & SanJuan_urban_background_LD$distance <= 2000)
SanJuan_urban_background_LD_3kb <- subset(SanJuan_urban_background_LD, SanJuan_urban_background_LD$distance > 2000 & SanJuan_urban_background_LD$distance <= 3000)
SanJuan_urban_background_LD_4kb <- subset(SanJuan_urban_background_LD, SanJuan_urban_background_LD$distance > 3000 & SanJuan_urban_background_LD$distance <= 4000)
SanJuan_urban_background_LD_5kb <- subset(SanJuan_urban_background_LD, SanJuan_urban_background_LD$distance > 4000 & SanJuan_urban_background_LD$distance <= 5000)
SanJuan_urban_background_LD_6kb <- subset(SanJuan_urban_background_LD, SanJuan_urban_background_LD$distance > 5000 & SanJuan_urban_background_LD$distance <= 6000)
SanJuan_urban_background_LD_7kb <- subset(SanJuan_urban_background_LD, SanJuan_urban_background_LD$distance > 6000 & SanJuan_urban_background_LD$distance <= 7000)
SanJuan_urban_background_LD_8kb <- subset(SanJuan_urban_background_LD, SanJuan_urban_background_LD$distance > 7000 & SanJuan_urban_background_LD$distance <= 8000)
SanJuan_urban_background_LD_9kb <- subset(SanJuan_urban_background_LD, SanJuan_urban_background_LD$distance > 8000 & SanJuan_urban_background_LD$distance <= 9000)
SanJuan_urban_background_LD_10kb <- subset(SanJuan_urban_background_LD, SanJuan_urban_background_LD$distance > 9000 & SanJuan_urban_background_LD$distance <= 10000)

SanJuan_urban_CTmax_LD<- read.csv("SanJuan_urban_CTmax_LD_10132020.csv", header = TRUE)
SanJuan_urban_CTmax_LD_1kb <- subset(SanJuan_urban_CTmax_LD, SanJuan_urban_CTmax_LD$distance <= 1000)
SanJuan_urban_CTmax_LD_2kb <- subset(SanJuan_urban_CTmax_LD, SanJuan_urban_CTmax_LD$distance > 1000 & SanJuan_urban_CTmax_LD$distance <= 2000)
SanJuan_urban_CTmax_LD_3kb <- subset(SanJuan_urban_CTmax_LD, SanJuan_urban_CTmax_LD$distance > 2000 & SanJuan_urban_CTmax_LD$distance <= 3000)
SanJuan_urban_CTmax_LD_4kb <- subset(SanJuan_urban_CTmax_LD, SanJuan_urban_CTmax_LD$distance > 3000 & SanJuan_urban_CTmax_LD$distance <= 4000)
SanJuan_urban_CTmax_LD_5kb <- subset(SanJuan_urban_CTmax_LD, SanJuan_urban_CTmax_LD$distance > 4000 & SanJuan_urban_CTmax_LD$distance <= 5000)
SanJuan_urban_CTmax_LD_6kb <- subset(SanJuan_urban_CTmax_LD, SanJuan_urban_CTmax_LD$distance > 5000 & SanJuan_urban_CTmax_LD$distance <= 6000)
SanJuan_urban_CTmax_LD_7kb <- subset(SanJuan_urban_CTmax_LD, SanJuan_urban_CTmax_LD$distance > 6000 & SanJuan_urban_CTmax_LD$distance <= 7000)
SanJuan_urban_CTmax_LD_8kb <- subset(SanJuan_urban_CTmax_LD, SanJuan_urban_CTmax_LD$distance > 7000 & SanJuan_urban_CTmax_LD$distance <= 8000)
SanJuan_urban_CTmax_LD_9kb <- subset(SanJuan_urban_CTmax_LD, SanJuan_urban_CTmax_LD$distance > 8000 & SanJuan_urban_CTmax_LD$distance <= 9000)
SanJuan_urban_CTmax_LD_10kb <- subset(SanJuan_urban_CTmax_LD, SanJuan_urban_CTmax_LD$distance > 9000 & SanJuan_urban_CTmax_LD$distance <= 10000)

SanJuan_urban_background_LD_means <- c(mean(SanJuan_urban_background_LD_1kb$R.2),
                                       mean(SanJuan_urban_background_LD_2kb$R.2),
                                       mean(SanJuan_urban_background_LD_3kb$R.2),
                                       mean(SanJuan_urban_background_LD_4kb$R.2),
                                       mean(SanJuan_urban_background_LD_5kb$R.2),
                                       mean(SanJuan_urban_background_LD_6kb$R.2),
                                       mean(SanJuan_urban_background_LD_7kb$R.2),
                                       mean(SanJuan_urban_background_LD_7kb$R.2),
                                       mean(SanJuan_urban_background_LD_9kb$R.2),
                                       mean(SanJuan_urban_background_LD_10kb$R.2))

SanJuan_urban_CTmax_LD_means <- c(mean(SanJuan_urban_CTmax_LD_1kb$R.2),
                                  mean(SanJuan_urban_CTmax_LD_2kb$R.2),
                                  mean(SanJuan_urban_CTmax_LD_3kb$R.2),
                                  mean(SanJuan_urban_CTmax_LD_4kb$R.2),
                                  mean(SanJuan_urban_CTmax_LD_5kb$R.2),
                                  mean(SanJuan_urban_CTmax_LD_6kb$R.2),
                                  mean(SanJuan_urban_CTmax_LD_7kb$R.2),
                                  mean(SanJuan_urban_CTmax_LD_7kb$R.2),
                                  mean(SanJuan_urban_CTmax_LD_9kb$R.2),
                                  mean(SanJuan_urban_CTmax_LD_10kb$R.2))

std.err <- function(x) {
  sd(x)/sqrt(length(x))
}

SanJuan_urban_background_LD_se <- c(std.err(SanJuan_urban_background_LD_1kb$R.2),
                                    std.err(SanJuan_urban_background_LD_2kb$R.2),
                                    std.err(SanJuan_urban_background_LD_3kb$R.2),
                                    std.err(SanJuan_urban_background_LD_4kb$R.2),
                                    std.err(SanJuan_urban_background_LD_5kb$R.2),
                                    std.err(SanJuan_urban_background_LD_6kb$R.2),
                                    std.err(SanJuan_urban_background_LD_7kb$R.2),
                                    std.err(SanJuan_urban_background_LD_7kb$R.2),
                                    std.err(SanJuan_urban_background_LD_9kb$R.2),
                                    std.err(SanJuan_urban_background_LD_10kb$R.2))      

SanJuan_urban_CTmax_LD_se <- c(std.err(SanJuan_urban_CTmax_LD_1kb$R.2),
                               std.err(SanJuan_urban_CTmax_LD_2kb$R.2),
                               std.err(SanJuan_urban_CTmax_LD_3kb$R.2),
                               std.err(SanJuan_urban_CTmax_LD_4kb$R.2),
                               std.err(SanJuan_urban_CTmax_LD_5kb$R.2),
                               std.err(SanJuan_urban_CTmax_LD_6kb$R.2),
                               std.err(SanJuan_urban_CTmax_LD_7kb$R.2),
                               std.err(SanJuan_urban_CTmax_LD_7kb$R.2),
                               std.err(SanJuan_urban_CTmax_LD_9kb$R.2),
                               std.err(SanJuan_urban_CTmax_LD_10kb$R.2))  

kb_bins <- c(1, 2, 3, 4, 5, 6, 7, 8, 9, 10)

SanJuan_urban_background_LD_mean_se <- data.frame(kb_bins, SanJuan_urban_background_LD_means, SanJuan_urban_background_LD_se)
SanJuan_urban_background_LD_mean_se$set = "background"
colnames(SanJuan_urban_background_LD_mean_se) <- c("bin", "mean_LD", "se_LD", "set")

SanJuan_urban_CTmax_LD_mean_se <- data.frame(kb_bins, SanJuan_urban_CTmax_LD_means, SanJuan_urban_CTmax_LD_se)
SanJuan_urban_CTmax_LD_mean_se$set = "CTmax"
colnames(SanJuan_urban_CTmax_LD_mean_se) <- c("bin", "mean_LD", "se_LD", "set")

SanJuan_urban_LD_mean_se <- rbind(SanJuan_urban_background_LD_mean_se, SanJuan_urban_CTmax_LD_mean_se)

SanJuan_urban_LD <- ggplot(SanJuan_urban_LD_mean_se, aes(x=bin, y=mean_LD, group = set)) + 
  scale_color_manual(values=c("grey", "red")) +
  geom_errorbar(aes(ymin=mean_LD-se_LD, ymax=mean_LD+se_LD), width=.2) +
  geom_line() +
  geom_point(aes(colour = factor(set), size = 0.5)) +
  theme_bw() +
  theme(axis.line = element_line(colour = "black"),
        panel.grid.major = element_blank(),
        panel.grid.minor = element_blank(),
        panel.border = element_blank(),
        panel.background = element_blank(),
        legend.position = "none")
print(SanJuan_urban_LD)


#####################################################################################################################
#####################################################################################################################

#Arecibo FST comparison - CTMax candidate variants vs background

#########################################
#########################################        Arecibo
#########################################

Arecibo_allgenes_Fst <- read.csv("Arecibo_allgenes_Fst_09032021.csv", header = TRUE)

# need position string for each fst snp
# need position string for every snp in panel
# subset snp panel to get only snps with fst values in Fst dataframe
# when the two strings match, place the Gene ID from Fst panel into new column of Fst dataframe

snp_panel$genome_pos <- paste(snp_panel$Chr,"_",snp_panel$snp, sep = "")
Arecibo_allgenes_Fst$genome_pos <- paste(Arecibo_allgenes_Fst$Chr,"_",Arecibo_allgenes_Fst$BP, sep = "")
Arecibo_snp_panel <- subset(snp_panel, snp_panel$genome_pos %in% Arecibo_allgenes_Fst$genome_pos)

#remove duplicates
Arecibo_snp_panel_dedupped <- Arecibo_snp_panel %>% distinct(Arecibo_snp_panel$genome_pos, .keep_all = TRUE)
Arecibo_allgenes_Fst_dedupped <- Arecibo_allgenes_Fst %>% distinct(Arecibo_allgenes_Fst$genome_pos, .keep_all = TRUE)

#order by genome position
Arecibo_snp_panel_dedupped<- Arecibo_snp_panel_dedupped[order(Arecibo_snp_panel_dedupped$genome_pos),]
Arecibo_allgenes_Fst_dedupped <- Arecibo_allgenes_Fst_dedupped[order(Arecibo_allgenes_Fst_dedupped$genome_pos),]

#lengths should match
length(Arecibo_snp_panel_dedupped$genome_pos)
length(Arecibo_allgenes_Fst_dedupped$genome_pos)

# beginning order should match
head(Arecibo_snp_panel_dedupped$genome_pos)
head(Arecibo_allgenes_Fst_dedupped$genome_pos)

# ending order should match
tail(Arecibo_snp_panel_dedupped$genome_pos)
tail(Arecibo_allgenes_Fst_dedupped$genome_pos)

# Pass Gene IDs from snp panel to Fst dataframe
Arecibo_allgenes_Fst_dedupped$Gene_ID <- Arecibo_snp_panel_dedupped$Gene_ID
Arecibo_allgenes_Fst_dedupped$Gene_ID <- str_remove(Arecibo_allgenes_Fst_dedupped$Gene_ID, "[+]")
Arecibo_allgenes_Fst_dedupped$Gene_ID <- str_remove(Arecibo_allgenes_Fst_dedupped$Gene_ID, "[|]")

Arecibo_adaptive_ancestral_divergence <- subset(Arecibo_allgenes_Fst_dedupped, Arecibo_allgenes_Fst_dedupped$Gene_ID %in% forest_adaptive_genes$x)
Arecibo_maladaptive_ancestral_divergence <- subset(Arecibo_allgenes_Fst_dedupped, Arecibo_allgenes_Fst_dedupped$Gene_ID %in% forest_maladaptive_genes$x)
Arecibo_CTmax_divergence <- rbind(Arecibo_adaptive_ancestral_divergence , Arecibo_maladaptive_ancestral_divergence )
Arecibo_background_divergence <- subset(Arecibo_allgenes_Fst_dedupped, !(Arecibo_allgenes_Fst_dedupped$Gene_ID %in% Arecibo_ancestral_divergence$Gene_ID))

Arecibo_CTmax_mean <- mean(Arecibo_CTmax_divergence$SmoothedAMOVAFst)
Arecibo_background_mean <- mean(Arecibo_background_divergence$SmoothedAMOVAFst)

Arecibo_CTmax_sd <- sd(Arecibo_CTmax_divergence$SmoothedAMOVAFst, na.rm=TRUE) /  
  sqrt(length(Arecibo_CTmax_divergence$SmoothedAMOVAFst[!is.na(Arecibo_CTmax_divergence$SmoothedAMOVAFst)])) 
Arecibo_background_sd <- sd(Arecibo_background_divergence$SmoothedAMOVAFst, na.rm=TRUE) /  
  sqrt(length(Arecibo_background_divergence$SmoothedAMOVAFst[!is.na(Arecibo_background_divergence$SmoothedAMOVAFst)])) 

Arecibo_class <- c("background", "CTmax")
Arecibo_means <- c(Arecibo_background_mean, Arecibo_CTmax_mean)
Arecibo_sd <- c(Arecibo_background_sd, Arecibo_CTmax_sd)
Arecibo_Fst_mean_sem <- data.frame(Arecibo_class, Arecibo_means, Arecibo_sd)

t.test(Arecibo_background_divergence$SmoothedAMOVAFst, Arecibo_CTmax_divergence$SmoothedAMOVAFst, alternative = "less" )


####### Plot

Arecibo_p<- ggplot(Arecibo_Fst_mean_sem, aes(x=Arecibo_class, y=Arecibo_means)) + 
  ylim(0.015,0.035) +
  geom_errorbar(aes(ymin=Arecibo_means-Arecibo_sd, ymax=Arecibo_means+Arecibo_sd), width=.2,
                position=position_dodge(.9)) +
  scale_color_manual(values=c("grey", "red")) + 
  geom_point(aes(colour = factor(class), size = 0.5)) +
  theme_bw() +
  theme(axis.line = element_line(colour = "black"),
        panel.grid.major = element_blank(),
        panel.grid.minor = element_blank(),
        panel.border = element_blank(),
        panel.background = element_blank(),
        legend.position = "none")
print(Arecibo_p)


#########################################
#########################################        Aguadilla
#########################################

Aguadilla_allgenes_Fst <- read.csv("Aguadilla_allgenes_Fst_09032021.csv", header = TRUE)

# need position string for each fst snp
# need position string for every snp in panel
# subset snp panel to get only snps with fst values in Fst dataframe
# when the two strings match, place the Gene ID from Fst panel into new column of Fst dataframe

snp_panel$genome_pos <- paste(snp_panel$Chr,"_",snp_panel$snp, sep = "")
Aguadilla_allgenes_Fst$genome_pos <- paste(Aguadilla_allgenes_Fst$Chr,"_",Aguadilla_allgenes_Fst$BP, sep = "")
Aguadilla_snp_panel <- subset(snp_panel, snp_panel$genome_pos %in% Aguadilla_allgenes_Fst$genome_pos)

#remove duplicates
Aguadilla_snp_panel_dedupped <- Aguadilla_snp_panel %>% distinct(Aguadilla_snp_panel$genome_pos, .keep_all = TRUE)
Aguadilla_allgenes_Fst_dedupped <- Aguadilla_allgenes_Fst %>% distinct(Aguadilla_allgenes_Fst$genome_pos, .keep_all = TRUE)

#order by genome position
Aguadilla_snp_panel_dedupped<- Aguadilla_snp_panel_dedupped[order(Aguadilla_snp_panel_dedupped$genome_pos),]
Aguadilla_allgenes_Fst_dedupped <- Aguadilla_allgenes_Fst_dedupped[order(Aguadilla_allgenes_Fst_dedupped$genome_pos),]

#lengths should match
length(Aguadilla_snp_panel_dedupped$genome_pos)
length(Aguadilla_allgenes_Fst_dedupped$genome_pos)

# beginning order should match
head(Aguadilla_snp_panel_dedupped$genome_pos)
head(Aguadilla_allgenes_Fst_dedupped$genome_pos)

# ending order should match
tail(Aguadilla_snp_panel_dedupped$genome_pos)
tail(Aguadilla_allgenes_Fst_dedupped$genome_pos)

# Pass Gene IDs from snp panel to Fst dataframe
Aguadilla_allgenes_Fst_dedupped$Gene_ID <- Aguadilla_snp_panel_dedupped$Gene_ID
Aguadilla_allgenes_Fst_dedupped$Gene_ID <- str_remove(Aguadilla_allgenes_Fst_dedupped$Gene_ID, "[+]")
Aguadilla_allgenes_Fst_dedupped$Gene_ID <- str_remove(Aguadilla_allgenes_Fst_dedupped$Gene_ID, "[|]")

Aguadilla_adaptive_ancestral_divergence <- subset(Aguadilla_allgenes_Fst_dedupped, Aguadilla_allgenes_Fst_dedupped$Gene_ID %in% forest_adaptive_genes$x)
Aguadilla_maladaptive_ancestral_divergence <- subset(Aguadilla_allgenes_Fst_dedupped, Aguadilla_allgenes_Fst_dedupped$Gene_ID %in% forest_maladaptive_genes$x)
Aguadilla_CTmax_divergence <- rbind(Aguadilla_adaptive_ancestral_divergence , Aguadilla_maladaptive_ancestral_divergence )
Aguadilla_background_divergence <- subset(Aguadilla_allgenes_Fst_dedupped, !(Aguadilla_allgenes_Fst_dedupped$Gene_ID %in% Aguadilla_ancestral_divergence$Gene_ID))

Aguadilla_CTmax_mean <- mean(Aguadilla_CTmax_divergence$SmoothedAMOVAFst)
Aguadilla_background_mean <- mean(Aguadilla_background_divergence$SmoothedAMOVAFst)

Aguadilla_CTmax_sd <- sd(Aguadilla_CTmax_divergence$SmoothedAMOVAFst, na.rm=TRUE) /  
  sqrt(length(Aguadilla_CTmax_divergence$SmoothedAMOVAFst[!is.na(Aguadilla_CTmax_divergence$SmoothedAMOVAFst)])) 
Aguadilla_background_sd <- sd(Aguadilla_background_divergence$SmoothedAMOVAFst, na.rm=TRUE) /  
  sqrt(length(Aguadilla_background_divergence$SmoothedAMOVAFst[!is.na(Aguadilla_background_divergence$SmoothedAMOVAFst)])) 

Aguadilla_class <- c("background", "CTmax")
Aguadilla_means <- c(Aguadilla_background_mean, Aguadilla_CTmax_mean)
Aguadilla_sd <- c(Aguadilla_background_sd, Aguadilla_CTmax_sd)
Aguadilla_Fst_mean_sem <- data.frame(Aguadilla_class, Aguadilla_means, Aguadilla_sd)

t.test(Aguadilla_background_divergence$SmoothedAMOVAFst, Aguadilla_CTmax_divergence$SmoothedAMOVAFst, alternative = "less" )


####### Plot

Aguadilla_p<- ggplot(Aguadilla_Fst_mean_sem, aes(x=Aguadilla_class, y=Aguadilla_means)) + 
  ylim(0.015,0.035) +
  geom_errorbar(aes(ymin=Aguadilla_means-Aguadilla_sd, ymax=Aguadilla_means+Aguadilla_sd), width=.2,
                position=position_dodge(.9)) +
  scale_color_manual(values=c("grey", "red")) + 
  geom_point(aes(colour = factor(class), size = 0.5)) +
  theme_bw() +
  theme(axis.line = element_line(colour = "black"),
        panel.grid.major = element_blank(),
        panel.grid.minor = element_blank(),
        panel.border = element_blank(),
        panel.background = element_blank(),
        legend.position = "none")
print(Aguadilla_p)


#########################################
#########################################        Mayaguez
#########################################

# Next import and compile transcriptome-wide Fst values -> Mayaguez_allgenes_Fst
Mayaguez_allgenes_Fst <- read.csv("Mayaguez_allgenes_Fst_09042021.csv", header = TRUE)

# need position string for each fst snp
# need position string for every snp in panel
# subset snp panel to get only snps with fst values in Fst dataframe
# when the two strings match, place the Gene ID from Fst panel into new column of Fst dataframe

snp_panel$genome_pos <- paste(snp_panel$Chr,"_",snp_panel$snp, sep = "")
Mayaguez_allgenes_Fst$genome_pos <- paste(Mayaguez_allgenes_Fst$Chr,"_",Mayaguez_allgenes_Fst$BP, sep = "")
Mayaguez_snp_panel <- subset(snp_panel, snp_panel$genome_pos %in% Mayaguez_allgenes_Fst$genome_pos)

#remove duplicates
Mayaguez_snp_panel_dedupped <- Mayaguez_snp_panel %>% distinct(Mayaguez_snp_panel$genome_pos, .keep_all = TRUE)
Mayaguez_allgenes_Fst_dedupped <- Mayaguez_allgenes_Fst %>% distinct(Mayaguez_allgenes_Fst$genome_pos, .keep_all = TRUE)

#order by genome position
Mayaguez_snp_panel_dedupped<- Mayaguez_snp_panel_dedupped[order(Mayaguez_snp_panel_dedupped$genome_pos),]
Mayaguez_allgenes_Fst_dedupped <- Mayaguez_allgenes_Fst_dedupped[order(Mayaguez_allgenes_Fst_dedupped$genome_pos),]

#lengths should match
length(Mayaguez_snp_panel_dedupped$genome_pos)
length(Mayaguez_allgenes_Fst_dedupped$genome_pos)

# beginning order should match
head(Mayaguez_snp_panel_dedupped$genome_pos)
head(Mayaguez_allgenes_Fst_dedupped$genome_pos)

# ending order should match
tail(Mayaguez_snp_panel_dedupped$genome_pos)
tail(Mayaguez_allgenes_Fst_dedupped$genome_pos)

# Pass Gene IDs from snp panel to Fst dataframe
Mayaguez_allgenes_Fst_dedupped$Gene_ID <- Mayaguez_snp_panel_dedupped$Gene_ID
Mayaguez_allgenes_Fst_dedupped$Gene_ID <- str_remove(Mayaguez_allgenes_Fst_dedupped$Gene_ID, "[+]")
Mayaguez_allgenes_Fst_dedupped$Gene_ID <- str_remove(Mayaguez_allgenes_Fst_dedupped$Gene_ID, "[|]")

Mayaguez_adaptive_ancestral_divergence <- subset(Mayaguez_allgenes_Fst_dedupped, Mayaguez_allgenes_Fst_dedupped$Gene_ID %in% forest_adaptive_genes$x)
Mayaguez_maladaptive_ancestral_divergence <- subset(Mayaguez_allgenes_Fst_dedupped, Mayaguez_allgenes_Fst_dedupped$Gene_ID %in% forest_maladaptive_genes$x)
Mayaguez_CTmax_divergence <- rbind(Mayaguez_adaptive_ancestral_divergence , Mayaguez_maladaptive_ancestral_divergence )
Mayaguez_background_divergence <- subset(Mayaguez_allgenes_Fst_dedupped, !(Mayaguez_allgenes_Fst_dedupped$Gene_ID %in% Mayaguez_ancestral_divergence$Gene_ID))

Mayaguez_CTmax_mean <- mean(Mayaguez_CTmax_divergence$SmoothedAMOVAFst)
Mayaguez_background_mean <- mean(Mayaguez_background_divergence$SmoothedAMOVAFst)

Mayaguez_CTmax_sd <- sd(Mayaguez_CTmax_divergence$SmoothedAMOVAFst, na.rm=TRUE) /  
  sqrt(length(Mayaguez_CTmax_divergence$SmoothedAMOVAFst[!is.na(Mayaguez_CTmax_divergence$SmoothedAMOVAFst)])) 
Mayaguez_background_sd <- sd(Mayaguez_background_divergence$SmoothedAMOVAFst, na.rm=TRUE) /  
  sqrt(length(Mayaguez_background_divergence$SmoothedAMOVAFst[!is.na(Mayaguez_background_divergence$SmoothedAMOVAFst)])) 

Mayaguez_class <- c("background", "CTmax")
Mayaguez_means <- c(Mayaguez_background_mean, Mayaguez_CTmax_mean)
Mayaguez_sd <- c(Mayaguez_background_sd, Mayaguez_CTmax_sd)
Mayaguez_Fst_mean_sem <- data.frame(Mayaguez_class, Mayaguez_means, Mayaguez_sd)

t.test(Mayaguez_background_divergence$SmoothedAMOVAFst, Mayaguez_CTmax_divergence$SmoothedAMOVAFst, alternative = "less" )


####### Plot

mayaguez_p <- ggplot(Mayaguez_Fst_mean_sem, aes(x=Mayaguez_class, y=Mayaguez_means)) + 
  ylim(0.015,0.035) +
  geom_errorbar(aes(ymin=Mayaguez_means-Mayaguez_sd, ymax=Mayaguez_means+Mayaguez_sd), width=.2,
                position=position_dodge(.9)) +
  scale_color_manual(values=c("grey", "red")) + 
  geom_point(aes(colour = factor(class), size = 0.5)) +
  theme_bw() +
  theme(axis.line = element_line(colour = "black"),
        panel.grid.major = element_blank(),
        panel.grid.minor = element_blank(),
        panel.border = element_blank(),
        panel.background = element_blank(),
        legend.position = "none")
print(mayaguez_p)

#########################################
#########################################        SanJuan
#########################################

SanJuan_allgenes_Fst <- read.csv("SanJuan_allgenes_Fst_09032021.csv", header = TRUE)

# need position string for each fst snp
# need position string for every snp in panel
# subset snp panel to get only snps with fst values in Fst dataframe
# when the two strings match, place the Gene ID from Fst panel into new column of Fst dataframe

snp_panel$genome_pos <- paste(snp_panel$Chr,"_",snp_panel$snp, sep = "")
SanJuan_allgenes_Fst$genome_pos <- paste(SanJuan_allgenes_Fst$Chr,"_",SanJuan_allgenes_Fst$BP, sep = "")
SanJuan_snp_panel <- subset(snp_panel, snp_panel$genome_pos %in% SanJuan_allgenes_Fst$genome_pos)

#remove duplicates
SanJuan_snp_panel_dedupped <- SanJuan_snp_panel %>% distinct(SanJuan_snp_panel$genome_pos, .keep_all = TRUE)
SanJuan_allgenes_Fst_dedupped <- SanJuan_allgenes_Fst %>% distinct(SanJuan_allgenes_Fst$genome_pos, .keep_all = TRUE)

#order by genome position
SanJuan_snp_panel_dedupped<- SanJuan_snp_panel_dedupped[order(SanJuan_snp_panel_dedupped$genome_pos),]
SanJuan_allgenes_Fst_dedupped <- SanJuan_allgenes_Fst_dedupped[order(SanJuan_allgenes_Fst_dedupped$genome_pos),]

#lengths should match
length(SanJuan_snp_panel_dedupped$genome_pos)
length(SanJuan_allgenes_Fst_dedupped$genome_pos)

# beginning order should match
head(SanJuan_snp_panel_dedupped$genome_pos)
head(SanJuan_allgenes_Fst_dedupped$genome_pos)

# ending order should match
tail(SanJuan_snp_panel_dedupped$genome_pos)
tail(SanJuan_allgenes_Fst_dedupped$genome_pos)

# Pass Gene IDs from snp panel to Fst dataframe
SanJuan_allgenes_Fst_dedupped$Gene_ID <- SanJuan_snp_panel_dedupped$Gene_ID
SanJuan_allgenes_Fst_dedupped$Gene_ID <- str_remove(SanJuan_allgenes_Fst_dedupped$Gene_ID, "[+]")
SanJuan_allgenes_Fst_dedupped$Gene_ID <- str_remove(SanJuan_allgenes_Fst_dedupped$Gene_ID, "[|]")

SanJuan_adaptive_ancestral_divergence <- subset(SanJuan_allgenes_Fst_dedupped, SanJuan_allgenes_Fst_dedupped$Gene_ID %in% forest_adaptive_genes$x)
SanJuan_maladaptive_ancestral_divergence <- subset(SanJuan_allgenes_Fst_dedupped, SanJuan_allgenes_Fst_dedupped$Gene_ID %in% forest_maladaptive_genes$x)
SanJuan_CTmax_divergence <- rbind(SanJuan_adaptive_ancestral_divergence ,SanJuan_maladaptive_ancestral_divergence )
SanJuan_background_divergence <- subset(SanJuan_allgenes_Fst_dedupped, !(SanJuan_allgenes_Fst_dedupped$Gene_ID %in% ancestral_divergence$Gene_ID))

SanJuan_CTmax_mean <- mean(SanJuan_CTmax_divergence$SmoothedAMOVAFst)
SanJuan_background_mean <- mean(SanJuan_background_divergence$SmoothedAMOVAFst)

SanJuan_CTmax_sd <- sd(SanJuan_CTmax_divergence$SmoothedAMOVAFst, na.rm=TRUE) /  
  sqrt(length(SanJuan_CTmax_divergence$SmoothedAMOVAFst[!is.na(SanJuan_CTmax_divergence$SmoothedAMOVAFst)])) 
SanJuan_background_sd <- sd(SanJuan_background_divergence$SmoothedAMOVAFst, na.rm=TRUE) /  
  sqrt(length(SanJuan_background_divergence$SmoothedAMOVAFst[!is.na(SanJuan_background_divergence$SmoothedAMOVAFst)])) 

SanJuan_class <- c("background", "CTmax")
SanJuan_means <- c(SanJuan_background_mean, SanJuan_CTmax_mean)
SanJuan_sd <- c(SanJuan_background_sd, SanJuan_CTmax_sd)
SanJuan_Fst_mean_sem <- data.frame(SanJuan_class, SanJuan_means, SanJuan_sd)

t.test(SanJuan_background_divergence$SmoothedAMOVAFst, SanJuan_CTmax_divergence$SmoothedAMOVAFst, alternative = "less" )

####### Plot

SanJuan_p<- ggplot(SanJuan_Fst_mean_sem, aes(x=SanJuan_class, y=SanJuan_means)) + 
  ylim(0.015,0.035) +
  geom_errorbar(aes(ymin=SanJuan_means-SanJuan_sd, ymax=SanJuan_means+SanJuan_sd), width=.2,
                position=position_dodge(.9)) +
  scale_color_manual(values=c("grey", "red")) + 
  geom_point(aes(colour = factor(class), size = 0.2)) +
  theme_bw() +
  theme(axis.line = element_line(colour = "black"),
        panel.grid.major = element_blank(),
        panel.grid.minor = element_blank(),
        panel.border = element_blank(),
        panel.background = element_blank(),
        legend.position = "none")
print(SanJuan_p)

###########################################################################################################################################################
###########################################################################################################################################################
###########################################################################################################################################################

#Final Plot

grid.arrange(Aguadilla_forest_LD,
             Aguadilla_urban_LD,
             Aguadilla_p,
             Arecibo_forest_LD,
             Arecibo_urban_LD,
             Arecibo_p,
             Mayaguez_forest_LD,
             Mayaguez_urban_LD,
             mayaguez_p,
             SanJuan_forest_LD,
             SanJuan_urban_LD,
             SanJuan_p,
             nrow = 4)


############################################################################# R code for plotting Figure 6A

# Combine plasticity and divergence data
comp <- read.csv("Figure_6A_data_08232021.csv", header = TRUE)
x <- comp$logFC.x # ancestral plasticity
y <- comp$logFC.y # evolved divergence

#Linear model of plasticity vs divergence
mod <- lm(y~x)
cor(y,x)
# predicts + interval
newx <- seq(min(x), max(x), length.out=33)
preds <- predict(mod, newdata = data.frame(x=newx), interval = 'confidence', level=.99)
# plot
plot(x,y, pch=21, cex=1, col= ifelse((comp$logFC.x < 0 & comp$logFC.y < 0 & comp$logFC.x - comp$logFC.y > 0) | (comp$logFC.x > 0 & comp$logFC.y > 0 & comp$logFC.x - comp$logFC.y < 0), "black", "black"), 
     bg=ifelse((comp$logFC.x < 0 & comp$logFC.y < 0 & comp$logFC.x - comp$logFC.y > 0) | (comp$logFC.x > 0 & comp$logFC.y > 0 & comp$logFC.x - comp$logFC.y < 0), "#1B9E77", "#D95F02"), 
     xlim=c(-5, 5), ylim=c(-5, 5), lwd=2, xaxt='n', yaxt='n', bty='n', ylab='', xlab='')
axis(1, pos=0, col="black", col.axis="black", at=c(-5, -2.5, 2.5, 5))
axis(2, pos=0, col="black", col.axis="black", at=c(-5, -2.5, 2.5, 5))
#polygon(c(rev(newx), newx), c(rev(preds[ ,3]), preds[ ,2]), col = 'lightgrey', border = NA, density=25)
#abline(mod, lwd=2, col="white")
box(lty="solid", col="white")
# intervals
lines(newx, preds[ ,3], lty = 'dashed', col = 'black')
lines(newx, preds[ ,2], lty = 'dashed', col = 'black')


############################################################################# R code for plotting Figure 6B

Common_Garden_heat_plasticity_data <- read.csv("Figure6B_plot_data_08202021.csv", header = TRUE)

sum(Urban_forest_ctmax_corr_heat_plas$forest_adaptive == "acclimation")
sum(Urban_forest_ctmax_corr_heat_plas$forest_adaptive == "stress")

sum(Urban_forest_ctmax_corr_heat_plas$urban_adaptive == "acclimation")
sum(Urban_forest_ctmax_corr_heat_plas$urban_adaptive == "stress")

barplot(c(112/(520+112), 520/(520+112), 289/(289+343), 343/(289+343)), col = c("#1B9E77", "#D95F02","#1B9E77", "#D95F02"))


############################################################################# R code for plotting Figure 6C

logFC_for_ggplot <- read.csv("Figure_6C_data_08232021.csv", header = TRUE)
p <- ggplot(logFC_for_ggplot, aes(factor(Habitat), abs(logFC), fill = factor(Habitat)))
p + geom_violin(trim = TRUE) + 
  scale_fill_manual(values=c("forestgreen", "grey")) +
  geom_jitter(height = 0, width = 0.1, colour = "black", alpha = 1/5, size = 2) + 
  scale_color_manual(values=c("forestgreen", "grey")) +
  theme_bw() +
  theme(legend.position = "none") +
  theme(axis.line = element_line(colour = "black"),
        panel.grid.major = element_blank(),
        panel.grid.minor = element_blank(),
        panel.border = element_blank(),
        panel.background = element_blank())


########################################################################################################## R code for plotting Figure 7 

#########################################
#########################################        AGUADILLA
#########################################

Aguadilla_allgenes_Fst <- read.csv("Aguadilla_allgenes_Fst_09032021.csv", header = TRUE)

# Next import SNP panel from whole transcriptome
Aguadilla__snp_panel <- read.table("/Users/shane.campbell-staton/Dropbox/Ongoing_Projects/Urban_adaptation_study/Maladaptive_plasticity_Study/gtf-m10.snps.a2_gq20_maf05.bed.closest-gene.tsv", header = TRUE)
Aguadilla__snp_panel$genome_pos <- paste(Aguadilla__snp_panel$Chr,"_",snp_panel$snp, sep = "")
Aguadilla__snp_panel$group <- ifelse(Aguadilla__snp_panel$genome_pos %in% Aguadilla_hotDE_Fst$genome_pos, "hotDE", 
                          ifelse(Aguadilla_snp_panel$genome_pos %in% Aguadilla_controlDE_Fst$genome_pos, "controlDE",
                                 ifelse(Aguadilla_snp_panel$genome_pos %in% Aguadilla_fixedDE_Fst$genome_pos, "fixedDE", "nonDE")))

# need position string for each fst snp
# need position string for every snp in panel
# subset snp panel to get only snps with fst values in Fst dataframe
# when the two strings match, place the Gene ID from Fst panel into new column of Fst dataframe

Aguadilla_snp_panel$genome_pos <- paste(Aguadilla_snp_panel$Chr,"_",Aguadilla_snp_panel$snp, sep = "")
Aguadilla_allgenes_Fst$genome_pos <- paste(Aguadilla_allgenes_Fst$Chr,"_",Aguadilla_allgenes_Fst$BP, sep = "")
Aguadilla_snp_panel <- subset(Aguadilla_snp_panel, Aguadilla_snp_panel$genome_pos %in% Aguadilla_allgenes_Fst$genome_pos)
#remove duplicates
Aguadilla_snp_panel_dedupped <- Aguadilla_snp_panel %>% distinct(Aguadilla_snp_panel$genome_pos, .keep_all = TRUE)
Aguadilla_allgenes_Fst_dedupped <- Aguadilla_allgenes_Fst %>% distinct(Aguadilla_allgenes_Fst$genome_pos, .keep_all = TRUE)

#order by genome position
Aguadilla_snp_panel_dedupped<- Aguadilla_snp_panel_dedupped[order(Aguadilla_snp_panel_dedupped$genome_pos),]
Aguadilla_allgenes_Fst_dedupped <- Aguadilla_allgenes_Fst_dedupped[order(Aguadilla_allgenes_Fst_dedupped$genome_pos),]

#lengths should match
length(Aguadilla_snp_panel_dedupped$genome_pos)
length(Aguadilla_allgenes_Fst_dedupped$genome_pos)

# beginning order should match
head(Aguadilla_snp_panel_dedupped$genome_pos)
head(Aguadilla_allgenes_Fst_dedupped$genome_pos)

# ending order should match
tail(Aguadilla_snp_panel_dedupped$genome_pos)
tail(Aguadilla_allgenes_Fst_dedupped$genome_pos)

# Pass Gene IDs from snp panel to Fst dataframe
Aguadilla_allgenes_Fst_dedupped$Gene_ID <- Aguadilla_snp_panel_dedupped$Gene_ID
Aguadilla_allgenes_Fst_dedupped$Gene_ID <- str_remove(Aguadilla_allgenes_Fst_dedupped$Gene_ID, "[+]")
Aguadilla_allgenes_Fst_dedupped$Gene_ID <- str_remove(Aguadilla_allgenes_Fst_dedupped$Gene_ID, "[|]")

Aguadilla_adaptive_ancestral_divergence <- subset(Aguadilla_allgenes_Fst_dedupped, Aguadilla_allgenes_Fst_dedupped$Gene_ID %in% forest_adaptive_genes$x)
Aguadilla_maladaptive_ancestral_divergence <- subset(Aguadilla_allgenes_Fst_dedupped, Aguadilla_allgenes_Fst_dedupped$Gene_ID %in% forest_maladaptive_genes$x)
Aguadilla_ancestral_divergence <- rbind(adaptive_ancestral_divergence , maladaptive_ancestral_divergence )
Aguadilla_background_divergence <- subset(Aguadilla_allgenes_Fst_dedupped, !(Aguadilla_allgenes_Fst_dedupped$Gene_ID %in% ancestral_divergence$Gene_ID))

t.test(Aguadilla_adaptive_ancestral_divergence$SmoothedAMOVAFst, Aguadilla_maladaptive_ancestral_divergence$SmoothedAMOVAFst)
###########################

Aguadilla_adaptive_mean <- mean(Aguadilla_adaptive_ancestral_divergence$SmoothedAMOVAFst)
Aguadilla_maladaptive_mean <- mean(Aguadilla_maladaptive_ancestral_divergence$SmoothedAMOVAFst)

Aguadilla_adaptive_sd <- sd(Aguadilla_adaptive_ancestral_divergence$SmoothedAMOVAFst, na.rm=TRUE) /  
  sqrt(length(Aguadilla_adaptive_ancestral_divergence$SmoothedAMOVAFst[!is.na(Aguadilla_adaptive_ancestral_divergence$SmoothedAMOVAFst)])) 

Aguadilla_maladaptive_sd <- sd(Aguadilla_maladaptive_ancestral_divergence$SmoothedAMOVAFst, na.rm=TRUE) /  
  sqrt(length(Aguadilla_maladaptive_ancestral_divergence$SmoothedAMOVAFst[!is.na(Aguadilla_maladaptive_ancestral_divergence$SmoothedAMOVAFst)])) 

####### Plot (adaptive vs maladaptive)

Aguadilla_class <- c("adaptive", "maladaptive")
Aguadilla_means <- c(Aguadilla_adaptive_mean, Aguadilla_maladaptive_mean)
Aguadilla_sd <- c(Aguadilla_adaptive_sd, Aguadilla_maladaptive_sd)
Aguadilla_Fst_mean_sem <- data.frame(Aguadilla_class, Aguadilla_means, Aguadilla_sd)

Aguadilla_p<- ggplot(Aguadilla_Fst_mean_sem, aes(x=Aguadilla_class, y=Aguadilla_means)) + 
  geom_point() + 
  ylim(0.015,0.030) +
  geom_errorbar(aes(ymin=Aguadilla_means-Aguadilla_sd, ymax=Aguadilla_means+Aguadilla_sd), width=.2,
                position=position_dodge(.9)) +
  theme_bw() +
  theme(axis.line = element_line(colour = "black"),
        panel.grid.major = element_blank(),
        panel.grid.minor = element_blank(),
        panel.border = element_blank(),
        panel.background = element_blank())
print(Aguadilla_p)

Aguadilla_bar_group <- c("1.p_05_background", "2.p_05_adaptive", "3.p_05_maladaptive")
Aguadilla_bar_value <- c(0.05, 0.0, 0.076)
Aguadilla_barplot_data <- data.frame(Aguadilla_bar_group, Aguadilla_bar_value)
Aguadilla_b<-ggplot(data=Aguadilla_barplot_data, aes(x=Aguadilla_bar_group, y=Aguadilla_bar_value)) +
  geom_bar(stat="identity") +
  theme_bw() +
  theme(axis.line = element_line(colour = "black"),
        panel.grid.major = element_blank(),
        panel.grid.minor = element_blank(),
        panel.border = element_blank(),
        panel.background = element_blank())

Aguadilla_b
library(gridExtra)
grid.arrange(Aguadilla_b, Aguadilla_p, nrow = 1)


#########################################
#########################################        Arecibo
#########################################

Arecibo_allgenes_Fst <- read.csv("Arecibo_allgenes_Fst_09032021.csv", header = TRUE)

# Next import SNP panel from whole transcriptome
Arecibo_snp_panel <- read.table("/Users/shane.campbell-staton/Dropbox/Ongoing_Projects/Urban_adaptation_study/Maladaptive_plasticity_Study/gtf-m10.snps.a2_gq20_maf05.bed.closest-gene.tsv", header = TRUE)
Arecibo_snp_panel$genome_pos <- paste(Arecibo_snp_panel$Chr,"_",snp_panel$snp, sep = "")
Arecibo_snp_panel$group <- ifelse(Arecibo_snp_panel$genome_pos %in% Arecibo_hotDE_Fst$genome_pos, "hotDE", 
                          ifelse(Arecibo_snp_panel$genome_pos %in% Arecibo_controlDE_Fst$genome_pos, "controlDE",
                                 ifelse(Arecibo_snp_panel$genome_pos %in% Arecibo_fixedDE_Fst$genome_pos, "fixedDE", "nonDE")))

# need position string for each fst snp
# need position string for every snp in panel
# subset snp panel to get only snps with fst values in Fst dataframe
# when the two strings match, place the Gene ID from Fst panel into new column of Fst dataframe

Arecibo_snp_panel$genome_pos <- paste(Arecibo_snp_panel$Chr,"_",Arecibo_snp_panel$snp, sep = "")
Arecibo_allgenes_Fst$genome_pos <- paste(Arecibo_allgenes_Fst$Chr,"_",Arecibo_allgenes_Fst$BP, sep = "")
Arecibo_snp_panel <- subset(Arecibo_snp_panel, Arecibo_snp_panel$genome_pos %in% Arecibo_allgenes_Fst$genome_pos)
#remove duplicates
Arecibo_snp_panel_dedupped <- Arecibo_snp_panel %>% distinct(Arecibo_snp_panel$genome_pos, .keep_all = TRUE)
Arecibo_allgenes_Fst_dedupped <- Arecibo_allgenes_Fst %>% distinct(Arecibo_allgenes_Fst$genome_pos, .keep_all = TRUE)

#order by genome position
Arecibo_snp_panel_dedupped<- Arecibo_snp_panel_dedupped[order(Arecibo_snp_panel_dedupped$genome_pos),]
Arecibo_allgenes_Fst_dedupped <- Arecibo_allgenes_Fst_dedupped[order(Arecibo_allgenes_Fst_dedupped$genome_pos),]

#lengths should match
length(Arecibo_snp_panel_dedupped$genome_pos)
length(Arecibo_allgenes_Fst_dedupped$genome_pos)

# beginning order should match
head(Arecibo_snp_panel_dedupped$genome_pos)
head(Arecibo_allgenes_Fst_dedupped$genome_pos)

# ending order should match
tail(Arecibo_snp_panel_dedupped$genome_pos)
tail(Arecibo_allgenes_Fst_dedupped$genome_pos)

# Pass Gene IDs from snp panel to Fst dataframe
Arecibo_allgenes_Fst_dedupped$Gene_ID <- Arecibo_snp_panel_dedupped$Gene_ID
Arecibo_allgenes_Fst_dedupped$Gene_ID <- str_remove(Arecibo_allgenes_Fst_dedupped$Gene_ID, "[+]")
Arecibo_allgenes_Fst_dedupped$Gene_ID <- str_remove(Arecibo_allgenes_Fst_dedupped$Gene_ID, "[|]")

Arecibo_adaptive_ancestral_divergence <- subset(Arecibo_allgenes_Fst_dedupped, Arecibo_allgenes_Fst_dedupped$Gene_ID %in% forest_adaptive_genes$x)
Arecibo_maladaptive_ancestral_divergence <- subset(Arecibo_allgenes_Fst_dedupped, Arecibo_allgenes_Fst_dedupped$Gene_ID %in% forest_maladaptive_genes$x)
Arecibo_ancestral_divergence <- rbind(Arecibo_adaptive_ancestral_divergence, Arecibo_maladaptive_ancestral_divergence )
Arecibo_background_divergence <- subset(Arecibo_allgenes_Fst_dedupped, !(Arecibo_allgenes_Fst_dedupped$Gene_ID %in% Arecibo_ancestral_divergence$Gene_ID))

t.test(Arecibo_adaptive_ancestral_divergence$SmoothedAMOVAFst, Arecibo_maladaptive_ancestral_divergence$SmoothedAMOVAFst)
###########################
Arecibo_bar_group <- c("1.p_05_background", "2.p_05_adaptive", "3.p_05_maladaptive")
Arecibo_bar_value <- c(0.05, 0.169, 0.127)
Arecibo_barplot_data <- data.frame(Arecibo_bar_group, Arecibo_bar_value)
Arecibo_b<-ggplot(data=Arecibo_barplot_data, aes(x=Arecibo_bar_group, y=Arecibo_bar_value)) +
  geom_bar(stat="identity") +
  theme_bw() +
  theme(axis.line = element_line(colour = "black"),
        panel.grid.major = element_blank(),
        panel.grid.minor = element_blank(),
        panel.border = element_blank(),
        panel.background = element_blank())

Arecibo_b

Arecibo_adaptive_mean <- mean(Arecibo_adaptive_ancestral_divergence$SmoothedAMOVAFst)
Arecibo_maladaptive_mean <- mean(Arecibo_maladaptive_ancestral_divergence$SmoothedAMOVAFst)

Arecibo_adaptive_sd <- sd(Arecibo_adaptive_ancestral_divergence$SmoothedAMOVAFst, na.rm=TRUE) /  
  sqrt(length(Arecibo_adaptive_ancestral_divergence$SmoothedAMOVAFst[!is.na(Arecibo_adaptive_ancestral_divergence$SmoothedAMOVAFst)])) 

Arecibo_maladaptive_sd <- sd(Arecibo_maladaptive_ancestral_divergence$SmoothedAMOVAFst, na.rm=TRUE) /  
  sqrt(length(Arecibo_maladaptive_ancestral_divergence$SmoothedAMOVAFst[!is.na(Arecibo_maladaptive_ancestral_divergence$SmoothedAMOVAFst)])) 

Arecibo_background_sd <- sd(Arecibo_background_divergence$SmoothedAMOVAFst, na.rm=TRUE) /  
  sqrt(length(Arecibo_background_divergence$SmoothedAMOVAFst[!is.na(Arecibo_background_divergence$SmoothedAMOVAFst)])) 

####### Plot (adaptive vs maladaptive)

Arecibo_class <- c("adaptive", "maladaptive")
Arecibo_means <- c(Arecibo_adaptive_mean, Arecibo_maladaptive_mean)
Arecibo_sd <- c(Arecibo_adaptive_sd, Arecibo_maladaptive_sd)
Arecibo_Fst_mean_sem <- data.frame(Arecibo_class,Arecibo_means, Arecibo_sd)

Arecibo_p<- ggplot(Arecibo_Fst_mean_sem, aes(x=Arecibo_class, y=Arecibo_means)) + 
  geom_point() + 
  ylim(0.015,0.030) +
  geom_errorbar(aes(ymin=Arecibo_means-Arecibo_sd, ymax=Arecibo_means+Arecibo_sd), width=.2,
                position=position_dodge(.9)) +
  theme_bw() +
  theme(axis.line = element_line(colour = "black"),
        panel.grid.major = element_blank(),
        panel.grid.minor = element_blank(),
        panel.border = element_blank(),
        panel.background = element_blank())
print(Arecibo_p)

library(gridExtra)
grid.arrange(Arecibo_b, Arecibo_p, nrow = 1)


#########################################
#########################################        San.Juan
#########################################

San.Juan_allgenes_Fst <- read.csv("SanJuan_allgenes_Fst_09032021.csv", header = TRUE)

# Next import SNP panel from whole transcriptome
San.Juan_snp_panel <- read.table("/Users/shane.campbell-staton/Dropbox/Ongoing_Projects/Urban_adaptation_study/Maladaptive_plasticity_Study/gtf-m10.snps.a2_gq20_maf05.bed.closest-gene.tsv", header = TRUE)
San.Juan_snp_panel$genome_pos <- paste(San.Juan_snp_panel$Chr,"_",San.Juan_snp_panel$snp, sep = "")
San.Juan_snp_panel$group <- ifelse(San.Juan_snp_panel$genome_pos %in% San.Juan_hotDE_Fst$genome_pos, "hotDE", 
                          ifelse(San.Juan_snp_panel$genome_pos %in% San.Juan_controlDE_Fst$genome_pos, "controlDE",
                                 ifelse(San.Juan_snp_panel$genome_pos %in% San.Juan_fixedDE_Fst$genome_pos, "fixedDE", "nonDE")))

# need position string for each fst snp
# need position string for every snp in panel
# subset snp panel to get only snps with fst values in Fst dataframe
# when the two strings match, place the Gene ID from Fst panel into new column of Fst dataframe

San.Juan_snp_panel$genome_pos <- paste(San.Juan_snp_panel$Chr,"_",San.Juan_snp_panel$snp, sep = "")
San.Juan_allgenes_Fst$genome_pos <- paste(San.Juan_allgenes_Fst$Chr,"_",San.Juan_allgenes_Fst$BP, sep = "")
San.Juan_snp_panel <- subset(San.Juan_snp_panel, San.Juan_snp_panel$genome_pos %in% San.Juan_allgenes_Fst$genome_pos)
#remove duplicates
San.Juan_snp_panel_dedupped <- San.Juan_snp_panel %>% distinct(San.Juan_snp_panel$genome_pos, .keep_all = TRUE)
San.Juan_allgenes_Fst_dedupped <- San.Juan_allgenes_Fst %>% distinct(San.Juan_allgenes_Fst$genome_pos, .keep_all = TRUE)

#order by genome position
San.Juan_snp_panel_dedupped<- San.Juan_snp_panel_dedupped[order(San.Juan_snp_panel_dedupped$genome_pos),]
San.Juan_allgenes_Fst_dedupped <- San.Juan_allgenes_Fst_dedupped[order(San.Juan_allgenes_Fst_dedupped$genome_pos),]

#lengths should match
length(San.Juan_snp_panel_dedupped$genome_pos)
length(San.Juan_allgenes_Fst_dedupped$genome_pos)

# beginning order should match
head(San.Juan_snp_panel_dedupped$genome_pos)
head(San.Juan_allgenes_Fst_dedupped$genome_pos)

# ending order should match
tail(San.Juan_snp_panel_dedupped$genome_pos)
tail(San.Juan_allgenes_Fst_dedupped$genome_pos)

# Pass Gene IDs from snp panel to Fst dataframe
San.Juan_allgenes_Fst_dedupped$Gene_ID <- San.Juan_snp_panel_dedupped$Gene_ID
San.Juan_allgenes_Fst_dedupped$Gene_ID <- str_remove(San.Juan_allgenes_Fst_dedupped$Gene_ID, "[+]")
San.Juan_allgenes_Fst_dedupped$Gene_ID <- str_remove(San.Juan_allgenes_Fst_dedupped$Gene_ID, "[|]")

San.Juan_adaptive_ancestral_divergence <- subset(San.Juan_allgenes_Fst_dedupped, San.Juan_allgenes_Fst_dedupped$Gene_ID %in% forest_adaptive_genes$x)
San.Juan_maladaptive_ancestral_divergence <- subset(San.Juan_allgenes_Fst_dedupped, San.Juan_allgenes_Fst_dedupped$Gene_ID %in% forest_maladaptive_genes$x)
San.Juan_ancestral_divergence <- rbind(San.Juan_adaptive_ancestral_divergence , San.Juan_maladaptive_ancestral_divergence )
San.Juan_background_divergence <- subset(San.Juan_allgenes_Fst_dedupped, !(San.Juan_allgenes_Fst_dedupped$Gene_ID %in% San.Juan_ancestral_divergence$Gene_ID))

t.test(San.Juan_maladaptive_ancestral_divergence$SmoothedAMOVAFst, San.Juan_adaptive_ancestral_divergence$SmoothedAMOVAFst)
###########################

San.Juan_adaptive_mean <- mean(San.Juan_adaptive_ancestral_divergence$SmoothedAMOVAFst)
San.Juan_maladaptive_mean <- mean(San.Juan_maladaptive_ancestral_divergence$SmoothedAMOVAFst)
San.Juan_background_mean <- mean(San.Juan_background_divergence$SmoothedAMOVAFst)

San.Juan_adaptive_sd <- sd(San.Juan_adaptive_ancestral_divergence$SmoothedAMOVAFst, na.rm=TRUE) /  
  sqrt(length(San.Juan_adaptive_ancestral_divergence$SmoothedAMOVAFst[!is.na(San.Juan_adaptive_ancestral_divergence$SmoothedAMOVAFst)])) 

San.Juan_maladaptive_sd <- sd(San.Juan_maladaptive_ancestral_divergence$SmoothedAMOVAFst, na.rm=TRUE) /  
  sqrt(length(San.Juan_maladaptive_ancestral_divergence$SmoothedAMOVAFst[!is.na(San.Juan_maladaptive_ancestral_divergence$SmoothedAMOVAFst)])) 

San.Juan_background_sd <- sd(San.Juan_background_divergence$SmoothedAMOVAFst, na.rm=TRUE) /  
  sqrt(length(San.Juan_background_divergence$SmoothedAMOVAFst[!is.na(San.Juan_background_divergence$SmoothedAMOVAFst)])) 

San.Juan_bar_group <- c("1.p_05_background", "2.p_05_adaptive", "3.p_05_maladaptive")
San.Juan_bar_value <- c(0.05, 0.158, 0.091)
San.Juan_barplot_data <- data.frame(San.Juan_bar_group, San.Juan_bar_value)
San.Juan_b<-ggplot(data=San.Juan_barplot_data, aes(x=San.Juan_bar_group, y=San.Juan_bar_value)) +
  geom_bar(stat="identity") +
  theme_bw() +
  theme(axis.line = element_line(colour = "black"),
        panel.grid.major = element_blank(),
        panel.grid.minor = element_blank(),
        panel.border = element_blank(),
        panel.background = element_blank())

San.Juan_b

####### Plot (adaptive vs maladaptive)

San.Juan_class <- c("adaptive", "maladaptive")
San.Juan_means <- c(San.Juan_adaptive_mean, San.Juan_maladaptive_mean)
San.Juan_sd <- c(San.Juan_adaptive_sd, San.Juan_maladaptive_sd)
San.Juan_Fst_mean_sem <- data.frame(San.Juan_class, San.Juan_means, San.Juan_sd)

San.Juan_p<- ggplot(San.Juan_Fst_mean_sem, aes(x=San.Juan_class, y=San.Juan_means)) + 
  geom_point() + 
  ylim(0.015,0.030) +
  geom_errorbar(aes(ymin=San.Juan_means-San.Juan_sd, ymax=San.Juan_means+San.Juan_sd), width=.2,
                position=position_dodge(.9)) +
  theme_bw() +
  theme(axis.line = element_line(colour = "black"),
        panel.grid.major = element_blank(),
        panel.grid.minor = element_blank(),
        panel.border = element_blank(),
        panel.background = element_blank())
print(San.Juan_p)

library(gridExtra)
grid.arrange(San.Juan_b, San.Juan_p, nrow = 1)

#########################################
#########################################        Mayaguez
#########################################

Mayaguez_allgenes_Fst <- read.csv("Mayaguez_allgenes_Fst_09042021.csv", header = TRUE)

# Next import SNP panel from whole transcriptome
Mayaguez_snp_panel <- read.table("/Users/shane.campbell-staton/Dropbox/Ongoing_Projects/Urban_adaptation_study/Maladaptive_plasticity_Study/gtf-m10.snps.a2_gq20_maf05.bed.closest-gene.tsv", header = TRUE)
Mayaguez_snp_panel$genome_pos <- paste(Mayaguez_snp_panel$Chr,"_",Mayaguez_snp_panel$snp, sep = "")
Mayaguez_snp_panel$group <- ifelse(Mayaguez_snp_panel$genome_pos %in% Mayaguez_hotDE_Fst$genome_pos, "hotDE", 
                          ifelse(Mayaguez_snp_panel$genome_pos %in% Mayaguez_controlDE_Fst$genome_pos, "controlDE",
                                 ifelse(Mayaguez_snp_panel$genome_pos %in% Mayaguez_fixedDE_Fst$genome_pos, "fixedDE", "nonDE")))

# need position string for each fst snp
# need position string for every snp in panel
# subset snp panel to get only snps with fst values in Fst dataframe
# when the two strings match, place the Gene ID from Fst panel into new column of Fst dataframe

Mayaguez_snp_panel$genome_pos <- paste(Mayaguez_snp_panel$Chr,"_",Mayaguez_snp_panel$snp, sep = "")
Mayaguez_allgenes_Fst$genome_pos <- paste(Mayaguez_allgenes_Fst$Chr,"_",Mayaguez_allgenes_Fst$BP, sep = "")
Mayaguez_snp_panel <- subset(Mayaguez_snp_panel,Mayaguez_snp_panel$genome_pos %in% Mayaguez_allgenes_Fst$genome_pos)
#remove duplicates
Mayaguez_snp_panel_dedupped <- Mayaguez_snp_panel %>% distinct(Mayaguez_snp_panel$genome_pos, .keep_all = TRUE)
Mayaguez_allgenes_Fst_dedupped <- Mayaguez_allgenes_Fst %>% distinct(Mayaguez_allgenes_Fst$genome_pos, .keep_all = TRUE)

#order by genome position
Mayaguez_snp_panel_dedupped<- Mayaguez_snp_panel_dedupped[order(Mayaguez_snp_panel_dedupped$genome_pos),]
Mayaguez_allgenes_Fst_dedupped <- Mayaguez_allgenes_Fst_dedupped[order(Mayaguez_allgenes_Fst_dedupped$genome_pos),]

#lengths should match
length(Mayaguez_snp_panel_dedupped$genome_pos)
length(Mayaguez_allgenes_Fst_dedupped$genome_pos)

# beginning order should match
head(Mayaguez_snp_panel_dedupped$genome_pos)
head(Mayaguez_allgenes_Fst_dedupped$genome_pos)

# ending order should match
tail(Mayaguez_snp_panel_dedupped$genome_pos)
tail(Mayaguez_allgenes_Fst_dedupped$genome_pos)

# Pass Gene IDs from snp panel to Fst dataframe
Mayaguez_allgenes_Fst_dedupped$Gene_ID <- Mayaguez_snp_panel_dedupped$Gene_ID
Mayaguez_allgenes_Fst_dedupped$Gene_ID <- str_remove(Mayaguez_allgenes_Fst_dedupped$Gene_ID, "[+]")
Mayaguez_allgenes_Fst_dedupped$Gene_ID <- str_remove(Mayaguez_allgenes_Fst_dedupped$Gene_ID, "[|]")

Mayaguez_adaptive_ancestral_divergence <- subset(Mayaguez_allgenes_Fst_dedupped, Mayaguez_allgenes_Fst_dedupped$Gene_ID %in% forest_adaptive_genes$x)
Mayaguez_maladaptive_ancestral_divergence <- subset(Mayaguez_allgenes_Fst_dedupped, Mayaguez_allgenes_Fst_dedupped$Gene_ID %in% forest_maladaptive_genes$x)
Mayaguez_ancestral_divergence <- rbind(Mayaguez_adaptive_ancestral_divergence , Mayaguez_maladaptive_ancestral_divergence )
Mayaguez_background_divergence <- subset(Mayaguez_allgenes_Fst_dedupped, !(Mayaguez_allgenes_Fst_dedupped$Gene_ID %in% Mayaguez_ancestral_divergence$Gene_ID))


t.test(Mayaguez_maladaptive_ancestral_divergence$SmoothedAMOVAFst, Mayaguez_adaptive_ancestral_divergence$SmoothedAMOVAFst)
###########################
Mayaguez_bar_group <- c("1.p_05_background", "2.p_05_adaptive", "3.p_05_maladaptive")
Mayaguez_bar_value <- c(0.05, 0.082, 0.071)
Mayaguez_barplot_data <- data.frame(Mayaguez_bar_group, Mayaguez_bar_value)
Mayaguez_b<-ggplot(data=Mayaguez_barplot_data, aes(x=Mayaguez_bar_group, y=Mayaguez_bar_value)) +
  geom_bar(stat="identity") +
  theme_bw() +
  theme(axis.line = element_line(colour = "black"),
        panel.grid.major = element_blank(),
        panel.grid.minor = element_blank(),
        panel.border = element_blank(),
        panel.background = element_blank())

Mayaguez_b

Mayaguez_adaptive_mean <- mean(Mayaguez_adaptive_ancestral_divergence$SmoothedAMOVAFst)
Mayaguez_maladaptive_mean <- mean(Mayaguez_maladaptive_ancestral_divergence$SmoothedAMOVAFst)
Mayaguez_background_mean <- mean(Mayaguez_background_divergence$SmoothedAMOVAFst)

Mayaguez_adaptive_sd <- sd(Mayaguez_adaptive_ancestral_divergence$SmoothedAMOVAFst, na.rm=TRUE) /  
  sqrt(length(Mayaguez_adaptive_ancestral_divergence$SmoothedAMOVAFst[!is.na(Mayaguez_adaptive_ancestral_divergence$SmoothedAMOVAFst)])) 

Mayaguez_maladaptive_sd <- sd(Mayaguez_maladaptive_ancestral_divergence$SmoothedAMOVAFst, na.rm=TRUE) /  
  sqrt(length(Mayaguez_maladaptive_ancestral_divergence$SmoothedAMOVAFst[!is.na(Mayaguez_maladaptive_ancestral_divergence$SmoothedAMOVAFst)])) 

Mayaguez_background_sd <- sd(Mayaguez_background_divergence$SmoothedAMOVAFst, na.rm=TRUE) /  
  sqrt(length(Mayaguez_background_divergence$SmoothedAMOVAFst[!is.na(Mayaguez_background_divergence$SmoothedAMOVAFst)])) 

####### Plot (adaptive vs maladaptive)

Mayaguez_class <- c("adaptive", "maladaptive")
Mayaguez_means <- c(Mayaguez_adaptive_mean, Mayaguez_maladaptive_mean)
Mayaguez_sd <- c(Mayaguez_adaptive_sd, Mayaguez_maladaptive_sd)
Mayaguez_Fst_mean_sem <- data.frame(Mayaguez_class, Mayaguez_means, Mayaguez_sd)

Mayaguez_p<- ggplot(Mayaguez_Fst_mean_sem, aes(x=Mayaguez_class, y=Mayaguez_means)) + 
  geom_point() + 
 ylim(0.015,0.030) +
  geom_errorbar(aes(ymin=Mayaguez_means-sd, ymax=Mayaguez_means+sd), width=.2,
                position=position_dodge(.9)) +
  theme_bw() +
  theme(axis.line = element_line(colour = "black"),
        panel.grid.major = element_blank(),
        panel.grid.minor = element_blank(),
        panel.border = element_blank(),
        panel.background = element_blank())
print(Mayaguez_p)

library(gridExtra)
grid.arrange(Mayaguez_b, Mayaguez_p, nrow = 1)


grid.arrange(Aguadilla_b, Aguadilla_p, Arecibo_b, Arecibo_p, Mayaguez_b, Mayaguez_p, San.Juan_b, San.Juan_p, nrow = 1)


#################################################################################################
#Figue 8 - Nonsynonymous and UTR enrichment of maladaptive and adaptive plasticity variants
#################################################################################################

#need background, maladaptive and adaptive gene sets
forest_adaptive_genes <- read.csv("forest_adaptive_genes.csv")
forest_maladaptive_genes <- read.csv("forest_maladaptive_genes.csv")

snp_panel <- read.table("gtf-m10.snps.a2_gq20_maf05.bed.closest-gene.tsv", header = TRUE)
snp_panel$genome_pos <- paste(snp_panel$Chr,"_",snp_panel$snp, sep = "")

snp_panel$group <- ifelse(snp_panel$Gene_ID %in% forest_adaptive_genes$x, "adaptive", 
                          ifelse(snp_panel$Gene_ID %in% forest_maladaptive_genes$x, "maladaptive", "background"))

############################################
############################################ Nonsynonymous enrichment test
############################################

coding_snps <- read.table("/Users/shane.campbell-staton//Dropbox/Ongoing_Projects/Urban_adaptation_study/Maladaptive_plasticity_Study/gtf-m10.snps.a2_gq20_maf05.miss80.cds.vcf")
noncoding_snps <- read.table("/Users/shane.campbell-staton//Dropbox/Ongoing_Projects/Urban_adaptation_study/Maladaptive_plasticity_Study/gtf-m10.snps.a2_gq20_maf05.miss80.cds.vcf.missing_snps.txt")
noncoding_snps$genome_pos <- paste(noncoding_snps$V1,"_", noncoding_snps$V2, sep = "")
#TEST <- subset(snp_panel, snp_panel$genome_pos %in% noncoding_snps$genome_pos)


coding_snps_expanded <- separate(data = coding_snps, col = V8, into = c("SNP_position", "codons", "syn"), sep = ";")

coding_snps_syn_expanded <- separate(data = coding_snps_expanded, col = syn, into = c("syn", "type"), sep = "=")
coding_snps_syn_pos_expanded <- separate(data = coding_snps_syn_expanded, col = SNP_position, into = c("pos_type", "pos"), sep = "=")

non_syn_data <- data.frame(coding_snps_syn_pos_expanded$pos, coding_snps_syn_pos_expanded$type)

non_syn_data$coding_snps_syn_pos_expanded.pos <- str_replace(non_syn_data$coding_snps_syn_pos_expanded.pos, ":", "_")
colnames(non_syn_data) <- c("snp_pos", "syn_or_not")
dim(subset(non_syn_data, non_syn_data$syn_or_not == "yes"))
dim(subset(non_syn_data, non_syn_data$syn_or_not == "no"))

adaptive_snps <-  subset(snp_panel, snp_panel$group == "adaptive")
maladaptive_snps <-  subset(snp_panel, snp_panel$group == "maladaptive")
utr_snps <- subset(snp_panel, snp_panel$genome_pos %in% noncoding_snps$genome_pos)
all_focal_snps <- rbind(adaptive_snps, maladaptive_snps, utr_snps)
background_snps <-  subset(snp_panel, !(snp_panel$genome_pos %in% all_focal_snps))

###########################################################################################

background_nonsyn_syn_snps <- subset(non_syn_data, non_syn_data$snp_pos %in% background_snps$genome_pos)
adaptive_nonsyn_syn_snps <- subset(non_syn_data, non_syn_data$snp_pos %in% adaptive_snps$genome_pos)
maladaptive_nonsyn_syn_snps <- subset(non_syn_data, non_syn_data$snp_pos %in% maladaptive_snps$genome_pos)

background_total <- nrow(background_nonsyn_syn_snps)
background_syn <- nrow(subset(background_nonsyn_syn_snps, background_nonsyn_syn_snps$syn_or_not == "yes"))
background_nonsyn <- nrow(subset(background_nonsyn_syn_snps, background_nonsyn_syn_snps$syn_or_not == "no"))

adaptive_total <- nrow(adaptive_nonsyn_syn_snps)
adaptive_syn <- nrow(subset(adaptive_nonsyn_syn_snps, adaptive_nonsyn_syn_snps$syn_or_not == "yes"))
adaptive_nonsyn <- nrow(subset(adaptive_nonsyn_syn_snps, adaptive_nonsyn_syn_snps$syn_or_not == "no"))

maladaptive_total <- nrow(maladaptive_nonsyn_syn_snps)
maladaptive_syn <- nrow(subset(maladaptive_nonsyn_syn_snps, maladaptive_nonsyn_syn_snps$syn_or_not == "yes"))
maladaptive_nonsyn <- nrow(subset(maladaptive_nonsyn_syn_snps, maladaptive_nonsyn_syn_snps$syn_or_not == "no"))

prop.test(adaptive_nonsyn, adaptive_total, p = background_nonsyn/background_total, alternative = "two.sided",
          correct = TRUE)

prop.test(maladaptive_nonsyn, maladaptive_total, p = background_nonsyn/background_total, alternative = "two.sided",
          correct = TRUE)

nonsyn_prop_background <- background_nonsyn/background_total
nonsyn_prop_adaptive <- adaptive_nonsyn/adaptive_total
nonsyn_prop_maladaptive <- maladaptive_nonsyn/maladaptive_total

nonsyn_prop_adaptive_CI_upper <- 0.2939662
nonsyn_prop_adaptive_CI_lower <- 0.1692326 
nonsyn_prop_maladaptive_CI_upper <- 0.1633105
nonsyn_prop_maladaptive_CI_lower <- 0.1207639

nonsyn_condition <- c("adaptive", "maladaptive")
nonsyn_mean <- c(nonsyn_prop_adaptive, nonsyn_prop_maladaptive)
nonsyn_upperCI <- c(nonsyn_prop_adaptive_CI_upper, nonsyn_prop_maladaptive_CI_upper)
nonsyn_lowerCI <- c(nonsyn_prop_adaptive_CI_lower, nonsyn_prop_maladaptive_CI_lower)

nonsyn_data <- data.frame(as.numeric(nonsyn_mean), nonsyn_condition, as.numeric(nonsyn_lowerCI), as.numeric(nonsyn_upperCI))
colnames(nonsyn_data) <- c("nonsyn_mean", "nonsyn_condition", "nonsyn_lowerCI", "nonsyn_upperCI")

nonsyn_plot <- ggplot(nonsyn_data, aes(x=nonsyn_condition, y=nonsyn_mean)) + 
  geom_point() + 
  ylim(0,0.4) +
  geom_errorbar(aes(ymin=nonsyn_lowerCI), ymax=nonsyn_upperCI, width=.2,
                position=position_dodge(.9)) +
  geom_hline(yintercept=nonsyn_prop_background, linetype="dashed", 
             color = "black", size=0.5) +
  theme_bw() +
  theme(axis.line = element_line(colour = "black"),
        panel.grid.major = element_blank(),
        panel.grid.minor = element_blank(),
        panel.border = element_blank(),
        panel.background = element_blank())

print(nonsyn_plot)

#############################################   UTR enrichement test
utr_snps_background <-  subset(utr_snps, utr_snps$group == "background")
utr_snps_adaptive <-  subset(utr_snps, utr_snps$group == "adaptive")
utr_snps_maladaptive <-  subset(utr_snps, utr_snps$group == "maladaptive")

n_utr_background <- nrow(utr_snps_background)
n_background <- nrow(background_snps)

n_utr_adaptive <- nrow(utr_snps_adaptive)
n_adaptive <- nrow(adaptive_snps)

n_utr_maladaptive <- nrow(utr_snps_maladaptive)
n_maladaptive <- nrow(maladaptive_snps)

prop.test(n_utr_adaptive, n_adaptive, p = n_utr_background/n_background, alternative = "two.sided",
          correct = TRUE)

prop.test(n_utr_maladaptive, n_maladaptive, p = n_utr_background/n_background, alternative = "two.sided",
          correct = TRUE)

utr_prop_background <- n_utr_background/n_background 
utr_prop_adaptive <- n_utr_adaptive/n_adaptive
utr_prop_maladaptive <- n_utr_maladaptive/n_maladaptive

# 95% CI  pulled from proportions tests above
utr_prop_adaptive_CI_upper <- 0.01756925
utr_prop_adaptive_CI_lower <- 0.01191114
utr_prop_maladaptive_CI_upper <- 0.01991007
utr_prop_maladaptive_CI_lower <- 0.01707336

utr_condition <- c("adaptive", "maladaptive")
utr_mean <- c(utr_prop_adaptive, utr_prop_maladaptive)
utr_upperCI <- c(utr_prop_adaptive_CI_upper, utr_prop_maladaptive_CI_upper)
utr_lowerCI <- c(utr_prop_adaptive_CI_lower, utr_prop_maladaptive_CI_lower)

utr_data <- data.frame(as.numeric(utr_mean), utr_condition, as.numeric(utr_lowerCI), as.numeric(utr_upperCI))
colnames(utr_data) <- c("utr_mean", "utr_condition", "utr_lowerCI", "utr_upperCI")

utr_plot <- ggplot(utr_data, aes(x=utr_condition, y=utr_mean)) + 
  geom_point() + 
  ylim(0,0.03) +
  geom_errorbar(aes(ymin=utr_lowerCI), ymax=utr_upperCI, width=.2,
                position=position_dodge(.9)) +
  geom_hline(yintercept=utr_prop_background, linetype="dashed", 
             color = "black", size=0.5) +
  theme_bw() +
  theme(axis.line = element_line(colour = "black"),
        panel.grid.major = element_blank(),
        panel.grid.minor = element_blank(),
        panel.border = element_blank(),
        panel.background = element_blank())

print(utr_plot)
